# Supplementary material for: Profiling of chromatin accessibility identifies transcription factor binding sites across the genome of Aspergillus species
Source: BMC Biol. 2021 Sep 6;19:189. doi: 10.1186/s12915-021-01114-0 (PMC8419926; doi:10.1186/s12915-021-01114-0)
Supplement: Supplementary file 2 — Additional file 2: Supplementary Table S1. Sequencing data quality and mapping rate analysis of the ATAC-seq samples. [file 12915_2021_1114_MOESM2_ESM.xlsx]

## Sheet: A.niger_ATAC
Sample replicates	Sequencing reads	Mapped reads	ratio	Properly paired reads	ratio
CBS513.88_WT1	45966342	38717788	0.8423	34332016	0.7469
CBS513.88_WT2	40189844	34688616	0.8631	30781994	0.7659
SH2DPY1	104905441	53832769	0.5132	52410072	0.4996
SH2DPY2	79707031	45020680	0.5648	44177766	0.5543
SH2MPY1	72511451	43124255	0.5947	42205208	0.582
SH2MPY2	70479705	40799989	0.5789	39806914	0.5648
delamyR1	35855964	29318319	0.8177	24748324	0.6902
delamyR2	37278506	30417952	0.816	25741810	0.6905
delcpcA1	56480880	36332484	0.6433	30401346	0.5383
delcpcA2	102639507	61731007	0.6014	53727914	0.5235
delcreA1	39832729	32279390	0.8104	26781182	0.6723
delcreA2	36204336	29697856	0.8203	25510178	0.7046
delpacC1	68177030	52733038	0.7735	50742894	0.7443
delpacC2	69282495	53011759	0.7652	51151738	0.7383
delprtT1	100573881	51663462	0.5137	47483068	0.4721
delprtT2	103391165	52822938	0.5109	47713020	0.4615

## Sheet: A.oryzae_ATAC
Sample replicates	Sequencing reads	Mapped reads	ratio	Properly paired reads	ratio
niaD300_WT1	37139958	36372711	0.9793	34770058	0.9362
niaD300_WT2	41353134	40628927	0.9825	38702532	0.9359
OElaeA1	35955622	35351297	0.9832	33412464	0.9293
OElaeA2	50657683	50008899	0.9872	47625144	0.9401
dellaeA1	40925907	40410967	0.9874	38634148	0.944
dellaeA2	38961504	38396078	0.9855	36898738	0.9471
