# Supplementary material for: Profiling of chromatin accessibility identifies transcription factor binding sites across the genome of Aspergillus species
Source: BMC Biol. 2021 Sep 6;19:189. doi: 10.1186/s12915-021-01114-0 (PMC8419926; doi:10.1186/s12915-021-01114-0)
Supplement: Supplementary file 3 — Additional file 3: Supplementary Table S2. Chromatin accessible regions (Peaks) of each sample identified by MACS2. [file 12915_2021_1114_MOESM3_ESM.xlsx]

## Sheet: CBS51388WT1_peaks
# This file is generated by MACS version 2.1.1.20160309
# Command line: callpeak -t CBS513_88_WT1.sort.bam_dup_rem.bam -f BAMPE -g 3.4e7 --outdir CBS51388WT1_MACS2_peaks -q 0.05 -n CBS51388WT1 -B --SPMR --nomodel --shift 100 --extsize 200
# ARGUMENTS LIST:
# name = CBS51388WT1
# format = BAMPE
# ChIP-seq file = ['CBS513_88_WT1.sort.bam_dup_rem.bam']
# control file = None
# effective genome size = 3.40e+07
# band width = 300
# model fold = [5, 50]
# qvalue cutoff = 5.00e-02
# Larger dataset will be scaled towards smaller dataset.
# Range for calculating regional lambda is: 10000 bps
# Broad region calling is off
# Paired-End mode is on
# MACS will save fragment pileup signal per million reads
# fragment size is determined as 173 bps
# total fragments in treatment: 17166008
# fragments after filtering in treatment: 17166008
# maximum duplicate fragments in treatment = 1
# Redundant rate in treatment: 0.00
# d = 173
chr	start	end	length	abs_summit	pileup	#NAME?	fold_enrichment	#NAME?	name
AM270980	2292	2831	540	2559	200	23.6352	2.22708	22.5381	CBS51388WT1_peak_1
AM270980	4447	5067	621	4898	251	44.3275	2.79217	42.9686	CBS51388WT1_peak_2
AM270980	10281	12152	1872	10772	407	132.464	4.52065	130.076	CBS51388WT1_peak_3
AM270980	21090	21280	191	21135	126	4.00849	1.40716	3.23127	CBS51388WT1_peak_4
AM270980	22409	22873	465	22644	193	21.2007	2.14952	20.1359	CBS51388WT1_peak_5
AM270980	25640	26271	632	25971	227	33.9747	2.52625	32.7429	CBS51388WT1_peak_6
AM270980	30056	30542	487	30207	245	41.6431	2.72569	40.317	CBS51388WT1_peak_7
AM270980	34920	35225	306	35187	168	8.1416	1.58894	7.27766	CBS51388WT1_peak_8
AM270980	37439	39005	1567	37874	300	44.4378	2.53186	43.0782	CBS51388WT1_peak_9
AM270980	40418	40798	381	40760	187	9.91814	1.63837	9.0242	CBS51388WT1_peak_10
AM270980	52112	53168	1057	52534	156	10.2266	1.73956	9.32576	CBS51388WT1_peak_11
AM270980	54306	55505	1200	54747	184	18.2301	2.0498	17.2063	CBS51388WT1_peak_12
AM270980	59501	60224	724	59747	332	86.0846	3.68965	84.2338	CBS51388WT1_peak_13
AM270980	60441	61139	699	60867	268	52.2632	2.98053	50.8096	CBS51388WT1_peak_14
AM270980	65827	66761	935	66217	417	139.125	4.63145	136.667	CBS51388WT1_peak_15
AM270980	68298	68869	572	68586	352	97.7984	3.91125	95.8073	CBS51388WT1_peak_16
AM270980	71076	71451	376	71301	172	14.562	1.91684	13.5917	CBS51388WT1_peak_17
AM270980	74066	74622	557	74551	160	11.2483	1.78388	10.3304	CBS51388WT1_peak_18
AM270980	76804	77745	942	77249	268	52.2632	2.98053	50.8096	CBS51388WT1_peak_19
AM270980	80027	81199	1173	80702	440	154.835	4.88629	152.218	CBS51388WT1_peak_20
AM270980	82934	83402	469	83093	253	45.2361	2.81433	43.8665	CBS51388WT1_peak_21
AM270980	86082	86976	895	86612	211	27.6706	2.34896	26.5195	CBS51388WT1_peak_22
AM270980	91657	92136	480	91897	258	35.4357	2.42104	34.187	CBS51388WT1_peak_23
AM270980	93215	93422	208	93248	155	3.78402	1.34417	3.01406	CBS51388WT1_peak_24
AM270980	93762	95664	1903	94685	428	108.632	3.64841	106.516	CBS51388WT1_peak_25
AM270980	96268	96768	501	96582	251	28.1112	2.18735	26.9547	CBS51388WT1_peak_26
AM270980	97608	97934	327	97809	171	8.5311	1.60342	7.6616	CBS51388WT1_peak_27
AM270980	108058	109009	952	108716	210	25.8614	2.27584	24.7346	CBS51388WT1_peak_28
AM270980	110682	111994	1313	111218	401	120.844	4.21033	118.584	CBS51388WT1_peak_29
AM270980	112490	113387	898	112756	376	98.5519	3.73319	96.5527	CBS51388WT1_peak_30
AM270980	117237	117818	582	117260	127	4.17198	1.41824	3.39056	CBS51388WT1_peak_31
AM270980	121085	122320	1236	121881	299	67.9089	3.32401	66.2734	CBS51388WT1_peak_32
AM270980	123473	124300	828	123679	174	15.1494	1.939	14.1701	CBS51388WT1_peak_33
AM270980	128319	130113	1795	129700	219	30.7602	2.4376	29.5691	CBS51388WT1_peak_34
AM270980	131558	132167	610	131780	249	43.4258	2.77001	42.0778	CBS51388WT1_peak_35
AM270980	135213	136187	975	135720	312	74.8908	3.46805	73.1743	CBS51388WT1_peak_36
AM270980	139824	140354	531	140121	275	33.3872	2.27854	32.1639	CBS51388WT1_peak_37
AM270980	142395	142934	540	142560	418	94.7848	3.34628	92.8311	CBS51388WT1_peak_38
AM270980	143877	145821	1945	145361	436	103.624	3.46849	101.566	CBS51388WT1_peak_39
AM270980	149262	150017	756	149608	298	67.3818	3.31293	65.7524	CBS51388WT1_peak_40
AM270980	163753	164497	745	164060	338	89.5455	3.75613	87.6527	CBS51388WT1_peak_41
AM270980	167827	168424	598	168267	209	26.9183	2.3268	25.7771	CBS51388WT1_peak_42
AM270980	181586	183726	2141	183461	378	59.4248	2.63201	57.8876	CBS51388WT1_peak_43
AM270980	184684	186015	1332	185321	376	51.1253	2.43044	49.6869	CBS51388WT1_peak_44
AM270980	189381	189867	487	189527	223	32.3521	2.48193	31.1405	CBS51388WT1_peak_45
AM270980	190761	191302	542	191029	237	38.1624	2.63705	36.8794	CBS51388WT1_peak_46
AM270980	198668	199552	885	199122	371	109.381	4.12177	107.254	CBS51388WT1_peak_47
AM270980	206526	207298	773	206882	280	58.1458	3.11349	56.6224	CBS51388WT1_peak_48
AM270980	215432	215883	452	215642	222	31.9512	2.47084	30.7448	CBS51388WT1_peak_49
AM270980	221416	222371	956	221799	372	110.003	4.13285	107.868	CBS51388WT1_peak_50
AM270980	224681	225182	502	224924	200	23.6352	2.22708	22.5381	CBS51388WT1_peak_51
AM270980	232707	233346	640	232895	221	31.5523	2.45976	30.351	CBS51388WT1_peak_52
AM270980	234931	235593	663	235280	343	92.4648	3.81153	90.536	CBS51388WT1_peak_53
AM270980	236986	238578	1593	238383	226	33.5662	2.51517	32.3395	CBS51388WT1_peak_54
AM270980	249036	249475	440	249294	247	42.531	2.74785	41.1938	CBS51388WT1_peak_55
AM270980	251134	251505	372	251171	127	4.17198	1.41824	3.39056	CBS51388WT1_peak_56
AM270980	252030	252269	240	252132	128	4.33864	1.42932	3.5531	CBS51388WT1_peak_57
AM270980	252901	253095	195	253060	121	3.23951	1.35176	2.48328	CBS51388WT1_peak_58
AM270980	253778	253982	205	253880	148	8.31335	1.65092	7.4457	CBS51388WT1_peak_59
AM270980	255164	256325	1162	255769	229	34.7974	2.54841	33.5553	CBS51388WT1_peak_60
AM270980	262032	263910	1879	263113	575	171.863	4.20885	169.066	CBS51388WT1_peak_61
AM270980	265587	266692	1106	266281	360	57.64	2.65723	56.1249	CBS51388WT1_peak_62
AM270980	274422	276011	1590	275070	497	93.5852	2.9532	91.6458	CBS51388WT1_peak_63
AM270980	276387	278024	1638	277642	503	92.6313	2.91186	90.7015	CBS51388WT1_peak_64
AM270980	282507	282915	409	282716	184	18.2301	2.0498	17.2063	CBS51388WT1_peak_65
AM270980	287892	288297	406	288079	154	9.73177	1.7174	8.83934	CBS51388WT1_peak_66
AM270980	289101	289687	587	289239	180	16.9694	2.00548	15.9636	CBS51388WT1_peak_67
AM270980	298319	299094	776	298712	289	62.7035	3.21321	61.1273	CBS51388WT1_peak_68
AM270980	311047	311643	597	311278	225	33.1596	2.50409	31.9379	CBS51388WT1_peak_69
AM270980	314458	315420	963	314701	209	26.9183	2.3268	25.7771	CBS51388WT1_peak_70
AM270980	324788	324998	211	324854	133	5.21911	1.48472	4.41317	CBS51388WT1_peak_71
AM270980	330948	331959	1012	331622	412	135.781	4.57605	133.359	CBS51388WT1_peak_72
AM270980	334779	335358	580	335136	281	58.6461	3.12457	57.1167	CBS51388WT1_peak_73
AM270980	338115	339126	1012	338474	345	93.6413	3.83369	91.6986	CBS51388WT1_peak_74
AM270980	342045	342236	192	342085	139	6.37704	1.5512	5.54641	CBS51388WT1_peak_75
AM270980	345741	346229	489	345915	210	27.2935	2.33788	26.1473	CBS51388WT1_peak_76
AM270980	349207	350891	1685	349986	353	98.3972	3.92233	96.3992	CBS51388WT1_peak_77
AM270980	354071	354555	485	354395	300	58.8695	3.00216	57.3385	CBS51388WT1_peak_78
AM270980	356745	357285	541	357053	427	107.717	3.63062	105.61	CBS51388WT1_peak_79
AM270980	360338	362005	1668	361337	634	253.416	5.62748	250.038	CBS51388WT1_peak_80
AM270980	368125	369288	1164	368687	391	118.513	4.22972	116.282	CBS51388WT1_peak_81
AM270980	370566	372124	1559	371620	267	51.7833	2.96945	50.3355	CBS51388WT1_peak_82
AM270980	379307	379985	679	379678	184	18.2301	2.0498	17.2063	CBS51388WT1_peak_83
AM270980	382824	383733	910	383249	293	38.9838	2.38948	37.6928	CBS51388WT1_peak_84
AM270980	384232	385928	1697	385366	477	131.872	3.92071	129.491	CBS51388WT1_peak_85
AM270980	388789	389122	334	388854	218	19.0359	1.95707	18.0018	CBS51388WT1_peak_86
AM270980	390646	391426	781	391074	246	42.0862	2.73677	40.7545	CBS51388WT1_peak_87
AM270980	393709	394969	1261	394121	359	102.015	3.98881	99.9752	CBS51388WT1_peak_88
AM270980	396503	396970	468	396703	170	13.9845	1.89468	13.0232	CBS51388WT1_peak_89
AM270980	400857	401285	429	401065	162	11.775	1.80604	10.8485	CBS51388WT1_peak_90
AM270980	413371	413682	312	413525	145	7.64195	1.61768	6.78677	CBS51388WT1_peak_91
AM270980	414259	414751	493	414350	181	17.2811	2.01656	16.2708	CBS51388WT1_peak_92
AM270980	417041	418068	1028	417630	262	49.4079	2.91405	47.9886	CBS51388WT1_peak_93
AM270980	421138	422377	1240	421558	338	89.5455	3.75613	87.6527	CBS51388WT1_peak_94
AM270980	423015	423679	665	423398	240	39.4543	2.67029	38.1557	CBS51388WT1_peak_95
AM270980	427298	427795	498	427557	214	28.8143	2.3822	27.6483	CBS51388WT1_peak_96
AM270980	431746	432240	495	432084	252	18.8708	1.85419	17.84	CBS51388WT1_peak_97
AM270980	435096	436533	1438	436033	488	101.04	3.14567	99.0119	CBS51388WT1_peak_98
AM270980	440878	441503	626	441216	349	83.8636	3.48075	82.0401	CBS51388WT1_peak_99
AM270980	445964	446605	642	446301	261	48.9378	2.90297	47.5241	CBS51388WT1_peak_100
AM270980	451318	452364	1047	452107	189	19.8579	2.1052	18.8114	CBS51388WT1_peak_101
AM270980	453642	454757	1116	453968	264	50.3532	2.93621	48.9224	CBS51388WT1_peak_102
AM270980	457067	457828	762	457439	306	71.6388	3.40157	69.96	CBS51388WT1_peak_103
AM270980	465615	466910	1296	466353	445	124.199	3.94697	121.901	CBS51388WT1_peak_104
AM270980	468670	470715	2046	468835	294	48.893	2.70415	47.482	CBS51388WT1_peak_105
AM270980	476918	477487	570	477120	166	12.8594	1.85036	11.9158	CBS51388WT1_peak_106
AM270980	491381	492171	791	491782	251	44.3275	2.79217	42.9686	CBS51388WT1_peak_107
AM270980	497217	499253	2037	497818	458	152.437	4.63029	149.845	CBS51388WT1_peak_108
AM270980	500591	501060	470	500834	186	11.1116	1.69943	10.197	CBS51388WT1_peak_109
AM270980	504483	505075	593	504763	269	52.7447	2.99161	51.2854	CBS51388WT1_peak_110
AM270980	508779	509287	509	508907	274	55.1763	3.04701	53.6879	CBS51388WT1_peak_111
AM270980	519139	519446	308	519207	190	20.1903	2.11628	19.1392	CBS51388WT1_peak_112
AM270980	521701	523215	1515	522021	378	113.756	4.19933	111.578	CBS51388WT1_peak_113
AM270980	525258	525567	310	525453	165	12.5844	1.83928	11.6452	CBS51388WT1_peak_114
AM270980	529204	529475	272	529396	164	12.312	1.8282	11.377	CBS51388WT1_peak_115
AM270980	532606	532947	342	532718	175	15.4467	1.95008	14.4629	CBS51388WT1_peak_116
AM270980	541242	541813	572	541432	131	4.85756	1.46256	4.05983	CBS51388WT1_peak_117
AM270980	545099	546905	1807	546553	321	25.2148	1.89915	24.0974	CBS51388WT1_peak_118
AM270980	548792	552745	3954	551293	564	104.544	2.92921	102.474	CBS51388WT1_peak_119
AM270980	558485	561601	3117	559890	491	130.495	3.79636	128.127	CBS51388WT1_peak_120
AM270980	567687	567934	248	567850	154	7.7922	1.60276	6.93573	CBS51388WT1_peak_121
AM270980	569679	572589	2911	572033	348	75.1666	3.21819	73.4481	CBS51388WT1_peak_122
AM270980	578801	579468	668	579338	275	24.0195	1.97079	22.9174	CBS51388WT1_peak_123
AM270980	579666	581977	2312	580262	417	73.9751	2.83464	72.27	CBS51388WT1_peak_124
AM270980	584111	584768	658	584500	381	59.3102	2.61766	57.7737	CBS51388WT1_peak_125
AM270980	587212	588548	1337	587897	365	105.677	4.05529	103.593	CBS51388WT1_peak_126
AM270980	594826	596946	2121	596239	562	182.041	4.52957	179.146	CBS51388WT1_peak_127
AM270980	597633	598128	496	597810	260	18.5053	1.82239	17.4794	CBS51388WT1_peak_128
AM270980	601183	601808	626	601528	322	43.5431	2.41524	42.1942	CBS51388WT1_peak_129
AM270980	605326	608838	3513	608177	551	85.6671	2.63271	83.822	CBS51388WT1_peak_130
AM270980	609239	609525	287	609458	339	10.5911	1.45567	9.68501	CBS51388WT1_peak_131
AM270980	612764	614792	2029	613274	422	87.1236	3.13112	85.2627	CBS51388WT1_peak_132
AM270980	618775	620573	1799	619770	304	70.566	3.37941	68.8998	CBS51388WT1_peak_133
AM270980	625665	626571	907	626183	452	163.24	5.01925	160.536	CBS51388WT1_peak_134
AM270980	633632	634154	523	633900	243	40.7623	2.70353	39.4472	CBS51388WT1_peak_135
AM270980	637872	638558	687	638142	170	13.9845	1.89468	13.0232	CBS51388WT1_peak_136
AM270980	640396	640631	236	640605	172	14.562	1.91684	13.5917	CBS51388WT1_peak_137
AM270980	640990	641220	231	641081	140	6.58053	1.56228	5.74581	CBS51388WT1_peak_138
AM270980	644534	644953	420	644709	212	28.0498	2.36004	26.8937	CBS51388WT1_peak_139
AM270980	659207	661128	1922	660716	456	166.072	5.06357	163.338	CBS51388WT1_peak_140
AM270980	665783	666173	391	665964	163	12.0422	1.81712	11.1114	CBS51388WT1_peak_141
AM270980	671169	671577	409	671361	139	6.37704	1.5512	5.54641	CBS51388WT1_peak_142
AM270980	676173	676831	659	676546	308	72.7173	3.42373	71.026	CBS51388WT1_peak_143
AM270980	678496	678861	366	678578	184	18.2301	2.0498	17.2063	CBS51388WT1_peak_144
AM270980	681244	681615	372	681340	226	33.5662	2.51517	32.3395	CBS51388WT1_peak_145
AM270980	684924	685668	745	685418	297	66.8562	3.30185	65.2328	CBS51388WT1_peak_146
AM270980	687948	688209	262	688103	135	5.59296	1.50688	4.77873	CBS51388WT1_peak_147
AM270980	689767	690302	536	689968	174	15.1494	1.939	14.1701	CBS51388WT1_peak_148
AM270980	693963	694744	782	694431	324	81.543	3.60101	79.7469	CBS51388WT1_peak_149
AM270980	701674	702014	341	701867	133	5.21911	1.48472	4.41317	CBS51388WT1_peak_150
AM270980	706126	706361	236	706193	138	6.17651	1.54012	5.34997	CBS51388WT1_peak_151
AM270980	708426	709788	1363	708996	356	100.201	3.95557	98.1817	CBS51388WT1_peak_152
AM270980	713878	714639	762	714265	553	239.118	6.13833	235.817	CBS51388WT1_peak_153
AM270980	716290	716731	442	716495	207	26.1742	2.30464	25.0428	CBS51388WT1_peak_154
AM270980	722172	723283	1112	722628	185	18.5511	2.06088	17.5228	CBS51388WT1_peak_155
AM270980	727259	728047	789	727681	238	38.5912	2.64813	37.303	CBS51388WT1_peak_156
AM270980	732779	733994	1216	733662	246	42.0862	2.73677	40.7545	CBS51388WT1_peak_157
AM270980	737989	740665	2677	738559	395	79.3171	3.06837	77.5478	CBS51388WT1_peak_158
AM270980	744715	745380	666	745069	280	58.1458	3.11349	56.6224	CBS51388WT1_peak_159
AM270980	750528	751867	1340	751161	325	82.1061	3.61209	80.3032	CBS51388WT1_peak_160
AM270980	756027	756576	550	756293	267	51.7833	2.96945	50.3355	CBS51388WT1_peak_161
AM270980	766410	767965	1556	767254	348	95.4155	3.86693	93.452	CBS51388WT1_peak_162
AM270980	773193	773987	795	773586	333	86.6582	3.70073	84.8008	CBS51388WT1_peak_163
AM270980	779513	779875	363	779728	216	29.5867	2.40436	28.4107	CBS51388WT1_peak_164
AM270980	783777	784433	657	784122	245	41.6431	2.72569	40.317	CBS51388WT1_peak_165
AM270980	787364	787599	236	787545	124	3.69119	1.385	2.92234	CBS51388WT1_peak_166
AM270980	791284	791879	596	791587	258	47.5371	2.86973	46.1402	CBS51388WT1_peak_167
AM270980	795967	796682	716	796265	182	17.5951	2.02764	16.5804	CBS51388WT1_peak_168
AM270980	797978	798332	355	798201	166	12.8594	1.85036	11.9158	CBS51388WT1_peak_169
AM270980	798771	799094	324	798966	162	11.775	1.80604	10.8485	CBS51388WT1_peak_170
AM270980	801611	802593	983	802093	273	53.2688	2.98323	51.8035	CBS51388WT1_peak_171
AM270980	804082	804869	788	804520	258	47.5371	2.86973	46.1402	CBS51388WT1_peak_172
AM270980	805372	805842	471	805765	174	14.633	1.91271	13.6621	CBS51388WT1_peak_173
AM270980	810417	811099	683	810757	212	28.0498	2.36004	26.8937	CBS51388WT1_peak_174
AM270980	812417	813847	1431	813531	217	27.5757	2.31406	26.4276	CBS51388WT1_peak_175
AM270980	815436	815766	331	815505	145	5.29308	1.46446	4.48637	CBS51388WT1_peak_176
AM270980	817956	818328	373	818176	181	11.2483	1.71946	10.3304	CBS51388WT1_peak_177
AM270980	821843	825096	3254	824563	409	87.2552	3.20141	85.3906	CBS51388WT1_peak_178
AM270980	830523	831055	533	830773	149	8.54281	1.662	7.67098	CBS51388WT1_peak_179
AM270980	836191	837764	1574	837505	382	116.28	4.24365	114.073	CBS51388WT1_peak_180
AM270980	839537	839722	186	839697	159	7.38429	1.56628	6.53573	CBS51388WT1_peak_181
AM270980	842755	843484	730	843146	310	73.8012	3.44589	72.0972	CBS51388WT1_peak_182
AM270980	849729	851244	1516	850610	417	139.125	4.63145	136.667	CBS51388WT1_peak_183
AM270980	857289	857923	635	857615	301	68.9675	3.34617	67.3196	CBS51388WT1_peak_184
AM270980	859237	859904	668	859649	305	70.3739	3.36467	68.7117	CBS51388WT1_peak_185
AM270980	861213	862231	1019	861604	198	22.8275	2.20032	21.7427	CBS51388WT1_peak_186
AM270980	863884	864315	432	863975	226	33.5662	2.51517	32.3395	CBS51388WT1_peak_187
AM270980	867834	868379	546	868127	270	37.8528	2.4506	36.574	CBS51388WT1_peak_188
AM270980	870093	870894	802	870475	227	27.5606	2.26587	26.4125	CBS51388WT1_peak_189
AM270980	871293	872787	1495	872106	387	102.18	3.75791	100.139	CBS51388WT1_peak_190
AM270980	883391	883857	467	883635	169	13.6994	1.8836	12.7426	CBS51388WT1_peak_191
AM270980	887637	891211	3575	888838	586	140.22	3.50413	137.752	CBS51388WT1_peak_192
AM270980	898698	899255	558	898856	151	9.0101	1.68416	8.13004	CBS51388WT1_peak_193
AM270980	906258	907610	1353	906893	276	56.1599	3.06917	54.6596	CBS51388WT1_peak_194
AM270980	910847	911658	812	911131	322	47.5061	2.53064	46.1116	CBS51388WT1_peak_195
AM270980	914105	917469	3365	915445	458	97.0972	3.19425	95.1165	CBS51388WT1_peak_196
AM270980	925299	926406	1108	925656	347	94.8229	3.85585	92.8661	CBS51388WT1_peak_197
AM270980	927321	927652	332	927577	195	21.8854	2.17168	20.8114	CBS51388WT1_peak_198
AM270980	929705	930430	726	929990	270	53.2278	3.00269	51.7628	CBS51388WT1_peak_199
AM270980	934849	936499	1651	935249	419	140.47	4.65361	137.996	CBS51388WT1_peak_200
AM270980	943444	944215	772	943852	381	17.5961	1.60756	16.5813	CBS51388WT1_peak_201
AM270980	944780	946479	1700	945357	438	28.8471	1.79573	27.6809	CBS51388WT1_peak_202
AM270980	946890	947801	912	947459	480	42.4292	2.00383	41.0951	CBS51388WT1_peak_203
AM270980	947981	948742	762	948533	389	22.8856	1.72698	21.8004	CBS51388WT1_peak_204
AM270980	960444	961221	778	960777	224	32.7549	2.49301	31.5383	CBS51388WT1_peak_205
AM270980	970860	972416	1557	971828	310	73.8012	3.44589	72.0972	CBS51388WT1_peak_206
AM270980	976503	979100	2598	976737	384	32.9105	1.97135	31.6928	CBS51388WT1_peak_207
AM270980	980238	982863	2626	982623	371	32.831	1.99518	31.6138	CBS51388WT1_peak_208
AM270980	989766	992170	2405	990572	335	80.0549	3.46267	78.2779	CBS51388WT1_peak_209
AM270980	995114	995351	238	995276	137	4.19217	1.40111	3.41051	CBS51388WT1_peak_210
AM270980	999673	1001224	1552	1000550	287	61.6801	3.19105	60.1155	CBS51388WT1_peak_211
AM270980	1003507	1003809	303	1003758	134	5.40449	1.4958	4.59441	CBS51388WT1_peak_212
AM270980	1007173	1007370	198	1007270	148	8.31335	1.65092	7.4457	CBS51388WT1_peak_213
AM270980	1010462	1010825	364	1010550	214	28.8143	2.3822	27.6483	CBS51388WT1_peak_214
AM270980	1012724	1013030	307	1012925	184	18.2301	2.0498	17.2063	CBS51388WT1_peak_215
AM270980	1017579	1020936	3358	1019830	372	78.198	3.16217	76.442	CBS51388WT1_peak_216
AM270980	1026990	1027203	214	1027072	141	6.78697	1.57336	5.94821	CBS51388WT1_peak_217
AM270980	1028724	1030515	1792	1030072	297	66.8562	3.30185	65.2328	CBS51388WT1_peak_218
AM270980	1033452	1033687	236	1033494	127	4.17198	1.41824	3.39056	CBS51388WT1_peak_219
AM270980	1040315	1041814	1500	1041108	422	142.495	4.68685	139.999	CBS51388WT1_peak_220
AM270980	1048570	1048882	313	1048728	258	11.6403	1.58158	10.717	CBS51388WT1_peak_221
AM270980	1049277	1053108	3832	1049899	556	125.264	3.34729	122.953	CBS51388WT1_peak_222
AM270980	1060040	1061307	1268	1060949	368	24.885	1.80566	23.7722	CBS51388WT1_peak_223
AM270980	1061971	1063570	1600	1063234	596	85.4472	2.51946	83.6068	CBS51388WT1_peak_224
AM270980	1063960	1066657	2698	1065646	483	54.9978	2.23637	53.5131	CBS51388WT1_peak_225
AM270980	1071570	1072963	1394	1072557	318	78.1924	3.53453	76.4365	CBS51388WT1_peak_226
AM270980	1078294	1078592	299	1078442	138	6.17651	1.54012	5.34997	CBS51388WT1_peak_227
AM270980	1084039	1085751	1713	1084794	371	109.381	4.12177	107.254	CBS51388WT1_peak_228
AM270980	1091376	1091677	302	1091559	212	28.0498	2.36004	26.8937	CBS51388WT1_peak_229
AM270980	1097088	1098063	976	1097718	211	27.6706	2.34896	26.5195	CBS51388WT1_peak_230
AM270980	1104560	1106639	2080	1105570	339	90.1269	3.76721	88.2267	CBS51388WT1_peak_231
AM270980	1110930	1111357	428	1111117	155	9.97781	1.72848	9.08125	CBS51388WT1_peak_232
AM270980	1114326	1114849	524	1114608	296	66.3319	3.29077	64.7145	CBS51388WT1_peak_233
AM270980	1119075	1119959	885	1119688	273	54.6868	3.03593	53.2042	CBS51388WT1_peak_234
AM270980	1121899	1122385	487	1122134	180	16.9694	2.00548	15.9636	CBS51388WT1_peak_235
AM270980	1126955	1131152	4198	1129288	418	77.6391	2.91822	75.8899	CBS51388WT1_peak_236
AM270980	1139681	1140342	662	1140009	176	15.7465	1.96116	14.7583	CBS51388WT1_peak_237
AM270980	1145792	1148131	2340	1146518	434	59.945	2.45737	58.4018	CBS51388WT1_peak_238
AM270980	1148569	1148765	197	1148629	289	4.72357	1.28271	3.92946	CBS51388WT1_peak_239
AM270980	1150490	1152217	1728	1151178	518	61.5796	2.28507	60.0183	CBS51388WT1_peak_240
AM270980	1152754	1153215	462	1153104	339	12.3835	1.5093	11.448	CBS51388WT1_peak_241
AM270980	1156998	1159036	2039	1157834	473	39.9161	1.96699	38.6119	CBS51388WT1_peak_242
AM270980	1159684	1162343	2660	1161978	452	34.2161	1.88656	32.9825	CBS51388WT1_peak_243
AM270980	1162675	1163741	1067	1163028	458	54.7905	2.28742	53.3072	CBS51388WT1_peak_244
AM270980	1175600	1176771	1172	1175838	353	98.3972	3.92233	96.3992	CBS51388WT1_peak_245
AM270980	1182593	1183587	995	1182991	388	120.102	4.31013	117.85	CBS51388WT1_peak_246
AM270980	1185129	1185962	834	1185592	188	19.5278	2.09412	18.4858	CBS51388WT1_peak_247
AM270980	1191823	1193911	2089	1193139	594	83.2929	2.48948	81.4762	CBS51388WT1_peak_248
AM270980	1194274	1195587	1314	1195138	526	36.2161	1.82874	34.9575	CBS51388WT1_peak_249
AM270980	1196093	1196525	433	1196118	339	2.81059	1.17637	2.06914	CBS51388WT1_peak_250
AM270980	1197116	1198797	1682	1198156	470	28.1897	1.74379	27.0327	CBS51388WT1_peak_251
AM270980	1202164	1202973	810	1202571	402	71.9499	2.84834	70.2691	CBS51388WT1_peak_252
AM270980	1207053	1207872	820	1207448	334	87.2331	3.71181	85.3685	CBS51388WT1_peak_253
AM270980	1209291	1209913	623	1209798	150	8.77505	1.67308	7.8991	CBS51388WT1_peak_254
AM270980	1211425	1211717	293	1211662	160	9.37052	1.67846	8.48533	CBS51388WT1_peak_255
AM270980	1215397	1218467	3071	1217030	401	70.8571	2.82556	69.1889	CBS51388WT1_peak_256
AM270980	1222261	1224481	2221	1222968	353	19.1597	1.68114	18.1247	CBS51388WT1_peak_257
AM270980	1224787	1226460	1674	1225645	305	14.0499	1.59801	13.0882	CBS51388WT1_peak_258
AM270980	1229879	1230192	314	1229988	167	4.38531	1.36896	3.59925	CBS51388WT1_peak_259
AM270980	1230704	1232410	1707	1231503	261	48.9378	2.90297	47.5241	CBS51388WT1_peak_260
AM270980	1242855	1244089	1235	1243278	350	96.6045	3.88909	94.6273	CBS51388WT1_peak_261
AM270980	1250180	1251540	1361	1251131	451	162.534	5.00817	159.837	CBS51388WT1_peak_262
AM270980	1259852	1260401	550	1260148	217	29.9759	2.41544	28.7949	CBS51388WT1_peak_263
AM270980	1262377	1262947	571	1262819	313	75.4376	3.47913	73.7148	CBS51388WT1_peak_264
AM270980	1267431	1268577	1147	1267959	321	79.8617	3.56777	78.0859	CBS51388WT1_peak_265
AM270980	1274818	1275543	726	1275185	270	35.69	2.37633	34.4373	CBS51388WT1_peak_266
AM270980	1276977	1278979	2003	1277284	325	59.5363	2.8769	57.9983	CBS51388WT1_peak_267
AM270980	1283098	1284222	1125	1283632	402	114.457	4.00608	112.272	CBS51388WT1_peak_268
AM270980	1287897	1290503	2607	1288786	462	124.829	3.84394	122.523	CBS51388WT1_peak_269
AM270980	1293492	1296461	2970	1296034	360	102.623	3.99989	100.575	CBS51388WT1_peak_270
AM270980	1300240	1300681	442	1300431	181	17.2811	2.01656	16.2708	CBS51388WT1_peak_271
AM270980	1302388	1302669	282	1302623	147	8.08668	1.63984	7.22322	CBS51388WT1_peak_272
AM270980	1303580	1304054	475	1303974	229	34.7974	2.54841	33.5553	CBS51388WT1_peak_273
AM270980	1307760	1308228	469	1308062	234	36.8868	2.60381	35.6192	CBS51388WT1_peak_274
AM270980	1309679	1311268	1590	1310355	198	22.9288	2.20492	21.8411	CBS51388WT1_peak_275
AM270980	1315558	1316659	1102	1316146	286	61.1706	3.17997	59.6119	CBS51388WT1_peak_276
AM270980	1322531	1324815	2285	1323555	477	167.72	4.89086	164.969	CBS51388WT1_peak_277
AM270980	1326503	1326924	422	1326738	190	12.2426	1.74334	11.3104	CBS51388WT1_peak_278
AM270980	1331041	1332368	1328	1332033	274	55.1763	3.04701	53.6879	CBS51388WT1_peak_279
AM270980	1334910	1335194	285	1335005	133	4.42523	1.42602	3.63874	CBS51388WT1_peak_280
AM270980	1336969	1337768	800	1337380	307	72.1773	3.41265	70.4923	CBS51388WT1_peak_281
AM270980	1339954	1340657	704	1340235	257	47.0736	2.85865	45.6822	CBS51388WT1_peak_282
AM270980	1349458	1350070	613	1349718	295	65.8092	3.27969	64.1977	CBS51388WT1_peak_283
AM270980	1359230	1363272	4043	1362247	506	119.803	3.46792	117.557	CBS51388WT1_peak_284
AM270980	1368382	1368954	573	1368655	263	49.8797	2.92513	48.4548	CBS51388WT1_peak_285
AM270980	1375745	1376006	262	1375909	157	10.478	1.75064	9.57289	CBS51388WT1_peak_286
AM270980	1379470	1379691	222	1379518	142	6.99634	1.58444	6.15342	CBS51388WT1_peak_287
AM270980	1384222	1384998	777	1384687	298	62.0262	3.12376	60.4594	CBS51388WT1_peak_288
AM270980	1385955	1386524	570	1386237	198	19.8435	2.06548	18.7991	CBS51388WT1_peak_289
AM270980	1387668	1388971	1304	1388580	388	79.3419	3.10538	77.5724	CBS51388WT1_peak_290
AM270980	1391977	1392589	613	1392324	386	75.0406	3.00131	73.3231	CBS51388WT1_peak_291
AM270980	1393777	1395073	1297	1394251	356	94.4542	3.76552	92.5028	CBS51388WT1_peak_292
AM270980	1403871	1405500	1630	1404958	426	144.928	4.72222	142.41	CBS51388WT1_peak_293
AM270980	1409373	1411839	2467	1411168	588	167.29	4.03222	164.544	CBS51388WT1_peak_294
AM270980	1414934	1415668	735	1415246	366	73.315	3.05837	71.617	CBS51388WT1_peak_295
AM270980	1427420	1427711	292	1427527	151	9.0101	1.68416	8.13004	CBS51388WT1_peak_296
AM270980	1429662	1430198	537	1429899	332	86.0846	3.68965	84.2338	CBS51388WT1_peak_297
AM270980	1431763	1432356	594	1432106	231	35.6276	2.57057	34.3753	CBS51388WT1_peak_298
AM270980	1438206	1438891	686	1438709	312	74.8908	3.46805	73.1743	CBS51388WT1_peak_299
AM270980	1440005	1440962	958	1440389	401	128.518	4.45417	126.17	CBS51388WT1_peak_300
AM270980	1442826	1443077	252	1442885	143	7.20864	1.59552	6.36165	CBS51388WT1_peak_301
AM270980	1447910	1448578	669	1448274	183	17.9115	2.03872	16.8922	CBS51388WT1_peak_302
AM270980	1454563	1455584	1022	1455094	401	128.518	4.45417	126.17	CBS51388WT1_peak_303
AM270980	1460233	1460531	299	1460433	158	10.7321	1.76172	9.82265	CBS51388WT1_peak_304
AM270980	1463435	1464455	1021	1464022	298	67.3818	3.31293	65.7524	CBS51388WT1_peak_305
AM270980	1466701	1467030	330	1466804	163	12.0422	1.81712	11.1114	CBS51388WT1_peak_306
AM270980	1473917	1474801	885	1474378	315	76.5355	3.50129	74.7997	CBS51388WT1_peak_307
AM270980	1485485	1486521	1037	1485977	262	19.4128	1.84914	18.3737	CBS51388WT1_peak_308
AM270980	1488813	1489412	600	1489218	366	49.6881	2.42711	48.2668	CBS51388WT1_peak_309
AM270980	1489703	1491611	1909	1489935	375	55.3122	2.53887	53.8228	CBS51388WT1_peak_310
AM270980	1496858	1499371	2514	1497917	459	118.769	3.71013	116.536	CBS51388WT1_peak_311
AM270980	1503846	1504373	528	1504019	169	13.029	1.84842	12.0841	CBS51388WT1_peak_312
AM270980	1506350	1507508	1159	1506673	316	77.0865	3.51237	75.3441	CBS51388WT1_peak_313
AM270980	1509808	1510094	287	1509968	203	18.4462	1.98396	17.4208	CBS51388WT1_peak_314
AM270980	1511511	1512576	1066	1512233	340	90.7095	3.77829	88.8022	CBS51388WT1_peak_315
AM270980	1517792	1518039	248	1517831	162	11.775	1.80604	10.8485	CBS51388WT1_peak_316
AM270980	1521024	1521511	488	1521344	284	60.1563	3.15781	58.6093	CBS51388WT1_peak_317
AM270980	1524220	1524623	404	1524497	167	13.1369	1.86144	12.1889	CBS51388WT1_peak_318
AM270980	1527030	1528211	1182	1527574	313	75.4376	3.47913	73.7148	CBS51388WT1_peak_319
AM270980	1534873	1536077	1205	1535774	339	90.1269	3.76721	88.2267	CBS51388WT1_peak_320
AM270980	1538034	1538532	499	1538259	208	26.5452	2.31572	25.4089	CBS51388WT1_peak_321
AM270980	1543201	1544965	1765	1544216	426	121.251	4.01	118.988	CBS51388WT1_peak_322
AM270980	1548420	1548901	482	1548623	279	29.2644	2.12945	28.0929	CBS51388WT1_peak_323
AM270980	1552035	1554138	2104	1553618	333	77.9549	3.40883	76.2036	CBS51388WT1_peak_324
AM270980	1563888	1564618	731	1564323	291	63.7328	3.23537	62.1451	CBS51388WT1_peak_325
AM270980	1565999	1566666	668	1566220	197	13.2982	1.77332	12.349	CBS51388WT1_peak_326
AM270980	1568094	1568516	423	1568387	329	60.5516	2.88631	59.002	CBS51388WT1_peak_327
AM270980	1569762	1571653	1892	1570750	364	91.1482	3.59704	89.2378	CBS51388WT1_peak_328
AM270980	1574788	1575291	504	1575008	203	24.7108	2.26032	23.5992	CBS51388WT1_peak_329
AM270980	1580719	1581183	465	1580940	219	30.7602	2.4376	29.5691	CBS51388WT1_peak_330
AM270980	1582441	1583005	565	1582708	208	26.5452	2.31572	25.4089	CBS51388WT1_peak_331
AM270980	1588961	1589689	729	1589227	293	64.768	3.25753	63.1684	CBS51388WT1_peak_332
AM270980	1591940	1592238	299	1592002	175	15.4467	1.95008	14.4629	CBS51388WT1_peak_333
AM270980	1609491	1609777	287	1609646	139	6.37704	1.5512	5.54641	CBS51388WT1_peak_334
AM270980	1617114	1618073	960	1617681	250	40.4352	2.64821	39.125	CBS51388WT1_peak_335
AM270980	1618735	1620446	1712	1619599	421	132.921	4.39741	130.531	CBS51388WT1_peak_336
AM270980	1633664	1634258	595	1634017	226	33.5662	2.51517	32.3395	CBS51388WT1_peak_337
AM270980	1646050	1646486	437	1646250	166	6.09234	1.47559	5.26878	CBS51388WT1_peak_338
AM270980	1647404	1647992	589	1647548	214	11.9568	1.67255	11.0289	CBS51388WT1_peak_339
AM270980	1650223	1651088	866	1650715	418	44.8655	2.17099	43.5007	CBS51388WT1_peak_340
AM270980	1653153	1654328	1176	1654023	392	39.2167	2.10203	37.922	CBS51388WT1_peak_341
AM270980	1654655	1655177	523	1654845	224	3.29996	1.25069	2.54298	CBS51388WT1_peak_342
AM270980	1655784	1656310	527	1656096	260	17.2323	1.77806	16.2245	CBS51388WT1_peak_343
AM270980	1658312	1658613	302	1658540	152	3.51205	1.32844	2.75012	CBS51388WT1_peak_344
AM270980	1660054	1660318	265	1660263	192	20.8617	2.13844	19.8013	CBS51388WT1_peak_345
AM270980	1667716	1668161	446	1667940	159	10.9889	1.7728	10.0752	CBS51388WT1_peak_346
AM270980	1673150	1673817	668	1673426	323	80.9812	3.58993	79.1919	CBS51388WT1_peak_347
AM270980	1676902	1677333	432	1677073	168	13.4169	1.87252	12.4645	CBS51388WT1_peak_348
AM270980	1680612	1681530	919	1680865	302	69.4989	3.35725	67.8449	CBS51388WT1_peak_349
AM270980	1685842	1687534	1693	1686925	359	87.8912	3.5333	86.0191	CBS51388WT1_peak_350
AM270980	1687935	1688136	202	1687991	148	5.2797	1.45772	4.47313	CBS51388WT1_peak_351
AM270980	1690167	1690698	532	1690404	196	14.1918	1.81701	13.229	CBS51388WT1_peak_352
AM270980	1693050	1693515	466	1693117	191	20.5249	2.12736	19.4692	CBS51388WT1_peak_353
AM270980	1696109	1696402	294	1696291	203	24.7108	2.26032	23.5992	CBS51388WT1_peak_354
AM270980	1699937	1701162	1226	1700467	331	85.5123	3.67857	83.6684	CBS51388WT1_peak_355
AM270980	1706028	1706234	207	1706186	134	5.40449	1.4958	4.59441	CBS51388WT1_peak_356
AM270980	1707298	1707857	560	1707592	184	18.2301	2.0498	17.2063	CBS51388WT1_peak_357
AM270980	1709956	1710674	719	1710284	203	24.7108	2.26032	23.5992	CBS51388WT1_peak_358
AM270980	1715011	1715438	428	1715370	189	19.8579	2.1052	18.8114	CBS51388WT1_peak_359
AM270980	1718600	1720083	1484	1718979	370	108.761	4.11069	106.641	CBS51388WT1_peak_360
AM270980	1725400	1727881	2482	1726100	410	127.149	4.323	124.82	CBS51388WT1_peak_361
AM270980	1728837	1729645	809	1729298	204	22.6214	2.16308	21.538	CBS51388WT1_peak_362
AM270980	1735695	1736179	485	1735965	199	23.281	2.216	22.1886	CBS51388WT1_peak_363
AM270980	1747247	1747528	282	1747282	125	3.84822	1.39608	3.07515	CBS51388WT1_peak_364
AM270980	1750269	1751463	1195	1750700	352	97.7984	3.91125	95.8073	CBS51388WT1_peak_365
AM270980	1753257	1753643	387	1753432	214	28.8143	2.3822	27.6483	CBS51388WT1_peak_366
AM270980	1758264	1758861	598	1758553	327	83.2362	3.63425	81.4199	CBS51388WT1_peak_367
AM270980	1766203	1766717	515	1766416	204	25.0735	2.2714	23.957	CBS51388WT1_peak_368
AM270980	1768690	1768934	245	1768873	150	8.77505	1.67308	7.8991	CBS51388WT1_peak_369
AM270980	1774239	1774639	401	1774468	184	18.2301	2.0498	17.2063	CBS51388WT1_peak_370
AM270980	1775136	1775913	778	1775575	392	122.671	4.35445	120.39	CBS51388WT1_peak_371
AM270980	1782826	1782999	174	1782905	119	2.95484	1.3296	2.20683	CBS51388WT1_peak_372
AM270980	1786915	1788219	1305	1787342	305	57.9601	2.9408	56.4405	CBS51388WT1_peak_373
AM270980	1791333	1792333	1001	1791908	373	66.5803	2.83919	64.9614	CBS51388WT1_peak_374
AM270980	1795806	1797222	1417	1796953	436	139.301	4.44962	136.842	CBS51388WT1_peak_375
AM270980	1801677	1803094	1418	1802435	240	39.4543	2.67029	38.1557	CBS51388WT1_peak_376
AM270980	1812201	1812630	430	1812422	206	25.8052	2.29356	24.6788	CBS51388WT1_peak_377
AM270980	1813911	1814698	788	1814300	360	102.623	3.99989	100.575	CBS51388WT1_peak_378
AM270980	1815940	1816597	658	1816177	213	28.431	2.37112	27.27	CBS51388WT1_peak_379
AM270980	1818598	1819081	484	1818954	215	29.1995	2.39328	28.0286	CBS51388WT1_peak_380
AM270980	1821363	1821679	317	1821436	237	38.1624	2.63705	36.8794	CBS51388WT1_peak_381
AM270980	1825496	1827793	2298	1826767	418	66.9431	2.66566	65.3192	CBS51388WT1_peak_382
AM270980	1828679	1829733	1055	1829270	651	135.063	3.1638	132.651	CBS51388WT1_peak_383
AM270980	1832349	1833588	1240	1832885	532	122.194	3.39284	119.918	CBS51388WT1_peak_384
AM270980	1834341	1835035	695	1834650	195	16.248	1.91406	15.254	CBS51388WT1_peak_385
AM270980	1842689	1843572	884	1843130	346	94.2315	3.84477	92.2815	CBS51388WT1_peak_386
AM270980	1847424	1852109	4686	1850033	416	58.7925	2.48563	57.2621	CBS51388WT1_peak_387
AM270980	1856350	1858869	2520	1858399	467	98.7664	3.18997	96.7657	CBS51388WT1_peak_388
AM270980	1868636	1868888	253	1868806	174	15.1494	1.939	14.1701	CBS51388WT1_peak_389
AM270980	1872121	1872773	653	1872403	249	43.4258	2.77001	42.0778	CBS51388WT1_peak_390
AM270980	1877519	1879868	2350	1878007	416	127.87	4.2896	125.53	CBS51388WT1_peak_391
AM270980	1881442	1881811	370	1881548	218	29.8806	2.40594	28.7026	CBS51388WT1_peak_392
AM270980	1887028	1888736	1709	1887959	330	84.9413	3.66749	83.1044	CBS51388WT1_peak_393
AM270980	1890518	1890915	398	1890572	145	7.64195	1.61768	6.78677	CBS51388WT1_peak_394
AM270980	1895810	1896449	640	1896240	193	21.2007	2.14952	20.1359	CBS51388WT1_peak_395
AM270980	1899695	1902779	3085	1902191	580	153.236	3.78855	150.637	CBS51388WT1_peak_396
AM270980	1905596	1907241	1646	1906707	316	55.2172	2.79138	53.7285	CBS51388WT1_peak_397
AM270980	1913274	1913908	635	1913627	196	22.231	2.18276	21.1525	CBS51388WT1_peak_398
AM270980	1919311	1920886	1576	1920032	396	123.247	4.33368	120.961	CBS51388WT1_peak_399
AM270980	1924177	1925431	1255	1924618	359	91.2059	3.63711	89.2951	CBS51388WT1_peak_400
AM270980	1928319	1928944	626	1928679	221	31.5523	2.45976	30.351	CBS51388WT1_peak_401
AM270980	1934933	1935383	451	1935148	213	28.431	2.37112	27.27	CBS51388WT1_peak_402
AM270980	1936453	1938056	1604	1937461	331	85.5123	3.67857	83.6684	CBS51388WT1_peak_403
AM270980	1941593	1942010	418	1941712	172	14.562	1.91684	13.5917	CBS51388WT1_peak_404
AM270980	1947433	1951782	4350	1947648	363	73.9463	3.09283	72.2414	CBS51388WT1_peak_405
AM270980	1954596	1954863	268	1954732	195	2.89377	1.24485	2.1489	CBS51388WT1_peak_406
AM270980	1957194	1959994	2801	1958057	356	69.5259	3.00514	67.8718	CBS51388WT1_peak_407
AM270980	1963870	1965769	1900	1964908	238	38.5912	2.64813	37.303	CBS51388WT1_peak_408
AM270980	1971951	1972381	431	1972197	151	9.0101	1.68416	8.13004	CBS51388WT1_peak_409
AM270980	1975255	1975676	422	1975432	174	15.1494	1.939	14.1701	CBS51388WT1_peak_410
AM270980	1976803	1977702	900	1977160	313	75.3859	3.47731	73.666	CBS51388WT1_peak_411
AM270980	1980003	1981286	1284	1980437	318	67.1765	3.16134	65.5511	CBS51388WT1_peak_412
AM270980	1983961	1984903	943	1984746	224	32.7549	2.49301	31.5383	CBS51388WT1_peak_413
AM270980	1988333	1988600	268	1988397	135	5.59296	1.50688	4.77873	CBS51388WT1_peak_414
AM270980	1993298	1997120	3823	1995057	346	50.224	2.51234	48.7967	CBS51388WT1_peak_415
AM270980	2001396	2001818	423	2001498	222	31.9512	2.47084	30.7448	CBS51388WT1_peak_416
AM270980	2007285	2007993	709	2007611	270	53.2278	3.00269	51.7628	CBS51388WT1_peak_417
AM270980	2012963	2014116	1154	2013272	313	75.4376	3.47913	73.7148	CBS51388WT1_peak_418
AM270980	2015085	2016200	1116	2015461	423	143.172	4.69793	140.669	CBS51388WT1_peak_419
AM270980	2020184	2020418	235	2020344	126	4.00849	1.40716	3.23127	CBS51388WT1_peak_420
AM270980	2021014	2021574	561	2021361	280	58.1458	3.11349	56.6224	CBS51388WT1_peak_421
AM270980	2027640	2028250	611	2027982	160	11.2483	1.78388	10.3304	CBS51388WT1_peak_422
AM270980	2029804	2031440	1637	2030341	349	96.0094	3.87801	94.0391	CBS51388WT1_peak_423
AM270980	2035130	2036027	898	2035740	326	82.6705	3.62317	80.861	CBS51388WT1_peak_424
AM270980	2040321	2040946	626	2040554	222	31.9512	2.47084	30.7448	CBS51388WT1_peak_425
AM270980	2045736	2046615	880	2046204	311	74.3453	3.45697	72.6351	CBS51388WT1_peak_426
AM270980	2053413	2053598	186	2053555	133	5.21911	1.48472	4.41317	CBS51388WT1_peak_427
AM270980	2066217	2068300	2084	2067208	235	37.3102	2.61489	36.0374	CBS51388WT1_peak_428
AM270980	2076976	2077590	615	2077209	335	34.1699	2.11279	32.9367	CBS51388WT1_peak_429
AM270980	2077863	2081002	3140	2078950	597	153.853	3.71464	151.248	CBS51388WT1_peak_430
AM270980	2084664	2085687	1024	2085199	255	38.2371	2.53789	36.9535	CBS51388WT1_peak_431
AM270980	2090602	2090979	378	2090832	258	4.94362	1.31211	4.14496	CBS51388WT1_peak_432
AM270980	2091512	2094021	2510	2093067	477	61.523	2.37572	59.962	CBS51388WT1_peak_433
AM270980	2094416	2094842	427	2094653	293	12.8248	1.57437	11.8837	CBS51388WT1_peak_434
AM270980	2095524	2096200	677	2095830	332	27.3778	1.93597	26.2311	CBS51388WT1_peak_435
AM270980	2104824	2105341	518	2105032	260	48.4692	2.89189	47.0612	CBS51388WT1_peak_436
AM270980	2106416	2106700	285	2106537	158	10.7321	1.76172	9.82265	CBS51388WT1_peak_437
AM270980	2110540	2110833	294	2110732	137	2.91672	1.30083	2.17156	CBS51388WT1_peak_438
AM270980	2112959	2114763	1805	2114294	373	58.433	2.62598	56.9076	CBS51388WT1_peak_439
AM270980	2114996	2115524	529	2115410	294	24.8105	1.94764	23.6982	CBS51388WT1_peak_440
AM270980	2116767	2117994	1228	2117457	423	69.654	2.71012	67.999	CBS51388WT1_peak_441
AM270980	2120078	2120752	675	2120280	227	24.6966	2.15189	23.5874	CBS51388WT1_peak_442
AM270980	2125979	2126629	651	2126290	224	32.7549	2.49301	31.5383	CBS51388WT1_peak_443
AM270980	2130895	2133432	2538	2133056	317	61.4875	2.9834	59.9268	CBS51388WT1_peak_444
AM270980	2134859	2135647	789	2135211	381	99.2259	3.71507	97.2193	CBS51388WT1_peak_445
AM270980	2141152	2143118	1967	2141914	304	70.566	3.37941	68.8998	CBS51388WT1_peak_446
AM270980	2148715	2148934	220	2148824	141	6.78697	1.57336	5.94821	CBS51388WT1_peak_447
AM270980	2154759	2157382	2624	2155530	486	157.935	4.53133	155.289	CBS51388WT1_peak_448
AM270980	2162558	2165665	3108	2165030	530	129.298	3.55093	126.943	CBS51388WT1_peak_449
AM270980	2173334	2175972	2639	2174168	354	56.8801	2.66173	55.3726	CBS51388WT1_peak_450
AM270980	2183114	2183369	256	2183280	148	8.31335	1.65092	7.4457	CBS51388WT1_peak_451
AM270980	2185612	2185925	314	2185704	135	5.59296	1.50688	4.77873	CBS51388WT1_peak_452
AM270980	2193618	2193848	231	2193827	142	6.99634	1.58444	6.15342	CBS51388WT1_peak_453
AM270980	2199779	2200266	488	2199998	215	29.1995	2.39328	28.0286	CBS51388WT1_peak_454
AM270980	2202052	2202348	297	2202240	186	18.8744	2.07196	17.8415	CBS51388WT1_peak_455
AM270980	2205624	2207435	1812	2206383	373	110.625	4.14393	108.484	CBS51388WT1_peak_456
AM270980	2213768	2214778	1011	2214224	243	35.3377	2.49186	34.0896	CBS51388WT1_peak_457
AM270980	2216783	2218234	1452	2217330	384	89.9155	3.42078	88.02	CBS51388WT1_peak_458
AM270980	2218974	2219265	292	2219183	159	6.37039	1.50557	5.54207	CBS51388WT1_peak_459
AM270980	2221391	2222337	947	2221655	220	25.4001	2.2097	24.2813	CBS51388WT1_peak_460
AM270980	2227030	2227559	530	2227326	193	21.2007	2.14952	20.1359	CBS51388WT1_peak_461
AM270980	2230004	2231078	1075	2230691	294	43.4634	2.52781	42.1151	CBS51388WT1_peak_462
AM270980	2234265	2236641	2377	2234833	479	132.909	3.93312	130.519	CBS51388WT1_peak_463
AM270980	2244611	2245314	704	2244905	245	41.6431	2.72569	40.317	CBS51388WT1_peak_464
AM270980	2249890	2250376	487	2250276	323	12.1151	1.51721	11.1838	CBS51388WT1_peak_465
AM270980	2250661	2252633	1973	2252053	537	40.2353	1.88483	38.9288	CBS51388WT1_peak_466
AM270980	2252977	2253375	399	2253214	417	4.75142	1.23028	3.95702	CBS51388WT1_peak_467
AM270980	2254551	2258954	4404	2255744	566	26.5721	1.62651	25.4355	CBS51388WT1_peak_468
AM270980	2264526	2267096	2571	2265033	551	135.046	3.56595	132.635	CBS51388WT1_peak_469
AM270980	2267660	2268468	809	2268042	294	17.9795	1.73719	16.9597	CBS51388WT1_peak_470
AM270980	2274770	2275025	256	2274966	156	10.2266	1.73956	9.32576	CBS51388WT1_peak_471
AM270980	2276240	2277424	1185	2277047	271	53.7126	3.01377	52.2416	CBS51388WT1_peak_472
AM270980	2281793	2282046	254	2281842	138	6.17651	1.54012	5.34997	CBS51388WT1_peak_473
AM270980	2283486	2284290	805	2284055	392	122.671	4.35445	120.39	CBS51388WT1_peak_474
AM270980	2288378	2289117	740	2288646	220	31.1552	2.44868	29.9591	CBS51388WT1_peak_475
AM270980	2293923	2295078	1156	2294802	288	62.191	3.20213	60.6206	CBS51388WT1_peak_476
AM270980	2299292	2299964	673	2299740	212	28.0498	2.36004	26.8937	CBS51388WT1_peak_477
AM270980	2303606	2304787	1182	2304136	207	26.1742	2.30464	25.0428	CBS51388WT1_peak_478
AM270980	2310558	2315357	4800	2312868	559	53.8884	2.08147	52.4162	CBS51388WT1_peak_479
AM270980	2316330	2317027	698	2316793	481	29.7597	1.76197	28.5826	CBS51388WT1_peak_480
AM270980	2319744	2321898	2155	2320112	407	70.6321	2.79514	68.9654	CBS51388WT1_peak_481
AM270980	2328128	2328462	335	2328286	129	4.50848	1.4404	3.71886	CBS51388WT1_peak_482
AM270980	2335511	2336614	1104	2336136	326	82.6705	3.62317	80.861	CBS51388WT1_peak_483
AM270980	2343220	2343666	447	2343547	225	33.1596	2.50409	31.9379	CBS51388WT1_peak_484
AM270980	2350898	2351663	766	2351238	381	115.648	4.23257	113.448	CBS51388WT1_peak_485
AM270980	2355665	2355961	297	2355883	199	23.281	2.216	22.1886	CBS51388WT1_peak_486
AM270980	2360336	2361865	1530	2360624	278	57.1497	3.09133	55.6379	CBS51388WT1_peak_487
AM270980	2362115	2362420	306	2362324	131	4.85756	1.46256	4.05983	CBS51388WT1_peak_488
AM270980	2373824	2374071	248	2373899	156	10.2266	1.73956	9.32576	CBS51388WT1_peak_489
AM270980	2375150	2375512	363	2375371	168	13.4169	1.87252	12.4645	CBS51388WT1_peak_490
AM270980	2380376	2381623	1248	2380946	314	75.9859	3.49021	74.2567	CBS51388WT1_peak_491
AM270980	2388264	2389529	1266	2389100	403	129.829	4.47633	127.467	CBS51388WT1_peak_492
AM270980	2394686	2395118	433	2394903	173	14.8545	1.92792	13.8796	CBS51388WT1_peak_493
AM270980	2396154	2396593	440	2396371	177	16.0486	1.97224	15.0561	CBS51388WT1_peak_494
AM270980	2399811	2400232	422	2400035	184	18.2301	2.0498	17.2063	CBS51388WT1_peak_495
AM270980	2409893	2410540	648	2410151	252	33.0507	2.36222	31.832	CBS51388WT1_peak_496
AM270980	2412759	2415224	2466	2414146	413	106.321	3.68714	104.23	CBS51388WT1_peak_497
AM270980	2421050	2421514	465	2421322	194	21.542	2.1606	20.4725	CBS51388WT1_peak_498
AM270980	2425340	2429873	4534	2427736	478	108.231	3.35116	106.118	CBS51388WT1_peak_499
AM270980	2432632	2433638	1007	2433290	261	48.9378	2.90297	47.5241	CBS51388WT1_peak_500
AM270980	2435890	2436098	209	2435913	140	6.58053	1.56228	5.74581	CBS51388WT1_peak_501
AM270980	2443424	2444880	1457	2444063	473	151.545	4.46881	148.96	CBS51388WT1_peak_502
AM270980	2446985	2447882	898	2447353	351	67.6651	2.97856	66.0339	CBS51388WT1_peak_503
AM270980	2450479	2451071	593	2450845	269	52.7447	2.99161	51.2854	CBS51388WT1_peak_504
AM270980	2457181	2459232	2052	2457788	455	165.2	5.04737	162.478	CBS51388WT1_peak_505
AM270980	2463368	2463687	320	2463569	296	14.667	1.62978	13.6959	CBS51388WT1_peak_506
AM270980	2464029	2465863	1835	2464689	451	56.4961	2.33898	54.9936	CBS51388WT1_peak_507
AM270980	2466411	2467200	790	2466902	415	35.1107	1.96436	33.8665	CBS51388WT1_peak_508
AM270980	2467377	2469153	1777	2468740	412	42.471	2.1317	41.1367	CBS51388WT1_peak_509
AM270980	2469593	2470563	971	2469875	312	20.5832	1.78385	19.527	CBS51388WT1_peak_510
AM270980	2474173	2474759	587	2474465	283	59.6514	3.14673	58.1101	CBS51388WT1_peak_511
AM270980	2478093	2478551	459	2478234	292	64.2497	3.24645	62.656	CBS51388WT1_peak_512
AM270980	2487576	2488333	758	2488034	376	76.431	3.09071	74.6988	CBS51388WT1_peak_513
AM270980	2489153	2490954	1802	2489747	661	253.705	5.38814	250.326	CBS51388WT1_peak_514
AM270980	2496302	2496823	522	2496709	337	77.7297	3.37238	75.98	CBS51388WT1_peak_515
AM270980	2498046	2498263	218	2498162	200	10.3941	1.63257	9.49188	CBS51388WT1_peak_516
AM270980	2499273	2499641	369	2499300	167	3.86679	1.33502	3.0935	CBS51388WT1_peak_517
AM270980	2499972	2501167	1196	2500732	398	84.696	3.19399	82.8636	CBS51388WT1_peak_518
AM270980	2501479	2503422	1944	2501949	325	62.4825	2.96788	60.9102	CBS51388WT1_peak_519
AM270980	2510804	2511314	511	2510929	374	111.249	4.15501	109.1	CBS51388WT1_peak_520
AM270980	2517297	2517754	458	2517516	221	31.5523	2.45976	30.351	CBS51388WT1_peak_521
AM270980	2520679	2521180	502	2520920	240	39.4543	2.67029	38.1557	CBS51388WT1_peak_522
AM270980	2527480	2528089	610	2527834	323	80.9812	3.58993	79.1919	CBS51388WT1_peak_523
AM270980	2529797	2530310	514	2530039	295	65.8092	3.27969	64.1977	CBS51388WT1_peak_524
AM270980	2535571	2536866	1296	2536671	282	59.148	3.13565	57.6127	CBS51388WT1_peak_525
AM270980	2545479	2549063	3585	2546103	570	151.505	3.80627	148.921	CBS51388WT1_peak_526
AM270980	2553199	2553921	723	2553670	237	38.1624	2.63705	36.8794	CBS51388WT1_peak_527
AM270980	2559659	2559866	208	2559691	157	10.478	1.75064	9.57289	CBS51388WT1_peak_528
AM270980	2565850	2566313	464	2566079	182	17.5951	2.02764	16.5804	CBS51388WT1_peak_529
AM270980	2570848	2571103	256	2571029	154	9.73177	1.7174	8.83934	CBS51388WT1_peak_530
AM270980	2573288	2574115	828	2573724	219	30.7602	2.4376	29.5691	CBS51388WT1_peak_531
AM270980	2577686	2578885	1200	2578254	363	104.452	4.03313	102.382	CBS51388WT1_peak_532
AM270980	2580568	2581412	845	2581052	329	84.3716	3.65641	82.5416	CBS51388WT1_peak_533
AM270980	2587596	2587988	393	2587759	141	6.78697	1.57336	5.94821	CBS51388WT1_peak_534
AM270980	2589621	2590313	693	2589987	265	50.8283	2.94729	49.3918	CBS51388WT1_peak_535
AM270980	2590772	2591879	1108	2591207	393	116.293	4.14073	114.085	CBS51388WT1_peak_536
AM270980	2595559	2596295	737	2595830	284	39.7159	2.45066	38.4154	CBS51388WT1_peak_537
AM270980	2597698	2598344	647	2598022	202	7.95597	1.51373	7.09586	CBS51388WT1_peak_538
AM270980	2598833	2599885	1053	2599503	314	18.9642	1.73309	17.9306	CBS51388WT1_peak_539
AM270980	2602248	2605237	2990	2603979	512	83.9955	2.71308	82.1711	CBS51388WT1_peak_540
AM270980	2608145	2608408	264	2608316	160	3.66892	1.32983	2.90272	CBS51388WT1_peak_541
AM270980	2610715	2611103	389	2610945	155	5.69936	1.47173	4.88408	CBS51388WT1_peak_542
AM270980	2614705	2617740	3036	2614879	451	98.9213	3.2713	96.9195	CBS51388WT1_peak_543
AM270980	2620882	2621106	225	2621070	150	8.77505	1.67308	7.8991	CBS51388WT1_peak_544
AM270980	2627524	2629384	1861	2628517	527	218.758	5.85025	215.569	CBS51388WT1_peak_545
AM270980	2633244	2633981	738	2633578	297	66.8562	3.30185	65.2328	CBS51388WT1_peak_546
AM270980	2639414	2639627	214	2639505	129	4.50848	1.4404	3.71886	CBS51388WT1_peak_547
AM270980	2643412	2643849	438	2643766	184	18.2301	2.0498	17.2063	CBS51388WT1_peak_548
AM270980	2644223	2644559	337	2644405	177	16.0486	1.97224	15.0561	CBS51388WT1_peak_549
AM270980	2645545	2646237	693	2645842	268	52.2632	2.98053	50.8096	CBS51388WT1_peak_550
AM270980	2652113	2652809	697	2652360	198	22.9288	2.20492	21.8411	CBS51388WT1_peak_551
AM270980	2657021	2657793	773	2657370	273	54.6868	3.03593	53.2042	CBS51388WT1_peak_552
AM270980	2660871	2661665	795	2661276	389	120.742	4.32121	118.483	CBS51388WT1_peak_553
AM270980	2667024	2667752	729	2667352	349	96.0094	3.87801	94.0391	CBS51388WT1_peak_554
AM270980	2673825	2674448	624	2674200	292	64.2497	3.24645	62.656	CBS51388WT1_peak_555
AM270980	2675857	2676567	711	2676126	296	66.3319	3.29077	64.7145	CBS51388WT1_peak_556
AM270980	2682776	2683381	606	2683040	150	8.77505	1.67308	7.8991	CBS51388WT1_peak_557
AM270980	2685303	2685715	413	2685522	167	13.1369	1.86144	12.1889	CBS51388WT1_peak_558
AM270980	2686156	2687202	1047	2686765	279	57.647	3.10241	56.1295	CBS51388WT1_peak_559
AM270980	2689726	2689935	210	2689751	139	6.37704	1.5512	5.54641	CBS51388WT1_peak_560
AM270980	2694015	2694710	696	2694333	217	29.9759	2.41544	28.7949	CBS51388WT1_peak_561
AM270980	2696941	2697318	378	2697172	124	3.69119	1.385	2.92234	CBS51388WT1_peak_562
AM270980	2699336	2700233	898	2699816	235	37.3102	2.61489	36.0374	CBS51388WT1_peak_563
AM270980	2706788	2707682	895	2707399	277	56.654	3.08025	55.148	CBS51388WT1_peak_564
AM270980	2726173	2726778	606	2726387	206	25.8052	2.29356	24.6788	CBS51388WT1_peak_565
AM270980	2732935	2734059	1125	2733796	227	33.9747	2.52625	32.7429	CBS51388WT1_peak_566
AM270980	2737308	2737999	692	2737617	230	35.2116	2.55949	33.9644	CBS51388WT1_peak_567
AM270980	2740675	2741358	684	2741016	285	60.6627	3.16889	59.1098	CBS51388WT1_peak_568
AM270980	2745230	2746195	966	2745736	164	12.312	1.8282	11.377	CBS51388WT1_peak_569
AM270980	2750531	2753085	2555	2751536	306	71.6388	3.40157	69.96	CBS51388WT1_peak_570
AM270980	2755151	2755461	311	2755246	223	26.7466	2.25123	25.6089	CBS51388WT1_peak_571
AM270980	2758781	2759498	718	2759125	424	143.85	4.70901	141.341	CBS51388WT1_peak_572
AM270980	2763185	2763540	356	2763384	214	28.8143	2.3822	27.6483	CBS51388WT1_peak_573
AM270980	2772334	2772931	598	2772743	188	19.5278	2.09412	18.4858	CBS51388WT1_peak_574
AM270980	2778571	2779443	873	2779036	337	88.9655	3.74505	87.0798	CBS51388WT1_peak_575
AM270980	2781185	2781638	454	2781383	171	14.272	1.90576	13.3062	CBS51388WT1_peak_576
AM270980	2783346	2783900	555	2783735	207	18.5818	1.97548	17.5532	CBS51388WT1_peak_577
AM270980	2784735	2785424	690	2784986	192	20.0245	2.09951	18.9767	CBS51388WT1_peak_578
AM270980	2786951	2788442	1492	2788030	309	65.3771	3.16246	63.771	CBS51388WT1_peak_579
AM270980	2790441	2791267	827	2790842	307	62.384	3.07523	60.8123	CBS51388WT1_peak_580
AM270980	2793696	2794591	896	2793923	350	96.6045	3.88909	94.6273	CBS51388WT1_peak_581
AM270980	2796735	2797436	702	2797104	222	31.9512	2.47084	30.7448	CBS51388WT1_peak_582
AM270980	2799104	2799402	299	2799215	220	31.1552	2.44868	29.9591	CBS51388WT1_peak_583
AM270980	2803157	2803836	680	2803483	255	46.1515	2.83649	44.771	CBS51388WT1_peak_584
AM270980	2805639	2805868	230	2805700	141	6.78697	1.57336	5.94821	CBS51388WT1_peak_585
AM270980	2807599	2809242	1644	2808235	426	144.942	4.72268	142.424	CBS51388WT1_peak_586
AM270980	2812892	2813172	281	2812989	131	4.85756	1.46256	4.05983	CBS51388WT1_peak_587
AM270980	2817746	2818380	635	2817977	191	20.5249	2.12736	19.4692	CBS51388WT1_peak_588
AM270980	2820515	2821442	928	2821032	312	74.8908	3.46805	73.1743	CBS51388WT1_peak_589
AM270980	2823072	2823754	683	2823316	278	57.1497	3.09133	55.6379	CBS51388WT1_peak_590
AM270980	2834463	2835367	905	2834841	266	51.305	2.95837	49.8629	CBS51388WT1_peak_591
AM270980	2839740	2841245	1506	2840713	373	110.625	4.14393	108.484	CBS51388WT1_peak_592
AM270980	2854565	2855064	500	2854727	201	23.9916	2.23816	22.8897	CBS51388WT1_peak_593
AM270980	2859148	2859327	180	2859209	127	4.17198	1.41824	3.39056	CBS51388WT1_peak_594
AM270980	2863423	2864174	752	2863814	397	125.908	4.40985	123.59	CBS51388WT1_peak_595
AM270980	2865257	2866192	936	2865697	284	60.1563	3.15781	58.6093	CBS51388WT1_peak_596
AM270980	2871235	2871818	584	2871483	237	38.1624	2.63705	36.8794	CBS51388WT1_peak_597
AM270980	2873204	2874648	1445	2873895	345	87.8742	3.64101	86.0021	CBS51388WT1_peak_598
AM270980	2877563	2878083	521	2877956	344	79.7161	3.38579	77.9441	CBS51388WT1_peak_599
AM270980	2881158	2881709	552	2881409	279	57.647	3.10241	56.1295	CBS51388WT1_peak_600
AM270980	2882830	2883624	795	2883201	296	66.3319	3.29077	64.7145	CBS51388WT1_peak_601
AM270980	2894035	2894798	764	2894318	168	13.4169	1.87252	12.4645	CBS51388WT1_peak_602
AM270980	2897437	2897624	188	2897583	144	7.42386	1.6066	6.5728	CBS51388WT1_peak_603
AM270980	2897823	2898458	636	2898242	263	49.8797	2.92513	48.4548	CBS51388WT1_peak_604
AM270980	2903276	2903827	552	2903630	366	53.5805	2.52711	52.113	CBS51388WT1_peak_605
AM270980	2906477	2909162	2686	2907090	487	90.2089	2.92116	88.3082	CBS51388WT1_peak_606
AM270980	2914696	2915187	492	2914962	219	30.0479	2.40758	28.8664	CBS51388WT1_peak_607
AM270980	2917096	2919132	2037	2918630	276	39.389	2.47557	38.093	CBS51388WT1_peak_608
AM270980	2922233	2922509	277	2922319	130	2.8774	1.30659	2.13274	CBS51388WT1_peak_609
AM270980	2928120	2929174	1055	2928839	218	30.3671	2.42652	29.181	CBS51388WT1_peak_610
AM270980	2930486	2931899	1414	2931409	342	91.7327	3.79549	89.8151	CBS51388WT1_peak_611
AM270980	2935427	2936035	609	2935878	374	111.249	4.15501	109.1	CBS51388WT1_peak_612
AM270980	2937768	2938828	1061	2938142	252	44.781	2.80325	43.4168	CBS51388WT1_peak_613
AM270980	2942124	2942795	672	2942574	197	22.5789	2.19384	21.4958	CBS51388WT1_peak_614
AM270980	2947988	2950749	2762	2948654	434	75.3133	2.79846	73.594	CBS51388WT1_peak_615
AM270980	2952734	2955746	3013	2953461	535	75.5011	2.49426	73.7779	CBS51388WT1_peak_616
AM270980	2960467	2961453	987	2961024	236	37.7353	2.62597	36.4575	CBS51388WT1_peak_617
AM270980	2969317	2970081	765	2969729	193	21.2007	2.14952	20.1359	CBS51388WT1_peak_618
AM270980	2976070	2976926	857	2976586	350	56.3134	2.66315	54.8121	CBS51388WT1_peak_619
AM270980	2978876	2980658	1783	2979109	436	73.0447	2.73966	71.3513	CBS51388WT1_peak_620
AM270980	2980870	2983061	2192	2981446	506	108.207	3.21936	106.094	CBS51388WT1_peak_621
AM270980	2987194	2987430	237	2987339	164	12.312	1.8282	11.377	CBS51388WT1_peak_622
AM270980	2989474	2989672	199	2989636	137	5.979	1.52904	5.1565	CBS51388WT1_peak_623
AM270980	2992497	2993291	795	2992851	341	91.2933	3.78937	89.3788	CBS51388WT1_peak_624
AM270980	2999915	3001327	1413	3001157	274	5.02664	1.30499	4.22718	CBS51388WT1_peak_625
AM270980	3001621	3003846	2226	3002544	522	72.0793	2.46458	70.3976	CBS51388WT1_peak_626
AM270980	3004863	3006090	1228	3005298	727	175.117	3.53229	172.286	CBS51388WT1_peak_627
AM270980	3010944	3011496	553	3011077	261	48.9378	2.90297	47.5241	CBS51388WT1_peak_628
AM270980	3017700	3017992	293	3017782	181	17.2811	2.01656	16.2708	CBS51388WT1_peak_629
AM270980	3024059	3024997	939	3024586	424	143.85	4.70901	141.341	CBS51388WT1_peak_630
AM270980	3029627	3030287	661	3029934	225	33.1596	2.50409	31.9379	CBS51388WT1_peak_631
AM270980	3031036	3032444	1409	3031331	317	77.6388	3.52345	75.8896	CBS51388WT1_peak_632
AM270980	3037650	3040684	3035	3038471	538	117.601	3.2732	115.379	CBS51388WT1_peak_633
AM270980	3041177	3041842	666	3041537	315	22.0125	1.81983	20.9376	CBS51388WT1_peak_634
AM270980	3046548	3047737	1190	3047142	208	26.5452	2.31572	25.4089	CBS51388WT1_peak_635
AM270980	3048764	3049482	719	3049197	248	42.9776	2.75893	41.635	CBS51388WT1_peak_636
AM270980	3054372	3056201	1830	3055545	359	64.1384	2.83842	62.5479	CBS51388WT1_peak_637
AM270980	3056612	3057179	568	3056932	338	52.1942	2.59895	50.7435	CBS51388WT1_peak_638
AM270980	3057728	3058896	1169	3058038	294	25.6954	1.97472	24.5721	CBS51388WT1_peak_639
AM270980	3061997	3063205	1209	3062385	283	58.6167	3.10887	57.09	CBS51388WT1_peak_640
AM270980	3068286	3071180	2895	3070410	438	107.615	3.55825	105.509	CBS51388WT1_peak_641
AM270980	3075482	3076247	766	3075863	341	67.145	3.01857	65.5198	CBS51388WT1_peak_642
AM270980	3076663	3077389	727	3077116	224	25.701	2.20449	24.5776	CBS51388WT1_peak_643
AM270980	3079819	3080017	199	3079916	216	7.99215	1.49396	7.13171	CBS51388WT1_peak_644
AM270980	3082682	3086436	3755	3084852	414	81.7436	3.03673	79.9462	CBS51388WT1_peak_645
AM270980	3092282	3093306	1025	3092914	303	70.0318	3.36833	68.3717	CBS51388WT1_peak_646
AM270980	3095939	3097465	1527	3096620	294	38.8739	2.38204	37.5836	CBS51388WT1_peak_647
AM270980	3100483	3102091	1609	3101800	320	48.1795	2.55892	46.7759	CBS51388WT1_peak_648
AM270980	3103295	3103920	626	3103618	268	34.6383	2.34878	33.3996	CBS51388WT1_peak_649
AM270980	3111151	3112223	1073	3111755	257	47.0736	2.85865	45.6822	CBS51388WT1_peak_650
AM270980	3121292	3122724	1433	3122325	356	100.201	3.95557	98.1817	CBS51388WT1_peak_651
AM270980	3122999	3123886	888	3123473	172	14.562	1.91684	13.5917	CBS51388WT1_peak_652
AM270980	3127429	3127701	273	3127648	218	30.3671	2.42652	29.181	CBS51388WT1_peak_653
AM270980	3130049	3131341	1293	3130892	342	91.8784	3.80045	89.9567	CBS51388WT1_peak_654
AM270980	3140498	3141582	1085	3140944	328	83.8032	3.64533	81.9801	CBS51388WT1_peak_655
AM270980	3142943	3143451	509	3143203	297	66.8562	3.30185	65.2328	CBS51388WT1_peak_656
AM270980	3147635	3148206	572	3147954	249	43.4258	2.77001	42.0778	CBS51388WT1_peak_657
AM270980	3152769	3153227	459	3153009	206	25.8052	2.29356	24.6788	CBS51388WT1_peak_658
AM270980	3154920	3155493	574	3155209	313	75.4376	3.47913	73.7148	CBS51388WT1_peak_659
AM270980	3160308	3163410	3103	3163034	555	212.038	5.34524	208.893	CBS51388WT1_peak_660
AM270980	3175231	3179448	4218	3176245	554	118.046	3.21587	115.821	CBS51388WT1_peak_661
AM270980	3181717	3182011	295	3181740	202	3.88501	1.30099	3.11151	CBS51388WT1_peak_662
AM270980	3183813	3184344	532	3183996	225	22.8426	2.08602	21.7576	CBS51388WT1_peak_663
AM270980	3187666	3188221	556	3187878	155	4.49059	1.39286	3.70341	CBS51388WT1_peak_664
AM270980	3189822	3191545	1724	3190558	304	59.7701	3.00706	58.2281	CBS51388WT1_peak_665
AM270980	3194255	3194515	261	3194339	156	6.65379	1.52911	5.81841	CBS51388WT1_peak_666
AM270980	3196467	3197239	773	3196888	243	40.7623	2.70353	39.4472	CBS51388WT1_peak_667
AM270980	3202513	3202942	430	3202809	282	6.37358	1.35563	5.54524	CBS51388WT1_peak_668
AM270980	3204183	3205400	1218	3205013	385	14.9881	1.53757	14.0122	CBS51388WT1_peak_669
AM270980	3205880	3207038	1159	3206625	439	25.3673	1.72134	24.2488	CBS51388WT1_peak_670
AM270980	3207361	3208634	1274	3207692	392	18.6675	1.62223	17.6382	CBS51388WT1_peak_671
AM270980	3209714	3210227	514	3210043	255	6.36083	1.37727	5.53259	CBS51388WT1_peak_672
AM270980	3215251	3216695	1445	3215887	523	146.376	3.96831	143.844	CBS51388WT1_peak_673
AM270980	3216949	3218170	1222	3217290	407	84.2056	3.13346	82.3798	CBS51388WT1_peak_674
AM270980	3221822	3222054	233	3221889	148	8.31335	1.65092	7.4457	CBS51388WT1_peak_675
AM270980	3228632	3229148	517	3228927	195	21.8854	2.17168	20.8114	CBS51388WT1_peak_676
AM270980	3238666	3239383	718	3238963	284	60.1563	3.15781	58.6093	CBS51388WT1_peak_677
AM270980	3240484	3241419	936	3241207	197	17.2609	1.95297	16.2529	CBS51388WT1_peak_678
AM270980	3243019	3243964	946	3243325	306	48.1477	2.62071	46.7443	CBS51388WT1_peak_679
AM270980	3245633	3246894	1262	3246106	332	75.4964	3.33603	73.7733	CBS51388WT1_peak_680
AM270980	3251003	3252172	1170	3251543	316	62.9963	3.038	61.4182	CBS51388WT1_peak_681
AM270980	3252870	3254451	1582	3253430	376	108.731	4.05395	106.614	CBS51388WT1_peak_682
AM270980	3258802	3259115	314	3258924	199	23.281	2.216	22.1886	CBS51388WT1_peak_683
AM270980	3267514	3268147	634	3267769	256	46.6117	2.84757	45.2257	CBS51388WT1_peak_684
AM270980	3270153	3271088	936	3270661	324	81.543	3.60101	79.7469	CBS51388WT1_peak_685
AM270980	3279745	3282729	2985	3282089	375	111.874	4.16609	109.718	CBS51388WT1_peak_686
AM270980	3285754	3286164	411	3285935	160	11.2483	1.78388	10.3304	CBS51388WT1_peak_687
AM270980	3292901	3293207	307	3293102	149	8.54281	1.662	7.67098	CBS51388WT1_peak_688
AM270980	3294511	3295130	620	3294852	276	50.0614	2.84686	48.6352	CBS51388WT1_peak_689
AM270980	3297900	3299978	2079	3298138	458	158.443	4.80821	155.79	CBS51388WT1_peak_690
AM270980	3306545	3306781	237	3306626	156	10.2266	1.73956	9.32576	CBS51388WT1_peak_691
AM270980	3310281	3312189	1909	3311519	400	36.2896	2.01838	35.0305	CBS51388WT1_peak_692
AM270980	3313005	3313986	982	3313579	411	20.4892	1.64496	19.4359	CBS51388WT1_peak_693
AM270980	3314827	3315532	706	3315175	417	14.1319	1.48975	13.1695	CBS51388WT1_peak_694
AM270980	3316611	3318124	1514	3317442	422	17.6394	1.56864	16.6244	CBS51388WT1_peak_695
AM270980	3319198	3320920	1723	3320088	450	48.6773	2.18154	47.2679	CBS51388WT1_peak_696
AM270980	3321686	3322636	951	3322263	311	21.9501	1.82561	20.8756	CBS51388WT1_peak_697
AM270980	3326564	3327671	1108	3327249	423	143.172	4.69793	140.669	CBS51388WT1_peak_698
AM270980	3331644	3332617	974	3332076	349	96.0094	3.87801	94.0391	CBS51388WT1_peak_699
AM270980	3337699	3338770	1072	3338351	393	123.317	4.36553	121.027	CBS51388WT1_peak_700
AM270980	3340757	3341234	478	3340975	201	19.2369	2.02635	18.199	CBS51388WT1_peak_701
AM270980	3343121	3343518	398	3343131	128	4.24536	1.42203	3.46311	CBS51388WT1_peak_702
AM270980	3344366	3345071	706	3344656	282	59.148	3.13565	57.6127	CBS51388WT1_peak_703
AM270980	3353586	3354416	831	3354226	301	68.9675	3.34617	67.3196	CBS51388WT1_peak_704
AM270980	3356511	3357220	710	3356900	260	47.4693	2.85378	46.0751	CBS51388WT1_peak_705
AM270980	3359396	3360086	691	3359695	253	25.3644	2.08203	24.2459	CBS51388WT1_peak_706
AM270980	3361909	3363639	1731	3362583	434	125.252	4.05985	122.944	CBS51388WT1_peak_707
AM270980	3369785	3371116	1332	3370482	356	100.201	3.95557	98.1817	CBS51388WT1_peak_708
AM270980	3380546	3380943	398	3380692	151	9.0101	1.68416	8.13004	CBS51388WT1_peak_709
AM270980	3385923	3386604	682	3386323	232	36.0455	2.58165	34.7881	CBS51388WT1_peak_710
AM270980	3388162	3388713	552	3388525	234	36.8868	2.60381	35.6192	CBS51388WT1_peak_711
AM270980	3390614	3390990	377	3390737	174	15.1494	1.939	14.1701	CBS51388WT1_peak_712
AM270980	3396585	3399849	3265	3398450	298	45.2175	2.56559	43.8504	CBS51388WT1_peak_713
AM270980	3401600	3402444	845	3402092	255	36.0945	2.45924	34.8368	CBS51388WT1_peak_714
AM270980	3406804	3407137	334	3407062	190	20.1903	2.11628	19.1392	CBS51388WT1_peak_715
AM270980	3410838	3412484	1647	3411372	382	111.935	4.10248	109.779	CBS51388WT1_peak_716
AM270980	3418157	3420018	1862	3419350	416	107.977	3.7121	105.868	CBS51388WT1_peak_717
AM270980	3423834	3427151	3318	3426231	675	87.3934	2.39215	85.5276	CBS51388WT1_peak_718
AM270980	3427883	3429193	1311	3428058	502	18.3994	1.52292	17.3743	CBS51388WT1_peak_719
AM270980	3430364	3431684	1321	3431538	603	77.0294	2.37253	75.2903	CBS51388WT1_peak_720
AM270980	3435504	3436468	965	3435820	522	134.683	3.71015	132.273	CBS51388WT1_peak_721
AM270980	3440201	3441063	863	3440756	281	58.6461	3.12457	57.1167	CBS51388WT1_peak_722
AM270980	3445960	3446629	670	3446255	272	54.1989	3.02485	52.722	CBS51388WT1_peak_723
AM270980	3450419	3450842	424	3450606	234	36.8868	2.60381	35.6192	CBS51388WT1_peak_724
AM270980	3453342	3453529	188	3453504	133	5.21911	1.48472	4.41317	CBS51388WT1_peak_725
AM270980	3461313	3462031	719	3461714	166	12.8594	1.85036	11.9158	CBS51388WT1_peak_726
AM270980	3468054	3468293	240	3468141	131	4.85756	1.46256	4.05983	CBS51388WT1_peak_727
AM270980	3470024	3471562	1539	3470985	427	145.89	4.74225	143.361	CBS51388WT1_peak_728
AM270980	3476648	3477396	749	3477121	262	49.4079	2.91405	47.9886	CBS51388WT1_peak_729
AM270980	3479780	3480498	719	3480183	268	52.2632	2.98053	50.8096	CBS51388WT1_peak_730
AM270980	3487960	3488534	575	3488301	212	28.0498	2.36004	26.8937	CBS51388WT1_peak_731
AM270980	3495763	3497514	1752	3497227	266	51.305	2.95837	49.8629	CBS51388WT1_peak_732
AM270980	3501863	3502125	263	3501971	124	3.69119	1.385	2.92234	CBS51388WT1_peak_733
AM270980	3502544	3503175	632	3502910	233	36.4652	2.59273	35.2027	CBS51388WT1_peak_734
AM270980	3508889	3509629	741	3509243	197	22.5789	2.19384	21.4958	CBS51388WT1_peak_735
AM270980	3512997	3514108	1112	3513787	257	47.0736	2.85865	45.6822	CBS51388WT1_peak_736
AM270980	3514849	3515143	295	3515014	151	9.0101	1.68416	8.13004	CBS51388WT1_peak_737
AM270980	3517683	3518087	405	3517828	214	20.9167	2.04885	19.856	CBS51388WT1_peak_738
AM270980	3521686	3523376	1691	3522598	470	163.417	4.83498	160.712	CBS51388WT1_peak_739
AM270980	3523694	3524272	579	3523934	129	4.50848	1.4404	3.71886	CBS51388WT1_peak_740
AM270980	3530753	3531168	416	3530923	137	5.979	1.52904	5.1565	CBS51388WT1_peak_741
AM270980	3536406	3537603	1198	3536977	321	79.8617	3.56777	78.0859	CBS51388WT1_peak_742
AM270980	3542493	3542796	304	3542532	169	13.6994	1.8836	12.7426	CBS51388WT1_peak_743
AM270980	3547168	3547791	624	3547441	226	33.5662	2.51517	32.3395	CBS51388WT1_peak_744
AM270980	3549806	3550308	503	3550031	190	20.1903	2.11628	19.1392	CBS51388WT1_peak_745
AM270980	3557638	3557871	234	3557817	155	9.97781	1.72848	9.08125	CBS51388WT1_peak_746
AM270980	3564047	3565566	1520	3564722	557	242.298	6.18265	238.973	CBS51388WT1_peak_747
AM270980	3571868	3573113	1246	3572500	519	212.604	5.76161	209.455	CBS51388WT1_peak_748
AM270980	3576466	3577214	749	3576885	279	57.647	3.10241	56.1295	CBS51388WT1_peak_749
AM270980	3589053	3589273	221	3589209	135	5.59296	1.50688	4.77873	CBS51388WT1_peak_750
AM270980	3592200	3592644	445	3592442	208	26.5452	2.31572	25.4089	CBS51388WT1_peak_751
AM270980	3594348	3594583	236	3594426	138	6.17651	1.54012	5.34997	CBS51388WT1_peak_752
AM270980	3597091	3597816	726	3597561	231	35.6276	2.57057	34.3753	CBS51388WT1_peak_753
AM270980	3599204	3599918	715	3599486	359	102.015	3.98881	99.9752	CBS51388WT1_peak_754
AM270980	3608734	3609486	753	3609098	354	98.9972	3.93341	96.9923	CBS51388WT1_peak_755
AM270980	3613926	3614285	360	3614096	201	23.9916	2.23816	22.8897	CBS51388WT1_peak_756
AM270980	3617170	3617514	345	3617330	176	15.7465	1.96116	14.7583	CBS51388WT1_peak_757
AM270980	3621641	3622643	1003	3622176	421	141.819	4.67577	139.33	CBS51388WT1_peak_758
AM270981	8513	9019	507	8778	208	26.5452	2.31572	25.4089	CBS51388WT1_peak_759
AM270981	12234	12910	677	12649	235	37.3102	2.61489	36.0374	CBS51388WT1_peak_760
AM270981	15266	15803	538	15683	234	36.8868	2.60381	35.6192	CBS51388WT1_peak_761
AM270981	16785	17237	453	16989	168	12.1806	1.80715	11.2488	CBS51388WT1_peak_762
AM270981	20347	20995	649	20579	446	137.381	4.30429	134.943	CBS51388WT1_peak_763
AM270981	21691	22494	804	21867	423	129.389	4.27226	127.033	CBS51388WT1_peak_764
AM270981	24993	25773	781	25490	381	113.032	4.14714	110.865	CBS51388WT1_peak_765
AM270981	31968	32976	1009	32491	498	196.705	5.52893	193.669	CBS51388WT1_peak_766
AM270981	37153	37692	540	37472	242	40.3245	2.69245	39.0151	CBS51388WT1_peak_767
AM270981	40205	40814	610	40607	307	53.4993	2.78474	52.0324	CBS51388WT1_peak_768
AM270981	42896	43941	1046	43384	515	80.9964	2.64739	79.207	CBS51388WT1_peak_769
AM270981	45724	46253	530	45929	444	60.3868	2.43849	58.8382	CBS51388WT1_peak_770
AM270981	46585	48255	1671	47612	691	183.092	3.80711	180.188	CBS51388WT1_peak_771
AM270981	55121	55510	390	55461	152	9.24794	1.69524	8.36375	CBS51388WT1_peak_772
AM270981	61114	61851	738	61487	269	52.7447	2.99161	51.2854	CBS51388WT1_peak_773
AM270981	63325	63767	443	63544	209	26.9183	2.3268	25.7771	CBS51388WT1_peak_774
AM270981	72418	72667	250	72465	194	21.542	2.1606	20.4725	CBS51388WT1_peak_775
AM270981	78205	79014	810	78651	299	67.9089	3.32401	66.2734	CBS51388WT1_peak_776
AM270981	85812	86491	680	86182	235	37.3102	2.61489	36.0374	CBS51388WT1_peak_777
AM270981	89231	89414	184	89346	127	4.17198	1.41824	3.39056	CBS51388WT1_peak_778
AM270981	104906	105690	785	105233	323	80.9812	3.58993	79.1919	CBS51388WT1_peak_779
AM270981	112209	112922	714	112657	353	98.3972	3.92233	96.3992	CBS51388WT1_peak_780
AM270981	116194	116514	321	116291	184	18.2301	2.0498	17.2063	CBS51388WT1_peak_781
AM270981	118458	119190	733	118772	317	77.6388	3.52345	75.8896	CBS51388WT1_peak_782
AM270981	122657	123243	587	123047	171	14.272	1.90576	13.3062	CBS51388WT1_peak_783
AM270981	129105	129771	667	129362	387	119.462	4.29905	117.218	CBS51388WT1_peak_784
AM270981	132033	134130	2098	132514	341	84.7094	3.56904	82.8769	CBS51388WT1_peak_785
AM270981	137111	138276	1166	137521	288	28.3134	2.07186	27.1555	CBS51388WT1_peak_786
AM270981	140153	141519	1367	140651	475	152.505	4.47797	149.912	CBS51388WT1_peak_787
AM270981	149122	151112	1991	149563	448	160.423	4.97493	157.748	CBS51388WT1_peak_788
AM270981	157207	158218	1012	157632	224	32.7549	2.49301	31.5383	CBS51388WT1_peak_789
AM270981	161114	161908	795	161615	276	56.1599	3.06917	54.6596	CBS51388WT1_peak_790
AM270981	164070	165504	1435	164611	254	45.693	2.82541	44.3178	CBS51388WT1_peak_791
AM270981	167106	167503	398	167314	162	11.775	1.80604	10.8485	CBS51388WT1_peak_792
AM270981	171581	171908	328	171808	189	19.8579	2.1052	18.8114	CBS51388WT1_peak_793
AM270981	173108	173944	837	173645	251	44.3275	2.79217	42.9686	CBS51388WT1_peak_794
AM270981	177806	179772	1967	179132	405	131.144	4.49849	128.769	CBS51388WT1_peak_795
AM270981	186383	187880	1498	187272	478	171.688	4.99736	168.895	CBS51388WT1_peak_796
AM270981	190436	191152	717	190722	304	67.7153	3.27879	66.0837	CBS51388WT1_peak_797
AM270981	196464	198051	1588	196916	324	81.543	3.60101	79.7469	CBS51388WT1_peak_798
AM270981	200711	201373	663	201165	329	71.7282	3.23521	70.0487	CBS51388WT1_peak_799
AM270981	202722	203638	917	203194	423	143.172	4.69793	140.669	CBS51388WT1_peak_800
AM270981	206652	206920	269	206839	141	6.24237	1.53718	5.41522	CBS51388WT1_peak_801
AM270981	210023	211693	1671	210416	319	78.7475	3.54561	76.9849	CBS51388WT1_peak_802
AM270981	216501	217119	619	216854	301	68.9675	3.34617	67.3196	CBS51388WT1_peak_803
AM270981	222570	222860	291	222767	205	25.4383	2.28248	24.3169	CBS51388WT1_peak_804
AM270981	226022	226453	432	226218	148	8.31335	1.65092	7.4457	CBS51388WT1_peak_805
AM270981	238508	239480	973	239027	317	77.6388	3.52345	75.8896	CBS51388WT1_peak_806
AM270981	243263	243821	559	243604	208	26.5452	2.31572	25.4089	CBS51388WT1_peak_807
AM270981	248226	248913	688	248430	463	171.066	5.14113	168.276	CBS51388WT1_peak_808
AM270981	255489	258091	2603	256830	377	96.6844	3.6686	94.7067	CBS51388WT1_peak_809
AM270981	259497	259768	272	259625	140	2.45966	1.25854	1.72765	CBS51388WT1_peak_810
AM270981	263054	263599	546	263327	286	61.1706	3.17997	59.6119	CBS51388WT1_peak_811
AM270981	271217	271858	642	271605	271	53.7126	3.01377	52.2416	CBS51388WT1_peak_812
AM270981	273766	274893	1128	274222	483	147.258	4.27123	144.715	CBS51388WT1_peak_813
AM270981	278284	280749	2466	280242	501	145.725	4.09914	143.2	CBS51388WT1_peak_814
AM270981	288055	288237	183	288077	123	3.53737	1.37392	2.77273	CBS51388WT1_peak_815
AM270981	293412	293905	494	293636	199	23.281	2.216	22.1886	CBS51388WT1_peak_816
AM270981	300268	300684	417	300444	146	7.86288	1.62876	7.00358	CBS51388WT1_peak_817
AM270981	302918	303567	650	303223	198	22.9288	2.20492	21.8411	CBS51388WT1_peak_818
AM270981	306467	306685	219	306636	139	6.37704	1.5512	5.54641	CBS51388WT1_peak_819
AM270981	311632	312930	1299	312450	295	65.8092	3.27969	64.1977	CBS51388WT1_peak_820
AM270981	322969	327623	4655	325078	443	63.0355	2.49761	61.4571	CBS51388WT1_peak_821
AM270981	330854	332148	1295	331536	500	116.48	3.42522	114.272	CBS51388WT1_peak_822
AM270981	332342	333673	1332	333117	440	125.091	4.0087	122.784	CBS51388WT1_peak_823
AM270981	339350	339683	334	339607	190	20.1903	2.11628	19.1392	CBS51388WT1_peak_824
AM270981	344357	345079	723	344694	271	53.1767	2.99373	51.7144	CBS51388WT1_peak_825
AM270981	346823	348599	1777	347881	338	65.8592	2.997	64.2474	CBS51388WT1_peak_826
AM270981	352165	354432	2268	352507	302	46.7002	2.59401	45.3136	CBS51388WT1_peak_827
AM270981	354607	355294	688	355017	156	8.30837	1.62821	7.44301	CBS51388WT1_peak_828
AM270981	355675	355909	235	355803	149	7.32019	1.58674	6.47222	CBS51388WT1_peak_829
AM270981	358149	358722	574	358458	227	33.9747	2.52625	32.7429	CBS51388WT1_peak_830
AM270981	367341	367583	243	367542	159	10.9889	1.7728	10.0752	CBS51388WT1_peak_831
AM270981	370926	372887	1962	371635	314	75.9859	3.49021	74.2567	CBS51388WT1_peak_832
AM270981	386390	386659	270	386607	153	9.4885	1.70632	8.60019	CBS51388WT1_peak_833
AM270981	389196	390935	1740	390087	484	186.317	5.37381	183.377	CBS51388WT1_peak_834
AM270981	396618	397082	465	396852	214	28.8143	2.3822	27.6483	CBS51388WT1_peak_835
AM270981	398264	398601	338	398446	148	8.31335	1.65092	7.4457	CBS51388WT1_peak_836
AM270981	402064	402736	673	402472	306	71.6388	3.40157	69.96	CBS51388WT1_peak_837
AM270981	406213	406459	247	406394	186	5.46803	1.40863	4.6573	CBS51388WT1_peak_838
AM270981	407259	409287	2029	408042	431	107.044	3.58709	104.944	CBS51388WT1_peak_839
AM270981	413274	415350	2077	414249	326	43.6054	2.40228	42.2561	CBS51388WT1_peak_840
AM270981	416083	417249	1167	417059	388	77.8087	3.06451	76.0584	CBS51388WT1_peak_841
AM270981	424556	427006	2451	425048	427	94.9304	3.29983	92.9729	CBS51388WT1_peak_842
AM270981	428348	429092	745	428526	270	21.8567	1.9124	20.7849	CBS51388WT1_peak_843
AM270981	430925	431274	350	431077	148	5.69837	1.48546	4.8831	CBS51388WT1_peak_844
AM270981	432308	432771	464	432569	209	26.9183	2.3268	25.7771	CBS51388WT1_peak_845
AM270981	439462	441443	1982	440399	473	54.1689	2.24161	52.6949	CBS51388WT1_peak_846
AM270981	441894	442402	509	442070	337	15.1746	1.59206	14.1951	CBS51388WT1_peak_847
AM270981	442757	445250	2494	443516	577	92.1567	2.67562	90.2331	CBS51388WT1_peak_848
AM270981	449669	449848	180	449678	131	4.85756	1.46256	4.05983	CBS51388WT1_peak_849
AM270981	452391	452825	435	452616	172	14.562	1.91684	13.5917	CBS51388WT1_peak_850
AM270981	453979	454760	782	454408	194	21.542	2.1606	20.4725	CBS51388WT1_peak_851
AM270981	454966	455630	665	455275	209	26.9183	2.3268	25.7771	CBS51388WT1_peak_852
AM270981	459662	460637	976	460328	433	149.998	4.80873	147.428	CBS51388WT1_peak_853
AM270981	469701	470866	1166	470634	200	15.9517	1.88401	14.962	CBS51388WT1_peak_854
AM270981	474578	477163	2586	475526	519	52.8694	2.12899	51.4092	CBS51388WT1_peak_855
AM270981	480506	480681	176	480548	443	4.6213	1.21828	3.83051	CBS51388WT1_peak_856
AM270981	481700	483079	1380	482343	490	17.8967	1.52099	16.8797	CBS51388WT1_peak_857
AM270981	484624	485231	608	484895	349	7.47276	1.35029	6.62126	CBS51388WT1_peak_858
AM270981	485603	486025	423	485728	304	6.433	1.34229	5.60184	CBS51388WT1_peak_859
AM270981	504369	504775	407	504568	166	12.8594	1.85036	11.9158	CBS51388WT1_peak_860
AM270981	507850	509139	1290	508040	258	47.5371	2.86973	46.1402	CBS51388WT1_peak_861
AM270981	510225	510527	303	510520	122	3.3868	1.36284	2.62637	CBS51388WT1_peak_862
AM270981	512117	512626	510	512321	208	26.5452	2.31572	25.4089	CBS51388WT1_peak_863
AM270981	517627	518664	1038	518028	353	98.3972	3.92233	96.3992	CBS51388WT1_peak_864
AM270981	528185	529921	1737	529539	294	65.2879	3.26861	63.6824	CBS51388WT1_peak_865
AM270981	530616	531532	917	531094	464	171.783	5.15221	168.986	CBS51388WT1_peak_866
AM270981	538980	541089	2110	539668	298	35.5086	2.26269	34.2593	CBS51388WT1_peak_867
AM270981	541300	542011	712	541572	316	42.4431	2.40567	41.1089	CBS51388WT1_peak_868
AM270981	551384	551827	444	551438	155	9.97781	1.72848	9.08125	CBS51388WT1_peak_869
AM270981	552753	553392	640	553134	289	57.4529	3.02526	55.939	CBS51388WT1_peak_870
AM270981	556705	557168	464	556968	184	13.9206	1.84177	12.9621	CBS51388WT1_peak_871
AM270981	557498	558354	857	557842	459	155.642	4.71479	153.017	CBS51388WT1_peak_872
AM270981	571734	573909	2176	573324	339	86.029	3.62884	84.1813	CBS51388WT1_peak_873
AM270981	579882	580134	253	579967	173	14.8545	1.92792	13.8796	CBS51388WT1_peak_874
AM270981	589527	589932	406	589640	188	19.5278	2.09412	18.4858	CBS51388WT1_peak_875
AM270981	596224	598539	2316	598065	541	46.4776	1.98502	45.0949	CBS51388WT1_peak_876
AM270981	599859	601314	1456	600228	467	15.833	1.49324	14.8442	CBS51388WT1_peak_877
AM270981	602026	603420	1395	602478	501	38.0515	1.89212	36.7714	CBS51388WT1_peak_878
AM270981	603932	604299	368	604170	377	23.1756	1.75023	22.0861	CBS51388WT1_peak_879
AM270981	604557	604864	308	604746	302	5.91715	1.32381	5.09748	CBS51388WT1_peak_880
AM270981	608825	609942	1118	609442	450	136.523	4.24631	134.093	CBS51388WT1_peak_881
AM270981	612497	612984	488	612870	259	48.0024	2.88081	46.5999	CBS51388WT1_peak_882
AM270981	614238	614611	374	614390	136	5.78446	1.51796	4.96606	CBS51388WT1_peak_883
AM270981	617377	617595	219	617431	161	11.5103	1.79496	10.5881	CBS51388WT1_peak_884
AM270981	619438	620858	1421	620056	272	54.1989	3.02485	52.722	CBS51388WT1_peak_885
AM270981	628879	629235	357	629075	178	16.3532	1.98332	15.3562	CBS51388WT1_peak_886
AM270981	632455	633927	1473	633346	300	68.4375	3.33509	66.7958	CBS51388WT1_peak_887
AM270981	635472	635676	205	635584	150	8.77505	1.67308	7.8991	CBS51388WT1_peak_888
AM270981	640246	640706	461	640584	165	12.5844	1.83928	11.6452	CBS51388WT1_peak_889
AM270981	642959	644623	1665	643364	436	152.065	4.84197	149.475	CBS51388WT1_peak_890
AM270981	645193	645999	807	645526	168	13.4169	1.87252	12.4645	CBS51388WT1_peak_891
AM270981	652707	653284	578	653085	225	33.1596	2.50409	31.9379	CBS51388WT1_peak_892
AM270981	656466	657158	693	656740	225	33.1596	2.50409	31.9379	CBS51388WT1_peak_893
AM270981	662441	662914	474	662528	248	42.9776	2.75893	41.635	CBS51388WT1_peak_894
AM270981	673387	673960	574	673710	261	48.9378	2.90297	47.5241	CBS51388WT1_peak_895
AM270981	681896	682189	294	682034	157	5.86162	1.47815	5.04249	CBS51388WT1_peak_896
AM270981	682464	682723	260	682626	175	7.60243	1.54426	6.74983	CBS51388WT1_peak_897
AM270981	683696	686453	2758	684138	300	46.6716	2.60248	45.2852	CBS51388WT1_peak_898
AM270981	687136	687595	460	687216	180	11.0568	1.71258	10.1426	CBS51388WT1_peak_899
AM270981	696421	696803	383	696633	157	10.478	1.75064	9.57289	CBS51388WT1_peak_900
AM270981	699271	699751	481	699510	189	19.8579	2.1052	18.8114	CBS51388WT1_peak_901
AM270981	703957	704411	455	704211	152	9.24794	1.69524	8.36375	CBS51388WT1_peak_902
AM270981	705248	707357	2110	706350	248	42.9776	2.75893	41.635	CBS51388WT1_peak_903
AM270981	711369	712092	724	711873	179	16.6601	1.9944	15.6587	CBS51388WT1_peak_904
AM270981	715802	716846	1045	716406	383	116.915	4.25473	114.7	CBS51388WT1_peak_905
AM270981	718131	718691	561	718496	168	13.4169	1.87252	12.4645	CBS51388WT1_peak_906
AM270981	720994	721863	870	721617	259	44.3075	2.74086	42.9511	CBS51388WT1_peak_907
AM270981	726024	729320	3297	726478	583	111.243	2.98612	109.097	CBS51388WT1_peak_908
AM270981	734811	737573	2763	737113	484	87.3187	2.87235	85.4535	CBS51388WT1_peak_909
AM270981	737975	738177	203	738125	231	7.02176	1.4306	6.17861	CBS51388WT1_peak_910
AM270981	741644	741943	300	741695	160	9.71335	1.69786	8.82321	CBS51388WT1_peak_911
AM270981	747500	747886	387	747571	142	6.99634	1.58444	6.15342	CBS51388WT1_peak_912
AM270981	752400	755257	2858	754796	471	138.417	4.13149	135.97	CBS51388WT1_peak_913
AM270981	758866	759352	487	759086	264	47.435	2.82649	46.0411	CBS51388WT1_peak_914
AM270981	763147	763875	729	763603	310	73.8012	3.44589	72.0972	CBS51388WT1_peak_915
AM270981	775666	776223	558	775926	268	52.2632	2.98053	50.8096	CBS51388WT1_peak_916
AM270981	778140	778554	415	778411	164	12.312	1.8282	11.377	CBS51388WT1_peak_917
AM270981	782058	782812	755	782457	307	72.1773	3.41265	70.4923	CBS51388WT1_peak_918
AM270981	791494	791890	397	791723	136	5.78446	1.51796	4.96606	CBS51388WT1_peak_919
AM270981	793896	794345	450	794157	276	56.1599	3.06917	54.6596	CBS51388WT1_peak_920
AM270981	796287	797122	836	796831	319	78.7475	3.54561	76.9849	CBS51388WT1_peak_921
AM270981	803689	804049	361	803839	137	5.979	1.52904	5.1565	CBS51388WT1_peak_922
AM270981	804251	804659	409	804582	156	10.2266	1.73956	9.32576	CBS51388WT1_peak_923
AM270981	808528	809566	1039	809194	316	77.0865	3.51237	75.3441	CBS51388WT1_peak_924
AM270981	810851	811313	463	811053	159	10.9889	1.7728	10.0752	CBS51388WT1_peak_925
AM270981	814679	814956	278	814754	152	9.24794	1.69524	8.36375	CBS51388WT1_peak_926
AM270981	817945	818636	692	818192	374	111.249	4.15501	109.1	CBS51388WT1_peak_927
AM270981	821937	822120	184	821967	122	2.56247	1.28895	1.82666	CBS51388WT1_peak_928
AM270981	824356	826536	2181	825717	386	115.231	4.1714	113.038	CBS51388WT1_peak_929
AM270981	828240	828641	402	828394	165	12.0337	1.80963	11.1052	CBS51388WT1_peak_930
AM270981	834937	836107	1171	835616	439	154.141	4.87521	151.531	CBS51388WT1_peak_931
AM270981	841292	841573	282	841441	230	12.9667	1.68119	12.0223	CBS51388WT1_peak_932
AM270981	843967	844427	461	844209	353	21.4555	1.74137	20.3887	CBS51388WT1_peak_933
AM270981	844884	848337	3454	845933	470	51.7348	2.20056	50.2898	CBS51388WT1_peak_934
AM270981	852561	853099	539	852839	362	81.1506	3.30819	79.3602	CBS51388WT1_peak_935
AM270981	854287	854675	389	854569	123	3.53737	1.37392	2.77273	CBS51388WT1_peak_936
AM270981	854960	855144	185	855104	123	3.53737	1.37392	2.77273	CBS51388WT1_peak_937
AM270981	855621	856067	447	855783	280	58.1264	3.11277	56.6057	CBS51388WT1_peak_938
AM270981	860078	860962	885	860493	357	100.804	3.96665	98.7782	CBS51388WT1_peak_939
AM270981	864281	864988	708	864756	229	34.7974	2.54841	33.5553	CBS51388WT1_peak_940
AM270981	868202	868713	512	868459	232	36.0455	2.58165	34.7881	CBS51388WT1_peak_941
AM270981	877225	877862	638	877597	270	53.2278	3.00269	51.7628	CBS51388WT1_peak_942
AM270981	883559	885227	1669	884303	329	84.3716	3.65641	82.5416	CBS51388WT1_peak_943
AM270981	891431	891966	536	891775	184	18.2301	2.0498	17.2063	CBS51388WT1_peak_944
AM270981	893908	894629	722	894396	186	18.8744	2.07196	17.8415	CBS51388WT1_peak_945
AM270981	900251	903781	3531	903208	463	36.3732	1.91335	35.1136	CBS51388WT1_peak_946
AM270981	903988	904381	394	904128	346	6.70254	1.32628	5.86674	CBS51388WT1_peak_947
AM270981	904961	905715	755	905608	409	10.5706	1.4049	9.6647	CBS51388WT1_peak_948
AM270981	908989	910282	1294	909606	440	26.1549	1.73679	25.0259	CBS51388WT1_peak_949
AM270981	910728	912259	1532	911700	496	59.5572	2.29456	58.0191	CBS51388WT1_peak_950
AM270981	912477	913438	962	912882	356	20.8742	1.72191	19.8137	CBS51388WT1_peak_951
AM270981	919181	919541	361	919378	171	14.272	1.90576	13.3062	CBS51388WT1_peak_952
AM270981	925724	925950	227	925756	166	6.69891	1.51124	5.86314	CBS51388WT1_peak_953
AM270981	928146	930436	2291	929059	454	91.8875	3.09316	89.9657	CBS51388WT1_peak_954
AM270981	933147	933418	272	933352	358	8.61025	1.38087	7.73786	CBS51388WT1_peak_955
AM270981	934405	935859	1455	935276	342	18.9183	1.68961	17.885	CBS51388WT1_peak_956
AM270981	936106	937559	1454	936709	492	69.3453	2.48931	67.6951	CBS51388WT1_peak_957
AM270981	937859	938114	256	938067	294	9.29962	1.45418	8.41503	CBS51388WT1_peak_958
AM270981	942368	943028	661	942501	211	27.6706	2.34896	26.5195	CBS51388WT1_peak_959
AM270981	944637	944937	301	944776	189	19.8579	2.1052	18.8114	CBS51388WT1_peak_960
AM270981	947921	949619	1699	949174	326	82.6705	3.62317	80.861	CBS51388WT1_peak_961
AM270981	953388	953920	533	953571	379	94.1051	3.57663	92.1591	CBS51388WT1_peak_962
AM270981	957715	960486	2772	958154	429	102.935	3.49256	100.885	CBS51388WT1_peak_963
AM270981	966840	967319	480	967088	181	17.2811	2.01656	16.2708	CBS51388WT1_peak_964
AM270981	969241	969957	717	969544	277	56.654	3.08025	55.148	CBS51388WT1_peak_965
AM270981	974741	975205	465	975062	165	12.5844	1.83928	11.6452	CBS51388WT1_peak_966
AM270981	975871	977349	1479	976560	309	73.2585	3.43481	71.5609	CBS51388WT1_peak_967
AM270981	980659	981104	446	980859	225	33.1596	2.50409	31.9379	CBS51388WT1_peak_968
AM270981	983953	984614	662	984298	235	37.3102	2.61489	36.0374	CBS51388WT1_peak_969
AM270981	985657	986273	617	986011	200	23.6352	2.22708	22.5381	CBS51388WT1_peak_970
AM270981	988454	989501	1048	989117	356	100.201	3.95557	98.1817	CBS51388WT1_peak_971
AM270981	995086	995730	645	995469	185	18.5511	2.06088	17.5228	CBS51388WT1_peak_972
AM270981	996865	997326	462	997069	175	15.4467	1.95008	14.4629	CBS51388WT1_peak_973
AM270981	1000809	1001427	619	1001149	241	39.8885	2.68137	38.5844	CBS51388WT1_peak_974
AM270981	1003103	1003534	432	1003318	167	13.1369	1.86144	12.1889	CBS51388WT1_peak_975
AM270981	1004105	1004511	407	1004320	180	16.9694	2.00548	15.9636	CBS51388WT1_peak_976
AM270981	1007576	1008107	532	1007794	235	37.3102	2.61489	36.0374	CBS51388WT1_peak_977
AM270981	1024467	1024842	376	1024612	174	15.1494	1.939	14.1701	CBS51388WT1_peak_978
AM270981	1027471	1027754	284	1027673	182	17.5951	2.02764	16.5804	CBS51388WT1_peak_979
AM270981	1030960	1032940	1981	1032433	349	96.0094	3.87801	94.0391	CBS51388WT1_peak_980
AM270981	1035894	1036378	485	1036197	237	38.1624	2.63705	36.8794	CBS51388WT1_peak_981
AM270981	1043786	1044184	399	1043985	217	29.9759	2.41544	28.7949	CBS51388WT1_peak_982
AM270981	1048648	1049715	1068	1049106	305	71.1017	3.39049	69.4291	CBS51388WT1_peak_983
AM270981	1051618	1052095	478	1051840	258	47.5371	2.86973	46.1402	CBS51388WT1_peak_984
AM270981	1053628	1053978	351	1053814	177	16.0486	1.97224	15.0561	CBS51388WT1_peak_985
AM270981	1063318	1064295	978	1063799	371	109.381	4.12177	107.254	CBS51388WT1_peak_986
AM270981	1066476	1066677	202	1066629	131	4.85756	1.46256	4.05983	CBS51388WT1_peak_987
AM270981	1069604	1069848	245	1069649	145	7.64195	1.61768	6.78677	CBS51388WT1_peak_988
AM270981	1079545	1080963	1419	1079936	340	90.7095	3.77829	88.8022	CBS51388WT1_peak_989
AM270981	1081936	1082149	214	1082126	136	5.78446	1.51796	4.96606	CBS51388WT1_peak_990
AM270981	1085102	1085552	451	1085324	244	41.2018	2.71461	39.8812	CBS51388WT1_peak_991
AM270981	1087220	1087405	186	1087267	125	3.84822	1.39608	3.07515	CBS51388WT1_peak_992
AM270981	1095264	1095955	692	1095547	331	85.5123	3.67857	83.6684	CBS51388WT1_peak_993
AM270981	1098251	1099139	889	1098644	468	174.66	5.19653	171.833	CBS51388WT1_peak_994
AM270981	1105453	1106087	635	1105758	297	66.8562	3.30185	65.2328	CBS51388WT1_peak_995
AM270981	1110570	1111069	500	1110869	255	46.1515	2.83649	44.771	CBS51388WT1_peak_996
AM270981	1115234	1115834	601	1115505	328	83.8032	3.64533	81.9801	CBS51388WT1_peak_997
AM270981	1117188	1117959	772	1117641	345	93.6413	3.83369	91.6986	CBS51388WT1_peak_998
AM270981	1122793	1123796	1004	1123425	336	88.3867	3.73397	86.5081	CBS51388WT1_peak_999
AM270981	1125879	1126925	1047	1126530	302	52.4332	2.77726	50.9785	CBS51388WT1_peak_1000
AM270981	1128836	1129787	952	1129092	268	49.2053	2.86645	47.7897	CBS51388WT1_peak_1001
AM270981	1130923	1131477	555	1131127	327	82.5467	3.61043	80.7409	CBS51388WT1_peak_1002
AM270981	1143420	1144497	1078	1143865	418	139.797	4.64253	137.331	CBS51388WT1_peak_1003
AM270981	1149319	1149493	175	1149475	127	4.17198	1.41824	3.39056	CBS51388WT1_peak_1004
AM270981	1154630	1155619	990	1155321	256	46.6117	2.84757	45.2257	CBS51388WT1_peak_1005
AM270981	1158186	1158758	573	1158465	204	25.0735	2.2714	23.957	CBS51388WT1_peak_1006
AM270981	1161073	1161391	319	1161200	171	14.272	1.90576	13.3062	CBS51388WT1_peak_1007
AM270981	1163452	1164529	1078	1164183	352	97.7984	3.91125	95.8073	CBS51388WT1_peak_1008
AM270981	1166567	1167556	990	1167065	259	48.0024	2.88081	46.5999	CBS51388WT1_peak_1009
AM270981	1172810	1176478	3669	1175503	407	87.4968	3.21845	85.6303	CBS51388WT1_peak_1010
AM270981	1176935	1177470	536	1177264	238	17.8614	1.85251	16.8446	CBS51388WT1_peak_1011
AM270981	1181257	1181511	255	1181309	128	4.33864	1.42932	3.5531	CBS51388WT1_peak_1012
AM270981	1187605	1187853	249	1187677	136	5.78446	1.51796	4.96606	CBS51388WT1_peak_1013
AM270981	1192457	1193412	956	1193182	174	15.1494	1.939	14.1701	CBS51388WT1_peak_1014
AM270981	1194077	1195921	1845	1194448	362	103.841	4.02205	101.779	CBS51388WT1_peak_1015
AM270981	1205258	1205591	334	1205583	116	2.55277	1.29636	1.81708	CBS51388WT1_peak_1016
AM270981	1211350	1212706	1357	1212281	463	171.066	5.14113	168.276	CBS51388WT1_peak_1017
AM270981	1214383	1215065	683	1214733	184	10.9502	1.69665	10.039	CBS51388WT1_peak_1018
AM270981	1218764	1219772	1009	1219630	372	110.003	4.13285	107.868	CBS51388WT1_peak_1019
AM270981	1223214	1223622	409	1223443	190	20.1903	2.11628	19.1392	CBS51388WT1_peak_1020
AM270981	1225926	1226226	301	1226163	115	2.42547	1.28528	1.69392	CBS51388WT1_peak_1021
AM270981	1226419	1227232	814	1226874	243	40.7623	2.70353	39.4472	CBS51388WT1_peak_1022
AM270981	1228723	1229737	1015	1228872	219	30.7602	2.4376	29.5691	CBS51388WT1_peak_1023
AM270981	1236457	1236723	267	1236637	188	19.5278	2.09412	18.4858	CBS51388WT1_peak_1024
AM270981	1237519	1238306	788	1237990	313	71.0448	3.32655	69.3753	CBS51388WT1_peak_1025
AM270981	1242335	1246587	4253	1244166	497	55.7028	2.22096	54.2083	CBS51388WT1_peak_1026
AM270981	1247965	1248581	617	1248274	276	10.0974	1.5016	9.1998	CBS51388WT1_peak_1027
AM270981	1255213	1257588	2376	1256260	415	115.282	3.92559	113.088	CBS51388WT1_peak_1028
AM270981	1259329	1259723	395	1259461	213	19.1776	1.97978	18.1425	CBS51388WT1_peak_1029
AM270981	1264564	1265317	754	1265041	261	48.9378	2.90297	47.5241	CBS51388WT1_peak_1030
AM270981	1267276	1267947	672	1267555	179	16.6601	1.9944	15.6587	CBS51388WT1_peak_1031
AM270981	1268580	1268994	415	1268845	195	21.8854	2.17168	20.8114	CBS51388WT1_peak_1032
AM270981	1273240	1273504	265	1273447	150	8.77505	1.67308	7.8991	CBS51388WT1_peak_1033
AM270981	1276171	1276531	361	1276245	236	37.7353	2.62597	36.4575	CBS51388WT1_peak_1034
AM270981	1278983	1279379	397	1279133	158	10.7321	1.76172	9.82265	CBS51388WT1_peak_1035
AM270981	1283765	1284004	240	1283934	150	8.77505	1.67308	7.8991	CBS51388WT1_peak_1036
AM270981	1287439	1287702	264	1287531	205	25.4383	2.28248	24.3169	CBS51388WT1_peak_1037
AM270981	1291042	1291405	364	1291250	217	29.9759	2.41544	28.7949	CBS51388WT1_peak_1038
AM270981	1293643	1295321	1679	1294418	372	110.003	4.13285	107.868	CBS51388WT1_peak_1039
AM270981	1301980	1302407	428	1302350	173	14.8545	1.92792	13.8796	CBS51388WT1_peak_1040
AM270981	1304696	1305466	771	1305179	330	84.9413	3.66749	83.1044	CBS51388WT1_peak_1041
AM270981	1312730	1313262	533	1312943	179	16.6601	1.9944	15.6587	CBS51388WT1_peak_1042
AM270981	1317723	1318570	848	1318260	411	135.115	4.56497	132.7	CBS51388WT1_peak_1043
AM270981	1319133	1319338	206	1319294	164	12.312	1.8282	11.377	CBS51388WT1_peak_1044
AM270981	1324401	1324834	434	1324618	267	51.7833	2.96945	50.3355	CBS51388WT1_peak_1045
AM270981	1328968	1329431	464	1329130	231	35.6276	2.57057	34.3753	CBS51388WT1_peak_1046
AM270981	1338095	1338311	217	1338122	148	8.31335	1.65092	7.4457	CBS51388WT1_peak_1047
AM270981	1341529	1343032	1504	1342177	414	137.115	4.59821	134.679	CBS51388WT1_peak_1048
AM270981	1357167	1357859	693	1357437	278	57.1497	3.09133	55.6379	CBS51388WT1_peak_1049
AM270981	1360118	1360810	693	1360479	208	26.5452	2.31572	25.4089	CBS51388WT1_peak_1050
AM270981	1365152	1366817	1666	1366368	368	95.609	3.70488	93.6441	CBS51388WT1_peak_1051
AM270981	1371825	1372650	826	1372126	219	30.7602	2.4376	29.5691	CBS51388WT1_peak_1052
AM270981	1380617	1381147	531	1380930	204	25.0735	2.2714	23.957	CBS51388WT1_peak_1053
AM270981	1391467	1391969	503	1391751	325	15.1974	1.6072	14.2177	CBS51388WT1_peak_1054
AM270981	1393092	1395719	2628	1394399	516	40.2298	1.91134	38.9232	CBS51388WT1_peak_1055
AM270981	1396631	1398466	1836	1397651	419	19.595	1.61627	18.5524	CBS51388WT1_peak_1056
AM270981	1403689	1404641	953	1404161	245	41.6431	2.72569	40.317	CBS51388WT1_peak_1057
AM270981	1407776	1408358	583	1408131	157	10.478	1.75064	9.57289	CBS51388WT1_peak_1058
AM270981	1410626	1410891	266	1410692	181	17.2811	2.01656	16.2708	CBS51388WT1_peak_1059
AM270981	1423144	1423416	273	1423345	211	27.6706	2.34896	26.5195	CBS51388WT1_peak_1060
AM270981	1426209	1429104	2896	1427883	297	42.6272	2.48794	41.2894	CBS51388WT1_peak_1061
AM270981	1431929	1432308	380	1432208	230	32.0527	2.4313	30.8456	CBS51388WT1_peak_1062
AM270981	1438057	1438589	533	1438526	180	16.9694	2.00548	15.9636	CBS51388WT1_peak_1063
AM270981	1439624	1440523	900	1440337	167	13.1369	1.86144	12.1889	CBS51388WT1_peak_1064
AM270981	1444650	1447685	3036	1446166	435	136.631	4.37953	134.201	CBS51388WT1_peak_1065
AM270981	1454152	1454376	225	1454239	154	6.16838	1.50329	5.34411	CBS51388WT1_peak_1066
AM270981	1455189	1458111	2923	1456428	324	72.9741	3.3107	71.2812	CBS51388WT1_peak_1067
AM270981	1466617	1468148	1532	1467123	359	89.6176	3.58714	87.7241	CBS51388WT1_peak_1068
AM270981	1468575	1469835	1261	1469300	422	119.337	3.98699	117.097	CBS51388WT1_peak_1069
AM270981	1471967	1472569	603	1472105	214	24.998	2.21994	23.8844	CBS51388WT1_peak_1070
AM270981	1477009	1479395	2387	1478892	365	105.103	4.03618	103.026	CBS51388WT1_peak_1071
AM270981	1483529	1483996	468	1483764	245	41.6431	2.72569	40.317	CBS51388WT1_peak_1072
AM270981	1490808	1491127	320	1491029	181	17.2811	2.01656	16.2708	CBS51388WT1_peak_1073
AM270981	1492780	1493549	770	1493022	316	52.4541	2.70608	50.9993	CBS51388WT1_peak_1074
AM270981	1496381	1499297	2917	1497842	674	186.598	3.94738	183.657	CBS51388WT1_peak_1075
AM270981	1501696	1502263	568	1502028	235	14.7424	1.74053	13.7707	CBS51388WT1_peak_1076
AM270981	1510480	1511794	1315	1511194	301	68.9675	3.34617	67.3196	CBS51388WT1_peak_1077
AM270981	1515008	1515455	448	1515415	140	6.58053	1.56228	5.74581	CBS51388WT1_peak_1078
AM270981	1517377	1518308	932	1517855	345	93.6413	3.83369	91.6986	CBS51388WT1_peak_1079
AM270981	1521656	1522734	1079	1522360	239	39.0219	2.65921	37.7285	CBS51388WT1_peak_1080
AM270981	1522953	1523243	291	1523047	183	17.9115	2.03872	16.8922	CBS51388WT1_peak_1081
AM270981	1531166	1532121	956	1531758	346	94.2315	3.84477	92.2815	CBS51388WT1_peak_1082
AM270981	1537319	1538007	689	1537717	248	42.9776	2.75893	41.635	CBS51388WT1_peak_1083
AM270981	1538560	1540009	1450	1539405	283	59.6514	3.14673	58.1101	CBS51388WT1_peak_1084
AM270981	1543007	1543625	619	1543300	184	18.2301	2.0498	17.2063	CBS51388WT1_peak_1085
AM270981	1544608	1545087	480	1544873	180	16.9694	2.00548	15.9636	CBS51388WT1_peak_1086
AM270981	1547404	1547861	458	1547692	177	16.0486	1.97224	15.0561	CBS51388WT1_peak_1087
AM270981	1561757	1562418	662	1562158	228	34.3851	2.53733	33.1482	CBS51388WT1_peak_1088
AM270981	1566874	1567423	550	1566990	246	16.7575	1.79187	15.7554	CBS51388WT1_peak_1089
AM270981	1568315	1570681	2367	1569960	313	33.8977	2.16651	32.6686	CBS51388WT1_peak_1090
AM270981	1572353	1572675	323	1572572	216	5.93013	1.39633	5.11033	CBS51388WT1_peak_1091
AM270981	1576079	1576805	727	1576690	336	53.786	2.65282	52.3145	CBS51388WT1_peak_1092
AM270981	1577174	1579193	2020	1578748	291	33.9449	2.23847	32.7155	CBS51388WT1_peak_1093
AM270981	1582348	1582956	609	1582545	287	53.078	2.88521	51.6164	CBS51388WT1_peak_1094
AM270981	1589858	1590372	515	1590109	290	63.2174	3.22429	61.6354	CBS51388WT1_peak_1095
AM270981	1590949	1591603	655	1591251	234	36.8868	2.60381	35.6192	CBS51388WT1_peak_1096
AM270981	1594598	1594913	316	1594802	210	27.2935	2.33788	26.1473	CBS51388WT1_peak_1097
AM270981	1598815	1599298	484	1599060	192	20.8617	2.13844	19.8013	CBS51388WT1_peak_1098
AM270981	1605219	1605600	382	1605349	199	23.281	2.216	22.1886	CBS51388WT1_peak_1099
AM270981	1607107	1607968	862	1607570	312	74.8908	3.46805	73.1743	CBS51388WT1_peak_1100
AM270981	1609432	1610124	693	1609893	265	33.3297	2.31615	32.1068	CBS51388WT1_peak_1101
AM270981	1612077	1613582	1506	1612871	363	104.452	4.03313	102.382	CBS51388WT1_peak_1102
AM270981	1631650	1631988	339	1631895	289	38.0596	2.37609	36.7794	CBS51388WT1_peak_1103
AM270981	1634005	1634372	368	1634176	249	10.3553	1.54598	9.45347	CBS51388WT1_peak_1104
AM270981	1635025	1637164	2140	1636017	575	139.259	3.53566	136.801	CBS51388WT1_peak_1105
AM270981	1637345	1637964	620	1637597	351	42.5833	2.29121	41.2458	CBS51388WT1_peak_1106
AM270981	1643625	1645403	1779	1645014	388	44.9601	2.24596	43.5947	CBS51388WT1_peak_1107
AM270981	1646694	1648710	2017	1648051	579	110.994	2.9949	108.849	CBS51388WT1_peak_1108
AM270981	1649576	1650964	1389	1650756	298	18.9802	1.76102	17.9465	CBS51388WT1_peak_1109
AM270981	1655187	1658756	3570	1657402	399	74.1891	2.91754	72.4826	CBS51388WT1_peak_1110
AM270981	1664508	1665130	623	1664756	314	75.9859	3.49021	74.2567	CBS51388WT1_peak_1111
AM270981	1666428	1667095	668	1666684	297	66.8562	3.30185	65.2328	CBS51388WT1_peak_1112
AM270981	1672755	1673481	727	1673183	342	74.7315	3.24349	73.0187	CBS51388WT1_peak_1113
AM270981	1676243	1676902	660	1676653	294	25.6039	1.97192	24.4812	CBS51388WT1_peak_1114
AM270981	1677511	1678932	1422	1678221	414	79.3483	2.97761	77.5788	CBS51388WT1_peak_1115
AM270981	1680596	1681730	1135	1681011	313	45.7159	2.51499	44.3407	CBS51388WT1_peak_1116
AM270981	1683433	1683720	288	1683495	185	18.5511	2.06088	17.5228	CBS51388WT1_peak_1117
AM270981	1689279	1689543	265	1689341	163	8.4587	1.61874	7.58982	CBS51388WT1_peak_1118
AM270981	1692418	1692993	576	1692636	266	20.9196	1.89089	19.8589	CBS51388WT1_peak_1119
AM270981	1693302	1695048	1747	1694060	370	56.8431	2.59654	55.3358	CBS51388WT1_peak_1120
AM270981	1700339	1700794	456	1700372	124	3.69119	1.385	2.92234	CBS51388WT1_peak_1121
AM270981	1704186	1704504	319	1704281	176	15.7465	1.96116	14.7583	CBS51388WT1_peak_1122
AM270981	1709289	1710863	1575	1710128	398	111.516	3.95069	109.365	CBS51388WT1_peak_1123
AM270981	1714125	1714827	703	1714241	252	18.5567	1.84297	17.5283	CBS51388WT1_peak_1124
AM270981	1716577	1717668	1092	1717152	371	109.381	4.12177	107.254	CBS51388WT1_peak_1125
AM270981	1719078	1719431	354	1719197	196	22.231	2.18276	21.1525	CBS51388WT1_peak_1126
AM270981	1723522	1724169	648	1723794	211	27.6706	2.34896	26.5195	CBS51388WT1_peak_1127
AM270981	1725340	1725780	441	1725555	206	25.8052	2.29356	24.6788	CBS51388WT1_peak_1128
AM270981	1727667	1729261	1595	1728907	201	23.9916	2.23816	22.8897	CBS51388WT1_peak_1129
AM270981	1735138	1735347	210	1735298	156	10.2266	1.73956	9.32576	CBS51388WT1_peak_1130
AM270981	1739240	1739457	218	1739277	126	4.00849	1.40716	3.23127	CBS51388WT1_peak_1131
AM270981	1741357	1742681	1325	1742378	461	169.634	5.11897	166.861	CBS51388WT1_peak_1132
AM270981	1748233	1749936	1704	1748514	338	89.5455	3.75613	87.6527	CBS51388WT1_peak_1133
AM270981	1757064	1757309	246	1757226	160	11.2483	1.78388	10.3304	CBS51388WT1_peak_1134
AM270981	1762674	1763046	373	1762744	204	4.22405	1.31874	3.44204	CBS51388WT1_peak_1135
AM270981	1763600	1766539	2940	1765944	536	88.2717	2.7212	86.3969	CBS51388WT1_peak_1136
AM270981	1769092	1770603	1512	1769938	353	43.9746	2.32146	42.6204	CBS51388WT1_peak_1137
AM270981	1774251	1774861	611	1774504	214	28.8143	2.3822	27.6483	CBS51388WT1_peak_1138
AM270981	1779017	1779427	411	1779208	174	13.0511	1.83201	12.106	CBS51388WT1_peak_1139
AM270981	1782706	1784063	1358	1783146	367	70.5481	2.97595	68.8847	CBS51388WT1_peak_1140
AM270981	1785946	1787009	1064	1786163	252	24.0904	2.03999	22.9878	CBS51388WT1_peak_1141
AM270981	1789178	1789531	354	1789295	240	36.666	2.55989	35.4021	CBS51388WT1_peak_1142
AM270981	1791890	1792587	698	1792504	168	13.4169	1.87252	12.4645	CBS51388WT1_peak_1143
AM270981	1794401	1794671	271	1794585	151	6.39736	1.5241	5.56654	CBS51388WT1_peak_1144
AM270981	1795773	1796281	509	1796108	141	4.84094	1.44094	4.04561	CBS51388WT1_peak_1145
AM270981	1797370	1798530	1161	1798024	432	149.31	4.79765	146.748	CBS51388WT1_peak_1146
AM270981	1804957	1805238	282	1805159	168	13.4169	1.87252	12.4645	CBS51388WT1_peak_1147
AM270981	1809164	1811045	1882	1809629	353	98.3972	3.92233	96.3992	CBS51388WT1_peak_1148
AM270981	1813657	1813933	277	1813874	159	10.9889	1.7728	10.0752	CBS51388WT1_peak_1149
AM270981	1816800	1817139	340	1816958	125	3.84822	1.39608	3.07515	CBS51388WT1_peak_1150
AM270981	1823059	1825801	2743	1824714	425	138.978	4.54543	136.525	CBS51388WT1_peak_1151
AM270981	1828628	1829448	821	1828997	287	48.1011	2.715	46.6981	CBS51388WT1_peak_1152
AM270981	1831583	1833044	1462	1832590	249	43.4258	2.77001	42.0778	CBS51388WT1_peak_1153
AM270981	1836382	1837039	658	1836807	237	23.6441	2.07363	22.547	CBS51388WT1_peak_1154
AM270981	1840052	1841942	1891	1840416	539	196.268	5.08005	193.238	CBS51388WT1_peak_1155
AM270981	1844587	1844845	259	1844791	176	6.62615	1.48861	5.79102	CBS51388WT1_peak_1156
AM270981	1847520	1848520	1001	1848045	350	96.6045	3.88909	94.6273	CBS51388WT1_peak_1157
AM270981	1850220	1851076	857	1850673	208	26.5452	2.31572	25.4089	CBS51388WT1_peak_1158
AM270981	1851829	1852443	615	1852246	208	21.4397	2.09452	20.373	CBS51388WT1_peak_1159
AM270981	1855538	1855983	446	1855607	218	30.3671	2.42652	29.181	CBS51388WT1_peak_1160
AM270981	1856170	1857015	846	1856611	278	57.1497	3.09133	55.6379	CBS51388WT1_peak_1161
AM270981	1861216	1861517	302	1861340	193	21.2007	2.14952	20.1359	CBS51388WT1_peak_1162
AM270981	1866291	1867288	998	1866825	471	176.828	5.22977	173.978	CBS51388WT1_peak_1163
AM270981	1871709	1872536	828	1872290	467	173.94	5.18545	171.121	CBS51388WT1_peak_1164
AM270981	1873935	1874264	330	1874158	200	23.6352	2.22708	22.5381	CBS51388WT1_peak_1165
AM270981	1879095	1880560	1466	1879514	329	84.3716	3.65641	82.5416	CBS51388WT1_peak_1166
AM270981	1884197	1886899	2703	1885934	486	148.477	4.27968	145.924	CBS51388WT1_peak_1167
AM270981	1891958	1893928	1971	1892547	504	100.419	3.06607	98.3983	CBS51388WT1_peak_1168
AM270981	1896642	1897524	883	1897227	621	103.925	2.75313	101.862	CBS51388WT1_peak_1169
AM270981	1900114	1901858	1745	1901104	314	23.3761	1.86106	22.283	CBS51388WT1_peak_1170
AM270981	1908085	1909049	965	1908454	303	44.0848	2.50769	42.7298	CBS51388WT1_peak_1171
AM270981	1909903	1911909	2007	1910518	495	151.359	4.28455	148.778	CBS51388WT1_peak_1172
AM270981	1915926	1917979	2054	1917315	643	260.876	5.72293	257.466	CBS51388WT1_peak_1173
AM270981	1918327	1918902	576	1918690	245	21.815	1.9796	20.7436	CBS51388WT1_peak_1174
AM270981	1923044	1923897	854	1923544	347	94.8229	3.85585	92.8661	CBS51388WT1_peak_1175
AM270981	1932419	1936355	3937	1936016	442	43.6101	2.09422	42.2608	CBS51388WT1_peak_1176
AM270981	1936675	1938380	1706	1937746	547	88.7732	2.69862	86.8919	CBS51388WT1_peak_1177
AM270981	1945024	1945886	863	1945074	199	8.8911	1.56382	8.01418	CBS51388WT1_peak_1178
AM270981	1946263	1948377	2115	1947459	394	79.9648	3.09047	78.1883	CBS51388WT1_peak_1179
AM270981	1949005	1949549	545	1949107	217	5.89653	1.39357	5.07706	CBS51388WT1_peak_1180
AM270981	1952524	1953957	1434	1953082	310	65.1413	3.14768	63.5392	CBS51388WT1_peak_1181
AM270981	1957848	1958296	449	1958054	220	31.1552	2.44868	29.9591	CBS51388WT1_peak_1182
AM270981	1961926	1962752	827	1962288	286	61.1706	3.17997	59.6119	CBS51388WT1_peak_1183
AM270981	1966111	1966830	720	1966499	226	18.3824	1.90587	17.3574	CBS51388WT1_peak_1184
AM270981	1969992	1971776	1785	1971440	401	111.794	3.9346	109.642	CBS51388WT1_peak_1185
AM270981	1974998	1975461	464	1975166	209	26.9183	2.3268	25.7771	CBS51388WT1_peak_1186
AM270981	1981610	1982399	790	1981976	293	64.768	3.25753	63.1684	CBS51388WT1_peak_1187
AM270981	1983209	1984705	1497	1984230	360	85.077	3.43958	83.2391	CBS51388WT1_peak_1188
AM270981	1986971	1988757	1787	1988351	329	59.7403	2.86175	58.1985	CBS51388WT1_peak_1189
AM270981	1992144	1993012	869	1992552	385	105.671	3.8797	103.59	CBS51388WT1_peak_1190
AM270981	1994120	1994616	497	1994452	204	25.0735	2.2714	23.957	CBS51388WT1_peak_1191
AM270981	1996749	1997151	403	1996852	290	63.2174	3.22429	61.6354	CBS51388WT1_peak_1192
AM270981	1999210	1999692	483	1999443	217	29.9759	2.41544	28.7949	CBS51388WT1_peak_1193
AM270981	2003563	2004887	1325	2004246	320	79.3039	3.55669	77.5347	CBS51388WT1_peak_1194
AM270981	2020102	2023445	3344	2022993	654	177.637	3.88301	174.781	CBS51388WT1_peak_1195
AM270981	2034356	2037609	3254	2037137	461	133.29	4.07136	130.895	CBS51388WT1_peak_1196
AM270981	2043771	2044043	273	2043847	158	10.7321	1.76172	9.82265	CBS51388WT1_peak_1197
AM270981	2047158	2048659	1502	2048142	346	94.2315	3.84477	92.2815	CBS51388WT1_peak_1198
AM270981	2054739	2055132	394	2055066	167	13.1369	1.86144	12.1889	CBS51388WT1_peak_1199
AM270981	2055415	2056876	1462	2056519	259	48.0024	2.88081	46.5999	CBS51388WT1_peak_1200
AM270981	2058796	2059336	541	2058996	212	28.0498	2.36004	26.8937	CBS51388WT1_peak_1201
AM270981	2062624	2062960	337	2062714	220	31.1552	2.44868	29.9591	CBS51388WT1_peak_1202
AM270981	2067327	2067984	658	2067454	157	10.478	1.75064	9.57289	CBS51388WT1_peak_1203
AM270981	2072278	2073791	1514	2072913	237	38.1624	2.63705	36.8794	CBS51388WT1_peak_1204
AM270981	2082843	2085873	3031	2084963	476	76.1454	2.6701	74.4151	CBS51388WT1_peak_1205
AM270981	2087132	2088505	1374	2088022	338	29.5999	1.98287	28.4238	CBS51388WT1_peak_1206
AM270981	2097858	2098667	810	2098045	169	13.6994	1.8836	12.7426	CBS51388WT1_peak_1207
AM270981	2105627	2105904	278	2105652	127	4.17198	1.41824	3.39056	CBS51388WT1_peak_1208
AM270981	2110394	2110998	605	2110618	215	29.1995	2.39328	28.0286	CBS51388WT1_peak_1209
AM270981	2113970	2114779	810	2114280	238	38.5912	2.64813	37.303	CBS51388WT1_peak_1210
AM270981	2119973	2121246	1274	2120683	470	176.105	5.21869	173.262	CBS51388WT1_peak_1211
AM270981	2127348	2128623	1276	2127843	361	93.6878	3.69994	91.7447	CBS51388WT1_peak_1212
AM270981	2130889	2132294	1406	2131627	313	40.1073	2.34794	38.8017	CBS51388WT1_peak_1213
AM270981	2135302	2136073	772	2135418	285	10.2386	1.4964	9.33765	CBS51388WT1_peak_1214
AM270981	2136291	2139196	2906	2138521	498	78.4181	2.64783	76.6607	CBS51388WT1_peak_1215
AM270981	2141619	2142224	606	2141806	412	60.3237	2.53333	58.7756	CBS51388WT1_peak_1216
AM270981	2144130	2144644	515	2144201	228	34.3851	2.53733	33.1482	CBS51388WT1_peak_1217
AM270981	2150142	2151338	1197	2150903	344	93.0524	3.82261	91.1167	CBS51388WT1_peak_1218
AM270981	2152732	2153558	827	2153058	435	151.375	4.83089	148.792	CBS51388WT1_peak_1219
AM270981	2160154	2160647	494	2160410	315	76.5355	3.50129	74.7997	CBS51388WT1_peak_1220
AM270981	2164212	2165085	874	2164601	283	59.6514	3.14673	58.1101	CBS51388WT1_peak_1221
AM270981	2173330	2173864	535	2173691	232	36.0455	2.58165	34.7881	CBS51388WT1_peak_1222
AM270981	2174856	2176182	1327	2175707	472	177.553	5.24085	174.696	CBS51388WT1_peak_1223
AM270981	2180614	2180926	313	2180832	202	24.3501	2.24924	23.2435	CBS51388WT1_peak_1224
AM270981	2190343	2191348	1006	2190831	372	110.003	4.13285	107.868	CBS51388WT1_peak_1225
AM270981	2192300	2192742	443	2192559	215	15.5158	1.82067	14.5315	CBS51388WT1_peak_1226
AM270981	2196125	2198216	2092	2197244	503	155.323	4.32427	152.704	CBS51388WT1_peak_1227
AM270981	2207285	2207507	223	2207430	123	3.53737	1.37392	2.77273	CBS51388WT1_peak_1228
AM270981	2209332	2209813	482	2209625	205	25.4383	2.28248	24.3169	CBS51388WT1_peak_1229
AM270981	2216181	2216757	577	2216458	247	42.531	2.74785	41.1938	CBS51388WT1_peak_1230
AM270981	2220505	2221023	519	2220782	239	39.0219	2.65921	37.7285	CBS51388WT1_peak_1231
AM270981	2226593	2227007	415	2226797	164	12.312	1.8282	11.377	CBS51388WT1_peak_1232
AM270981	2228647	2228915	269	2228842	230	18.3277	1.89213	17.3031	CBS51388WT1_peak_1233
AM270981	2231036	2234956	3921	2233507	500	105.876	3.19651	103.791	CBS51388WT1_peak_1234
AM270981	2238507	2239734	1228	2239482	217	29.9759	2.41544	28.7949	CBS51388WT1_peak_1235
AM270981	2249659	2252675	3017	2250128	546	115.409	3.19703	113.214	CBS51388WT1_peak_1236
AM270981	2256843	2259421	2579	2257567	451	124.807	3.91973	122.502	CBS51388WT1_peak_1237
AM270981	2264017	2266153	2137	2265495	392	122.671	4.35445	120.39	CBS51388WT1_peak_1238
AM270981	2272688	2273744	1057	2273087	460	168.92	5.10789	166.155	CBS51388WT1_peak_1239
AM270981	2275544	2276083	540	2275585	141	6.78697	1.57336	5.94821	CBS51388WT1_peak_1240
AM270981	2282241	2282718	478	2282464	218	30.3671	2.42652	29.181	CBS51388WT1_peak_1241
AM270981	2287297	2287932	636	2287644	235	37.3102	2.61489	36.0374	CBS51388WT1_peak_1242
AM270981	2294504	2294927	424	2294718	169	13.6994	1.8836	12.7426	CBS51388WT1_peak_1243
AM270981	2295941	2296471	531	2296214	209	26.9183	2.3268	25.7771	CBS51388WT1_peak_1244
AM270981	2299059	2299383	325	2299144	188	19.5278	2.09412	18.4858	CBS51388WT1_peak_1245
AM270981	2302001	2303641	1641	2302443	294	65.2879	3.26861	63.6824	CBS51388WT1_peak_1246
AM270981	2307320	2307854	535	2307555	202	24.3501	2.24924	23.2435	CBS51388WT1_peak_1247
AM270981	2312573	2313586	1014	2313193	190	20.1903	2.11628	19.1392	CBS51388WT1_peak_1248
AM270981	2314324	2314568	245	2314404	141	6.78697	1.57336	5.94821	CBS51388WT1_peak_1249
AM270981	2318361	2319431	1071	2318835	439	111.539	3.65325	109.388	CBS51388WT1_peak_1250
AM270981	2322599	2324178	1580	2322927	331	33.7213	2.11111	32.4935	CBS51388WT1_peak_1251
AM270981	2325211	2326059	849	2325738	357	61.918	2.78653	60.3518	CBS51388WT1_peak_1252
AM270981	2327816	2328169	354	2327984	197	8.51292	1.54925	7.64357	CBS51388WT1_peak_1253
AM270981	2331944	2333098	1155	2332599	374	111.249	4.15501	109.1	CBS51388WT1_peak_1254
AM270981	2335605	2336131	527	2335908	343	92.4648	3.81153	90.536	CBS51388WT1_peak_1255
AM270981	2338685	2339276	592	2338819	158	10.7321	1.76172	9.82265	CBS51388WT1_peak_1256
AM270981	2352788	2353896	1109	2353313	326	82.6705	3.62317	80.861	CBS51388WT1_peak_1257
AM270981	2356500	2357116	617	2356826	225	33.1596	2.50409	31.9379	CBS51388WT1_peak_1258
AM270981	2363290	2366004	2715	2365216	479	121.394	3.65196	119.127	CBS51388WT1_peak_1259
AM270981	2368324	2368661	338	2368553	217	13.2162	1.71942	12.2676	CBS51388WT1_peak_1260
AM270981	2370488	2371084	597	2370707	189	19.8579	2.1052	18.8114	CBS51388WT1_peak_1261
AM270981	2374112	2374661	550	2374397	308	43.2581	2.46135	41.9135	CBS51388WT1_peak_1262
AM270981	2377409	2380979	3571	2379289	469	34.9486	1.877	33.7055	CBS51388WT1_peak_1263
AM270981	2381650	2382197	548	2381685	325	6.19876	1.32047	5.37203	CBS51388WT1_peak_1264
AM270981	2383133	2383600	468	2383210	306	6.92594	1.35929	6.08593	CBS51388WT1_peak_1265
AM270981	2388600	2388977	378	2388883	409	25.3192	1.75709	24.201	CBS51388WT1_peak_1266
AM270981	2390577	2392381	1805	2392056	578	39.5565	1.82751	38.2571	CBS51388WT1_peak_1267
AM270981	2393076	2393695	620	2393341	563	22.9121	1.56589	21.8267	CBS51388WT1_peak_1268
AM270981	2393917	2394799	883	2394588	545	16.9676	1.46891	15.9636	CBS51388WT1_peak_1269
AM270981	2396073	2397167	1095	2396821	532	12.9117	1.39502	11.9678	CBS51388WT1_peak_1270
AM270981	2397600	2398450	851	2398042	491	7.31703	1.28225	6.46908	CBS51388WT1_peak_1271
AM270981	2399137	2400888	1752	2399842	592	39.3137	1.80951	38.0183	CBS51388WT1_peak_1272
AM270981	2401570	2402974	1405	2402032	522	45.6081	1.99722	44.236	CBS51388WT1_peak_1273
AM270981	2403226	2403466	241	2403338	334	12.8113	1.52688	11.8703	CBS51388WT1_peak_1274
AM270981	2410791	2411205	415	2411053	211	24.7833	2.2247	23.6713	CBS51388WT1_peak_1275
AM270981	2414570	2414841	272	2414794	256	5.96258	1.35919	5.14246	CBS51388WT1_peak_1276
AM270981	2416469	2419545	3077	2417524	449	66.3992	2.55128	64.7814	CBS51388WT1_peak_1277
AM270981	2424600	2426081	1482	2425279	350	96.6045	3.88909	94.6273	CBS51388WT1_peak_1278
AM270981	2426257	2426834	578	2426689	191	20.5249	2.12736	19.4692	CBS51388WT1_peak_1279
AM270981	2434514	2434735	222	2434571	144	6.34862	1.53701	5.5205	CBS51388WT1_peak_1280
AM270981	2436112	2439101	2990	2436576	453	137.462	4.24769	135.023	CBS51388WT1_peak_1281
AM270981	2439749	2440104	356	2440002	151	5.39335	1.45955	4.58563	CBS51388WT1_peak_1282
AM270981	2440645	2440900	256	2440801	153	5.08421	1.43562	4.28189	CBS51388WT1_peak_1283
AM270981	2445029	2445287	259	2445057	136	3.50623	1.35001	2.74437	CBS51388WT1_peak_1284
AM270981	2447553	2449343	1791	2447976	423	120.81	4.02121	118.55	CBS51388WT1_peak_1285
AM270981	2452373	2452897	525	2452614	250	40.3513	2.645	39.0417	CBS51388WT1_peak_1286
AM270981	2460179	2461550	1372	2460475	259	48.0024	2.88081	46.5999	CBS51388WT1_peak_1287
AM270981	2464863	2465399	537	2465123	297	66.8562	3.30185	65.2328	CBS51388WT1_peak_1288
AM270981	2467734	2467954	221	2467796	148	8.31335	1.65092	7.4457	CBS51388WT1_peak_1289
AM270981	2484367	2484790	424	2484474	134	5.40449	1.4958	4.59441	CBS51388WT1_peak_1290
AM270981	2494794	2495764	971	2495349	230	35.2116	2.55949	33.9644	CBS51388WT1_peak_1291
AM270981	2499148	2501035	1888	2499688	516	183.069	4.943	180.165	CBS51388WT1_peak_1292
AM270981	2507761	2508123	363	2507861	149	8.54281	1.662	7.67098	CBS51388WT1_peak_1293
AM270981	2522566	2523218	653	2522861	218	30.3671	2.42652	29.181	CBS51388WT1_peak_1294
AM270981	2525449	2525654	206	2525532	127	4.17198	1.41824	3.39056	CBS51388WT1_peak_1295
AM270981	2539298	2539867	570	2539567	207	26.1742	2.30464	25.0428	CBS51388WT1_peak_1296
AM270981	2542876	2544758	1883	2543770	486	180.448	5.17289	177.571	CBS51388WT1_peak_1297
AM270981	2548592	2549976	1385	2549111	276	56.1599	3.06917	54.6596	CBS51388WT1_peak_1298
AM270981	2556056	2556785	730	2556418	343	92.4648	3.81153	90.536	CBS51388WT1_peak_1299
AM270981	2560981	2563168	2188	2562595	488	184.575	5.27485	181.656	CBS51388WT1_peak_1300
AM270981	2566234	2566672	439	2566528	246	23.6061	2.04181	22.5114	CBS51388WT1_peak_1301
AM270981	2568302	2568693	392	2568543	125	3.42548	1.36098	2.66459	CBS51388WT1_peak_1302
AM270981	2570098	2572302	2205	2570848	271	47.6523	2.79091	46.2546	CBS51388WT1_peak_1303
AM270981	2575554	2576261	708	2575833	227	33.9747	2.52625	32.7429	CBS51388WT1_peak_1304
AM270981	2584106	2584355	250	2584183	158	10.7321	1.76172	9.82265	CBS51388WT1_peak_1305
AM270981	2589801	2591677	1877	2590229	349	96.0094	3.87801	94.0391	CBS51388WT1_peak_1306
AM270981	2593210	2593688	479	2593382	173	9.91471	1.67251	9.02081	CBS51388WT1_peak_1307
AM270981	2595633	2596152	520	2595846	266	49.2364	2.88068	47.8206	CBS51388WT1_peak_1308
AM270981	2598180	2598902	723	2598493	262	49.4079	2.91405	47.9886	CBS51388WT1_peak_1309
AM270981	2601675	2602158	484	2601925	177	16.0486	1.97224	15.0561	CBS51388WT1_peak_1310
AM270981	2604515	2605208	694	2605019	153	9.4885	1.70632	8.60019	CBS51388WT1_peak_1311
AM270981	2607045	2608373	1329	2607732	422	142.495	4.68685	139.999	CBS51388WT1_peak_1312
AM270981	2612763	2615865	3103	2614745	295	51.3508	2.77999	49.9084	CBS51388WT1_peak_1313
AM270981	2617674	2619028	1355	2618732	308	72.7173	3.42373	71.026	CBS51388WT1_peak_1314
AM270981	2625544	2627187	1644	2626178	568	251.107	6.30453	247.74	CBS51388WT1_peak_1315
AM270981	2632662	2633256	595	2632914	187	19.2	2.08304	18.1624	CBS51388WT1_peak_1316
AM270981	2639786	2640618	833	2640228	195	21.8854	2.17168	20.8114	CBS51388WT1_peak_1317
AM270981	2645621	2646425	805	2646154	231	35.6276	2.57057	34.3753	CBS51388WT1_peak_1318
AM270981	2648302	2649791	1490	2649276	454	116.234	3.67793	114.03	CBS51388WT1_peak_1319
AM270981	2651535	2652110	576	2651822	295	40.7201	2.43619	39.4078	CBS51388WT1_peak_1320
AM270981	2652644	2653402	759	2653058	332	52.5965	2.63619	51.1407	CBS51388WT1_peak_1321
AM270981	2657379	2657567	189	2657540	129	3.98057	1.39924	3.206	CBS51388WT1_peak_1322
AM270981	2658523	2659240	718	2658915	553	191.711	4.83615	188.719	CBS51388WT1_peak_1323
AM270981	2662611	2664651	2041	2663194	506	143.858	4.01957	141.349	CBS51388WT1_peak_1324
AM270981	2668264	2668725	462	2668598	176	15.7465	1.96116	14.7583	CBS51388WT1_peak_1325
AM270981	2670838	2671378	541	2671092	176	15.7465	1.96116	14.7583	CBS51388WT1_peak_1326
AM270981	2675821	2678826	3006	2677995	364	105.064	4.04421	102.987	CBS51388WT1_peak_1327
AM270981	2686463	2687148	686	2686921	274	55.1763	3.04701	53.6879	CBS51388WT1_peak_1328
AM270981	2689439	2689679	241	2689620	155	9.97781	1.72848	9.08125	CBS51388WT1_peak_1329
AM270981	2693811	2694019	209	2693943	172	14.562	1.91684	13.5917	CBS51388WT1_peak_1330
AM270981	2699130	2699386	257	2699267	196	22.231	2.18276	21.1525	CBS51388WT1_peak_1331
AM270981	2703399	2703759	361	2703613	220	31.1552	2.44868	29.9591	CBS51388WT1_peak_1332
AM270981	2705449	2705928	480	2705817	189	19.8579	2.1052	18.8114	CBS51388WT1_peak_1333
AM270981	2708539	2708776	238	2708717	152	9.24794	1.69524	8.36375	CBS51388WT1_peak_1334
AM270981	2710185	2710751	567	2710377	431	148.624	4.78657	146.068	CBS51388WT1_peak_1335
AM270981	2726494	2726698	205	2726669	118	2.81746	1.31852	2.07358	CBS51388WT1_peak_1336
AM270981	2729061	2729299	239	2729162	154	9.73177	1.7174	8.83934	CBS51388WT1_peak_1337
AM270981	2730280	2730521	242	2730439	157	10.478	1.75064	9.57289	CBS51388WT1_peak_1338
AM270981	2733493	2733872	380	2733813	179	16.6601	1.9944	15.6587	CBS51388WT1_peak_1339
AM270981	2738736	2739240	505	2739022	150	8.77505	1.67308	7.8991	CBS51388WT1_peak_1340
AM270981	2742770	2743878	1109	2743452	309	73.2585	3.43481	71.5609	CBS51388WT1_peak_1341
AM270981	2748186	2748407	222	2748337	139	6.37704	1.5512	5.54641	CBS51388WT1_peak_1342
AM270981	2751458	2751969	512	2751501	183	7.12256	1.50345	6.27852	CBS51388WT1_peak_1343
AM270981	2752711	2755599	2889	2753610	530	171.054	4.50942	168.268	CBS51388WT1_peak_1344
AM270981	2758756	2759041	286	2758983	139	6.37704	1.5512	5.54641	CBS51388WT1_peak_1345
AM270981	2766306	2767102	797	2766884	191	20.5249	2.12736	19.4692	CBS51388WT1_peak_1346
AM270981	2768673	2769310	638	2769085	233	25.7302	2.16836	24.6066	CBS51388WT1_peak_1347
AM270981	2772865	2775607	2743	2773351	505	51.6076	2.13105	50.1634	CBS51388WT1_peak_1348
AM270981	2775797	2778799	3003	2777162	494	23.6029	1.63086	22.5082	CBS51388WT1_peak_1349
AM270981	2779165	2779522	358	2779209	402	3.64938	1.19483	2.88342	CBS51388WT1_peak_1350
AM270981	2781628	2784790	3163	2784336	525	76.7508	2.54171	75.0135	CBS51388WT1_peak_1351
AM270981	2789287	2791548	2262	2790263	468	139.553	4.18455	137.093	CBS51388WT1_peak_1352
AM270981	2804123	2804645	523	2804348	197	22.5789	2.19384	21.4958	CBS51388WT1_peak_1353
AM270981	2806396	2807359	964	2806674	375	111.874	4.16609	109.718	CBS51388WT1_peak_1354
AM270981	2810442	2810931	490	2810583	138	6.17651	1.54012	5.34997	CBS51388WT1_peak_1355
AM270981	2815660	2818327	2668	2816692	551	176.735	4.48637	173.889	CBS51388WT1_peak_1356
AM270981	2825538	2826076	539	2825823	230	35.2116	2.55949	33.9644	CBS51388WT1_peak_1357
AM270981	2828597	2828867	271	2828762	133	5.21911	1.48472	4.41317	CBS51388WT1_peak_1358
AM270981	2834230	2834656	427	2834302	155	9.97781	1.72848	9.08125	CBS51388WT1_peak_1359
AM270981	2839325	2840032	708	2839651	456	92.0797	3.08857	90.1567	CBS51388WT1_peak_1360
AM270981	2841335	2843994	2660	2842201	588	148.117	3.64692	145.566	CBS51388WT1_peak_1361
AM270981	2848499	2849694	1196	2849282	195	21.8854	2.17168	20.8114	CBS51388WT1_peak_1362
AM270981	2856247	2856962	716	2856649	238	38.5912	2.64813	37.303	CBS51388WT1_peak_1363
AM270981	2861334	2862198	865	2861810	406	131.803	4.50957	129.422	CBS51388WT1_peak_1364
AM270981	2864779	2865276	498	2865045	195	21.8854	2.17168	20.8114	CBS51388WT1_peak_1365
AM270981	2869794	2870326	533	2869999	301	68.9675	3.34617	67.3196	CBS51388WT1_peak_1366
AM270981	2870830	2872156	1327	2871704	403	129.829	4.47633	127.467	CBS51388WT1_peak_1367
AM270981	2875624	2875859	236	2875795	170	5.74289	1.44806	4.92717	CBS51388WT1_peak_1368
AM270981	2876279	2878261	1983	2877151	347	94.8229	3.85585	92.8661	CBS51388WT1_peak_1369
AM270981	2882220	2882490	271	2882383	158	10.7321	1.76172	9.82265	CBS51388WT1_peak_1370
AM270981	2884691	2885031	341	2884865	160	11.2483	1.78388	10.3304	CBS51388WT1_peak_1371
AM270981	2885835	2886082	248	2885955	136	5.78446	1.51796	4.96606	CBS51388WT1_peak_1372
AM270981	2887120	2887834	715	2887559	318	78.1924	3.53453	76.4365	CBS51388WT1_peak_1373
AM270981	2892234	2892422	189	2892324	148	8.31335	1.65092	7.4457	CBS51388WT1_peak_1374
AM270981	2894527	2894995	469	2894658	193	21.2007	2.14952	20.1359	CBS51388WT1_peak_1375
AM270981	2897747	2900122	2376	2898806	324	64.5547	3.03874	62.959	CBS51388WT1_peak_1376
AM270981	2900981	2901800	820	2901045	143	5.40412	1.47607	4.59441	CBS51388WT1_peak_1377
AM270981	2908414	2908641	228	2908588	154	9.73177	1.7174	8.83934	CBS51388WT1_peak_1378
AM270981	2914730	2916315	1586	2915278	449	161.126	4.98601	158.444	CBS51388WT1_peak_1379
AM270981	2918266	2918644	379	2918401	213	28.431	2.37112	27.27	CBS51388WT1_peak_1380
AM270981	2920684	2920894	211	2920851	156	10.2266	1.73956	9.32576	CBS51388WT1_peak_1381
AM270981	2923411	2924017	607	2923755	208	26.5452	2.31572	25.4089	CBS51388WT1_peak_1382
AM270981	2925643	2925838	196	2925665	142	6.99634	1.58444	6.15342	CBS51388WT1_peak_1383
AM270981	2929939	2931298	1360	2930968	374	111.249	4.15501	109.1	CBS51388WT1_peak_1384
AM270981	2936730	2937737	1008	2937171	274	55.1763	3.04701	53.6879	CBS51388WT1_peak_1385
AM270981	2939308	2939797	490	2939573	242	40.3245	2.69245	39.0151	CBS51388WT1_peak_1386
AM270981	2941432	2942066	635	2941874	326	70.1277	3.20386	68.4669	CBS51388WT1_peak_1387
AM270981	2945660	2948085	2426	2947258	305	37.1163	2.28721	35.8471	CBS51388WT1_peak_1388
AM270981	2951054	2953731	2678	2951397	334	34.5602	2.126	33.322	CBS51388WT1_peak_1389
AM270981	2956087	2956585	499	2956330	262	39.4011	2.54398	38.1051	CBS51388WT1_peak_1390
AM270981	2963950	2966402	2453	2965073	425	137.824	4.50971	135.38	CBS51388WT1_peak_1391
AM270981	2972028	2972522	495	2972454	157	10.478	1.75064	9.57289	CBS51388WT1_peak_1392
AM270981	2974153	2975115	963	2974650	328	83.8032	3.64533	81.9801	CBS51388WT1_peak_1393
AM270981	2976189	2977184	996	2976485	380	91.8404	3.50299	89.922	CBS51388WT1_peak_1394
AM270981	2979720	2980906	1187	2980605	290	63.2174	3.22429	61.6354	CBS51388WT1_peak_1395
AM270981	2987949	2988359	411	2988251	205	25.4383	2.28248	24.3169	CBS51388WT1_peak_1396
AM270981	2991964	2992430	467	2992106	238	38.5912	2.64813	37.303	CBS51388WT1_peak_1397
AM270981	2997611	2998636	1026	2998223	251	44.3275	2.79217	42.9686	CBS51388WT1_peak_1398
AM270981	2999837	3000511	675	3000194	265	50.8283	2.94729	49.3918	CBS51388WT1_peak_1399
AM270981	3004608	3005259	652	3004864	174	14.1355	1.88737	13.173	CBS51388WT1_peak_1400
AM270981	3008798	3010209	1412	3009373	362	100.301	3.90489	98.281	CBS51388WT1_peak_1401
AM270981	3010509	3010707	199	3010659	119	2.95484	1.3296	2.20683	CBS51388WT1_peak_1402
AM270981	3017527	3020696	3170	3020180	455	125.045	3.89766	122.738	CBS51388WT1_peak_1403
AM270981	3028653	3029153	501	3028804	165	12.5844	1.83928	11.6452	CBS51388WT1_peak_1404
AM270981	3035020	3035205	186	3035037	203	2.45967	1.21044	1.72765	CBS51388WT1_peak_1405
AM270981	3038146	3039973	1828	3038490	424	24.2411	1.71454	23.1374	CBS51388WT1_peak_1406
AM270981	3040363	3040769	407	3040708	354	4.0473	1.22534	3.26961	CBS51388WT1_peak_1407
AM270981	3043716	3044209	494	3044059	443	7.28341	1.29879	6.43575	CBS51388WT1_peak_1408
AM270981	3045239	3045623	385	3045348	457	14.1719	1.46294	13.2092	CBS51388WT1_peak_1409
AM270981	3045804	3047873	2070	3046151	579	47.5727	1.95287	46.1755	CBS51388WT1_peak_1410
AM270981	3054303	3054520	218	3054349	131	4.85756	1.46256	4.05983	CBS51388WT1_peak_1411
AM270981	3059205	3059616	412	3059491	246	42.0862	2.73677	40.7545	CBS51388WT1_peak_1412
AM270981	3061960	3062779	820	3062382	286	61.1706	3.17997	59.6119	CBS51388WT1_peak_1413
AM270981	3084192	3084835	644	3084387	225	33.1596	2.50409	31.9379	CBS51388WT1_peak_1414
AM270981	3085557	3085944	388	3085789	133	5.21911	1.48472	4.41317	CBS51388WT1_peak_1415
AM270981	3099056	3100144	1089	3099686	251	13.7416	1.67067	12.7844	CBS51388WT1_peak_1416
AM270981	3101532	3103418	1887	3102698	635	181.155	4.04644	178.271	CBS51388WT1_peak_1417
AM270981	3113145	3114726	1582	3114421	360	102.623	3.99989	100.575	CBS51388WT1_peak_1418
AM270981	3120256	3121011	756	3120582	241	39.8885	2.68137	38.5844	CBS51388WT1_peak_1419
AM270981	3123839	3124524	686	3124171	307	72.1773	3.41265	70.4923	CBS51388WT1_peak_1420
AM270981	3135339	3135662	324	3135575	177	16.0486	1.97224	15.0561	CBS51388WT1_peak_1421
AM270981	3141879	3143080	1202	3142166	267	51.7833	2.96945	50.3355	CBS51388WT1_peak_1422
AM270981	3146552	3147388	837	3146907	299	67.9089	3.32401	66.2734	CBS51388WT1_peak_1423
AM270981	3152847	3153651	805	3153239	251	44.3275	2.79217	42.9686	CBS51388WT1_peak_1424
AM270981	3159304	3160589	1286	3159824	465	168.519	5.04021	165.759	CBS51388WT1_peak_1425
AM270981	3160948	3161152	205	3161025	146	5.22777	1.45807	4.42174	CBS51388WT1_peak_1426
AM270981	3163205	3163823	619	3163463	255	34.2458	2.39201	33.0121	CBS51388WT1_peak_1427
AM270981	3165744	3166712	969	3166115	425	144.529	4.72009	142.013	CBS51388WT1_peak_1428
AM270981	3169670	3170388	719	3169991	366	106.291	4.06637	104.2	CBS51388WT1_peak_1429
AM270981	3173386	3173836	451	3173462	222	31.9512	2.47084	30.7448	CBS51388WT1_peak_1430
AM270981	3178814	3180620	1807	3179911	456	166.072	5.06357	163.338	CBS51388WT1_peak_1431
AM270981	3188761	3189629	869	3189209	291	63.7328	3.23537	62.1451	CBS51388WT1_peak_1432
AM270981	3193833	3194973	1141	3194336	222	31.9512	2.47084	30.7448	CBS51388WT1_peak_1433
AM270981	3207242	3208437	1196	3207698	264	50.3532	2.93621	48.9224	CBS51388WT1_peak_1434
AM270981	3211178	3211499	322	3211297	186	18.8744	2.07196	17.8415	CBS51388WT1_peak_1435
AM270981	3216641	3218144	1504	3217520	312	74.8908	3.46805	73.1743	CBS51388WT1_peak_1436
AM270981	3219281	3220353	1073	3219817	216	29.5867	2.40436	28.4107	CBS51388WT1_peak_1437
AM270981	3224660	3225247	588	3224931	263	49.8797	2.92513	48.4548	CBS51388WT1_peak_1438
AM270981	3228979	3229896	918	3229430	318	62.4993	3.00975	60.9269	CBS51388WT1_peak_1439
AM270981	3233317	3234482	1166	3233746	449	112.143	3.60582	109.985	CBS51388WT1_peak_1440
AM270981	3237945	3240398	2454	3239137	611	196.489	4.50507	193.458	CBS51388WT1_peak_1441
AM270981	3245743	3248010	2268	3246451	521	169.923	4.55294	167.148	CBS51388WT1_peak_1442
AM270981	3250333	3250911	579	3250403	246	19.3832	1.888	18.3443	CBS51388WT1_peak_1443
AM270981	3251096	3251401	306	3251229	206	13.3462	1.7516	12.3966	CBS51388WT1_peak_1444
AM270981	3253628	3254540	913	3254189	247	42.531	2.74785	41.1938	CBS51388WT1_peak_1445
AM270981	3259498	3259741	244	3259678	140	6.58053	1.56228	5.74581	CBS51388WT1_peak_1446
AM270981	3261105	3262302	1198	3261986	225	33.1596	2.50409	31.9379	CBS51388WT1_peak_1447
AM270981	3269984	3271043	1060	3270501	363	104.452	4.03313	102.382	CBS51388WT1_peak_1448
AM270981	3275921	3276400	480	3276161	202	24.3501	2.24924	23.2435	CBS51388WT1_peak_1449
AM270981	3284592	3285893	1302	3285351	514	157.708	4.3009	155.063	CBS51388WT1_peak_1450
AM270981	3288659	3290254	1596	3289161	515	159.651	4.34162	156.987	CBS51388WT1_peak_1451
AM270981	3294047	3294783	737	3294673	194	21.542	2.1606	20.4725	CBS51388WT1_peak_1452
AM270981	3297261	3297629	369	3297425	158	10.7321	1.76172	9.82265	CBS51388WT1_peak_1453
AM270981	3298991	3299953	963	3299607	424	137.124	4.49786	134.687	CBS51388WT1_peak_1454
AM270981	3302010	3303478	1469	3302878	620	291.55	6.80977	288.013	CBS51388WT1_peak_1455
AM270981	3307502	3307803	302	3307564	186	18.8744	2.07196	17.8415	CBS51388WT1_peak_1456
AM270981	3311334	3312146	813	3311857	355	99.5984	3.94449	97.5864	CBS51388WT1_peak_1457
AM270981	3313460	3314801	1342	3314137	334	87.2331	3.71181	85.3685	CBS51388WT1_peak_1458
AM270981	3320972	3321967	996	3321461	289	62.7035	3.21321	61.1273	CBS51388WT1_peak_1459
AM270981	3324417	3325482	1066	3324898	497	172.142	4.82206	169.343	CBS51388WT1_peak_1460
AM270981	3328592	3329271	680	3329127	314	49.7732	2.63357	48.3513	CBS51388WT1_peak_1461
AM270981	3333120	3335089	1970	3334173	532	178.659	4.68428	175.795	CBS51388WT1_peak_1462
AM270981	3338281	3338662	382	3338432	158	6.26311	1.50103	5.43576	CBS51388WT1_peak_1463
AM270981	3342840	3343312	473	3343107	207	26.1742	2.30464	25.0428	CBS51388WT1_peak_1464
AM270981	3345483	3346205	723	3345765	322	80.4208	3.57885	78.6383	CBS51388WT1_peak_1465
AM270981	3353695	3354302	608	3354079	202	24.3501	2.24924	23.2435	CBS51388WT1_peak_1466
AM270981	3357029	3357327	299	3357091	157	10.478	1.75064	9.57289	CBS51388WT1_peak_1467
AM270981	3370573	3372898	2326	3372443	338	89.5455	3.75613	87.6527	CBS51388WT1_peak_1468
AM270981	3379910	3383098	3189	3381735	474	136.871	4.06897	134.44	CBS51388WT1_peak_1469
AM270981	3388863	3389869	1007	3389481	193	21.2007	2.14952	20.1359	CBS51388WT1_peak_1470
AM270981	3392789	3393203	415	3392975	208	26.5452	2.31572	25.4089	CBS51388WT1_peak_1471
AM270981	3397233	3399428	2196	3397766	407	132.464	4.52065	130.076	CBS51388WT1_peak_1472
AM270981	3403036	3403348	313	3403128	207	26.1742	2.30464	25.0428	CBS51388WT1_peak_1473
AM270981	3409441	3410378	938	3409728	411	50.8338	2.32037	49.3974	CBS51388WT1_peak_1474
AM270981	3411128	3412062	935	3411395	379	25.395	1.80114	24.2762	CBS51388WT1_peak_1475
AM270981	3412579	3413084	506	3412855	440	27.3711	1.76231	26.2244	CBS51388WT1_peak_1476
AM270981	3413878	3414527	650	3414150	648	68.6256	2.17259	66.9826	CBS51388WT1_peak_1477
AM270981	3415961	3416338	378	3416250	399	5.03439	1.24588	4.23484	CBS51388WT1_peak_1478
AM270981	3416798	3417093	296	3416904	405	4.67202	1.23135	3.88068	CBS51388WT1_peak_1479
AM270981	3418142	3418668	527	3418407	524	15.6177	1.45408	14.6326	CBS51388WT1_peak_1480
AM270981	3419213	3419408	196	3419316	440	4.47336	1.21417	3.68636	CBS51388WT1_peak_1481
AM270981	3421522	3422778	1257	3422615	632	47.7366	1.89472	46.3382	CBS51388WT1_peak_1482
AM270981	3423286	3424126	841	3423514	601	53.3169	2.01352	51.8512	CBS51388WT1_peak_1483
AM270981	3424591	3425921	1331	3424801	429	22.9215	1.68001	21.836	CBS51388WT1_peak_1484
AM270981	3426360	3426853	494	3426633	323	15.2133	1.61018	14.2335	CBS51388WT1_peak_1485
AM270981	3432744	3433452	709	3433089	396	99.4846	3.6131	97.4762	CBS51388WT1_peak_1486
AM270981	3434848	3436587	1740	3436020	459	96.4844	3.17542	94.5107	CBS51388WT1_peak_1487
AM270981	3439393	3440170	778	3439732	434	104.288	3.49727	102.222	CBS51388WT1_peak_1488
AM270981	3440427	3441261	835	3441020	283	49.1328	2.77247	47.7177	CBS51388WT1_peak_1489
AM270981	3444809	3445367	559	3445104	228	34.3851	2.53733	33.1482	CBS51388WT1_peak_1490
AM270981	3447445	3447901	457	3447654	228	34.3851	2.53733	33.1482	CBS51388WT1_peak_1491
AM270981	3452289	3453424	1136	3453096	310	53.819	2.77899	52.3473	CBS51388WT1_peak_1492
AM270981	3455159	3455632	474	3455415	232	21.3	2.00109	20.2344	CBS51388WT1_peak_1493
AM270981	3456518	3457926	1409	3457011	329	58.7965	2.8333	57.2661	CBS51388WT1_peak_1494
AM270981	3462715	3463961	1247	3463117	275	55.6673	3.05809	54.1731	CBS51388WT1_peak_1495
AM270981	3470388	3471200	813	3471008	427	145.89	4.74225	143.361	CBS51388WT1_peak_1496
AM270981	3472484	3473411	928	3472865	248	42.9776	2.75893	41.635	CBS51388WT1_peak_1497
AM270981	3474242	3474780	539	3474442	220	31.1552	2.44868	29.9591	CBS51388WT1_peak_1498
AM270981	3476015	3476201	187	3476038	120	3.09553	1.34068	2.34346	CBS51388WT1_peak_1499
AM270981	3481998	3482774	777	3482335	203	24.7108	2.26032	23.5992	CBS51388WT1_peak_1500
AM270981	3484347	3484761	415	3484551	153	9.4885	1.70632	8.60019	CBS51388WT1_peak_1501
AM270981	3490548	3490809	262	3490742	169	4.76153	1.39006	3.967	CBS51388WT1_peak_1502
AM270981	3491172	3494413	3242	3493203	331	58.1185	2.80283	56.5979	CBS51388WT1_peak_1503
AM270981	3498906	3500028	1123	3499328	350	96.6045	3.88909	94.6273	CBS51388WT1_peak_1504
AM270981	3502581	3502914	334	3502804	223	20.3361	1.99309	19.284	CBS51388WT1_peak_1505
AM270981	3505978	3508258	2281	3507257	321	71.9394	3.29796	70.2586	CBS51388WT1_peak_1506
AM270981	3512282	3512929	648	3512705	344	93.0524	3.82261	91.1167	CBS51388WT1_peak_1507
AM270981	3513289	3513869	581	3513518	240	39.4543	2.67029	38.1557	CBS51388WT1_peak_1508
AM270981	3515715	3516180	466	3515778	175	15.4467	1.95008	14.4629	CBS51388WT1_peak_1509
AM270981	3524918	3526952	2035	3525419	337	60.9878	2.85732	59.4327	CBS51388WT1_peak_1510
AM270981	3535891	3536125	235	3535963	151	9.0101	1.68416	8.13004	CBS51388WT1_peak_1511
AM270981	3538050	3538535	486	3538321	224	32.7549	2.49301	31.5383	CBS51388WT1_peak_1512
AM270981	3542161	3542824	664	3542449	219	30.7602	2.4376	29.5691	CBS51388WT1_peak_1513
AM270981	3548848	3549057	210	3548891	124	3.69119	1.385	2.92234	CBS51388WT1_peak_1514
AM270981	3552548	3553503	956	3552899	420	141.144	4.66469	138.663	CBS51388WT1_peak_1515
AM270981	3560993	3563143	2151	3561445	433	132.117	4.26477	129.735	CBS51388WT1_peak_1516
AM270981	3573681	3574560	880	3574155	218	30.3671	2.42652	29.181	CBS51388WT1_peak_1517
AM270981	3576710	3577195	486	3577117	205	25.4383	2.28248	24.3169	CBS51388WT1_peak_1518
AM270981	3581312	3582163	852	3581648	426	145.209	4.73117	142.687	CBS51388WT1_peak_1519
AM270981	3584523	3585034	512	3584787	262	49.4079	2.91405	47.9886	CBS51388WT1_peak_1520
AM270981	3591905	3592083	179	3592024	119	2.95484	1.3296	2.20683	CBS51388WT1_peak_1521
AM270981	3594978	3595362	385	3595186	149	8.54281	1.662	7.67098	CBS51388WT1_peak_1522
AM270981	3596360	3596970	611	3596617	253	45.2361	2.81433	43.8665	CBS51388WT1_peak_1523
AM270981	3600121	3601475	1355	3600505	274	55.1763	3.04701	53.6879	CBS51388WT1_peak_1524
AM270981	3602887	3603825	939	3603466	275	55.6673	3.05809	54.1731	CBS51388WT1_peak_1525
AM270981	3606027	3606707	681	3606459	275	55.6673	3.05809	54.1731	CBS51388WT1_peak_1526
AM270981	3609946	3610961	1016	3610560	305	71.1017	3.39049	69.4291	CBS51388WT1_peak_1527
AM270981	3612577	3613200	624	3612943	247	42.531	2.74785	41.1938	CBS51388WT1_peak_1528
AM270981	3616554	3617406	853	3617077	448	160.423	4.97493	157.748	CBS51388WT1_peak_1529
AM270981	3618799	3619729	931	3618945	211	27.6706	2.34896	26.5195	CBS51388WT1_peak_1530
AM270981	3622267	3622781	515	3622513	252	44.781	2.80325	43.4168	CBS51388WT1_peak_1531
AM270982	5432	6253	822	5932	379	114.385	4.21041	112.2	CBS51388WT1_peak_1532
AM270982	8500	9023	524	8792	372	110.003	4.13285	107.868	CBS51388WT1_peak_1533
AM270982	13822	14148	327	13961	149	8.54281	1.662	7.67098	CBS51388WT1_peak_1534
AM270982	16736	17322	587	16970	413	136.448	4.58713	134.018	CBS51388WT1_peak_1535
AM270982	19915	20266	352	20027	156	8.93115	1.66468	8.05389	CBS51388WT1_peak_1536
AM270982	20665	21440	776	21085	307	60.5872	3.01535	59.0374	CBS51388WT1_peak_1537
AM270982	21966	22797	832	22615	310	71.635	3.36987	69.9589	CBS51388WT1_peak_1538
AM270982	24719	25300	582	24989	308	36.0892	2.24641	34.8316	CBS51388WT1_peak_1539
AM270982	27333	28810	1478	28303	656	292.607	6.38952	289.066	CBS51388WT1_peak_1540
AM270982	34970	36506	1537	35517	404	130.486	4.48741	128.118	CBS51388WT1_peak_1541
AM270982	38246	39035	790	38654	262	49.3006	2.90996	47.8843	CBS51388WT1_peak_1542
AM270982	43161	44762	1602	44011	534	169.118	4.43097	166.352	CBS51388WT1_peak_1543
AM270982	46522	47480	959	46995	407	89.2136	3.26327	87.3261	CBS51388WT1_peak_1544
AM270982	51442	51886	445	51656	219	25.3584	2.21241	24.2399	CBS51388WT1_peak_1545
AM270982	53111	54403	1293	53473	400	127.864	4.44309	125.524	CBS51388WT1_peak_1546
AM270982	60084	61725	1642	60701	526	217.986	5.83917	214.803	CBS51388WT1_peak_1547
AM270982	63388	63736	349	63506	189	19.8579	2.1052	18.8114	CBS51388WT1_peak_1548
AM270982	71077	72175	1099	71498	575	256.761	6.38209	253.367	CBS51388WT1_peak_1549
AM270982	75886	76443	558	75965	182	17.5951	2.02764	16.5804	CBS51388WT1_peak_1550
AM270982	79285	79944	660	79590	238	38.5912	2.64813	37.303	CBS51388WT1_peak_1551
AM270982	82136	82370	235	82198	158	10.7321	1.76172	9.82265	CBS51388WT1_peak_1552
AM270982	83769	85116	1348	84235	368	107.524	4.08853	105.418	CBS51388WT1_peak_1553
AM270982	88370	89145	776	88912	201	23.9916	2.23816	22.8897	CBS51388WT1_peak_1554
AM270982	91374	92042	669	91706	162	11.775	1.80604	10.8485	CBS51388WT1_peak_1555
AM270982	92225	92539	315	92435	125	3.84822	1.39608	3.07515	CBS51388WT1_peak_1556
AM270982	95292	96227	936	95757	481	184.114	5.34057	181.197	CBS51388WT1_peak_1557
AM270982	97662	98190	529	97940	215	29.1995	2.39328	28.0286	CBS51388WT1_peak_1558
AM270982	104190	105818	1629	105331	331	85.5123	3.67857	83.6684	CBS51388WT1_peak_1559
AM270982	114591	115140	550	114851	155	9.97781	1.72848	9.08125	CBS51388WT1_peak_1560
AM270982	123790	126567	2778	125248	543	199.085	5.11682	196.029	CBS51388WT1_peak_1561
AM270982	137433	138106	674	137838	238	38.5912	2.64813	37.303	CBS51388WT1_peak_1562
AM270982	143472	146222	2751	143911	325	82.1061	3.61209	80.3032	CBS51388WT1_peak_1563
AM270982	148530	149353	824	149021	437	147.782	4.6974	145.236	CBS51388WT1_peak_1564
AM270982	151232	151875	644	151424	158	7.61916	1.58251	6.76641	CBS51388WT1_peak_1565
AM270982	154456	155994	1539	155443	409	111.719	3.8693	109.567	CBS51388WT1_peak_1566
AM270982	158231	159498	1268	158672	296	49.0693	2.69952	47.6546	CBS51388WT1_peak_1567
AM270982	160259	161349	1091	160467	179	15.2029	1.92224	14.2232	CBS51388WT1_peak_1568
AM270982	172964	173587	624	173327	251	44.3275	2.79217	42.9686	CBS51388WT1_peak_1569
AM270982	179174	179465	292	179383	146	7.86288	1.62876	7.00358	CBS51388WT1_peak_1570
AM270982	181491	181845	355	181629	173	14.8545	1.92792	13.8796	CBS51388WT1_peak_1571
AM270982	183719	184829	1111	184390	295	65.8092	3.27969	64.1977	CBS51388WT1_peak_1572
AM270982	188551	189086	536	188813	239	39.0219	2.65921	37.7285	CBS51388WT1_peak_1573
AM270982	192706	193225	520	193005	267	51.7833	2.96945	50.3355	CBS51388WT1_peak_1574
AM270982	193764	194791	1028	194166	310	73.8012	3.44589	72.0972	CBS51388WT1_peak_1575
AM270982	199524	200499	976	199982	372	110.003	4.13285	107.868	CBS51388WT1_peak_1576
AM270982	202582	203109	528	202823	222	31.9512	2.47084	30.7448	CBS51388WT1_peak_1577
AM270982	203285	204242	958	203710	266	47.9645	2.8334	46.5645	CBS51388WT1_peak_1578
AM270982	207414	209183	1770	208289	206	19.9206	2.03695	18.8736	CBS51388WT1_peak_1579
AM270982	212137	214860	2724	213799	432	103.706	3.49435	101.648	CBS51388WT1_peak_1580
AM270982	217958	218530	573	218392	250	27.4394	2.16687	26.2922	CBS51388WT1_peak_1581
AM270982	219369	219982	614	219648	236	37.7353	2.62597	36.4575	CBS51388WT1_peak_1582
AM270982	221847	222711	865	222475	257	42.4889	2.68476	41.1544	CBS51388WT1_peak_1583
AM270982	223466	223825	360	223666	130	4.62098	1.4469	3.83019	CBS51388WT1_peak_1584
AM270982	225571	226034	464	225856	189	13.7721	1.81873	12.8148	CBS51388WT1_peak_1585
AM270982	227302	227776	475	227412	196	17.9453	1.98765	16.9257	CBS51388WT1_peak_1586
AM270982	228600	229621	1022	229090	412	135.781	4.57605	133.359	CBS51388WT1_peak_1587
AM270982	231934	232722	789	232334	202	24.3501	2.24924	23.2435	CBS51388WT1_peak_1588
AM270982	238347	238999	653	238623	254	45.693	2.82541	44.3178	CBS51388WT1_peak_1589
AM270982	240857	241290	434	241100	176	15.7465	1.96116	14.7583	CBS51388WT1_peak_1590
AM270982	242334	242833	500	242555	213	28.431	2.37112	27.27	CBS51388WT1_peak_1591
AM270982	244913	245436	524	245125	186	18.8744	2.07196	17.8415	CBS51388WT1_peak_1592
AM270982	247808	248608	801	248235	247	42.531	2.74785	41.1938	CBS51388WT1_peak_1593
AM270982	253044	254365	1322	253631	425	144.529	4.72009	142.013	CBS51388WT1_peak_1594
AM270982	261472	262930	1459	262453	265	50.8283	2.94729	49.3918	CBS51388WT1_peak_1595
AM270982	265968	266506	539	266207	293	64.768	3.25753	63.1684	CBS51388WT1_peak_1596
AM270982	276131	276539	409	276415	145	7.64195	1.61768	6.78677	CBS51388WT1_peak_1597
AM270982	282063	282973	911	282348	242	40.3245	2.69245	39.0151	CBS51388WT1_peak_1598
AM270982	286107	286627	521	286324	231	32.839	2.4576	31.6218	CBS51388WT1_peak_1599
AM270982	287524	288956	1433	287923	262	49.4079	2.91405	47.9886	CBS51388WT1_peak_1600
AM270982	290163	291073	911	290543	277	56.654	3.08025	55.148	CBS51388WT1_peak_1601
AM270982	304358	306317	1960	305499	309	73.2585	3.43481	71.5609	CBS51388WT1_peak_1602
AM270982	308871	309632	762	309214	262	46.686	2.81125	45.2995	CBS51388WT1_peak_1603
AM270982	312253	312723	471	312532	189	19.8579	2.1052	18.8114	CBS51388WT1_peak_1604
AM270982	315188	315666	479	315511	169	13.6994	1.8836	12.7426	CBS51388WT1_peak_1605
AM270982	316947	317362	416	317165	172	14.562	1.91684	13.5917	CBS51388WT1_peak_1606
AM270982	320115	320636	522	320385	252	44.781	2.80325	43.4168	CBS51388WT1_peak_1607
AM270982	325567	326487	921	325983	387	119.462	4.29905	117.218	CBS51388WT1_peak_1608
AM270982	332030	332550	521	332318	213	10.1701	1.5967	9.272	CBS51388WT1_peak_1609
AM270982	333617	336202	2586	335361	521	139.021	3.81279	136.568	CBS51388WT1_peak_1610
AM270982	343409	343643	235	343452	142	6.99634	1.58444	6.15342	CBS51388WT1_peak_1611
AM270982	352734	353641	908	353426	397	125.908	4.40985	123.59	CBS51388WT1_peak_1612
AM270982	364700	366236	1537	364915	186	18.8744	2.07196	17.8415	CBS51388WT1_peak_1613
AM270982	367788	368761	974	368343	560	244.691	6.21589	241.354	CBS51388WT1_peak_1614
AM270982	371661	372165	505	371914	218	30.3671	2.42652	29.181	CBS51388WT1_peak_1615
AM270982	379466	379929	464	379613	203	24.7108	2.26032	23.5992	CBS51388WT1_peak_1616
AM270982	382257	382717	461	382526	233	36.4652	2.59273	35.2027	CBS51388WT1_peak_1617
AM270982	386308	389215	2908	387835	421	90.3607	3.21696	88.4591	CBS51388WT1_peak_1618
AM270982	391690	392278	589	392029	327	52.2682	2.64888	50.8146	CBS51388WT1_peak_1619
AM270982	393588	394226	639	393966	316	61.5807	2.99238	60.0194	CBS51388WT1_peak_1620
AM270982	396851	397739	889	397215	512	207.262	5.68405	204.15	CBS51388WT1_peak_1621
AM270982	402352	402700	349	402561	142	6.99634	1.58444	6.15342	CBS51388WT1_peak_1622
AM270982	406772	407042	271	406866	145	7.64195	1.61768	6.78677	CBS51388WT1_peak_1623
AM270982	408980	409830	851	409428	211	27.6706	2.34896	26.5195	CBS51388WT1_peak_1624
AM270982	411643	411871	229	411710	136	5.78446	1.51796	4.96606	CBS51388WT1_peak_1625
AM270982	415841	416534	694	416203	215	29.1995	2.39328	28.0286	CBS51388WT1_peak_1626
AM270982	420057	421220	1164	420768	307	72.1773	3.41265	70.4923	CBS51388WT1_peak_1627
AM270982	425486	427907	2422	426421	261	48.9378	2.90297	47.5241	CBS51388WT1_peak_1628
AM270982	430152	430609	458	430374	198	22.9288	2.20492	21.8411	CBS51388WT1_peak_1629
AM270982	433627	434241	615	433793	178	16.3532	1.98332	15.3562	CBS51388WT1_peak_1630
AM270982	436461	436675	215	436489	119	2.95484	1.3296	2.20683	CBS51388WT1_peak_1631
AM270982	440768	441087	320	441012	215	29.1995	2.39328	28.0286	CBS51388WT1_peak_1632
AM270982	442513	443719	1207	443405	343	92.4648	3.81153	90.536	CBS51388WT1_peak_1633
AM270982	448178	450638	2461	448650	448	90.1264	3.07976	88.2267	CBS51388WT1_peak_1634
AM270982	453768	456312	2545	454451	415	30.814	1.87045	29.6226	CBS51388WT1_peak_1635
AM270982	459602	460240	639	459966	401	31.4835	1.90789	30.285	CBS51388WT1_peak_1636
AM270982	462719	463279	561	462886	303	18.4022	1.73466	17.3771	CBS51388WT1_peak_1637
AM270982	463775	465367	1593	464617	473	73.4602	2.62474	71.7613	CBS51388WT1_peak_1638
AM270982	468764	469146	383	468958	322	22.417	1.8184	21.3371	CBS51388WT1_peak_1639
AM270982	471284	471988	705	471482	379	80.4647	3.18547	78.6818	CBS51388WT1_peak_1640
AM270982	472440	473818	1379	473105	352	71.1264	3.07369	69.4536	CBS51388WT1_peak_1641
AM270982	476693	476914	222	476826	164	5.25429	1.42814	4.44799	CBS51388WT1_peak_1642
AM270982	478915	479848	934	479454	488	189.267	5.41813	186.297	CBS51388WT1_peak_1643
AM270982	480234	480805	572	480477	273	54.6868	3.03593	53.2042	CBS51388WT1_peak_1644
AM270982	488510	489364	855	488963	354	98.9972	3.93341	96.9923	CBS51388WT1_peak_1645
AM270982	492158	493054	897	492625	515	209.546	5.71729	206.417	CBS51388WT1_peak_1646
AM270982	498938	499943	1006	499436	395	124.61	4.38769	122.306	CBS51388WT1_peak_1647
AM270982	501494	502606	1113	502393	161	6.60129	1.51544	5.7664	CBS51388WT1_peak_1648
AM270982	505036	505822	787	505332	280	58.1458	3.11349	56.6224	CBS51388WT1_peak_1649
AM270982	506563	507401	839	506962	281	58.6461	3.12457	57.1167	CBS51388WT1_peak_1650
AM270982	512026	513006	981	512231	343	92.4648	3.81153	90.536	CBS51388WT1_peak_1651
AM270982	514432	514627	196	514447	117	2.68342	1.30744	1.94365	CBS51388WT1_peak_1652
AM270982	517673	518049	377	517884	331	85.5123	3.67857	83.6684	CBS51388WT1_peak_1653
AM270982	521641	522080	440	521851	193	21.2007	2.14952	20.1359	CBS51388WT1_peak_1654
AM270982	525980	526348	369	526132	169	13.6994	1.8836	12.7426	CBS51388WT1_peak_1655
AM270982	530127	530993	867	530593	283	59.6514	3.14673	58.1101	CBS51388WT1_peak_1656
AM270982	533177	533692	516	533424	267	39.2729	2.51431	37.9777	CBS51388WT1_peak_1657
AM270982	533940	534326	387	534072	158	5.62567	1.46152	4.81112	CBS51388WT1_peak_1658
AM270982	534880	535164	285	534945	196	14.322	1.82296	13.3558	CBS51388WT1_peak_1659
AM270982	536938	538562	1625	538148	361	58.7801	2.68362	57.2499	CBS51388WT1_peak_1660
AM270982	541670	543171	1502	542735	476	151.651	4.44597	149.066	CBS51388WT1_peak_1661
AM270982	545672	545957	286	545776	214	19.8005	2.0023	18.7565	CBS51388WT1_peak_1662
AM270982	549408	550227	820	549846	364	105.064	4.04421	102.987	CBS51388WT1_peak_1663
AM270982	552384	552679	296	552491	270	34.8265	2.34687	33.5842	CBS51388WT1_peak_1664
AM270982	555178	556582	1405	556060	519	202.189	5.45125	199.112	CBS51388WT1_peak_1665
AM270982	563757	564885	1129	564015	244	41.2018	2.71461	39.8812	CBS51388WT1_peak_1666
AM270982	568491	569095	605	568665	221	31.5523	2.45976	30.351	CBS51388WT1_peak_1667
AM270982	571025	571803	779	571456	267	51.7833	2.96945	50.3355	CBS51388WT1_peak_1668
AM270982	573221	573947	727	573507	292	64.2497	3.24645	62.656	CBS51388WT1_peak_1669
AM270982	575710	576416	707	576127	271	53.7126	3.01377	52.2416	CBS51388WT1_peak_1670
AM270982	581530	581929	400	581712	154	9.73177	1.7174	8.83934	CBS51388WT1_peak_1671
AM270982	584277	584816	540	584567	175	15.4467	1.95008	14.4629	CBS51388WT1_peak_1672
AM270982	589418	589911	494	589703	149	8.54281	1.662	7.67098	CBS51388WT1_peak_1673
AM270982	593787	594432	646	594081	250	43.8759	2.78109	42.5224	CBS51388WT1_peak_1674
AM270982	597165	597540	376	597208	163	8.99984	1.64925	8.12204	CBS51388WT1_peak_1675
AM270982	597819	598159	341	598103	181	13.5065	1.8314	12.5534	CBS51388WT1_peak_1676
AM270982	599249	600160	912	599741	292	54.5119	2.90393	53.0328	CBS51388WT1_peak_1677
AM270982	603733	604944	1212	604429	266	41.0729	2.58311	39.7556	CBS51388WT1_peak_1678
AM270982	606061	606925	865	606605	243	33.7389	2.43064	32.5109	CBS51388WT1_peak_1679
AM270982	610607	611380	774	610985	285	60.6627	3.16889	59.1098	CBS51388WT1_peak_1680
AM270982	618169	619057	889	618753	229	34.7974	2.54841	33.5553	CBS51388WT1_peak_1681
AM270982	621883	622369	487	622215	218	30.3671	2.42652	29.181	CBS51388WT1_peak_1682
AM270982	632573	636111	3539	634341	7437	376.878	1.68804	373.04	CBS51388WT1_peak_1683
AM270982	640214	640481	268	640277	6871	16.1762	1.10661	15.1827	CBS51388WT1_peak_1684
AM270982	641604	643750	2147	642704	7421	59.7382	1.21651	58.1964	CBS51388WT1_peak_1685
AM270982	648623	648918	296	648706	6986	26.1453	1.13912	25.0164	CBS51388WT1_peak_1686
AM270982	650157	652154	1998	651134	7371	44.3687	1.18294	43.0095	CBS51388WT1_peak_1687
AM270982	656606	656859	254	656657	7040	18.0654	1.11212	17.045	CBS51388WT1_peak_1688
AM270982	657987	662520	4534	659097	7379	141.97	1.36468	139.482	CBS51388WT1_peak_1689
AM270982	669686	671316	1631	670140	360	98.4365	3.86135	96.4382	CBS51388WT1_peak_1690
AM270982	675591	676563	973	675904	308	65.8629	3.18587	64.2511	CBS51388WT1_peak_1691
AM270982	680297	682235	1939	680609	538	174.636	4.53514	171.812	CBS51388WT1_peak_1692
AM270982	685300	686207	908	685664	352	73.292	3.13744	71.5943	CBS51388WT1_peak_1693
AM270982	687199	687893	695	687542	184	18.2301	2.0498	17.2063	CBS51388WT1_peak_1694
AM270982	691739	692380	642	692134	237	38.1624	2.63705	36.8794	CBS51388WT1_peak_1695
AM270982	692956	693578	623	693205	220	31.1552	2.44868	29.9591	CBS51388WT1_peak_1696
AM270982	695250	695683	434	695400	204	25.0735	2.2714	23.957	CBS51388WT1_peak_1697
AM270982	699104	699601	498	699561	142	6.99634	1.58444	6.15342	CBS51388WT1_peak_1698
AM270982	703331	704182	852	703888	263	49.8797	2.92513	48.4548	CBS51388WT1_peak_1699
AM270982	705584	706057	474	705815	177	16.0486	1.97224	15.0561	CBS51388WT1_peak_1700
AM270982	712634	713247	614	712829	168	13.4169	1.87252	12.4645	CBS51388WT1_peak_1701
AM270982	718716	720384	1669	719481	237	38.1624	2.63705	36.8794	CBS51388WT1_peak_1702
AM270982	723233	724144	912	723756	196	22.231	2.18276	21.1525	CBS51388WT1_peak_1703
AM270982	729221	729917	697	729586	331	85.5123	3.67857	83.6684	CBS51388WT1_peak_1704
AM270982	741918	743749	1832	742486	397	125.908	4.40985	123.59	CBS51388WT1_peak_1705
AM270982	745571	745922	352	745699	198	9.43744	1.59176	8.55169	CBS51388WT1_peak_1706
AM270982	748013	749922	1910	749379	288	62.191	3.20213	60.6206	CBS51388WT1_peak_1707
AM270982	753681	753920	240	753864	144	7.42386	1.6066	6.5728	CBS51388WT1_peak_1708
AM270982	754654	755158	505	755011	278	57.1497	3.09133	55.6379	CBS51388WT1_peak_1709
AM270982	758517	759585	1069	758916	339	78.8085	3.39264	77.0455	CBS51388WT1_peak_1710
AM270982	762933	764523	1591	764005	352	97.7984	3.91125	95.8073	CBS51388WT1_peak_1711
AM270982	768892	770432	1541	769769	448	157.223	4.87498	154.583	CBS51388WT1_peak_1712
AM270982	773894	775123	1230	774474	289	53.7827	2.8973	52.3113	CBS51388WT1_peak_1713
AM270982	777798	778183	386	778088	160	10.7509	1.75613	9.84131	CBS51388WT1_peak_1714
AM270982	780156	781025	870	780639	328	83.8032	3.64533	81.9801	CBS51388WT1_peak_1715
AM270982	783016	783380	365	783212	149	8.54281	1.662	7.67098	CBS51388WT1_peak_1716
AM270982	787466	789032	1567	787832	283	59.6514	3.14673	58.1101	CBS51388WT1_peak_1717
AM270982	791824	793048	1225	792149	293	41.0057	2.45364	39.689	CBS51388WT1_peak_1718
AM270982	793739	794997	1259	794776	254	32.2804	2.32543	31.0717	CBS51388WT1_peak_1719
AM270982	796425	796861	437	796610	199	8.72935	1.55608	7.85596	CBS51388WT1_peak_1720
AM270982	799277	799699	423	799474	182	13.0579	1.80612	12.1127	CBS51388WT1_peak_1721
AM270982	800799	801994	1196	801296	404	130.486	4.48741	128.118	CBS51388WT1_peak_1722
AM270982	808778	809582	805	809258	290	63.2174	3.22429	61.6354	CBS51388WT1_peak_1723
AM270982	817096	817586	491	817230	252	5.15802	1.32637	4.35494	CBS51388WT1_peak_1724
AM270982	817819	822178	4360	820961	653	117.094	2.87408	114.878	CBS51388WT1_peak_1725
AM270982	822443	823094	652	822738	429	37.3601	1.98807	36.0871	CBS51388WT1_peak_1726
AM270982	829692	832771	3080	832023	392	113.487	4.06192	111.314	CBS51388WT1_peak_1727
AM270982	837115	837484	370	837297	170	13.9845	1.89468	13.0232	CBS51388WT1_peak_1728
AM270982	839982	840414	433	840198	184	18.2301	2.0498	17.2063	CBS51388WT1_peak_1729
AM270982	845994	846762	769	846360	357	100.804	3.96665	98.7782	CBS51388WT1_peak_1730
AM270982	850591	852225	1635	851588	308	72.7173	3.42373	71.026	CBS51388WT1_peak_1731
AM270982	861771	862283	513	862034	273	54.6868	3.03593	53.2042	CBS51388WT1_peak_1732
AM270982	866311	867867	1557	866527	448	90.4178	3.08649	88.5157	CBS51388WT1_peak_1733
AM270982	871001	873184	2184	871221	464	26.8927	1.72468	25.7539	CBS51388WT1_peak_1734
AM270982	874446	876087	1642	875157	636	87.7743	2.47076	85.906	CBS51388WT1_peak_1735
AM270982	876825	878411	1587	877921	324	20.5358	1.76181	19.48	CBS51388WT1_peak_1736
AM270982	881215	881399	185	881262	137	5.979	1.52904	5.1565	CBS51388WT1_peak_1737
AM270982	886998	889179	2182	888123	525	217.214	5.82809	214.036	CBS51388WT1_peak_1738
AM270982	895354	897473	2120	895704	288	62.191	3.20213	60.6206	CBS51388WT1_peak_1739
AM270982	901439	901815	377	901486	142	6.99634	1.58444	6.15342	CBS51388WT1_peak_1740
AM270982	904635	905809	1175	905349	376	62.4254	2.71702	60.8534	CBS51388WT1_peak_1741
AM270982	907675	910052	2378	909374	464	100.486	3.24338	98.4643	CBS51388WT1_peak_1742
AM270982	915293	916358	1066	915584	317	77.6388	3.52345	75.8896	CBS51388WT1_peak_1743
AM270982	920394	921000	607	920825	347	94.8229	3.85585	92.8661	CBS51388WT1_peak_1744
AM270982	924006	925159	1154	924775	348	95.4155	3.86693	93.452	CBS51388WT1_peak_1745
AM270982	928461	928812	352	928578	197	16.3314	1.91099	15.3367	CBS51388WT1_peak_1746
AM270982	931214	932425	1212	931960	272	45.9875	2.72529	44.6105	CBS51388WT1_peak_1747
AM270982	933451	934761	1311	934287	320	75.2436	3.4167	73.5247	CBS51388WT1_peak_1748
AM270982	937507	937744	238	937723	116	2.55277	1.29636	1.81708	CBS51388WT1_peak_1749
AM270982	941534	942006	473	941742	186	18.8744	2.07196	17.8415	CBS51388WT1_peak_1750
AM270982	943825	945436	1612	945035	296	66.3319	3.29077	64.7145	CBS51388WT1_peak_1751
AM270982	946752	947155	404	947091	146	7.86288	1.62876	7.00358	CBS51388WT1_peak_1752
AM270982	952518	954010	1493	953635	349	76.6412	3.25661	74.9047	CBS51388WT1_peak_1753
AM270982	954873	956178	1306	955428	254	33.4199	2.36664	32.1964	CBS51388WT1_peak_1754
AM270982	958227	958693	467	958442	278	32.5193	2.23878	31.3066	CBS51388WT1_peak_1755
AM270982	962296	963305	1010	962546	400	88.9673	3.29654	87.0817	CBS51388WT1_peak_1756
AM270982	965954	967918	1965	966213	291	40.4662	2.44489	39.1558	CBS51388WT1_peak_1757
AM270982	971352	972443	1092	971648	293	64.002	3.2299	62.4124	CBS51388WT1_peak_1758
AM270982	974465	975110	646	974748	246	36.4057	2.51681	35.1458	CBS51388WT1_peak_1759
AM270982	979042	980756	1715	980163	384	78.74	3.11054	76.9803	CBS51388WT1_peak_1760
AM270982	983650	985041	1392	984751	282	53.392	2.92767	51.9257	CBS51388WT1_peak_1761
AM270982	988031	988252	222	988096	181	13.7094	1.84139	12.7525	CBS51388WT1_peak_1762
AM270982	991856	993051	1196	992170	382	116.28	4.24365	114.073	CBS51388WT1_peak_1763
AM270982	996714	996966	253	996915	236	11.7164	1.62002	10.7925	CBS51388WT1_peak_1764
AM270982	998310	998592	283	998381	221	12.5996	1.68484	11.6602	CBS51388WT1_peak_1765
AM270982	999084	999302	219	999140	189	5.94383	1.43075	5.12389	CBS51388WT1_peak_1766
AM270982	1000400	1002060	1661	1000940	373	63.8024	2.7657	62.2141	CBS51388WT1_peak_1767
AM270982	1010702	1011400	699	1011068	219	30.7602	2.4376	29.5691	CBS51388WT1_peak_1768
AM270982	1012156	1013126	971	1012634	314	75.9859	3.49021	74.2567	CBS51388WT1_peak_1769
AM270982	1017338	1019724	2387	1017725	419	96.2344	3.37811	94.2626	CBS51388WT1_peak_1770
AM270982	1020866	1021152	287	1020994	242	15.7035	1.76173	14.7178	CBS51388WT1_peak_1771
AM270982	1023821	1025438	1618	1024892	277	56.654	3.08025	55.148	CBS51388WT1_peak_1772
AM270982	1033183	1033885	703	1033676	162	11.775	1.80604	10.8485	CBS51388WT1_peak_1773
AM270982	1039099	1039326	228	1039247	174	15.1494	1.939	14.1701	CBS51388WT1_peak_1774
AM270982	1044528	1044819	292	1044685	152	9.24794	1.69524	8.36375	CBS51388WT1_peak_1775
AM270982	1047905	1048595	691	1048384	280	58.1458	3.11349	56.6224	CBS51388WT1_peak_1776
AM270982	1051324	1051776	453	1051635	177	16.0486	1.97224	15.0561	CBS51388WT1_peak_1777
AM270982	1053110	1053846	737	1053545	274	43.5113	2.62704	42.1627	CBS51388WT1_peak_1778
AM270982	1057179	1057613	435	1057409	345	14.5253	1.56473	13.5576	CBS51388WT1_peak_1779
AM270982	1057901	1059808	1908	1059293	467	55.1927	2.27485	53.7041	CBS51388WT1_peak_1780
AM270982	1060081	1061974	1894	1061683	471	58.2999	2.32689	56.7754	CBS51388WT1_peak_1781
AM270982	1066558	1067617	1060	1067196	301	68.9675	3.34617	67.3196	CBS51388WT1_peak_1782
AM270982	1068989	1069218	230	1069145	124	3.69119	1.385	2.92234	CBS51388WT1_peak_1783
AM270982	1070155	1070354	200	1070326	123	3.53737	1.37392	2.77273	CBS51388WT1_peak_1784
AM270982	1078149	1078763	615	1078455	224	32.7549	2.49301	31.5383	CBS51388WT1_peak_1785
AM270982	1080897	1081524	628	1081138	234	36.8868	2.60381	35.6192	CBS51388WT1_peak_1786
AM270982	1081930	1084604	2675	1082606	248	42.9776	2.75893	41.635	CBS51388WT1_peak_1787
AM270982	1091970	1092267	298	1092228	161	11.5103	1.79496	10.5881	CBS51388WT1_peak_1788
AM270982	1099396	1100456	1061	1099994	284	60.1563	3.15781	58.6093	CBS51388WT1_peak_1789
AM270982	1101856	1102762	907	1102518	285	60.6627	3.16889	59.1098	CBS51388WT1_peak_1790
AM270982	1110184	1110486	303	1110232	188	19.5278	2.09412	18.4858	CBS51388WT1_peak_1791
AM270982	1113733	1114371	639	1114031	263	46.7938	2.80894	45.4066	CBS51388WT1_peak_1792
AM270982	1117597	1120562	2966	1118395	446	120.386	3.83813	118.132	CBS51388WT1_peak_1793
AM270982	1124198	1124742	545	1124296	147	8.08668	1.63984	7.22322	CBS51388WT1_peak_1794
AM270982	1128858	1129161	304	1128962	175	15.4467	1.95008	14.4629	CBS51388WT1_peak_1795
AM270982	1132617	1133965	1349	1133119	424	116.355	3.88731	114.147	CBS51388WT1_peak_1796
AM270982	1135220	1135973	754	1135631	346	53.1949	2.59384	51.7326	CBS51388WT1_peak_1797
AM270982	1136282	1136543	262	1136390	195	5.97248	1.42408	5.15227	CBS51388WT1_peak_1798
AM270982	1138510	1141215	2706	1139619	232	33.9944	2.49861	32.7624	CBS51388WT1_peak_1799
AM270982	1154850	1155883	1034	1155419	244	41.2018	2.71461	39.8812	CBS51388WT1_peak_1800
AM270982	1159352	1160746	1395	1160021	343	73.1536	3.18845	71.4595	CBS51388WT1_peak_1801
AM270982	1163495	1164145	651	1163816	221	31.5523	2.45976	30.351	CBS51388WT1_peak_1802
AM270982	1176428	1179014	2587	1178647	393	86.0793	3.25912	84.2313	CBS51388WT1_peak_1803
AM270982	1181305	1182109	805	1181694	342	62.4042	2.87318	60.8324	CBS51388WT1_peak_1804
AM270982	1188738	1189475	738	1189079	251	44.3275	2.79217	42.9686	CBS51388WT1_peak_1805
AM270982	1193678	1194252	575	1193991	248	29.8668	2.26305	28.6889	CBS51388WT1_peak_1806
AM270982	1196270	1196559	290	1196310	151	5.38017	1.45868	4.57258	CBS51388WT1_peak_1807
AM270982	1196929	1198677	1749	1197298	445	110.689	3.59362	108.547	CBS51388WT1_peak_1808
AM270982	1201350	1202303	954	1201962	314	54.214	2.77053	52.737	CBS51388WT1_peak_1809
AM270982	1204462	1204690	229	1204659	134	5.40449	1.4958	4.59441	CBS51388WT1_peak_1810
AM270982	1232821	1233549	729	1233170	157	10.478	1.75064	9.57289	CBS51388WT1_peak_1811
AM270982	1233939	1235595	1657	1234546	334	87.2331	3.71181	85.3685	CBS51388WT1_peak_1812
AM270982	1239492	1242688	3197	1241793	562	161.737	4.06944	159.052	CBS51388WT1_peak_1813
AM270982	1248690	1248892	203	1248720	138	6.17651	1.54012	5.34997	CBS51388WT1_peak_1814
AM270982	1249829	1250273	445	1249984	208	26.5452	2.31572	25.4089	CBS51388WT1_peak_1815
AM270982	1252593	1252803	211	1252690	156	10.2266	1.73956	9.32576	CBS51388WT1_peak_1816
AM270982	1254880	1255087	208	1254967	128	4.33864	1.42932	3.5531	CBS51388WT1_peak_1817
AM270982	1262251	1263111	861	1262798	281	58.6461	3.12457	57.1167	CBS51388WT1_peak_1818
AM270982	1277189	1277852	664	1277447	204	25.0735	2.2714	23.957	CBS51388WT1_peak_1819
AM270982	1281427	1282859	1433	1282036	497	195.957	5.51785	192.928	CBS51388WT1_peak_1820
AM270982	1286703	1287555	853	1287329	176	15.7465	1.96116	14.7583	CBS51388WT1_peak_1821
AM270982	1288921	1289992	1072	1289327	262	49.4079	2.91405	47.9886	CBS51388WT1_peak_1822
AM270982	1298212	1298689	478	1298420	193	21.2007	2.14952	20.1359	CBS51388WT1_peak_1823
AM270982	1315017	1315629	613	1315301	183	17.9115	2.03872	16.8922	CBS51388WT1_peak_1824
AM270982	1318848	1320767	1920	1320326	352	97.7984	3.91125	95.8073	CBS51388WT1_peak_1825
AM270982	1324946	1325155	210	1324982	153	9.4885	1.70632	8.60019	CBS51388WT1_peak_1826
AM270982	1328998	1329477	480	1329188	175	15.4467	1.95008	14.4629	CBS51388WT1_peak_1827
AM270982	1332908	1333186	279	1333085	144	7.42386	1.6066	6.5728	CBS51388WT1_peak_1828
AM270982	1341571	1341871	301	1341793	213	28.431	2.37112	27.27	CBS51388WT1_peak_1829
AM270982	1342954	1343476	523	1343056	254	45.693	2.82541	44.3178	CBS51388WT1_peak_1830
AM270982	1354044	1354580	537	1354287	231	35.6276	2.57057	34.3753	CBS51388WT1_peak_1831
AM270982	1359299	1359744	446	1359517	222	31.9512	2.47084	30.7448	CBS51388WT1_peak_1832
AM270982	1360730	1361284	555	1361104	155	9.97781	1.72848	9.08125	CBS51388WT1_peak_1833
AM270982	1367499	1367774	276	1367698	162	11.775	1.80604	10.8485	CBS51388WT1_peak_1834
AM270982	1374368	1377100	2733	1375603	537	124.573	3.41851	122.273	CBS51388WT1_peak_1835
AM270982	1378581	1379290	710	1378843	365	25.3052	1.82091	24.1871	CBS51388WT1_peak_1836
AM270982	1382455	1384239	1785	1383489	461	117.851	3.67465	115.627	CBS51388WT1_peak_1837
AM270982	1388201	1388630	430	1388616	126	4.00849	1.40716	3.23127	CBS51388WT1_peak_1838
AM270982	1395413	1395809	397	1395708	212	28.0498	2.36004	26.8937	CBS51388WT1_peak_1839
AM270982	1398933	1399154	222	1399046	295	14.8583	1.63731	13.8835	CBS51388WT1_peak_1840
AM270982	1403200	1404859	1660	1403940	1808	814.192	6.53955	809.401	CBS51388WT1_peak_1841
AM270982	1408928	1409672	745	1409266	690	144.105	3.18075	141.595	CBS51388WT1_peak_1842
AM270982	1411276	1411696	421	1411560	345	13.1708	1.52629	12.2225	CBS51388WT1_peak_1843
AM270982	1413937	1415364	1428	1414197	809	75.7636	2.06582	74.0385	CBS51388WT1_peak_1844
AM270982	1416597	1419006	2410	1417305	1931	636.571	4.66508	632.124	CBS51388WT1_peak_1845
AM270982	1419957	1420565	609	1420328	887	94.8739	2.18986	92.9168	CBS51388WT1_peak_1846
AM270982	1423505	1424318	814	1423940	762	125.993	2.74021	123.674	CBS51388WT1_peak_1847
AM270982	1427067	1427951	885	1427513	778	175.834	3.37013	172.995	CBS51388WT1_peak_1848
AM270982	1430255	1430769	515	1430580	330	17.778	1.67476	16.7619	CBS51388WT1_peak_1849
AM270982	1431239	1431640	402	1431414	281	6.92084	1.37803	6.08088	CBS51388WT1_peak_1850
AM270982	1432693	1432996	304	1432865	216	3.78489	1.28394	3.01493	CBS51388WT1_peak_1851
AM270982	1435677	1435921	245	1435822	359	4.64938	1.24686	3.85828	CBS51388WT1_peak_1852
AM270982	1439210	1440388	1179	1439796	2187	971.585	6.44049	966.309	CBS51388WT1_peak_1853
AM270982	1442321	1442993	673	1442612	1018	98.294	2.09693	96.2993	CBS51388WT1_peak_1854
AM270982	1445086	1446546	1461	1445998	1067	109.983	2.15766	107.851	CBS51388WT1_peak_1855
AM270982	1447294	1447709	416	1447534	696	16.8752	1.40083	15.8722	CBS51388WT1_peak_1856
AM270982	1448732	1450043	1312	1449396	1335	228.456	2.81119	225.215	CBS51388WT1_peak_1857
AM270982	1452290	1452660	371	1452453	605	33.6561	1.7102	32.4287	CBS51388WT1_peak_1858
AM270982	1453709	1454112	404	1453939	519	27.1572	1.67527	26.0142	CBS51388WT1_peak_1859
AM270982	1455594	1456390	797	1455987	823	182.774	3.32941	179.871	CBS51388WT1_peak_1860
AM270982	1459031	1460301	1271	1459660	1062	368.166	4.87901	364.354	CBS51388WT1_peak_1861
AM270982	1460508	1460742	235	1460621	279	3.00659	1.20659	2.25793	CBS51388WT1_peak_1862
AM270982	1464328	1465063	736	1464825	539	37.414	1.83457	36.1405	CBS51388WT1_peak_1863
AM270982	1465744	1467121	1378	1466538	1179	337.151	4.08293	333.442	CBS51388WT1_peak_1864
AM270982	1468735	1468995	261	1468975	350	3.34603	1.19743	2.5885	CBS51388WT1_peak_1865
AM270982	1469358	1470117	760	1469768	824	152.809	2.944	150.212	CBS51388WT1_peak_1866
AM270982	1476682	1476951	270	1476832	532	26.9233	1.65973	25.782	CBS51388WT1_peak_1867
AM270982	1479254	1480737	1484	1479730	1650	308.317	2.97441	304.711	CBS51388WT1_peak_1868
AM270982	1482145	1483973	1829	1482715	1704	300.708	2.86907	297.13	CBS51388WT1_peak_1869
AM270982	1486104	1486516	413	1486341	753	24.3909	1.48894	23.2839	CBS51388WT1_peak_1870
AM270982	1488572	1489565	994	1488915	1068	272.223	3.70702	268.769	CBS51388WT1_peak_1871
AM270982	1490935	1491607	673	1491224	901	210.045	3.45398	206.913	CBS51388WT1_peak_1872
AM270982	1494922	1495641	720	1495334	817	212.518	3.758	209.372	CBS51388WT1_peak_1873
AM270982	1500040	1500978	939	1500520	1074	191.233	2.87621	188.247	CBS51388WT1_peak_1874
AM270982	1503157	1504534	1378	1503846	1781	606.798	4.81508	602.449	CBS51388WT1_peak_1875
AM270982	1513960	1518547	4588	1515636	2846	660.187	3.46579	655.672	CBS51388WT1_peak_1876
AM270982	1521718	1522033	316	1521770	466	4.15067	1.19678	3.37185	CBS51388WT1_peak_1877
AM270982	1524542	1525541	1000	1524998	482	58.6222	2.30781	57.0955	CBS51388WT1_peak_1878
AM270982	1526719	1527073	355	1526875	293	8.93264	1.44221	8.05537	CBS51388WT1_peak_1879
AM270982	1528996	1529830	835	1529331	408	36.118	1.99923	34.8601	CBS51388WT1_peak_1880
AM270982	1531416	1531917	502	1531540	548	24.9481	1.61207	23.8349	CBS51388WT1_peak_1881
AM270982	1534858	1536468	1611	1535757	2321	1063.14	6.68772	1055.61	CBS51388WT1_peak_1882
AM270982	1538005	1538686	682	1538252	776	90.579	2.27707	88.6757	CBS51388WT1_peak_1883
AM270982	1541392	1541900	509	1541609	541	86.008	2.66594	84.1605	CBS51388WT1_peak_1884
AM270982	1544904	1545281	378	1545243	547	4.5319	1.19143	3.74204	CBS51388WT1_peak_1885
AM270982	1548264	1551284	3021	1548695	2520	774.188	4.37204	769.468	CBS51388WT1_peak_1886
AM270982	1559094	1562792	3699	1559733	2658	565.125	3.2523	560.858	CBS51388WT1_peak_1887
AM270982	1566699	1567323	625	1566942	1036	117.287	2.25069	115.07	CBS51388WT1_peak_1888
AM270982	1567929	1568869	941	1568410	1167	240.205	3.16538	236.896	CBS51388WT1_peak_1889
AM270982	1570196	1571076	881	1570456	877	150.868	2.81054	148.29	CBS51388WT1_peak_1890
AM270982	1576917	1577641	725	1577211	960	353.11	5.17703	349.345	CBS51388WT1_peak_1891
AM270982	1579423	1579629	207	1579453	330	7.41356	1.36025	6.56475	CBS51388WT1_peak_1892
AM270982	1580624	1580956	333	1580744	352	9.0936	1.39982	8.21287	CBS51388WT1_peak_1893
AM270982	1583481	1584427	947	1584033	1014	140.771	2.49073	138.296	CBS51388WT1_peak_1894
AM270982	1586902	1588893	1992	1587789	1556	353.933	3.40601	350.166	CBS51388WT1_peak_1895
AM270982	1591342	1591948	607	1591613	1303	256.896	3.07665	253.502	CBS51388WT1_peak_1896
AM270982	1595107	1596250	1144	1595607	911	218.596	3.53076	215.411	CBS51388WT1_peak_1897
AM270982	1598015	1598227	213	1598201	273	2.84072	1.20021	2.09654	CBS51388WT1_peak_1898
AM270982	1600291	1601084	794	1600632	812	127.918	2.66552	125.578	CBS51388WT1_peak_1899
AM270982	1603623	1605235	1613	1604640	1059	267.577	3.681	264.142	CBS51388WT1_peak_1900
AM270982	1607956	1608685	730	1608342	333	19.3264	1.71378	18.2879	CBS51388WT1_peak_1901
AM270983	476	1098	623	964	145	7.64195	1.61768	6.78677	CBS51388WT1_peak_1902
AM270983	5000	5583	584	5418	335	87.8093	3.72289	85.9376	CBS51388WT1_peak_1903
AM270983	8163	9352	1190	8326	195	21.8854	2.17168	20.8114	CBS51388WT1_peak_1904
AM270983	10688	11269	582	11125	182	17.5951	2.02764	16.5804	CBS51388WT1_peak_1905
AM270983	14211	16126	1916	15623	325	76.5542	3.42259	74.8184	CBS51388WT1_peak_1906
AM270983	19585	20275	691	19975	271	43.1646	2.63081	41.8207	CBS51388WT1_peak_1907
AM270983	21757	22235	479	21975	226	33.5662	2.51517	32.3395	CBS51388WT1_peak_1908
AM270983	24773	25284	512	24907	216	29.5867	2.40436	28.4107	CBS51388WT1_peak_1909
AM270983	27577	28027	451	27854	154	9.73177	1.7174	8.83934	CBS51388WT1_peak_1910
AM270983	31775	32125	351	31943	141	6.78697	1.57336	5.94821	CBS51388WT1_peak_1911
AM270983	33984	34779	796	34358	278	57.1497	3.09133	55.6379	CBS51388WT1_peak_1912
AM270983	40290	41451	1162	41009	348	75.9488	3.24197	74.2226	CBS51388WT1_peak_1913
AM270983	44255	45953	1699	44892	489	119.337	3.547	117.097	CBS51388WT1_peak_1914
AM270983	49238	50914	1677	49546	474	114.821	3.52479	112.633	CBS51388WT1_peak_1915
AM270983	56815	60583	3769	58190	490	101.894	3.15531	99.8572	CBS51388WT1_peak_1916
AM270983	61947	62311	365	62097	232	11.7198	1.62729	10.7959	CBS51388WT1_peak_1917
AM270983	67766	68258	493	68023	252	44.781	2.80325	43.4168	CBS51388WT1_peak_1918
AM270983	77275	77770	496	77532	186	18.8744	2.07196	17.8415	CBS51388WT1_peak_1919
AM270983	80396	80646	251	80567	165	12.5844	1.83928	11.6452	CBS51388WT1_peak_1920
AM270983	83997	84546	550	84379	301	33.6191	2.19524	32.392	CBS51388WT1_peak_1921
AM270983	86739	89192	2454	89040	390	10.6099	1.41804	9.70376	CBS51388WT1_peak_1922
AM270983	89618	90484	867	90237	363	5.51	1.27654	4.69885	CBS51388WT1_peak_1923
AM270983	93504	94139	636	93752	394	7.20086	1.31762	6.35611	CBS51388WT1_peak_1924
AM270983	96023	96650	628	96599	371	12.0454	1.47145	11.1146	CBS51388WT1_peak_1925
AM270983	97715	98154	440	97907	318	7.38161	1.36726	6.53308	CBS51388WT1_peak_1926
AM270983	100948	102144	1197	101289	347	36.732	2.14942	35.4676	CBS51388WT1_peak_1927
AM270983	104989	105399	411	105165	185	10.1226	1.65316	9.22482	CBS51388WT1_peak_1928
AM270983	107611	108673	1063	108453	199	23.281	2.216	22.1886	CBS51388WT1_peak_1929
AM270983	113501	114804	1304	114541	277	56.654	3.08025	55.148	CBS51388WT1_peak_1930
AM270983	115466	115923	458	115736	193	21.2007	2.14952	20.1359	CBS51388WT1_peak_1931
AM270983	119067	119722	656	119253	309	67.3579	3.22973	65.7312	CBS51388WT1_peak_1932
AM270983	120677	122036	1360	121370	369	108.142	4.09961	106.029	CBS51388WT1_peak_1933
AM270983	126806	128255	1450	127645	346	88.9502	3.66825	87.0676	CBS51388WT1_peak_1934
AM270983	131438	132212	775	131941	370	74.9036	3.08104	73.187	CBS51388WT1_peak_1935
AM270983	133524	133805	282	133721	136	5.78446	1.51796	4.96606	CBS51388WT1_peak_1936
AM270983	135488	136351	864	136018	330	82.1868	3.57323	80.3834	CBS51388WT1_peak_1937
AM270983	140329	140770	442	140410	151	9.0101	1.68416	8.13004	CBS51388WT1_peak_1938
AM270983	144893	145158	266	144963	137	5.979	1.52904	5.1565	CBS51388WT1_peak_1939
AM270983	161174	161646	473	161396	245	29.2461	2.25262	28.0748	CBS51388WT1_peak_1940
AM270983	163141	165331	2191	164496	482	148.424	4.3098	145.872	CBS51388WT1_peak_1941
AM270983	175194	175806	613	175522	171	14.272	1.90576	13.3062	CBS51388WT1_peak_1942
AM270983	178578	179173	596	178876	168	13.4169	1.87252	12.4645	CBS51388WT1_peak_1943
AM270983	184323	184503	181	184417	163	5.10415	1.42035	4.30164	CBS51388WT1_peak_1944
AM270983	184767	188903	4137	185500	359	73.9836	3.11666	72.2784	CBS51388WT1_peak_1945
AM270983	190763	191129	367	191008	299	34.2003	2.21934	32.9668	CBS51388WT1_peak_1946
AM270983	194620	195980	1361	195038	367	97.2051	3.76297	95.221	CBS51388WT1_peak_1947
AM270983	198317	199393	1077	199266	231	35.6276	2.57057	34.3753	CBS51388WT1_peak_1948
AM270983	208103	208827	725	208610	443	60.8706	2.45153	59.3163	CBS51388WT1_peak_1949
AM270983	209208	212353	3146	209510	436	40.6955	2.04534	39.3834	CBS51388WT1_peak_1950
AM270983	213410	217157	3748	214434	482	43.662	2.02386	42.3123	CBS51388WT1_peak_1951
AM270983	228309	230227	1919	228703	433	118.091	3.86891	115.865	CBS51388WT1_peak_1952
AM270983	232219	233083	865	232872	305	12.1099	1.53659	11.1787	CBS51388WT1_peak_1953
AM270983	233719	234754	1036	234309	471	70.7479	2.57559	69.0804	CBS51388WT1_peak_1954
AM270983	235113	236745	1633	235949	427	65.6373	2.60472	64.0295	CBS51388WT1_peak_1955
AM270983	238636	239192	557	238927	246	20.4146	1.9256	19.3619	CBS51388WT1_peak_1956
AM270983	242750	242950	201	242914	147	8.08668	1.63984	7.22322	CBS51388WT1_peak_1957
AM270983	249417	251356	1940	249867	396	125.259	4.39877	122.948	CBS51388WT1_peak_1958
AM270983	266104	266479	376	266209	247	42.531	2.74785	41.1938	CBS51388WT1_peak_1959
AM270983	267302	267734	433	267489	197	22.5789	2.19384	21.4958	CBS51388WT1_peak_1960
AM270983	269964	270281	318	270201	217	29.9759	2.41544	28.7949	CBS51388WT1_peak_1961
AM270983	271992	272672	681	272385	341	91.2933	3.78937	89.3788	CBS51388WT1_peak_1962
AM270983	274339	274520	182	274418	126	4.00849	1.40716	3.23127	CBS51388WT1_peak_1963
AM270983	286788	287105	318	286849	193	21.2007	2.14952	20.1359	CBS51388WT1_peak_1964
AM270983	289697	289927	231	289841	171	14.272	1.90576	13.3062	CBS51388WT1_peak_1965
AM270983	291411	292546	1136	292013	396	123.481	4.34122	121.191	CBS51388WT1_peak_1966
AM270983	292915	293649	735	293252	121	3.23951	1.35176	2.48328	CBS51388WT1_peak_1967
AM270983	295320	295595	276	295489	181	10.0978	1.66159	9.20023	CBS51388WT1_peak_1968
AM270983	298656	298869	214	298680	192	3.77742	1.30343	3.00755	CBS51388WT1_peak_1969
AM270983	299714	303211	3498	302201	362	53.4827	2.53929	52.0159	CBS51388WT1_peak_1970
AM270983	307870	310518	2649	310124	206	25.8052	2.29356	24.6788	CBS51388WT1_peak_1971
AM270983	315197	315725	529	315572	238	38.5912	2.64813	37.303	CBS51388WT1_peak_1972
AM270983	323739	324109	371	323933	161	11.5103	1.79496	10.5881	CBS51388WT1_peak_1973
AM270983	325548	325804	257	325628	157	10.478	1.75064	9.57289	CBS51388WT1_peak_1974
AM270983	326121	327251	1131	326738	379	114.385	4.21041	112.2	CBS51388WT1_peak_1975
AM270983	330935	331158	224	331129	128	4.33864	1.42932	3.5531	CBS51388WT1_peak_1976
AM270983	333211	333804	594	333443	141	6.78697	1.57336	5.94821	CBS51388WT1_peak_1977
[truncated: 5,210 more rows]

## Sheet: CBS51388WT2_peaks
# This file is generated by MACS version 2.1.1.20160309
# Command line: callpeak -t CBS513_88_WT2.sort.bam_dup_rem.bam -f BAMPE -g 3.4e7 --outdir CBS51388WT2_MACS2_peaks -q 0.05 -n CBS51388WT2 -B --SPMR --nomodel --shift 100 --extsize 200
# ARGUMENTS LIST:
# name = CBS51388WT2
# format = BAMPE
# ChIP-seq file = ['CBS513_88_WT2.sort.bam_dup_rem.bam']
# control file = None
# effective genome size = 3.40e+07
# band width = 300
# model fold = [5, 50]
# qvalue cutoff = 5.00e-02
# Larger dataset will be scaled towards smaller dataset.
# Range for calculating regional lambda is: 10000 bps
# Broad region calling is off
# Paired-End mode is on
# MACS will save fragment pileup signal per million reads
# fragment size is determined as 176 bps
# total fragments in treatment: 15390997
# fragments after filtering in treatment: 15390997
# maximum duplicate fragments in treatment = 1
# Redundant rate in treatment: 0.00
# d = 176
chr	start	end	length	abs_summit	pileup	#NAME?	fold_enrichment	#NAME?	name
AM270980	2261	2924	664	2540	194	26.3618	2.38539	25.192	CBS51388WT2_peak_1
AM270980	4341	5058	718	4875	218	36.2249	2.67897	34.9182	CBS51388WT2_peak_2
AM270980	10286	12147	1862	10713	398	140.23	4.88087	137.578	CBS51388WT2_peak_3
AM270980	22404	22934	531	22637	195	26.7485	2.39762	25.5733	CBS51388WT2_peak_4
AM270980	25484	26340	857	25972	226	39.7705	2.77683	38.4165	CBS51388WT2_peak_5
AM270980	30056	30537	482	30206	229	41.1317	2.81353	39.7597	CBS51388WT2_peak_6
AM270980	34862	35212	351	34969	154	6.8907	1.54806	6.03904	CBS51388WT2_peak_7
AM270980	37412	39020	1609	38516	281	41.6185	2.5274	40.2401	CBS51388WT2_peak_8
AM270980	40119	40833	715	40761	177	9.63548	1.64773	8.72928	CBS51388WT2_peak_9
AM270980	45359	45671	313	45527	116	4.04694	1.43123	3.26033	CBS51388WT2_peak_10
AM270980	52133	53186	1054	52511	142	9.58183	1.74928	8.6761	CBS51388WT2_peak_11
AM270980	54298	55362	1065	54658	181	21.5398	2.22636	20.4405	CBS51388WT2_peak_12
AM270980	59496	61151	1656	59693	306	81.3131	3.75545	79.4177	CBS51388WT2_peak_13
AM270980	65817	66762	946	66337	346	105.643	4.24476	103.427	CBS51388WT2_peak_14
AM270980	68334	68891	558	68640	316	87.195	3.87778	85.2217	CBS51388WT2_peak_15
AM270980	71167	71418	252	71269	152	12.2602	1.87161	11.3073	CBS51388WT2_peak_16
AM270980	74094	74641	548	74579	149	11.4268	1.83491	10.4883	CBS51388WT2_peak_17
AM270980	76857	77710	854	77399	238	45.3154	2.92363	43.8886	CBS51388WT2_peak_18
AM270980	80027	81176	1150	80726	412	150.06	5.05212	147.303	CBS51388WT2_peak_19
AM270980	82940	83404	465	83046	218	36.2249	2.67897	34.9182	CBS51388WT2_peak_20
AM270980	86117	86982	866	86359	147	10.8853	1.81045	9.95616	CBS51388WT2_peak_21
AM270980	91823	92136	314	91902	235	30.8851	2.35979	29.6535	CBS51388WT2_peak_22
AM270980	93192	95696	2505	94685	420	112.079	3.79747	109.781	CBS51388WT2_peak_23
AM270980	96363	96770	408	96516	244	28.9186	2.2446	27.7143	CBS51388WT2_peak_24
AM270980	97558	97859	302	97813	162	8.21956	1.60763	7.34086	CBS51388WT2_peak_25
AM270980	108061	108983	923	108725	198	26.1138	2.35059	24.9485	CBS51388WT2_peak_26
AM270980	110646	112048	1403	111187	362	108.453	4.17816	106.203	CBS51388WT2_peak_27
AM270980	112490	113298	809	112850	335	86.6393	3.68288	84.6738	CBS51388WT2_peak_28
AM270980	121089	122313	1225	121886	291	72.756	3.57196	70.973	CBS51388WT2_peak_29
AM270980	123435	124319	885	123643	158	14.0014	1.94501	13.0195	CBS51388WT2_peak_30
AM270980	128319	128587	269	128423	153	12.5435	1.88384	11.5859	CBS51388WT2_peak_31
AM270980	128880	130112	1233	129147	183	22.2564	2.25083	21.1465	CBS51388WT2_peak_32
AM270980	131681	132187	507	131785	214	34.499	2.63004	33.2161	CBS51388WT2_peak_33
AM270980	135246	136192	947	135667	313	85.4159	3.84108	83.4664	CBS51388WT2_peak_34
AM270980	139832	140264	433	140106	257	32.1109	2.30659	30.8623	CBS51388WT2_peak_35
AM270980	142412	142972	561	142581	372	81.9873	3.2698	80.0835	CBS51388WT2_peak_36
AM270980	144025	145817	1793	144283	399	93.8157	3.43426	91.7606	CBS51388WT2_peak_37
AM270980	149208	150015	808	149656	277	65.0696	3.4007	63.3865	CBS51388WT2_peak_38
AM270980	163734	164412	679	164161	285	69.4255	3.49857	67.6861	CBS51388WT2_peak_39
AM270980	167779	168452	674	168260	189	24.4618	2.32422	23.3194	CBS51388WT2_peak_40
AM270980	181511	183731	2221	182356	355	58.7421	2.70829	57.1414	CBS51388WT2_peak_41
AM270980	184675	186015	1341	185345	311	35.4043	2.21654	34.1091	CBS51388WT2_peak_42
AM270980	189392	189871	480	189512	222	37.9823	2.7279	36.6518	CBS51388WT2_peak_43
AM270980	190775	191295	521	191032	203	29.9196	2.49548	28.7002	CBS51388WT2_peak_44
AM270980	198658	199620	963	199122	305	80.7327	3.74322	78.845	CBS51388WT2_peak_45
AM270980	206519	207298	780	206827	262	57.1728	3.21721	55.5922	CBS51388WT2_peak_46
AM270980	215429	215910	482	215649	197	27.5283	2.42208	26.3422	CBS51388WT2_peak_47
AM270980	221472	222360	889	221723	341	102.488	4.1836	100.313	CBS51388WT2_peak_48
AM270980	224684	225135	452	224900	174	19.1064	2.14073	18.044	CBS51388WT2_peak_49
AM270980	232692	233417	726	232880	184	22.6182	2.26306	21.503	CBS51388WT2_peak_50
AM270980	234926	235562	637	235266	305	80.7327	3.74322	78.845	CBS51388WT2_peak_51
AM270980	236929	237676	748	237280	187	23.7175	2.29976	22.5861	CBS51388WT2_peak_52
AM270980	237903	238611	709	238388	189	24.4618	2.32422	23.3194	CBS51388WT2_peak_53
AM270980	249026	249499	474	249195	230	41.5891	2.82576	40.211	CBS51388WT2_peak_54
AM270980	250963	251326	364	251176	128	6.3318	1.57802	5.49047	CBS51388WT2_peak_55
AM270980	251909	252095	187	252061	121	4.94024	1.4924	4.1309	CBS51388WT2_peak_56
AM270980	253521	253929	409	253759	124	5.51685	1.52909	4.69383	CBS51388WT2_peak_57
AM270980	255145	256282	1138	255763	208	31.9703	2.55664	30.7228	CBS51388WT2_peak_58
AM270980	262020	263879	1860	263142	538	173.675	4.51159	170.668	CBS51388WT2_peak_59
AM270980	265598	266373	776	265844	297	43.0365	2.50088	41.6396	CBS51388WT2_peak_60
AM270980	274414	276013	1600	274896	451	84.8418	2.94642	82.9002	CBS51388WT2_peak_61
AM270980	276417	277999	1583	277562	457	84.3696	2.91172	82.4349	CBS51388WT2_peak_62
AM270980	282610	282909	300	282719	175	19.4468	2.15296	18.3792	CBS51388WT2_peak_63
AM270980	287892	288310	419	288062	147	10.8853	1.81045	9.95616	CBS51388WT2_peak_64
AM270980	289101	289448	348	289371	171	18.0998	2.10403	17.0528	CBS51388WT2_peak_65
AM270980	298280	299076	797	298521	303	79.5758	3.71876	77.7039	CBS51388WT2_peak_66
AM270980	311049	311628	580	311295	227	40.2223	2.78907	38.8624	CBS51388WT2_peak_67
AM270980	314442	315371	930	314635	159	14.301	1.95724	13.3142	CBS51388WT2_peak_68
AM270980	324788	325017	230	324836	122	5.12911	1.50463	4.31519	CBS51388WT2_peak_69
AM270980	330898	331957	1060	331426	383	129.933	4.69737	127.406	CBS51388WT2_peak_70
AM270980	334757	335424	668	335097	231	42.0485	2.838	40.6642	CBS51388WT2_peak_71
AM270980	338172	339126	955	338474	291	72.756	3.57196	70.973	CBS51388WT2_peak_72
AM270980	345763	346232	470	345927	185	22.9824	2.27529	21.8618	CBS51388WT2_peak_73
AM270980	349199	351033	1835	349979	294	74.4413	3.60866	72.6364	CBS51388WT2_peak_74
AM270980	353935	354652	718	354351	229	33.4482	2.49324	32.1813	CBS51388WT2_peak_75
AM270980	356272	357282	1011	356879	385	95.2114	3.5667	93.1354	CBS51388WT2_peak_76
AM270980	360341	362011	1671	361375	558	208.8	5.22946	205.506	CBS51388WT2_peak_77
AM270980	368208	369421	1214	368578	380	120.036	4.38894	117.636	CBS51388WT2_peak_78
AM270980	370671	372148	1478	371590	247	49.6453	3.03372	48.1622	CBS51388WT2_peak_79
AM270980	379429	379985	557	379723	163	15.526	2.00617	14.5193	CBS51388WT2_peak_80
AM270980	382777	383648	872	383384	247	29.4987	2.25367	28.2874	CBS51388WT2_peak_81
AM270980	384283	385930	1648	385424	451	130.193	4.06401	127.665	CBS51388WT2_peak_82
AM270980	388786	389093	308	388835	190	15.2694	1.88594	14.2674	CBS51388WT2_peak_83
AM270980	390635	391423	789	391207	223	38.4265	2.74014	37.09	CBS51388WT2_peak_84
AM270980	393700	394960	1261	394133	330	95.6578	4.04904	93.5753	CBS51388WT2_peak_85
AM270980	396478	396906	429	396556	137	8.35206	1.68812	7.46974	CBS51388WT2_peak_86
AM270980	400892	401158	267	401064	151	11.9795	1.85938	11.0315	CBS51388WT2_peak_87
AM270980	413335	413749	415	413570	141	9.32989	1.73705	8.42882	CBS51388WT2_peak_88
AM270980	414134	414656	523	414358	150	11.7018	1.84714	10.7585	CBS51388WT2_peak_89
AM270980	417044	418064	1021	417734	232	42.5097	2.85023	41.1192	CBS51388WT2_peak_90
AM270980	421061	422395	1335	421540	311	84.2367	3.81662	82.303	CBS51388WT2_peak_91
AM270980	422948	423669	722	423483	215	34.9275	2.64227	33.6386	CBS51388WT2_peak_92
AM270980	427320	427790	471	427550	177	20.1349	2.17743	19.0568	CBS51388WT2_peak_93
AM270980	431804	432155	352	432029	218	14.4536	1.76866	13.4656	CBS51388WT2_peak_94
AM270980	435031	436480	1450	435700	422	83.1467	3.03357	81.2276	CBS51388WT2_peak_95
AM270980	440878	441507	630	441179	280	59.728	3.17213	58.117	CBS51388WT2_peak_96
AM270980	446127	446590	464	446318	209	32.3867	2.56888	31.1333	CBS51388WT2_peak_97
AM270980	451218	452344	1127	451577	153	12.5435	1.88384	11.5859	CBS51388WT2_peak_98
AM270980	453640	454767	1128	454030	213	34.0725	2.61781	32.7954	CBS51388WT2_peak_99
AM270980	457065	457828	764	457451	292	73.3163	3.58419	71.526	CBS51388WT2_peak_100
AM270980	462605	462835	231	462788	130	6.75871	1.60249	5.90833	CBS51388WT2_peak_101
AM270980	465617	466881	1265	466364	387	107.4	3.91632	105.164	CBS51388WT2_peak_102
AM270980	468744	469728	985	468864	242	36.8443	2.55559	35.5302	CBS51388WT2_peak_103
AM270980	469969	470711	743	470414	196	20.878	2.12095	19.789	CBS51388WT2_peak_104
AM270980	476916	477504	589	477253	140	9.08095	1.72482	8.18454	CBS51388WT2_peak_105
AM270980	491381	492026	646	491779	227	40.2223	2.78907	38.8624	CBS51388WT2_peak_106
AM270980	497203	499219	2017	497841	406	135.539	4.63135	132.946	CBS51388WT2_peak_107
AM270980	500582	501041	460	500868	167	10.5674	1.72413	9.64578	CBS51388WT2_peak_108
AM270980	504473	505066	594	504759	222	37.9823	2.7279	36.6518	CBS51388WT2_peak_109
AM270980	508779	509287	509	509002	248	50.1352	3.04595	48.6458	CBS51388WT2_peak_110
AM270980	519000	519312	313	519203	192	25.5951	2.36092	24.4363	CBS51388WT2_peak_111
AM270980	521731	523404	1674	522245	343	103.746	4.20807	101.555	CBS51388WT2_peak_112
AM270980	525289	525567	279	525465	145	10.3552	1.78598	9.43536	CBS51388WT2_peak_113
AM270980	529213	529480	268	529437	156	13.4101	1.92054	12.4381	CBS51388WT2_peak_114
AM270980	532608	532908	301	532712	146	10.6188	1.79821	9.69426	CBS51388WT2_peak_115
AM270980	541247	541689	443	541299	120	4.75476	1.48016	3.94997	CBS51388WT2_peak_116
AM270980	545096	546946	1851	546561	286	22.7578	1.90293	21.6414	CBS51388WT2_peak_117
AM270980	548796	552793	3998	551243	470	78.8569	2.74573	76.9969	CBS51388WT2_peak_118
AM270980	558729	561612	2884	559515	459	122.49	3.80432	120.06	CBS51388WT2_peak_119
AM270980	567697	568010	314	567846	130	5.46623	1.50984	4.64623	CBS51388WT2_peak_120
AM270980	569634	572593	2960	570737	308	68.219	3.26655	66.4981	CBS51388WT2_peak_121
AM270980	578767	581986	3220	580244	367	60.6728	2.70879	59.0488	CBS51388WT2_peak_122
AM270980	584103	584769	667	584467	322	42.8147	2.39421	41.422	CBS51388WT2_peak_123
AM270980	587310	588510	1201	587928	302	78.9996	3.70652	77.1354	CBS51388WT2_peak_124
AM270980	594955	596946	1992	596186	523	175.22	4.67204	172.196	CBS51388WT2_peak_125
AM270980	597647	598125	479	597914	217	11.3029	1.63833	10.3678	CBS51388WT2_peak_126
AM270980	601225	601829	605	601533	287	35.2745	2.29483	33.9828	CBS51388WT2_peak_127
AM270980	605326	609520	4195	607804	534	93.7118	2.82772	91.6574	CBS51388WT2_peak_128
AM270980	612832	614784	1953	613272	453	110.423	3.53883	108.148	CBS51388WT2_peak_129
AM270980	618790	620707	1918	619783	278	65.6087	3.41294	63.9188	CBS51388WT2_peak_130
AM270980	625656	626582	927	626205	381	128.58	4.67291	126.069	CBS51388WT2_peak_131
AM270980	633638	634128	491	633856	196	27.1373	2.40985	25.9567	CBS51388WT2_peak_132
AM270980	637862	638556	695	638032	130	6.75871	1.60249	5.90833	CBS51388WT2_peak_133
AM270980	640388	640629	242	640558	141	9.32989	1.73705	8.42882	CBS51388WT2_peak_134
AM270980	644520	644952	433	644711	169	17.4412	2.07957	16.4043	CBS51388WT2_peak_135
AM270980	659186	661205	2020	660738	435	166.653	5.33348	163.719	CBS51388WT2_peak_136
AM270980	665933	666188	256	665976	146	10.6188	1.79821	9.69426	CBS51388WT2_peak_137
AM270980	671170	671414	245	671354	119	4.57265	1.46793	3.7724	CBS51388WT2_peak_138
AM270980	676181	676831	651	676551	261	56.6592	3.20498	55.0853	CBS51388WT2_peak_139
AM270980	678502	678870	369	678594	164	15.8388	2.0184	14.827	CBS51388WT2_peak_140
AM270980	681248	681598	351	681329	190	24.8373	2.33645	23.6895	CBS51388WT2_peak_141
AM270980	685024	685676	653	685418	270	61.3397	3.31507	59.7048	CBS51388WT2_peak_142
AM270980	687946	688217	272	688184	125	5.71567	1.54133	4.88811	CBS51388WT2_peak_143
AM270980	689757	690241	485	689948	159	14.301	1.95724	13.3142	CBS51388WT2_peak_144
AM270980	693968	694761	794	694432	299	77.2794	3.66982	75.438	CBS51388WT2_peak_145
AM270980	708411	709897	1487	709312	352	109.47	4.31816	107.206	CBS51388WT2_peak_146
AM270980	713854	714656	803	714342	524	235.591	6.42219	232.136	CBS51388WT2_peak_147
AM270980	716249	716726	478	716505	168	17.1156	2.06733	16.0837	CBS51388WT2_peak_148
AM270980	722212	723272	1061	722545	168	17.1156	2.06733	16.0837	CBS51388WT2_peak_149
AM270980	727242	728052	811	727742	231	42.0485	2.838	40.6642	CBS51388WT2_peak_150
AM270980	732896	734010	1115	733643	228	40.676	2.8013	39.3102	CBS51388WT2_peak_151
AM270980	737896	740687	2792	739399	366	79.2936	3.22882	77.4272	CBS51388WT2_peak_152
AM270980	744691	745365	675	745022	253	52.6106	3.10712	51.0889	CBS51388WT2_peak_153
AM270980	750529	751846	1318	751223	306	81.3131	3.75545	79.4177	CBS51388WT2_peak_154
AM270980	756053	756596	544	756298	241	46.7427	2.96032	45.2971	CBS51388WT2_peak_155
AM270980	766410	767871	1462	767105	357	112.694	4.37932	110.388	CBS51388WT2_peak_156
AM270980	773040	774093	1054	773620	311	84.2367	3.81662	82.303	CBS51388WT2_peak_157
AM270980	779523	779987	465	779796	178	20.4825	2.18966	19.3991	CBS51388WT2_peak_158
AM270980	783846	784445	600	784139	233	42.9727	2.86246	41.5763	CBS51388WT2_peak_159
AM270980	791287	791890	604	791600	279	66.1493	3.42517	64.4523	CBS51388WT2_peak_160
AM270980	796104	796689	586	796262	166	16.4721	2.04287	15.4502	CBS51388WT2_peak_161
AM270980	797999	798337	339	798211	136	8.11517	1.67589	7.23745	CBS51388WT2_peak_162
AM270980	798828	799077	250	798921	130	6.75871	1.60249	5.90833	CBS51388WT2_peak_163
AM270980	801625	802653	1029	802100	230	40.5568	2.78192	39.1943	CBS51388WT2_peak_164
AM270980	804129	804932	804	804517	210	32.8051	2.58111	31.5458	CBS51388WT2_peak_165
AM270980	805350	805842	493	805765	158	12.996	1.88886	12.0323	CBS51388WT2_peak_166
AM270980	810414	811172	759	810738	185	21.3258	2.19472	20.2306	CBS51388WT2_peak_167
AM270980	812462	813801	1340	813428	201	24.0414	2.2404	22.9073	CBS51388WT2_peak_168
AM270980	815429	815862	434	815493	155	8.79034	1.6593	7.90149	CBS51388WT2_peak_169
AM270980	817871	818394	524	818144	178	13.6317	1.84767	12.6578	CBS51388WT2_peak_170
AM270980	821843	825100	3258	824547	384	87.9121	3.36395	85.9301	CBS51388WT2_peak_171
AM270980	830484	830979	496	830827	147	10.8853	1.81045	9.95616	CBS51388WT2_peak_172
AM270980	836075	837769	1695	836673	386	128.467	4.61206	125.96	CBS51388WT2_peak_173
AM270980	839545	839728	184	839587	131	4.11261	1.40589	3.32525	CBS51388WT2_peak_174
AM270980	842866	843479	614	843148	255	53.6127	3.13158	52.0781	CBS51388WT2_peak_175
AM270980	849705	851249	1545	850671	405	145.119	4.9665	142.413	CBS51388WT2_peak_176
AM270980	857284	857952	669	857608	275	63.9961	3.37624	62.327	CBS51388WT2_peak_177
AM270980	859240	859909	670	859646	285	67.5737	3.42734	65.8603	CBS51388WT2_peak_178
AM270980	861188	862172	985	861638	203	28.761	2.44259	27.5579	CBS51388WT2_peak_179
AM270980	863889	864324	436	864051	216	35.358	2.65451	34.0631	CBS51388WT2_peak_180
AM270980	867967	868389	423	868123	222	26.3442	2.23938	25.177	CBS51388WT2_peak_181
AM270980	870093	870891	799	870451	211	28.2606	2.37456	27.0663	CBS51388WT2_peak_182
AM270980	871308	872773	1466	872191	351	93.3843	3.77269	91.3323	CBS51388WT2_peak_183
AM270980	883443	883844	402	883785	142	9.58183	1.74928	8.6761	CBS51388WT2_peak_184
AM270980	887645	891209	3565	889447	572	152.639	3.81887	149.858	CBS51388WT2_peak_185
AM270980	898601	899255	655	898743	162	15.2158	1.99394	14.2142	CBS51388WT2_peak_186
AM270980	906333	907503	1171	906721	269	60.8132	3.30284	59.1853	CBS51388WT2_peak_187
AM270980	910760	911534	775	911110	299	45.1743	2.55962	43.7512	CBS51388WT2_peak_188
AM270980	914103	917420	3318	915412	402	79.3344	3.03394	77.4677	CBS51388WT2_peak_189
AM270980	925287	926442	1156	925660	303	79.5758	3.71876	77.7039	CBS51388WT2_peak_190
AM270980	927141	927652	512	927413	170	17.7693	2.0918	16.7273	CBS51388WT2_peak_191
AM270980	929702	930365	664	929954	229	41.1317	2.81353	39.7597	CBS51388WT2_peak_192
AM270980	934844	936487	1644	935308	365	117.914	4.47719	115.541	CBS51388WT2_peak_193
AM270980	943452	944167	716	943831	339	12.8118	1.52186	11.852	CBS51388WT2_peak_194
AM270980	944780	946425	1646	945299	421	29.7508	1.83833	28.5352	CBS51388WT2_peak_195
AM270980	946796	948742	1947	947297	451	39.4334	1.99302	38.0845	CBS51388WT2_peak_196
AM270980	960426	961203	778	960789	219	36.6613	2.6912	35.3486	CBS51388WT2_peak_197
AM270980	967666	967930	265	967866	148	11.1546	1.82268	10.2208	CBS51388WT2_peak_198
AM270980	970810	972319	1510	971719	313	85.4159	3.84108	83.4664	CBS51388WT2_peak_199
AM270980	976461	979010	2550	977064	372	35.2214	2.05125	33.9301	CBS51388WT2_peak_200
AM270980	980340	982904	2565	981489	348	20.8312	1.73234	19.7439	CBS51388WT2_peak_201
AM270980	989743	992132	2390	990445	303	73.718	3.50122	71.9249	CBS51388WT2_peak_202
AM270980	999528	1001228	1701	1000536	270	61.1072	3.30589	59.477	CBS51388WT2_peak_203
AM270980	1003471	1003789	319	1003659	130	6.75871	1.60249	5.90833	CBS51388WT2_peak_204
AM270980	1007117	1007355	239	1007317	120	4.75476	1.48016	3.94997	CBS51388WT2_peak_205
AM270980	1010423	1010813	391	1010556	208	31.9703	2.55664	30.7228	CBS51388WT2_peak_206
AM270980	1012683	1013006	324	1012917	146	10.6188	1.79821	9.69426	CBS51388WT2_peak_207
AM270980	1017536	1020972	3437	1019785	358	77.3805	3.22189	75.5383	CBS51388WT2_peak_208
AM270980	1027012	1027203	192	1027159	116	4.04694	1.43123	3.26033	CBS51388WT2_peak_209
AM270980	1028724	1030490	1767	1030098	302	78.9996	3.70652	77.1354	CBS51388WT2_peak_210
AM270980	1033020	1033276	257	1033038	116	4.04694	1.43123	3.26033	CBS51388WT2_peak_211
AM270980	1033457	1033720	264	1033543	117	4.21876	1.44346	3.4276	CBS51388WT2_peak_212
AM270980	1040292	1041815	1524	1040973	357	112.694	4.37932	110.388	CBS51388WT2_peak_213
AM270980	1048424	1048872	449	1048771	234	10.8241	1.58763	9.89787	CBS51388WT2_peak_214
AM270980	1049135	1053121	3987	1049978	525	125.775	3.50126	123.301	CBS51388WT2_peak_215
AM270980	1060164	1061279	1116	1060944	353	26.9162	1.88241	25.7397	CBS51388WT2_peak_216
AM270980	1061888	1063522	1635	1063257	535	71.685	2.42697	69.9162	CBS51388WT2_peak_217
AM270980	1063703	1066663	2961	1066217	453	61.3536	2.43402	59.7186	CBS51388WT2_peak_218
AM270980	1071515	1072896	1382	1072553	257	54.6215	3.15605	53.0739	CBS51388WT2_peak_219
AM270980	1084011	1085687	1677	1084603	310	83.6492	3.80438	81.723	CBS51388WT2_peak_220
AM270980	1091379	1091712	334	1091570	197	27.5283	2.42208	26.3422	CBS51388WT2_peak_221
AM270980	1097073	1098004	932	1097747	183	22.2564	2.25083	21.1465	CBS51388WT2_peak_222
AM270980	1104571	1106679	2109	1105496	304	80.1535	3.73099	78.2738	CBS51388WT2_peak_223
AM270980	1110949	1111342	394	1111128	156	13.4101	1.92054	12.4381	CBS51388WT2_peak_224
AM270980	1114293	1114864	572	1114589	246	49.1572	3.02149	47.6803	CBS51388WT2_peak_225
AM270980	1119062	1120087	1026	1119703	262	57.1728	3.21721	55.5922	CBS51388WT2_peak_226
AM270980	1121872	1122380	509	1122146	170	17.7693	2.0918	16.7273	CBS51388WT2_peak_227
AM270980	1126902	1128137	1236	1127800	297	32.607	2.17723	31.352	CBS51388WT2_peak_228
AM270980	1128397	1131145	2749	1129620	407	78.8422	2.99751	76.9825	CBS51388WT2_peak_229
AM270980	1139696	1140325	630	1140111	152	12.2602	1.87161	11.3073	CBS51388WT2_peak_230
AM270980	1145730	1148095	2366	1146531	397	52.8793	2.40716	51.3556	CBS51388WT2_peak_231
AM270980	1150461	1152235	1775	1151090	515	69.4017	2.43279	67.6657	CBS51388WT2_peak_232
AM270980	1152791	1153381	591	1153087	346	19.3986	1.69702	18.3338	CBS51388WT2_peak_233
AM270980	1156998	1158203	1206	1157791	414	31.9932	1.89787	30.7455	CBS51388WT2_peak_234
AM270980	1158460	1159160	701	1158853	347	12.9196	1.51715	11.9564	CBS51388WT2_peak_235
AM270980	1159513	1162197	2685	1162030	442	41.392	2.04864	40.0181	CBS51388WT2_peak_236
AM270980	1162635	1163741	1107	1163245	365	34.7171	2.05437	33.4325	CBS51388WT2_peak_237
AM270980	1175506	1176770	1265	1175735	357	112.694	4.37932	110.388	CBS51388WT2_peak_238
AM270980	1182599	1183589	991	1182942	356	112.047	4.36709	109.749	CBS51388WT2_peak_239
AM270980	1185092	1185927	836	1185611	185	22.9824	2.27529	21.8618	CBS51388WT2_peak_240
AM270980	1191857	1193899	2043	1193148	503	61.2487	2.31072	59.6175	CBS51388WT2_peak_241
AM270980	1194274	1195561	1288	1195224	506	39.946	1.91967	38.5906	CBS51388WT2_peak_242
AM270980	1196064	1196321	258	1196100	369	9.37168	1.39669	8.47023	CBS51388WT2_peak_243
AM270980	1197110	1198763	1654	1197377	396	17.5846	1.59181	16.5465	CBS51388WT2_peak_244
AM270980	1199361	1199584	224	1199539	284	7.32432	1.39113	6.46381	CBS51388WT2_peak_245
AM270980	1202157	1202968	812	1202601	341	54.2529	2.64431	52.7107	CBS51388WT2_peak_246
AM270980	1207069	1207911	843	1207471	327	93.8224	4.01234	91.7639	CBS51388WT2_peak_247
AM270980	1209069	1209873	805	1209677	137	8.35206	1.68812	7.46974	CBS51388WT2_peak_248
AM270980	1215429	1218468	3040	1217207	369	62.9593	2.76085	61.3036	CBS51388WT2_peak_249
AM270980	1222366	1226344	3979	1223027	344	21.8524	1.76556	20.7505	CBS51388WT2_peak_250
AM270980	1229882	1230405	524	1229986	164	5.35044	1.43409	4.53169	CBS51388WT2_peak_251
AM270980	1230704	1232395	1692	1231379	215	34.9275	2.64227	33.6386	CBS51388WT2_peak_252
AM270980	1242079	1242308	230	1242167	129	6.54367	1.59026	5.69782	CBS51388WT2_peak_253
AM270980	1242848	1244089	1242	1243612	336	99.3638	4.12244	97.2319	CBS51388WT2_peak_254
AM270980	1250346	1251508	1163	1251212	362	115.947	4.44049	113.6	CBS51388WT2_peak_255
AM270980	1259869	1260400	532	1260191	188	24.0885	2.31199	22.9516	CBS51388WT2_peak_256
AM270980	1262359	1262978	620	1262743	290	72.1972	3.55973	70.4215	CBS51388WT2_peak_257
AM270980	1267396	1268587	1192	1268257	301	78.4247	3.69429	76.5681	CBS51388WT2_peak_258
AM270980	1274951	1275576	626	1275117	246	29.4076	2.25445	28.1971	CBS51388WT2_peak_259
AM270980	1276977	1278908	1932	1277383	330	66.3747	3.0595	64.676	CBS51388WT2_peak_260
AM270980	1283138	1284215	1078	1283736	376	104.603	3.9218	102.401	CBS51388WT2_peak_261
AM270980	1287904	1290530	2627	1288799	433	117.442	3.85121	115.076	CBS51388WT2_peak_262
AM270980	1293428	1293819	392	1293443	150	2.73546	1.27132	1.98936	CBS51388WT2_peak_263
AM270980	1294198	1296461	2264	1296037	312	84.8256	3.82885	82.8841	CBS51388WT2_peak_264
AM270980	1300238	1300671	434	1300458	153	12.5435	1.88384	11.5859	CBS51388WT2_peak_265
AM270980	1302430	1302640	211	1302513	122	5.12911	1.50463	4.31519	CBS51388WT2_peak_266
AM270980	1303591	1304070	480	1303968	204	30.3256	2.50771	29.1006	CBS51388WT2_peak_267
AM270980	1307873	1308226	354	1308040	193	25.9774	2.37315	24.813	CBS51388WT2_peak_268
AM270980	1309661	1311362	1702	1310196	176	19.7896	2.1652	18.7168	CBS51388WT2_peak_269
AM270980	1315558	1316657	1100	1316126	260	56.1473	3.19275	54.58	CBS51388WT2_peak_270
AM270980	1322556	1324792	2237	1323438	419	139.001	4.60676	136.365	CBS51388WT2_peak_271
AM270980	1326503	1326881	379	1326771	177	11.3719	1.73693	10.4362	CBS51388WT2_peak_272
AM270980	1331047	1332401	1355	1331805	254	53.1108	3.11935	51.5827	CBS51388WT2_peak_273
AM270980	1334971	1335175	205	1335013	121	4.08684	1.42367	3.29977	CBS51388WT2_peak_274
AM270980	1336955	1337693	739	1337308	266	59.2433	3.26614	57.6358	CBS51388WT2_peak_275
AM270980	1339952	1340687	736	1340275	240	46.2652	2.94809	44.8259	CBS51388WT2_peak_276
AM270980	1349462	1350092	631	1349701	269	60.8132	3.30284	59.1853	CBS51388WT2_peak_277
AM270980	1359230	1363254	4025	1362140	459	112.279	3.54933	109.98	CBS51388WT2_peak_278
AM270980	1368382	1368989	608	1368666	215	34.9275	2.64227	33.6386	CBS51388WT2_peak_279
AM270980	1375784	1375995	212	1375902	124	5.51685	1.52909	4.69383	CBS51388WT2_peak_280
AM270980	1379468	1379649	182	1379532	125	5.71567	1.54133	4.88811	CBS51388WT2_peak_281
AM270980	1384222	1385001	780	1384677	256	47.2519	2.87229	45.7998	CBS51388WT2_peak_282
AM270980	1385910	1386567	658	1386145	210	27.7275	2.35677	26.5397	CBS51388WT2_peak_283
AM270980	1387369	1388973	1605	1388021	330	59.8578	2.86003	58.243	CBS51388WT2_peak_284
AM270980	1391947	1392631	685	1392361	357	69.8312	3.00847	68.0888	CBS51388WT2_peak_285
AM270980	1393794	1395008	1215	1394243	342	96.3894	3.95608	94.2978	CBS51388WT2_peak_286
AM270980	1404018	1405493	1476	1404943	388	133.338	4.75854	130.771	CBS51388WT2_peak_287
AM270980	1409389	1411738	2350	1411271	519	143.261	3.9216	140.577	CBS51388WT2_peak_288
AM270980	1414995	1415668	674	1415275	296	48.5916	2.68394	47.1242	CBS51388WT2_peak_289
AM270980	1427327	1427716	390	1427650	129	6.54367	1.59026	5.69782	CBS51388WT2_peak_290
AM270980	1429672	1430235	564	1429957	313	85.4159	3.84108	83.4664	CBS51388WT2_peak_291
AM270980	1431717	1432367	651	1432123	231	42.0485	2.838	40.6642	CBS51388WT2_peak_292
AM270980	1438195	1438909	715	1438692	246	49.1572	3.02149	47.6803	CBS51388WT2_peak_293
AM270980	1440029	1440903	875	1440397	344	104.377	4.2203	102.177	CBS51388WT2_peak_294
AM270980	1447896	1448575	680	1448249	179	20.8326	2.20189	19.7439	CBS51388WT2_peak_295
AM270980	1454666	1455661	996	1455194	349	107.551	4.28146	105.311	CBS51388WT2_peak_296
AM270980	1460207	1460662	456	1460354	149	11.4268	1.83491	10.4883	CBS51388WT2_peak_297
AM270980	1463435	1464501	1067	1463984	278	65.6087	3.41294	63.9188	CBS51388WT2_peak_298
AM270980	1466556	1467039	484	1466834	191	25.2151	2.34869	24.0618	CBS51388WT2_peak_299
AM270980	1473886	1474801	916	1474379	284	68.8756	3.48633	67.1436	CBS51388WT2_peak_300
AM270980	1485609	1486450	842	1485852	248	20.2913	1.9156	19.2118	CBS51388WT2_peak_301
AM270980	1488780	1489444	665	1489258	336	44.787	2.39963	43.3693	CBS51388WT2_peak_302
AM270980	1489701	1491586	1886	1489969	357	55.0814	2.60086	53.5305	CBS51388WT2_peak_303
AM270980	1496862	1499353	2492	1498341	449	121.549	3.84793	119.131	CBS51388WT2_peak_304
AM270980	1503876	1504249	374	1504065	141	9.10281	1.72268	8.20621	CBS51388WT2_peak_305
AM270980	1506261	1507508	1248	1506608	323	91.3937	3.96341	89.3671	CBS51388WT2_peak_306
AM270980	1509822	1510083	262	1509956	186	15.3091	1.90172	14.3067	CBS51388WT2_peak_307
AM270980	1511517	1512704	1188	1512220	345	105.009	4.23253	102.801	CBS51388WT2_peak_308
AM270980	1517812	1518003	192	1517841	120	4.75476	1.48016	3.94997	CBS51388WT2_peak_309
AM270980	1521025	1521586	562	1521315	255	53.6127	3.13158	52.0781	CBS51388WT2_peak_310
AM270980	1524141	1524619	479	1524495	152	12.2602	1.87161	11.3073	CBS51388WT2_peak_311
AM270980	1527007	1528112	1106	1527553	289	71.6398	3.5475	69.8714	CBS51388WT2_peak_312
AM270980	1535062	1536084	1023	1535709	315	86.6006	3.86555	84.6353	CBS51388WT2_peak_313
AM270980	1538029	1538528	500	1538291	206	31.1438	2.53218	29.9076	CBS51388WT2_peak_314
AM270980	1543023	1544970	1948	1544212	420	128.283	4.26592	125.778	CBS51388WT2_peak_315
AM270980	1548389	1548837	449	1548607	246	24.8822	2.08835	23.734	CBS51388WT2_peak_316
AM270980	1552046	1554128	2083	1553583	287	64.3587	3.28958	62.6869	CBS51388WT2_peak_317
AM270980	1563905	1564607	703	1564177	262	57.1728	3.21721	55.5922	CBS51388WT2_peak_318
AM270980	1565973	1566504	532	1566208	192	16.2949	1.92673	15.277	CBS51388WT2_peak_319
AM270980	1568064	1568516	453	1568375	288	50.9595	2.8064	49.4612	CBS51388WT2_peak_320
AM270980	1569744	1571686	1943	1570750	334	85.033	3.63673	83.09	CBS51388WT2_peak_321
AM270980	1574865	1575183	319	1575008	192	25.5951	2.36092	24.4363	CBS51388WT2_peak_322
AM270980	1580811	1581194	384	1580942	212	33.648	2.60558	32.3768	CBS51388WT2_peak_323
AM270980	1582477	1582914	438	1582721	206	31.1438	2.53218	29.9076	CBS51388WT2_peak_324
AM270980	1588964	1589645	682	1589272	241	46.7427	2.96032	45.2971	CBS51388WT2_peak_325
AM270980	1591953	1592218	266	1592171	137	8.35206	1.68812	7.46974	CBS51388WT2_peak_326
AM270980	1617217	1618014	798	1617705	231	39.9705	2.75024	38.615	CBS51388WT2_peak_327
AM270980	1618737	1620397	1661	1619590	393	129.707	4.57726	127.185	CBS51388WT2_peak_328
AM270980	1633767	1634252	486	1634031	189	24.4618	2.32422	23.3194	CBS51388WT2_peak_329
AM270980	1646205	1646529	325	1646345	155	6.73983	1.53656	5.89205	CBS51388WT2_peak_330
AM270980	1647438	1647864	427	1647672	177	7.03457	1.50941	6.17912	CBS51388WT2_peak_331
AM270980	1650158	1651114	957	1650728	401	48.6509	2.2975	47.1831	CBS51388WT2_peak_332
AM270980	1653166	1654260	1095	1654015	347	31.6933	2.01799	30.4504	CBS51388WT2_peak_333
AM270980	1655677	1656377	701	1656080	242	17.1093	1.81429	16.0797	CBS51388WT2_peak_334
AM270980	1660061	1660309	249	1660242	157	13.7044	1.93277	12.7275	CBS51388WT2_peak_335
AM270980	1667748	1668139	392	1667820	119	4.57265	1.46793	3.7724	CBS51388WT2_peak_336
AM270980	1670198	1670382	185	1670333	114	3.71383	1.40677	2.93643	CBS51388WT2_peak_337
AM270980	1673222	1673808	587	1673445	297	76.1398	3.64536	74.3129	CBS51388WT2_peak_338
AM270980	1676900	1677337	438	1677092	157	13.7044	1.93277	12.7275	CBS51388WT2_peak_339
AM270980	1680603	1681495	893	1680872	266	59.2433	3.26614	57.6358	CBS51388WT2_peak_340
AM270980	1685867	1687526	1660	1686983	312	68.6391	3.25181	66.912	CBS51388WT2_peak_341
AM270980	1690012	1690779	768	1690490	199	17.5004	1.95655	16.463	CBS51388WT2_peak_342
AM270980	1693034	1693485	452	1693112	195	26.7485	2.39762	25.5733	CBS51388WT2_peak_343
AM270980	1696117	1696399	283	1696324	177	20.1349	2.17743	19.0568	CBS51388WT2_peak_344
AM270980	1699932	1701162	1231	1700333	291	72.756	3.57196	70.973	CBS51388WT2_peak_345
AM270980	1706000	1706266	267	1706122	146	10.6188	1.79821	9.69426	CBS51388WT2_peak_346
AM270980	1707290	1707859	570	1707602	165	16.1542	2.03064	15.1374	CBS51388WT2_peak_347
AM270980	1709962	1710714	753	1710211	176	19.7896	2.1652	18.7168	CBS51388WT2_peak_348
AM270980	1712620	1712965	346	1712825	141	9.32989	1.73705	8.42882	CBS51388WT2_peak_349
AM270980	1715168	1715493	326	1715357	174	19.1064	2.14073	18.044	CBS51388WT2_peak_350
AM270980	1718612	1719915	1304	1718985	322	90.7899	3.95118	88.7707	CBS51388WT2_peak_351
AM270980	1725397	1727947	2551	1726048	403	129.094	4.45261	126.58	CBS51388WT2_peak_352
AM270980	1728721	1729670	950	1729215	194	21.2344	2.14641	20.14	CBS51388WT2_peak_353
AM270980	1735713	1736184	472	1735978	182	21.8969	2.23859	20.7923	CBS51388WT2_peak_354
AM270980	1737173	1737366	194	1737343	126	5.91781	1.55356	5.08567	CBS51388WT2_peak_355
AM270980	1743970	1744175	206	1743990	108	2.79958	1.33337	2.04995	CBS51388WT2_peak_356
AM270980	1750269	1751454	1186	1751059	313	85.4159	3.84108	83.4664	CBS51388WT2_peak_357
AM270980	1753258	1753706	449	1753392	206	31.1438	2.53218	29.9076	CBS51388WT2_peak_358
AM270980	1758265	1758861	597	1758604	310	83.6492	3.80438	81.723	CBS51388WT2_peak_359
AM270980	1766207	1766743	537	1766511	188	24.0885	2.31199	22.9516	CBS51388WT2_peak_360
AM270980	1768704	1768918	215	1768881	126	5.91781	1.55356	5.08567	CBS51388WT2_peak_361
AM270980	1774274	1774793	520	1774466	195	26.7485	2.39762	25.5733	CBS51388WT2_peak_362
AM270980	1775005	1775901	897	1775464	348	106.914	4.26923	104.682	CBS51388WT2_peak_363
AM270980	1782790	1783018	229	1782958	122	5.12911	1.50463	4.31519	CBS51388WT2_peak_364
AM270980	1786897	1788308	1412	1787600	299	57.1999	2.95208	55.6192	CBS51388WT2_peak_365
AM270980	1791333	1792346	1014	1791826	364	70.462	2.9891	68.7119	CBS51388WT2_peak_366
AM270980	1795922	1797218	1297	1796950	409	134.6	4.56904	132.021	CBS51388WT2_peak_367
AM270980	1801714	1803025	1312	1802335	228	40.676	2.8013	39.3102	CBS51388WT2_peak_368
AM270980	1812208	1812643	436	1812412	172	18.4329	2.11627	17.3808	CBS51388WT2_peak_369
AM270980	1813911	1814614	704	1814269	327	93.8224	4.01234	91.7639	CBS51388WT2_peak_370
AM270980	1815952	1816623	672	1816262	213	34.0725	2.61781	32.7954	CBS51388WT2_peak_371
AM270980	1818608	1819215	608	1818965	185	22.9824	2.27529	21.8618	CBS51388WT2_peak_372
AM270980	1821336	1821673	338	1821438	193	25.9774	2.37315	24.813	CBS51388WT2_peak_373
AM270980	1825508	1827856	2349	1826976	409	74.8565	2.8897	73.0483	CBS51388WT2_peak_374
AM270980	1828603	1829745	1143	1829158	615	137.264	3.32945	134.651	CBS51388WT2_peak_375
AM270980	1832314	1833474	1161	1832899	473	106.655	3.34035	104.428	CBS51388WT2_peak_376
AM270980	1834322	1835023	702	1834652	171	14.2542	1.90484	13.2702	CBS51388WT2_peak_377
AM270980	1841553	1841766	214	1841728	124	5.51685	1.52909	4.69383	CBS51388WT2_peak_378
AM270980	1842689	1843558	870	1843138	338	100.609	4.1469	98.4607	CBS51388WT2_peak_379
AM270980	1847426	1852114	4689	1850047	413	66.6614	2.67723	64.9606	CBS51388WT2_peak_380
AM270980	1856369	1858805	2437	1858368	441	94.2816	3.21091	92.2196	CBS51388WT2_peak_381
AM270980	1868636	1868889	254	1868851	153	12.5435	1.88384	11.5859	CBS51388WT2_peak_382
AM270980	1872115	1872769	655	1872371	214	34.499	2.63004	33.2161	CBS51388WT2_peak_383
AM270980	1875800	1876031	232	1875976	151	8.56551	1.65748	7.68114	CBS51388WT2_peak_384
AM270980	1877442	1879864	2423	1878001	374	115.541	4.29863	113.201	CBS51388WT2_peak_385
AM270980	1881486	1881789	304	1881546	182	21.8969	2.23859	20.7923	CBS51388WT2_peak_386
AM270980	1887111	1888734	1624	1887894	290	72.1972	3.55973	70.4215	CBS51388WT2_peak_387
AM270980	1890521	1890748	228	1890557	135	7.88133	1.66365	7.00822	CBS51388WT2_peak_388
AM270980	1895820	1896471	652	1896238	199	28.3168	2.44655	27.1197	CBS51388WT2_peak_389
AM270980	1899754	1902768	3015	1902253	544	146.384	3.84215	143.668	CBS51388WT2_peak_390
AM270980	1905695	1907177	1483	1906649	286	47.3364	2.69456	45.8836	CBS51388WT2_peak_391
AM270980	1913241	1913993	753	1913632	187	23.7175	2.29976	22.5861	CBS51388WT2_peak_392
AM270980	1919306	1920844	1539	1920124	325	89.3566	3.86906	87.3575	CBS51388WT2_peak_393
AM270980	1924181	1925431	1251	1924609	337	87.4778	3.69433	85.5022	CBS51388WT2_peak_394
AM270980	1928283	1928867	585	1928576	193	25.9774	2.37315	24.813	CBS51388WT2_peak_395
AM270980	1934945	1935380	436	1935158	190	24.8373	2.33645	23.6895	CBS51388WT2_peak_396
AM270980	1936481	1938053	1573	1937422	346	105.643	4.24476	103.427	CBS51388WT2_peak_397
AM270980	1941579	1942059	481	1941813	163	15.526	2.00617	14.5193	CBS51388WT2_peak_398
AM270980	1947360	1951886	4527	1949991	334	57.8138	2.77894	56.2257	CBS51388WT2_peak_399
AM270980	1954694	1954935	242	1954918	188	2.96893	1.255	2.21437	CBS51388WT2_peak_400
AM270980	1957118	1959992	2875	1958086	357	76.1149	3.1907	74.2911	CBS51388WT2_peak_401
AM270980	1963867	1965803	1937	1965069	197	27.5283	2.42208	26.3422	CBS51388WT2_peak_402
AM270980	1971958	1972379	422	1972218	129	6.54367	1.59026	5.69782	CBS51388WT2_peak_403
AM270980	1975271	1975680	410	1975436	150	11.7018	1.84714	10.7585	CBS51388WT2_peak_404
AM270980	1976827	1977768	942	1977201	351	103.267	4.10849	101.083	CBS51388WT2_peak_405
AM270980	1980004	1981028	1025	1980463	294	59.9278	3.07821	58.3124	CBS51388WT2_peak_406
AM270980	1983961	1984900	940	1984784	188	24.0885	2.31199	22.9516	CBS51388WT2_peak_407
AM270980	1988316	1988613	298	1988567	132	7.19835	1.62696	6.33898	CBS51388WT2_peak_408
AM270980	1993292	1997088	3797	1996101	299	36.3119	2.28382	35.0045	CBS51388WT2_peak_409
AM270980	2001414	2001829	416	2001608	174	19.1064	2.14073	18.044	CBS51388WT2_peak_410
AM270980	2007235	2008110	876	2007626	264	58.2047	3.24168	56.611	CBS51388WT2_peak_411
AM270980	2013003	2014169	1167	2013272	224	38.8725	2.75237	37.5304	CBS51388WT2_peak_412
AM270980	2015083	2016224	1142	2015370	342	103.116	4.19583	100.934	CBS51388WT2_peak_413
AM270980	2020332	2020519	188	2020365	125	5.71567	1.54133	4.88811	CBS51388WT2_peak_414
AM270980	2021210	2021737	528	2021457	277	65.0696	3.4007	63.3865	CBS51388WT2_peak_415
AM270980	2027602	2028225	624	2028038	152	12.2602	1.87161	11.3073	CBS51388WT2_peak_416
AM270980	2029883	2031289	1407	2030345	346	105.643	4.24476	103.427	CBS51388WT2_peak_417
AM270980	2035127	2036027	901	2035619	303	79.5758	3.71876	77.7039	CBS51388WT2_peak_418
AM270980	2040326	2040814	489	2040516	222	37.9823	2.7279	36.6518	CBS51388WT2_peak_419
AM270980	2045731	2046517	787	2046205	324	91.9989	3.97564	89.9647	CBS51388WT2_peak_420
AM270980	2053421	2053598	178	2053481	121	4.94024	1.4924	4.1309	CBS51388WT2_peak_421
AM270980	2066221	2068209	1989	2067237	221	37.54	2.71567	36.2154	CBS51388WT2_peak_422
AM270980	2076998	2077780	783	2077215	326	40.2668	2.30761	38.9066	CBS51388WT2_peak_423
AM270980	2078122	2081017	2896	2078868	536	139.284	3.73317	136.647	CBS51388WT2_peak_424
AM270980	2084659	2085788	1130	2084903	219	30.9093	2.44391	29.6775	CBS51388WT2_peak_425
AM270980	2090592	2090825	234	2090674	253	7.96477	1.44613	7.09087	CBS51388WT2_peak_426
AM270980	2091486	2093980	2495	2093050	442	60.3548	2.4434	58.7333	CBS51388WT2_peak_427
AM270980	2094371	2094875	505	2094645	245	7.473	1.43452	6.60867	CBS51388WT2_peak_428
AM270980	2095506	2096142	637	2095845	310	27.2475	1.98178	26.0661	CBS51388WT2_peak_429
AM270980	2104811	2105455	645	2105033	222	37.9823	2.7279	36.6518	CBS51388WT2_peak_430
AM270980	2106470	2106696	227	2106488	140	9.08095	1.72482	8.18454	CBS51388WT2_peak_431
AM270980	2112985	2114821	1837	2114174	341	55.4418	2.67792	53.8854	CBS51388WT2_peak_432
AM270980	2115145	2115514	370	2115427	239	14.8843	1.73729	13.8902	CBS51388WT2_peak_433
AM270980	2116715	2117999	1285	2117461	385	62.4503	2.68127	60.8012	CBS51388WT2_peak_434
AM270980	2119980	2120763	784	2120326	236	34.174	2.48387	32.8961	CBS51388WT2_peak_435
AM270980	2126087	2126520	434	2126289	214	34.499	2.63004	33.2161	CBS51388WT2_peak_436
AM270980	2130884	2133316	2433	2132508	291	55.5782	2.9468	54.0207	CBS51388WT2_peak_437
AM270980	2134861	2135645	785	2135281	379	111.856	4.12764	109.563	CBS51388WT2_peak_438
AM270980	2141138	2143118	1981	2141824	296	75.5721	3.63313	73.7525	CBS51388WT2_peak_439
AM270980	2148795	2148976	182	2148834	110	3.08997	1.35783	2.33115	CBS51388WT2_peak_440
AM270980	2154844	2157402	2559	2155550	433	136.934	4.40681	134.324	CBS51388WT2_peak_441
AM270980	2162635	2165857	3223	2165024	510	130.978	3.69492	128.44	CBS51388WT2_peak_442
AM270980	2173377	2175994	2618	2174156	340	57.1975	2.73249	55.6168	CBS51388WT2_peak_443
AM270980	2183097	2183384	288	2183290	124	5.51685	1.52909	4.69383	CBS51388WT2_peak_444
AM270980	2185625	2185882	258	2185816	125	5.71567	1.54133	4.88811	CBS51388WT2_peak_445
AM270980	2199685	2200266	582	2199958	214	34.499	2.63004	33.2161	CBS51388WT2_peak_446
AM270980	2201890	2202360	471	2202266	199	28.3168	2.44655	27.1197	CBS51388WT2_peak_447
AM270980	2205644	2207453	1810	2206546	331	96.2723	4.06127	94.1818	CBS51388WT2_peak_448
AM270980	2213759	2214789	1031	2214365	203	24.9478	2.27089	23.7991	CBS51388WT2_peak_449
AM270980	2216703	2218153	1451	2217326	350	84.7451	3.50125	82.8076	CBS51388WT2_peak_450
AM270980	2219017	2219368	352	2219169	150	7.22485	1.57827	6.36523	CBS51388WT2_peak_451
AM270980	2221367	2222293	927	2221932	178	18.2015	2.07543	17.1536	CBS51388WT2_peak_452
AM270980	2227036	2227556	521	2227293	168	17.1156	2.06733	16.0837	CBS51388WT2_peak_453
AM270980	2230138	2231060	923	2230668	260	38.5518	2.52357	37.2145	CBS51388WT2_peak_454
AM270980	2234286	2236640	2355	2234815	449	132.07	4.13083	129.519	CBS51388WT2_peak_455
AM270980	2244621	2245189	569	2244824	243	47.7032	2.98479	46.245	CBS51388WT2_peak_456
AM270980	2249829	2250339	511	2250166	288	12.6358	1.57463	11.6774	CBS51388WT2_peak_457
AM270980	2250633	2252927	2295	2251913	461	31.7863	1.82567	30.5426	CBS51388WT2_peak_458
AM270980	2255062	2258927	3866	2255406	540	27.4918	1.66298	26.3084	CBS51388WT2_peak_459
AM270980	2264343	2267069	2727	2265029	469	103.623	3.29086	101.436	CBS51388WT2_peak_460
AM270980	2267609	2268503	895	2267986	261	14.0728	1.6649	13.0904	CBS51388WT2_peak_461
AM270980	2270237	2270497	261	2270428	195	9.64964	1.60793	8.74333	CBS51388WT2_peak_462
AM270980	2274770	2275023	254	2274857	150	11.7018	1.84714	10.7585	CBS51388WT2_peak_463
AM270980	2276222	2277411	1190	2277064	261	56.6592	3.20498	55.0853	CBS51388WT2_peak_464
AM270980	2281764	2282051	288	2282017	128	6.3318	1.57802	5.49047	CBS51388WT2_peak_465
AM270980	2283390	2284326	937	2283929	387	132.655	4.74631	130.096	CBS51388WT2_peak_466
AM270980	2288358	2289115	758	2288631	220	37.0997	2.70344	35.781	CBS51388WT2_peak_467
AM270980	2293963	2295028	1066	2294786	263	57.6879	3.22945	56.1008	CBS51388WT2_peak_468
AM270980	2299280	2299964	685	2299697	179	20.8326	2.20189	19.7439	CBS51388WT2_peak_469
AM270980	2303619	2304782	1164	2304237	201	29.1139	2.47101	27.9057	CBS51388WT2_peak_470
AM270980	2310568	2315349	4782	2312829	460	33.4848	1.86067	32.2175	CBS51388WT2_peak_471
AM270980	2316363	2317043	681	2316798	415	21.1925	1.65674	20.0984	CBS51388WT2_peak_472
AM270980	2319742	2321968	2227	2320122	354	58.1185	2.69556	56.5282	CBS51388WT2_peak_473
AM270980	2328074	2328296	223	2328222	113	3.55253	1.39453	2.7797	CBS51388WT2_peak_474
AM270980	2335490	2336565	1076	2336136	263	57.6879	3.22945	56.1008	CBS51388WT2_peak_475
AM270980	2343198	2343663	466	2343468	201	29.1139	2.47101	27.9057	CBS51388WT2_peak_476
AM270980	2350899	2351761	863	2351230	347	106.278	4.257	104.054	CBS51388WT2_peak_477
AM270980	2355675	2356010	336	2355878	176	19.7896	2.1652	18.7168	CBS51388WT2_peak_478
AM270980	2360241	2362186	1946	2360601	240	46.2652	2.94809	44.8259	CBS51388WT2_peak_479
AM270980	2373822	2374069	248	2373943	142	9.58183	1.74928	8.6761	CBS51388WT2_peak_480
AM270980	2375302	2375512	211	2375360	130	6.75871	1.60249	5.90833	CBS51388WT2_peak_481
AM270980	2380319	2381633	1315	2380934	305	80.7327	3.74322	78.845	CBS51388WT2_peak_482
AM270980	2388329	2389529	1201	2389152	370	121.215	4.53835	118.799	CBS51388WT2_peak_483
AM270980	2394686	2395096	411	2394890	154	12.8296	1.89608	11.8672	CBS51388WT2_peak_484
AM270980	2396256	2396579	324	2396349	147	10.8853	1.81045	9.95616	CBS51388WT2_peak_485
AM270980	2399818	2400148	331	2400068	177	20.1349	2.17743	19.0568	CBS51388WT2_peak_486
AM270980	2409890	2410404	515	2410151	230	28.9796	2.30856	27.7748	CBS51388WT2_peak_487
AM270980	2412743	2415056	2314	2413690	397	106.537	3.81041	104.312	CBS51388WT2_peak_488
AM270980	2421068	2421595	528	2421322	185	22.9824	2.27529	21.8618	CBS51388WT2_peak_489
AM270980	2425373	2429873	4501	2427773	400	82.7279	3.13159	80.8153	CBS51388WT2_peak_490
AM270980	2432538	2433566	1029	2433283	249	50.6269	3.05819	49.1311	CBS51388WT2_peak_491
AM270980	2435901	2436120	220	2435928	112	3.39478	1.3823	2.62662	CBS51388WT2_peak_492
AM270980	2443280	2444857	1578	2444127	430	137.961	4.46573	135.34	CBS51388WT2_peak_493
AM270980	2446980	2447882	903	2447379	325	64.9105	3.0439	63.2316	CBS51388WT2_peak_494
AM270980	2450494	2451068	575	2450848	233	42.9727	2.86246	41.5763	CBS51388WT2_peak_495
AM270980	2457195	2459077	1883	2457721	398	140.23	4.88087	137.578	CBS51388WT2_peak_496
AM270980	2463369	2463694	326	2463579	293	20.3237	1.81187	19.244	CBS51388WT2_peak_497
AM270980	2464039	2465874	1836	2464658	418	56.2314	2.42194	54.6635	CBS51388WT2_peak_498
AM270980	2466381	2469178	2798	2468849	366	37.744	2.12707	36.4179	CBS51388WT2_peak_499
AM270980	2469563	2470377	815	2469797	275	16.2818	1.71622	15.2639	CBS51388WT2_peak_500
AM270980	2474173	2474831	659	2474373	248	50.1352	3.04595	48.6458	CBS51388WT2_peak_501
AM270980	2478098	2478432	335	2478168	248	50.1352	3.04595	48.6458	CBS51388WT2_peak_502
AM270980	2487511	2488413	903	2487948	371	86.2563	3.40007	84.2969	CBS51388WT2_peak_503
AM270980	2489084	2490891	1808	2489762	598	230.41	5.40131	226.989	CBS51388WT2_peak_504
AM270980	2496270	2496824	555	2496573	314	79.1475	3.60238	77.2821	CBS51388WT2_peak_505
AM270980	2497941	2498239	299	2498162	165	6.78289	1.5181	5.93228	CBS51388WT2_peak_506
AM270980	2499037	2499445	409	2499305	148	3.44273	1.32839	2.67395	CBS51388WT2_peak_507
AM270980	2499957	2503428	3472	2500742	356	76.5822	3.21062	74.752	CBS51388WT2_peak_508
AM270980	2510805	2511320	516	2510941	297	76.1398	3.64536	74.3129	CBS51388WT2_peak_509
AM270980	2517289	2517801	513	2517532	182	21.8969	2.23859	20.7923	CBS51388WT2_peak_510
AM270980	2520414	2521186	773	2520944	213	34.0725	2.61781	32.7954	CBS51388WT2_peak_511
AM270980	2527482	2527961	480	2527863	277	65.0696	3.4007	63.3865	CBS51388WT2_peak_512
AM270980	2529795	2530316	522	2530038	282	67.7806	3.46187	66.0629	CBS51388WT2_peak_513
AM270980	2535589	2536864	1276	2536643	251	51.6153	3.08265	50.1067	CBS51388WT2_peak_514
AM270980	2545463	2548716	3254	2546118	517	138.721	3.82976	136.092	CBS51388WT2_peak_515
AM270980	2553228	2553929	702	2553787	198	27.9215	2.43432	26.7299	CBS51388WT2_peak_516
AM270980	2559654	2559864	211	2559685	135	7.88133	1.66365	7.00822	CBS51388WT2_peak_517
AM270980	2565843	2566326	484	2566070	166	16.4721	2.04287	15.4502	CBS51388WT2_peak_518
AM270980	2571018	2571256	239	2571086	138	8.59201	1.70035	7.705	CBS51388WT2_peak_519
AM270980	2573288	2574127	840	2573688	203	29.9196	2.49548	28.7002	CBS51388WT2_peak_520
AM270980	2577687	2578963	1277	2578243	329	95.0447	4.03681	92.97	CBS51388WT2_peak_521
AM270980	2580651	2581509	859	2580954	298	76.7088	3.65759	74.8749	CBS51388WT2_peak_522
AM270980	2587621	2588029	409	2587814	127	6.12319	1.56579	5.28646	CBS51388WT2_peak_523
AM270980	2589748	2590298	551	2590006	205	30.7336	2.51995	29.5031	CBS51388WT2_peak_524
AM270980	2590762	2591882	1121	2591221	357	107.447	4.1938	105.211	CBS51388WT2_peak_525
AM270980	2595589	2596300	712	2595815	276	42.9747	2.59806	41.5782	CBS51388WT2_peak_526
AM270980	2597711	2598336	626	2598021	197	9.84289	1.613	8.93244	CBS51388WT2_peak_527
AM270980	2598807	2599733	927	2599434	317	24.9447	1.89984	23.796	CBS51388WT2_peak_528
AM270980	2602227	2605217	2991	2603943	486	83.395	2.78485	81.474	CBS51388WT2_peak_529
AM270980	2610737	2611157	421	2611053	156	7.78671	1.59735	6.91693	CBS51388WT2_peak_530
AM270980	2614708	2617720	3013	2614941	461	117.229	3.65919	114.868	CBS51388WT2_peak_531
AM270980	2627539	2629474	1936	2628484	451	178.508	5.5292	175.45	CBS51388WT2_peak_532
AM270980	2633172	2633986	815	2633558	242	47.222	2.97256	45.7702	CBS51388WT2_peak_533
AM270980	2643413	2643834	422	2643757	171	18.0998	2.10403	17.0528	CBS51388WT2_peak_534
AM270980	2644229	2644588	360	2644372	131	6.97697	1.61472	6.1221	CBS51388WT2_peak_535
AM270980	2645596	2646079	484	2645832	202	29.5157	2.48325	28.3019	CBS51388WT2_peak_536
AM270980	2652007	2652801	795	2652370	178	20.4825	2.18966	19.3991	CBS51388WT2_peak_537
AM270980	2657109	2657795	687	2657393	237	44.8432	2.91139	43.4226	CBS51388WT2_peak_538
AM270980	2660924	2661515	592	2661299	340	101.86	4.17137	99.6944	CBS51388WT2_peak_539
AM270980	2667049	2667753	705	2667489	297	76.1398	3.64536	74.3129	CBS51388WT2_peak_540
AM270980	2673902	2674438	537	2674200	236	44.3729	2.89916	42.9582	CBS51388WT2_peak_541
AM270980	2675882	2676512	631	2676117	266	59.2433	3.26614	57.6358	CBS51388WT2_peak_542
AM270980	2682771	2683481	711	2682847	130	6.75871	1.60249	5.90833	CBS51388WT2_peak_543
AM270980	2685469	2685701	233	2685531	141	9.32989	1.73705	8.42882	CBS51388WT2_peak_544
AM270980	2686156	2687177	1022	2686765	245	48.6707	3.00926	47.2002	CBS51388WT2_peak_545
AM270980	2694007	2694694	688	2694329	201	29.1139	2.47101	27.9057	CBS51388WT2_peak_546
AM270980	2696975	2697212	238	2697146	120	4.75476	1.48016	3.94997	CBS51388WT2_peak_547
AM270980	2699315	2700233	919	2699773	226	39.7705	2.77683	38.4165	CBS51388WT2_peak_548
AM270980	2706731	2707679	949	2707392	239	45.7894	2.93586	44.3563	CBS51388WT2_peak_549
AM270980	2726171	2726746	576	2726400	185	22.9824	2.27529	21.8618	CBS51388WT2_peak_550
AM270980	2732959	2734052	1094	2733799	196	27.1373	2.40985	25.9567	CBS51388WT2_peak_551
AM270980	2737301	2738051	751	2737588	192	25.5951	2.36092	24.4363	CBS51388WT2_peak_552
AM270980	2740700	2741363	664	2741095	243	47.7032	2.98479	46.245	CBS51388WT2_peak_553
AM270980	2745230	2746205	976	2745823	158	14.0014	1.94501	13.0195	CBS51388WT2_peak_554
AM270980	2750624	2752960	2337	2751903	286	69.9768	3.5108	68.2303	CBS51388WT2_peak_555
AM270980	2755090	2755480	391	2755356	201	25.8973	2.32408	24.7361	CBS51388WT2_peak_556
AM270980	2758781	2759525	745	2759131	356	112.047	4.36709	109.749	CBS51388WT2_peak_557
AM270980	2763108	2763527	420	2763365	167	16.7926	2.0551	15.7657	CBS51388WT2_peak_558
AM270980	2772507	2772939	433	2772770	170	17.7693	2.0918	16.7273	CBS51388WT2_peak_559
AM270980	2778475	2779431	957	2779042	285	69.4255	3.49857	67.6861	CBS51388WT2_peak_560
AM270980	2781185	2781630	446	2781331	158	14.0014	1.94501	13.0195	CBS51388WT2_peak_561
AM270980	2783405	2783935	531	2783753	174	14.0642	1.88373	13.0818	CBS51388WT2_peak_562
AM270980	2784823	2785422	600	2785053	176	19.7896	2.1652	18.7168	CBS51388WT2_peak_563
AM270980	2787035	2788437	1403	2788040	279	61.633	3.25153	59.996	CBS51388WT2_peak_564
AM270980	2790443	2791269	827	2790798	276	57.5836	3.12226	56.0001	CBS51388WT2_peak_565
AM270980	2793486	2794637	1152	2793843	324	91.9989	3.97564	89.9647	CBS51388WT2_peak_566
AM270980	2796752	2797434	683	2797109	218	36.2249	2.67897	34.9182	CBS51388WT2_peak_567
AM270980	2799108	2799401	294	2799287	200	28.7143	2.45878	27.5116	CBS51388WT2_peak_568
AM270980	2803123	2803877	755	2803459	246	49.1572	3.02149	47.6803	CBS51388WT2_peak_569
AM270980	2805639	2805858	220	2805717	127	6.12319	1.56579	5.28646	CBS51388WT2_peak_570
AM270980	2807591	2809225	1635	2808171	376	124.697	4.59347	122.236	CBS51388WT2_peak_571
AM270980	2812754	2813089	336	2812932	125	5.71567	1.54133	4.88811	CBS51388WT2_peak_572
AM270980	2817746	2818380	635	2818025	159	14.301	1.95724	13.3142	CBS51388WT2_peak_573
AM270980	2820517	2821559	1043	2821027	296	75.5721	3.63313	73.7525	CBS51388WT2_peak_574
AM270980	2823055	2823791	737	2823306	241	46.7427	2.96032	45.2971	CBS51388WT2_peak_575
AM270980	2834473	2835390	918	2834809	285	69.4255	3.49857	67.6861	CBS51388WT2_peak_576
AM270980	2839711	2841372	1662	2840689	320	89.5862	3.92671	87.5821	CBS51388WT2_peak_577
AM270980	2854583	2855015	433	2854736	176	19.7896	2.1652	18.7168	CBS51388WT2_peak_578
AM270980	2859160	2859335	176	2859261	124	5.51685	1.52909	4.69383	CBS51388WT2_peak_579
AM270980	2863448	2864170	723	2863707	316	87.195	3.87778	85.2217	CBS51388WT2_peak_580
AM270980	2865283	2866115	833	2865663	285	69.4255	3.49857	67.6861	CBS51388WT2_peak_581
AM270980	2871387	2871763	377	2871529	243	47.7032	2.98479	46.245	CBS51388WT2_peak_582
AM270980	2873243	2874687	1445	2873831	296	71.9259	3.49565	70.1554	CBS51388WT2_peak_583
AM270980	2877577	2878089	513	2877901	315	75.0344	3.44883	73.2218	CBS51388WT2_peak_584
AM270980	2881182	2881708	527	2881407	249	50.6269	3.05819	49.1311	CBS51388WT2_peak_585
AM270980	2882869	2883620	752	2883164	286	69.9768	3.5108	68.2303	CBS51388WT2_peak_586
AM270980	2894011	2894774	764	2894283	182	21.8969	2.23859	20.7923	CBS51388WT2_peak_587
AM270980	2897814	2898470	657	2898227	223	38.4265	2.74014	37.09	CBS51388WT2_peak_588
AM270980	2903290	2903917	628	2903579	353	53.9527	2.58638	52.4155	CBS51388WT2_peak_589
AM270980	2906386	2909162	2777	2907740	515	113.606	3.2924	111.29	CBS51388WT2_peak_590
AM270980	2914703	2915189	487	2914966	192	23.7065	2.27158	22.5776	CBS51388WT2_peak_591
AM270980	2917168	2919086	1919	2918304	258	38.0611	2.51595	36.73	CBS51388WT2_peak_592
AM270980	2922208	2922547	340	2922459	130	4.81372	1.46146	4.00828	CBS51388WT2_peak_593
AM270980	2928089	2929220	1132	2928751	216	35.358	2.65451	34.0631	CBS51388WT2_peak_594
AM270980	2930391	2931894	1504	2931504	331	95.7733	4.04298	93.6898	CBS51388WT2_peak_595
AM270980	2935421	2936041	621	2935759	346	105.643	4.24476	103.427	CBS51388WT2_peak_596
AM270980	2937749	2938836	1088	2937996	245	48.6707	3.00926	47.2002	CBS51388WT2_peak_597
AM270980	2942145	2942778	634	2942403	163	15.526	2.00617	14.5193	CBS51388WT2_peak_598
AM270980	2948156	2950753	2598	2948653	400	72.1034	2.86079	70.3316	CBS51388WT2_peak_599
AM270980	2952570	2955762	3193	2953486	477	65.8936	2.46158	64.2015	CBS51388WT2_peak_600
AM270980	2960608	2961403	796	2960905	212	33.648	2.60558	32.3768	CBS51388WT2_peak_601
AM270980	2969318	2969978	661	2969709	167	16.7926	2.0551	15.7657	CBS51388WT2_peak_602
AM270980	2975987	2976921	935	2976616	339	60.8956	2.84441	59.2671	CBS51388WT2_peak_603
AM270980	2978883	2980410	1528	2979111	400	67.9236	2.75745	66.2048	CBS51388WT2_peak_604
AM270980	2980637	2983204	2568	2981445	438	88.0637	3.07726	86.0806	CBS51388WT2_peak_605
AM270980	2987185	2987413	229	2987219	130	6.75871	1.60249	5.90833	CBS51388WT2_peak_606
AM270980	2989474	2989707	234	2989609	132	7.19835	1.62696	6.33898	CBS51388WT2_peak_607
AM270980	2992498	2993309	812	2992735	295	75.006	3.62089	73.1936	CBS51388WT2_peak_608
AM270980	2999938	3000312	375	3000262	244	9.914	1.53572	9.0029	CBS51388WT2_peak_609
AM270980	3000718	3001330	613	3001241	258	5.31498	1.32896	4.49905	CBS51388WT2_peak_610
AM270980	3001953	3003885	1933	3002542	532	87.6633	2.72182	85.6863	CBS51388WT2_peak_611
AM270980	3004870	3006095	1226	3005279	627	138.47	3.30493	135.842	CBS51388WT2_peak_612
AM270980	3010923	3011379	457	3011124	234	43.4376	2.8747	42.0351	CBS51388WT2_peak_613
AM270980	3017712	3017975	264	3017804	160	14.6033	1.96947	13.6117	CBS51388WT2_peak_614
AM270980	3024066	3024967	902	3024710	398	140.23	4.88087	137.578	CBS51388WT2_peak_615
AM270980	3029620	3030313	694	3030020	220	37.0997	2.70344	35.781	CBS51388WT2_peak_616
AM270980	3031037	3032443	1407	3031331	278	65.6087	3.41294	63.9188	CBS51388WT2_peak_617
AM270980	3037639	3040779	3141	3038375	501	109.839	3.27635	107.572	CBS51388WT2_peak_618
AM270980	3041117	3041855	739	3041798	280	16.7053	1.72125	15.6815	CBS51388WT2_peak_619
AM270980	3046539	3047763	1225	3046872	190	24.8373	2.33645	23.6895	CBS51388WT2_peak_620
AM270980	3048806	3049483	678	3049191	227	40.2223	2.78907	38.8624	CBS51388WT2_peak_621
AM270980	3054426	3056188	1763	3055572	330	61.2343	2.90162	59.6032	CBS51388WT2_peak_622
AM270980	3056665	3057199	535	3057017	298	42.9965	2.49527	41.5999	CBS51388WT2_peak_623
AM270980	3057590	3058226	637	3058050	254	19.7298	1.87973	18.6599	CBS51388WT2_peak_624
AM270980	3058405	3058906	502	3058513	254	19.0204	1.85461	17.9612	CBS51388WT2_peak_625
AM270980	3061715	3063172	1458	3062180	262	56.3683	3.18508	54.7994	CBS51388WT2_peak_626
AM270980	3068304	3071719	3416	3070437	429	113.368	3.76889	111.055	CBS51388WT2_peak_627
AM270980	3075480	3076242	763	3075883	343	75.8779	3.27246	74.056	CBS51388WT2_peak_628
AM270980	3076549	3077382	834	3077085	212	25.0913	2.23317	23.9415	CBS51388WT2_peak_629
AM270980	3079819	3080001	183	3079895	179	4.68031	1.37197	3.87886	CBS51388WT2_peak_630
AM270980	3082661	3083215	555	3083003	254	22.8138	1.98864	21.697	CBS51388WT2_peak_631
AM270980	3083451	3086483	3033	3084945	387	81.9354	3.18071	80.032	CBS51388WT2_peak_632
AM270980	3092349	3093306	958	3092868	272	62.3975	3.33954	60.7488	CBS51388WT2_peak_633
AM270980	3096309	3097359	1051	3096626	300	45.8426	2.57619	44.4091	CBS51388WT2_peak_634
AM270980	3099954	3100177	224	3100087	176	4.31905	1.35352	3.52674	CBS51388WT2_peak_635
AM270980	3100563	3102100	1538	3101412	283	33.2331	2.24398	31.9679	CBS51388WT2_peak_636
AM270980	3103142	3103891	750	3103663	202	16.972	1.92265	15.9436	CBS51388WT2_peak_637
AM270980	3111060	3112235	1176	3111887	232	42.5097	2.85023	41.1192	CBS51388WT2_peak_638
AM270980	3121264	3122702	1439	3122375	318	88.3879	3.90225	86.3991	CBS51388WT2_peak_639
AM270980	3123060	3123870	811	3123419	164	15.8388	2.0184	14.827	CBS51388WT2_peak_640
AM270980	3127429	3127683	255	3127623	168	17.1156	2.06733	16.0837	CBS51388WT2_peak_641
AM270980	3130002	3131345	1344	3130835	327	93.8224	4.01234	91.7639	CBS51388WT2_peak_642
AM270980	3140522	3141564	1043	3140894	324	91.9989	3.97564	89.9647	CBS51388WT2_peak_643
AM270980	3142939	3143446	508	3143170	258	55.1285	3.16828	53.5744	CBS51388WT2_peak_644
AM270980	3147543	3148210	668	3147851	238	45.3154	2.92363	43.8886	CBS51388WT2_peak_645
AM270980	3152768	3153205	438	3152972	171	18.0998	2.10403	17.0528	CBS51388WT2_peak_646
AM270980	3154920	3155496	577	3155193	273	62.9288	3.35177	61.2734	CBS51388WT2_peak_647
AM270980	3160267	3163410	3144	3163028	457	164.609	5.00691	161.694	CBS51388WT2_peak_648
AM270980	3175222	3179436	4215	3176193	503	104.185	3.14811	101.99	CBS51388WT2_peak_649
AM270980	3181728	3182084	357	3181790	195	4.77115	1.35861	3.96618	CBS51388WT2_peak_650
AM270980	3182370	3182549	180	3182539	168	3.35343	1.29899	2.58844	CBS51388WT2_peak_651
AM270980	3183797	3184346	550	3184022	220	26.3246	2.24769	25.1575	CBS51388WT2_peak_652
AM270980	3187618	3188160	543	3187912	159	7.017	1.54448	6.16172	CBS51388WT2_peak_653
AM270980	3189865	3191552	1688	3190524	259	45.3282	2.77921	43.9013	CBS51388WT2_peak_654
AM270980	3194310	3194535	226	3194348	150	7.38486	1.58819	6.52377	CBS51388WT2_peak_655
AM270980	3196481	3197217	737	3196950	213	34.0725	2.61781	32.7954	CBS51388WT2_peak_656
AM270980	3202524	3202952	429	3202824	289	8.91072	1.44524	8.01836	CBS51388WT2_peak_657
AM270980	3204155	3205422	1268	3205238	381	16.9994	1.59255	15.9708	CBS51388WT2_peak_658
AM270980	3205701	3206969	1269	3206476	393	19.0192	1.62967	17.96	CBS51388WT2_peak_659
AM270980	3207377	3208709	1333	3207747	371	18.4941	1.64143	17.4414	CBS51388WT2_peak_660
AM270980	3209808	3210410	603	3210024	236	5.99364	1.3786	5.16072	CBS51388WT2_peak_661
AM270980	3215258	3216700	1443	3215970	449	118.455	3.76719	116.079	CBS51388WT2_peak_662
AM270980	3216953	3218165	1213	3217283	405	96.0596	3.45797	93.9738	CBS51388WT2_peak_663
AM270980	3221814	3222014	201	3221855	126	5.91781	1.55356	5.08567	CBS51388WT2_peak_664
AM270980	3228650	3229177	528	3228913	154	12.8296	1.89608	11.8672	CBS51388WT2_peak_665
AM270980	3230768	3230956	189	3230833	110	3.08997	1.35783	2.33115	CBS51388WT2_peak_666
AM270980	3238655	3239333	679	3238967	219	36.6613	2.6912	35.3486	CBS51388WT2_peak_667
AM270980	3240503	3241456	954	3241269	168	11.566	1.77451	10.6263	CBS51388WT2_peak_668
AM270980	3243024	3243964	941	3243440	266	36.4858	2.42142	35.177	CBS51388WT2_peak_669
AM270980	3245641	3246894	1254	3246088	356	93.5322	3.73558	91.4792	CBS51388WT2_peak_670
AM270980	3250997	3252162	1166	3251533	306	64.9381	3.16833	63.259	CBS51388WT2_peak_671
AM270980	3252918	3254482	1565	3253408	344	98.3411	4.0051	96.2241	CBS51388WT2_peak_672
AM270980	3267523	3268184	662	3267772	227	40.2223	2.78907	38.8624	CBS51388WT2_peak_673
AM270980	3270161	3271088	928	3270610	274	63.4617	3.36401	61.7993	CBS51388WT2_peak_674
AM270980	3279671	3282610	2940	3281767	327	93.8224	4.01234	91.7639	CBS51388WT2_peak_675
AM270980	3285771	3286134	364	3285928	125	5.71567	1.54133	4.88811	CBS51388WT2_peak_676
AM270980	3292874	3293272	399	3293055	152	12.2602	1.87161	11.3073	CBS51388WT2_peak_677
AM270980	3294543	3295130	588	3294817	253	46.8864	2.87864	45.4397	CBS51388WT2_peak_678
AM270980	3297873	3300038	2166	3298147	408	139.738	4.74857	137.093	CBS51388WT2_peak_679
AM270980	3306548	3306776	229	3306718	140	9.08095	1.72482	8.18454	CBS51388WT2_peak_680
AM270980	3310369	3312139	1771	3311519	379	35.7549	2.04894	34.4569	CBS51388WT2_peak_681
AM270980	3313302	3313974	673	3313678	434	30.9109	1.84444	29.679	CBS51388WT2_peak_682
AM270980	3314816	3315530	715	3315042	397	15.1861	1.53189	14.1871	CBS51388WT2_peak_683
AM270980	3316653	3318132	1480	3317781	400	19.1263	1.62476	18.0637	CBS51388WT2_peak_684
AM270980	3319442	3320685	1244	3320116	400	42.7266	2.16447	41.3347	CBS51388WT2_peak_685
AM270980	3322094	3322665	572	3322300	269	17.5679	1.77094	16.5299	CBS51388WT2_peak_686
AM270980	3326570	3327735	1166	3327167	391	135.394	4.79524	132.802	CBS51388WT2_peak_687
AM270980	3331656	3332602	947	3332063	342	103.116	4.19583	100.934	CBS51388WT2_peak_688
AM270980	3337693	3338768	1076	3338344	377	125.885	4.62398	123.408	CBS51388WT2_peak_689
AM270980	3340746	3341265	520	3340970	185	18.1817	2.04313	17.134	CBS51388WT2_peak_690
AM270980	3343128	3343469	342	3343274	120	4.75476	1.48016	3.94997	CBS51388WT2_peak_691
AM270980	3344341	3345133	793	3344643	285	69.4255	3.49857	67.6861	CBS51388WT2_peak_692
AM270980	3353600	3354418	819	3354251	292	73.3163	3.58419	71.526	CBS51388WT2_peak_693
AM270980	3356484	3357365	882	3356905	254	50.7162	3.02289	49.2198	CBS51388WT2_peak_694
AM270980	3359409	3360089	681	3359761	229	22.2241	2.04712	21.1169	CBS51388WT2_peak_695
AM270980	3361862	3363689	1828	3362459	408	119.824	4.1168	117.429	CBS51388WT2_peak_696
AM270980	3369738	3371183	1446	3370438	337	99.986	4.13467	97.8456	CBS51388WT2_peak_697
AM270980	3375314	3375555	242	3375361	138	8.59201	1.70035	7.705	CBS51388WT2_peak_698
AM270980	3380519	3380957	439	3380613	141	9.32989	1.73705	8.42882	CBS51388WT2_peak_699
AM270980	3385923	3386599	677	3386267	199	28.3168	2.44655	27.1197	CBS51388WT2_peak_700
AM270980	3388215	3388682	468	3388477	198	27.9215	2.43432	26.7299	CBS51388WT2_peak_701
AM270980	3390576	3390940	365	3390713	184	22.6182	2.26306	21.503	CBS51388WT2_peak_702
AM270980	3396630	3399849	3220	3398407	284	43.5795	2.57861	42.176	CBS51388WT2_peak_703
AM270980	3401615	3402325	711	3401850	251	37.0106	2.51327	35.6951	CBS51388WT2_peak_704
AM270980	3406864	3407170	307	3407079	160	14.6033	1.96947	13.6117	CBS51388WT2_peak_705
AM270980	3410838	3412524	1687	3411313	357	106.223	4.15129	104.002	CBS51388WT2_peak_706
AM270980	3418149	3420023	1875	3419361	367	95.4493	3.70777	93.3713	CBS51388WT2_peak_707
AM270980	3423852	3427147	3296	3426247	621	82.9392	2.42798	81.025	CBS51388WT2_peak_708
AM270980	3427881	3428930	1050	3428215	410	9.3016	1.37009	8.40318	CBS51388WT2_peak_709
AM270980	3430227	3431689	1463	3431538	567	80.7138	2.50805	78.8296	CBS51388WT2_peak_710
AM270980	3435444	3436507	1064	3435971	435	104.933	3.50778	102.728	CBS51388WT2_peak_711
AM270980	3440193	3441053	861	3440761	250	51.1202	3.07042	49.6181	CBS51388WT2_peak_712
AM270980	3445981	3446488	508	3446263	222	37.9823	2.7279	36.6518	CBS51388WT2_peak_713
AM270980	3450414	3450834	421	3450601	223	38.4265	2.74014	37.09	CBS51388WT2_peak_714
AM270980	3461360	3462049	690	3461745	152	12.2602	1.87161	11.3073	CBS51388WT2_peak_715
AM270980	3470024	3471576	1553	3470990	376	125.215	4.61175	122.745	CBS51388WT2_peak_716
AM270980	3476628	3477383	756	3477008	235	43.9044	2.88693	42.4958	CBS51388WT2_peak_717
AM270980	3479802	3480476	675	3480114	228	40.676	2.8013	39.3102	CBS51388WT2_peak_718
AM270980	3486282	3486477	196	3486316	112	3.39478	1.3823	2.62662	CBS51388WT2_peak_719
AM270980	3488159	3488600	442	3488244	214	34.499	2.63004	33.2161	CBS51388WT2_peak_720
AM270980	3495753	3497846	2094	3497290	207	31.556	2.54441	30.3142	CBS51388WT2_peak_721
AM270980	3501885	3502155	271	3502089	118	4.39399	1.4557	3.59826	CBS51388WT2_peak_722
AM270980	3502618	3503315	698	3502947	218	36.2249	2.67897	34.9182	CBS51388WT2_peak_723
AM270980	3508870	3509510	641	3509106	194	26.3618	2.38539	25.192	CBS51388WT2_peak_724
AM270980	3513038	3514105	1068	3513669	199	28.3168	2.44655	27.1197	CBS51388WT2_peak_725
AM270980	3514841	3515089	249	3515053	131	6.97697	1.61472	6.1221	CBS51388WT2_peak_726
AM270980	3517745	3518243	499	3517925	185	17.2797	1.99983	16.2464	CBS51388WT2_peak_727
AM270980	3521718	3523609	1892	3522618	447	164.907	5.12913	161.99	CBS51388WT2_peak_728
AM270980	3523862	3524198	337	3523953	112	3.39478	1.3823	2.62662	CBS51388WT2_peak_729
AM270980	3536390	3537606	1217	3536972	336	99.3638	4.12244	97.2319	CBS51388WT2_peak_730
AM270980	3542467	3542737	271	3542649	125	5.71567	1.54133	4.88811	CBS51388WT2_peak_731
AM270980	3547068	3547802	735	3547463	193	25.9774	2.37315	24.813	CBS51388WT2_peak_732
AM270980	3549818	3550328	511	3550004	166	16.4721	2.04287	15.4502	CBS51388WT2_peak_733
AM270980	3557563	3557892	330	3557719	135	7.88133	1.66365	7.00822	CBS51388WT2_peak_734
AM270980	3564036	3565547	1512	3564770	495	212.351	6.06744	209.036	CBS51388WT2_peak_735
AM270980	3571841	3573116	1276	3572579	459	184.529	5.62706	181.422	CBS51388WT2_peak_736
AM270980	3574315	3574519	205	3574374	119	4.57265	1.46793	3.7724	CBS51388WT2_peak_737
AM270980	3576466	3577139	674	3576899	244	48.1861	2.99702	46.7218	CBS51388WT2_peak_738
AM270980	3589021	3589273	253	3589209	121	4.94024	1.4924	4.1309	CBS51388WT2_peak_739
AM270980	3592172	3592634	463	3592454	164	15.8388	2.0184	14.827	CBS51388WT2_peak_740
AM270980	3597079	3597800	722	3597575	211	33.2255	2.59334	31.9603	CBS51388WT2_peak_741
AM270980	3599227	3600006	780	3599514	309	83.0631	3.79215	81.1446	CBS51388WT2_peak_742
AM270980	3605336	3605558	223	3605490	122	5.12911	1.50463	4.31519	CBS51388WT2_peak_743
AM270980	3608720	3609482	763	3609148	298	76.7088	3.65759	74.8749	CBS51388WT2_peak_744
AM270980	3613995	3614307	313	3614111	148	11.1546	1.82268	10.2208	CBS51388WT2_peak_745
AM270980	3617257	3617487	231	3617319	153	12.5435	1.88384	11.5859	CBS51388WT2_peak_746
AM270980	3621657	3622576	920	3622195	369	120.552	4.52612	118.145	CBS51388WT2_peak_747
AM270981	8504	9036	533	8798	202	29.5157	2.48325	28.3019	CBS51388WT2_peak_748
AM270981	12205	12767	563	12695	192	25.5951	2.36092	24.4363	CBS51388WT2_peak_749
AM270981	15114	15779	666	15590	192	25.5951	2.36092	24.4363	CBS51388WT2_peak_750
AM270981	16836	17248	413	17065	150	11.7018	1.84714	10.7585	CBS51388WT2_peak_751
AM270981	20349	20984	636	20735	350	98.2825	3.94606	96.1659	CBS51388WT2_peak_752
AM270981	21714	22515	802	21862	356	105.266	4.12817	103.056	CBS51388WT2_peak_753
AM270981	24937	25778	842	25490	312	84.8256	3.82885	82.8841	CBS51388WT2_peak_754
AM270981	31906	32933	1028	32424	439	169.593	5.38241	166.629	CBS51388WT2_peak_755
AM270981	37162	37763	602	37540	226	39.7705	2.77683	38.4165	CBS51388WT2_peak_756
AM270981	40162	41015	854	40619	299	59.2992	3.02318	57.6914	CBS51388WT2_peak_757
AM270981	42918	43887	970	43393	479	79.85	2.73603	77.9761	CBS51388WT2_peak_758
AM270981	45736	48254	2519	47625	630	168.712	3.83562	165.76	CBS51388WT2_peak_759
AM270981	55136	55509	374	55447	135	7.88133	1.66365	7.00822	CBS51388WT2_peak_760
AM270981	58750	58953	204	58818	133	7.4229	1.63919	6.55904	CBS51388WT2_peak_761
AM270981	61121	61855	735	61379	204	30.3256	2.50771	29.1006	CBS51388WT2_peak_762
AM270981	63324	63790	467	63585	198	27.9215	2.43432	26.7299	CBS51388WT2_peak_763
AM270981	72395	72669	275	72600	137	8.35206	1.68812	7.46974	CBS51388WT2_peak_764
AM270981	78212	78870	659	78642	249	50.6269	3.05819	49.1311	CBS51388WT2_peak_765
AM270981	85879	86437	559	86182	222	37.9823	2.7279	36.6518	CBS51388WT2_peak_766
AM270981	89243	89436	194	89312	121	4.94024	1.4924	4.1309	CBS51388WT2_peak_767
AM270981	104920	105670	751	105248	258	55.1285	3.16828	53.5744	CBS51388WT2_peak_768
AM270981	112222	112930	709	112660	285	69.4255	3.49857	67.6861	CBS51388WT2_peak_769
AM270981	116197	116501	305	116235	159	14.301	1.95724	13.3142	CBS51388WT2_peak_770
AM270981	118458	119190	733	118803	268	60.2883	3.29061	58.6673	CBS51388WT2_peak_771
AM270981	122811	123250	440	123052	170	17.7693	2.0918	16.7273	CBS51388WT2_peak_772
AM270981	129104	129771	668	129473	324	91.9989	3.97564	89.9647	CBS51388WT2_peak_773
AM270981	132068	134154	2087	132568	308	77.5762	3.59836	75.7325	CBS51388WT2_peak_774
AM270981	137105	138245	1141	137521	271	28.2851	2.12313	27.0906	CBS51388WT2_peak_775
AM270981	140227	141314	1088	140718	455	153.108	4.67893	150.32	CBS51388WT2_peak_776
AM270981	149146	151129	1984	149636	404	144.417	4.95426	141.719	CBS51388WT2_peak_777
AM270981	157230	158019	790	157630	184	22.6182	2.26306	21.503	CBS51388WT2_peak_778
AM270981	161120	161908	789	161614	198	27.9215	2.43432	26.7299	CBS51388WT2_peak_779
AM270981	164101	165629	1529	164621	208	31.9703	2.55664	30.7228	CBS51388WT2_peak_780
AM270981	167077	167495	419	167125	134	7.65055	1.65142	6.78204	CBS51388WT2_peak_781
AM270981	171620	171877	258	171812	163	15.526	2.00617	14.5193	CBS51388WT2_peak_782
AM270981	173141	173881	741	173662	210	32.8051	2.58111	31.5458	CBS51388WT2_peak_783
AM270981	177827	179812	1986	179280	386	131.973	4.73407	129.422	CBS51388WT2_peak_784
AM270981	186404	187809	1406	187255	457	176.059	5.37142	173.027	CBS51388WT2_peak_785
AM270981	190362	191115	754	190743	252	52.1121	3.09488	50.5969	CBS51388WT2_peak_786
AM270981	196568	197579	1012	196821	308	82.4784	3.77992	80.5677	CBS51388WT2_peak_787
AM270981	197833	198130	298	197990	132	7.19835	1.62696	6.33898	CBS51388WT2_peak_788
AM270981	200768	201383	616	201191	296	64.7007	3.23234	63.0233	CBS51388WT2_peak_789
AM270981	202736	203624	889	203222	367	119.231	4.50165	116.841	CBS51388WT2_peak_790
AM270981	210055	211696	1642	210807	290	72.1972	3.55973	70.4215	CBS51388WT2_peak_791
AM270981	216424	217126	703	216761	270	61.3397	3.31507	59.7048	CBS51388WT2_peak_792
AM270981	222578	222842	265	222769	179	20.8326	2.20189	19.7439	CBS51388WT2_peak_793
AM270981	226020	226438	419	226249	133	7.4229	1.63919	6.55904	CBS51388WT2_peak_794
AM270981	238508	239479	972	238879	258	55.1285	3.16828	53.5744	CBS51388WT2_peak_795
AM270981	241444	241660	217	241560	121	4.94024	1.4924	4.1309	CBS51388WT2_peak_796
AM270981	243364	243815	452	243550	166	16.4721	2.04287	15.4502	CBS51388WT2_peak_797
AM270981	248191	249053	863	248451	425	159.373	5.21115	156.512	CBS51388WT2_peak_798
AM270981	255498	258068	2571	256831	372	103.104	3.90848	100.925	CBS51388WT2_peak_799
AM270981	263076	263570	495	263304	253	52.6106	3.10712	51.0889	CBS51388WT2_peak_800
AM270981	271217	271831	615	271589	258	55.1285	3.16828	53.5744	CBS51388WT2_peak_801
AM270981	273737	274876	1140	274210	433	128.805	4.16895	126.292	CBS51388WT2_peak_802
AM270981	278260	280765	2506	280209	420	110.944	3.76596	108.661	CBS51388WT2_peak_803
AM270981	293520	293731	212	293636	166	16.4721	2.04287	15.4502	CBS51388WT2_peak_804
AM270981	300365	300712	348	300490	140	9.08095	1.72482	8.18454	CBS51388WT2_peak_805
AM270981	302941	303567	627	303223	173	18.7684	2.1285	17.7112	CBS51388WT2_peak_806
AM270981	306493	306690	198	306606	121	4.94024	1.4924	4.1309	CBS51388WT2_peak_807
AM270981	311654	312893	1240	312286	253	52.6106	3.10712	51.0889	CBS51388WT2_peak_808
AM270981	323131	327608	4478	325371	445	74.4822	2.73914	72.677	CBS51388WT2_peak_809
AM270981	330770	333745	2976	331536	441	98.7651	3.31952	96.6414	CBS51388WT2_peak_810
AM270981	339378	339662	285	339600	151	11.9795	1.85938	11.0315	CBS51388WT2_peak_811
AM270981	344419	345080	662	344719	248	49.6241	3.02501	48.1438	CBS51388WT2_peak_812
AM270981	346901	348448	1548	347888	266	40.0599	2.5471	38.7038	CBS51388WT2_peak_813
AM270981	352062	355083	3022	352521	296	53.5572	2.84782	52.0258	CBS51388WT2_peak_814
AM270981	358250	358729	480	358495	186	23.3488	2.28752	22.2229	CBS51388WT2_peak_815
AM270981	359326	359517	192	359392	125	5.71567	1.54133	4.88811	CBS51388WT2_peak_816
AM270981	367370	367581	212	367541	129	6.54367	1.59026	5.69782	CBS51388WT2_peak_817
AM270981	370939	372877	1939	371624	263	57.6879	3.22945	56.1008	CBS51388WT2_peak_818
AM270981	377726	377964	239	377949	114	3.71383	1.40677	2.93643	CBS51388WT2_peak_819
AM270981	386395	386659	265	386450	135	7.88133	1.66365	7.00822	CBS51388WT2_peak_820
AM270981	389193	390915	1723	390085	443	172.549	5.43134	169.552	CBS51388WT2_peak_821
AM270981	393421	393709	289	393689	110	2.51432	1.30154	1.77666	CBS51388WT2_peak_822
AM270981	396630	397081	452	396852	182	21.8969	2.23859	20.7923	CBS51388WT2_peak_823
AM270981	398222	398528	307	398443	125	5.71567	1.54133	4.88811	CBS51388WT2_peak_824
AM270981	402056	402720	665	402513	266	59.2433	3.26614	57.6358	CBS51388WT2_peak_825
AM270981	407272	409345	2074	408342	372	86.425	3.3984	84.4643	CBS51388WT2_peak_826
AM270981	413180	415355	2176	414174	306	40.4811	2.38504	39.1193	CBS51388WT2_peak_827
AM270981	416075	417169	1095	417038	373	76.595	3.11167	74.7647	CBS51388WT2_peak_828
AM270981	424460	426806	2347	424975	448	116.339	3.71911	113.989	CBS51388WT2_peak_829
AM270981	428348	429088	741	428527	254	21.1812	1.93102	20.0897	CBS51388WT2_peak_830
AM270981	430910	431281	372	431100	149	8.1042	1.63519	7.22898	CBS51388WT2_peak_831
AM270981	432308	432796	489	432551	198	27.9215	2.43432	26.7299	CBS51388WT2_peak_832
AM270981	436475	436701	227	436665	147	3.70134	1.34898	2.92669	CBS51388WT2_peak_833
AM270981	439469	441643	2175	440397	429	47.4606	2.20216	46.0069	CBS51388WT2_peak_834
AM270981	441916	442282	367	442075	307	13.5518	1.57988	12.5786	CBS51388WT2_peak_835
AM270981	442683	445250	2568	443518	533	86.481	2.69719	84.5198	CBS51388WT2_peak_836
AM270981	452389	452704	316	452631	160	14.6033	1.96947	13.6117	CBS51388WT2_peak_837
AM270981	454026	454650	625	454313	180	21.185	2.21413	20.091	CBS51388WT2_peak_838
AM270981	455009	455597	589	455264	173	18.7684	2.1285	17.7112	CBS51388WT2_peak_839
AM270981	459653	460656	1004	460313	374	123.877	4.58728	121.425	CBS51388WT2_peak_840
AM270981	469716	470860	1145	470692	218	24.1425	2.16662	23.0051	CBS51388WT2_peak_841
AM270981	474701	477329	2629	475433	441	38.3659	1.98826	37.0324	CBS51388WT2_peak_842
AM270981	480347	480718	372	480555	448	8.72607	1.33583	7.8378	CBS51388WT2_peak_843
AM270981	481990	482857	868	482363	441	14.5031	1.48122	13.5147	CBS51388WT2_peak_844
AM270981	484586	485170	585	484825	322	6.6086	1.33713	5.76212	CBS51388WT2_peak_845
AM270981	491059	491299	241	491079	118	4.39399	1.4557	3.59826	CBS51388WT2_peak_846
AM270981	496265	496530	266	496494	121	4.94024	1.4924	4.1309	CBS51388WT2_peak_847
AM270981	497382	497673	292	497457	121	4.94024	1.4924	4.1309	CBS51388WT2_peak_848
AM270981	504410	504770	361	504552	156	13.4101	1.92054	12.4381	CBS51388WT2_peak_849
AM270981	507886	509143	1258	508098	245	48.6707	3.00926	47.2002	CBS51388WT2_peak_850
AM270981	510223	510498	276	510462	135	7.88133	1.66365	7.00822	CBS51388WT2_peak_851
AM270981	512122	512662	541	512376	198	27.9215	2.43432	26.7299	CBS51388WT2_peak_852
AM270981	517628	518664	1037	518026	330	95.6578	4.04904	93.5753	CBS51388WT2_peak_853
AM270981	528299	529921	1623	529536	277	65.0696	3.4007	63.3865	CBS51388WT2_peak_854
AM270981	530621	531535	915	531088	400	141.621	4.90533	138.954	CBS51388WT2_peak_855
AM270981	538937	541094	2158	540577	283	36.947	2.36428	35.632	CBS51388WT2_peak_856
AM270981	541298	542005	708	541493	301	43.7214	2.50501	42.3168	CBS51388WT2_peak_857
AM270981	551389	551815	427	551447	144	10.0945	1.77375	9.17932	CBS51388WT2_peak_858
AM270981	552751	553375	625	553127	233	37.1273	2.61967	35.8084	CBS51388WT2_peak_859
AM270981	555892	556164	273	555959	142	5.00169	1.45031	4.19166	CBS51388WT2_peak_860
AM270981	556717	557152	436	556959	214	25.9824	2.26154	24.818	CBS51388WT2_peak_861
AM270981	557504	558432	929	557699	410	129.841	4.40716	127.319	CBS51388WT2_peak_862
AM270981	571721	573901	2181	573336	333	89.1557	3.78721	87.158	CBS51388WT2_peak_863
AM270981	579713	580127	415	579962	149	11.4268	1.83491	10.4883	CBS51388WT2_peak_864
AM270981	582307	582482	176	582384	131	6.97697	1.61472	6.1221	CBS51388WT2_peak_865
AM270981	589410	589952	543	589702	167	16.7926	2.0551	15.7657	CBS51388WT2_peak_866
AM270981	596173	598406	2234	597418	490	50.7976	2.14349	49.3005	CBS51388WT2_peak_867
AM270981	600006	601340	1335	600240	415	12.185	1.44287	11.2352	CBS51388WT2_peak_868
AM270981	601971	603447	1477	602451	431	26.3852	1.75252	25.2152	CBS51388WT2_peak_869
AM270981	603917	604292	376	604182	354	22.0954	1.75652	20.9892	CBS51388WT2_peak_870
AM270981	604542	604845	304	604676	330	13.8851	1.5628	12.9068	CBS51388WT2_peak_871
AM270981	608828	610073	1246	609495	423	130.855	4.31622	128.319	CBS51388WT2_peak_872
AM270981	612474	612964	491	612739	225	39.3206	2.7646	37.9725	CBS51388WT2_peak_873
AM270981	614219	614594	376	614463	130	6.75871	1.60249	5.90833	CBS51388WT2_peak_874
AM270981	619438	620879	1442	620061	271	61.8678	3.32731	60.226	CBS51388WT2_peak_875
AM270981	628893	629280	388	629075	168	17.1156	2.06733	16.0837	CBS51388WT2_peak_876
AM270981	632446	633965	1520	633404	276	64.5321	3.38847	62.856	CBS51388WT2_peak_877
AM270981	635459	635813	355	635494	158	14.0014	1.94501	13.0195	CBS51388WT2_peak_878
AM270981	640244	640686	443	640612	160	14.6033	1.96947	13.6117	CBS51388WT2_peak_879
AM270981	642965	644575	1611	643459	402	143.017	4.9298	140.334	CBS51388WT2_peak_880
AM270981	645203	646206	1004	645452	143	9.83667	1.76152	8.92627	CBS51388WT2_peak_881
AM270981	652761	653269	509	653002	194	26.3618	2.38539	25.192	CBS51388WT2_peak_882
AM270981	656460	657135	676	656724	210	32.8051	2.58111	31.5458	CBS51388WT2_peak_883
AM270981	662349	662916	568	662518	200	28.7143	2.45878	27.5116	CBS51388WT2_peak_884
AM270981	673478	673999	522	673730	215	34.9275	2.64227	33.6386	CBS51388WT2_peak_885
AM270981	679182	679395	214	679269	115	3.87865	1.419	3.09665	CBS51388WT2_peak_886
AM270981	682315	682708	394	682610	153	5.21628	1.44429	4.40139	CBS51388WT2_peak_887
AM270981	683709	686452	2744	684080	277	42.1379	2.56432	40.753	CBS51388WT2_peak_888
AM270981	687182	687432	251	687229	164	9.00816	1.64706	8.11489	CBS51388WT2_peak_889
AM270981	696409	696986	578	696643	135	7.88133	1.66365	7.00822	CBS51388WT2_peak_890
AM270981	699303	699759	457	699660	153	12.5435	1.88384	11.5859	CBS51388WT2_peak_891
AM270981	703965	704416	452	704152	142	9.58183	1.74928	8.6761	CBS51388WT2_peak_892
AM270981	705258	707441	2184	706350	225	39.3206	2.7646	37.9725	CBS51388WT2_peak_893
AM270981	711609	712086	478	711847	208	31.9703	2.55664	30.7228	CBS51388WT2_peak_894
AM270981	715793	716846	1054	716436	316	87.195	3.87778	85.2217	CBS51388WT2_peak_895
AM270981	718162	718685	524	718444	161	14.9083	1.98171	13.9116	CBS51388WT2_peak_896
AM270981	720981	721838	858	721638	224	35.6551	2.61473	34.3578	CBS51388WT2_peak_897
AM270981	725956	729124	3169	726493	493	81.6686	2.7271	79.7704	CBS51388WT2_peak_898
AM270981	734845	737609	2765	737058	466	89.0515	2.97839	87.0546	CBS51388WT2_peak_899
AM270981	737971	738187	217	738014	222	7.57604	1.4667	6.71075	CBS51388WT2_peak_900
AM270981	744644	744825	182	744700	107	2.65983	1.32114	1.91478	CBS51388WT2_peak_901
AM270981	752506	755237	2732	754797	395	107.094	3.84245	104.861	CBS51388WT2_peak_902
AM270981	758877	759358	482	759009	240	44.7371	2.88468	43.3197	CBS51388WT2_peak_903
AM270981	763159	764038	880	763645	279	66.1493	3.42517	64.4523	CBS51388WT2_peak_904
AM270981	775634	776204	571	775902	215	34.9275	2.64227	33.6386	CBS51388WT2_peak_905
AM270981	778140	778648	509	778342	174	19.1064	2.14073	18.044	CBS51388WT2_peak_906
AM270981	782048	782841	794	782431	271	61.8678	3.32731	60.226	CBS51388WT2_peak_907
AM270981	791675	791880	206	791721	122	5.12911	1.50463	4.31519	CBS51388WT2_peak_908
AM270981	793797	794369	573	794173	247	49.6453	3.03372	48.1622	CBS51388WT2_peak_909
AM270981	796287	797189	903	796855	280	66.6915	3.4374	64.9876	CBS51388WT2_peak_910
AM270981	803687	803874	188	803723	114	3.71383	1.40677	2.93643	CBS51388WT2_peak_911
AM270981	804291	804644	354	804604	144	10.0945	1.77375	9.17932	CBS51388WT2_peak_912
AM270981	808449	809580	1132	809175	294	74.4413	3.60866	72.6364	CBS51388WT2_peak_913
AM270981	810871	811354	484	811064	145	10.3552	1.78598	9.43536	CBS51388WT2_peak_914
AM270981	814546	814821	276	814751	150	11.7018	1.84714	10.7585	CBS51388WT2_peak_915
AM270981	817934	818639	706	818277	317	87.7908	3.89001	85.8097	CBS51388WT2_peak_916
AM270981	821930	822136	207	821996	124	3.89097	1.4015	3.10881	CBS51388WT2_peak_917
AM270981	824346	826513	2168	825762	341	94.8638	3.91235	92.7939	CBS51388WT2_peak_918
AM270981	828338	828633	296	828416	161	12.5222	1.85076	11.5671	CBS51388WT2_peak_919
AM270981	833098	833312	215	833259	130	6.75871	1.60249	5.90833	CBS51388WT2_peak_920
AM270981	834965	836100	1136	835564	379	127.23	4.64844	124.736	CBS51388WT2_peak_921
AM270981	843983	844494	512	844284	343	25.3647	1.86038	24.2101	CBS51388WT2_peak_922
AM270981	844764	848387	3624	845914	435	49.9014	2.24015	48.4164	CBS51388WT2_peak_923
AM270981	852581	853173	593	852720	307	59.8327	2.99038	58.218	CBS51388WT2_peak_924
AM270981	854301	854726	426	854435	127	6.12319	1.56579	5.28646	CBS51388WT2_peak_925
AM270981	854929	855139	211	854987	125	5.71567	1.54133	4.88811	CBS51388WT2_peak_926
AM270981	855549	856127	579	855799	242	47.222	2.97256	45.7702	CBS51388WT2_peak_927
AM270981	860093	860962	870	860438	285	69.4255	3.49857	67.6861	CBS51388WT2_peak_928
AM270981	864488	864978	491	864738	213	34.0725	2.61781	32.7954	CBS51388WT2_peak_929
AM270981	868202	868713	512	868380	238	45.3154	2.92363	43.8886	CBS51388WT2_peak_930
AM270981	871150	871548	399	871435	115	3.87865	1.419	3.09665	CBS51388WT2_peak_931
AM270981	877195	877861	667	877597	232	42.5097	2.85023	41.1192	CBS51388WT2_peak_932
AM270981	883508	885296	1789	884360	307	81.895	3.76769	79.9919	CBS51388WT2_peak_933
AM270981	891420	891922	503	891765	155	13.1185	1.90831	12.1514	CBS51388WT2_peak_934
AM270981	893914	894595	682	894354	185	22.9824	2.27529	21.8618	CBS51388WT2_peak_935
AM270981	900242	901905	1664	901054	324	16.1131	1.63522	15.0991	CBS51388WT2_peak_936
AM270981	902094	903723	1630	903180	393	24.3174	1.75543	23.1785	CBS51388WT2_peak_937
AM270981	904043	904460	418	904217	297	3.2539	1.21181	2.49024	CBS51388WT2_peak_938
AM270981	905376	905759	384	905579	385	10.6738	1.42317	9.74882	CBS51388WT2_peak_939
AM270981	908998	910400	1403	909612	380	18.03	1.61951	16.9859	CBS51388WT2_peak_940
AM270981	910871	912180	1310	911642	452	54.034	2.28611	52.4962	CBS51388WT2_peak_941
AM270981	912575	913443	869	912834	356	26.8219	1.87454	25.6461	CBS51388WT2_peak_942
AM270981	919181	919441	261	919390	136	8.11517	1.67589	7.23745	CBS51388WT2_peak_943
AM270981	925722	925952	231	925766	155	6.37291	1.51395	5.53118	CBS51388WT2_peak_944
AM270981	928091	930394	2304	928999	436	93.4356	3.21563	91.3833	CBS51388WT2_peak_945
AM270981	933178	933646	469	933232	345	10.4348	1.44596	9.5143	CBS51388WT2_peak_946
AM270981	934879	935866	988	935473	293	14.574	1.63112	13.585	CBS51388WT2_peak_947
AM270981	936117	938159	2043	936606	435	59.1649	2.43764	57.5611	CBS51388WT2_peak_948
AM270981	942387	943025	639	942543	183	22.2564	2.25083	21.1465	CBS51388WT2_peak_949
AM270981	944650	944930	281	944804	149	11.4268	1.83491	10.4883	CBS51388WT2_peak_950
AM270981	948059	949619	1561	949145	337	99.986	4.13467	97.8456	CBS51388WT2_peak_951
AM270981	953310	953925	616	953636	345	85.9597	3.5784	84.0059	CBS51388WT2_peak_952
AM270981	957722	960033	2312	959582	391	108.006	3.9019	105.762	CBS51388WT2_peak_953
AM270981	966872	967319	448	967093	154	12.8296	1.89608	11.8672	CBS51388WT2_peak_954
AM270981	969101	969837	737	969478	250	51.1202	3.07042	49.6181	CBS51388WT2_peak_955
AM270981	974779	975178	400	974951	161	14.9083	1.98171	13.9116	CBS51388WT2_peak_956
AM270981	975692	977135	1444	976683	262	57.1728	3.21721	55.5922	CBS51388WT2_peak_957
AM270981	980680	981080	401	980895	189	24.4618	2.32422	23.3194	CBS51388WT2_peak_958
AM270981	983941	984573	633	984293	222	37.9823	2.7279	36.6518	CBS51388WT2_peak_959
AM270981	985581	986150	570	985995	175	19.4468	2.15296	18.3792	CBS51388WT2_peak_960
AM270981	988456	989633	1178	989102	320	89.5862	3.92671	87.5821	CBS51388WT2_peak_961
AM270981	995119	995573	455	995428	167	16.7926	2.0551	15.7657	CBS51388WT2_peak_962
AM270981	996876	997187	312	997113	148	11.1546	1.82268	10.2208	CBS51388WT2_peak_963
AM270981	1000799	1001434	636	1001175	209	32.3867	2.56888	31.1333	CBS51388WT2_peak_964
AM270981	1003104	1003492	389	1003230	145	10.3552	1.78598	9.43536	CBS51388WT2_peak_965
AM270981	1004095	1004539	445	1004341	176	19.7896	2.1652	18.7168	CBS51388WT2_peak_966
AM270981	1007571	1008105	535	1007782	221	37.54	2.71567	36.2154	CBS51388WT2_peak_967
AM270981	1024474	1024839	366	1024626	161	14.9083	1.98171	13.9116	CBS51388WT2_peak_968
AM270981	1027520	1027770	251	1027699	154	12.8296	1.89608	11.8672	CBS51388WT2_peak_969
AM270981	1030795	1032945	2151	1031763	282	67.7806	3.46187	66.0629	CBS51388WT2_peak_970
AM270981	1035898	1036376	479	1036166	183	22.2564	2.25083	21.1465	CBS51388WT2_peak_971
AM270981	1040001	1040409	409	1040223	173	18.7684	2.1285	17.7112	CBS51388WT2_peak_972
AM270981	1043774	1044215	442	1043980	199	28.3168	2.44655	27.1197	CBS51388WT2_peak_973
AM270981	1045342	1045608	267	1045536	159	14.301	1.95724	13.3142	CBS51388WT2_peak_974
AM270981	1048639	1049734	1096	1049006	271	61.8678	3.32731	60.226	CBS51388WT2_peak_975
AM270981	1051656	1052101	446	1051841	246	49.1572	3.02149	47.6803	CBS51388WT2_peak_976
AM270981	1053628	1054042	415	1053857	173	18.7684	2.1285	17.7112	CBS51388WT2_peak_977
AM270981	1063299	1064293	995	1063806	310	83.6492	3.80438	81.723	CBS51388WT2_peak_978
AM270981	1079495	1080965	1471	1080303	311	84.2367	3.81662	82.303	CBS51388WT2_peak_979
AM270981	1081914	1082334	421	1082175	123	5.32129	1.51686	4.50285	CBS51388WT2_peak_980
AM270981	1085247	1085683	437	1085365	216	35.358	2.65451	34.0631	CBS51388WT2_peak_981
AM270981	1087184	1087462	279	1087319	142	9.58183	1.74928	8.6761	CBS51388WT2_peak_982
AM270981	1095270	1095974	705	1095607	347	106.278	4.257	104.054	CBS51388WT2_peak_983
AM270981	1098200	1099167	968	1098660	386	131.973	4.73407	129.422	CBS51388WT2_peak_984
AM270981	1105417	1106092	676	1105773	303	79.5758	3.71876	77.7039	CBS51388WT2_peak_985
AM270981	1110568	1111188	621	1110824	244	48.1861	2.99702	46.7218	CBS51388WT2_peak_986
AM270981	1115285	1115824	540	1115532	299	77.2794	3.66982	75.438	CBS51388WT2_peak_987
AM270981	1117228	1117966	739	1117626	320	89.5862	3.92671	87.5821	CBS51388WT2_peak_988
AM270981	1122766	1123777	1012	1123423	299	77.2794	3.66982	75.438	CBS51388WT2_peak_989
AM270981	1125940	1126925	986	1126525	262	42.8264	2.66831	41.4336	CBS51388WT2_peak_990
AM270981	1128835	1129779	945	1129148	246	45.705	2.88084	44.2752	CBS51388WT2_peak_991
AM270981	1130923	1131630	708	1131097	282	65.2891	3.36585	63.6043	CBS51388WT2_peak_992
AM270981	1143400	1144518	1119	1143888	391	135.394	4.79524	132.802	CBS51388WT2_peak_993
AM270981	1149319	1149526	208	1149486	138	8.59201	1.70035	7.705	CBS51388WT2_peak_994
AM270981	1154612	1155607	996	1155297	249	50.6269	3.05819	49.1311	CBS51388WT2_peak_995
AM270981	1158185	1158736	552	1158415	196	27.1373	2.40985	25.9567	CBS51388WT2_peak_996
AM270981	1161073	1161540	468	1161214	155	13.1185	1.90831	12.1514	CBS51388WT2_peak_997
AM270981	1163590	1164479	890	1164179	282	67.7806	3.46187	66.0629	CBS51388WT2_peak_998
AM270981	1166613	1167478	866	1167101	209	32.3867	2.56888	31.1333	CBS51388WT2_peak_999
AM270981	1172812	1176265	3454	1174388	388	89.0178	3.37001	87.0211	CBS51388WT2_peak_1000
AM270981	1176840	1177467	628	1177245	228	18.9638	1.92283	17.905	CBS51388WT2_peak_1001
AM270981	1181252	1181520	269	1181294	130	6.75871	1.60249	5.90833	CBS51388WT2_peak_1002
AM270981	1192594	1193415	822	1193150	145	10.3552	1.78598	9.43536	CBS51388WT2_peak_1003
AM270981	1194064	1195929	1866	1194454	361	115.294	4.42825	112.955	CBS51388WT2_peak_1004
AM270981	1211324	1212754	1431	1212319	409	147.936	5.01543	145.201	CBS51388WT2_peak_1005
AM270981	1214205	1215085	881	1214901	179	12.2367	1.77467	11.2864	CBS51388WT2_peak_1006
AM270981	1218863	1219754	892	1219489	339	101.234	4.15913	99.0769	CBS51388WT2_peak_1007
AM270981	1223180	1223516	337	1223439	185	22.9824	2.27529	21.8618	CBS51388WT2_peak_1008
AM270981	1226292	1227248	957	1226872	215	34.9275	2.64227	33.6386	CBS51388WT2_peak_1009
AM270981	1228695	1229719	1025	1228898	236	44.3729	2.89916	42.9582	CBS51388WT2_peak_1010
AM270981	1234520	1234722	203	1234607	114	3.71383	1.40677	2.93643	CBS51388WT2_peak_1011
AM270981	1236425	1236711	287	1236657	175	19.4468	2.15296	18.3792	CBS51388WT2_peak_1012
AM270981	1237497	1238335	839	1238018	275	58.22	3.15379	56.6261	CBS51388WT2_peak_1013
AM270981	1242339	1246660	4322	1244187	434	43.0645	2.09864	41.6674	CBS51388WT2_peak_1014
AM270981	1247999	1248580	582	1248247	255	9.4077	1.50111	8.50594	CBS51388WT2_peak_1015
AM270981	1255252	1257589	2338	1256302	390	114.742	4.11903	112.411	CBS51388WT2_peak_1016
AM270981	1259339	1259755	417	1259470	194	18.364	2.0145	17.3148	CBS51388WT2_peak_1017
AM270981	1264562	1265394	833	1265045	236	44.3729	2.89916	42.9582	CBS51388WT2_peak_1018
AM270981	1267218	1267837	620	1267586	172	18.4329	2.11627	17.3808	CBS51388WT2_peak_1019
AM270981	1268580	1268989	410	1268934	158	14.0014	1.94501	13.0195	CBS51388WT2_peak_1020
AM270981	1273282	1273499	218	1273347	123	5.32129	1.51686	4.50285	CBS51388WT2_peak_1021
AM270981	1276171	1276525	355	1276258	229	41.1317	2.81353	39.7597	CBS51388WT2_peak_1022
AM270981	1278983	1279363	381	1279144	144	10.0945	1.77375	9.17932	CBS51388WT2_peak_1023
AM270981	1283763	1284004	242	1283947	137	8.35206	1.68812	7.46974	CBS51388WT2_peak_1024
AM270981	1287292	1287687	396	1287536	200	28.7143	2.45878	27.5116	CBS51388WT2_peak_1025
AM270981	1291047	1291396	350	1291331	211	33.2255	2.59334	31.9603	CBS51388WT2_peak_1026
AM270981	1293610	1295245	1636	1294537	362	115.947	4.44049	113.6	CBS51388WT2_peak_1027
AM270981	1301983	1302425	443	1302366	158	14.0014	1.94501	13.0195	CBS51388WT2_peak_1028
AM270981	1304715	1305472	758	1305222	272	62.3975	3.33954	60.7488	CBS51388WT2_peak_1029
AM270981	1312893	1313328	436	1313194	172	18.4329	2.11627	17.3808	CBS51388WT2_peak_1030
AM270981	1317723	1318570	848	1318195	357	112.694	4.37932	110.388	CBS51388WT2_peak_1031
AM270981	1324371	1324853	483	1324630	245	48.6707	3.00926	47.2002	CBS51388WT2_peak_1032
AM270981	1329006	1329477	472	1329104	197	27.5283	2.42208	26.3422	CBS51388WT2_peak_1033
AM270981	1341509	1343020	1512	1342250	355	111.401	4.35486	109.112	CBS51388WT2_peak_1034
AM270981	1357169	1357884	716	1357463	243	47.7032	2.98479	46.245	CBS51388WT2_peak_1035
AM270981	1360108	1360809	702	1360513	178	20.4825	2.18966	19.3991	CBS51388WT2_peak_1036
AM270981	1365150	1366792	1643	1366380	362	100.905	3.92473	98.7541	CBS51388WT2_peak_1037
AM270981	1371827	1372716	890	1372016	198	27.9215	2.43432	26.7299	CBS51388WT2_peak_1038
AM270981	1380635	1381259	625	1380929	197	27.5283	2.42208	26.3422	CBS51388WT2_peak_1039
AM270981	1383984	1384294	311	1384049	144	10.0945	1.77375	9.17932	CBS51388WT2_peak_1040
AM270981	1391505	1391961	457	1391842	278	8.49147	1.44062	7.60781	CBS51388WT2_peak_1041
AM270981	1393100	1395589	2490	1394427	480	37.4579	1.90977	36.1364	CBS51388WT2_peak_1042
AM270981	1396021	1397080	1060	1396817	343	7.38939	1.35118	6.52826	CBS51388WT2_peak_1043
AM270981	1397312	1398389	1078	1397740	345	10.0592	1.43457	9.14682	CBS51388WT2_peak_1044
AM270981	1403651	1404617	967	1404156	218	36.2249	2.67897	34.9182	CBS51388WT2_peak_1045
AM270981	1407815	1408290	476	1408125	163	15.526	2.00617	14.5193	CBS51388WT2_peak_1046
AM270981	1410610	1410891	282	1410697	167	16.7926	2.0551	15.7657	CBS51388WT2_peak_1047
AM270981	1423165	1423411	247	1423304	165	16.1542	2.03064	15.1374	CBS51388WT2_peak_1048
AM270981	1426204	1429113	2910	1426626	288	52.199	2.84883	50.6832	CBS51388WT2_peak_1049
AM270981	1431920	1432458	539	1432199	241	41.2137	2.73435	39.8412	CBS51388WT2_peak_1050
AM270981	1438050	1438581	532	1438395	154	12.8296	1.89608	11.8672	CBS51388WT2_peak_1051
AM270981	1439676	1440510	835	1440097	148	11.1546	1.82268	10.2208	CBS51388WT2_peak_1052
AM270981	1444626	1447686	3061	1446149	363	104.92	4.04877	102.715	CBS51388WT2_peak_1053
AM270981	1455161	1458202	3042	1456295	273	52.6524	2.96047	51.1303	CBS51388WT2_peak_1054
AM270981	1466626	1468124	1499	1467071	309	72.5149	3.40856	70.7368	CBS51388WT2_peak_1055
AM270981	1468540	1469835	1296	1469366	437	142.28	4.52947	139.61	CBS51388WT2_peak_1056
AM270981	1471960	1472566	607	1472076	212	29.5429	2.42476	28.3288	CBS51388WT2_peak_1057
AM270981	1477004	1479536	2533	1478783	304	80.1535	3.73099	78.2738	CBS51388WT2_peak_1058
AM270981	1483555	1483989	435	1483803	178	20.4825	2.18966	19.3991	CBS51388WT2_peak_1059
AM270981	1490782	1491245	464	1491039	170	17.7693	2.0918	16.7273	CBS51388WT2_peak_1060
AM270981	1492793	1493835	1043	1493041	270	39.1134	2.49421	37.7694	CBS51388WT2_peak_1061
AM270981	1496371	1499410	3040	1497937	614	172.617	3.99386	169.619	CBS51388WT2_peak_1062
AM270981	1501834	1502269	436	1502005	216	14.4208	1.77229	13.4331	CBS51388WT2_peak_1063
AM270981	1502992	1503168	177	1502992	117	2.0499	1.2446	1.32708	CBS51388WT2_peak_1064
AM270981	1510501	1511841	1341	1510930	277	65.0696	3.4007	63.3865	CBS51388WT2_peak_1065
AM270981	1514984	1515410	427	1515188	119	4.57265	1.46793	3.7724	CBS51388WT2_peak_1066
AM270981	1517407	1518275	869	1517966	296	75.5721	3.63313	73.7525	CBS51388WT2_peak_1067
AM270981	1521665	1522575	911	1522347	216	35.358	2.65451	34.0631	CBS51388WT2_peak_1068
AM270981	1522953	1523353	401	1522996	157	13.7044	1.93277	12.7275	CBS51388WT2_peak_1069
AM270981	1531215	1532154	940	1531703	300	77.8514	3.68206	76.0023	CBS51388WT2_peak_1070
AM270981	1537384	1538169	786	1537665	232	42.5097	2.85023	41.1192	CBS51388WT2_peak_1071
AM270981	1538553	1540087	1535	1539108	250	51.1202	3.07042	49.6181	CBS51388WT2_peak_1072
AM270981	1543050	1543605	556	1543320	169	17.4412	2.07957	16.4043	CBS51388WT2_peak_1073
AM270981	1544595	1545083	489	1544873	170	17.7693	2.0918	16.7273	CBS51388WT2_peak_1074
AM270981	1547564	1547843	280	1547729	132	7.19835	1.62696	6.33898	CBS51388WT2_peak_1075
AM270981	1561787	1562448	662	1562274	198	27.9215	2.43432	26.7299	CBS51388WT2_peak_1076
AM270981	1566895	1567477	583	1567282	223	14.3816	1.75359	13.3942	CBS51388WT2_peak_1077
AM270981	1568205	1570669	2465	1570312	274	25.1976	2.01208	24.0469	CBS51388WT2_peak_1078
AM270981	1572295	1572670	376	1572552	208	6.23023	1.42062	5.39244	CBS51388WT2_peak_1079
AM270981	1576084	1576738	655	1576550	340	56.3517	2.70829	54.783	CBS51388WT2_peak_1080
AM270981	1577170	1579244	2075	1577409	304	42.9959	2.46978	41.5993	CBS51388WT2_peak_1081
AM270981	1582347	1582912	566	1582531	284	53.4778	2.91792	51.947	CBS51388WT2_peak_1082
AM270981	1589875	1590384	510	1590098	261	56.6592	3.20498	55.0853	CBS51388WT2_peak_1083
AM270981	1590974	1591746	773	1591168	199	28.3168	2.44655	27.1197	CBS51388WT2_peak_1084
AM270981	1594598	1594913	316	1594835	199	28.3168	2.44655	27.1197	CBS51388WT2_peak_1085
AM270981	1598811	1599270	460	1599058	162	15.2158	1.99394	14.2142	CBS51388WT2_peak_1086
AM270981	1605112	1605590	479	1605358	192	25.5951	2.36092	24.4363	CBS51388WT2_peak_1087
AM270981	1607083	1607835	753	1607550	258	55.1285	3.16828	53.5744	CBS51388WT2_peak_1088
AM270981	1609428	1610094	667	1609731	254	36.3887	2.47495	35.0806	CBS51388WT2_peak_1089
AM270981	1612082	1613514	1433	1612856	324	91.9989	3.97564	89.9647	CBS51388WT2_peak_1090
AM270981	1631637	1631956	320	1631908	246	27.2672	2.17563	26.0856	CBS51388WT2_peak_1091
AM270981	1633970	1634348	379	1634186	231	9.81356	1.55091	8.90581	CBS51388WT2_peak_1092
AM270981	1635132	1637998	2867	1635940	545	136.699	3.63029	134.095	CBS51388WT2_peak_1093
AM270981	1643625	1645467	1843	1644858	341	39.3646	2.23587	38.0162	CBS51388WT2_peak_1094
AM270981	1646712	1648717	2006	1647989	557	115.513	3.15593	113.173	CBS51388WT2_peak_1095
AM270981	1649545	1650984	1440	1649680	283	18.7992	1.78358	17.7417	CBS51388WT2_peak_1096
AM270981	1655226	1658729	3504	1657382	395	81.4321	3.12387	79.5357	CBS51388WT2_peak_1097
AM270981	1664541	1665091	551	1664887	259	55.637	3.18051	54.0765	CBS51388WT2_peak_1098
AM270981	1666425	1667123	699	1666690	257	54.6215	3.15605	53.0739	CBS51388WT2_peak_1099
AM270981	1672664	1673502	839	1673089	360	95.7336	3.77356	93.6504	CBS51388WT2_peak_1100
AM270981	1676364	1676902	539	1676561	239	15.4058	1.75714	14.4026	CBS51388WT2_peak_1101
AM270981	1677430	1678910	1481	1678173	356	62.0281	2.7942	60.3851	CBS51388WT2_peak_1102
AM270981	1680586	1681741	1156	1680874	296	47.2163	2.63927	45.767	CBS51388WT2_peak_1103
AM270981	1683398	1683708	311	1683519	139	8.83498	1.71258	7.94332	CBS51388WT2_peak_1104
AM270981	1689294	1689544	251	1689518	155	6.39195	1.51513	5.55004	CBS51388WT2_peak_1105
AM270981	1692413	1692977	565	1692780	283	29.7091	2.13105	28.4938	CBS51388WT2_peak_1106
AM270981	1693237	1695048	1812	1694023	366	61.0636	2.72342	59.4338	CBS51388WT2_peak_1107
AM270981	1704186	1704495	310	1704292	157	13.7044	1.93277	12.7275	CBS51388WT2_peak_1108
AM270981	1709286	1710863	1578	1710204	383	109.782	4.02487	107.516	CBS51388WT2_peak_1109
AM270981	1714125	1714828	704	1714239	270	27.3501	2.0952	26.1678	CBS51388WT2_peak_1110
AM270981	1716534	1717548	1015	1717115	334	96.9294	4.05441	94.8303	CBS51388WT2_peak_1111
AM270981	1719101	1719401	301	1719216	181	21.5398	2.22636	20.4405	CBS51388WT2_peak_1112
AM270981	1723558	1724169	612	1723868	180	21.185	2.21413	20.091	CBS51388WT2_peak_1113
AM270981	1725340	1725853	514	1725576	167	16.7926	2.0551	15.7657	CBS51388WT2_peak_1114
AM270981	1727681	1729276	1596	1728831	197	27.5283	2.42208	26.3422	CBS51388WT2_peak_1115
AM270981	1735146	1735326	181	1735295	128	6.3318	1.57802	5.49047	CBS51388WT2_peak_1116
AM270981	1739223	1739490	268	1739295	152	12.2602	1.87161	11.3073	CBS51388WT2_peak_1117
AM270981	1741356	1742635	1280	1742385	404	144.417	4.95426	141.719	CBS51388WT2_peak_1118
AM270981	1748243	1749936	1694	1748486	278	65.6087	3.41294	63.9188	CBS51388WT2_peak_1119
AM270981	1757050	1757434	385	1757250	168	17.1156	2.06733	16.0837	CBS51388WT2_peak_1120
AM270981	1762707	1762953	247	1762816	214	7.87786	1.49161	7.00719	CBS51388WT2_peak_1121
AM270981	1763760	1766529	2770	1766167	527	97.6921	2.92633	95.5835	CBS51388WT2_peak_1122
AM270981	1769160	1770509	1350	1770085	308	39.0244	2.33379	37.6811	CBS51388WT2_peak_1123
AM270981	1774281	1774847	567	1774515	203	29.9196	2.49548	28.7002	CBS51388WT2_peak_1124
AM270981	1779033	1779440	408	1779310	181	18.2122	2.06223	17.1642	CBS51388WT2_peak_1125
AM270981	1782712	1784075	1364	1783139	301	48.4353	2.65383	46.9691	CBS51388WT2_peak_1126
AM270981	1785927	1787002	1076	1786232	235	22.8994	2.0523	21.7818	CBS51388WT2_peak_1127
AM270981	1789177	1789538	362	1789286	234	39.5387	2.71211	38.189	CBS51388WT2_peak_1128
AM270981	1791881	1792576	696	1791967	164	15.8388	2.0184	14.827	CBS51388WT2_peak_1129
AM270981	1794422	1794848	427	1794608	180	16.5675	1.98568	15.5448	CBS51388WT2_peak_1130
AM270981	1795894	1796323	430	1796242	140	6.51845	1.55814	5.67528	CBS51388WT2_peak_1131
AM270981	1797362	1798527	1166	1798030	316	87.195	3.87778	85.2217	CBS51388WT2_peak_1132
AM270981	1802830	1803139	310	1802892	117	4.21876	1.44346	3.4276	CBS51388WT2_peak_1133
AM270981	1804987	1805242	256	1805169	154	12.8296	1.89608	11.8672	CBS51388WT2_peak_1134
AM270981	1809154	1811129	1976	1809651	346	105.643	4.24476	103.427	CBS51388WT2_peak_1135
AM270981	1813663	1813900	238	1813684	127	6.12319	1.56579	5.28646	CBS51388WT2_peak_1136
AM270981	1823149	1825806	2658	1824691	399	133.768	4.64841	131.199	CBS51388WT2_peak_1137
AM270981	1828589	1829428	840	1828860	273	46.2478	2.7288	44.8112	CBS51388WT2_peak_1138
AM270981	1831596	1833068	1473	1832628	260	56.1473	3.19275	54.58	CBS51388WT2_peak_1139
AM270981	1836376	1837055	680	1836803	229	25.5446	2.17727	24.3886	CBS51388WT2_peak_1140
AM270981	1840095	1841978	1884	1840550	457	154.577	4.70289	151.772	CBS51388WT2_peak_1141
AM270981	1844582	1844830	249	1844804	154	4.83388	1.41739	4.02822	CBS51388WT2_peak_1142
AM270981	1847526	1848508	983	1847989	358	113.342	4.39156	111.029	CBS51388WT2_peak_1143
AM270981	1850236	1851069	834	1850578	170	17.7693	2.0918	16.7273	CBS51388WT2_peak_1144
AM270981	1851819	1852456	638	1852084	190	20.0796	2.11109	19.0045	CBS51388WT2_peak_1145
AM270981	1855530	1856979	1450	1856592	235	43.9044	2.88693	42.4958	CBS51388WT2_peak_1146
AM270981	1861215	1861517	303	1861307	167	16.7926	2.0551	15.7657	CBS51388WT2_peak_1147
AM270981	1866293	1867290	998	1866846	457	183.018	5.6026	179.921	CBS51388WT2_peak_1148
AM270981	1871749	1872526	778	1872277	404	144.417	4.95426	141.719	CBS51388WT2_peak_1149
AM270981	1873989	1874262	274	1874154	184	22.6182	2.26306	21.503	CBS51388WT2_peak_1150
AM270981	1879089	1880582	1494	1879531	297	76.1398	3.64536	74.3129	CBS51388WT2_peak_1151
AM270981	1884190	1886994	2805	1885901	441	133.773	4.24398	131.203	CBS51388WT2_peak_1152
AM270981	1891989	1893809	1821	1892562	448	84.7508	2.95677	82.8133	CBS51388WT2_peak_1153
AM270981	1896580	1897539	960	1897305	535	82.6383	2.62179	80.7264	CBS51388WT2_peak_1154
AM270981	1900264	1901957	1694	1901517	271	20.242	1.85627	19.163	CBS51388WT2_peak_1155
AM270981	1908085	1909066	982	1908451	214	19.9327	2.00781	18.8588	CBS51388WT2_peak_1156
AM270981	1909878	1911874	1997	1910442	457	145.713	4.44558	143.004	CBS51388WT2_peak_1157
AM270981	1915935	1917956	2022	1917349	622	267.237	6.10636	263.654	CBS51388WT2_peak_1158
AM270981	1918325	1918883	559	1918613	206	15.7661	1.85715	14.7574	CBS51388WT2_peak_1159
AM270981	1923048	1923874	827	1923493	301	78.4247	3.69429	76.5681	CBS51388WT2_peak_1160
AM270981	1932419	1936476	4058	1935998	412	42.6332	2.13528	41.2419	CBS51388WT2_peak_1161
AM270981	1936760	1938354	1595	1937754	485	74.9155	2.61772	73.1069	CBS51388WT2_peak_1162
AM270981	1945043	1945983	941	1945662	205	13.2013	1.74777	12.2335	CBS51388WT2_peak_1163
AM270981	1946274	1948258	1985	1948001	341	55.2639	2.67288	53.7088	CBS51388WT2_peak_1164
AM270981	1952540	1953992	1453	1953307	280	61.4507	3.23666	59.815	CBS51388WT2_peak_1165
AM270981	1957961	1958306	346	1958045	194	26.3618	2.38539	25.192	CBS51388WT2_peak_1166
AM270981	1961870	1962875	1006	1962290	244	48.1861	2.99702	46.7218	CBS51388WT2_peak_1167
AM270981	1966111	1966796	686	1966490	224	22.1229	2.06103	21.0165	CBS51388WT2_peak_1168
AM270981	1969971	1971787	1817	1971399	376	105.527	3.95113	103.315	CBS51388WT2_peak_1169
AM270981	1974998	1975451	454	1975155	192	25.5951	2.36092	24.4363	CBS51388WT2_peak_1170
AM270981	1981599	1982393	795	1982107	278	65.6087	3.41294	63.9188	CBS51388WT2_peak_1171
AM270981	1983209	1984705	1497	1984012	312	69.9744	3.29733	68.2303	CBS51388WT2_peak_1172
AM270981	1987125	1987522	398	1987448	121	2.99809	1.33035	2.24314	CBS51388WT2_peak_1173
AM270981	1987752	1988781	1030	1988423	290	50.6039	2.78291	49.1111	CBS51388WT2_peak_1174
AM270981	1992008	1993006	999	1992627	376	111.296	4.13754	109.011	CBS51388WT2_peak_1175
AM270981	1994075	1994655	581	1994389	197	27.5283	2.42208	26.3422	CBS51388WT2_peak_1176
AM270981	1996753	1997100	348	1996867	251	51.6153	3.08265	50.1067	CBS51388WT2_peak_1177
AM270981	1999203	1999678	476	1999448	194	26.3618	2.38539	25.192	CBS51388WT2_peak_1178
AM270981	2003584	2004900	1317	2004070	259	55.637	3.18051	54.0765	CBS51388WT2_peak_1179
AM270981	2020067	2023453	3387	2022921	581	149.56	3.70972	146.809	CBS51388WT2_peak_1180
AM270981	2034264	2037754	3491	2036941	405	115.726	4.01913	113.384	CBS51388WT2_peak_1181
AM270981	2043783	2044054	272	2043909	140	9.08095	1.72482	8.18454	CBS51388WT2_peak_1182
AM270981	2047241	2048657	1417	2048106	312	84.8256	3.82885	82.8841	CBS51388WT2_peak_1183
AM270981	2054798	2055130	333	2054986	152	12.2602	1.87161	11.3073	CBS51388WT2_peak_1184
AM270981	2055510	2056885	1376	2056590	229	41.1317	2.81353	39.7597	CBS51388WT2_peak_1185
AM270981	2058797	2059287	491	2058987	164	15.8388	2.0184	14.827	CBS51388WT2_peak_1186
AM270981	2062615	2062960	346	2062689	191	25.2151	2.34869	24.0618	CBS51388WT2_peak_1187
AM270981	2067352	2068148	797	2067463	139	8.83498	1.71258	7.94332	CBS51388WT2_peak_1188
AM270981	2072279	2073843	1565	2072901	213	34.0725	2.61781	32.7954	CBS51388WT2_peak_1189
AM270981	2082838	2085847	3010	2085035	443	71.9541	2.6906	70.1834	CBS51388WT2_peak_1190
AM270981	2087113	2088509	1397	2088170	293	24.6333	1.94463	23.4896	CBS51388WT2_peak_1191
AM270981	2097904	2098400	497	2098007	135	7.88133	1.66365	7.00822	CBS51388WT2_peak_1192
AM270981	2110436	2110971	536	2110595	169	17.4412	2.07957	16.4043	CBS51388WT2_peak_1193
AM270981	2113966	2114768	803	2114357	236	44.3729	2.89916	42.9582	CBS51388WT2_peak_1194
AM270981	2119947	2121241	1295	2120679	428	161.546	5.24785	158.663	CBS51388WT2_peak_1195
AM270981	2127370	2128614	1245	2127885	347	94.5768	3.84752	92.5092	CBS51388WT2_peak_1196
AM270981	2130839	2132133	1295	2131518	285	37.7357	2.38181	36.4096	CBS51388WT2_peak_1197
AM270981	2135301	2135852	552	2135419	260	8.8992	1.47534	8.00695	CBS51388WT2_peak_1198
AM270981	2136337	2139104	2768	2138537	477	78.5799	2.71662	76.722	CBS51388WT2_peak_1199
AM270981	2141593	2142208	616	2141860	357	47.4863	2.40023	46.0324	CBS51388WT2_peak_1200
AM270981	2144139	2144778	640	2144356	194	26.3618	2.38539	25.192	CBS51388WT2_peak_1201
AM270981	2150117	2151383	1267	2150774	318	88.3879	3.90225	86.3991	CBS51388WT2_peak_1202
AM270981	2152743	2153543	801	2153063	385	131.292	4.72184	128.748	CBS51388WT2_peak_1203
AM270981	2160127	2160520	394	2160397	279	66.1493	3.42517	64.4523	CBS51388WT2_peak_1204
AM270981	2164230	2164908	679	2164611	257	54.6215	3.15605	53.0739	CBS51388WT2_peak_1205
AM270981	2173293	2173879	587	2173648	218	36.2249	2.67897	34.9182	CBS51388WT2_peak_1206
AM270981	2174719	2176176	1458	2175728	426	160.096	5.22338	157.228	CBS51388WT2_peak_1207
AM270981	2180620	2181017	398	2180884	189	24.4618	2.32422	23.3194	CBS51388WT2_peak_1208
AM270981	2190356	2191406	1051	2190824	373	123.21	4.57505	120.767	CBS51388WT2_peak_1209
AM270981	2192296	2192761	466	2192594	212	17.0921	1.89551	16.0627	CBS51388WT2_peak_1210
AM270981	2196148	2198233	2086	2197254	478	153.328	4.47471	150.539	CBS51388WT2_peak_1211
AM270981	2209268	2209979	712	2209588	165	16.1542	2.03064	15.1374	CBS51388WT2_peak_1212
AM270981	2212950	2213351	402	2213124	149	11.4268	1.83491	10.4883	CBS51388WT2_peak_1213
AM270981	2216193	2216673	481	2216387	224	38.8725	2.75237	37.5304	CBS51388WT2_peak_1214
AM270981	2220515	2221028	514	2220891	218	36.2249	2.67897	34.9182	CBS51388WT2_peak_1215
AM270981	2226737	2227085	349	2226878	127	6.12319	1.56579	5.28646	CBS51388WT2_peak_1216
AM270981	2228651	2228928	278	2228890	206	15.8347	1.86013	14.8255	CBS51388WT2_peak_1217
AM270981	2231033	2234994	3962	2233502	456	96.144	3.18175	94.0576	CBS51388WT2_peak_1218
AM270981	2238520	2239697	1178	2239511	205	30.7336	2.51995	29.5031	CBS51388WT2_peak_1219
AM270981	2246424	2246660	237	2246552	172	9.73869	1.66581	8.83161	CBS51388WT2_peak_1220
AM270981	2249595	2252783	3189	2250134	441	76.6659	2.80237	74.835	CBS51388WT2_peak_1221
AM270981	2256811	2259452	2642	2257562	433	120.071	3.92325	117.67	CBS51388WT2_peak_1222
AM270981	2264021	2266285	2265	2265695	332	96.888	4.0735	94.7892	CBS51388WT2_peak_1223
AM270981	2272688	2273793	1106	2273137	417	153.621	5.11329	150.826	CBS51388WT2_peak_1224
AM270981	2282255	2282715	461	2282412	217	35.7904	2.66674	34.4896	CBS51388WT2_peak_1225
AM270981	2287414	2287928	515	2287634	183	22.2564	2.25083	21.1465	CBS51388WT2_peak_1226
AM270981	2294487	2294948	462	2294719	164	15.8388	2.0184	14.827	CBS51388WT2_peak_1227
AM270981	2295934	2296606	673	2296216	200	28.7143	2.45878	27.5116	CBS51388WT2_peak_1228
AM270981	2299059	2299544	486	2299280	169	17.4412	2.07957	16.4043	CBS51388WT2_peak_1229
AM270981	2302013	2303799	1787	2302434	311	84.2367	3.81662	82.303	CBS51388WT2_peak_1230
AM270981	2307269	2307812	544	2307556	203	29.9196	2.49548	28.7002	CBS51388WT2_peak_1231
AM270981	2312528	2313466	939	2313185	166	16.4721	2.04287	15.4502	CBS51388WT2_peak_1232
AM270981	2314304	2314585	282	2314393	122	5.12911	1.50463	4.31519	CBS51388WT2_peak_1233
AM270981	2318285	2319391	1107	2318817	406	103.927	3.66912	101.735	CBS51388WT2_peak_1234
AM270981	2322626	2324266	1641	2323390	307	31.6751	2.11911	30.4323	CBS51388WT2_peak_1235
AM270981	2325200	2326064	865	2325674	295	44.639	2.56096	43.2224	CBS51388WT2_peak_1236
AM270981	2331938	2333139	1202	2332631	363	116.602	4.45272	114.246	CBS51388WT2_peak_1237
AM270981	2335610	2336130	521	2335961	304	80.1535	3.73099	78.2738	CBS51388WT2_peak_1238
AM270981	2338652	2339466	815	2339048	174	19.1064	2.14073	18.044	CBS51388WT2_peak_1239
AM270981	2352864	2353890	1027	2353354	283	68.3273	3.4741	66.6025	CBS51388WT2_peak_1240
AM270981	2356464	2357047	584	2356801	222	37.9823	2.7279	36.6518	CBS51388WT2_peak_1241
AM270981	2363306	2366016	2711	2365251	463	125.909	3.86477	123.431	CBS51388WT2_peak_1242
AM270981	2368375	2368656	282	2368413	165	4.91845	1.40563	4.11184	CBS51388WT2_peak_1243
AM270981	2370525	2370978	454	2370707	172	18.4329	2.11627	17.3808	CBS51388WT2_peak_1244
AM270981	2374129	2374629	501	2374395	264	34.4537	2.35939	33.1735	CBS51388WT2_peak_1245
AM270981	2377349	2378016	668	2377459	289	9.72027	1.47393	8.81335	CBS51388WT2_peak_1246
AM270981	2378376	2380996	2621	2379360	420	29.7798	1.84041	28.5639	CBS51388WT2_peak_1247
AM270981	2383129	2384114	986	2383311	297	8.32085	1.41684	7.4412	CBS51388WT2_peak_1248
AM270981	2388559	2389024	466	2388845	401	29.0092	1.85186	27.8042	CBS51388WT2_peak_1249
AM270981	2390696	2392330	1635	2392116	500	27.9202	1.70716	26.7299	CBS51388WT2_peak_1250
AM270981	2393105	2394806	1702	2393406	526	23.1589	1.59657	22.0369	CBS51388WT2_peak_1251
AM270981	2395933	2397138	1206	2396883	500	14.8173	1.45107	13.8238	CBS51388WT2_peak_1252
AM270981	2397766	2398432	667	2398050	444	6.22363	1.26792	5.3859	CBS51388WT2_peak_1253
AM270981	2399014	2401060	2047	2399847	557	40.275	1.86195	38.9147	CBS51388WT2_peak_1254
AM270981	2401685	2403449	1765	2402054	475	41.2615	1.98961	39.8887	CBS51388WT2_peak_1255
AM270981	2410781	2411299	519	2411045	193	21.4591	2.1615	20.3628	CBS51388WT2_peak_1256
AM270981	2414381	2414833	453	2414623	248	6.99197	1.41093	6.13694	CBS51388WT2_peak_1257
AM270981	2416452	2419522	3071	2417522	429	66.5881	2.61935	64.8878	CBS51388WT2_peak_1258
AM270981	2424738	2425931	1194	2425294	317	87.7908	3.89001	85.8097	CBS51388WT2_peak_1259
AM270981	2426267	2426885	619	2426593	181	21.5398	2.22636	20.4405	CBS51388WT2_peak_1260
AM270981	2434519	2434735	217	2434569	120	4.4678	1.45704	3.67125	CBS51388WT2_peak_1261
AM270981	2436104	2438001	1898	2436450	430	140.23	4.53487	137.579	CBS51388WT2_peak_1262
AM270981	2438516	2438995	480	2438777	180	14.7775	1.89749	13.7843	CBS51388WT2_peak_1263
AM270981	2439777	2440071	295	2439914	130	4.22479	1.4165	3.43357	CBS51388WT2_peak_1264
AM270981	2447451	2449361	1911	2447974	407	118.281	4.0789	115.906	CBS51388WT2_peak_1265
AM270981	2452371	2452910	540	2452627	249	44.0254	2.79349	42.6159	CBS51388WT2_peak_1266
AM270981	2460198	2461552	1355	2460472	208	31.9703	2.55664	30.7228	CBS51388WT2_peak_1267
AM270981	2464854	2465392	539	2465127	256	54.1162	3.14382	52.5751	CBS51388WT2_peak_1268
AM270981	2467758	2467986	229	2467901	135	7.88133	1.66365	7.00822	CBS51388WT2_peak_1269
AM270981	2484183	2484651	469	2484420	119	4.57265	1.46793	3.7724	CBS51388WT2_peak_1270
AM270981	2494794	2495752	959	2495412	193	25.9774	2.37315	24.813	CBS51388WT2_peak_1271
AM270981	2499092	2501055	1964	2499692	475	172.426	5.05101	169.433	CBS51388WT2_peak_1272
AM270981	2511658	2511842	185	2511675	115	3.87865	1.419	3.09665	CBS51388WT2_peak_1273
AM270981	2517805	2517991	187	2517837	115	3.87865	1.419	3.09665	CBS51388WT2_peak_1274
AM270981	2522565	2523199	635	2522785	190	24.8373	2.33645	23.6895	CBS51388WT2_peak_1275
AM270981	2525447	2525629	183	2525556	124	5.51685	1.52909	4.69383	CBS51388WT2_peak_1276
AM270981	2539309	2539851	543	2539660	167	16.7926	2.0551	15.7657	CBS51388WT2_peak_1277
AM270981	2542865	2544673	1809	2543862	412	143.481	4.82851	140.796	CBS51388WT2_peak_1278
AM270981	2548689	2549860	1172	2549150	267	59.765	3.27838	58.1509	CBS51388WT2_peak_1279
AM270981	2556078	2556776	699	2556433	275	63.9961	3.37624	62.327	CBS51388WT2_peak_1280
AM270981	2560818	2563168	2351	2562572	446	166.941	5.20701	164.005	CBS51388WT2_peak_1281
AM270981	2566215	2566668	454	2566490	213	18.1783	1.93794	17.1306	CBS51388WT2_peak_1282
AM270981	2570019	2572292	2274	2570625	250	48.3993	2.96014	46.9334	CBS51388WT2_peak_1283
AM270981	2575564	2576241	678	2575930	183	22.2564	2.25083	21.1465	CBS51388WT2_peak_1284
AM270981	2584106	2584355	250	2584176	138	8.59201	1.70035	7.705	CBS51388WT2_peak_1285
AM270981	2589697	2591660	1964	2590866	310	77.413	3.57486	75.5705	CBS51388WT2_peak_1286
AM270981	2593220	2593448	229	2593377	168	11.2478	1.75756	10.3132	CBS51388WT2_peak_1287
AM270981	2595514	2596107	594	2595823	262	53.7058	3.07995	52.1705	CBS51388WT2_peak_1288
AM270981	2598180	2598926	747	2598591	213	34.0725	2.61781	32.7954	CBS51388WT2_peak_1289
AM270981	2601670	2602176	507	2601887	182	21.8969	2.23859	20.7923	CBS51388WT2_peak_1290
AM270981	2604674	2605111	438	2605070	118	4.39399	1.4557	3.59826	CBS51388WT2_peak_1291
AM270981	2607031	2608372	1342	2607839	389	134.022	4.77077	131.446	CBS51388WT2_peak_1292
AM270981	2612763	2613640	878	2613095	257	50.8364	3.00508	49.3391	CBS51388WT2_peak_1293
AM270981	2613966	2615776	1811	2614719	273	50.2618	2.87298	48.7715	CBS51388WT2_peak_1294
AM270981	2617677	2619040	1364	2618701	273	62.9288	3.35177	61.2734	CBS51388WT2_peak_1295
AM270981	2625386	2627167	1782	2626300	463	187.561	5.67599	184.43	CBS51388WT2_peak_1296
AM270981	2632649	2633256	608	2632916	141	9.32989	1.73705	8.42882	CBS51388WT2_peak_1297
AM270981	2639814	2640639	826	2640066	180	21.185	2.21413	20.091	CBS51388WT2_peak_1298
AM270981	2645621	2646421	801	2646195	196	27.1373	2.40985	25.9567	CBS51388WT2_peak_1299
AM270981	2648309	2649789	1481	2649274	398	98.0196	3.55781	95.9083	CBS51388WT2_peak_1300
AM270981	2651526	2652116	591	2651811	258	32.8992	2.3304	31.6392	CBS51388WT2_peak_1301
AM270981	2652560	2653417	858	2653004	257	30.0762	2.23443	28.8556	CBS51388WT2_peak_1302
AM270981	2658448	2659241	794	2658843	492	161.593	4.57841	158.71	CBS51388WT2_peak_1303
AM270981	2662590	2664629	2040	2663241	460	125.551	3.87607	123.079	CBS51388WT2_peak_1304
AM270981	2668289	2668715	427	2668541	157	13.7044	1.93277	12.7275	CBS51388WT2_peak_1305
AM270981	2670838	2671514	677	2671095	198	27.9215	2.43432	26.7299	CBS51388WT2_peak_1306
AM270981	2675892	2678827	2936	2677972	319	88.9863	3.91448	86.9899	CBS51388WT2_peak_1307
AM270981	2686473	2687138	666	2686797	253	52.6106	3.10712	51.0889	CBS51388WT2_peak_1308
AM270981	2689434	2689675	242	2689617	150	11.7018	1.84714	10.7585	CBS51388WT2_peak_1309
AM270981	2699114	2699356	243	2699245	181	21.5398	2.22636	20.4405	CBS51388WT2_peak_1310
AM270981	2703387	2703738	352	2703659	180	21.185	2.21413	20.091	CBS51388WT2_peak_1311
AM270981	2705468	2705918	451	2705881	155	13.1185	1.90831	12.1514	CBS51388WT2_peak_1312
AM270981	2708585	2708773	189	2708725	122	5.12911	1.50463	4.31519	CBS51388WT2_peak_1313
AM270981	2710157	2710756	600	2710377	368	119.891	4.51388	117.492	CBS51388WT2_peak_1314
AM270981	2722697	2722910	214	2722841	121	4.94024	1.4924	4.1309	CBS51388WT2_peak_1315
AM270981	2726481	2726697	217	2726547	123	5.32129	1.51686	4.50285	CBS51388WT2_peak_1316
AM270981	2728890	2729266	377	2728956	118	4.39399	1.4557	3.59826	CBS51388WT2_peak_1317
AM270981	2730289	2730554	266	2730488	138	8.59201	1.70035	7.705	CBS51388WT2_peak_1318
AM270981	2733481	2733860	380	2733746	178	20.4825	2.18966	19.3991	CBS51388WT2_peak_1319
AM270981	2738677	2739351	675	2739093	148	11.1546	1.82268	10.2208	CBS51388WT2_peak_1320
AM270981	2742832	2743814	983	2743367	257	54.6215	3.15605	53.0739	CBS51388WT2_peak_1321
AM270981	2748184	2748448	265	2748377	123	5.32129	1.51686	4.50285	CBS51388WT2_peak_1322
AM270981	2751456	2751894	439	2751506	173	8.8868	1.61792	7.99466	CBS51388WT2_peak_1323
AM270981	2752698	2755619	2922	2753568	470	155.251	4.59924	152.439	CBS51388WT2_peak_1324
AM270981	2758750	2759039	290	2758957	132	7.19835	1.62696	6.33898	CBS51388WT2_peak_1325
AM270981	2766280	2767107	828	2766906	158	14.0014	1.94501	13.0195	CBS51388WT2_peak_1326
AM270981	2768663	2769300	638	2769073	217	26.6933	2.27707	25.5209	CBS51388WT2_peak_1327
AM270981	2773034	2775545	2512	2773315	471	54.3991	2.25042	52.8559	CBS51388WT2_peak_1328
AM270981	2775801	2778978	3178	2778474	436	13.0967	1.45145	12.1321	CBS51388WT2_peak_1329
AM270981	2781698	2784803	3106	2782083	473	35.5465	1.88304	34.2501	CBS51388WT2_peak_1330
AM270981	2789264	2791513	2250	2790299	413	121.515	4.12454	119.096	CBS51388WT2_peak_1331
AM270981	2804134	2804545	412	2804216	164	15.8388	2.0184	14.827	CBS51388WT2_peak_1332
AM270981	2806398	2807397	1000	2806678	320	89.5862	3.92671	87.5821	CBS51388WT2_peak_1333
AM270981	2815708	2818304	2597	2816696	459	134.397	4.11614	131.82	CBS51388WT2_peak_1334
AM270981	2825434	2826078	645	2825822	173	18.7684	2.1285	17.7112	CBS51388WT2_peak_1335
AM270981	2828582	2828979	398	2828650	145	10.3552	1.78598	9.43536	CBS51388WT2_peak_1336
AM270981	2834235	2834669	435	2834476	134	7.65055	1.65142	6.78204	CBS51388WT2_peak_1337
AM270981	2839311	2840028	718	2839667	399	78.5541	3.02864	76.6963	CBS51388WT2_peak_1338
AM270981	2841371	2844031	2661	2842206	520	128.09	3.57648	125.586	CBS51388WT2_peak_1339
AM270981	2848687	2849694	1008	2849251	145	10.3552	1.78598	9.43536	CBS51388WT2_peak_1340
AM270981	2856257	2857059	803	2856640	238	45.3154	2.92363	43.8886	CBS51388WT2_peak_1341
AM270981	2861351	2862160	810	2861712	360	114.642	4.41602	112.312	CBS51388WT2_peak_1342
AM270981	2864796	2865275	480	2865040	168	17.1156	2.06733	16.0837	CBS51388WT2_peak_1343
AM270981	2869810	2870300	491	2869896	265	58.7232	3.25391	57.1227	CBS51388WT2_peak_1344
AM270981	2870934	2872146	1213	2871481	381	128.58	4.67291	126.069	CBS51388WT2_peak_1345
AM270981	2876341	2878283	1943	2877472	336	99.3638	4.12244	97.2319	CBS51388WT2_peak_1346
AM270981	2882244	2882467	224	2882337	113	3.55253	1.39453	2.7797	CBS51388WT2_peak_1347
AM270981	2884670	2885036	367	2884949	151	11.9795	1.85938	11.0315	CBS51388WT2_peak_1348
AM270981	2885843	2886249	407	2885983	134	7.65055	1.65142	6.78204	CBS51388WT2_peak_1349
AM270981	2887072	2887804	733	2887574	281	67.2353	3.44963	65.5245	CBS51388WT2_peak_1350
AM270981	2892237	2892503	267	2892350	144	10.0945	1.77375	9.17932	CBS51388WT2_peak_1351
AM270981	2894535	2895032	498	2894769	198	27.9215	2.43432	26.7299	CBS51388WT2_peak_1352
AM270981	2897757	2900122	2366	2898796	316	71.2753	3.31208	69.5127	CBS51388WT2_peak_1353
AM270981	2900842	2901476	635	2901118	131	5.6894	1.52355	4.86459	CBS51388WT2_peak_1354
AM270981	2910009	2910195	187	2910163	122	5.12911	1.50463	4.31519	CBS51388WT2_peak_1355
AM270981	2914736	2916139	1404	2915341	406	145.821	4.97873	143.108	CBS51388WT2_peak_1356
AM270981	2918272	2918639	368	2918355	206	31.1438	2.53218	29.9076	CBS51388WT2_peak_1357
AM270981	2920692	2920891	200	2920726	133	7.4229	1.63919	6.55904	CBS51388WT2_peak_1358
AM270981	2923411	2924010	600	2923779	188	24.0885	2.31199	22.9516	CBS51388WT2_peak_1359
AM270981	2929948	2931265	1318	2930948	347	106.278	4.257	104.054	CBS51388WT2_peak_1360
AM270981	2936723	2937727	1005	2937249	292	73.3163	3.58419	71.526	CBS51388WT2_peak_1361
AM270981	2939301	2939802	502	2939586	204	30.3256	2.50771	29.1006	CBS51388WT2_peak_1362
AM270981	2941440	2941973	534	2941857	300	64.8394	3.20768	63.161	CBS51388WT2_peak_1363
AM270981	2945646	2948075	2430	2947426	296	37.6963	2.33748	36.3705	CBS51388WT2_peak_1364
AM270981	2951066	2953737	2672	2951509	356	49.4938	2.45624	48.0144	CBS51388WT2_peak_1365
AM270981	2956097	2956601	505	2956272	243	33.3567	2.41608	32.0905	CBS51388WT2_peak_1366
AM270981	2963971	2966400	2430	2965179	393	131.696	4.64464	129.15	CBS51388WT2_peak_1367
AM270981	2972031	2972622	592	2972346	144	10.0945	1.77375	9.17932	CBS51388WT2_peak_1368
AM270981	2974168	2975091	924	2974663	273	62.9288	3.35177	61.2734	CBS51388WT2_peak_1369
AM270981	2976181	2977168	988	2976459	317	67.2473	3.17038	65.5363	CBS51388WT2_peak_1370
AM270981	2979727	2980861	1135	2980449	251	51.6153	3.08265	50.1067	CBS51388WT2_peak_1371
AM270981	2987946	2988368	423	2988081	174	19.1064	2.14073	18.044	CBS51388WT2_peak_1372
AM270981	2991967	2992501	535	2992205	210	32.8051	2.58111	31.5458	CBS51388WT2_peak_1373
AM270981	2997555	2998551	997	2998224	275	63.9961	3.37624	62.327	CBS51388WT2_peak_1374
AM270981	2999941	3000551	611	3000212	242	47.222	2.97256	45.7702	CBS51388WT2_peak_1375
AM270981	3004609	3005259	651	3005060	166	12.5647	1.83461	11.6069	CBS51388WT2_peak_1376
AM270981	3008797	3010240	1444	3009356	353	102.244	4.05335	100.075	CBS51388WT2_peak_1377
AM270981	3017718	3020680	2963	3019800	429	126.3	4.13018	123.82	CBS51388WT2_peak_1378
AM270981	3025248	3025485	238	3025291	122	5.12911	1.50463	4.31519	CBS51388WT2_peak_1379
AM270981	3028686	3029158	473	3028767	158	14.0014	1.94501	13.0195	CBS51388WT2_peak_1380
AM270981	3038121	3040125	2005	3038540	371	17.4109	1.61374	16.3765	CBS51388WT2_peak_1381
AM270981	3043906	3044106	201	3043920	367	2.76444	1.1668	2.01796	CBS51388WT2_peak_1382
AM270981	3045313	3047803	2491	3046254	530	43.4759	1.94913	42.0731	CBS51388WT2_peak_1383
AM270981	3054293	3054549	257	3054494	120	4.75476	1.48016	3.94997	CBS51388WT2_peak_1384
AM270981	3059087	3059628	542	3059477	247	49.6453	3.03372	48.1622	CBS51388WT2_peak_1385
AM270981	3061815	3062792	978	3062291	279	66.1493	3.42517	64.4523	CBS51388WT2_peak_1386
AM270981	3082272	3082526	255	3082384	123	5.32129	1.51686	4.50285	CBS51388WT2_peak_1387
AM270981	3084179	3085035	857	3084340	222	37.9823	2.7279	36.6518	CBS51388WT2_peak_1388
AM270981	3085543	3085752	210	3085577	111	3.24058	1.37007	2.47711	CBS51388WT2_peak_1389
AM270981	3099025	3100192	1168	3099712	235	15.277	1.76121	14.2749	CBS51388WT2_peak_1390
AM270981	3101513	3103406	1894	3102819	528	139.251	3.77733	136.614	CBS51388WT2_peak_1391
AM270981	3113177	3114758	1582	3113651	301	78.4247	3.69429	76.5681	CBS51388WT2_peak_1392
AM270981	3120219	3121012	794	3120601	210	32.8051	2.58111	31.5458	CBS51388WT2_peak_1393
AM270981	3123807	3124561	755	3124172	299	77.2794	3.66982	75.438	CBS51388WT2_peak_1394
AM270981	3135364	3135667	304	3135602	146	10.6188	1.79821	9.69426	CBS51388WT2_peak_1395
AM270981	3141789	3143026	1238	3142110	256	54.1162	3.14382	52.5751	CBS51388WT2_peak_1396
AM270981	3146575	3147364	790	3146794	251	51.6153	3.08265	50.1067	CBS51388WT2_peak_1397
AM270981	3152861	3153640	780	3153262	214	34.499	2.63004	33.2161	CBS51388WT2_peak_1398
AM270981	3159324	3160589	1266	3159961	434	163.805	5.24938	160.898	CBS51388WT2_peak_1399
AM270981	3160853	3161178	326	3161005	138	6.49955	1.56206	5.65657	CBS51388WT2_peak_1400
AM270981	3163141	3163832	692	3163450	213	25.3153	2.238	24.1612	CBS51388WT2_peak_1401
AM270981	3165723	3166683	961	3166105	344	104.377	4.2203	102.177	CBS51388WT2_peak_1402
AM270981	3169670	3170357	688	3169936	292	73.3163	3.58419	71.526	CBS51388WT2_peak_1403
AM270981	3173406	3173856	451	3173569	196	27.1373	2.40985	25.9567	CBS51388WT2_peak_1404
AM270981	3179002	3180573	1572	3179870	406	145.821	4.97873	143.108	CBS51388WT2_peak_1405
AM270981	3188777	3189612	836	3189045	270	61.3397	3.31507	59.7048	CBS51388WT2_peak_1406
AM270981	3193793	3194933	1141	3194353	231	42.0485	2.838	40.6642	CBS51388WT2_peak_1407
AM270981	3207382	3208432	1051	3207677	211	33.2255	2.59334	31.9603	CBS51388WT2_peak_1408
AM270981	3216641	3218058	1418	3217550	266	59.2433	3.26614	57.6358	CBS51388WT2_peak_1409
AM270981	3219279	3220313	1035	3219754	184	22.6182	2.26306	21.503	CBS51388WT2_peak_1410
AM270981	3224660	3225244	585	3224904	283	68.3273	3.4741	66.6025	CBS51388WT2_peak_1411
AM270981	3228984	3229890	907	3229525	293	55.8685	2.9442	54.3062	CBS51388WT2_peak_1412
AM270981	3233293	3234475	1183	3234075	406	86.8759	3.20771	84.9084	CBS51388WT2_peak_1413
AM270981	3237956	3240383	2428	3239140	585	194.556	4.64821	191.363	CBS51388WT2_peak_1414
AM270981	3245734	3247985	2252	3246442	490	160.069	4.55455	157.204	CBS51388WT2_peak_1415
AM270981	3250355	3250745	391	3250437	205	11.5995	1.67659	10.6596	CBS51388WT2_peak_1416
AM270981	3251054	3251400	347	3251226	183	10.0936	1.6565	9.17932	CBS51388WT2_peak_1417
AM270981	3253584	3254638	1055	3254207	254	53.1108	3.11935	51.5827	CBS51388WT2_peak_1418
AM270981	3259486	3259732	247	3259539	123	5.32129	1.51686	4.50285	CBS51388WT2_peak_1419
AM270981	3261088	3262338	1251	3262066	217	35.7904	2.66674	34.4896	CBS51388WT2_peak_1420
AM270981	3269984	3271042	1059	3270491	308	82.4784	3.77992	80.5677	CBS51388WT2_peak_1421
AM270981	3275933	3276375	443	3276179	187	23.7175	2.29976	22.5861	CBS51388WT2_peak_1422
AM270981	3284594	3285855	1262	3285240	468	148.73	4.43412	145.988	CBS51388WT2_peak_1423
AM270981	3288614	3290256	1643	3289229	440	128.526	4.10399	126.019	CBS51388WT2_peak_1424
AM270981	3294045	3294732	688	3294455	162	15.2158	1.99394	14.2142	CBS51388WT2_peak_1425
AM270981	3297261	3297683	423	3297321	135	7.88133	1.66365	7.00822	CBS51388WT2_peak_1426
AM270981	3299007	3299939	933	3299562	394	137.076	4.81854	134.465	CBS51388WT2_peak_1427
AM270981	3302010	3303472	1463	3302881	500	216.306	6.12861	212.973	CBS51388WT2_peak_1428
AM270981	3307516	3307780	265	3307600	175	19.4468	2.15296	18.3792	CBS51388WT2_peak_1429
AM270981	3311465	3312128	664	3311761	309	83.0631	3.79215	81.1446	CBS51388WT2_peak_1430
AM270981	3313484	3314759	1276	3314232	280	66.6915	3.4374	64.9876	CBS51388WT2_peak_1431
AM270981	3320875	3321955	1081	3321322	259	55.637	3.18051	54.0765	CBS51388WT2_peak_1432
AM270981	3324378	3325423	1046	3324955	449	160.798	4.97573	157.926	CBS51388WT2_peak_1433
AM270981	3328604	3329290	687	3329050	273	41.1292	2.54945	39.7597	CBS51388WT2_peak_1434
AM270981	3333118	3335092	1975	3334164	459	142.601	4.34061	139.925	CBS51388WT2_peak_1435
AM270981	3338276	3338647	372	3338469	159	9.62895	1.69605	8.7228	CBS51388WT2_peak_1436
AM270981	3342857	3343147	291	3343090	199	28.3168	2.44655	27.1197	CBS51388WT2_peak_1437
AM270981	3345352	3346200	849	3345867	295	75.006	3.62089	73.1936	CBS51388WT2_peak_1438
AM270981	3353553	3354328	776	3354019	191	25.2151	2.34869	24.0618	CBS51388WT2_peak_1439
AM270981	3357022	3357324	303	3357086	141	9.32989	1.73705	8.42882	CBS51388WT2_peak_1440
AM270981	3370482	3372840	2359	3372284	313	85.4159	3.84108	83.4664	CBS51388WT2_peak_1441
AM270981	3379930	3383064	3135	3381720	437	128.835	4.13685	126.322	CBS51388WT2_peak_1442
AM270981	3387462	3387656	195	3387611	120	4.75476	1.48016	3.94997	CBS51388WT2_peak_1443
AM270981	3388890	3389698	809	3389497	181	21.5398	2.22636	20.4405	CBS51388WT2_peak_1444
AM270981	3392760	3393208	449	3392982	190	24.8373	2.33645	23.6895	CBS51388WT2_peak_1445
AM270981	3397246	3399440	2195	3397789	383	129.933	4.69737	127.406	CBS51388WT2_peak_1446
AM270981	3403050	3403336	287	3403115	198	27.9215	2.43432	26.7299	CBS51388WT2_peak_1447
AM270981	3409431	3410381	951	3409697	400	58.9926	2.54199	57.3902	CBS51388WT2_peak_1448
AM270981	3411112	3411586	475	3411483	323	17.9142	1.68869	16.8711	CBS51388WT2_peak_1449
AM270981	3411848	3412041	194	3411880	264	5.00568	1.31074	4.1956	CBS51388WT2_peak_1450
AM270981	3412616	3413096	481	3412906	401	26.2169	1.78831	25.0507	CBS51388WT2_peak_1451
AM270981	3413849	3414503	655	3414067	524	44.7291	1.97906	43.3118	CBS51388WT2_peak_1452
AM270981	3415963	3416405	443	3416094	368	5.47761	1.27324	4.65749	CBS51388WT2_peak_1453
AM270981	3418212	3418675	464	3418301	469	13.8157	1.44747	12.8379	CBS51388WT2_peak_1454
AM270981	3419164	3419483	320	3419196	421	6.33744	1.27975	5.49605	CBS51388WT2_peak_1455
AM270981	3421667	3422778	1112	3422631	557	40.0795	1.85874	38.7232	CBS51388WT2_peak_1456
AM270981	3423277	3424070	794	3423509	497	35.3375	1.84765	34.0453	CBS51388WT2_peak_1457
AM270981	3424553	3426049	1497	3425497	378	25.6452	1.8087	24.486	CBS51388WT2_peak_1458
AM270981	3426394	3426857	464	3426513	277	10.9929	1.53235	10.0628	CBS51388WT2_peak_1459
AM270981	3432732	3433445	714	3433182	359	89.3958	3.5802	87.3963	CBS51388WT2_peak_1460
AM270981	3434744	3436568	1825	3436060	430	89.8333	3.15801	87.8274	CBS51388WT2_peak_1461
AM270981	3439398	3440188	791	3439726	400	94.4144	3.44443	92.3515	CBS51388WT2_peak_1462
AM270981	3440611	3441268	658	3441017	274	49.7257	2.84726	48.242	CBS51388WT2_peak_1463
AM270981	3444657	3445436	780	3445085	225	39.3206	2.7646	37.9725	CBS51388WT2_peak_1464
AM270981	3447445	3447887	443	3447647	177	20.1349	2.17743	19.0568	CBS51388WT2_peak_1465
AM270981	3452434	3453421	988	3453101	264	41.8447	2.62147	40.4646	CBS51388WT2_peak_1466
AM270981	3455152	3455619	468	3455409	229	24.8292	2.14914	23.6839	CBS51388WT2_peak_1467
AM270981	3456404	3457912	1509	3457178	292	49.2947	2.72805	47.8168	CBS51388WT2_peak_1468
AM270981	3462685	3463900	1216	3463147	283	68.3273	3.4741	66.6025	CBS51388WT2_peak_1469
AM270981	3470372	3471203	832	3470906	407	146.525	4.99096	143.805	CBS51388WT2_peak_1470
AM270981	3472603	3473407	805	3472970	210	32.8051	2.58111	31.5458	CBS51388WT2_peak_1471
AM270981	3474244	3474765	522	3474417	228	40.676	2.8013	39.3102	CBS51388WT2_peak_1472
AM270981	3482001	3482891	891	3482283	180	21.185	2.21413	20.091	CBS51388WT2_peak_1473
AM270981	3484316	3484713	398	3484352	137	8.35206	1.68812	7.46974	CBS51388WT2_peak_1474
AM270981	3490577	3490853	277	3490748	178	7.18785	1.51594	6.33095	CBS51388WT2_peak_1475
AM270981	3491179	3494308	3130	3493083	341	66.1602	2.98917	64.4631	CBS51388WT2_peak_1476
AM270981	3498843	3499966	1124	3499389	302	78.9996	3.70652	77.1354	CBS51388WT2_peak_1477
AM270981	3502572	3502902	331	3502838	187	12.9865	1.78738	12.0228	CBS51388WT2_peak_1478
AM270981	3505881	3508264	2384	3507379	312	72.9256	3.39921	71.1413	CBS51388WT2_peak_1479
AM270981	3512203	3512921	719	3512782	310	80.7058	3.69495	78.8217	CBS51388WT2_peak_1480
AM270981	3513290	3513883	594	3513545	217	35.7904	2.66674	34.4896	CBS51388WT2_peak_1481
AM270981	3515696	3516084	389	3515800	163	15.526	2.00617	14.5193	CBS51388WT2_peak_1482
AM270981	3524867	3526957	2091	3525392	332	66.5707	3.05357	64.8705	CBS51388WT2_peak_1483
AM270981	3535880	3536123	244	3535958	131	6.97697	1.61472	6.1221	CBS51388WT2_peak_1484
AM270981	3538044	3538526	483	3538329	190	24.8373	2.33645	23.6895	CBS51388WT2_peak_1485
AM270981	3542168	3542838	671	3542469	181	21.5398	2.22636	20.4405	CBS51388WT2_peak_1486
AM270981	3552542	3553517	976	3553000	382	129.256	4.68514	126.737	CBS51388WT2_peak_1487
AM270981	3560981	3563160	2180	3561521	390	119.092	4.25785	116.706	CBS51388WT2_peak_1488
AM270981	3573733	3574681	949	3574135	197	27.5283	2.42208	26.3422	CBS51388WT2_peak_1489
AM270981	3576786	3577193	408	3577078	171	18.0998	2.10403	17.0528	CBS51388WT2_peak_1490
AM270981	3581265	3582167	903	3581679	397	139.535	4.86863	136.892	CBS51388WT2_peak_1491
AM270981	3584513	3585162	650	3584789	256	54.1162	3.14382	52.5751	CBS51388WT2_peak_1492
AM270981	3594822	3595362	541	3595203	135	7.88133	1.66365	7.00822	CBS51388WT2_peak_1493
AM270981	3596373	3596976	604	3596613	245	48.6707	3.00926	47.2002	CBS51388WT2_peak_1494
AM270981	3600105	3601476	1372	3600505	253	52.6106	3.10712	51.0889	CBS51388WT2_peak_1495
AM270981	3602935	3603860	926	3603386	234	43.4376	2.8747	42.0351	CBS51388WT2_peak_1496
AM270981	3606026	3606712	687	3606396	268	60.2883	3.29061	58.6673	CBS51388WT2_peak_1497
AM270981	3609823	3610891	1069	3610571	291	72.756	3.57196	70.973	CBS51388WT2_peak_1498
AM270981	3612575	3613177	603	3612948	219	36.6613	2.6912	35.3486	CBS51388WT2_peak_1499
AM270981	3616554	3617400	847	3617077	367	119.231	4.50165	116.841	CBS51388WT2_peak_1500
AM270981	3618797	3619067	271	3618894	174	19.1064	2.14073	18.044	CBS51388WT2_peak_1501
AM270981	3619422	3619655	234	3619550	122	5.12911	1.50463	4.31519	CBS51388WT2_peak_1502
AM270981	3622236	3622898	663	3622454	213	34.0725	2.61781	32.7954	CBS51388WT2_peak_1503
AM270982	5456	6253	798	5918	319	88.9863	3.91448	86.9899	CBS51388WT2_peak_1504
AM270982	8538	9005	468	8786	318	88.3879	3.90225	86.3991	CBS51388WT2_peak_1505
AM270982	16745	17280	536	16972	335	98.743	4.1102	96.6194	CBS51388WT2_peak_1506
AM270982	20015	20280	266	20179	121	4.94024	1.4924	4.1309	CBS51388WT2_peak_1507
AM270982	20733	21437	705	21136	266	55.9357	3.13597	54.373	CBS51388WT2_peak_1508
AM270982	21994	22767	774	22531	237	44.8432	2.91139	43.4226	CBS51388WT2_peak_1509
AM270982	24700	25360	661	24985	283	39.1969	2.43795	37.8523	CBS51388WT2_peak_1510
AM270982	27219	28796	1578	28325	533	223.913	5.93202	220.54	CBS51388WT2_peak_1511
AM270982	34961	36520	1560	35519	347	106.278	4.257	104.054	CBS51388WT2_peak_1512
AM270982	38302	38893	592	38642	212	33.648	2.60558	32.3768	CBS51388WT2_peak_1513
AM270982	43151	44784	1634	43675	458	137.81	4.21656	135.19	CBS51388WT2_peak_1514
AM270982	46527	47485	959	46950	359	79.0875	3.26616	77.2226	CBS51388WT2_peak_1515
AM270982	51474	52040	567	51653	154	9.767	1.71946	8.85966	CBS51388WT2_peak_1516
AM270982	52994	54393	1400	53495	352	109.47	4.31816	107.206	CBS51388WT2_peak_1517
AM270982	60093	61719	1627	60687	463	187.561	5.67599	184.43	CBS51388WT2_peak_1518
AM270982	63444	63719	276	63479	167	16.7926	2.0551	15.7657	CBS51388WT2_peak_1519
AM270982	71090	72144	1055	71520	461	186.043	5.65153	182.925	CBS51388WT2_peak_1520
AM270982	75881	76458	578	76063	188	24.0885	2.31199	22.9516	CBS51388WT2_peak_1521
AM270982	79080	79927	848	79601	188	24.0885	2.31199	22.9516	CBS51388WT2_peak_1522
AM270982	83877	84981	1105	84265	342	103.116	4.19583	100.934	CBS51388WT2_peak_1523
AM270982	88528	89185	658	88959	187	23.7175	2.29976	22.5861	CBS51388WT2_peak_1524
AM270982	91405	91906	502	91690	160	14.6033	1.96947	13.6117	CBS51388WT2_peak_1525
AM270982	95261	96265	1005	95721	400	141.621	4.90533	138.954	CBS51388WT2_peak_1526
AM270982	97679	98213	535	97942	231	42.0485	2.838	40.6642	CBS51388WT2_peak_1527
AM270982	104169	105718	1550	105343	297	76.1398	3.64536	74.3129	CBS51388WT2_peak_1528
AM270982	114462	115135	674	114844	149	11.4268	1.83491	10.4883	CBS51388WT2_peak_1529
AM270982	123844	126559	2716	125164	490	182.465	5.18956	179.373	CBS51388WT2_peak_1530
AM270982	137433	137983	551	137707	236	44.3729	2.89916	42.9582	CBS51388WT2_peak_1531
AM270982	143477	146219	2743	143874	287	70.5296	3.52303	68.7758	CBS51388WT2_peak_1532
AM270982	148519	149381	863	149029	415	148.417	4.95978	145.68	CBS51388WT2_peak_1533
AM270982	151016	151884	869	151797	142	6.94628	1.58118	6.09409	CBS51388WT2_peak_1534
AM270982	154480	156042	1563	155543	356	90.6546	3.6431	88.6397	CBS51388WT2_peak_1535
AM270982	158250	159488	1239	158853	294	55.3965	2.92185	53.8404	CBS51388WT2_peak_1536
AM270982	160314	161397	1084	160568	177	17.9924	2.06962	16.9486	CBS51388WT2_peak_1537
AM270982	172954	173632	679	173528	199	28.3168	2.44655	27.1197	CBS51388WT2_peak_1538
AM270982	179184	179578	395	179432	126	5.91781	1.55356	5.08567	CBS51388WT2_peak_1539
AM270982	181333	181896	564	181607	173	18.7684	2.1285	17.7112	CBS51388WT2_peak_1540
AM270982	183675	184762	1088	184347	263	57.6879	3.22945	56.1008	CBS51388WT2_peak_1541
AM270982	188587	189076	490	188852	217	35.7904	2.66674	34.4896	CBS51388WT2_peak_1542
AM270982	192704	193225	522	192874	259	55.637	3.18051	54.0765	CBS51388WT2_peak_1543
AM270982	193732	194790	1059	194229	294	74.4413	3.60866	72.6364	CBS51388WT2_peak_1544
AM270982	199528	200411	884	200079	348	106.914	4.26923	104.682	CBS51388WT2_peak_1545
AM270982	202485	204243	1759	203757	226	37.5141	2.68048	36.1922	CBS51388WT2_peak_1546
AM270982	207476	209268	1793	208497	181	17.1558	2.01042	16.1235	CBS51388WT2_peak_1547
AM270982	212130	214881	2752	213781	408	106.729	3.73398	104.501	CBS51388WT2_peak_1548
AM270982	218061	218620	560	218361	204	17.7361	1.94933	16.6967	CBS51388WT2_peak_1549
AM270982	219388	220004	617	219668	224	38.8725	2.75237	37.5304	CBS51388WT2_peak_1550
AM270982	221845	222676	832	222395	241	41.3787	2.74098	40.005	CBS51388WT2_peak_1551
AM270982	225586	226007	422	225816	158	8.61318	1.64063	7.72597	CBS51388WT2_peak_1552
AM270982	227309	227785	477	227423	217	28.9423	2.37164	27.7378	CBS51388WT2_peak_1553
AM270982	228566	229757	1192	229093	376	123.796	4.56174	121.349	CBS51388WT2_peak_1554
AM270982	232032	232849	818	232298	160	14.6033	1.96947	13.6117	CBS51388WT2_peak_1555
AM270982	238326	239017	692	238609	252	52.1121	3.09488	50.5969	CBS51388WT2_peak_1556
AM270982	240861	241161	301	241089	149	11.4268	1.83491	10.4883	CBS51388WT2_peak_1557
AM270982	242332	242812	481	242531	172	18.4329	2.11627	17.3808	CBS51388WT2_peak_1558
AM270982	244936	245453	518	245147	150	11.7018	1.84714	10.7585	CBS51388WT2_peak_1559
AM270982	247814	248604	791	248258	222	37.9823	2.7279	36.6518	CBS51388WT2_peak_1560
AM270982	250434	250663	230	250544	139	8.83498	1.71258	7.94332	CBS51388WT2_peak_1561
AM270982	253044	254262	1219	253448	375	124.545	4.59951	122.085	CBS51388WT2_peak_1562
AM270982	261484	262926	1443	262513	236	44.3729	2.89916	42.9582	CBS51388WT2_peak_1563
AM270982	265974	266434	461	266186	260	56.1473	3.19275	54.58	CBS51388WT2_peak_1564
AM270982	282100	282976	877	282341	207	31.556	2.54441	30.3142	CBS51388WT2_peak_1565
AM270982	286103	286759	657	286320	221	35.8137	2.64091	34.5126	CBS51388WT2_peak_1566
AM270982	287522	288908	1387	288079	234	43.4376	2.8747	42.0351	CBS51388WT2_peak_1567
AM270982	290214	291036	823	290597	255	53.6127	3.13158	52.0781	CBS51388WT2_peak_1568
AM270982	304293	306329	2037	305372	273	62.9288	3.35177	61.2734	CBS51388WT2_peak_1569
AM270982	308939	309641	703	309278	225	36.9872	2.66474	35.6718	CBS51388WT2_peak_1570
AM270982	312233	312806	574	312562	184	22.6182	2.26306	21.503	CBS51388WT2_peak_1571
AM270982	315292	315727	436	315521	182	21.8969	2.23859	20.7923	CBS51388WT2_peak_1572
AM270982	316946	317212	267	317135	168	17.1156	2.06733	16.0837	CBS51388WT2_peak_1573
AM270982	320141	320636	496	320382	220	37.0997	2.70344	35.781	CBS51388WT2_peak_1574
AM270982	325565	326478	914	326046	323	91.3937	3.96341	89.3671	CBS51388WT2_peak_1575
AM270982	332060	332532	473	332344	198	10.3712	1.63577	9.45122	CBS51388WT2_peak_1576
AM270982	333614	336327	2714	335554	454	115.038	3.64781	112.705	CBS51388WT2_peak_1577
AM270982	343421	343631	211	343455	126	5.91781	1.55356	5.08567	CBS51388WT2_peak_1578
AM270982	352742	353682	941	353429	322	90.7899	3.95118	88.7707	CBS51388WT2_peak_1579
AM270982	364702	366225	1524	364924	170	17.7693	2.0918	16.7273	CBS51388WT2_peak_1580
AM270982	367815	368761	947	368326	538	247.061	6.59345	243.557	CBS51388WT2_peak_1581
AM270982	371642	372159	518	371908	200	28.7143	2.45878	27.5116	CBS51388WT2_peak_1582
AM270982	379385	379886	502	379589	191	25.2151	2.34869	24.0618	CBS51388WT2_peak_1583
AM270982	382269	382800	532	382549	193	25.9774	2.37315	24.813	CBS51388WT2_peak_1584
AM270982	386367	389300	2934	387770	374	80.1082	3.20441	78.2321	CBS51388WT2_peak_1585
AM270982	391768	392255	488	391976	281	41.2881	2.51634	39.9151	CBS51388WT2_peak_1586
AM270982	393633	394245	613	393960	245	38.4413	2.60055	37.1048	CBS51388WT2_peak_1587
AM270982	396797	397709	913	397214	469	192.138	5.74939	188.969	CBS51388WT2_peak_1588
AM270982	402492	402670	179	402590	113	3.55253	1.39453	2.7797	CBS51388WT2_peak_1589
AM270982	406798	407180	383	406915	144	10.0945	1.77375	9.17932	CBS51388WT2_peak_1590
AM270982	408869	409835	967	409494	202	29.5157	2.48325	28.3019	CBS51388WT2_peak_1591
AM270982	415831	416507	677	416203	199	28.3168	2.44655	27.1197	CBS51388WT2_peak_1592
AM270982	420084	421203	1120	420713	283	68.3273	3.4741	66.6025	CBS51388WT2_peak_1593
AM270982	425486	427904	2419	426442	254	53.1108	3.11935	51.5827	CBS51388WT2_peak_1594
AM270982	430151	430621	471	430384	188	24.0885	2.31199	22.9516	CBS51388WT2_peak_1595
AM270982	433725	434252	528	434012	154	12.8296	1.89608	11.8672	CBS51388WT2_peak_1596
AM270982	436425	436653	229	436507	126	5.91781	1.55356	5.08567	CBS51388WT2_peak_1597
AM270982	440663	441094	432	440857	210	32.8051	2.58111	31.5458	CBS51388WT2_peak_1598
AM270982	442772	443652	881	443440	298	76.7088	3.65759	74.8749	CBS51388WT2_peak_1599
AM270982	448163	450616	2454	448787	396	75.0741	2.95386	73.2612	CBS51388WT2_peak_1600
AM270982	453717	456308	2592	454123	412	34.2327	1.95037	32.9544	CBS51388WT2_peak_1601
AM270982	459580	460216	637	459938	355	23.6667	1.79554	22.5382	CBS51388WT2_peak_1602
AM270982	462717	463262	546	462890	309	23.9625	1.88837	22.8291	CBS51388WT2_peak_1603
AM270982	463751	465406	1656	464945	427	70.3236	2.71085	68.5745	CBS51388WT2_peak_1604
AM270982	468769	469184	416	468958	312	23.925	1.88099	22.7919	CBS51388WT2_peak_1605
AM270982	471060	472075	1016	471448	349	72.6935	3.1376	70.9142	CBS51388WT2_peak_1606
AM270982	472440	473645	1206	473059	331	68.1983	3.11028	66.4775	CBS51388WT2_peak_1607
AM270982	478895	479852	958	479468	409	147.936	5.01543	145.201	CBS51388WT2_peak_1608
AM270982	480269	480829	561	480472	225	39.3206	2.7646	37.9725	CBS51388WT2_peak_1609
AM270982	488510	489364	855	488933	317	87.7908	3.89001	85.8097	CBS51388WT2_peak_1610
AM270982	492161	493046	886	492616	486	205.285	5.95735	202.014	CBS51388WT2_peak_1611
AM270982	498922	499942	1021	499343	340	101.86	4.17137	99.6944	CBS51388WT2_peak_1612
AM270982	501041	501729	689	501589	138	6.67261	1.57373	5.82549	CBS51388WT2_peak_1613
AM270982	502367	502596	230	502447	148	6.04169	1.50788	5.20829	CBS51388WT2_peak_1614
AM270982	505000	505846	847	505584	268	60.2883	3.29061	58.6673	CBS51388WT2_peak_1615
AM270982	506625	507446	822	506991	299	77.2794	3.66982	75.438	CBS51388WT2_peak_1616
AM270982	511989	512998	1010	512222	342	103.116	4.19583	100.934	CBS51388WT2_peak_1617
AM270982	514198	514585	388	514217	123	5.32129	1.51686	4.50285	CBS51388WT2_peak_1618
AM270982	517675	518096	422	517782	280	66.6915	3.4374	64.9876	CBS51388WT2_peak_1619
AM270982	521638	522108	471	521846	200	28.7143	2.45878	27.5116	CBS51388WT2_peak_1620
AM270982	525980	526253	274	526193	125	5.71567	1.54133	4.88811	CBS51388WT2_peak_1621
AM270982	530154	530979	826	530591	299	77.2794	3.66982	75.438	CBS51388WT2_peak_1622
AM270982	533172	533702	531	533422	270	46.615	2.75947	45.173	CBS51388WT2_peak_1623
AM270982	533939	534387	449	534218	150	6.18992	1.5131	5.35253	CBS51388WT2_peak_1624
AM270982	534874	535132	259	534924	170	10.6376	1.71904	9.71294	CBS51388WT2_peak_1625
AM270982	536938	538500	1563	538107	356	63.9532	2.84767	62.2873	CBS51388WT2_peak_1626
AM270982	541514	543201	1688	542769	442	144.117	4.53682	141.425	CBS51388WT2_peak_1627
AM270982	545711	545952	242	545756	191	15.9631	1.91487	14.9503	CBS51388WT2_peak_1628
AM270982	549396	550281	886	549860	344	104.377	4.2203	102.177	CBS51388WT2_peak_1629
AM270982	552397	552679	283	552526	243	28.8521	2.24627	27.6483	CBS51388WT2_peak_1630
AM270982	555162	556598	1437	556054	479	183.451	5.34327	180.353	CBS51388WT2_peak_1631
AM270982	563768	564882	1115	564072	249	50.6269	3.05819	49.1311	CBS51388WT2_peak_1632
AM270982	568491	569095	605	568685	186	23.3488	2.28752	22.2229	CBS51388WT2_peak_1633
AM270982	571000	572073	1074	571409	248	50.1352	3.04595	48.6458	CBS51388WT2_peak_1634
AM270982	573253	573965	713	573507	289	68.1883	3.41613	66.4677	CBS51388WT2_peak_1635
AM270982	575810	576498	689	576160	264	58.2047	3.24168	56.611	CBS51388WT2_peak_1636
AM270982	581529	581905	377	581720	175	19.4468	2.15296	18.3792	CBS51388WT2_peak_1637
AM270982	584252	584827	576	584557	167	16.7926	2.0551	15.7657	CBS51388WT2_peak_1638
AM270982	589445	589961	517	589652	168	17.1156	2.06733	16.0837	CBS51388WT2_peak_1639
AM270982	593805	594472	668	594188	261	53.8033	3.09149	52.2672	CBS51388WT2_peak_1640
AM270982	597183	598169	987	598066	176	14.9621	1.92168	13.965	CBS51388WT2_peak_1641
AM270982	599279	600152	874	599929	299	62.7374	3.14149	61.0862	CBS51388WT2_peak_1642
AM270982	603650	604934	1285	604391	245	36.6208	2.53041	35.3109	CBS51388WT2_peak_1643
AM270982	606087	606882	796	606639	241	38.1491	2.61246	36.8174	CBS51388WT2_peak_1644
AM270982	610596	611383	788	610870	244	48.1861	2.99702	46.7218	CBS51388WT2_peak_1645
AM270982	618110	619093	984	618754	190	24.8373	2.33645	23.6895	CBS51388WT2_peak_1646
AM270982	621749	622374	626	622090	191	25.2151	2.34869	24.0618	CBS51388WT2_peak_1647
AM270982	632540	636058	3519	634364	6382	281.935	1.62513	278.292	CBS51388WT2_peak_1648
AM270982	640218	640599	382	640277	6202	17.8548	1.11925	16.8122	CBS51388WT2_peak_1649
AM270982	641738	643184	1447	642704	6368	34.0707	1.17043	32.7954	CBS51388WT2_peak_1650
AM270982	643367	643715	349	643529	6223	26.1164	1.14812	24.951	CBS51388WT2_peak_1651
AM270982	648625	649027	403	648706	6195	21.9179	1.13425	20.8131	CBS51388WT2_peak_1652
AM270982	650179	651393	1215	650704	6335	23.8756	1.1393	22.7429	CBS51388WT2_peak_1653
AM270982	651824	652123	300	651953	6135	12.1647	1.09604	11.215	CBS51388WT2_peak_1654
AM270982	656614	656883	270	656657	6109	9.0203	1.08076	8.12692	CBS51388WT2_peak_1655
AM270982	658127	662512	4386	659093	6366	97.9143	1.3175	95.8039	CBS51388WT2_peak_1656
AM270982	669694	671313	1620	670129	342	93.3145	3.84956	91.2631	CBS51388WT2_peak_1657
AM270982	675568	676504	937	676001	262	53.0686	3.05506	51.5435	CBS51388WT2_peak_1658
AM270982	680300	682227	1928	680728	506	156.29	4.32576	153.466	CBS51388WT2_peak_1659
AM270982	685284	686190	907	685591	368	83.1187	3.32762	81.1998	CBS51388WT2_peak_1660
AM270982	687059	687913	855	687520	177	18.6745	2.10387	17.6205	CBS51388WT2_peak_1661
AM270982	691641	692402	762	692028	241	46.7427	2.96032	45.2971	CBS51388WT2_peak_1662
AM270982	692774	693563	790	693176	181	21.5398	2.22636	20.4405	CBS51388WT2_peak_1663
AM270982	695248	695719	472	695326	155	13.1185	1.90831	12.1514	CBS51388WT2_peak_1664
AM270982	698996	699585	590	699546	133	7.4229	1.63919	6.55904	CBS51388WT2_peak_1665
AM270982	703365	704178	814	703886	225	39.3206	2.7646	37.9725	CBS51388WT2_peak_1666
AM270982	705589	706090	502	705661	166	16.4721	2.04287	15.4502	CBS51388WT2_peak_1667
AM270982	712640	713253	614	712880	167	16.7926	2.0551	15.7657	CBS51388WT2_peak_1668
AM270982	718750	720391	1642	719288	259	55.637	3.18051	54.0765	CBS51388WT2_peak_1669
AM270982	723375	724091	717	723794	186	23.3488	2.28752	22.2229	CBS51388WT2_peak_1670
AM270982	729245	729912	668	729522	296	75.5721	3.63313	73.7525	CBS51388WT2_peak_1671
AM270982	741925	743784	1860	742486	338	100.609	4.1469	98.4607	CBS51388WT2_peak_1672
AM270982	745447	745891	445	745692	191	11.0057	1.6818	10.0755	CBS51388WT2_peak_1673
AM270982	747996	749974	1979	749381	246	49.1572	3.02149	47.6803	CBS51388WT2_peak_1674
AM270982	753684	753936	253	753765	128	6.3318	1.57802	5.49047	CBS51388WT2_peak_1675
AM270982	754635	755296	662	755016	262	57.1728	3.21721	55.5922	CBS51388WT2_peak_1676
AM270982	758499	759582	1084	758934	348	90.1356	3.69079	88.1276	CBS51388WT2_peak_1677
AM270982	762853	764506	1654	764008	338	100.609	4.1469	98.4607	CBS51388WT2_peak_1678
AM270982	768849	770358	1510	769772	433	159.352	5.11241	156.495	CBS51388WT2_peak_1679
AM270982	773894	775286	1393	774440	295	63.2727	3.18895	61.6147	CBS51388WT2_peak_1680
AM270982	777910	778195	286	778039	143	9.03027	1.71121	8.13679	CBS51388WT2_peak_1681
AM270982	780156	781023	868	780630	326	93.2133	4.00011	91.1627	CBS51388WT2_peak_1682
AM270982	783071	783480	410	783317	152	12.2602	1.87161	11.3073	CBS51388WT2_peak_1683
AM270982	785860	786110	251	785981	158	14.0014	1.94501	13.0195	CBS51388WT2_peak_1684
AM270982	787471	789178	1708	787846	246	49.1572	3.02149	47.6803	CBS51388WT2_peak_1685
AM270982	791795	793020	1226	792139	280	42.4377	2.55977	41.0505	CBS51388WT2_peak_1686
AM270982	793698	794977	1280	794740	232	29.1026	2.3041	27.8968	CBS51388WT2_peak_1687
AM270982	796425	796899	475	796819	180	6.0873	1.45194	5.25343	CBS51388WT2_peak_1688
AM270982	799320	799699	380	799463	176	13.6747	1.85677	12.7005	CBS51388WT2_peak_1689
AM270982	800794	802151	1358	801496	420	155.77	5.14999	152.95	CBS51388WT2_peak_1690
AM270982	808778	809698	921	809131	251	51.6153	3.08265	50.1067	CBS51388WT2_peak_1691
AM270982	817106	817420	315	817323	255	7.76891	1.436	6.8993	CBS51388WT2_peak_1692
AM270982	817882	822190	4309	821063	589	99.6424	2.7691	97.5083	CBS51388WT2_peak_1693
AM270982	822439	823109	671	822617	396	34.1442	1.97725	32.8666	CBS51388WT2_peak_1694
AM270982	829437	832797	3361	831868	341	94.6119	3.90359	92.5439	CBS51388WT2_peak_1695
AM270982	837104	837545	442	837313	201	29.1139	2.47101	27.9057	CBS51388WT2_peak_1696
AM270982	839962	840421	460	840214	181	21.5398	2.22636	20.4405	CBS51388WT2_peak_1697
AM270982	846015	847181	1167	846336	288	71.084	3.53526	69.3228	CBS51388WT2_peak_1698
AM270982	850649	852142	1494	851719	264	58.2047	3.24168	56.611	CBS51388WT2_peak_1699
AM270982	861777	862284	508	862038	275	63.9961	3.37624	62.327	CBS51388WT2_peak_1700
AM270982	866368	867887	1520	866559	434	92.8301	3.21103	90.7859	CBS51388WT2_peak_1701
AM270982	871008	872628	1621	871164	444	31.0544	1.83352	29.8214	CBS51388WT2_peak_1702
AM270982	874659	876105	1447	875195	558	73.4616	2.40652	71.6703	CBS51388WT2_peak_1703
AM270982	876804	878411	1608	878007	300	21.0972	1.82167	20.0064	CBS51388WT2_peak_1704
AM270982	881247	881451	205	881323	129	6.54367	1.59026	5.69782	CBS51388WT2_peak_1705
AM270982	886990	889218	2229	888119	479	199.84	5.87172	196.608	CBS51388WT2_peak_1706
AM270982	895353	897473	2121	895702	289	71.6398	3.5475	69.8714	CBS51388WT2_peak_1707
AM270982	904611	905800	1190	905424	308	40.0667	2.36502	38.7105	CBS51388WT2_peak_1708
AM270982	907744	907951	208	907836	181	4.40288	1.35282	3.60705	CBS51388WT2_peak_1709
AM270982	908245	910052	1808	909356	463	108.596	3.438	106.345	CBS51388WT2_peak_1710
AM270982	915140	916336	1197	915543	289	71.6398	3.5475	69.8714	CBS51388WT2_peak_1711
AM270982	920318	921140	823	920677	270	61.3397	3.31507	59.7048	CBS51388WT2_peak_1712
AM270982	923923	925149	1227	924729	301	78.4247	3.69429	76.5681	CBS51388WT2_peak_1713
AM270982	928455	928812	358	928580	174	12.9016	1.82436	11.9386	CBS51388WT2_peak_1714
AM270982	931290	932444	1155	932039	261	47.882	2.86282	46.4225	CBS51388WT2_peak_1715
AM270982	933563	934731	1169	934289	335	92.8567	3.8986	90.8124	CBS51388WT2_peak_1716
AM270982	937533	937742	210	937699	107	2.65983	1.32114	1.91478	CBS51388WT2_peak_1717
AM270982	941538	942015	478	941791	176	19.7896	2.1652	18.7168	CBS51388WT2_peak_1718
AM270982	943727	945445	1719	944422	278	65.6087	3.41294	63.9188	CBS51388WT2_peak_1719
AM270982	946893	947290	398	947095	144	10.0945	1.77375	9.17932	CBS51388WT2_peak_1720
AM270982	952611	954016	1406	953728	356	83.6838	3.4249	81.7573	CBS51388WT2_peak_1721
AM270982	954643	955653	1011	955414	260	39.0179	2.54044	37.6746	CBS51388WT2_peak_1722
AM270982	955835	956160	326	956091	156	6.91788	1.54519	6.06595	CBS51388WT2_peak_1723
AM270982	958183	958706	524	958443	282	38.1557	2.40798	36.8239	CBS51388WT2_peak_1724
AM270982	962300	963307	1008	962509	352	75.6048	3.20628	73.7849	CBS51388WT2_peak_1725
AM270982	965897	967810	1914	966310	267	39.6867	2.52888	38.3359	CBS51388WT2_peak_1726
AM270982	971362	972486	1125	971638	291	71.5541	3.526	69.7895	CBS51388WT2_peak_1727
AM270982	974461	975113	653	974748	208	26.8981	2.33118	25.7217	CBS51388WT2_peak_1728
AM270982	977255	977506	252	977287	133	3.59528	1.36174	2.82192	CBS51388WT2_peak_1729
AM270982	979025	980756	1732	980144	339	65.0465	2.96706	63.3666	CBS51388WT2_peak_1730
AM270982	983459	985130	1672	984769	281	57.0755	3.06701	55.4986	CBS51388WT2_peak_1731
AM270982	988050	988252	203	988090	165	10.3632	1.71903	9.44331	CBS51388WT2_peak_1732
AM270982	991837	993068	1232	992318	363	107.364	4.13114	105.129	CBS51388WT2_peak_1733
AM270982	996716	996977	262	996873	212	9.12744	1.55186	8.23062	CBS51388WT2_peak_1734
AM270982	998291	998591	301	998354	205	11.0313	1.65106	10.1009	CBS51388WT2_peak_1735
AM270982	1000562	1002060	1499	1000980	389	76.7154	3.03048	74.8813	CBS51388WT2_peak_1736
AM270982	1010829	1011407	579	1011019	214	34.499	2.63004	33.2161	CBS51388WT2_peak_1737
AM270982	1012153	1013102	950	1012662	330	95.6578	4.04904	93.5753	CBS51388WT2_peak_1738
AM270982	1017392	1019701	2310	1017710	418	107.534	3.68602	105.297	CBS51388WT2_peak_1739
AM270982	1020837	1021161	325	1021036	203	10.3313	1.62343	9.41415	CBS51388WT2_peak_1740
AM270982	1023854	1025401	1548	1024794	239	45.7894	2.93586	44.3563	CBS51388WT2_peak_1741
AM270982	1032897	1033863	967	1033638	133	7.4229	1.63919	6.55904	CBS51388WT2_peak_1742
AM270982	1039031	1039309	279	1039130	140	9.08095	1.72482	8.18454	CBS51388WT2_peak_1743
AM270982	1044446	1044814	369	1044758	130	6.75871	1.60249	5.90833	CBS51388WT2_peak_1744
AM270982	1047888	1048611	724	1048371	257	54.6215	3.15605	53.0739	CBS51388WT2_peak_1745
AM270982	1051481	1051792	312	1051587	186	23.3488	2.28752	22.2229	CBS51388WT2_peak_1746
AM270982	1052936	1053851	916	1053557	268	48.4938	2.84021	47.0272	CBS51388WT2_peak_1747
AM270982	1057180	1057616	437	1057382	346	19.8745	1.70977	18.8011	CBS51388WT2_peak_1748
AM270982	1058210	1060841	2632	1059157	446	57.3099	2.36852	55.7284	CBS51388WT2_peak_1749
AM270982	1061039	1061972	934	1061701	425	50.6844	2.28096	49.1882	CBS51388WT2_peak_1750
AM270982	1066563	1067707	1145	1067225	268	60.2883	3.29061	58.6673	CBS51388WT2_peak_1751
AM270982	1078198	1078763	566	1078449	212	33.648	2.60558	32.3768	CBS51388WT2_peak_1752
AM270982	1080688	1081546	859	1081144	208	31.9703	2.55664	30.7228	CBS51388WT2_peak_1753
AM270982	1081832	1084579	2748	1082574	205	30.7336	2.51995	29.5031	CBS51388WT2_peak_1754
AM270982	1087385	1087621	237	1087550	131	6.97697	1.61472	6.1221	CBS51388WT2_peak_1755
AM270982	1099523	1100467	945	1100035	264	58.2047	3.24168	56.611	CBS51388WT2_peak_1756
AM270982	1101896	1102790	895	1102238	275	63.9961	3.37624	62.327	CBS51388WT2_peak_1757
AM270982	1110196	1110489	294	1110291	179	20.8326	2.20189	19.7439	CBS51388WT2_peak_1758
AM270982	1113720	1114381	662	1114037	229	36.7553	2.62923	35.4418	CBS51388WT2_peak_1759
AM270982	1117578	1120610	3033	1118393	374	89.1304	3.46448	87.133	CBS51388WT2_peak_1760
AM270982	1124115	1124651	537	1124274	149	11.4268	1.83491	10.4883	CBS51388WT2_peak_1761
AM270982	1128752	1129191	440	1128958	172	17.8623	2.08679	16.8195	CBS51388WT2_peak_1762
AM270982	1132655	1133996	1342	1133166	355	84.0041	3.44181	82.0753	CBS51388WT2_peak_1763
AM270982	1135228	1136563	1336	1135548	327	52.8576	2.66624	51.3341	CBS51388WT2_peak_1764
AM270982	1138520	1141195	2676	1139793	202	27.107	2.37334	25.929	CBS51388WT2_peak_1765
AM270982	1154855	1155944	1090	1155417	242	47.222	2.97256	45.7702	CBS51388WT2_peak_1766
AM270982	1159377	1160724	1348	1160071	322	70.4216	3.24069	68.6717	CBS51388WT2_peak_1767
AM270982	1163496	1164147	652	1163828	241	46.5378	2.9518	45.0963	CBS51388WT2_peak_1768
AM270982	1177070	1179045	1976	1178660	380	88.567	3.40815	86.577	CBS51388WT2_peak_1769
AM270982	1181302	1182045	744	1181680	280	41.7655	2.5371	40.3861	CBS51388WT2_peak_1770
AM270982	1188743	1189484	742	1189088	242	47.222	2.97256	45.7702	CBS51388WT2_peak_1771
AM270982	1193694	1194151	458	1193840	202	19.2641	2.02368	18.2005	CBS51388WT2_peak_1772
AM270982	1196219	1196603	385	1196318	145	6.7836	1.56287	5.93297	CBS51388WT2_peak_1773
AM270982	1196932	1198649	1718	1197315	420	110.564	3.75547	108.288	CBS51388WT2_peak_1774
AM270982	1201366	1202310	945	1201760	268	40.3218	2.54624	38.9611	CBS51388WT2_peak_1775
AM270982	1232816	1233552	737	1232989	160	14.6033	1.96947	13.6117	CBS51388WT2_peak_1776
AM270982	1234058	1235590	1533	1234532	261	56.6592	3.20498	55.0853	CBS51388WT2_peak_1777
AM270982	1239750	1242714	2965	1241772	508	149.309	4.13784	146.564	CBS51388WT2_peak_1778
AM270982	1249804	1250273	470	1250069	211	33.2255	2.59334	31.9603	CBS51388WT2_peak_1779
AM270982	1252537	1252813	277	1252693	144	10.0945	1.77375	9.17932	CBS51388WT2_peak_1780
AM270982	1262393	1263105	713	1262869	256	54.1162	3.14382	52.5751	CBS51388WT2_peak_1781
AM270982	1277235	1277840	606	1277537	184	22.6182	2.26306	21.503	CBS51388WT2_peak_1782
AM270982	1281434	1282882	1449	1282040	447	175.521	5.48027	172.492	CBS51388WT2_peak_1783
AM270982	1286725	1287493	769	1287345	185	22.9824	2.27529	21.8618	CBS51388WT2_peak_1784
AM270982	1289049	1289973	925	1289317	234	43.4376	2.8747	42.0351	CBS51388WT2_peak_1785
AM270982	1291351	1291663	313	1291447	121	4.94024	1.4924	4.1309	CBS51388WT2_peak_1786
AM270982	1298213	1298672	460	1298413	160	14.6033	1.96947	13.6117	CBS51388WT2_peak_1787
AM270982	1315163	1315656	494	1315333	145	10.3552	1.78598	9.43536	CBS51388WT2_peak_1788
AM270982	1318857	1320741	1885	1320321	304	80.1535	3.73099	78.2738	CBS51388WT2_peak_1789
AM270982	1324946	1325181	236	1324978	141	9.32989	1.73705	8.42882	CBS51388WT2_peak_1790
AM270982	1329005	1329471	467	1329390	154	12.8296	1.89608	11.8672	CBS51388WT2_peak_1791
AM270982	1333028	1333343	316	1333135	129	6.54367	1.59026	5.69782	CBS51388WT2_peak_1792
AM270982	1342954	1343479	526	1343228	261	56.6592	3.20498	55.0853	CBS51388WT2_peak_1793
AM270982	1354071	1354526	456	1354315	207	31.556	2.54441	30.3142	CBS51388WT2_peak_1794
AM270982	1359312	1359693	382	1359515	196	27.1373	2.40985	25.9567	CBS51388WT2_peak_1795
AM270982	1360791	1361290	500	1361095	159	14.301	1.95724	13.3142	CBS51388WT2_peak_1796
AM270982	1367509	1367742	234	1367669	137	8.35206	1.68812	7.46974	CBS51388WT2_peak_1797
AM270982	1374423	1377095	2673	1375413	457	97.1844	3.20104	95.083	CBS51388WT2_peak_1798
AM270982	1378465	1379427	963	1378712	347	30.4617	1.98595	29.2357	CBS51388WT2_peak_1799
AM270982	1382555	1384253	1699	1383514	461	130.598	4.00027	128.067	CBS51388WT2_peak_1800
AM270982	1395439	1395820	382	1395704	166	16.4721	2.04287	15.4502	CBS51388WT2_peak_1801
AM270982	1403207	1404886	1680	1403949	1619	737.753	6.62951	732.917	CBS51388WT2_peak_1802
AM270982	1408993	1409667	675	1409245	655	152.21	3.43295	149.431	CBS51388WT2_peak_1803
AM270982	1411260	1411660	401	1411443	306	13.2458	1.57152	12.2776	CBS51388WT2_peak_1804
AM270982	1413935	1415379	1445	1414267	715	71.1613	2.11671	69.3996	CBS51388WT2_peak_1805
AM270982	1416721	1419074	2354	1417361	1727	582.266	4.76488	577.837	CBS51388WT2_peak_1806
AM270982	1419957	1420563	607	1420303	786	87.4581	2.22691	85.4827	CBS51388WT2_peak_1807
AM270982	1423515	1424319	805	1424000	681	122.381	2.87954	119.952	CBS51388WT2_peak_1808
AM270982	1427055	1427936	882	1427527	717	176.693	3.5945	173.654	CBS51388WT2_peak_1809
AM270982	1430339	1430725	387	1430573	291	16.8957	1.70828	15.8679	CBS51388WT2_peak_1810
AM270982	1431262	1431659	398	1431461	272	11.2631	1.54833	10.3284	CBS51388WT2_peak_1811
AM270982	1432699	1433099	401	1432814	199	5.45937	1.39176	4.63945	CBS51388WT2_peak_1812
AM270982	1439184	1440381	1198	1439809	1886	811.456	6.19391	806.331	CBS51388WT2_peak_1813
AM270982	1442291	1442921	631	1442633	953	97.3966	2.14751	95.2935	CBS51388WT2_peak_1814
AM270982	1445108	1446345	1238	1445840	954	94.1778	2.11557	92.1166	CBS51388WT2_peak_1815
AM270982	1447373	1447680	308	1447552	657	18.7849	1.44658	17.7275	CBS51388WT2_peak_1816
AM270982	1448698	1450057	1360	1449398	1220	209.092	2.812	205.796	CBS51388WT2_peak_1817
AM270982	1452297	1452564	268	1452480	513	24.0065	1.62251	22.8727	CBS51388WT2_peak_1818
AM270982	1453745	1454114	370	1453927	501	33.1438	1.80261	31.8818	CBS51388WT2_peak_1819
AM270982	1455522	1456364	843	1456039	659	128.478	3.03376	125.972	CBS51388WT2_peak_1820
AM270982	1458956	1460736	1781	1459647	934	330.855	4.97922	327.046	CBS51388WT2_peak_1821
AM270982	1464302	1465048	747	1464825	482	36.0938	1.8812	34.7906	CBS51388WT2_peak_1822
AM270982	1465739	1467207	1469	1466573	1041	302.866	4.14025	299.152	CBS51388WT2_peak_1823
AM270982	1468753	1469155	403	1468994	326	5.12124	1.27943	4.3099	CBS51388WT2_peak_1824
AM270982	1469373	1470130	758	1469763	717	131.859	2.92375	129.312	CBS51388WT2_peak_1825
AM270982	1476688	1477021	334	1476731	435	15.0434	1.49806	14.0456	CBS51388WT2_peak_1826
AM270982	1479315	1480820	1506	1479666	1492	273.416	2.93575	269.812	CBS51388WT2_peak_1827
AM270982	1482150	1483965	1816	1482727	1560	274.432	2.86206	270.825	CBS51388WT2_peak_1828
AM270982	1486023	1486518	496	1486297	703	26.2686	1.53794	25.102	CBS51388WT2_peak_1829
AM270982	1488555	1489567	1013	1488922	984	264.146	3.86366	260.576	CBS51388WT2_peak_1830
AM270982	1490930	1491611	682	1491227	764	167.852	3.30084	164.908	CBS51388WT2_peak_1831
AM270982	1494925	1495675	751	1495388	738	192.742	3.76571	189.569	CBS51388WT2_peak_1832
AM270982	1500026	1501065	1040	1500482	952	165.348	2.82929	162.426	CBS51388WT2_peak_1833
AM270982	1503032	1504623	1592	1503763	1612	557.84	4.88693	553.484	CBS51388WT2_peak_1834
AM270982	1513955	1518509	4555	1515691	2598	605.655	3.47756	601.121	CBS51388WT2_peak_1835
AM270982	1521730	1522045	316	1521921	436	5.55312	1.25027	4.72972	CBS51388WT2_peak_1836
AM270982	1524513	1525584	1072	1524997	425	50.4337	2.27553	48.9421	CBS51388WT2_peak_1837
AM270982	1526679	1526888	210	1526848	221	3.27539	1.25117	2.51144	CBS51388WT2_peak_1838
AM270982	1528957	1529817	861	1529214	359	33.0795	2.02678	31.8181	CBS51388WT2_peak_1839
AM270982	1531371	1531919	549	1531581	474	20.1271	1.57856	19.0516	CBS51388WT2_peak_1840
AM270982	1534840	1536442	1603	1535768	2124	994.171	6.86677	986.64	CBS51388WT2_peak_1841
AM270982	1538004	1538575	572	1538256	692	81.2327	2.28025	79.3412	CBS51388WT2_peak_1842
AM270982	1541403	1541905	503	1541670	491	82.639	2.75293	80.7271	CBS51388WT2_peak_1843
AM270982	1545075	1545297	223	1545269	533	7.534	1.27448	6.66911	CBS51388WT2_peak_1844
AM270982	1548242	1551348	3107	1548687	2272	697.115	4.365	692.376	CBS51388WT2_peak_1845
AM270982	1559089	1562955	3867	1559808	2472	529.974	3.2706	525.699	CBS51388WT2_peak_1846
AM270982	1566720	1567339	620	1567049	1023	136.037	2.43539	133.441	CBS51388WT2_peak_1847
AM270982	1567914	1568916	1003	1568420	1155	267.06	3.44053	263.479	CBS51388WT2_peak_1848
AM270982	1570201	1571106	906	1570480	703	98.5871	2.49496	96.4681	CBS51388WT2_peak_1849
AM270982	1576825	1577604	780	1577211	887	342.294	5.44208	338.461	CBS51388WT2_peak_1850
AM270982	1580574	1580949	376	1580729	339	11.5417	1.48435	10.6023	CBS51388WT2_peak_1851
AM270982	1583455	1584499	1045	1584029	978	144.171	2.57214	141.478	CBS51388WT2_peak_1852
AM270982	1586859	1588888	2030	1587795	1543	380.138	3.61861	376.238	CBS51388WT2_peak_1853
AM270982	1591371	1591950	580	1591610	1150	212.403	2.94523	209.088	CBS51388WT2_peak_1854
AM270982	1595105	1596150	1046	1595617	833	206.078	3.61176	202.801	CBS51388WT2_peak_1855
AM270982	1600298	1601066	769	1600632	771	133.983	2.82423	131.412	CBS51388WT2_peak_1856
AM270982	1603657	1605243	1587	1604611	958	245.5	3.71925	242.001	CBS51388WT2_peak_1857
AM270982	1607960	1608693	734	1608409	320	22.6698	1.82926	21.5541	CBS51388WT2_peak_1858
AM270983	479	1108	630	722	152	12.2602	1.87161	11.3073	CBS51388WT2_peak_1859
AM270983	4999	5641	643	5379	266	59.2433	3.26614	57.6358	CBS51388WT2_peak_1860
AM270983	8119	9424	1306	8332	176	19.7896	2.1652	18.7168	CBS51388WT2_peak_1861
AM270983	10817	11271	455	11109	160	14.6033	1.96947	13.6117	CBS51388WT2_peak_1862
AM270983	14057	14587	531	14227	136	8.11517	1.67589	7.23745	CBS51388WT2_peak_1863
AM270983	14811	16157	1347	15623	303	73.4522	3.49154	71.661	CBS51388WT2_peak_1864
AM270983	18111	18381	271	18333	150	7.90084	1.61995	7.02753	CBS51388WT2_peak_1865
AM270983	19526	20424	899	20066	241	39.4193	2.66271	38.0705	CBS51388WT2_peak_1866
AM270983	21785	22219	435	21968	176	19.7896	2.1652	18.7168	CBS51388WT2_peak_1867
AM270983	24778	25284	507	24909	206	31.1438	2.53218	29.9076	CBS51388WT2_peak_1868
AM270983	27608	28010	403	27988	129	6.54367	1.59026	5.69782	CBS51388WT2_peak_1869
AM270983	31706	32127	422	31870	135	7.88133	1.66365	7.00822	CBS51388WT2_peak_1870
AM270983	33973	34681	709	34411	293	73.878	3.59643	72.0804	CBS51388WT2_peak_1871
AM270983	40375	41522	1148	41059	350	85.4668	3.52414	83.5169	CBS51388WT2_peak_1872
AM270983	44269	45947	1679	44838	459	115.331	3.6244	112.992	CBS51388WT2_peak_1873
AM270983	49203	50980	1778	49546	416	92.593	3.30091	90.5542	CBS51388WT2_peak_1874
AM270983	56839	60541	3703	57822	449	96.6448	3.22741	94.551	CBS51388WT2_peak_1875
AM270983	62031	62314	284	62087	196	7.78024	1.51503	6.91051	CBS51388WT2_peak_1876
AM270983	67756	68191	436	68007	201	29.1139	2.47101	27.9057	CBS51388WT2_peak_1877
AM270983	77155	77780	626	77514	185	22.9824	2.27529	21.8618	CBS51388WT2_peak_1878
AM270983	80403	80631	229	80543	130	6.75871	1.60249	5.90833	CBS51388WT2_peak_1879
AM270983	83982	84546	565	84385	278	29.7324	2.14787	28.5169	CBS51388WT2_peak_1880
AM270983	86977	89116	2140	88943	369	10.3036	1.42388	9.38662	CBS51388WT2_peak_1881
AM270983	89718	90371	654	90265	357	7.13345	1.33455	6.27707	CBS51388WT2_peak_1882
AM270983	93628	94009	382	93838	335	3.77684	1.22107	2.99867	CBS51388WT2_peak_1883
AM270983	96114	96636	523	96551	331	9.33326	1.42294	8.43215	CBS51388WT2_peak_1884
AM270983	97845	98219	375	97966	276	5.30833	1.31588	4.49247	CBS51388WT2_peak_1885
AM270983	100943	102155	1213	101207	319	34.2404	2.15875	32.962	CBS51388WT2_peak_1886
AM270983	104946	105396	451	105179	164	8.78184	1.6344	7.89306	CBS51388WT2_peak_1887
AM270983	107611	108733	1123	108473	204	30.3256	2.50771	29.1006	CBS51388WT2_peak_1888
AM270983	113469	114835	1367	114536	276	64.5321	3.38847	62.856	CBS51388WT2_peak_1889
AM270983	115444	115895	452	115734	147	10.8853	1.81045	9.95616	CBS51388WT2_peak_1890
AM270983	119069	119717	649	119244	261	53.4736	3.07853	51.9429	CBS51388WT2_peak_1891
AM270983	120689	121965	1277	121249	349	107.551	4.28146	105.311	CBS51388WT2_peak_1892
AM270983	126851	128239	1389	127855	337	90.3843	3.79382	88.3714	CBS51388WT2_peak_1893
AM270983	131281	132403	1123	131847	349	71.3529	3.09773	69.5897	CBS51388WT2_peak_1894
AM270983	135499	136353	855	135915	305	75.3515	3.54355	73.5366	CBS51388WT2_peak_1895
AM270983	140299	140744	446	140381	151	11.9795	1.85938	11.0315	CBS51388WT2_peak_1896
AM270983	144820	145130	311	144953	126	5.91781	1.55356	5.08567	CBS51388WT2_peak_1897
AM270983	146853	147055	203	147006	126	5.91781	1.55356	5.08567	CBS51388WT2_peak_1898
AM270983	161183	161643	461	161431	216	24.6954	2.19823	23.5512	CBS51388WT2_peak_1899
AM270983	163135	165353	2219	164453	429	131.036	4.26802	128.498	CBS51388WT2_peak_1900
AM270983	172470	172667	198	172519	125	5.71567	1.54133	4.88811	CBS51388WT2_peak_1901
AM270983	175324	175790	467	175578	152	12.2602	1.87161	11.3073	CBS51388WT2_peak_1902
AM270983	178669	179173	505	178987	149	11.4268	1.83491	10.4883	CBS51388WT2_peak_1903
AM270983	184789	189022	4234	185541	342	80.5305	3.42602	78.6477	CBS51388WT2_peak_1904
AM270983	190749	191126	378	190905	284	36.6073	2.34923	35.2976	CBS51388WT2_peak_1905
AM270983	194617	196035	1419	195043	359	102.052	3.99003	99.8846	CBS51388WT2_peak_1906
AM270983	198319	199403	1085	199151	229	41.1317	2.81353	39.7597	CBS51388WT2_peak_1907
AM270983	208206	208825	620	208488	386	51.4012	2.40551	49.8969	CBS51388WT2_peak_1908
AM270983	209216	212273	3058	209485	395	37.0735	2.04626	35.7575	CBS51388WT2_peak_1909
AM270983	213357	217058	3702	214408	444	41.6678	2.05062	40.2891	CBS51388WT2_peak_1910
AM270983	228381	230224	1844	228617	403	116.822	4.06903	114.465	CBS51388WT2_peak_1911
AM270983	232455	233066	612	232551	276	11.7355	1.55973	10.7919	CBS51388WT2_peak_1912
AM270983	233729	234815	1087	234276	391	52.1465	2.40802	50.6311	CBS51388WT2_peak_1913
AM270983	235168	236742	1575	235772	404	70.0617	2.79352	68.3145	CBS51388WT2_peak_1914
AM270983	238638	239174	537	238897	200	13.3172	1.76602	12.3484	CBS51388WT2_peak_1915
AM270983	242720	242957	238	242917	156	13.4101	1.92054	12.4381	CBS51388WT2_peak_1916
AM270983	249418	251359	1942	249914	428	161.546	5.24785	158.663	CBS51388WT2_peak_1917
AM270983	266079	266497	419	266201	244	48.1861	2.99702	46.7218	CBS51388WT2_peak_1918
AM270983	267318	267725	408	267504	219	36.6613	2.6912	35.3486	CBS51388WT2_peak_1919
AM270983	269831	270276	446	270072	187	23.7175	2.29976	22.5861	CBS51388WT2_peak_1920
AM270983	271959	272704	746	272424	320	89.5862	3.92671	87.5821	CBS51388WT2_peak_1921
AM270983	274328	274549	222	274409	116	4.04694	1.43123	3.26033	CBS51388WT2_peak_1922
AM270983	286793	287068	276	286855	164	15.8388	2.0184	14.827	CBS51388WT2_peak_1923
AM270983	289701	289894	194	289827	144	10.0945	1.77375	9.17932	CBS51388WT2_peak_1924
AM270983	291409	292646	1238	292009	374	117.376	4.36105	115.011	CBS51388WT2_peak_1925
AM270983	292910	293136	227	292958	117	3.73045	1.40194	2.95284	CBS51388WT2_peak_1926
AM270983	295375	295590	216	295536	174	9.82798	1.66534	8.9201	CBS51388WT2_peak_1927
AM270983	298666	298842	177	298791	182	3.3001	1.28205	2.53582	CBS51388WT2_peak_1928
AM270983	299812	303309	3498	302876	360	56.9288	2.63821	55.3529	CBS51388WT2_peak_1929
AM270983	307948	310479	2532	310091	211	33.2255	2.59334	31.9603	CBS51388WT2_peak_1930
AM270983	315172	315877	706	315578	255	53.6127	3.13158	52.0781	CBS51388WT2_peak_1931
AM270983	323741	324109	369	323905	138	8.59201	1.70035	7.705	CBS51388WT2_peak_1932
AM270983	325556	325807	252	325602	133	7.4229	1.63919	6.55904	CBS51388WT2_peak_1933
AM270983	326181	327274	1094	326803	343	103.746	4.20807	101.555	CBS51388WT2_peak_1934
AM270983	330939	331189	251	331127	133	7.4229	1.63919	6.55904	CBS51388WT2_peak_1935
AM270983	333196	333778	583	333604	133	7.4229	1.63919	6.55904	CBS51388WT2_peak_1936
AM270983	338276	338959	684	338718	232	42.5097	2.85023	41.1192	CBS51388WT2_peak_1937
AM270983	341194	342318	1125	341610	393	136.77	4.8197	134.161	CBS51388WT2_peak_1938
AM270983	349333	350023	691	349612	226	39.7705	2.77683	38.4165	CBS51388WT2_peak_1939
AM270983	356062	357063	1002	356598	230	16.2053	1.80927	15.1881	CBS51388WT2_peak_1940
AM270983	357477	359768	2292	358086	471	94.1517	3.06929	92.0907	CBS51388WT2_peak_1941
AM270983	361313	362958	1646	362778	286	31.6869	2.18426	30.4441	CBS51388WT2_peak_1942
AM270983	370459	373018	2560	372519	378	41.4918	2.18893	40.1172	CBS51388WT2_peak_1943
AM270983	376864	377537	674	377073	340	10.4339	1.45004	9.51343	CBS51388WT2_peak_1944
AM270983	377930	380656	2727	379585	389	35.8034	2.02919	34.5025	CBS51388WT2_peak_1945
AM270983	380922	381630	709	381395	275	16.0889	1.70977	15.075	CBS51388WT2_peak_1946
AM270983	388323	388597	275	388404	182	21.8969	2.23859	20.7923	CBS51388WT2_peak_1947
AM270983	397831	398186	356	397933	168	17.1156	2.06733	16.0837	CBS51388WT2_peak_1948
AM270983	403425	404141	717	403721	239	45.7894	2.93586	44.3563	CBS51388WT2_peak_1949
AM270983	407902	409126	1225	408681	301	78.4247	3.69429	76.5681	CBS51388WT2_peak_1950
AM270983	413404	414548	1145	413907	343	103.746	4.20807	101.555	CBS51388WT2_peak_1951
AM270983	422230	422571	342	422352	159	14.301	1.95724	13.3142	CBS51388WT2_peak_1952
AM270983	423767	424258	492	424011	210	32.8051	2.58111	31.5458	CBS51388WT2_peak_1953
AM270983	430138	433623	3486	430477	330	95.6578	4.04904	93.5753	CBS51388WT2_peak_1954
AM270983	440376	441133	758	440717	324	69.7339	3.20455	67.9922	CBS51388WT2_peak_1955
AM270983	441500	442819	1320	442223	393	104.289	3.77469	102.093	CBS51388WT2_peak_1956
AM270983	444811	445074	264	444926	159	7.60749	1.57943	6.7419	CBS51388WT2_peak_1957
AM270983	450791	451411	621	451164	162	15.2158	1.99394	14.2142	CBS51388WT2_peak_1958
AM270983	455697	456918	1222	455997	436	159.992	5.09794	157.128	CBS51388WT2_peak_1959
AM270983	461918	462297	380	462070	120	4.75476	1.48016	3.94997	CBS51388WT2_peak_1960
AM270983	468001	468714	714	468219	189	24.4618	2.32422	23.3194	CBS51388WT2_peak_1961
AM270983	473932	474315	384	474007	218	36.2249	2.67897	34.9182	CBS51388WT2_peak_1962
AM270983	480096	480400	305	480204	168	17.1156	2.06733	16.0837	CBS51388WT2_peak_1963
AM270983	482049	482347	299	482276	163	15.526	2.00617	14.5193	CBS51388WT2_peak_1964
AM270983	486313	487225	913	486668	264	58.2047	3.24168	56.611	CBS51388WT2_peak_1965
AM270983	489511	490098	588	489730	242	47.222	2.97256	45.7702	CBS51388WT2_peak_1966
AM270983	499028	499285	258	499203	156	13.4101	1.92054	12.4381	CBS51388WT2_peak_1967
AM270983	510048	510886	839	510331	215	34.9275	2.64227	33.6386	CBS51388WT2_peak_1968
AM270983	518239	518422	184	518365	118	4.39399	1.4557	3.59826	CBS51388WT2_peak_1969
AM270983	523652	523943	292	523867	194	26.3618	2.38539	25.192	CBS51388WT2_peak_1970
AM270983	531241	533109	1869	532438	337	86.9595	3.67677	84.9914	CBS51388WT2_peak_1971
AM270983	537104	537281	178	537227	147	9.20096	1.7084	8.30348	CBS51388WT2_peak_1972
AM270983	541014	542268	1255	541726	289	71.6398	3.5475	69.8714	CBS51388WT2_peak_1973
AM270983	544228	544801	574	544406	292	65.4133	3.28872	63.7276	CBS51388WT2_peak_1974
AM270983	547595	549134	1540	548830	277	65.0696	3.4007	63.3865	CBS51388WT2_peak_1975
AM270983	555039	557375	2337	556850	428	129.154	4.22147	126.639	CBS51388WT2_peak_1976
AM270983	563411	564359	949	563646	168	17.1156	2.06733	16.0837	CBS51388WT2_peak_1977
[truncated: 5,094 more rows]

## Sheet: SH2DPY1_MACS2_peaks
# This file is generated by MACS version 2.1.1.20160309
# Command line: callpeak -t SH2DPY1.sort.duprem.bam -f BAMPE -g 3.4e7 --outdir SH2DPY1_MACS2_peaks -q 0.05 -n SH2DPY1 -B --SPMR --nomodel --shift 100 --extsize 200
# ARGUMENTS LIST:
# name = SH2DPY1
# format = BAMPE
# ChIP-seq file = ['SH2DPY1.sort.duprem.bam']
# control file = None
# effective genome size = 3.40e+07
# band width = 300
# model fold = [5, 50]
# qvalue cutoff = 5.00e-02
# Larger dataset will be scaled towards smaller dataset.
# Range for calculating regional lambda is: 10000 bps
# Broad region calling is off
# Paired-End mode is on
# MACS will save fragment pileup signal per million reads
# fragment size is determined as 86 bps
# total fragments in treatment: 26205036
# fragments after filtering in treatment: 26205036
# maximum duplicate fragments in treatment = 1
# Redundant rate in treatment: 0.00
# d = 86
chr	start	end	length	abs_summit	pileup	#NAME?	fold_enrichment	#NAME?	name
AM270980	2292	2800	509	2510	190	29.5582	2.56575	28.3729	SH2DPY1_peak_1
AM270980	4424	5158	735	4986	587	309.474	7.89875	306.359	SH2DPY1_peak_2
AM270980	10300	12185	1886	10708	607	327.699	8.16741	324.468	SH2DPY1_peak_3
AM270980	22414	22825	412	22644	486	222.178	6.54199	219.648	SH2DPY1_peak_4
AM270980	25734	26253	520	25970	518	248.934	6.97185	246.222	SH2DPY1_peak_5
AM270980	30013	30542	530	30293	361	127.042	4.86284	125.155	SH2DPY1_peak_6
AM270980	34936	35283	348	35172	472	127.463	3.84382	125.575	SH2DPY1_peak_7
AM270980	37433	39047	1615	38616	709	256.148	5.06223	253.388	SH2DPY1_peak_8
AM270980	40630	40932	303	40744	451	102.392	3.35421	100.673	SH2DPY1_peak_9
AM270980	42268	42444	177	42307	240	17.1742	1.82158	16.1079	SH2DPY1_peak_10
AM270980	45171	45491	321	45389	189	29.1417	2.55232	27.9601	SH2DPY1_peak_11
AM270980	52248	52745	498	52343	212	39.2706	2.86128	38.004	SH2DPY1_peak_12
AM270980	54604	55362	759	54745	266	67.0835	3.58668	65.6086	SH2DPY1_peak_13
AM270980	57343	57698	356	57430	154	16.0799	2.08215	15.0252	SH2DPY1_peak_14
AM270980	59508	60024	517	59721	313	95.1886	4.21804	93.5182	SH2DPY1_peak_15
AM270980	60672	60961	290	60886	164	19.4966	2.21649	18.4055	SH2DPY1_peak_16
AM270980	65836	66803	968	66509	506	238.797	6.81066	236.154	SH2DPY1_peak_17
AM270980	68470	68878	409	68801	360	125.7	4.82462	123.823	SH2DPY1_peak_18
AM270980	71248	71694	447	71413	233	49.4572	3.14338	48.1105	SH2DPY1_peak_19
AM270980	74499	74622	124	74569	145	13.2395	1.96125	12.2182	SH2DPY1_peak_20
AM270980	76952	77232	281	77029	152	15.429	2.05529	14.3817	SH2DPY1_peak_21
AM270980	77609	77705	97	77663	128	8.52906	1.73289	7.57125	SH2DPY1_peak_22
AM270980	80128	80986	859	80682	367	131.225	4.94343	129.31	SH2DPY1_peak_23
AM270980	82653	83207	555	82898	311	93.9272	4.19117	92.2655	SH2DPY1_peak_24
AM270980	86498	86985	488	86755	194	31.2465	2.61948	30.0466	SH2DPY1_peak_25
AM270980	91845	92000	156	91898	271	58.9236	3.21219	57.5063	SH2DPY1_peak_26
AM270980	93041	93601	561	93262	174	17.7826	2.07308	16.7094	SH2DPY1_peak_27
AM270980	93803	95112	1310	94156	449	172.619	5.35739	170.424	SH2DPY1_peak_28
AM270980	95273	95776	504	95428	154	10.8575	1.78273	9.86782	SH2DPY1_peak_29
AM270980	96238	96617	380	96463	269	55.6461	3.10166	54.2537	SH2DPY1_peak_30
AM270980	99576	99888	313	99703	200	33.8449	2.70008	32.6226	SH2DPY1_peak_31
AM270980	108246	108624	379	108536	259	63.1895	3.49264	61.7421	SH2DPY1_peak_32
AM270980	110809	111400	592	111256	489	224.648	6.58229	222.101	SH2DPY1_peak_33
AM270980	117237	117426	190	117269	107	4.02361	1.45079	3.14898	SH2DPY1_peak_34
AM270980	121048	121181	134	121080	108	3.85589	1.43311	2.98533	SH2DPY1_peak_35
AM270980	121295	122419	1125	121764	449	184.742	5.77151	182.466	SH2DPY1_peak_36
AM270980	123445	123838	394	123628	188	27.126	2.45981	25.9623	SH2DPY1_peak_37
AM270980	124040	124267	228	124160	134	8.7675	1.72618	7.80772	SH2DPY1_peak_38
AM270980	128288	128431	144	128351	150	14.7892	2.02842	13.7493	SH2DPY1_peak_39
AM270980	129125	129955	831	129880	254	60.4579	3.42548	59.0296	SH2DPY1_peak_40
AM270980	131702	131993	292	131786	388	136.712	4.87797	134.76	SH2DPY1_peak_41
AM270980	134678	136312	1635	135665	641	330.016	7.6632	326.772	SH2DPY1_peak_42
AM270980	140003	140793	791	140132	421	120.409	4.02571	118.568	SH2DPY1_peak_43
AM270980	142380	142769	390	142481	541	224.508	5.85158	221.964	SH2DPY1_peak_44
AM270980	144040	145796	1757	145312	513	216.761	5.96669	214.268	SH2DPY1_peak_45
AM270980	149381	149797	417	149600	275	72.2062	3.70758	70.6952	SH2DPY1_peak_46
AM270980	164040	164181	142	164071	108	4.20234	1.46422	3.3236	SH2DPY1_peak_47
AM270980	167780	168305	526	168061	311	93.9272	4.19117	92.2655	SH2DPY1_peak_48
AM270980	181007	181159	153	181057	284	38.9467	2.42544	37.6831	SH2DPY1_peak_49
AM270980	181441	183761	2321	182505	480	140.271	4.11265	138.295	SH2DPY1_peak_50
AM270980	184797	185554	758	185106	642	241.135	5.26301	238.478	SH2DPY1_peak_51
AM270980	189392	189567	176	189469	219	42.5712	2.95531	41.2781	SH2DPY1_peak_52
AM270980	198840	199466	627	199139	545	272.177	7.33455	269.31	SH2DPY1_peak_53
AM270980	206681	207125	445	206985	349	118.805	4.70164	116.974	SH2DPY1_peak_54
AM270980	215588	215693	106	215641	171	22.0435	2.31052	20.9269	SH2DPY1_peak_55
AM270980	221480	221894	415	221563	290	81.024	3.90907	79.4504	SH2DPY1_peak_56
AM270980	224851	225128	278	224935	168	20.9367	2.27022	19.8311	SH2DPY1_peak_57
AM270980	232846	233555	710	232980	249	57.7685	3.35831	56.3592	SH2DPY1_peak_58
AM270980	235200	235366	167	235262	139	11.4761	1.88065	10.4769	SH2DPY1_peak_59
AM270980	237031	237355	325	237276	331	106.785	4.45984	105.036	SH2DPY1_peak_60
AM270980	249009	249368	360	249123	237	51.492	3.19711	50.1297	SH2DPY1_peak_61
AM270980	252051	252324	274	252123	149	14.4736	2.01499	13.4374	SH2DPY1_peak_62
AM270980	252703	253095	393	252942	154	16.0799	2.08215	15.0252	SH2DPY1_peak_63
AM270980	253463	254093	631	253874	214	40.2037	2.88815	38.9295	SH2DPY1_peak_64
AM270980	255330	256141	812	255614	284	77.4557	3.82848	75.9075	SH2DPY1_peak_65
AM270980	262334	263853	1520	263363	349	118.805	4.70164	116.974	SH2DPY1_peak_66
AM270980	265760	265881	122	265832	283	76.8663	3.81504	75.3223	SH2DPY1_peak_67
AM270980	266061	266362	302	266266	570	294.216	7.67038	291.2	SH2DPY1_peak_68
AM270980	274574	275953	1380	274898	655	372.584	8.81221	369.112	SH2DPY1_peak_69
AM270980	282603	282831	229	282688	160	18.098	2.16275	17.0214	SH2DPY1_peak_70
AM270980	289343	289529	187	289418	265	66.5223	3.57324	65.0514	SH2DPY1_peak_71
AM270980	298331	298506	176	298401	187	28.3156	2.52545	27.1411	SH2DPY1_peak_72
AM270980	298611	298884	274	298807	215	40.6732	2.90158	39.3952	SH2DPY1_peak_73
AM270980	311258	311402	145	311374	114	5.35239	1.54482	4.44924	SH2DPY1_peak_74
AM270980	331029	331942	914	331706	287	79.2331	3.86877	77.6722	SH2DPY1_peak_75
AM270980	338151	339104	954	338252	187	28.3156	2.52545	27.1411	SH2DPY1_peak_76
AM270980	345972	346281	310	346032	235	50.471	3.17025	49.1165	SH2DPY1_peak_77
AM270980	349791	350162	372	350009	250	58.303	3.37174	56.8899	SH2DPY1_peak_78
AM270980	354270	354660	391	354428	454	196.333	6.11213	193.979	SH2DPY1_peak_79
AM270980	356183	357296	1114	357178	371	110.272	4.15139	108.499	SH2DPY1_peak_80
AM270980	357645	357801	157	357732	180	16.8327	1.99875	15.7701	SH2DPY1_peak_81
AM270980	361041	361855	815	361465	471	190.881	5.68085	188.564	SH2DPY1_peak_82
AM270980	368336	368592	257	368509	329	105.475	4.43297	103.735	SH2DPY1_peak_83
AM270980	371219	371463	245	371387	193	30.8211	2.60605	29.6248	SH2DPY1_peak_84
AM270980	371564	372124	561	371713	381	141.15	5.1315	139.167	SH2DPY1_peak_85
AM270980	379622	379741	120	379678	171	22.0435	2.31052	20.9269	SH2DPY1_peak_86
AM270980	384797	385664	868	385374	325	102.872	4.37924	101.149	SH2DPY1_peak_87
AM270980	390642	390864	223	390750	140	11.7626	1.89409	10.7597	SH2DPY1_peak_88
AM270980	393963	394405	443	394141	229	47.4519	3.08965	46.1206	SH2DPY1_peak_89
AM270980	413495	413668	174	413561	189	29.1417	2.55232	27.9601	SH2DPY1_peak_90
AM270980	414122	414948	827	414360	353	121.531	4.75537	119.682	SH2DPY1_peak_91
AM270980	417251	417879	629	417725	360	126.348	4.8494	124.467	SH2DPY1_peak_92
AM270980	421379	421637	259	421473	264	65.9628	3.55981	64.4958	SH2DPY1_peak_93
AM270980	421891	422023	133	421930	208	37.4289	2.80755	36.1771	SH2DPY1_peak_94
AM270980	427479	427601	123	427541	173	22.7938	2.33738	21.67	SH2DPY1_peak_95
AM270980	431982	432108	127	432084	125	6.25645	1.58143	5.33694	SH2DPY1_peak_96
AM270980	435215	436627	1413	435610	616	310.979	7.45939	307.854	SH2DPY1_peak_97
AM270980	441056	441350	295	441213	258	62.6399	3.47921	61.1963	SH2DPY1_peak_98
AM270980	446213	446406	194	446377	135	10.3607	1.82692	9.37629	SH2DPY1_peak_99
AM270980	452046	452190	145	452115	172	22.4174	2.32395	21.2972	SH2DPY1_peak_100
AM270980	453968	454104	137	454078	117	5.9762	1.58512	5.06116	SH2DPY1_peak_101
AM270980	457069	457160	92	457099	158	17.4145	2.13589	16.3451	SH2DPY1_peak_102
AM270980	457287	457823	537	457359	274	71.6307	3.69414	70.1237	SH2DPY1_peak_103
AM270980	465584	466862	1279	466337	777	309.031	5.61439	305.919	SH2DPY1_peak_104
AM270980	468755	469730	976	468952	484	120.376	3.59896	118.535	SH2DPY1_peak_105
AM270980	469886	470804	919	470390	381	69.5347	2.88037	68.0429	SH2DPY1_peak_106
AM270980	477107	477305	199	477253	127	8.28026	1.71946	7.32633	SH2DPY1_peak_107
AM270980	491583	491823	241	491779	172	22.4174	2.32395	21.2972	SH2DPY1_peak_108
AM270980	497365	498912	1548	497931	348	118.126	4.6882	116.3	SH2DPY1_peak_109
AM270980	500520	501134	615	500845	313	79.2228	3.61384	77.6633	SH2DPY1_peak_110
AM270980	504478	505063	586	504790	531	260.051	7.14649	257.264	SH2DPY1_peak_111
AM270980	508717	508895	179	508806	220	43.0506	2.96875	41.7537	SH2DPY1_peak_112
AM270980	519140	519300	161	519197	260	63.7409	3.50608	62.2895	SH2DPY1_peak_113
AM270980	521746	523213	1468	522176	576	299.576	7.75098	296.525	SH2DPY1_peak_114
AM270980	525414	525545	132	525502	182	26.2903	2.45828	25.134	SH2DPY1_peak_115
AM270980	529206	529505	300	529447	247	56.7048	3.33145	55.3032	SH2DPY1_peak_116
AM270980	532627	532732	106	532686	138	11.1927	1.86722	10.1971	SH2DPY1_peak_117
AM270980	545063	545210	148	545176	161	8.7242	1.63898	7.76479	SH2DPY1_peak_118
AM270980	545569	545799	231	545744	162	7.06499	1.54081	6.13242	SH2DPY1_peak_119
AM270980	546338	547001	664	546839	440	105.399	3.48986	103.659	SH2DPY1_peak_120
AM270980	548742	549346	605	549015	401	67.8018	2.75046	66.3222	SH2DPY1_peak_121
AM270980	549649	550502	854	549877	567	148.937	3.76937	146.901	SH2DPY1_peak_122
AM270980	550987	551867	881	551118	461	97.7692	3.19545	96.0813	SH2DPY1_peak_123
AM270980	552138	552610	473	552364	542	171.14	4.41986	168.955	SH2DPY1_peak_124
AM270980	554487	554671	185	554614	195	8.65443	1.55981	7.69559	SH2DPY1_peak_125
AM270980	558316	558556	241	558413	210	30.6724	2.48607	29.4783	SH2DPY1_peak_126
AM270980	558713	560482	1770	559337	555	254.462	6.58499	251.714	SH2DPY1_peak_127
AM270980	560642	561193	552	560955	244	51.1674	3.12167	49.808	SH2DPY1_peak_128
AM270980	567829	567918	90	567862	159	17.7549	2.14932	16.682	SH2DPY1_peak_129
AM270980	569838	570947	1110	570557	257	59.9177	3.37394	58.4933	SH2DPY1_peak_130
AM270980	571213	571410	198	571258	115	4.21851	1.44812	3.3396	SH2DPY1_peak_131
AM270980	571503	572580	1078	571855	434	166.861	5.35341	164.705	SH2DPY1_peak_132
AM270980	578639	579514	876	579354	530	109.803	3.15129	108.033	SH2DPY1_peak_133
AM270980	579837	581975	2139	580178	713	207.484	4.12353	205.056	SH2DPY1_peak_134
AM270980	584198	584588	391	584286	344	32.5448	2.04716	31.3337	SH2DPY1_peak_135
AM270980	587597	588438	842	588056	539	266.961	7.25395	264.128	SH2DPY1_peak_136
AM270980	591341	591514	174	591362	170	9.50956	1.65879	8.53857	SH2DPY1_peak_137
AM270980	594979	596715	1737	596344	713	322.445	6.50611	319.248	SH2DPY1_peak_138
AM270980	596814	596946	133	596913	220	12.9584	1.70192	11.9406	SH2DPY1_peak_139
AM270980	597571	597904	334	597741	219	11.8899	1.65927	10.8861	SH2DPY1_peak_140
AM270980	601134	601854	721	601653	502	129.442	3.70581	127.54	SH2DPY1_peak_141
AM270980	604664	605550	887	605461	585	132.434	3.36173	130.512	SH2DPY1_peak_142
AM270980	605742	606162	421	606043	469	77.6048	2.72298	76.0559	SH2DPY1_peak_143
AM270980	606271	606459	189	606343	258	10.7674	1.54907	9.77832	SH2DPY1_peak_144
AM270980	606628	608178	1551	606900	605	176.952	4.1322	174.728	SH2DPY1_peak_145
AM270980	608409	608560	152	608540	236	7.79842	1.45881	6.85215	SH2DPY1_peak_146
AM270980	612692	614796	2105	613134	421	150.749	4.96769	148.701	SH2DPY1_peak_147
AM270980	619530	620502	973	619797	440	185.33	5.92406	183.049	SH2DPY1_peak_148
AM270980	625787	626423	637	626127	279	74.5239	3.76131	72.9964	SH2DPY1_peak_149
AM270980	633653	634004	352	633893	388	146.196	5.22553	144.179	SH2DPY1_peak_150
AM270980	637340	637574	235	637474	157	17.0768	2.12245	16.0112	SH2DPY1_peak_151
AM270980	637853	637980	128	637908	159	17.7549	2.14932	16.682	SH2DPY1_peak_152
AM270980	638090	638208	119	638145	143	12.6399	1.93439	11.6259	SH2DPY1_peak_153
AM270980	644633	644816	184	644711	371	134.037	4.99717	132.103	SH2DPY1_peak_154
AM270980	656987	657105	119	657033	157	10.2339	1.73672	9.25211	SH2DPY1_peak_155
AM270980	659229	661097	1869	660570	753	413.468	8.40052	409.805	SH2DPY1_peak_156
AM270980	671069	671175	107	671150	138	11.1927	1.86722	10.1971	SH2DPY1_peak_157
AM270980	671324	671416	93	671390	105	3.67747	1.42392	2.81118	SH2DPY1_peak_158
AM270980	676346	676701	356	676617	305	90.1763	4.11057	88.54	SH2DPY1_peak_159
AM270980	678504	678825	322	678597	248	57.2358	3.34488	55.8304	SH2DPY1_peak_160
AM270980	681106	681593	488	681320	404	153.465	5.27593	151.4	SH2DPY1_peak_161
AM270980	683162	683430	269	683287	199	30.1546	2.53231	28.9647	SH2DPY1_peak_162
AM270980	684812	684932	121	684852	115	4.65858	1.48505	3.77061	SH2DPY1_peak_163
AM270980	685041	685709	669	685418	519	226.983	6.21261	224.422	SH2DPY1_peak_164
AM270980	687761	688394	634	688184	293	82.8282	3.94937	81.242	SH2DPY1_peak_165
AM270980	689704	690307	604	689906	270	69.3443	3.64041	67.8534	SH2DPY1_peak_166
AM270980	694213	694678	466	694443	406	159.421	5.46733	157.314	SH2DPY1_peak_167
AM270980	708840	709746	907	709437	445	189.238	5.99123	186.931	SH2DPY1_peak_168
AM270980	714080	714501	422	714239	435	181.446	5.8569	179.191	SH2DPY1_peak_169
AM270980	716439	716552	114	716480	188	28.7275	2.53888	27.5495	SH2DPY1_peak_170
AM270980	722165	722523	359	722436	154	16.0799	2.08215	15.0252	SH2DPY1_peak_171
AM270980	722676	723255	580	722939	311	93.9272	4.19117	92.2655	SH2DPY1_peak_172
AM270980	727259	727789	531	727557	484	220.535	6.51512	218.016	SH2DPY1_peak_173
AM270980	733454	733841	388	733708	141	12.052	1.90752	11.0455	SH2DPY1_peak_174
AM270980	737843	740737	2895	740152	672	227.641	4.74236	225.075	SH2DPY1_peak_175
AM270980	744849	745304	456	744925	421	147.542	4.86135	145.517	SH2DPY1_peak_176
AM270980	750499	751874	1376	750980	596	301.641	7.47909	298.576	SH2DPY1_peak_177
AM270980	756013	756565	553	756293	543	270.435	7.30769	267.579	SH2DPY1_peak_178
AM270980	757920	758124	205	757984	138	11.1927	1.86722	10.1971	SH2DPY1_peak_179
AM270980	766601	767880	1280	766952	348	118.126	4.6882	116.3	SH2DPY1_peak_180
AM270980	768336	768870	535	768634	245	55.6481	3.30458	54.2543	SH2DPY1_peak_181
AM270980	773187	773512	326	773444	354	122.215	4.7688	120.362	SH2DPY1_peak_182
AM270980	773655	773997	343	773735	361	127.042	4.86284	125.155	SH2DPY1_peak_183
AM270980	777758	777846	89	777790	163	19.143	2.20305	18.0555	SH2DPY1_peak_184
AM270980	779701	779836	136	779773	306	90.7979	4.12401	89.1574	SH2DPY1_peak_185
AM270980	783962	784358	397	784161	229	47.4519	3.08965	46.1206	SH2DPY1_peak_186
AM270980	787310	787442	133	787396	160	18.098	2.16275	17.0214	SH2DPY1_peak_187
AM270980	796125	796281	157	796168	114	5.35239	1.54482	4.44924	SH2DPY1_peak_188
AM270980	798906	799112	207	799083	117	5.9762	1.58512	5.06116	SH2DPY1_peak_189
AM270980	800794	800963	170	800879	165	17.4475	2.10005	16.378	SH2DPY1_peak_190
AM270980	801642	802662	1021	801832	271	67.823	3.56725	66.3434	SH2DPY1_peak_191
AM270980	803063	803382	320	803135	140	11.2233	1.86024	10.2276	SH2DPY1_peak_192
AM270980	804188	804802	615	804505	399	153.325	5.33937	151.261	SH2DPY1_peak_193
AM270980	805707	805861	155	805799	241	40.8344	2.71914	39.5556	SH2DPY1_peak_194
AM270980	810291	811776	1486	810739	518	177.792	4.7828	175.562	SH2DPY1_peak_195
AM270980	812630	813759	1130	813490	230	17.6703	1.86652	16.5993	SH2DPY1_peak_196
AM270980	815429	815799	371	815493	311	45.9338	2.53007	44.6154	SH2DPY1_peak_197
AM270980	817016	817600	585	817494	153	6.86869	1.54901	5.93792	SH2DPY1_peak_198
AM270980	817937	818363	427	818173	334	77.9527	3.40138	76.4021	SH2DPY1_peak_199
AM270980	819784	819909	126	819869	193	10.646	1.65989	9.65785	SH2DPY1_peak_200
AM270980	821855	822847	993	822349	427	108.666	3.65591	106.904	SH2DPY1_peak_201
AM270980	823096	823535	440	823487	173	9.25076	1.63734	8.28356	SH2DPY1_peak_202
AM270980	823798	825144	1347	823951	412	113.025	3.8839	111.234	SH2DPY1_peak_203
AM270980	826214	826454	241	826383	301	47.682	2.62983	46.3495	SH2DPY1_peak_204
AM270980	830618	831038	421	830790	445	189.238	5.99123	186.931	SH2DPY1_peak_205
AM270980	836424	837613	1190	836835	336	110.083	4.527	108.31	SH2DPY1_peak_206
AM270980	842928	843464	537	843161	625	283.965	6.52779	281.017	SH2DPY1_peak_207
AM270980	844732	845958	1227	845548	440	130.735	4.16607	128.824	SH2DPY1_peak_208
AM270980	846134	846466	333	846368	207	14.073	1.78076	13.0427	SH2DPY1_peak_209
AM270980	846737	847245	509	846998	202	13.0642	1.74937	12.0457	SH2DPY1_peak_210
AM270980	849745	849838	94	849806	168	10.9222	1.74016	9.93028	SH2DPY1_peak_211
AM270980	850352	851212	861	850550	300	78.5679	3.70932	77.0129	SH2DPY1_peak_212
AM270980	857444	857788	345	857618	609	317.354	7.78082	314.189	SH2DPY1_peak_213
AM270980	859068	859173	106	859106	146	7.21951	1.5882	6.28376	SH2DPY1_peak_214
AM270980	859442	859928	487	859822	341	86.9315	3.64249	85.3182	SH2DPY1_peak_215
AM270980	861380	862330	951	862189	337	88.0877	3.71507	86.4664	SH2DPY1_peak_216
AM270980	863869	864182	314	863985	495	204.158	5.80009	201.753	SH2DPY1_peak_217
AM270980	867938	868374	437	868116	402	105.488	3.74224	103.747	SH2DPY1_peak_218
AM270980	870363	870553	191	870471	249	39.302	2.61071	38.0352	SH2DPY1_peak_219
AM270980	871491	872690	1200	872317	662	309.03	6.7562	305.919	SH2DPY1_peak_220
AM270980	886515	886688	174	886620	406	107.96	3.78373	106.204	SH2DPY1_peak_221
AM270980	887974	889975	2002	889663	526	175.763	4.66069	173.547	SH2DPY1_peak_222
AM270980	890288	891291	1004	891116	349	70.5366	3.07358	69.0373	SH2DPY1_peak_223
AM270980	894389	894555	167	894454	166	19.1237	2.18473	18.0377	SH2DPY1_peak_224
AM270980	902343	902472	130	902375	120	6.63162	1.62542	5.70488	SH2DPY1_peak_225
AM270980	906418	907152	735	906656	406	159.421	5.46733	157.314	SH2DPY1_peak_226
AM270980	910853	911266	414	910927	216	33.7492	2.58389	32.5287	SH2DPY1_peak_227
AM270980	913888	915932	2045	915562	345	87.203	3.61898	85.5871	SH2DPY1_peak_228
AM270980	916187	917216	1030	916362	275	55.9508	3.06864	54.5556	SH2DPY1_peak_229
AM270980	917381	917682	302	917483	201	25.3756	2.30048	24.2286	SH2DPY1_peak_230
AM270980	920005	920325	321	920114	188	28.7275	2.53888	27.5495	SH2DPY1_peak_231
AM270980	925507	926264	758	926102	239	52.5203	3.22398	51.1501	SH2DPY1_peak_232
AM270980	927515	927704	190	927595	237	51.492	3.19711	50.1297	SH2DPY1_peak_233
AM270980	929881	930069	189	929958	308	92.0455	4.15087	90.3966	SH2DPY1_peak_234
AM270980	930429	930603	175	930571	122	6.15154	1.58277	5.23483	SH2DPY1_peak_235
AM270980	934870	936535	1666	935231	502	232.147	6.63994	229.55	SH2DPY1_peak_236
AM270980	943291	944292	1002	943842	599	82.2584	2.46234	80.6763	SH2DPY1_peak_237
AM270980	944706	946345	1640	945709	522	48.8484	2.05366	47.5074	SH2DPY1_peak_238
AM270980	946643	947741	1099	947540	617	80.4858	2.39856	78.9162	SH2DPY1_peak_239
AM270980	947992	948744	753	948373	523	50.767	2.08549	49.4109	SH2DPY1_peak_240
AM270980	952206	952528	323	952323	272	25.2491	2.01945	24.1028	SH2DPY1_peak_241
AM270980	956325	957063	739	956565	266	67.0835	3.58668	65.6086	SH2DPY1_peak_242
AM270980	960559	961195	637	961123	306	90.7979	4.12401	89.1574	SH2DPY1_peak_243
AM270980	967808	967945	138	967888	234	49.9632	3.15681	48.6125	SH2DPY1_peak_244
AM270980	970821	972269	1449	971614	502	224.429	6.37261	221.885	SH2DPY1_peak_245
AM270980	976422	978604	2183	978039	632	113.315	2.87265	111.523	SH2DPY1_peak_246
AM270980	978767	979403	637	979078	409	30.5671	1.87434	29.3736	SH2DPY1_peak_247
AM270980	980105	980945	841	980406	526	71.8042	2.45004	70.2963	SH2DPY1_peak_248
AM270980	981171	981993	823	981486	349	18.4728	1.66814	17.3923	SH2DPY1_peak_249
AM270980	982350	982883	534	982732	713	200.688	4.00635	198.305	SH2DPY1_peak_250
AM270980	987336	987480	145	987415	205	15.3658	1.84271	14.3205	SH2DPY1_peak_251
AM270980	989938	991075	1138	990732	689	355.907	7.70835	352.518	SH2DPY1_peak_252
AM270980	991697	992122	426	991758	225	32.2108	2.46481	31.0029	SH2DPY1_peak_253
AM270980	995102	995457	356	995303	304	69.6461	3.34675	68.1538	SH2DPY1_peak_254
AM270980	997161	997328	168	997282	186	18.5321	2.05559	17.4513	SH2DPY1_peak_255
AM270980	999996	1001303	1308	1000731	594	244.803	5.81644	242.119	SH2DPY1_peak_256
AM270980	1002538	1003023	486	1002909	149	5.92781	1.49836	5.01514	SH2DPY1_peak_257
AM270980	1003623	1003930	308	1003878	306	61.9677	3.06781	60.5299	SH2DPY1_peak_258
AM270980	1007213	1007356	144	1007288	166	20.2116	2.24335	19.1132	SH2DPY1_peak_259
AM270980	1010383	1010840	458	1010556	603	324.031	8.11368	320.824	SH2DPY1_peak_260
AM270980	1012796	1013038	243	1012917	247	56.7048	3.33145	55.3032	SH2DPY1_peak_261
AM270980	1017424	1018556	1133	1018223	525	183.589	4.87341	181.321	SH2DPY1_peak_262
AM270980	1018684	1020157	1474	1019185	723	338.152	6.78274	334.862	SH2DPY1_peak_263
AM270980	1020517	1020684	168	1020587	204	17.8069	1.95242	16.7336	SH2DPY1_peak_264
AM270980	1028660	1030500	1841	1030121	591	274.57	6.70165	271.688	SH2DPY1_peak_265
AM270980	1040261	1041976	1716	1040618	310	93.2985	4.17774	91.6411	SH2DPY1_peak_266
AM270980	1048388	1048892	505	1048842	335	48.8726	2.51742	47.5315	SH2DPY1_peak_267
AM270980	1049554	1050272	719	1049794	515	133.9	3.73228	131.968	SH2DPY1_peak_268
AM270980	1050542	1051165	624	1050954	364	57.9086	2.64802	56.4987	SH2DPY1_peak_269
AM270980	1051276	1051537	262	1051456	443	96.9723	3.26551	95.2909	SH2DPY1_peak_270
AM270980	1051630	1051727	98	1051699	212	9.49515	1.56843	8.52426	SH2DPY1_peak_271
AM270980	1051902	1052558	657	1052158	523	141.725	3.86201	139.739	SH2DPY1_peak_272
AM270980	1052843	1053175	333	1053063	263	22.3939	1.94869	21.2753	SH2DPY1_peak_273
AM270980	1053275	1053509	235	1053444	272	25.7729	2.03675	24.6223	SH2DPY1_peak_274
AM270980	1060147	1060476	330	1060340	227	23.1642	2.09129	22.0383	SH2DPY1_peak_275
AM270980	1060768	1061159	392	1060951	248	23.3276	2.02529	22.1992	SH2DPY1_peak_276
AM270980	1062143	1062311	169	1062227	276	21.1844	1.87577	20.0773	SH2DPY1_peak_277
AM270980	1062846	1063554	709	1063136	444	85.6318	2.99382	84.0272	SH2DPY1_peak_278
AM270980	1063831	1064254	424	1063978	263	17.6564	1.78641	16.5856	SH2DPY1_peak_279
AM270980	1064493	1066668	2176	1066038	545	158.494	4.10459	156.395	SH2DPY1_peak_280
AM270980	1071915	1072891	977	1072665	437	182.997	5.88376	180.731	SH2DPY1_peak_281
AM270980	1082953	1083046	94	1083007	138	11.1927	1.86722	10.1971	SH2DPY1_peak_282
AM270980	1084315	1085223	909	1084723	276	72.7833	3.72101	71.2682	SH2DPY1_peak_283
AM270980	1085537	1085698	162	1085645	291	81.6239	3.92251	80.0462	SH2DPY1_peak_284
AM270980	1091373	1091476	104	1091450	132	9.55666	1.78662	8.58353	SH2DPY1_peak_285
AM270980	1097078	1097916	839	1097448	582	304.964	7.83158	301.877	SH2DPY1_peak_286
AM270980	1104626	1106588	1963	1105371	279	74.5239	3.76131	72.9964	SH2DPY1_peak_287
AM270980	1111045	1111178	134	1111121	196	32.104	2.64635	30.8967	SH2DPY1_peak_288
AM270980	1114241	1114849	609	1114599	602	323.115	8.10025	319.915	SH2DPY1_peak_289
AM270980	1119154	1120081	928	1119342	300	79.4645	3.74361	77.9024	SH2DPY1_peak_290
AM270980	1121288	1121483	196	1121411	111	4.76087	1.50452	3.86976	SH2DPY1_peak_291
AM270980	1122025	1122379	355	1122144	277	69.6468	3.58259	68.1544	SH2DPY1_peak_292
AM270980	1125264	1125492	229	1125331	353	75.6996	3.20291	74.1639	SH2DPY1_peak_293
AM270980	1126783	1127677	895	1127028	325	60.7358	2.91378	59.3062	SH2DPY1_peak_294
AM270980	1127892	1127977	86	1127946	182	11.4015	1.72435	10.4045	SH2DPY1_peak_295
AM270980	1128708	1128836	129	1128745	157	6.14844	1.49597	5.23176	SH2DPY1_peak_296
AM270980	1129196	1130246	1051	1130040	549	206.459	5.25538	204.038	SH2DPY1_peak_297
AM270980	1139648	1139977	330	1139900	382	141.867	5.14493	139.879	SH2DPY1_peak_298
AM270980	1146065	1147196	1132	1147066	687	227.509	4.64084	224.944	SH2DPY1_peak_299
AM270980	1147612	1147742	131	1147666	244	9.14464	1.50483	8.1783	SH2DPY1_peak_300
AM270980	1148126	1148243	118	1148204	246	7.31808	1.42688	6.37966	SH2DPY1_peak_301
AM270980	1149312	1149631	320	1149495	395	44.1994	2.21031	42.8939	SH2DPY1_peak_302
AM270980	1150748	1152338	1591	1151210	597	134.483	3.35053	132.546	SH2DPY1_peak_303
AM270980	1152796	1153353	558	1153048	311	17.7581	1.7023	16.6851	SH2DPY1_peak_304
AM270980	1156266	1156410	145	1156353	453	50.8683	2.2195	49.5118	SH2DPY1_peak_305
AM270980	1156923	1157047	125	1156956	269	5.75168	1.33979	4.84263	SH2DPY1_peak_306
AM270980	1157571	1158098	528	1157696	537	92.2386	2.79099	90.5889	SH2DPY1_peak_307
AM270980	1158572	1159254	683	1158981	474	58.6806	2.32732	57.2658	SH2DPY1_peak_308
AM270980	1159360	1160494	1135	1159956	591	104.391	2.84336	102.658	SH2DPY1_peak_309
AM270980	1160803	1160968	166	1160862	384	28.4796	1.86683	27.3043	SH2DPY1_peak_310
AM270980	1161460	1161649	190	1161534	489	69.4196	2.49869	67.9283	SH2DPY1_peak_311
AM270980	1162036	1162176	141	1162116	318	17.4396	1.68228	16.3701	SH2DPY1_peak_312
AM270980	1162805	1163483	679	1163176	526	120.794	3.39176	118.951	SH2DPY1_peak_313
AM270980	1164565	1164709	145	1164629	230	17.6003	1.86379	16.5298	SH2DPY1_peak_314
AM270980	1175529	1176738	1210	1176465	472	210.755	6.35393	208.302	SH2DPY1_peak_315
AM270980	1182645	1183398	754	1182869	355	122.901	4.78224	121.043	SH2DPY1_peak_316
AM270980	1185048	1185172	125	1185083	118	6.19119	1.59856	5.27228	SH2DPY1_peak_317
AM270980	1185338	1185835	498	1185708	242	54.0762	3.26428	52.6942	SH2DPY1_peak_318
AM270980	1186762	1186899	138	1186775	105	3.67747	1.42392	2.81118	SH2DPY1_peak_319
AM270980	1191826	1192464	639	1192316	361	52.0428	2.50528	50.6762	SH2DPY1_peak_320
AM270980	1192703	1193485	783	1193156	579	134.972	3.43499	133.032	SH2DPY1_peak_321
AM270980	1193747	1193904	158	1193811	474	60.4077	2.36116	58.981	SH2DPY1_peak_322
AM270980	1194229	1194500	272	1194312	365	21.5971	1.7278	20.4861	SH2DPY1_peak_323
AM270980	1194631	1194827	197	1194676	307	7.36631	1.3746	6.42746	SH2DPY1_peak_324
AM270980	1195099	1195272	174	1195217	379	20.6236	1.68504	19.5212	SH2DPY1_peak_325
AM270980	1196041	1196498	458	1196101	434	34.4541	1.91867	33.227	SH2DPY1_peak_326
AM270980	1197094	1198014	921	1197387	546	77.6068	2.50463	76.0579	SH2DPY1_peak_327
AM270980	1198128	1199107	980	1198762	620	125.692	3.11197	123.815	SH2DPY1_peak_328
AM270980	1199414	1199675	262	1199545	523	95.6561	2.90099	93.9835	SH2DPY1_peak_329
AM270980	1202224	1202903	680	1202394	391	70.4749	2.85932	68.9773	SH2DPY1_peak_330
AM270980	1207007	1207842	836	1207602	367	131.225	4.94343	129.31	SH2DPY1_peak_331
AM270980	1211560	1211829	270	1211717	357	124.276	4.8091	122.409	SH2DPY1_peak_332
AM270980	1216468	1218468	2001	1217201	339	91.7032	3.8213	90.0571	SH2DPY1_peak_333
AM270980	1222255	1226341	4087	1225534	620	117.092	2.96872	115.274	SH2DPY1_peak_334
AM270980	1230085	1230185	101	1230118	148	4.56584	1.40917	3.68097	SH2DPY1_peak_335
AM270980	1231056	1231618	563	1231124	238	52.0053	3.21055	50.6389	SH2DPY1_peak_336
AM270980	1241992	1242337	346	1242100	298	62.445	3.13833	61.0037	SH2DPY1_peak_337
AM270980	1242799	1244041	1243	1243116	662	308.44	6.74016	305.333	SH2DPY1_peak_338
AM270980	1250155	1251361	1207	1250963	563	287.996	7.57635	285.021	SH2DPY1_peak_339
AM270980	1259879	1260402	524	1260133	327	104.171	4.40611	102.439	SH2DPY1_peak_340
AM270980	1262425	1262936	512	1262647	375	136.869	5.0509	134.915	SH2DPY1_peak_341
AM270980	1267624	1268555	932	1268326	310	93.2985	4.17774	91.6411	SH2DPY1_peak_342
AM270980	1273367	1273497	131	1273434	292	58.6778	3.04807	57.263	SH2DPY1_peak_343
AM270980	1274938	1275430	493	1275119	613	268.753	6.25171	265.909	SH2DPY1_peak_344
AM270980	1276805	1278153	1349	1277283	503	190.068	5.27289	187.756	SH2DPY1_peak_345
AM270980	1278282	1278660	379	1278598	179	12.8345	1.80456	11.8191	SH2DPY1_peak_346
AM270980	1283276	1284217	942	1283899	494	197.139	5.59061	194.779	SH2DPY1_peak_347
AM270980	1288052	1289199	1148	1288548	595	253.552	6.04351	250.809	SH2DPY1_peak_348
AM270980	1289299	1289720	422	1289615	210	34.4138	2.65366	33.187	SH2DPY1_peak_349
AM270980	1290191	1290310	120	1290235	162	14.1037	1.93333	13.0732	SH2DPY1_peak_350
AM270980	1294520	1295065	546	1294646	244	55.1223	3.29115	53.7325	SH2DPY1_peak_351
AM270980	1295682	1296268	587	1296012	380	140.433	5.11807	138.455	SH2DPY1_peak_352
AM270980	1300347	1300681	335	1300476	347	117.449	4.67477	115.627	SH2DPY1_peak_353
AM270980	1302531	1302700	170	1302617	234	49.9632	3.15681	48.6125	SH2DPY1_peak_354
AM270980	1303774	1304075	302	1303973	469	208.331	6.31363	205.895	SH2DPY1_peak_355
AM270980	1307921	1308226	306	1307994	275	72.2062	3.70758	70.6952	SH2DPY1_peak_356
AM270980	1315872	1316690	819	1316420	223	44.5004	3.00905	43.1921	SH2DPY1_peak_357
AM270980	1318024	1318266	243	1318185	292	82.2253	3.93594	80.6433	SH2DPY1_peak_358
AM270980	1322534	1322936	403	1322660	389	118.501	4.24835	116.673	SH2DPY1_peak_359
AM270980	1323071	1324610	1540	1323555	677	348.732	7.67685	345.382	SH2DPY1_peak_360
AM270980	1326650	1327004	355	1326751	290	46.7562	2.6543	45.4311	SH2DPY1_peak_361
AM270980	1330927	1332353	1427	1332066	376	120.8	4.45746	118.957	SH2DPY1_peak_362
AM270980	1334742	1334920	179	1334877	133	3.25741	1.33441	2.40269	SH2DPY1_peak_363
AM270980	1335046	1335272	227	1335236	156	5.45338	1.45423	4.5492	SH2DPY1_peak_364
AM270980	1336985	1337627	643	1337266	609	313	7.6374	309.862	SH2DPY1_peak_365
AM270980	1339942	1340322	381	1340169	392	149.104	5.27927	147.067	SH2DPY1_peak_366
AM270980	1349654	1349900	247	1349705	167	20.5729	2.25679	19.4709	SH2DPY1_peak_367
AM270980	1359482	1359832	351	1359632	290	48.5042	2.71241	47.165	SH2DPY1_peak_368
AM270980	1360195	1360740	546	1360626	316	60.422	2.95528	58.9952	SH2DPY1_peak_369
AM270980	1360915	1363231	2317	1362106	496	166.669	4.68076	164.514	SH2DPY1_peak_370
AM270980	1368416	1368944	529	1368655	364	129.128	4.90313	127.228	SH2DPY1_peak_371
AM270980	1375747	1376006	260	1375928	204	35.6201	2.75382	34.383	SH2DPY1_peak_372
AM270980	1379314	1379579	266	1379498	191	29.9769	2.57918	28.788	SH2DPY1_peak_373
AM270980	1384474	1384968	495	1384667	280	54.8912	2.99463	53.5039	SH2DPY1_peak_374
AM270980	1385917	1386770	854	1386226	501	189.51	5.27828	187.202	SH2DPY1_peak_375
AM270980	1387724	1388870	1147	1387892	538	147.697	3.90604	145.67	SH2DPY1_peak_376
AM270980	1391558	1392653	1096	1392485	605	198.541	4.59165	196.173	SH2DPY1_peak_377
AM270980	1393917	1394846	930	1394559	506	190.29	5.247	187.977	SH2DPY1_peak_378
AM270980	1404245	1405329	1085	1404952	594	315.82	7.99278	312.663	SH2DPY1_peak_379
AM270980	1409834	1409940	107	1409884	210	38.3457	2.83441	37.0866	SH2DPY1_peak_380
AM270980	1410554	1411520	967	1411268	279	74.5239	3.76131	72.9964	SH2DPY1_peak_381
AM270980	1415083	1415432	350	1415260	685	401.418	9.21521	397.809	SH2DPY1_peak_382
AM270980	1427434	1427690	257	1427510	122	7.0858	1.65229	6.15123	SH2DPY1_peak_383
AM270980	1429780	1430220	441	1430125	299	86.4763	4.02997	84.8652	SH2DPY1_peak_384
AM270980	1431895	1432360	466	1432123	394	150.565	5.30613	148.518	SH2DPY1_peak_385
AM270980	1438328	1438901	574	1438607	353	121.173	4.74163	119.327	SH2DPY1_peak_386
AM270980	1440050	1440993	944	1440262	598	317.058	7.9633	313.895	SH2DPY1_peak_387
AM270980	1442821	1442940	120	1442879	155	15.3994	2.03803	14.3539	SH2DPY1_peak_388
AM270980	1447911	1448492	582	1448180	436	182.221	5.87033	179.961	SH2DPY1_peak_389
AM270980	1454681	1455559	879	1455166	648	365.94	8.71818	362.499	SH2DPY1_peak_390
AM270980	1460125	1460771	647	1460512	405	158.677	5.4539	156.575	SH2DPY1_peak_391
AM270980	1463615	1464348	734	1464112	386	144.749	5.19867	142.741	SH2DPY1_peak_392
AM270980	1466746	1467023	278	1466806	212	39.2706	2.86128	38.004	SH2DPY1_peak_393
AM270980	1473876	1474786	911	1474192	750	465.814	10.0884	461.932	SH2DPY1_peak_394
AM270980	1476464	1476613	150	1476522	194	31.2465	2.61948	30.0466	SH2DPY1_peak_395
AM270980	1485675	1486633	959	1486431	547	134.791	3.58049	132.851	SH2DPY1_peak_396
AM270980	1488801	1489412	612	1489259	537	124.388	3.4147	122.52	SH2DPY1_peak_397
AM270980	1489691	1491023	1333	1489876	596	160.049	3.84122	157.939	SH2DPY1_peak_398
AM270980	1491266	1491536	271	1491403	236	21.2819	1.98753	20.1742	SH2DPY1_peak_399
AM270980	1497132	1498657	1526	1498117	555	260.679	6.78444	257.89	SH2DPY1_peak_400
AM270980	1498938	1499239	302	1499051	131	5.97535	1.54409	5.06116	SH2DPY1_peak_401
AM270980	1503853	1504166	314	1504103	212	39.2706	2.86128	38.004	SH2DPY1_peak_402
AM270980	1506347	1507387	1041	1506618	475	213.188	6.39423	210.718	SH2DPY1_peak_403
AM270980	1509849	1510114	266	1510031	230	31.6696	2.4159	30.4674	SH2DPY1_peak_404
AM270980	1511474	1512623	1150	1512215	491	221.82	6.45011	219.294	SH2DPY1_peak_405
AM270980	1512765	1512891	127	1512797	123	7.318	1.66572	6.37957	SH2DPY1_peak_406
AM270980	1514267	1514436	170	1514282	108	4.20234	1.46422	3.3236	SH2DPY1_peak_407
AM270980	1517804	1517899	96	1517860	127	8.28026	1.71946	7.32633	SH2DPY1_peak_408
AM270980	1521175	1521472	298	1521223	154	16.0799	2.08215	15.0252	SH2DPY1_peak_409
AM270980	1524410	1524634	225	1524500	422	148.015	4.86566	145.986	SH2DPY1_peak_410
AM270980	1525206	1525408	203	1525225	126	4.77477	1.46744	3.88353	SH2DPY1_peak_411
AM270980	1527105	1528816	1712	1527632	496	201.601	5.70592	199.212	SH2DPY1_peak_412
AM270980	1535302	1535950	649	1535573	349	118.805	4.70164	116.974	SH2DPY1_peak_413
AM270980	1538171	1538359	189	1538281	270	69.3443	3.64041	67.8534	SH2DPY1_peak_414
AM270980	1543368	1544997	1630	1544666	628	321.654	7.6071	318.463	SH2DPY1_peak_415
AM270980	1548335	1548855	521	1548618	542	203.682	5.25016	201.279	SH2DPY1_peak_416
AM270980	1552219	1554104	1886	1553717	460	187.003	5.69744	184.711	SH2DPY1_peak_417
AM270980	1556471	1556749	279	1556528	244	53.6496	3.22747	52.2711	SH2DPY1_peak_418
AM270980	1563923	1564653	731	1564173	511	243.006	6.87782	240.335	SH2DPY1_peak_419
AM270980	1566002	1566464	463	1566290	397	112.444	3.98704	110.657	SH2DPY1_peak_420
AM270980	1568052	1568606	555	1568227	277	49.5852	2.82373	48.2378	SH2DPY1_peak_421
AM270980	1569910	1571223	1314	1570599	493	219.588	6.34165	217.077	SH2DPY1_peak_422
AM270980	1574983	1575072	90	1575015	134	10.0895	1.81349	9.10884	SH2DPY1_peak_423
AM270980	1580877	1581002	126	1580948	224	44.9876	3.02248	43.6754	SH2DPY1_peak_424
AM270980	1589141	1589489	349	1589252	217	41.6182	2.92845	40.3327	SH2DPY1_peak_425
AM270980	1593722	1593923	202	1593835	400	154.973	5.38673	152.896	SH2DPY1_peak_426
AM270980	1617607	1617914	308	1617653	192	30.3979	2.59262	29.2053	SH2DPY1_peak_427
AM270980	1619230	1620326	1097	1619712	632	350.879	8.50325	347.516	SH2DPY1_peak_428
AM270980	1633956	1634060	105	1634026	157	17.0768	2.12245	16.0112	SH2DPY1_peak_429
AM270980	1647290	1648038	749	1647618	493	123.425	3.6188	121.564	SH2DPY1_peak_430
AM270980	1650065	1651198	1134	1651008	646	142.998	3.31184	141.003	SH2DPY1_peak_431
AM270980	1653134	1654062	929	1653348	660	162.954	3.59591	160.824	SH2DPY1_peak_432
AM270980	1655866	1656365	500	1656105	314	49.0018	2.61006	47.6588	SH2DPY1_peak_433
AM270980	1660226	1660326	101	1660277	204	35.6201	2.75382	34.383	SH2DPY1_peak_434
AM270980	1662214	1662355	142	1662246	132	9.55666	1.78662	8.58353	SH2DPY1_peak_435
AM270980	1664192	1664367	176	1664251	196	32.104	2.64635	30.8967	SH2DPY1_peak_436
AM270980	1665616	1665801	186	1665710	168	20.9367	2.27022	19.8311	SH2DPY1_peak_437
AM270980	1670187	1670465	279	1670380	146	13.5437	1.97469	12.5187	SH2DPY1_peak_438
AM270980	1672251	1672358	108	1672298	202	34.7283	2.72695	33.4984	SH2DPY1_peak_439
AM270980	1673251	1673645	395	1673583	442	186.89	5.95093	184.599	SH2DPY1_peak_440
AM270980	1676926	1677191	266	1677121	158	17.4145	2.13589	16.3451	SH2DPY1_peak_441
AM270980	1680571	1681216	646	1680842	323	101.578	4.35237	99.8636	SH2DPY1_peak_442
AM270980	1681331	1681521	191	1681459	136	10.635	1.84035	9.6469	SH2DPY1_peak_443
AM270980	1685832	1687563	1732	1685931	460	161.091	4.86742	158.974	SH2DPY1_peak_444
AM270980	1690229	1690698	470	1690547	348	90.488	3.70239	88.8502	SH2DPY1_peak_445
AM270980	1693036	1693269	234	1693098	293	82.8282	3.94937	81.242	SH2DPY1_peak_446
AM270980	1696140	1696423	284	1696329	291	81.6239	3.92251	80.0462	SH2DPY1_peak_447
AM270980	1700088	1701161	1074	1700916	304	89.556	4.09714	87.9239	SH2DPY1_peak_448
AM270980	1705990	1706234	245	1706039	138	11.1927	1.86722	10.1971	SH2DPY1_peak_449
AM270980	1707415	1707718	304	1707602	222	44.0152	2.99561	42.7107	SH2DPY1_peak_450
AM270980	1709918	1710732	815	1710245	606	326.781	8.15398	323.555	SH2DPY1_peak_451
AM270980	1712593	1713099	507	1712875	327	104.171	4.40611	102.439	SH2DPY1_peak_452
AM270980	1715164	1715505	342	1715377	235	50.471	3.17025	49.1165	SH2DPY1_peak_453
AM270980	1718684	1719243	560	1718963	337	110.746	4.54044	108.969	SH2DPY1_peak_454
AM270980	1725699	1727860	2162	1726256	650	272.316	5.93565	269.448	SH2DPY1_peak_455
AM270980	1728895	1729645	751	1729213	564	209.147	5.18123	206.706	SH2DPY1_peak_456
AM270980	1735687	1736157	471	1735960	395	151.297	5.31957	149.245	SH2DPY1_peak_457
AM270980	1737298	1737462	165	1737348	170	21.672	2.29709	20.5591	SH2DPY1_peak_458
AM270980	1741703	1741900	198	1741774	149	14.4736	2.01499	13.4374	SH2DPY1_peak_459
AM270980	1747229	1747534	306	1747452	205	34.7675	2.70606	33.5374	SH2DPY1_peak_460
AM270980	1750398	1751431	1034	1751031	752	449.287	9.50491	445.47	SH2DPY1_peak_461
AM270980	1753263	1753597	335	1753510	196	29.3743	2.51542	28.1913	SH2DPY1_peak_462
AM270980	1758429	1758713	285	1758475	293	82.8282	3.94937	81.242	SH2DPY1_peak_463
AM270980	1766210	1766755	546	1766493	475	213.188	6.39423	210.718	SH2DPY1_peak_464
AM270980	1768688	1768958	271	1768893	212	39.2706	2.86128	38.004	SH2DPY1_peak_465
AM270980	1774309	1774506	198	1774461	190	29.5582	2.56575	28.3729	SH2DPY1_peak_466
AM270980	1775154	1775775	622	1775444	569	293.325	7.65695	290.315	SH2DPY1_peak_467
AM270980	1786941	1788176	1236	1788024	539	159.725	4.17231	157.617	SH2DPY1_peak_468
AM270980	1790278	1790725	448	1790469	370	64.9893	2.81045	63.5295	SH2DPY1_peak_469
AM270980	1791306	1792358	1053	1791803	671	214.744	4.49106	212.265	SH2DPY1_peak_470
AM270980	1795617	1797138	1522	1796807	483	198.278	5.76642	195.911	SH2DPY1_peak_471
AM270980	1812350	1812486	137	1812412	199	33.4064	2.68665	32.1879	SH2DPY1_peak_472
AM270980	1814079	1814578	500	1814292	386	144.749	5.19867	142.741	SH2DPY1_peak_473
AM270980	1816025	1816111	87	1816037	108	4.20234	1.46422	3.3236	SH2DPY1_peak_474
AM270980	1818747	1819125	379	1818999	309	92.6713	4.16431	91.0182	SH2DPY1_peak_475
AM270980	1821326	1821657	332	1821412	346	116.773	4.66134	114.956	SH2DPY1_peak_476
AM270980	1826738	1827058	321	1826974	272	70.4843	3.66728	68.9852	SH2DPY1_peak_477
AM270980	1828966	1829597	632	1829389	576	282.059	7.15847	279.123	SH2DPY1_peak_478
AM270980	1832459	1833342	884	1833109	574	297.786	7.72412	294.747	SH2DPY1_peak_479
AM270980	1843045	1843351	307	1843124	328	104.823	4.41954	103.086	SH2DPY1_peak_480
AM270980	1847235	1848513	1279	1847643	419	94.4653	3.33235	92.801	SH2DPY1_peak_481
AM270980	1848612	1850340	1729	1848925	409	94.2559	3.38493	92.5927	SH2DPY1_peak_482
AM270980	1850434	1850617	184	1850523	188	5.27743	1.39533	4.37699	SH2DPY1_peak_483
AM270980	1850715	1850904	190	1850827	215	9.45569	1.56149	8.48512	SH2DPY1_peak_484
AM270980	1851110	1851208	99	1851151	208	6.93879	1.45554	6.00738	SH2DPY1_peak_485
AM270980	1851883	1852136	254	1851989	472	89.4034	2.96193	87.7733	SH2DPY1_peak_486
AM270980	1854969	1855267	299	1855131	417	46.3901	2.20664	45.0682	SH2DPY1_peak_487
AM270980	1855966	1856817	852	1856711	429	54.9844	2.36381	53.5966	SH2DPY1_peak_488
AM270980	1856943	1858870	1928	1857215	649	171.466	3.79485	169.278	SH2DPY1_peak_489
AM270980	1872312	1872557	246	1872370	151	15.1077	2.04185	14.0641	SH2DPY1_peak_490
AM270980	1877622	1879685	2064	1878205	638	356.507	8.58384	353.114	SH2DPY1_peak_491
AM270980	1887641	1888534	894	1888090	523	253.193	7.03902	250.452	SH2DPY1_peak_492
AM270980	1890513	1890621	109	1890559	172	22.4174	2.32395	21.2972	SH2DPY1_peak_493
AM270980	1895820	1896429	610	1896101	361	127.042	4.86284	125.155	SH2DPY1_peak_494
AM270980	1899833	1902755	2923	1902000	534	182.649	4.76922	180.387	SH2DPY1_peak_495
AM270980	1905710	1906311	602	1906131	246	37.5986	2.56242	36.346	SH2DPY1_peak_496
AM270980	1906493	1907182	690	1906649	383	116.881	4.25364	115.064	SH2DPY1_peak_497
AM270980	1910732	1911006	275	1910818	173	22.7938	2.33738	21.67	SH2DPY1_peak_498
AM270980	1913569	1913736	168	1913649	228	46.9553	3.07621	45.6278	SH2DPY1_peak_499
AM270980	1919482	1920845	1364	1919811	485	221.356	6.52856	218.832	SH2DPY1_peak_500
AM270980	1924221	1924925	705	1924502	469	191.88	5.74073	189.557	SH2DPY1_peak_501
AM270980	1925064	1925153	90	1925147	102	3.18692	1.38362	2.3331	SH2DPY1_peak_502
AM270980	1928279	1928777	499	1928500	319	99.0058	4.29864	97.3094	SH2DPY1_peak_503
AM270980	1935057	1935219	163	1935170	212	39.2706	2.86128	38.004	SH2DPY1_peak_504
AM270980	1936846	1937093	248	1936885	129	8.78113	1.74632	7.81945	SH2DPY1_peak_505
AM270980	1937210	1937773	564	1937597	508	240.478	6.83752	237.824	SH2DPY1_peak_506
AM270980	1940231	1940722	492	1940551	283	76.8663	3.81504	75.3223	SH2DPY1_peak_507
AM270980	1941573	1942016	444	1941717	280	75.1072	3.77474	73.5756	SH2DPY1_peak_508
AM270980	1947352	1948144	793	1947450	405	123.483	4.25567	121.622	SH2DPY1_peak_509
AM270980	1949785	1951919	2135	1949987	424	125.668	4.15363	123.791	SH2DPY1_peak_510
AM270980	1954875	1954989	115	1954937	243	13.0487	1.65932	12.0303	SH2DPY1_peak_511
AM270980	1956314	1956500	187	1956386	342	60.5224	2.81859	59.0939	SH2DPY1_peak_512
AM270980	1957276	1958515	1240	1957869	530	181.971	4.78642	179.713	SH2DPY1_peak_513
AM270980	1958864	1960102	1239	1959685	428	101.659	3.46559	99.9446	SH2DPY1_peak_514
AM270980	1963867	1965810	1944	1965046	445	189.238	5.99123	186.931	SH2DPY1_peak_515
AM270980	1972146	1972241	96	1972187	130	9.03645	1.75976	8.07098	SH2DPY1_peak_516
AM270980	1975259	1975554	296	1975464	240	53.0371	3.23741	51.663	SH2DPY1_peak_517
AM270980	1977012	1977626	615	1977400	375	118.878	4.40199	117.047	SH2DPY1_peak_518
AM270980	1980033	1980909	877	1980296	632	292.701	6.68448	289.695	SH2DPY1_peak_519
AM270980	1981324	1981452	129	1981377	166	12.6003	1.83651	11.5883	SH2DPY1_peak_520
AM270980	1984074	1984321	248	1984184	183	24.9926	2.38645	23.8492	SH2DPY1_peak_521
AM270980	1984598	1984878	281	1984646	212	37.4116	2.77561	36.1613	SH2DPY1_peak_522
AM270980	1988537	1988630	94	1988586	163	19.143	2.20305	18.0555	SH2DPY1_peak_523
AM270980	1989453	1989573	121	1989531	113	4.77324	1.49997	3.88201	SH2DPY1_peak_524
AM270980	1993281	1997571	4291	1995274	657	172.529	3.77673	170.334	SH2DPY1_peak_525
AM270980	2001376	2001739	364	2001667	235	50.471	3.17025	49.1165	SH2DPY1_peak_526
AM270980	2004323	2004618	296	2004393	251	58.8391	3.38518	57.4223	SH2DPY1_peak_527
AM270980	2007182	2007927	746	2007615	576	299.576	7.75098	296.525	SH2DPY1_peak_528
AM270980	2013142	2013542	401	2013414	210	38.3457	2.83441	37.0866	SH2DPY1_peak_529
AM270980	2014034	2014187	154	2014072	117	5.9762	1.58512	5.06116	SH2DPY1_peak_530
AM270980	2015212	2016280	1069	2015461	454	196.333	6.11213	193.979	SH2DPY1_peak_531
AM270980	2020309	2021720	1412	2021265	538	265.423	7.21684	262.601	SH2DPY1_peak_532
AM270980	2022201	2022579	379	2022450	147	13.8508	1.98812	12.822	SH2DPY1_peak_533
AM270980	2023648	2023794	147	2023704	120	5.29319	1.52277	4.39258	SH2DPY1_peak_534
AM270980	2024000	2024308	309	2024176	200	30.2407	2.52971	29.0504	SH2DPY1_peak_535
AM270980	2027602	2028159	558	2028038	230	47.9504	3.10308	46.6153	SH2DPY1_peak_536
AM270980	2029928	2031270	1343	2030380	375	136.869	5.0509	134.915	SH2DPY1_peak_537
AM270980	2035130	2035888	759	2035810	239	52.5203	3.22398	51.1501	SH2DPY1_peak_538
AM270980	2040316	2040450	135	2040363	121	6.857	1.63886	5.92634	SH2DPY1_peak_539
AM270980	2046179	2046395	217	2046246	134	10.0895	1.81349	9.10884	SH2DPY1_peak_540
AM270980	2066520	2066736	217	2066580	383	142.586	5.15837	140.593	SH2DPY1_peak_541
AM270980	2067100	2067488	389	2067237	373	135.451	5.02403	133.507	SH2DPY1_peak_542
AM270980	2067810	2068225	416	2068045	216	41.1447	2.91501	39.863	SH2DPY1_peak_543
AM270980	2076985	2080079	3095	2078679	553	161.538	4.12162	159.418	SH2DPY1_peak_544
AM270980	2080247	2080727	481	2080377	340	44.757	2.38488	43.4473	SH2DPY1_peak_545
AM270980	2084810	2085501	692	2085375	212	31.5915	2.51444	30.3897	SH2DPY1_peak_546
AM270980	2090285	2090883	599	2090804	399	32.8815	1.94302	31.6687	SH2DPY1_peak_547
AM270980	2091642	2093913	2272	2093072	640	121.437	2.97904	119.589	SH2DPY1_peak_548
AM270980	2094416	2094758	343	2094659	487	63.3127	2.38611	61.8647	SH2DPY1_peak_549
AM270980	2095535	2096218	684	2096059	370	35.2557	2.05649	34.0218	SH2DPY1_peak_550
AM270980	2099160	2099285	126	2099226	317	90.6059	3.99576	88.9676	SH2DPY1_peak_551
AM270980	2104822	2105531	710	2105051	574	297.786	7.72412	294.747	SH2DPY1_peak_552
AM270980	2106427	2106704	278	2106533	212	39.2706	2.86128	38.004	SH2DPY1_peak_553
AM270980	2113207	2114670	1464	2113840	406	112.406	3.91267	110.618	SH2DPY1_peak_554
AM270980	2116769	2117958	1190	2117243	453	108.037	3.48016	106.28	SH2DPY1_peak_555
AM270980	2120000	2120775	776	2120367	683	336.049	7.22704	332.77	SH2DPY1_peak_556
AM270980	2125918	2126475	558	2126146	353	121.531	4.75537	119.682	SH2DPY1_peak_557
AM270980	2131024	2131447	424	2131123	395	138.703	4.86347	136.737	SH2DPY1_peak_558
AM270980	2132006	2133273	1268	2133143	400	154.973	5.38673	152.896	SH2DPY1_peak_559
AM270980	2134887	2135501	615	2135403	272	70.4843	3.66728	68.9852	SH2DPY1_peak_560
AM270980	2141050	2142971	1922	2141569	332	107.442	4.47327	105.688	SH2DPY1_peak_561
AM270980	2154872	2157168	2297	2156680	384	143.306	5.1718	141.308	SH2DPY1_peak_562
AM270980	2162624	2165656	3033	2165150	625	235.439	5.27697	232.821	SH2DPY1_peak_563
AM270980	2172332	2172488	157	2172402	250	14.8022	1.71158	13.7622	SH2DPY1_peak_564
AM270980	2173039	2175871	2833	2175589	603	168.259	3.96738	166.094	SH2DPY1_peak_565
AM270980	2177447	2177699	253	2177495	314	33.1902	2.14312	31.9743	SH2DPY1_peak_566
AM270980	2183212	2183401	190	2183303	209	37.8863	2.82098	36.6309	SH2DPY1_peak_567
AM270980	2185631	2185991	361	2185766	127	8.28026	1.71946	7.32633	SH2DPY1_peak_568
AM270980	2193719	2193874	156	2193827	212	39.2706	2.86128	38.004	SH2DPY1_peak_569
AM270980	2199832	2200266	435	2199972	537	265.228	7.22709	262.408	SH2DPY1_peak_570
AM270980	2201891	2202358	468	2202168	250	58.303	3.37174	56.8899	SH2DPY1_peak_571
AM270980	2206085	2207290	1206	2206500	327	104.171	4.40611	102.439	SH2DPY1_peak_572
AM270980	2213945	2214937	993	2214502	392	76.8726	3.01962	75.3285	SH2DPY1_peak_573
AM270980	2215818	2216011	194	2215961	210	11.0869	1.64305	10.0938	SH2DPY1_peak_574
AM270980	2216691	2217833	1143	2217050	589	178.252	4.2577	176.02	SH2DPY1_peak_575
AM270980	2218032	2218243	212	2218186	227	11.634	1.633	10.6336	SH2DPY1_peak_576
AM270980	2218966	2219260	295	2219027	248	18.2017	1.83991	17.1244	SH2DPY1_peak_577
AM270980	2221413	2221675	263	2221628	231	12.9421	1.6782	11.9244	SH2DPY1_peak_578
AM270980	2221890	2222030	141	2221954	249	19.8997	1.89877	18.8047	SH2DPY1_peak_579
AM270980	2225002	2226396	1395	2225447	386	97.0328	3.61284	95.351	SH2DPY1_peak_580
AM270980	2226763	2227627	865	2227331	647	261.828	5.70723	259.03	SH2DPY1_peak_581
AM270980	2230456	2230912	457	2230645	633	240.557	5.32751	237.902	SH2DPY1_peak_582
AM270980	2234254	2235894	1641	2234983	479	184.899	5.38843	182.621	SH2DPY1_peak_583
AM270980	2236167	2236604	438	2236275	310	93.2985	4.17774	91.6411	SH2DPY1_peak_584
AM270980	2244840	2244991	152	2244910	229	47.4519	3.08965	46.1206	SH2DPY1_peak_585
AM270980	2250131	2250414	284	2250292	429	80.812	2.94626	79.2408	SH2DPY1_peak_586
AM270980	2250565	2250732	168	2250633	422	67.5605	2.66561	66.0833	SH2DPY1_peak_587
AM270980	2251225	2251447	223	2251322	285	12.3593	1.56929	11.349	SH2DPY1_peak_588
AM270980	2251851	2252195	345	2252033	496	64.9826	2.39623	63.5228	SH2DPY1_peak_589
AM270980	2252753	2253036	284	2252908	423	27.3454	1.78343	26.1805	SH2DPY1_peak_590
AM270980	2253242	2253581	340	2253449	415	23.6362	1.71181	22.5047	SH2DPY1_peak_591
AM270980	2253827	2254003	177	2253921	535	58.2273	2.19373	56.8159	SH2DPY1_peak_592
AM270980	2254582	2254713	132	2254665	359	11.7277	1.47237	10.7266	SH2DPY1_peak_593
AM270980	2255103	2257781	2679	2256516	559	83.8865	2.58116	82.294	SH2DPY1_peak_594
AM270980	2264652	2265678	1027	2265136	648	221.907	4.79053	219.38	SH2DPY1_peak_595
AM270980	2265775	2266849	1075	2266656	459	84.7282	2.91171	83.1292	SH2DPY1_peak_596
AM270980	2267542	2267924	383	2267701	289	18.8973	1.7751	17.8128	SH2DPY1_peak_597
AM270980	2268087	2268210	124	2268158	213	4.26095	1.31285	3.38155	SH2DPY1_peak_598
AM270980	2268409	2268638	230	2268486	320	27.7499	1.97267	26.5814	SH2DPY1_peak_599
AM270980	2270214	2270574	361	2270454	476	128.557	3.84476	126.661	SH2DPY1_peak_600
AM270980	2270772	2271073	302	2270867	288	39.2674	2.41898	38.0021	SH2DPY1_peak_601
AM270980	2271709	2271873	165	2271794	310	67.1792	3.21651	65.7039	SH2DPY1_peak_602
AM270980	2274763	2275041	279	2274837	159	17.131	2.1145	16.0651	SH2DPY1_peak_603
AM270980	2276519	2276827	309	2276780	169	21.3031	2.28365	20.1939	SH2DPY1_peak_604
AM270980	2276935	2277308	374	2277028	148	14.1608	2.00155	13.1283	SH2DPY1_peak_605
AM270980	2279505	2279727	223	2279669	228	46.9553	3.07621	45.6278	SH2DPY1_peak_606
AM270980	2281799	2282064	266	2282012	235	50.471	3.17025	49.1165	SH2DPY1_peak_607
AM270980	2283705	2284191	487	2284064	231	48.4509	3.11651	47.1119	SH2DPY1_peak_608
AM270980	2288533	2288704	172	2288636	218	42.0937	2.94188	40.8044	SH2DPY1_peak_609
AM270980	2294604	2294884	281	2294797	128	8.52906	1.73289	7.57125	SH2DPY1_peak_610
AM270980	2299676	2299978	303	2299920	199	33.4064	2.68665	32.1879	SH2DPY1_peak_611
AM270980	2303513	2304452	940	2304041	246	56.1756	3.31801	54.7779	SH2DPY1_peak_612
AM270980	2310560	2311089	530	2310999	543	57.9267	2.17444	56.5167	SH2DPY1_peak_613
AM270980	2311347	2312281	935	2311863	610	67.7177	2.21781	66.2385	SH2DPY1_peak_614
AM270980	2312426	2313891	1466	2312934	694	92.956	2.435	91.3014	SH2DPY1_peak_615
AM270980	2314035	2314932	898	2314612	682	90.2066	2.41871	88.5701	SH2DPY1_peak_616
AM270980	2316366	2317018	653	2316688	555	50.267	2.02817	48.9148	SH2DPY1_peak_617
AM270980	2319889	2320693	805	2320136	442	120.466	3.86842	118.625	SH2DPY1_peak_618
AM270980	2321041	2321977	937	2321535	586	250.069	6.05166	247.35	SH2DPY1_peak_619
AM270980	2335965	2336385	421	2336154	172	22.4174	2.32395	21.2972	SH2DPY1_peak_620
AM270980	2343206	2343904	699	2343480	300	87.0894	4.04341	85.4741	SH2DPY1_peak_621
AM270980	2350813	2351637	825	2351318	591	313.096	7.95248	309.957	SH2DPY1_peak_622
AM270980	2355680	2355994	315	2355884	220	43.0506	2.96875	41.7537	SH2DPY1_peak_623
AM270980	2360366	2360753	388	2360464	216	41.1447	2.91501	39.863	SH2DPY1_peak_624
AM270980	2361358	2361524	167	2361450	187	28.3156	2.52545	27.1411	SH2DPY1_peak_625
AM270980	2375458	2375698	241	2375554	209	37.8863	2.82098	36.6309	SH2DPY1_peak_626
AM270980	2380588	2381665	1078	2380955	481	218.078	6.47482	215.575	SH2DPY1_peak_627
AM270980	2382122	2382211	90	2382173	142	12.3445	1.92095	11.3343	SH2DPY1_peak_628
AM270980	2388271	2389459	1189	2388826	511	243.006	6.87782	240.335	SH2DPY1_peak_629
AM270980	2391051	2391209	159	2391148	157	17.0768	2.12245	16.0112	SH2DPY1_peak_630
AM270980	2394742	2395118	377	2394894	186	27.9059	2.51202	26.7351	SH2DPY1_peak_631
AM270980	2396292	2396402	111	2396353	194	31.2465	2.61948	30.0466	SH2DPY1_peak_632
AM270980	2399877	2400153	277	2400030	215	40.6732	2.90158	39.3952	SH2DPY1_peak_633
AM270980	2410056	2410332	277	2410144	405	95.8906	3.45337	94.2157	SH2DPY1_peak_634
AM270980	2411880	2412113	234	2411997	258	27.1308	2.12732	25.9671	SH2DPY1_peak_635
AM270980	2412817	2414877	2061	2414189	587	201.284	4.78911	198.897	SH2DPY1_peak_636
AM270980	2421068	2421608	541	2421329	535	263.499	7.20022	260.691	SH2DPY1_peak_637
AM270980	2425541	2425658	118	2425560	118	5.46318	1.54179	4.55891	SH2DPY1_peak_638
AM270980	2426060	2426929	870	2426666	285	78.0467	3.84191	76.4943	SH2DPY1_peak_639
AM270980	2427279	2428000	722	2427592	240	53.0371	3.23741	51.663	SH2DPY1_peak_640
AM270980	2428937	2429162	226	2429054	383	142.586	5.15837	140.593	SH2DPY1_peak_641
AM270980	2432702	2432943	242	2432771	255	61.0008	3.43891	59.5688	SH2DPY1_peak_642
AM270980	2433197	2433503	307	2433280	253	59.9166	3.41204	58.4922	SH2DPY1_peak_643
AM270980	2443635	2444734	1100	2443917	565	253.916	6.42916	251.172	SH2DPY1_peak_644
AM270980	2446977	2447893	917	2447068	641	288.871	6.46654	285.891	SH2DPY1_peak_645
AM270980	2450479	2450982	504	2450716	186	27.9059	2.51202	26.7351	SH2DPY1_peak_646
AM270980	2457282	2459104	1823	2457600	361	127.042	4.86284	125.155	SH2DPY1_peak_647
AM270980	2463369	2463687	319	2463639	379	56.171	2.54615	54.7746	SH2DPY1_peak_648
AM270980	2464236	2464871	636	2464537	657	204.566	4.37659	202.157	SH2DPY1_peak_649
AM270980	2465118	2465713	596	2465260	564	136.996	3.54258	135.042	SH2DPY1_peak_650
AM270980	2466590	2468257	1668	2467730	380	51.6679	2.43094	50.3046	SH2DPY1_peak_651
AM270980	2468473	2468997	525	2468717	333	40.4331	2.28946	39.1578	SH2DPY1_peak_652
AM270980	2469468	2469907	440	2469802	244	15.9647	1.76706	14.9123	SH2DPY1_peak_653
AM270980	2470052	2470239	188	2470138	250	18.9126	1.86065	17.828	SH2DPY1_peak_654
AM270980	2474175	2474716	542	2474239	467	206.719	6.28676	204.294	SH2DPY1_peak_655
AM270980	2478100	2478397	298	2478167	293	82.8282	3.94937	81.242	SH2DPY1_peak_656
AM270980	2487766	2488159	394	2487862	209	30.8509	2.50012	29.6545	SH2DPY1_peak_657
AM270980	2489076	2490299	1224	2489750	624	312.423	7.38054	309.288	SH2DPY1_peak_658
AM270980	2490404	2491005	602	2490941	165	15.0227	1.97002	13.9812	SH2DPY1_peak_659
AM270980	2491319	2491434	116	2491397	143	9.1274	1.71729	8.16119	SH2DPY1_peak_660
AM270980	2496480	2496847	368	2496749	326	90.4747	3.89989	88.8369	SH2DPY1_peak_661
AM270980	2498011	2498270	260	2498221	231	30.9839	2.38337	29.7868	SH2DPY1_peak_662
AM270980	2499039	2499527	489	2499241	315	67.9312	3.20676	66.451	SH2DPY1_peak_663
AM270980	2499912	2501097	1186	2500862	389	110.664	4.00026	108.889	SH2DPY1_peak_664
AM270980	2501581	2502672	1092	2502441	297	67.4464	3.3231	65.9698	SH2DPY1_peak_665
AM270980	2510670	2511295	626	2510861	406	159.421	5.46733	157.314	SH2DPY1_peak_666
AM270980	2517429	2517592	164	2517531	359	125.657	4.83597	123.78	SH2DPY1_peak_667
AM270980	2520246	2521169	924	2520944	340	112.744	4.58074	110.953	SH2DPY1_peak_668
AM270980	2527652	2527942	291	2527759	233	49.4572	3.14338	48.1105	SH2DPY1_peak_669
AM270980	2529959	2530318	360	2530060	572	296	7.69725	292.972	SH2DPY1_peak_670
AM270980	2530605	2530720	116	2530691	110	4.571	1.49109	3.68398	SH2DPY1_peak_671
AM270980	2535635	2536119	485	2535847	302	88.3199	4.07027	86.6961	SH2DPY1_peak_672
AM270980	2536240	2536832	593	2536606	279	74.5239	3.76131	72.9964	SH2DPY1_peak_673
AM270980	2545464	2547398	1935	2545877	665	235.64	4.95856	233.019	SH2DPY1_peak_674
AM270980	2547855	2548075	221	2547943	254	21.5387	1.94364	20.4281	SH2DPY1_peak_675
AM270980	2548214	2548741	528	2548689	321	43.9997	2.43224	42.6965	SH2DPY1_peak_676
AM270980	2553669	2553969	301	2553816	145	13.2395	1.96125	12.2182	SH2DPY1_peak_677
AM270980	2559636	2559871	236	2559671	217	41.6182	2.92845	40.3327	SH2DPY1_peak_678
AM270980	2565857	2566352	496	2566083	393	149.834	5.2927	147.792	SH2DPY1_peak_679
AM270980	2570999	2571130	132	2571096	136	10.635	1.84035	9.6469	SH2DPY1_peak_680
AM270980	2573307	2574259	953	2573631	397	152.764	5.34643	150.702	SH2DPY1_peak_681
AM270980	2577801	2578731	931	2577933	210	38.3457	2.83441	37.0866	SH2DPY1_peak_682
AM270980	2580724	2581547	824	2581125	248	57.2358	3.34488	55.8304	SH2DPY1_peak_683
AM270980	2584285	2584936	652	2584704	220	43.0506	2.96875	41.7537	SH2DPY1_peak_684
AM270980	2589463	2590547	1085	2589813	500	233.775	6.73006	231.166	SH2DPY1_peak_685
AM270980	2595475	2596139	665	2595996	598	260.184	6.19271	257.397	SH2DPY1_peak_686
AM270980	2597895	2597986	92	2597965	184	4.75391	1.37023	3.8649	SH2DPY1_peak_687
AM270980	2598991	2599757	767	2599594	411	45.204	2.19451	43.8907	SH2DPY1_peak_688
AM270980	2602258	2603340	1083	2602507	696	185.98	3.83398	183.696	SH2DPY1_peak_689
AM270980	2603429	2604380	952	2604231	697	194.865	3.98215	192.521	SH2DPY1_peak_690
AM270980	2604715	2605198	484	2604992	288	21.2234	1.85024	20.1161	SH2DPY1_peak_691
AM270980	2606385	2606520	136	2606497	236	8.18351	1.47529	7.23219	SH2DPY1_peak_692
AM270980	2608341	2608578	238	2608451	264	35.949	2.4117	34.7101	SH2DPY1_peak_693
AM270980	2610711	2611193	483	2610935	325	60.6835	2.91217	59.2542	SH2DPY1_peak_694
AM270980	2614610	2615998	1389	2614870	575	166.518	4.0932	164.364	SH2DPY1_peak_695
AM270980	2616185	2617778	1594	2616284	467	105.53	3.34486	103.789	SH2DPY1_peak_696
AM270980	2620980	2621366	387	2621076	270	63.0757	3.38413	61.6301	SH2DPY1_peak_697
AM270980	2627803	2629408	1606	2628467	712	371.823	7.8278	368.354	SH2DPY1_peak_698
AM270980	2633305	2633817	513	2633544	401	155.712	5.40017	153.63	SH2DPY1_peak_699
[truncated: 8,192 more rows]

## Sheet: SH2DPY2_MACS2_peaks
# This file is generated by MACS version 2.1.1.20160309
[truncated: 8,612 more rows]

## Sheet: SH2MPY1_MACS2_peaks
# This file is generated by MACS version 2.1.1.20160309
[truncated: 9,102 more rows]

[truncated: 11 more sheets: SH2MPY2_MACS2_peaks, delamyR1_MACS2_peaks, delamyR2_MACS2_peaks, delcreA1_MACS2_peaks, delcreA2_MACS2_peaks, delcpcA1_MACS2_peaks, delcpcA2_MACS2_peaks, delpacC1_MACS2_peaks, delpacC2_MACS2_peaks, delprtT1_MACS2_peaks, delprtT2_MACS2_peaks]
