# Supplementary material for: Profiling of chromatin accessibility identifies transcription factor binding sites across the genome of Aspergillus species
Source: BMC Biol. 2021 Sep 6;19:189. doi: 10.1186/s12915-021-01114-0 (PMC8419926; doi:10.1186/s12915-021-01114-0)
Supplement: Supplementary file 4 — Additional file 4: Supplementary Table S3. Syntenic orthologues of ATAC-seq peaks identified between A. niger CBS513.88 and A. oryzae niaD300. [file 12915_2021_1114_MOESM4_ESM.xlsx]

## Sheet: peak.anchors
peak_ID	chr	strart	end	peak_ID	chr	strart	end	length(bp)
CBS513_88WT_peak_654	AM270980	3048761	3049570	AORIB40_peak_729	1	3094423	3094927	60
CBS513_88WT_peak_655	AM270980	3054258	3056227	AORIB40_peak_730	1	3098946	3100112	52
CBS513_88WT_peak_659	AM270980	3068303	3071611	AORIB40_peak_727	1	3084170	3086772	47
CBS513_88WT_peak_659	AM270980	3068303	3071611	AORIB40_peak_736	1	3108777	3110602	61
CBS513_88WT_peak_661	AM270980	3076548	3077407	AORIB40_peak_740	1	3115715	3116281	122
CBS513_88WT_peak_664	AM270980	3083419	3086566	AORIB40_peak_741	1	3119697	3123055	93
CBS513_88WT_peak_668	AM270980	3100477	3102227	AORIB40_peak_746	1	3136218	3137892	75
CBS513_88WT_peak_676	AM270980	3142925	3143452	AORIB40_peak_756	1	3182826	3183884	169
CBS513_88WT_peak_677	AM270980	3147562	3148215	AORIB40_peak_758	1	3187406	3188518	45
CBS513_88WT_peak_678	AM270980	3152757	3153228	AORIB40_peak_759	1	3193008	3193351	53
CBS513_88WT_peak_680	AM270980	3160258	3163415	AORIB40_peak_762	1	3202679	3203368	68
CBS513_88WT_peak_686	AM270980	3189807	3191560	AORIB40_peak_770	1	3231673	3232969	53
CBS513_88WT_peak_689	AM270980	3202512	3202948	AORIB40_peak_775	1	3246043	3247861	55
CBS513_88WT_peak_694	AM270980	3216943	3218170	AORIB40_peak_779	1	3258954	3261234	74
CBS513_88WT_peak_698	AM270980	3238659	3239377	AORIB40_peak_784	1	3296508	3296944	52
CBS513_88WT_peak_701	AM270980	3245629	3247004	AORIB40_peak_781	1	3273210	3274424	115
CBS513_88WT_peak_705	AM270980	3267512	3268184	AORIB40_peak_788	1	3311253	3312094	47
CBS513_88WT_peak_709	AM270980	3292875	3293307	AORIB40_peak_791	1	3329012	3329708	56
CBS513_88WT_peak_712	AM270980	3297872	3300038	AORIB40_peak_794	1	3337849	3338781	99
CBS513_88WT_peak_715	AM270980	3313151	3314094	AORIB40_peak_797	1	3351387	3353577	55
CBS513_88WT_peak_718	AM270980	3319260	3320748	AORIB40_peak_801	1	3357399	3357570	49
CBS513_88WT_peak_719	AM270980	3321645	3322650	AORIB40_peak_803	1	3358338	3358543	134
CBS513_88WT_peak_722	AM270980	3337689	3338780	AORIB40_peak_807	1	3371519	3372606	44
CBS513_88WT_peak_729	AM270980	3361854	3363697	AORIB40_peak_816	1	3406795	3408604	47
CBS513_88WT_peak_730	AM270980	3369737	3371172	AORIB40_peak_818	1	3415012	3415770	53
CBS513_88WT_peak_731	AM270980	3375313	3375559	AORIB40_peak_819	1	3419750	3420564	87
CBS513_88WT_peak_733	AM270980	3385918	3386609	AORIB40_peak_824	1	3438715	3439001	63
CBS513_88WT_peak_735	AM270980	3390533	3391098	AORIB40_peak_826	1	3443793	3444320	66
CBS513_88WT_peak_736	AM270980	3396555	3399866	AORIB40_peak_830	1	3454488	3454833	44
CBS513_88WT_peak_738	AM270980	3406845	3407170	AORIB40_peak_832	1	3466598	3467049	77
CBS513_88WT_peak_739	AM270980	3410824	3412522	AORIB40_peak_834	1	3470341	3472247	50
CBS513_88WT_peak_740	AM270980	3418114	3420030	AORIB40_peak_838	1	3488007	3488294	72
CBS513_88WT_peak_741	AM270980	3423835	3427165	AORIB40_peak_841	1	3496103	3498513	47
###
CBS513_88WT_peak_502	AM270980	2350879	2351761	AORIB40_peak_915	1	3815811	3816833	71
CBS513_88WT_peak_512	AM270980	2396153	2396618	AORIB40_peak_901	1	3753619	3754613	60
CBS513_88WT_peak_513	AM270980	2399796	2400244	AORIB40_peak_901	1	3753619	3754613	47
CBS513_88WT_peak_514	AM270980	2409763	2410535	AORIB40_peak_900	1	3748148	3748550	52
CBS513_88WT_peak_516	AM270980	2421038	2421597	AORIB40_peak_897	1	3735071	3735738	96
CBS513_88WT_peak_517	AM270980	2425333	2429885	AORIB40_peak_892	1	3725118	3726439	47
CBS513_88WT_peak_518	AM270980	2432546	2433638	AORIB40_peak_891	1	3712559	3713607	56
CBS513_88WT_peak_518	AM270980	2432546	2433638	AORIB40_peak_921	1	3864510	3866161	50
CBS513_88WT_peak_521	AM270980	2446979	2447896	AORIB40_peak_888	1	3704620	3705444	63
CBS513_88WT_peak_525	AM270980	2464026	2465907	AORIB40_peak_882	1	3680006	3682368	104
CBS513_88WT_peak_527	AM270980	2469587	2470524	AORIB40_peak_880	1	3674473	3677469	45
CBS513_88WT_peak_528	AM270980	2474097	2474861	AORIB40_peak_879	1	3669925	3670520	64
CBS513_88WT_peak_529	AM270980	2478090	2478551	AORIB40_peak_878	1	3667970	3668517	164
CBS513_88WT_peak_536	AM270980	2510799	2511320	AORIB40_peak_870	1	3639956	3640268	72
CBS513_88WT_peak_540	AM270980	2529796	2530318	AORIB40_peak_868	1	3618341	3619027	103
CBS513_88WT_peak_541	AM270980	2535542	2536867	AORIB40_peak_865	1	3612408	3613511	77
CBS513_88WT_peak_544	AM270980	2559653	2559866	AORIB40_peak_859	1	3579632	3579938	87
CBS513_88WT_peak_547	AM270980	2570856	2571249	AORIB40_peak_857	1	3571998	3572269	75
CBS513_88WT_peak_553	AM270980	2590732	2591887	AORIB40_peak_852	1	3544300	3546781	508
CBS513_88WT_peak_557	AM270980	2602242	2605245	AORIB40_peak_850	1	3532100	3535102	117
CBS513_88WT_peak_562	AM270980	2627513	2629462	AORIB40_peak_845	1	3512973	3514797	50
CBS513_88WT_peak_563	AM270980	2633156	2633986	AORIB40_peak_844	1	3506273	3509189	49
###
CBS513_88WT_peak_234	AM270980	1097072	1098090	AORIB40_peak_1050	1	4431395	4432220	119
CBS513_88WT_peak_236	AM270980	1110916	1111352	AORIB40_peak_1045	1	4419463	4419789	69
CBS513_88WT_peak_238	AM270980	1119056	1120087	AORIB40_peak_1043	1	4410982	4411679	82
CBS513_88WT_peak_239	AM270980	1121876	1122404	AORIB40_peak_1042	1	4408657	4409302	199
CBS513_88WT_peak_240	AM270980	1126885	1131165	AORIB40_peak_1040	1	4401611	4404845	117
CBS513_88WT_peak_242	AM270980	1145712	1148177	AORIB40_peak_1039	1	4387063	4388657	55
CBS513_88WT_peak_246	AM270980	1156997	1159082	AORIB40_peak_1034	1	4378270	4380188	82
CBS513_88WT_peak_247	AM270980	1159515	1162345	AORIB40_peak_1033	1	4375024	4376845	119
CBS513_88WT_peak_249	AM270980	1175577	1176875	AORIB40_peak_1029	1	4359221	4360383	277
CBS513_88WT_peak_250	AM270980	1182592	1183612	AORIB40_peak_1028	1	4353703	4354655	93
CBS513_88WT_peak_262	AM270980	1215396	1218619	AORIB40_peak_1019	1	4320370	4323304	47
CBS513_88WT_peak_263	AM270980	1222306	1226465	AORIB40_peak_1018	1	4314686	4317945	60
CBS513_88WT_peak_267	AM270980	1242847	1244099	AORIB40_peak_1012	1	4293017	4294346	68
CBS513_88WT_peak_269	AM270980	1259849	1260401	AORIB40_peak_1006	1	4256723	4257290	50
CBS513_88WT_peak_270	AM270980	1262357	1262995	AORIB40_peak_1005	1	4254020	4254672	130
CBS513_88WT_peak_280	AM270980	1307749	1308233	AORIB40_peak_994	1	4213288	4213838	103
CBS513_88WT_peak_282	AM270980	1315547	1316664	AORIB40_peak_990	1	4194121	4195109	149
CBS513_88WT_peak_284	AM270980	1322375	1324825	AORIB40_peak_989	1	4186245	4188503	45
CBS513_88WT_peak_286	AM270980	1331016	1332418	AORIB40_peak_987	1	4176643	4178169	357
CBS513_88WT_peak_287	AM270980	1334828	1335297	AORIB40_peak_986	1	4173777	4173898	104
CBS513_88WT_peak_289	AM270980	1339943	1340696	AORIB40_peak_984	1	4169053	4169686	47
CBS513_88WT_peak_290	AM270980	1349457	1350092	AORIB40_peak_983	1	4159705	4160705	45
CBS513_88WT_peak_292	AM270980	1359224	1363319	AORIB40_peak_982	1	4147277	4151130	80
CBS513_88WT_peak_293	AM270980	1368281	1368997	AORIB40_peak_980	1	4139821	4140537	58
CBS513_88WT_peak_296	AM270980	1384216	1385010	AORIB40_peak_976	1	4123672	4124212	98
CBS513_88WT_peak_297	AM270980	1385909	1386654	AORIB40_peak_975	1	4121621	4123486	64
CBS513_88WT_peak_303	AM270980	1414945	1415675	AORIB40_peak_970	1	4095706	4096477	87
CBS513_88WT_peak_307	AM270980	1438164	1438909	AORIB40_peak_966	1	4074267	4074830	126
CBS513_88WT_peak_308	AM270980	1439982	1440976	AORIB40_peak_965	1	4072618	4073334	58
CBS513_88WT_peak_310	AM270980	1447888	1448591	AORIB40_peak_963	1	4065046	4065870	53
CBS513_88WT_peak_313	AM270980	1463427	1464513	AORIB40_peak_959	1	4049438	4050035	299
CBS513_88WT_peak_315	AM270980	1473880	1474803	AORIB40_peak_955	1	4038707	4039453	157
CBS513_88WT_peak_317	AM270980	1488769	1489437	AORIB40_peak_950	1	4023069	4024379	60
CBS513_88WT_peak_324	AM270980	1511418	1512628	AORIB40_peak_944	1	4002370	4003690	168
CBS513_88WT_peak_331	AM270980	1543131	1545071	AORIB40_peak_932	1	3927572	3929564	141
###
CBS513_88WT_peak_401	AM270980	1847380	1852117	AORIB40_peak_182	1	887780	889061	45
CBS513_88WT_peak_410	AM270980	1895806	1896485	AORIB40_peak_183	1	892181	893118	56
CBS513_88WT_peak_413	AM270980	1913240	1914005	AORIB40_peak_179	1	877090	877446	47
CBS513_88WT_peak_414	AM270980	1919302	1920985	AORIB40_peak_178	1	869860	871398	98
CBS513_88WT_peak_420	AM270980	1947332	1951880	AORIB40_peak_161	1	806757	807449	72
CBS513_88WT_peak_426	AM270980	1976802	1977781	AORIB40_peak_170	1	833098	833611	55
CBS513_88WT_peak_427	AM270980	1979986	1981312	AORIB40_peak_171	1	836687	837755	69
CBS513_88WT_peak_428	AM270980	1983940	1984904	AORIB40_peak_172	1	840787	841754	50
CBS513_88WT_peak_430	AM270980	1993283	1997199	AORIB40_peak_175	1	850988	853916	72
CBS513_88WT_peak_437	AM270980	2021013	2021688	AORIB40_peak_151	1	767219	768950	58
CBS513_88WT_peak_440	AM270980	2035126	2036029	AORIB40_peak_148	1	751987	752920	153
CBS513_88WT_peak_448	AM270980	2091488	2094015	AORIB40_peak_137	1	712561	714248	53
CBS513_88WT_peak_451	AM270980	2104805	2105438	AORIB40_peak_135	1	702027	704995	164
CBS513_88WT_peak_456	AM270980	2125911	2126629	AORIB40_peak_130	1	682569	683473	56
CBS513_88WT_peak_457	AM270980	2130883	2133318	AORIB40_peak_129	1	677510	678930	109
CBS513_88WT_peak_459	AM270980	2141136	2143122	AORIB40_peak_128	1	675274	676376	96
CBS513_88WT_peak_463	AM270980	2173366	2175994	AORIB40_peak_121	1	629378	631675	49
CBS513_88WT_peak_467	AM270980	2199707	2200277	AORIB40_peak_118	1	606126	606537	182
CBS513_88WT_peak_468	AM270980	2201893	2202514	AORIB40_peak_117	1	603896	604126	82
CBS513_88WT_peak_470	AM270980	2213615	2215054	AORIB40_peak_116	1	598751	599676	80
CBS513_88WT_peak_471	AM270980	2216677	2218234	AORIB40_peak_114	1	591972	593611	60
CBS513_88WT_peak_472	AM270980	2218894	2219299	AORIB40_peak_110	1	581549	582143	321
CBS513_88WT_peak_477	AM270980	2234154	2236646	AORIB40_peak_107	1	573486	575723	150
CBS513_88WT_peak_483	AM270980	2264498	2267113	AORIB40_peak_101	1	545221	547146	47
CBS513_88WT_peak_485	AM270980	2270229	2270481	AORIB40_peak_99	1	541185	541940	55
CBS513_88WT_peak_486	AM270980	2271632	2271811	AORIB40_peak_98	1	540445	540780	133
###
CBS513_88WT_peak_381	AM270980	1766199	1766738	AORIB40_peak_247	1	1118084	1118389	106
CBS513_88WT_peak_386	AM270980	1786882	1788306	AORIB40_peak_251	1	1135266	1135930	69
CBS513_88WT_peak_401	AM270980	1847380	1852117	AORIB40_peak_265	1	1192762	1193435	47
CBS513_88WT_peak_402	AM270980	1856333	1858864	AORIB40_peak_269	1	1202933	1203938	103
CBS513_88WT_peak_406	AM270980	1877441	1879871	AORIB40_peak_271	1	1211507	1215025	258
###
CBS513_88WT_peak_135	AM270980	618762	620745	AORIB40_peak_2579	2	4705119	4706198	53
CBS513_88WT_peak_138	AM270980	637859	638566	AORIB40_peak_2576	2	4693426	4693881	47
CBS513_88WT_peak_142	AM270980	657005	657221	AORIB40_peak_2574	2	4683485	4683705	55
CBS513_88WT_peak_147	AM270980	678489	678949	AORIB40_peak_2569	2	4663499	4664711	88
CBS513_88WT_peak_148	AM270980	681163	681620	AORIB40_peak_2568	2	4661590	4662196	75
CBS513_88WT_peak_149	AM270980	684921	685677	AORIB40_peak_2561	2	4638144	4638865	56
CBS513_88WT_peak_155	AM270980	708383	709895	AORIB40_peak_2565	2	4651284	4651716	49
CBS513_88WT_peak_157	AM270980	716279	716742	AORIB40_peak_2560	2	4619209	4619700	119
CBS513_88WT_peak_159	AM270980	727241	728058	AORIB40_peak_2557	2	4607861	4609143	71
CBS513_88WT_peak_165	AM270980	756026	756594	AORIB40_peak_2552	2	4583434	4585108	128
CBS513_88WT_peak_176	AM270980	804074	804932	AORIB40_peak_2541	2	4544501	4545018	80
CBS513_88WT_peak_182	AM270980	821837	825183	AORIB40_peak_2532	2	4523980	4526476	66
CBS513_88WT_peak_183	AM270980	830487	831055	AORIB40_peak_2531	2	4517785	4518230	82
CBS513_88WT_peak_187	AM270980	849701	851244	AORIB40_peak_2522	2	4486651	4488364	56
CBS513_88WT_peak_189	AM270980	859197	860054	AORIB40_peak_2520	2	4476141	4478467	53
CBS513_88WT_peak_190	AM270980	861077	862225	AORIB40_peak_2516	2	4461940	4462876	126
CBS513_88WT_peak_191	AM270980	863883	864324	AORIB40_peak_2514	2	4460239	4460813	58
CBS513_88WT_peak_192	AM270980	867833	868394	AORIB40_peak_2513	2	4456350	4456681	82
CBS513_88WT_peak_194	AM270980	871296	872789	AORIB40_peak_2512	2	4452075	4454332	202
CBS513_88WT_peak_196	AM270980	887636	891217	AORIB40_peak_2509	2	4431725	4434653	53
CBS513_88WT_peak_198	AM270980	906226	907622	AORIB40_peak_2503	2	4415695	4416127	64
CBS513_88WT_peak_203	AM270980	929701	930430	AORIB40_peak_2496	2	4395457	4396123	45
CBS513_88WT_peak_207	AM270980	946773	948742	AORIB40_peak_2491	2	4378453	4379928	115
CBS513_88WT_peak_211	AM270980	976460	979115	AORIB40_peak_2484	2	4363018	4364134	68
CBS513_88WT_peak_211	AM270980	976460	979115	AORIB40_peak_2485	2	4364798	4365754	69
CBS513_88WT_peak_213	AM270980	989742	992172	AORIB40_peak_2455	2	4229449	4231497	61
CBS513_88WT_peak_219	AM270980	1010427	1010835	AORIB40_peak_2462	2	4249663	4250085	74
CBS513_88WT_peak_227	AM270980	1048442	1053200	AORIB40_peak_2471	2	4288993	4291558	58
CBS513_88WT_peak_228	AM270980	1060031	1061309	AORIB40_peak_2473	2	4297795	4298725	138
CBS513_88WT_peak_229	AM270980	1061999	1066668	AORIB40_peak_2474	2	4299127	4302413	66
###
CBS513_88WT_peak_349	AM270980	1650215	1651110	AORIB40_peak_2624	2	4903449	4905174	114
CBS513_88WT_peak_350	AM270980	1653152	1654394	AORIB40_peak_2623	2	4900591	4901863	44
CBS513_88WT_peak_364	AM270980	1696103	1696407	AORIB40_peak_2618	2	4867957	4868248	83
CBS513_88WT_peak_368	AM270980	1709938	1710715	AORIB40_peak_2615	2	4853512	4854260	61
CBS513_88WT_peak_370	AM270980	1715016	1715500	AORIB40_peak_2608	2	4831483	4831897	145
CBS513_88WT_peak_372	AM270980	1725383	1727945	AORIB40_peak_2604	2	4813470	4815569	58
CBS513_88WT_peak_373	AM270980	1728737	1729741	AORIB40_peak_2603	2	4811720	4812240	147
CBS513_88WT_peak_374	AM270980	1735695	1736187	AORIB40_peak_2602	2	4805295	4805782	68
CBS513_88WT_peak_378	AM270980	1750258	1751545	AORIB40_peak_2600	2	4790434	4791627	96
###
CBS513_88WT_peak_642	AM270980	2992471	2993314	AORIB40_peak_2236	2	3386896	3387929	101
CBS513_88WT_peak_643	AM270980	2999919	3003843	AORIB40_peak_2241	2	3399752	3401437	212
CBS513_88WT_peak_644	AM270980	3004860	3006250	AORIB40_peak_2242	2	3402034	3403104	108
CBS513_88WT_peak_645	AM270980	3010914	3011505	AORIB40_peak_2243	2	3407477	3408122	236
CBS513_88WT_peak_646	AM270980	3017697	3017997	AORIB40_peak_2247	2	3414366	3414738	74
CBS513_88WT_peak_647	AM270980	3024058	3024995	AORIB40_peak_2250	2	3431081	3432106	231
CBS513_88WT_peak_649	AM270980	3031028	3032451	AORIB40_peak_2251	2	3433715	3435367	138
CBS513_88WT_peak_650	AM270980	3037620	3040888	AORIB40_peak_2252	2	3440371	3444266	108
CBS513_88WT_peak_652	AM270980	3044391	3044641	AORIB40_peak_2253	2	3446874	3447097	44
###
CBS513_88WT_peak_115	AM270980	521700	523398	AORIB40_peak_3609	3	3108051	3109800	75
CBS513_88WT_peak_116	AM270980	525255	525595	AORIB40_peak_3610	3	3111427	3112269	58
CBS513_88WT_peak_122	AM270980	548790	552783	AORIB40_peak_3617	3	3131873	3132287	85
CBS513_88WT_peak_128	AM270980	584104	584769	AORIB40_peak_3624	3	3163495	3163626	56
CBS513_88WT_peak_129	AM270980	587200	588627	AORIB40_peak_3625	3	3169310	3170194	71
###
CBS513_88WT_peak_3	AM270980	10256	12152	AORIB40_peak_5616	5	2474425	2476018	114
CBS513_88WT_peak_6	AM270980	25483	26348	AORIB40_peak_5619	5	2489274	2490078	150
CBS513_88WT_peak_7	AM270980	30036	30555	AORIB40_peak_5621	5	2493069	2494190	80
CBS513_88WT_peak_9	AM270980	37432	39070	AORIB40_peak_5624	5	2500657	2501626	68
CBS513_88WT_peak_10	AM270980	39625	39874	AORIB40_peak_5625	5	2502166	2502407	269
CBS513_88WT_peak_11	AM270980	40187	40827	AORIB40_peak_5626	5	2502880	2503529	90
###
CBS513_88WT_peak_22	AM270980	82933	83407	AORIB40_peak_6829	6	3243095	3246068	75
CBS513_88WT_peak_28	AM270980	107874	109009	AORIB40_peak_6830	6	3251370	3251969	183
CBS513_88WT_peak_28	AM270980	107874	109009	AORIB40_peak_6859	6	3435416	3436678	191
CBS513_88WT_peak_28	AM270980	107874	109009	AORIB40_peak_6879	6	3572520	3572738	185
CBS513_88WT_peak_43	AM270980	167778	168454	AORIB40_peak_6846	6	3345539	3346151	75
CBS513_88WT_peak_62	AM270980	255144	256333	AORIB40_peak_6830	6	3251370	3251969	183
CBS513_88WT_peak_62	AM270980	255144	256333	AORIB40_peak_6859	6	3435416	3436678	196
CBS513_88WT_peak_62	AM270980	255144	256333	AORIB40_peak_6879	6	3572520	3572738	191
CBS513_88WT_peak_62	AM270980	255144	256333	AORIB40_peak_6898	6	3697546	3698028	177
###
CBS513_88WT_peak_623	AM270980	2897812	2898486	AORIB40_peak_7186	7	991959	992844	85
CBS513_88WT_peak_625	AM270980	2906353	2909276	AORIB40_peak_7183	7	976754	979003	87
CBS513_88WT_peak_628	AM270980	2922232	2922679	AORIB40_peak_7178	7	960287	962488	349
CBS513_88WT_peak_631	AM270980	2935414	2936045	AORIB40_peak_7172	7	945141	945847	49
CBS513_88WT_peak_634	AM270980	2948113	2950758	AORIB40_peak_7168	7	932432	932823	50
###
CBS513_88WT_peak_1225	AM270981	1961906	1962781	AORIB40_peak_1056	1	4454991	4456402	324
CBS513_88WT_peak_1239	AM270981	2034121	2037604	AORIB40_peak_1070	1	4490433	4493288	49
CBS513_88WT_peak_1241	AM270981	2047150	2048669	AORIB40_peak_1072	1	4502625	4504238	52
CBS513_88WT_peak_1244	AM270981	2058793	2059342	AORIB40_peak_1074	1	4512768	4513037	68
CBS513_88WT_peak_1247	AM270981	2072261	2073848	AORIB40_peak_1077	1	4524887	4525741	44
CBS513_88WT_peak_1248	AM270981	2082837	2085883	AORIB40_peak_1082	1	4534704	4535259	149
CBS513_88WT_peak_1249	AM270981	2087117	2088655	AORIB40_peak_1084	1	4537800	4538360	61
###
CBS513_88WT_peak_1402	AM270981	2773026	2778851	AORIB40_peak_577	1	2482768	2483411	130
CBS513_88WT_peak_1409	AM270981	2815649	2818423	AORIB40_peak_590	1	2523966	2525475	85
CBS513_88WT_peak_1410	AM270981	2825416	2826091	AORIB40_peak_592	1	2532190	2532613	58
CBS513_88WT_peak_1414	AM270981	2841341	2844035	AORIB40_peak_594	1	2549117	2549910	50
CBS513_88WT_peak_1418	AM270981	2861331	2862198	AORIB40_peak_599	1	2560635	2562923	69
CBS513_88WT_peak_1419	AM270981	2864783	2865284	AORIB40_peak_600	1	2565215	2565845	45
CBS513_88WT_peak_1427	AM270981	2887076	2887844	AORIB40_peak_602	1	2578103	2578740	55
CBS513_88WT_peak_1433	AM270981	2914716	2916304	AORIB40_peak_608	1	2606603	2608353	112
CBS513_88WT_peak_1434	AM270981	2918264	2918717	AORIB40_peak_609	1	2610280	2610651	111
CBS513_88WT_peak_1435	AM270981	2920683	2920893	AORIB40_peak_610	1	2612927	2613265	52
CBS513_88WT_peak_1438	AM270981	2929938	2931300	AORIB40_peak_613	1	2621972	2624036	98
CBS513_88WT_peak_1439	AM270981	2936712	2937741	AORIB40_peak_614	1	2629215	2630119	101
CBS513_88WT_peak_1442	AM270981	2945630	2948085	AORIB40_peak_618	1	2638137	2639598	49
CBS513_88WT_peak_1443	AM270981	2951054	2953739	AORIB40_peak_620	1	2642277	2643790	98
CBS513_88WT_peak_1445	AM270981	2963755	2966420	AORIB40_peak_623	1	2655128	2657330	64
CBS513_88WT_peak_1452	AM270981	2997559	2998638	AORIB40_peak_630	1	2696587	2697271	79
CBS513_88WT_peak_1453	AM270981	2999839	3000563	AORIB40_peak_631	1	2697904	2699270	98
CBS513_88WT_peak_1454	AM270981	3004598	3005259	AORIB40_peak_633	1	2701147	2702136	123
CBS513_88WT_peak_1455	AM270981	3008756	3010260	AORIB40_peak_634	1	2705625	2707078	69
CBS513_88WT_peak_1457	AM270981	3017653	3020748	AORIB40_peak_635	1	2718861	2720887	64
###
CBS513_88WT_peak_1104	AM270981	1444615	1447732	AORIB40_peak_2315	2	3710977	3713234	136
CBS513_88WT_peak_1105	AM270981	1453994	1454376	AORIB40_peak_2317	2	3718851	3719303	109
CBS513_88WT_peak_1110	AM270981	1477001	1479451	AORIB40_peak_2323	2	3742204	3744292	376
CBS513_88WT_peak_1112	AM270981	1490778	1491262	AORIB40_peak_2326	2	3755541	3756055	172
CBS513_88WT_peak_1114	AM270981	1496370	1499324	AORIB40_peak_2328	2	3760685	3763484	91
CBS513_88WT_peak_1116	AM270981	1502876	1503141	AORIB40_peak_2330	2	3765092	3765898	55
CBS513_88WT_peak_1117	AM270981	1510472	1511838	AORIB40_peak_2332	2	3777566	3778733	45
CBS513_88WT_peak_1118	AM270981	1514978	1515449	AORIB40_peak_2333	2	3780950	3781971	44
CBS513_88WT_peak_1126	AM270981	1544585	1545090	AORIB40_peak_2338	2	3798412	3799088	83
CBS513_88WT_peak_1128	AM270981	1561756	1562502	AORIB40_peak_2354	2	3838674	3838980	72
CBS513_88WT_peak_1130	AM270981	1568196	1570666	AORIB40_peak_2351	2	3830558	3832763	68
CBS513_88WT_peak_1134	AM270981	1582345	1583084	AORIB40_peak_2344	2	3811444	3811969	155
CBS513_88WT_peak_1135	AM270981	1584207	1584385	AORIB40_peak_2345	2	3812513	3813465	134
CBS513_88WT_peak_1138	AM270981	1594594	1594920	AORIB40_peak_2341	2	3804800	3805082	103
CBS513_88WT_peak_1139	AM270981	1598803	1599298	AORIB40_peak_2355	2	3852604	3853047	53
CBS513_88WT_peak_1141	AM270981	1607082	1607945	AORIB40_peak_2357	2	3864366	3865998	55
CBS513_88WT_peak_1146	AM270981	1635129	1638002	AORIB40_peak_2362	2	3896702	3897956	52
CBS513_88WT_peak_1146	AM270981	1635129	1638002	AORIB40_peak_2378	2	3946136	3946532	49
CBS513_88WT_peak_1146	AM270981	1635129	1638002	AORIB40_peak_2391	2	3992152	3995038	45
CBS513_88WT_peak_1151	AM270981	1664499	1665128	AORIB40_peak_2369	2	3920351	3920815	63
CBS513_88WT_peak_1153	AM270981	1672676	1673496	AORIB40_peak_2371	2	3927831	3930471	168
CBS513_88WT_peak_1154	AM270981	1676242	1676913	AORIB40_peak_2372	2	3931069	3931637	56
CBS513_88WT_peak_1155	AM270981	1677425	1678910	AORIB40_peak_2373	2	3932589	3933278	52
CBS513_88WT_peak_1157	AM270981	1683416	1683722	AORIB40_peak_2375	2	3937529	3937711	49
CBS513_88WT_peak_1159	AM270981	1692412	1693020	AORIB40_peak_2378	2	3946136	3946532	50
CBS513_88WT_peak_1160	AM270981	1693289	1695062	AORIB40_peak_2379	2	3946794	3948368	99
CBS513_88WT_peak_1163	AM270981	1704185	1704509	AORIB40_peak_2382	2	3957290	3957682	61
CBS513_88WT_peak_1164	AM270981	1709279	1710863	AORIB40_peak_2383	2	3962911	3964416	91
CBS513_88WT_peak_1169	AM270981	1725308	1725856	AORIB40_peak_2387	2	3978559	3978782	56
CBS513_88WT_peak_1171	AM270981	1735137	1735368	AORIB40_peak_2389	2	3987425	3987919	60
CBS513_88WT_peak_1172	AM270981	1739211	1739478	AORIB40_peak_2390	2	3991438	3991997	55
CBS513_88WT_peak_1176	AM270981	1762684	1763127	AORIB40_peak_2397	2	4023241	4023669	91
CBS513_88WT_peak_1177	AM270981	1763757	1766542	AORIB40_peak_2399	2	4025562	4027490	169
CBS513_88WT_peak_1178	AM270981	1769091	1770585	AORIB40_peak_2401	2	4029768	4030923	60
CBS513_88WT_peak_1179	AM270981	1774252	1774863	AORIB40_peak_2402	2	4034716	4035376	117
CBS513_88WT_peak_1182	AM270981	1785926	1787017	AORIB40_peak_2406	2	4046375	4047364	66
CBS513_88WT_peak_1185	AM270981	1794395	1794813	AORIB40_peak_2410	2	4057591	4057971	74
CBS513_88WT_peak_1187	AM270981	1797357	1798706	AORIB40_peak_2412	2	4060823	4061746	55
CBS513_88WT_peak_1190	AM270981	1809148	1811129	AORIB40_peak_2416	2	4071072	4072385	56
CBS513_88WT_peak_1197	AM270981	1840035	1841994	AORIB40_peak_2424	2	4104094	4105636	50
CBS513_88WT_peak_1198	AM270981	1844581	1844835	AORIB40_peak_2425	2	4107314	4107695	53
CBS513_88WT_peak_1211	AM270981	1896569	1897539	AORIB40_peak_2432	2	4131584	4133766	80
CBS513_88WT_peak_1227	AM270981	1969970	1971784	AORIB40_peak_2452	2	4210437	4211252	98
CBS513_88WT_peak_1234	AM270981	1996743	1997117	AORIB40_peak_2447	2	4187695	4188730	64
###
CBS513_88WT_peak_1519	AM270981	3345347	3346212	AORIB40_peak_1848	2	1742711	1743649	79
CBS513_88WT_peak_1520	AM270981	3353562	3354333	AORIB40_peak_1849	2	1750576	1751013	157
CBS513_88WT_peak_1523	AM270981	3379908	3383112	AORIB40_peak_1851	2	1774508	1776883	49
CBS513_88WT_peak_1528	AM270981	3403041	3403347	AORIB40_peak_1856	2	1798717	1798982	75
CBS513_88WT_peak_1529	AM270981	3409427	3410379	AORIB40_peak_1860	2	1803910	1804207	144
CBS513_88WT_peak_1533	AM270981	3413854	3414551	AORIB40_peak_1861	2	1805823	1806973	136
CBS513_88WT_peak_1539	AM270981	3423276	3424132	AORIB40_peak_1866	2	1813365	1815706	101
CBS513_88WT_peak_1543	AM270981	3434743	3436596	AORIB40_peak_1868	2	1827897	1829192	77
CBS513_88WT_peak_1545	AM270981	3440426	3441269	AORIB40_peak_1869	2	1832332	1833500	53
CBS513_88WT_peak_1546	AM270981	3444750	3445444	AORIB40_peak_1870	2	1837045	1837712	68
CBS513_88WT_peak_1552	AM270981	3470374	3471203	AORIB40_peak_1886	2	1890974	1891740	85
CBS513_88WT_peak_1554	AM270981	3474237	3474789	AORIB40_peak_1884	2	1887636	1888088	49
CBS513_88WT_peak_1556	AM270981	3481993	3482869	AORIB40_peak_1882	2	1880809	1881340	53
CBS513_88WT_peak_1566	AM270981	3515690	3516179	AORIB40_peak_1873	2	1851358	1851880	79
CBS513_88WT_peak_1568	AM270981	3524828	3526972	AORIB40_peak_1888	2	1904391	1906717	93
CBS513_88WT_peak_1570	AM270981	3538043	3538538	AORIB40_peak_1890	2	1917332	1917798	47
CBS513_88WT_peak_1577	AM270981	3576481	3577203	AORIB40_peak_1900	2	1950686	1951786	68
CBS513_88WT_peak_1578	AM270981	3581264	3582202	AORIB40_peak_1901	2	1955624	1956395	56
###
CBS513_88WT_peak_1042	AM270981	1149310	1149553	AORIB40_peak_3996	3	4739078	4739465	45
CBS513_88WT_peak_1043	AM270981	1154611	1155662	AORIB40_peak_3994	3	4730953	4732992	115
CBS513_88WT_peak_1044	AM270981	1158177	1158772	AORIB40_peak_3993	3	4727689	4728354	111
CBS513_88WT_peak_1049	AM270981	1176842	1177469	AORIB40_peak_3978	3	4665400	4665880	60
CBS513_88WT_peak_1061	AM270981	1234505	1234739	AORIB40_peak_3966	3	4599882	4600587	45
CBS513_88WT_peak_1063	AM270981	1237423	1238358	AORIB40_peak_3963	3	4582507	4584460	112
CBS513_88WT_peak_1064	AM270981	1242322	1246642	AORIB40_peak_3964	3	4588266	4591223	85
CBS513_88WT_peak_1066	AM270981	1255210	1257823	AORIB40_peak_3962	3	4572777	4575149	56
CBS513_88WT_peak_1068	AM270981	1264555	1265491	AORIB40_peak_3944	3	4487764	4488509	218
CBS513_88WT_peak_1072	AM270981	1276170	1276543	AORIB40_peak_3957	3	4552177	4552436	191
CBS513_88WT_peak_1075	AM270981	1287296	1287789	AORIB40_peak_3942	3	4478346	4478896	77
CBS513_88WT_peak_1081	AM270981	1317701	1318581	AORIB40_peak_3928	3	4404435	4405266	103
CBS513_88WT_peak_1086	AM270981	1341488	1343035	AORIB40_peak_3919	3	4377432	4378893	75
CBS513_88WT_peak_1087	AM270981	1357159	1357883	AORIB40_peak_3918	3	4367170	4367848	122
###
CBS513_88WT_peak_874	AM270981	432299	432792	AORIB40_peak_3905	3	4330037	4330450	58
CBS513_88WT_peak_876	AM270981	439461	441643	AORIB40_peak_3907	3	4338890	4340007	71
CBS513_88WT_peak_878	AM270981	442693	445255	AORIB40_peak_3909	3	4341836	4343077	108
CBS513_88WT_peak_880	AM270981	453975	455634	AORIB40_peak_3903	3	4319641	4320888	80
CBS513_88WT_peak_881	AM270981	459651	460654	AORIB40_peak_3902	3	4317042	4317354	82
CBS513_88WT_peak_882	AM270981	469697	470866	AORIB40_peak_3888	3	4292077	4293762	74
CBS513_88WT_peak_885	AM270981	481736	482933	AORIB40_peak_3893	3	4302438	4303955	45
CBS513_88WT_peak_886	AM270981	484585	485247	AORIB40_peak_3894	3	4304166	4305471	88
CBS513_88WT_peak_894	AM270981	510221	510527	AORIB40_peak_3872	3	4232288	4232448	90
CBS513_88WT_peak_896	AM270981	517622	518687	AORIB40_peak_3871	3	4227074	4228180	50
CBS513_88WT_peak_899	AM270981	538921	542037	AORIB40_peak_3866	3	4204968	4207523	88
###
CBS513_88WT_peak_931	AM270981	681895	682727	AORIB40_peak_3718	3	3599406	3599817	136
CBS513_88WT_peak_941	AM270981	715791	716869	AORIB40_peak_3720	3	3605068	3605902	94
CBS513_88WT_peak_942	AM270981	718088	718695	AORIB40_peak_3721	3	3607422	3607766	106
CBS513_88WT_peak_945	AM270981	734806	737635	AORIB40_peak_3727	3	3620515	3623285	187
CBS513_88WT_peak_949	AM270981	752367	755293	AORIB40_peak_3728	3	3635455	3637830	114
CBS513_88WT_peak_951	AM270981	763146	764042	AORIB40_peak_3731	3	3646027	3646623	53
CBS513_88WT_peak_961	AM270981	814546	814909	AORIB40_peak_3741	3	3702944	3703389	91
CBS513_88WT_peak_964	AM270981	824321	826569	AORIB40_peak_3743	3	3711029	3712220	52
CBS513_88WT_peak_970	AM270981	843947	844492	AORIB40_peak_3750	3	3731181	3731863	126
CBS513_88WT_peak_977	AM270981	868197	868715	AORIB40_peak_3758	3	3761994	3762438	82
CBS513_88WT_peak_979	AM270981	877188	877869	AORIB40_peak_3761	3	3774822	3775410	74
CBS513_88WT_peak_981	AM270981	891402	891961	AORIB40_peak_3764	3	3788430	3788770	91
CBS513_88WT_peak_983	AM270981	900201	903781	AORIB40_peak_3766	3	3796784	3800390	150
CBS513_88WT_peak_986	AM270981	908988	910400	AORIB40_peak_3767	3	3802893	3803167	47
CBS513_88WT_peak_987	AM270981	910732	912217	AORIB40_peak_3768	3	3804291	3804477	44
CBS513_88WT_peak_987	AM270981	910732	912217	AORIB40_peak_3769	3	3805202	3806077	60
CBS513_88WT_peak_988	AM270981	912565	913452	AORIB40_peak_3769	3	3805202	3806077	61
CBS513_88WT_peak_991	AM270981	928057	930623	AORIB40_peak_3774	3	3820389	3821556	55
CBS513_88WT_peak_994	AM270981	934408	938151	AORIB40_peak_3776	3	3826196	3828068	267
CBS513_88WT_peak_995	AM270981	942367	943052	AORIB40_peak_3778	3	3833089	3833803	177
CBS513_88WT_peak_1000	AM270981	966839	967319	AORIB40_peak_3788	3	3856409	3856779	77
CBS513_88WT_peak_1001	AM270981	969137	969952	AORIB40_peak_3789	3	3858841	3859719	104
CBS513_88WT_peak_1009	AM270981	996852	997311	AORIB40_peak_3801	3	3887018	3887588	68
CBS513_88WT_peak_1010	AM270981	1000791	1001434	AORIB40_peak_3802	3	3890382	3890889	93
CBS513_88WT_peak_1013	AM270981	1007558	1008113	AORIB40_peak_3805	3	3897275	3897751	115
CBS513_88WT_peak_1016	AM270981	1030579	1032954	AORIB40_peak_3808	3	3921004	3923068	117
CBS513_88WT_peak_1018	AM270981	1040004	1040348	AORIB40_peak_3810	3	3930030	3930583	58
CBS513_88WT_peak_1021	AM270981	1048638	1049731	AORIB40_peak_3812	3	3937560	3939009	44
CBS513_88WT_peak_1030	AM270981	1087188	1087456	AORIB40_peak_3835	3	4055792	4056218	75
CBS513_88WT_peak_1034	AM270981	1110543	1111200	AORIB40_peak_3830	3	4006701	4007382	199
CBS513_88WT_peak_1036	AM270981	1117179	1117968	AORIB40_peak_3827	3	3998944	4000878	111
CBS513_88WT_peak_1040	AM270981	1130917	1131611	AORIB40_peak_3822	3	3984098	3984786	112
###
CBS513_88WT_peak_850	AM270981	323095	327628	AORIB40_peak_3839	3	4072723	4076464	201
CBS513_88WT_peak_852	AM270981	339349	339703	AORIB40_peak_3844	3	4092164	4092827	74
CBS513_88WT_peak_853	AM270981	344418	345086	AORIB40_peak_3849	3	4104546	4105087	152
CBS513_88WT_peak_857	AM270981	358148	358729	AORIB40_peak_3850	3	4120010	4120290	49
CBS513_88WT_peak_859	AM270981	367334	367583	AORIB40_peak_3851	3	4128637	4129197	69
CBS513_88WT_peak_860	AM270981	370913	372931	AORIB40_peak_3852	3	4132411	4135342	164
CBS513_88WT_peak_863	AM270981	389180	390935	AORIB40_peak_3854	3	4153779	4154980	109
CBS513_88WT_peak_864	AM270981	396616	397093	AORIB40_peak_3855	3	4161500	4162095	69
CBS513_88WT_peak_865	AM270981	398176	398593	AORIB40_peak_3856	3	4163058	4163779	85
CBS513_88WT_peak_870	AM270981	416037	417181	AORIB40_peak_3858	3	4170918	4171245	53
###
CBS513_88WT_peak_825	AM270981	196461	198113	AORIB40_peak_2967	3	249213	249711	93
CBS513_88WT_peak_836	AM270981	248144	249044	AORIB40_peak_2975	3	277525	278345	61
CBS513_88WT_peak_837	AM270981	255482	258096	AORIB40_peak_2971	3	268425	268666	53
CBS513_88WT_peak_837	AM270981	255482	258096	AORIB40_peak_2972	3	268839	270950	75
CBS513_88WT_peak_840	AM270981	271216	271862	AORIB40_peak_2983	3	313173	314032	45
CBS513_88WT_peak_842	AM270981	278215	280871	AORIB40_peak_2986	3	325594	326425	55
CBS513_88WT_peak_842	AM270981	278215	280871	AORIB40_peak_2987	3	326592	327995	52
###
CBS513_88WT_peak_1330	AM270981	2436103	2439034	AORIB40_peak_4821	4	3440757	3443034	52
CBS513_88WT_peak_1334	AM270981	2447461	2449365	AORIB40_peak_4824	4	3452587	3453864	223
CBS513_88WT_peak_1335	AM270981	2452247	2452910	AORIB40_peak_4825	4	3456803	3457356	112
CBS513_88WT_peak_1336	AM270981	2460179	2461554	AORIB40_peak_4827	4	3464359	3466148	69
CBS513_88WT_peak_1348	AM270981	2539296	2539867	AORIB40_peak_4838	4	3520373	3520838	119
CBS513_88WT_peak_1349	AM270981	2542859	2544993	AORIB40_peak_4839	4	3523964	3525591	75
CBS513_88WT_peak_1351	AM270981	2556038	2556785	AORIB40_peak_4842	4	3538587	3539093	61
CBS513_88WT_peak_1359	AM270981	2595514	2596148	AORIB40_peak_4850	4	3576903	3577615	91
CBS513_88WT_peak_1360	AM270981	2598166	2598912	AORIB40_peak_4851	4	3579637	3580309	44
CBS513_88WT_peak_1368	AM270981	2639785	2640645	AORIB40_peak_4876	4	3739309	3740479	64
CBS513_88WT_peak_1371	AM270981	2648167	2649794	AORIB40_peak_4875	4	3736657	3737049	64
CBS513_88WT_peak_1372	AM270981	2651515	2652123	AORIB40_peak_4874	4	3734330	3734643	234
CBS513_88WT_peak_1376	AM270981	2658522	2659241	AORIB40_peak_4884	4	3773076	3773907	83
CBS513_88WT_peak_1377	AM270981	2662560	2664647	AORIB40_peak_4864	4	3682019	3682786	50
CBS513_88WT_peak_1378	AM270981	2668262	2668719	AORIB40_peak_4887	4	3782828	3783570	83
###
CBS513_88WT_peak_1256	AM270981	2127336	2128657	AORIB40_peak_4536	4	2212630	2212855	58
CBS513_88WT_peak_1258	AM270981	2135301	2135984	AORIB40_peak_4532	4	2203149	2203947	47
CBS513_88WT_peak_1259	AM270981	2136303	2139094	AORIB40_peak_4531	4	2200321	2202300	153
CBS513_88WT_peak_1260	AM270981	2141597	2142230	AORIB40_peak_4530	4	2197205	2197884	63
CBS513_88WT_peak_1268	AM270981	2180600	2181006	AORIB40_peak_4524	4	2168652	2169059	52
CBS513_88WT_peak_1273	AM270981	2209258	2209912	AORIB40_peak_4517	4	2135918	2136333	126
CBS513_88WT_peak_1274	AM270981	2212933	2213350	AORIB40_peak_4516	4	2132406	2132745	83
CBS513_88WT_peak_1279	AM270981	2231017	2235004	AORIB40_peak_4513	4	2111527	2114372	139
CBS513_88WT_peak_1281	AM270981	2246411	2246652	AORIB40_peak_4511	4	2099768	2100545	55
CBS513_88WT_peak_1282	AM270981	2249503	2252722	AORIB40_peak_4510	4	2096123	2097221	104
CBS513_88WT_peak_1283	AM270981	2256821	2259558	AORIB40_peak_4508	4	2090493	2091780	50
CBS513_88WT_peak_1285	AM270981	2272687	2273801	AORIB40_peak_4506	4	2077059	2078021	64
CBS513_88WT_peak_1288	AM270981	2287291	2287936	AORIB40_peak_4505	4	2067843	2068311	83
CBS513_88WT_peak_1290	AM270981	2295933	2296558	AORIB40_peak_4503	4	2058374	2058675	296
CBS513_88WT_peak_1292	AM270981	2301996	2303799	AORIB40_peak_4501	4	2052404	2052840	133
CBS513_88WT_peak_1293	AM270981	2307294	2307850	AORIB40_peak_4499	4	2046838	2047305	96
CBS513_88WT_peak_1302	AM270981	2338663	2339596	AORIB40_peak_4491	4	2020067	2021177	80
CBS513_88WT_peak_1304	AM270981	2356463	2357135	AORIB40_peak_4485	4	1987819	1988417	119
CBS513_88WT_peak_1309	AM270981	2374078	2374635	AORIB40_peak_4487	4	1999205	1999580	47
CBS513_88WT_peak_1314	AM270981	2388558	2389024	AORIB40_peak_4479	4	1965628	1965808	191
CBS513_88WT_peak_1315	AM270981	2390582	2392332	AORIB40_peak_4475	4	1959388	1961640	96
CBS513_88WT_peak_1317	AM270981	2395967	2397181	AORIB40_peak_4473	4	1955983	1957270	53
###
CBS513_88WT_peak_1461	AM270981	3034694	3035084	AORIB40_peak_6271	6	813028	816591	416
CBS513_88WT_peak_1462	AM270981	3038145	3040761	AORIB40_peak_6272	6	818389	818792	55
CBS513_88WT_peak_1464	AM270981	3045298	3048314	AORIB40_peak_6275	6	823329	825707	72
CBS513_88WT_peak_1467	AM270981	3061805	3062803	AORIB40_peak_6267	6	798758	801014	49
CBS513_88WT_peak_1469	AM270981	3084171	3085030	AORIB40_peak_6264	6	792224	793099	288
CBS513_88WT_peak_1470	AM270981	3085505	3085949	AORIB40_peak_6263	6	791327	791450	164
###
CBS513_88WT_peak_1480	AM270981	3159175	3160595	AORIB40_peak_6403	6	1453998	1456178	68
CBS513_88WT_peak_1485	AM270981	3173392	3173847	AORIB40_peak_6401	6	1445640	1446198	64
CBS513_88WT_peak_1486	AM270981	3178805	3180622	AORIB40_peak_6397	6	1420629	1421207	106
CBS513_88WT_peak_1491	AM270981	3216631	3218334	AORIB40_peak_6387	6	1354074	1355352	58
CBS513_88WT_peak_1495	AM270981	3233295	3234492	AORIB40_peak_6380	6	1323342	1324312	49
CBS513_88WT_peak_1502	AM270981	3269935	3271043	AORIB40_peak_6376	6	1308189	1309055	77
###
CBS513_88WT_peak_1089	AM270981	1365069	1366815	AORIB40_peak_7290	7	1456890	1458827	114
CBS513_88WT_peak_1090	AM270981	1371819	1372704	AORIB40_peak_7289	7	1450671	1451808	45
CBS513_88WT_peak_1092	AM270981	1383988	1384291	AORIB40_peak_7294	7	1468900	1469264	75
CBS513_88WT_peak_1094	AM270981	1392787	1395758	AORIB40_peak_7297	7	1475773	1477547	111
CBS513_88WT_peak_1095	AM270981	1396021	1398492	AORIB40_peak_7299	7	1479280	1480544	75
CBS513_88WT_peak_1096	AM270981	1403653	1404734	AORIB40_peak_7302	7	1485165	1486169	61
CBS513_88WT_peak_1101	AM270981	1431849	1432455	AORIB40_peak_7310	7	1513695	1514330	119
###
CBS513_88WT_peak_905	AM270981	571715	573920	AORIB40_peak_7286	7	1441196	1441855	90
CBS513_88WT_peak_906	AM270981	579713	580146	AORIB40_peak_7285	7	1435261	1435826	44
CBS513_88WT_peak_908	AM270981	589402	589944	AORIB40_peak_7281	7	1420136	1422060	85
CBS513_88WT_peak_912	AM270981	602084	603436	AORIB40_peak_7275	7	1399132	1400182	161
CBS513_88WT_peak_914	AM270981	604495	604868	AORIB40_peak_7273	7	1397993	1398514	101
CBS513_88WT_peak_927	AM270981	656459	657163	AORIB40_peak_7257	7	1343933	1344728	80
###
CBS513_88WT_peak_1784	AM270982	808687	809705	AORIB40_peak_5229	5	569272	570271	99
CBS513_88WT_peak_1787	AM270982	822384	823114	AORIB40_peak_5226	5	552555	555723	79
CBS513_88WT_peak_1788	AM270982	829453	832852	AORIB40_peak_5225	5	544808	547552	50
CBS513_88WT_peak_1792	AM270982	850589	852222	AORIB40_peak_5221	5	520600	522560	117
CBS513_88WT_peak_1794	AM270982	866322	867887	AORIB40_peak_5208	5	481264	483147	53
CBS513_88WT_peak_1803	AM270982	907652	910177	AORIB40_peak_5204	5	468295	470507	275
CBS513_88WT_peak_1806	AM270982	923909	925161	AORIB40_peak_5197	5	447761	448897	77
CBS513_88WT_peak_1809	AM270982	933445	934746	AORIB40_peak_5194	5	438766	440036	106
CBS513_88WT_peak_1811	AM270982	941516	942159	AORIB40_peak_5191	5	430838	431559	101
CBS513_88WT_peak_1812	AM270982	943723	945452	AORIB40_peak_5190	5	427426	429157	44
CBS513_88WT_peak_1813	AM270982	946856	947290	AORIB40_peak_5189	5	425334	425879	44
CBS513_88WT_peak_1823	AM270982	978962	980845	AORIB40_peak_5179	5	386458	387743	63
CBS513_88WT_peak_1826	AM270982	991838	993068	AORIB40_peak_5174	5	367844	368589	101
CBS513_88WT_peak_1830	AM270982	1000399	1002186	AORIB40_peak_5172	5	359799	361542	53
CBS513_88WT_peak_1835	AM270982	1023793	1025451	AORIB40_peak_5163	5	340836	341918	55
CBS513_88WT_peak_1841	AM270982	1053104	1053852	AORIB40_peak_5158	5	305267	305618	56
CBS513_88WT_peak_1844	AM270982	1061043	1061982	AORIB40_peak_5157	5	299902	303404	117
CBS513_88WT_peak_1853	AM270982	1099370	1100467	AORIB40_peak_5150	5	271367	272203	77
CBS513_88WT_peak_1858	AM270982	1117439	1120704	AORIB40_peak_5144	5	231379	233060	60
###
CBS513_88WT_peak_1954	AM270982	1567923	1568923	AORIB40_peak_7884	8	1398031	1398639	85
CBS513_88WT_peak_1955	AM270982	1570197	1571124	AORIB40_peak_7883	8	1395766	1396412	119
CBS513_88WT_peak_1963	AM270982	1595099	1596242	AORIB40_peak_7878	8	1371939	1372585	55
CBS513_88WT_peak_1966	AM270982	1607930	1608711	AORIB40_peak_7873	8	1358693	1359944	66
###
CBS513_88WT_peak_2214	AM270983	1132005	1135524	AORIB40_peak_2628	2	4912567	4914813	49
CBS513_88WT_peak_2221	AM270983	1170057	1170866	AORIB40_peak_2636	2	4933782	4934484	63
CBS513_88WT_peak_2222	AM270983	1173891	1175122	AORIB40_peak_2635	2	4929952	4930610	85
CBS513_88WT_peak_2223	AM270983	1176262	1177460	AORIB40_peak_2633	2	4928338	4928670	400
CBS513_88WT_peak_2228	AM270983	1189090	1189505	AORIB40_peak_2629	2	4919407	4920142	114
CBS513_88WT_peak_2232	AM270983	1204602	1209115	AORIB40_peak_2645	2	4969818	4971538	64
CBS513_88WT_peak_2234	AM270983	1226558	1226974	AORIB40_peak_2647	2	4977747	4978569	69
CBS513_88WT_peak_2235	AM270983	1228187	1229881	AORIB40_peak_2648	2	4979885	4981125	83
CBS513_88WT_peak_2238	AM270983	1239616	1243470	AORIB40_peak_2652	2	4994832	4996558	56
CBS513_88WT_peak_2244	AM270983	1257453	1257823	AORIB40_peak_2654	2	5007020	5007462	50
CBS513_88WT_peak_2246	AM270983	1265558	1268919	AORIB40_peak_2657	2	5014548	5017734	44
CBS513_88WT_peak_2249	AM270983	1284139	1284446	AORIB40_peak_2662	2	5039311	5041417	61
CBS513_88WT_peak_2250	AM270983	1288418	1288788	AORIB40_peak_2664	2	5043065	5043926	44
CBS513_88WT_peak_2251	AM270983	1292833	1294165	AORIB40_peak_2665	2	5047601	5049035	52
CBS513_88WT_peak_2252	AM270983	1295334	1297092	AORIB40_peak_2666	2	5050455	5051628	53
CBS513_88WT_peak_2255	AM270983	1311704	1315620	AORIB40_peak_2681	2	5118394	5120931	44
CBS513_88WT_peak_2258	AM270983	1328134	1329267	AORIB40_peak_2674	2	5080460	5081291	147
CBS513_88WT_peak_2263	AM270983	1356909	1359805	AORIB40_peak_2679	2	5107691	5109049	53
CBS513_88WT_peak_2267	AM270983	1388256	1388803	AORIB40_peak_2686	2	5136758	5137437	155
CBS513_88WT_peak_2268	AM270983	1396256	1397905	AORIB40_peak_2687	2	5145366	5146309	106
CBS513_88WT_peak_2271	AM270983	1408138	1409289	AORIB40_peak_2689	2	5155026	5156663	123
CBS513_88WT_peak_2273	AM270983	1414166	1414438	AORIB40_peak_2691	2	5161317	5161626	106
CBS513_88WT_peak_2275	AM270983	1420012	1422532	AORIB40_peak_2693	2	5167320	5168509	82
CBS513_88WT_peak_2277	AM270983	1425406	1425595	AORIB40_peak_2695	2	5170429	5171412	53
CBS513_88WT_peak_2278	AM270983	1426363	1426693	AORIB40_peak_2696	2	5171534	5171967	108
CBS513_88WT_peak_2281	AM270983	1445468	1447430	AORIB40_peak_2700	2	5190161	5191446	237
CBS513_88WT_peak_2284	AM270983	1465691	1466556	AORIB40_peak_2705	2	5207622	5209088	56
CBS513_88WT_peak_2287	AM270983	1480884	1481111	AORIB40_peak_2707	2	5216918	5217327	44
CBS513_88WT_peak_2289	AM270983	1489554	1490078	AORIB40_peak_2709	2	5225048	5225742	61
CBS513_88WT_peak_2291	AM270983	1497051	1498534	AORIB40_peak_2710	2	5226728	5228233	123
CBS513_88WT_peak_2293	AM270983	1510832	1512150	AORIB40_peak_2712	2	5240976	5241615	56
CBS513_88WT_peak_2296	AM270983	1521038	1523373	AORIB40_peak_2717	2	5250356	5252104	225
CBS513_88WT_peak_2297	AM270983	1528205	1528486	AORIB40_peak_2718	2	5256395	5257304	55
CBS513_88WT_peak_2300	AM270983	1537622	1538021	AORIB40_peak_2722	2	5266476	5266944	75
CBS513_88WT_peak_2301	AM270983	1539749	1541564	AORIB40_peak_2723	2	5268811	5270201	74
CBS513_88WT_peak_2305	AM270983	1566633	1567120	AORIB40_peak_2724	2	5271835	5272227	47
CBS513_88WT_peak_2306	AM270983	1576139	1577878	AORIB40_peak_2725	2	5273618	5275093	297
CBS513_88WT_peak_2307	AM270983	1580155	1581523	AORIB40_peak_2726	2	5277438	5278589	179
CBS513_88WT_peak_2308	AM270983	1584299	1590181	AORIB40_peak_2730	2	5291050	5295015	61
CBS513_88WT_peak_2310	AM270983	1602894	1606295	AORIB40_peak_2732	2	5305534	5306084	120
CBS513_88WT_peak_2312	AM270983	1612846	1615232	AORIB40_peak_2736	2	5314338	5316384	71
CBS513_88WT_peak_2313	AM270983	1618926	1622662	AORIB40_peak_2742	2	5341538	5344764	63
CBS513_88WT_peak_2314	AM270983	1622922	1623323	AORIB40_peak_2743	2	5352894	5355887	44
CBS513_88WT_peak_2316	AM270983	1635416	1638598	AORIB40_peak_2738	2	5325899	5327153	50
CBS513_88WT_peak_2317	AM270983	1638886	1639361	AORIB40_peak_2737	2	5324067	5325637	191
CBS513_88WT_peak_2319	AM270983	1650919	1654168	AORIB40_peak_2743	2	5352894	5355887	45
CBS513_88WT_peak_2324	AM270983	1682922	1684994	AORIB40_peak_2745	2	5365880	5368015	82
CBS513_88WT_peak_2325	AM270983	1689404	1691420	AORIB40_peak_2746	2	5372183	5374121	50
CBS513_88WT_peak_2336	AM270983	1724764	1727159	AORIB40_peak_2750	2	5398595	5400142	52
CBS513_88WT_peak_2340	AM270983	1747248	1748041	AORIB40_peak_2759	2	5439025	5440297	44
CBS513_88WT_peak_2342	AM270983	1752499	1752928	AORIB40_peak_2760	2	5443651	5443915	49
CBS513_88WT_peak_2343	AM270983	1755849	1756181	AORIB40_peak_2761	2	5446985	5447350	85
CBS513_88WT_peak_2347	AM270983	1774310	1776635	AORIB40_peak_2768	2	5474537	5475490	52
CBS513_88WT_peak_2348	AM270983	1779317	1780141	AORIB40_peak_2769	2	5477855	5478904	82
CBS513_88WT_peak_2350	AM270983	1790542	1791799	AORIB40_peak_2730	2	5291050	5295015	53
CBS513_88WT_peak_2350	AM270983	1790542	1791799	AORIB40_peak_2743	2	5352894	5355887	44
CBS513_88WT_peak_2355	AM270983	1805885	1809397	AORIB40_peak_2775	2	5496824	5500604	55
CBS513_88WT_peak_2361	AM270983	1826123	1828717	AORIB40_peak_2776	2	5513376	5514552	63
CBS513_88WT_peak_2365	AM270983	1848545	1850921	AORIB40_peak_2781	2	5552154	5554129	133
CBS513_88WT_peak_2368	AM270983	1864018	1865232	AORIB40_peak_2787	2	5570260	5571186	234
###
CBS513_88WT_peak_1967	AM270983	467	1204	AORIB40_peak_3535	3	2667624	2668354	138
CBS513_88WT_peak_1971	AM270983	14150	16173	AORIB40_peak_3539	3	2681817	2682881	112
CBS513_88WT_peak_1979	AM270983	40295	41517	AORIB40_peak_3523	3	2629483	2630525	55
CBS513_88WT_peak_1982	AM270983	56803	60582	AORIB40_peak_3519	3	2613800	2615063	61
CBS513_88WT_peak_1984	AM270983	67726	68253	AORIB40_peak_3515	3	2601150	2601644	80
CBS513_88WT_peak_1998	AM270983	107594	108725	AORIB40_peak_3495	3	2555646	2556314	161
CBS513_88WT_peak_2008	AM270983	144739	145170	AORIB40_peak_3486	3	2524956	2525622	72
CBS513_88WT_peak_2009	AM270983	146856	147044	AORIB40_peak_3485	3	2522855	2523295	80
CBS513_88WT_peak_2010	AM270983	161167	161648	AORIB40_peak_3483	3	2519496	2519752	56
CBS513_88WT_peak_2014	AM270983	178569	179194	AORIB40_peak_3478	3	2496813	2497289	53
CBS513_88WT_peak_2016	AM270983	184768	188977	AORIB40_peak_3490	3	2537645	2538658	45
CBS513_88WT_peak_2018	AM270983	194613	196047	AORIB40_peak_3470	3	2472525	2473218	77
CBS513_88WT_peak_2021	AM270983	209210	212340	AORIB40_peak_3464	3	2450028	2452003	49
CBS513_88WT_peak_2029	AM270983	249376	251366	AORIB40_peak_3455	3	2424917	2426799	60
CBS513_88WT_peak_2030	AM270983	266078	266504	AORIB40_peak_3447	3	2400869	2401063	52
CBS513_88WT_peak_2032	AM270983	269829	270403	AORIB40_peak_3445	3	2397445	2397953	50
CBS513_88WT_peak_2033	AM270983	271958	272704	AORIB40_peak_3444	3	2395223	2395773	93
CBS513_88WT_peak_2034	AM270983	274324	274563	AORIB40_peak_3443	3	2393239	2393664	55
CBS513_88WT_peak_2035	AM270983	286787	287105	AORIB40_peak_3442	3	2387798	2388243	106
CBS513_88WT_peak_2037	AM270983	291374	292648	AORIB40_peak_3440	3	2383365	2384266	61
CBS513_88WT_peak_2041	AM270983	299565	303309	AORIB40_peak_3436	3	2370276	2372848	49
CBS513_88WT_peak_2047	AM270983	330928	331191	AORIB40_peak_3425	3	2339052	2339521	53
CBS513_88WT_peak_2050	AM270983	341186	342322	AORIB40_peak_3431	3	2352420	2352886	77
CBS513_88WT_peak_2051	AM270983	349333	350023	AORIB40_peak_3421	3	2324542	2324954	44
CBS513_88WT_peak_2053	AM270983	356023	359768	AORIB40_peak_3418	3	2313726	2315500	49
CBS513_88WT_peak_2056	AM270983	370337	373089	AORIB40_peak_3411	3	2269135	2270602	83
CBS513_88WT_peak_2058	AM270983	378097	380577	AORIB40_peak_3409	3	2263934	2264633	109
CBS513_88WT_peak_2059	AM270983	380890	381730	AORIB40_peak_3408	3	2262113	2262249	63
CBS513_88WT_peak_2061	AM270983	397817	398187	AORIB40_peak_3404	3	2244985	2245490	145
CBS513_88WT_peak_2063	AM270983	407799	409133	AORIB40_peak_3401	3	2237232	2237772	77
CBS513_88WT_peak_2064	AM270983	413368	414554	AORIB40_peak_3399	3	2230320	2231187	91
CBS513_88WT_peak_2067	AM270983	430120	433616	AORIB40_peak_3396	3	2207869	2210041	49
CBS513_88WT_peak_2071	AM270983	450757	451408	AORIB40_peak_3391	3	2187685	2189511	80
CBS513_88WT_peak_2076	AM270983	473924	474348	AORIB40_peak_3385	3	2165607	2166135	80
CBS513_88WT_peak_2082	AM270983	509959	510889	AORIB40_peak_3379	3	2131470	2132188	247
CBS513_88WT_peak_2085	AM270983	531183	533144	AORIB40_peak_3373	3	2109549	2109978	45
CBS513_88WT_peak_2089	AM270983	547475	549144	AORIB40_peak_3366	3	2089164	2089793	150
CBS513_88WT_peak_2091	AM270983	563395	564372	AORIB40_peak_3363	3	2074276	2075216	53
CBS513_88WT_peak_2093	AM270983	567417	567732	AORIB40_peak_3361	3	2071389	2071904	88
CBS513_88WT_peak_2094	AM270983	568978	569454	AORIB40_peak_3360	3	2069494	2070030	108
CBS513_88WT_peak_2100	AM270983	594798	595522	AORIB40_peak_3355	3	2047206	2048034	109
CBS513_88WT_peak_2102	AM270983	605493	606252	AORIB40_peak_3349	3	2033263	2033845	56
CBS513_88WT_peak_2103	AM270983	614389	614903	AORIB40_peak_3347	3	2024371	2024859	80
CBS513_88WT_peak_2109	AM270983	634128	634699	AORIB40_peak_3341	3	2005637	2006316	44
CBS513_88WT_peak_2110	AM270983	636712	637072	AORIB40_peak_3340	3	2003123	2003413	213
CBS513_88WT_peak_2111	AM270983	638579	639462	AORIB40_peak_3339	3	2000935	2001573	125
CBS513_88WT_peak_2115	AM270983	659019	659567	AORIB40_peak_3335	3	1983152	1983673	147
CBS513_88WT_peak_2116	AM270983	661214	662410	AORIB40_peak_3334	3	1980516	1981201	49
CBS513_88WT_peak_2118	AM270983	675076	675324	AORIB40_peak_3330	3	1963947	1964122	55
CBS513_88WT_peak_2136	AM270983	768153	768674	AORIB40_peak_3322	3	1917019	1917454	47
CBS513_88WT_peak_2138	AM270983	780647	781136	AORIB40_peak_3321	3	1912155	1912571	66
CBS513_88WT_peak_2142	AM270983	800854	801584	AORIB40_peak_3317	3	1899547	1901176	93
CBS513_88WT_peak_2146	AM270983	819581	820064	AORIB40_peak_3313	3	1885069	1885532	106
CBS513_88WT_peak_2149	AM270983	834704	835765	AORIB40_peak_3310	3	1866786	1867637	44
CBS513_88WT_peak_2151	AM270983	840146	841296	AORIB40_peak_3308	3	1859109	1859686	64
CBS513_88WT_peak_2153	AM270983	849311	850159	AORIB40_peak_3306	3	1850313	1851301	77
CBS513_88WT_peak_2157	AM270983	858628	862046	AORIB40_peak_3301	3	1837533	1839330	60
CBS513_88WT_peak_2161	AM270983	882070	882738	AORIB40_peak_3296	3	1818438	1819040	198
CBS513_88WT_peak_2172	AM270983	928600	929877	AORIB40_peak_3284	3	1757574	1758254	58
CBS513_88WT_peak_2174	AM270983	938192	938715	AORIB40_peak_3285	3	1763930	1764150	83
CBS513_88WT_peak_2176	AM270983	944804	945580	AORIB40_peak_3258	3	1683060	1685748	77
CBS513_88WT_peak_2178	AM270983	953749	956301	AORIB40_peak_3257	3	1672933	1674711	52
CBS513_88WT_peak_2184	AM270983	981244	981541	AORIB40_peak_3259	3	1688432	1689066	106
CBS513_88WT_peak_2185	AM270983	987119	988042	AORIB40_peak_3260	3	1694537	1695352	66
CBS513_88WT_peak_2188	AM270983	1000324	1001062	AORIB40_peak_3266	3	1706057	1706825	50
CBS513_88WT_peak_2189	AM270983	1007782	1010251	AORIB40_peak_3268	3	1712868	1713444	66
CBS513_88WT_peak_2189	AM270983	1007782	1010251	AORIB40_peak_3269	3	1713940	1715709	87
CBS513_88WT_peak_2194	AM270983	1024844	1026823	AORIB40_peak_3275	3	1731841	1733068	220
CBS513_88WT_peak_2199	AM270983	1050449	1053147	AORIB40_peak_3244	3	1635579	1637025	58
CBS513_88WT_peak_2212	AM270983	1120693	1121516	AORIB40_peak_3229	3	1566620	1567420	69
###
CBS513_88WT_peak_2427	AM270983	2113130	2113926	AORIB40_peak_4969	4	4136188	4136751	91
CBS513_88WT_peak_2430	AM270983	2127175	2127663	AORIB40_peak_4972	4	4148906	4149398	58
CBS513_88WT_peak_2434	AM270983	2143996	2144684	AORIB40_peak_4978	4	4162871	4163470	52
CBS513_88WT_peak_2435	AM270983	2146160	2146859	AORIB40_peak_4979	4	4165031	4165664	177
CBS513_88WT_peak_2436	AM270983	2157138	2159578	AORIB40_peak_4980	4	4175068	4176633	55
CBS513_88WT_peak_2437	AM270983	2163520	2166391	AORIB40_peak_4983	4	4187331	4188488	50
CBS513_88WT_peak_2439	AM270983	2177613	2178263	AORIB40_peak_4987	4	4203953	4204751	338
CBS513_88WT_peak_2440	AM270983	2179512	2180384	AORIB40_peak_4988	4	4205824	4206859	134
CBS513_88WT_peak_2441	AM270983	2183504	2184507	AORIB40_peak_4989	4	4209609	4210702	74
CBS513_88WT_peak_2443	AM270983	2188185	2188611	AORIB40_peak_4990	4	4213935	4214712	82
CBS513_88WT_peak_2444	AM270983	2190129	2191475	AORIB40_peak_4991	4	4216035	4217167	71
CBS513_88WT_peak_2447	AM270983	2198021	2198646	AORIB40_peak_4993	4	4223059	4223690	196
CBS513_88WT_peak_2449	AM270983	2201796	2202948	AORIB40_peak_4994	4	4225764	4228831	58
CBS513_88WT_peak_2456	AM270983	2234211	2235042	AORIB40_peak_5001	4	4255013	4256050	61
CBS513_88WT_peak_2458	AM270983	2240561	2243081	AORIB40_peak_5004	4	4260198	4262257	52
CBS513_88WT_peak_2458	AM270983	2240561	2243081	AORIB40_peak_5005	4	4262573	4263364	55
CBS513_88WT_peak_2459	AM270983	2250692	2252772	AORIB40_peak_5006	4	4269697	4271486	45
CBS513_88WT_peak_2461	AM270983	2261997	2262577	AORIB40_peak_5008	4	4278359	4278872	44
CBS513_88WT_peak_2463	AM270983	2271296	2272729	AORIB40_peak_5009	4	4287813	4288493	63
CBS513_88WT_peak_2464	AM270983	2273495	2274888	AORIB40_peak_5012	4	4290377	4290688	47
CBS513_88WT_peak_2466	AM270983	2278670	2280455	AORIB40_peak_5014	4	4293028	4294654	44
###
CBS513_88WT_peak_2509	AM270984	15697	17535	AORIB40_peak_7541	7	2465606	2466444	68
CBS513_88WT_peak_2511	AM270984	25962	26242	AORIB40_peak_7539	7	2457224	2457477	45
CBS513_88WT_peak_2512	AM270984	29335	30227	AORIB40_peak_7538	7	2453691	2454350	47
CBS513_88WT_peak_2516	AM270984	46948	47388	AORIB40_peak_7533	7	2434465	2435370	47
CBS513_88WT_peak_2517	AM270984	48166	50409	AORIB40_peak_7532	7	2432876	2434108	60
CBS513_88WT_peak_2518	AM270984	52870	55595	AORIB40_peak_7531	7	2429293	2430578	74
CBS513_88WT_peak_2519	AM270984	58448	60826	AORIB40_peak_7522	7	2397676	2401096	44
CBS513_88WT_peak_2519	AM270984	58448	60826	AORIB40_peak_7530	7	2423880	2426049	55
CBS513_88WT_peak_2521	AM270984	75398	78804	AORIB40_peak_7527	7	2408762	2409159	44
CBS513_88WT_peak_2522	AM270984	82710	86550	AORIB40_peak_7522	7	2397676	2401096	56
CBS513_88WT_peak_2525	AM270984	94796	96365	AORIB40_peak_7519	7	2389606	2390322	79
CBS513_88WT_peak_2528	AM270984	100582	101555	AORIB40_peak_7518	7	2384323	2385658	56
CBS513_88WT_peak_2536	AM270984	115665	117175	AORIB40_peak_7508	7	2359867	2361914	114
CBS513_88WT_peak_2538	AM270984	119551	119848	AORIB40_peak_7507	7	2358872	2359505	153
CBS513_88WT_peak_2539	AM270984	120535	122120	AORIB40_peak_7506	7	2357861	2358304	103
CBS513_88WT_peak_2541	AM270984	150413	151199	AORIB40_peak_7502	7	2336399	2337465	160
CBS513_88WT_peak_2546	AM270984	165146	166410	AORIB40_peak_7494	7	2319493	2319732	68
CBS513_88WT_peak_2550	AM270984	192500	193281	AORIB40_peak_7489	7	2294263	2295136	119
CBS513_88WT_peak_2552	AM270984	198998	200711	AORIB40_peak_7487	7	2287569	2288566	90
CBS513_88WT_peak_2554	AM270984	209213	212160	AORIB40_peak_7485	7	2278256	2280881	44
CBS513_88WT_peak_2556	AM270984	221408	221802	AORIB40_peak_7482	7	2269607	2270025	80
CBS513_88WT_peak_2566	AM270984	246031	247065	AORIB40_peak_7472	7	2242794	2244591	44
CBS513_88WT_peak_2567	AM270984	247885	248156	AORIB40_peak_7473	7	2244980	2245455	69
###
CBS513_88WT_peak_2760	AM270985	419632	422692	AORIB40_peak_2155	2	3063623	3065635	104
CBS513_88WT_peak_2761	AM270985	425752	426450	AORIB40_peak_2156	2	3068604	3069048	94
CBS513_88WT_peak_2765	AM270985	437249	438218	AORIB40_peak_2161	2	3079088	3079822	126
CBS513_88WT_peak_2768	AM270985	452760	455144	AORIB40_peak_2168	2	3095541	3097486	88
CBS513_88WT_peak_2771	AM270985	468050	468610	AORIB40_peak_2172	2	3116837	3117929	139
CBS513_88WT_peak_2772	AM270985	471045	472374	AORIB40_peak_2173	2	3118452	3121313	164
CBS513_88WT_peak_2774	AM270985	477661	478343	AORIB40_peak_2175	2	3126473	3126999	56
CBS513_88WT_peak_2775	AM270985	484814	488308	AORIB40_peak_2178	2	3133643	3137146	55
CBS513_88WT_peak_2776	AM270985	488493	489128	AORIB40_peak_2179	2	3137269	3138105	55
###
CBS513_88WT_peak_2724	AM270985	248387	249604	AORIB40_peak_7685	8	251659	252487	66
CBS513_88WT_peak_2725	AM270985	257811	258855	AORIB40_peak_7684	8	243169	243906	60
CBS513_88WT_peak_2726	AM270985	262530	263324	AORIB40_peak_7681	8	235405	236366	77
CBS513_88WT_peak_2727	AM270985	264190	265096	AORIB40_peak_7680	8	233612	234338	52
###
CBS513_88WT_peak_2872	AM270986	278004	279157	AORIB40_peak_1239	1	5202867	5206225	77
CBS513_88WT_peak_2876	AM270986	291048	291391	AORIB40_peak_1241	1	5217169	5217396	74
CBS513_88WT_peak_2891	AM270986	366465	368279	AORIB40_peak_1249	1	5238481	5240990	82
CBS513_88WT_peak_2895	AM270986	384353	384936	AORIB40_peak_1252	1	5250834	5251452	104
CBS513_88WT_peak_2899	AM270986	402066	403606	AORIB40_peak_1258	1	5269918	5271026	49
CBS513_88WT_peak_2901	AM270986	410161	410663	AORIB40_peak_1260	1	5277564	5278354	60
CBS513_88WT_peak_2903	AM270986	420837	421946	AORIB40_peak_1262	1	5288481	5289033	212
CBS513_88WT_peak_2904	AM270986	423134	423585	AORIB40_peak_1264	1	5290755	5291200	53
CBS513_88WT_peak_2906	AM270986	426747	427303	AORIB40_peak_1266	1	5294417	5295183	272
CBS513_88WT_peak_2908	AM270986	437833	439772	AORIB40_peak_1273	1	5313360	5314997	44
CBS513_88WT_peak_2910	AM270986	447414	448977	AORIB40_peak_1268	1	5304847	5305805	75
CBS513_88WT_peak_2913	AM270986	459458	462749	AORIB40_peak_1283	1	5362886	5365023	99
CBS513_88WT_peak_2926	AM270986	525974	528106	AORIB40_peak_1275	1	5327352	5328593	64
CBS513_88WT_peak_2929	AM270986	536475	536743	AORIB40_peak_1284	1	5369390	5369700	53
CBS513_88WT_peak_2932	AM270986	546143	550381	AORIB40_peak_1287	1	5376075	5377708	131
CBS513_88WT_peak_2933	AM270986	553444	554479	AORIB40_peak_1289	1	5380492	5381383	138
CBS513_88WT_peak_2934	AM270986	558002	558231	AORIB40_peak_1291	1	5388395	5388700	93
CBS513_88WT_peak_2935	AM270986	564305	565127	AORIB40_peak_1292	1	5394650	5395213	91
CBS513_88WT_peak_2937	AM270986	568821	569469	AORIB40_peak_1303	1	5461112	5461749	88
CBS513_88WT_peak_2938	AM270986	571354	571810	AORIB40_peak_1304	1	5463350	5464016	55
CBS513_88WT_peak_2939	AM270986	573289	573951	AORIB40_peak_1305	1	5465229	5465980	44
CBS513_88WT_peak_2942	AM270986	589581	590917	AORIB40_peak_1308	1	5480361	5481730	71
###
CBS513_88WT_peak_3206	AM270986	1794905	1796074	AORIB40_peak_534	1	2323760	2324870	47
CBS513_88WT_peak_3206	AM270986	1794905	1796074	AORIB40_peak_545	1	2354700	2356113	47
CBS513_88WT_peak_3214	AM270986	1832465	1834949	AORIB40_peak_562	1	2424848	2426895	52
CBS513_88WT_peak_3217	AM270986	1845110	1848955	AORIB40_peak_560	1	2417639	2418073	72
CBS513_88WT_peak_3219	AM270986	1858181	1860827	AORIB40_peak_555	1	2396369	2397079	106
CBS513_88WT_peak_3220	AM270986	1867292	1869876	AORIB40_peak_553	1	2388929	2390673	179
CBS513_88WT_peak_3222	AM270986	1873621	1875498	AORIB40_peak_552	1	2383289	2386255	72
CBS513_88WT_peak_3224	AM270986	1884633	1886565	AORIB40_peak_550	1	2369904	2371584	83
CBS513_88WT_peak_3230	AM270986	1906726	1907905	AORIB40_peak_544	1	2352642	2353874	120
CBS513_88WT_peak_3240	AM270986	1957242	1957769	AORIB40_peak_531	1	2313030	2313732	212
CBS513_88WT_peak_3242	AM270986	1967259	1968805	AORIB40_peak_528	1	2299639	2301546	112
CBS513_88WT_peak_3246	AM270986	1996232	1998281	AORIB40_peak_524	1	2277048	2279559	123
CBS513_88WT_peak_3250	AM270986	2016129	2018713	AORIB40_peak_520	1	2259470	2260820	98
CBS513_88WT_peak_3254	AM270986	2032932	2033452	AORIB40_peak_515	1	2241274	2241761	58
CBS513_88WT_peak_3256	AM270986	2043002	2043757	AORIB40_peak_513	1	2231658	2232380	72
CBS513_88WT_peak_3257	AM270986	2045272	2046031	AORIB40_peak_512	1	2229610	2230068	52
CBS513_88WT_peak_3259	AM270986	2055069	2055941	AORIB40_peak_511	1	2219797	2220408	69
CBS513_88WT_peak_3264	AM270986	2076050	2076573	AORIB40_peak_505	1	2195900	2196426	64
###
CBS513_88WT_peak_2924	AM270986	519119	519355	AORIB40_peak_1358	1	5736234	5737521	47
CBS513_88WT_peak_2944	AM270986	597057	597282	AORIB40_peak_1360	1	5744830	5745312	47
CBS513_88WT_peak_2948	AM270986	615398	616122	AORIB40_peak_1355	1	5728207	5728995	87
CBS513_88WT_peak_2957	AM270986	644119	644428	AORIB40_peak_1346	1	5704099	5704583	63
###
CBS513_88WT_peak_3143	AM270986	1492157	1492931	AORIB40_peak_3685	3	3424227	3424472	85
CBS513_88WT_peak_3145	AM270986	1499174	1499540	AORIB40_peak_3682	3	3413719	3414243	83
CBS513_88WT_peak_3147	AM270986	1508053	1510408	AORIB40_peak_3681	3	3405305	3408476	44
CBS513_88WT_peak_3149	AM270986	1517886	1521163	AORIB40_peak_3680	3	3398399	3399190	144
CBS513_88WT_peak_3150	AM270986	1523729	1524343	AORIB40_peak_3678	3	3392494	3393972	72
CBS513_88WT_peak_3156	AM270986	1540931	1542670	AORIB40_peak_3673	3	3375463	3375682	44
CBS513_88WT_peak_3164	AM270986	1570600	1572117	AORIB40_peak_3661	3	3340154	3341372	52
CBS513_88WT_peak_3168	AM270986	1586515	1586847	AORIB40_peak_3659	3	3329463	3329912	61
CBS513_88WT_peak_3169	AM270986	1588775	1592035	AORIB40_peak_3658	3	3325447	3327000	87
CBS513_88WT_peak_3170	AM270986	1599532	1599865	AORIB40_peak_3656	3	3316558	3316760	160
CBS513_88WT_peak_3174	AM270986	1619242	1622652	AORIB40_peak_3653	3	3298648	3300253	213
CBS513_88WT_peak_3175	AM270986	1623072	1623372	AORIB40_peak_3652	3	3295977	3298278	94
###
CBS513_88WT_peak_3095	AM270986	1277918	1278615	AORIB40_peak_3688	3	3435812	3436492	119
CBS513_88WT_peak_3097	AM270986	1286621	1287075	AORIB40_peak_3690	3	3444203	3444725	75
CBS513_88WT_peak_3099	AM270986	1293929	1294531	AORIB40_peak_3691	3	3451308	3451835	55
CBS513_88WT_peak_3101	AM270986	1298386	1300881	AORIB40_peak_3694	3	3461655	3463580	52
CBS513_88WT_peak_3105	AM270986	1327318	1328830	AORIB40_peak_3696	3	3519394	3520868	50
###
CBS513_88WT_peak_3270	AM270986	2104325	2105224	AORIB40_peak_4586	4	2415910	2416422	91
CBS513_88WT_peak_3276	AM270986	2127701	2130789	AORIB40_peak_4595	4	2457110	2459384	75
CBS513_88WT_peak_3278	AM270986	2136852	2137680	AORIB40_peak_4600	4	2466242	2466663	176
CBS513_88WT_peak_3280	AM270986	2144126	2144954	AORIB40_peak_4602	4	2472079	2473904	304
CBS513_88WT_peak_3283	AM270986	2156341	2156615	AORIB40_peak_4605	4	2482436	2482720	60
CBS513_88WT_peak_3284	AM270986	2160152	2162092	AORIB40_peak_4607	4	2487665	2488022	160
CBS513_88WT_peak_3287	AM270986	2171860	2172821	AORIB40_peak_4614	4	2510590	2511584	52
CBS513_88WT_peak_3288	AM270986	2181187	2181980	AORIB40_peak_4610	4	2497409	2498494	109
CBS513_88WT_peak_3300	AM270986	2240968	2243725	AORIB40_peak_4628	4	2567651	2571267	126
CBS513_88WT_peak_3301	AM270986	2248540	2250064	AORIB40_peak_4632	4	2578393	2581104	104
CBS513_88WT_peak_3303	AM270986	2256672	2257903	AORIB40_peak_4635	4	2584880	2585883	101
CBS513_88WT_peak_3307	AM270986	2280443	2282232	AORIB40_peak_4640	4	2606021	2608482	47
CBS513_88WT_peak_3308	AM270986	2282988	2283791	AORIB40_peak_4641	4	2608635	2609045	53
CBS513_88WT_peak_3309	AM270986	2285017	2286568	AORIB40_peak_4642	4	2610353	2611488	142
CBS513_88WT_peak_3312	AM270986	2295678	2296130	AORIB40_peak_4645	4	2620051	2620713	71
CBS513_88WT_peak_3313	AM270986	2298750	2299246	AORIB40_peak_4646	4	2622944	2623574	44
CBS513_88WT_peak_3318	AM270986	2317078	2318062	AORIB40_peak_4650	4	2641068	2641847	64
CBS513_88WT_peak_3319	AM270986	2322181	2323494	AORIB40_peak_4652	4	2646644	2647696	47
CBS513_88WT_peak_3323	AM270986	2338842	2340589	AORIB40_peak_4657	4	2663683	2666349	93
###
CBS513_88WT_peak_3176	AM270986	1628372	1629046	AORIB40_peak_5838	5	3405297	3405764	74
CBS513_88WT_peak_3179	AM270986	1645260	1645869	AORIB40_peak_5835	5	3389212	3389780	53
CBS513_88WT_peak_3183	AM270986	1668284	1668784	AORIB40_peak_5831	5	3373044	3373944	93
CBS513_88WT_peak_3188	AM270986	1691980	1694182	AORIB40_peak_5819	5	3350739	3352047	80
CBS513_88WT_peak_3193	AM270986	1722799	1724052	AORIB40_peak_5812	5	3319701	3320513	58
CBS513_88WT_peak_3194	AM270986	1729405	1730460	AORIB40_peak_5811	5	3311079	3312332	128
CBS513_88WT_peak_3200	AM270986	1767477	1770466	AORIB40_peak_5801	5	3268539	3271665	45
CBS513_88WT_peak_3203	AM270986	1776980	1777939	AORIB40_peak_5798	5	3259826	3260547	174
CBS513_88WT_peak_3205	AM270986	1787850	1788423	AORIB40_peak_5796	5	3249744	3249996	93
CBS513_88WT_peak_3206	AM270986	1794905	1796074	AORIB40_peak_5795	5	3242372	3243389	56
CBS513_88WT_peak_3207	AM270986	1798218	1801005	AORIB40_peak_5794	5	3238554	3238856	56
CBS513_88WT_peak_3209	AM270986	1811107	1811846	AORIB40_peak_5791	5	3227360	3228307	182
###
CBS513_88WT_peak_2961	AM270986	662386	663014	AORIB40_peak_6132	6	290225	290800	45
CBS513_88WT_peak_2962	AM270986	668240	671123	AORIB40_peak_6138	6	310890	312025	357
CBS513_88WT_peak_2963	AM270986	674999	675204	AORIB40_peak_6137	6	306261	306848	45
CBS513_88WT_peak_2964	AM270986	676616	677554	AORIB40_peak_6136	6	304436	305280	128
CBS513_88WT_peak_2966	AM270986	684645	687267	AORIB40_peak_6140	6	318210	321240	55
CBS513_88WT_peak_2973	AM270986	725804	726360	AORIB40_peak_6148	6	347343	347865	128
CBS513_88WT_peak_2976	AM270986	745210	748492	AORIB40_peak_6153	6	382635	385793	72
CBS513_88WT_peak_2980	AM270986	760242	761073	AORIB40_peak_6162	6	413710	415845	85
CBS513_88WT_peak_2985	AM270986	774624	775201	AORIB40_peak_6168	6	451321	451817	161
CBS513_88WT_peak_2989	AM270986	794302	797542	AORIB40_peak_6180	6	484267	485353	108
CBS513_88WT_peak_2990	AM270986	808520	810110	AORIB40_peak_6181	6	486881	488486	68
CBS513_88WT_peak_2992	AM270986	820270	821874	AORIB40_peak_6182	6	496892	498398	72
CBS513_88WT_peak_2995	AM270986	838691	839227	AORIB40_peak_6217	6	649890	650790	80
CBS513_88WT_peak_3001	AM270986	866923	872473	AORIB40_peak_6201	6	595327	597963	52
CBS513_88WT_peak_3002	AM270986	877921	881840	AORIB40_peak_6209	6	625847	627148	52
CBS513_88WT_peak_3003	AM270986	888118	888280	AORIB40_peak_6210	6	632341	632710	52
CBS513_88WT_peak_3007	AM270986	907922	908439	AORIB40_peak_6196	6	564512	564994	68
CBS513_88WT_peak_3008	AM270986	911196	912526	AORIB40_peak_6194	6	557872	559973	47
CBS513_88WT_peak_3014	AM270986	960586	962526	AORIB40_peak_6220	6	662914	663720	52
CBS513_88WT_peak_3014	AM270986	960586	962526	AORIB40_peak_6221	6	664271	664748	50
CBS513_88WT_peak_3023	AM270986	995617	996133	AORIB40_peak_6235	6	715361	715945	66
CBS513_88WT_peak_3025	AM270986	997614	998240	AORIB40_peak_6237	6	717254	718394	45
CBS513_88WT_peak_3031	AM270986	1018715	1020040	AORIB40_peak_6247	6	736659	738331	45
CBS513_88WT_peak_3033	AM270986	1027414	1028191	AORIB40_peak_6250	6	744784	745147	66
CBS513_88WT_peak_3036	AM270986	1044658	1045153	AORIB40_peak_6254	6	765163	765705	63
CBS513_88WT_peak_3042	AM270986	1066266	1067005	AORIB40_peak_6257	6	771179	771827	75
###
CBS513_88WT_peak_3068	AM270986	1174925	1175956	AORIB40_peak_7196	7	1070967	1071627	63
CBS513_88WT_peak_3077	AM270986	1200725	1201034	AORIB40_peak_7211	7	1153357	1153999	50
CBS513_88WT_peak_3086	AM270986	1233922	1235596	AORIB40_peak_7213	7	1161607	1162054	66
CBS513_88WT_peak_3088	AM270986	1243679	1244507	AORIB40_peak_7219	7	1184623	1185432	56
###
CBS513_88WT_peak_3112	AM270986	1357743	1358451	AORIB40_peak_7256	7	1340353	1340977	72
CBS513_88WT_peak_3117	AM270986	1375151	1377942	AORIB40_peak_7249	7	1301376	1305583	44
CBS513_88WT_peak_3118	AM270986	1380464	1380920	AORIB40_peak_7248	7	1296137	1297044	44
CBS513_88WT_peak_3123	AM270986	1402512	1403275	AORIB40_peak_7247	7	1286143	1287557	101
CBS513_88WT_peak_3124	AM270986	1407532	1408318	AORIB40_peak_7245	7	1278461	1278969	47
CBS513_88WT_peak_3124	AM270986	1407532	1408318	AORIB40_peak_7246	7	1282445	1283126	60
CBS513_88WT_peak_3133	AM270986	1451685	1452185	AORIB40_peak_7234	7	1226954	1227443	115
CBS513_88WT_peak_3134	AM270986	1453347	1453945	AORIB40_peak_7233	7	1225290	1225724	56
CBS513_88WT_peak_3135	AM270986	1456691	1457250	AORIB40_peak_7231	7	1221568	1222608	69
CBS513_88WT_peak_3136	AM270986	1459619	1460417	AORIB40_peak_7230	7	1217044	1217432	63
CBS513_88WT_peak_3138	AM270986	1471129	1472619	AORIB40_peak_7229	7	1211291	1212577	82
###
CBS513_88WT_peak_3324	AM270987	551	1672	AORIB40_peak_453	1	2003375	2004107	226
CBS513_88WT_peak_3325	AM270987	5951	8252	AORIB40_peak_454	1	2008294	2010465	52
CBS513_88WT_peak_3329	AM270987	26499	28543	AORIB40_peak_459	1	2026508	2028181	58
CBS513_88WT_peak_3331	AM270987	37733	39641	AORIB40_peak_461	1	2033662	2035814	98
CBS513_88WT_peak_3336	AM270987	59957	60641	AORIB40_peak_465	1	2054709	2055359	58
CBS513_88WT_peak_3337	AM270987	60904	61704	AORIB40_peak_466	1	2055604	2056500	91
CBS513_88WT_peak_3342	AM270987	79611	81108	AORIB40_peak_474	1	2077374	2078326	71
CBS513_88WT_peak_3343	AM270987	89403	91652	AORIB40_peak_475	1	2084250	2086222	98
CBS513_88WT_peak_3346	AM270987	106349	108880	AORIB40_peak_490	1	2141628	2142851	49
CBS513_88WT_peak_3348	AM270987	114104	114719	AORIB40_peak_489	1	2135408	2136405	226
CBS513_88WT_peak_3350	AM270987	125282	126974	AORIB40_peak_499	1	2165306	2166096	49
CBS513_88WT_peak_3352	AM270987	134827	135475	AORIB40_peak_485	1	2118232	2118630	44
CBS513_88WT_peak_3357	AM270987	159088	161036	AORIB40_peak_498	1	2161276	2162498	64
CBS513_88WT_peak_3362	AM270987	177204	177580	AORIB40_peak_502	1	2178419	2178920	69
CBS513_88WT_peak_3363	AM270987	180714	180912	AORIB40_peak_503	1	2181994	2182228	53
CBS513_88WT_peak_3371	AM270987	218594	220804	AORIB40_peak_499	1	2165306	2166096	47
CBS513_88WT_peak_3371	AM270987	218594	220804	AORIB40_peak_516	1	2246055	2246928	44
###
CBS513_88WT_peak_3845	AM270987	2375941	2378240	AORIB40_peak_2223	2	3316767	3318580	87
CBS513_88WT_peak_3847	AM270987	2387012	2387462	AORIB40_peak_2220	2	3307702	3307908	50
CBS513_88WT_peak_3863	AM270987	2451152	2452279	AORIB40_peak_2210	2	3267356	3268474	53
CBS513_88WT_peak_3864	AM270987	2454351	2455015	AORIB40_peak_2209	2	3264737	3265246	75
CBS513_88WT_peak_3876	AM270987	2520043	2521139	AORIB40_peak_2191	2	3187526	3188706	103
CBS513_88WT_peak_3877	AM270987	2522090	2522300	AORIB40_peak_2190	2	3186348	3186759	72
CBS513_88WT_peak_3878	AM270987	2523362	2524279	AORIB40_peak_2189	2	3184976	3185512	96
CBS513_88WT_peak_3881	AM270987	2536848	2538074	AORIB40_peak_2187	2	3169255	3169935	75
CBS513_88WT_peak_3882	AM270987	2544908	2546167	AORIB40_peak_2186	2	3161200	3162162	55
CBS513_88WT_peak_3884	AM270987	2556604	2557120	AORIB40_peak_2184	2	3150394	3151030	111
CBS513_88WT_peak_3886	AM270987	2562517	2562857	AORIB40_peak_2182	2	3144139	3144430	44
CBS513_88WT_peak_3888	AM270987	2565578	2567477	AORIB40_peak_2180	2	3140237	3140957	44
###
CBS513_88WT_peak_3523	AM270987	947392	948106	AORIB40_peak_1664	2	926181	927209	47
CBS513_88WT_peak_3533	AM270987	992882	994015	AORIB40_peak_1664	2	926181	927209	49
CBS513_88WT_peak_3535	AM270987	1001738	1002232	AORIB40_peak_1659	2	915497	916098	258
CBS513_88WT_peak_3543	AM270987	1016224	1017684	AORIB40_peak_1652	2	897625	899140	131
CBS513_88WT_peak_3544	AM270987	1023312	1024197	AORIB40_peak_1650	2	891532	892262	125
CBS513_88WT_peak_3545	AM270987	1030386	1031089	AORIB40_peak_1648	2	884903	885644	161
CBS513_88WT_peak_3546	AM270987	1032895	1035455	AORIB40_peak_1645	2	879898	881523	44
CBS513_88WT_peak_3550	AM270987	1051335	1052745	AORIB40_peak_1641	2	868242	870754	58
CBS513_88WT_peak_3553	AM270987	1059176	1059982	AORIB40_peak_1637	2	861495	862093	60
CBS513_88WT_peak_3554	AM270987	1061101	1061882	AORIB40_peak_1636	2	859911	860223	55
CBS513_88WT_peak_3556	AM270987	1065178	1065693	AORIB40_peak_1632	2	851153	851634	74
CBS513_88WT_peak_3557	AM270987	1066532	1067157	AORIB40_peak_1631	2	847101	847626	49
CBS513_88WT_peak_3560	AM270987	1077882	1078491	AORIB40_peak_1628	2	836489	836941	49
CBS513_88WT_peak_3561	AM270987	1079207	1079929	AORIB40_peak_1627	2	835102	835654	141
###
CBS513_88WT_peak_3583	AM270987	1180864	1181618	AORIB40_peak_1618	2	775278	776366	176
CBS513_88WT_peak_3586	AM270987	1191492	1192315	AORIB40_peak_1615	2	764752	765791	56
CBS513_88WT_peak_3587	AM270987	1195022	1195693	AORIB40_peak_1613	2	761828	762667	413
CBS513_88WT_peak_3588	AM270987	1198702	1202227	AORIB40_peak_1612	2	756451	758825	80
CBS513_88WT_peak_3591	AM270987	1214879	1215406	AORIB40_peak_1607	2	733982	734663	68
CBS513_88WT_peak_3593	AM270987	1219095	1220252	AORIB40_peak_1591	2	585121	589601	164
CBS513_88WT_peak_3595	AM270987	1230934	1234518	AORIB40_peak_1589	2	574112	577633	53
CBS513_88WT_peak_3597	AM270987	1238419	1238642	AORIB40_peak_1584	2	543947	544601	130
CBS513_88WT_peak_3600	AM270987	1250732	1251160	AORIB40_peak_1579	2	531552	531833	72
###
CBS513_88WT_peak_3706	AM270987	1742566	1743251	AORIB40_peak_3152	3	1210824	1212249	96
CBS513_88WT_peak_3707	AM270987	1749003	1749974	AORIB40_peak_3154	3	1217893	1218734	52
CBS513_88WT_peak_3708	AM270987	1751261	1751721	AORIB40_peak_3155	3	1220040	1220554	98
CBS513_88WT_peak_3712	AM270987	1768231	1770596	AORIB40_peak_3163	3	1244654	1246657	357
CBS513_88WT_peak_3716	AM270987	1784754	1785211	AORIB40_peak_3165	3	1253978	1254271	50
CBS513_88WT_peak_3725	AM270987	1816974	1819966	AORIB40_peak_3177	3	1297544	1298407	166
CBS513_88WT_peak_3726	AM270987	1822691	1824801	AORIB40_peak_3181	3	1305565	1306446	99
CBS513_88WT_peak_3732	AM270987	1842200	1842576	AORIB40_peak_3185	3	1321763	1322101	66
CBS513_88WT_peak_3733	AM270987	1842834	1843797	AORIB40_peak_3186	3	1322253	1322954	74
CBS513_88WT_peak_3739	AM270987	1873980	1876920	AORIB40_peak_3193	3	1361428	1363338	58
CBS513_88WT_peak_3743	AM270987	1898126	1899498	AORIB40_peak_3195	3	1371301	1372330	138
###
CBS513_88WT_peak_3613	AM270987	1321030	1322978	AORIB40_peak_4393	4	1635357	1636280	44
CBS513_88WT_peak_3614	AM270987	1325289	1325828	AORIB40_peak_4392	4	1632825	1633159	172
CBS513_88WT_peak_3615	AM270987	1327473	1327969	AORIB40_peak_4391	4	1630326	1631008	52
CBS513_88WT_peak_3617	AM270987	1338518	1339138	AORIB40_peak_4388	4	1609347	1610159	83
CBS513_88WT_peak_3618	AM270987	1342210	1342543	AORIB40_peak_4387	4	1606195	1606632	98
CBS513_88WT_peak_3630	AM270987	1381956	1386215	AORIB40_peak_4369	4	1520046	1521431	49
CBS513_88WT_peak_3631	AM270987	1388499	1389169	AORIB40_peak_4368	4	1517199	1517785	72
CBS513_88WT_peak_3633	AM270987	1399169	1399904	AORIB40_peak_4364	4	1506793	1507825	61
CBS513_88WT_peak_3634	AM270987	1401313	1401823	AORIB40_peak_4363	4	1505096	1505908	270
CBS513_88WT_peak_3639	AM270987	1430674	1431144	AORIB40_peak_4357	4	1481787	1482270	56
CBS513_88WT_peak_3640	AM270987	1436466	1436997	AORIB40_peak_4356	4	1476168	1476841	88
CBS513_88WT_peak_3643	AM270987	1448711	1450057	AORIB40_peak_4355	4	1465365	1468722	74
CBS513_88WT_peak_3651	AM270987	1493092	1495819	AORIB40_peak_4343	4	1422028	1422899	64
CBS513_88WT_peak_3651	AM270987	1493092	1495819	AORIB40_peak_4344	4	1423830	1425068	45
CBS513_88WT_peak_3653	AM270987	1500446	1501604	AORIB40_peak_4340	4	1416938	1417529	71
CBS513_88WT_peak_3655	AM270987	1512306	1513175	AORIB40_peak_4338	4	1405576	1406176	44
CBS513_88WT_peak_3657	AM270987	1517152	1518177	AORIB40_peak_4336	4	1399747	1401409	56
CBS513_88WT_peak_3663	AM270987	1545198	1548191	AORIB40_peak_4327	4	1361286	1364161	69
CBS513_88WT_peak_3664	AM270987	1555042	1555641	AORIB40_peak_4326	4	1354087	1354377	104
CBS513_88WT_peak_3665	AM270987	1556333	1557483	AORIB40_peak_4324	4	1348141	1349092	64
CBS513_88WT_peak_3666	AM270987	1561762	1563518	AORIB40_peak_4323	4	1341954	1343947	83
CBS513_88WT_peak_3669	AM270987	1590203	1590609	AORIB40_peak_4315	4	1312247	1312837	52
CBS513_88WT_peak_3674	AM270987	1612029	1612806	AORIB40_peak_4311	4	1289925	1290518	115
CBS513_88WT_peak_3675	AM270987	1617155	1617635	AORIB40_peak_4310	4	1285888	1286539	75
CBS513_88WT_peak_3676	AM270987	1621282	1621982	AORIB40_peak_4309	4	1281811	1282271	91
CBS513_88WT_peak_3681	AM270987	1644007	1644958	AORIB40_peak_4303	4	1253961	1256681	378
CBS513_88WT_peak_3685	AM270987	1658303	1659165	AORIB40_peak_4298	4	1238115	1239316	226
CBS513_88WT_peak_3692	AM270987	1693401	1693718	AORIB40_peak_4289	4	1204319	1204775	109
###
CBS513_88WT_peak_3367	AM270987	198757	200118	AORIB40_peak_4579	4	2388777	2389447	90
CBS513_88WT_peak_3368	AM270987	201069	201599	AORIB40_peak_4578	4	2387864	2388617	64
CBS513_88WT_peak_3371	AM270987	218594	220804	AORIB40_peak_4571	4	2369810	2370453	50
CBS513_88WT_peak_3384	AM270987	294542	295060	AORIB40_peak_4554	4	2280084	2280384	53
CBS513_88WT_peak_3387	AM270987	304951	306021	AORIB40_peak_4549	4	2270310	2271518	60
CBS513_88WT_peak_3389	AM270987	328939	329373	AORIB40_peak_4548	4	2262856	2263300	71
CBS513_88WT_peak_3393	AM270987	350328	350773	AORIB40_peak_4542	4	2239664	2240518	49
###
CBS513_88WT_peak_3394	AM270987	356845	357682	AORIB40_peak_6650	6	2465077	2468480	158
CBS513_88WT_peak_3396	AM270987	363906	364450	AORIB40_peak_6649	6	2460432	2461309	183
CBS513_88WT_peak_3397	AM270987	369316	369722	AORIB40_peak_6647	6	2455324	2455670	49
CBS513_88WT_peak_3399	AM270987	379372	379834	AORIB40_peak_6644	6	2443323	2443702	49
CBS513_88WT_peak_3401	AM270987	385740	386232	AORIB40_peak_6655	6	2493892	2494662	133
CBS513_88WT_peak_3402	AM270987	389624	390264	AORIB40_peak_6656	6	2503702	2504108	49
CBS513_88WT_peak_3403	AM270987	393203	393598	AORIB40_peak_6657	6	2507093	2507535	72
CBS513_88WT_peak_3405	AM270987	403934	406145	AORIB40_peak_6661	6	2518758	2520896	101
CBS513_88WT_peak_3412	AM270987	434602	435834	AORIB40_peak_6667	6	2552215	2553238	144
CBS513_88WT_peak_3417	AM270987	455685	457627	AORIB40_peak_6673	6	2578611	2580508	52
CBS513_88WT_peak_3419	AM270987	469142	471780	AORIB40_peak_6675	6	2589788	2590055	66
CBS513_88WT_peak_3419	AM270987	469142	471780	AORIB40_peak_6676	6	2590509	2591027	53
CBS513_88WT_peak_3419	AM270987	469142	471780	AORIB40_peak_6677	6	2591202	2592224	53
CBS513_88WT_peak_3421	AM270987	474725	477918	AORIB40_peak_6682	6	2596600	2597532	47
CBS513_88WT_peak_3422	AM270987	483726	484188	AORIB40_peak_6685	6	2603518	2604002	53
CBS513_88WT_peak_3423	AM270987	491711	492006	AORIB40_peak_6686	6	2611234	2611934	202
CBS513_88WT_peak_3425	AM270987	498199	498646	AORIB40_peak_6688	6	2618189	2618449	69
CBS513_88WT_peak_3426	AM270987	500785	501395	AORIB40_peak_6689	6	2620131	2621287	85
CBS513_88WT_peak_3427	AM270987	502604	503182	AORIB40_peak_6690	6	2622346	2623063	49
CBS513_88WT_peak_3430	AM270987	510849	511246	AORIB40_peak_6693	6	2630205	2631724	293
CBS513_88WT_peak_3435	AM270987	544379	545662	AORIB40_peak_6700	6	2656712	2659006	169
CBS513_88WT_peak_3437	AM270987	551669	552209	AORIB40_peak_6701	6	2664765	2665185	52
CBS513_88WT_peak_3438	AM270987	553483	554221	AORIB40_peak_6702	6	2666667	2667468	275
CBS513_88WT_peak_3439	AM270987	555922	557016	AORIB40_peak_6703	6	2668973	2669563	52
CBS513_88WT_peak_3444	AM270987	570676	571776	AORIB40_peak_6707	6	2683837	2684965	71
CBS513_88WT_peak_3446	AM270987	578738	579260	AORIB40_peak_6708	6	2689847	2690573	99
CBS513_88WT_peak_3448	AM270987	587015	587661	AORIB40_peak_6711	6	2696956	2697462	240
CBS513_88WT_peak_3451	AM270987	597987	600533	AORIB40_peak_6715	6	2707735	2709439	64
CBS513_88WT_peak_3452	AM270987	600834	603773	AORIB40_peak_6716	6	2709798	2710866	68
CBS513_88WT_peak_3455	AM270987	622193	623939	AORIB40_peak_6721	6	2726213	2727608	79
CBS513_88WT_peak_3458	AM270987	631990	632868	AORIB40_peak_6724	6	2734826	2735820	82
CBS513_88WT_peak_3460	AM270987	639554	642198	AORIB40_peak_6726	6	2741798	2743621	44
CBS513_88WT_peak_3468	AM270987	684510	685711	AORIB40_peak_6744	6	2800678	2801871	193
CBS513_88WT_peak_3474	AM270987	705162	705656	AORIB40_peak_6736	6	2775436	2776147	187
CBS513_88WT_peak_3478	AM270987	732499	733356	AORIB40_peak_6748	6	2827369	2828186	52
CBS513_88WT_peak_3480	AM270987	741506	742210	AORIB40_peak_6750	6	2836661	2839050	106
CBS513_88WT_peak_3481	AM270987	748920	749521	AORIB40_peak_6751	6	2845087	2845619	52
CBS513_88WT_peak_3482	AM270987	750439	750918	AORIB40_peak_6752	6	2846486	2846914	69
CBS513_88WT_peak_3485	AM270987	765793	766003	AORIB40_peak_6755	6	2860643	2861397	103
CBS513_88WT_peak_3487	AM270987	771400	773438	AORIB40_peak_6758	6	2866068	2868380	66
CBS513_88WT_peak_3493	AM270987	807115	807460	AORIB40_peak_6768	6	2903615	2904690	66
CBS513_88WT_peak_3497	AM270987	825740	827602	AORIB40_peak_6795	6	3017025	3017991	60
CBS513_88WT_peak_3503	AM270987	851762	852852	AORIB40_peak_6778	6	2947383	2948274	108
CBS513_88WT_peak_3508	AM270987	866369	868243	AORIB40_peak_6782	6	2960440	2962688	152
CBS513_88WT_peak_3510	AM270987	874086	875756	AORIB40_peak_6790	6	3000324	3002288	56
CBS513_88WT_peak_3510	AM270987	874086	875756	AORIB40_peak_6795	6	3017025	3017991	44
CBS513_88WT_peak_3519	AM270987	935023	935524	AORIB40_peak_6792	6	3010500	3011131	108
CBS513_88WT_peak_3522	AM270987	942369	943064	AORIB40_peak_6795	6	3017025	3017991	47
CBS513_88WT_peak_3523	AM270987	947392	948106	AORIB40_peak_6797	6	3021429	3022052	53
###
CBS513_88WT_peak_3907	AM270987	2657263	2658481	AORIB40_peak_6933	6	3875731	3876916	172
CBS513_88WT_peak_3912	AM270987	2669615	2670972	AORIB40_peak_6918	6	3763861	3764338	171
CBS513_88WT_peak_3919	AM270987	2689032	2690026	AORIB40_peak_6936	6	3889481	3890688	149
CBS513_88WT_peak_3926	AM270987	2717773	2719081	AORIB40_peak_6945	6	3917646	3918430	68
CBS513_88WT_peak_3932	AM270987	2745081	2746319	AORIB40_peak_6933	6	3875731	3876916	196
###
CBS513_88WT_peak_3759	AM270987	1971708	1972167	AORIB40_peak_7692	8	276545	276888	47
CBS513_88WT_peak_3763	AM270987	1988505	1989183	AORIB40_peak_7697	8	298332	298992	49
CBS513_88WT_peak_3772	AM270987	2042340	2043322	AORIB40_peak_7706	8	384944	385883	72
CBS513_88WT_peak_3775	AM270987	2058286	2059255	AORIB40_peak_7724	8	456433	457452	126
CBS513_88WT_peak_3777	AM270987	2065464	2067536	AORIB40_peak_7722	8	450675	451138	96
CBS513_88WT_peak_3778	AM270987	2069030	2069340	AORIB40_peak_7723	8	452481	453062	53
CBS513_88WT_peak_3781	AM270987	2083579	2084775	AORIB40_peak_7718	8	434730	436009	134
CBS513_88WT_peak_3783	AM270987	2092956	2093584	AORIB40_peak_7714	8	425357	425913	63
CBS513_88WT_peak_3785	AM270987	2100026	2101822	AORIB40_peak_7710	8	404809	406549	52
###
CBS513_88WT_peak_4127	AM270988	779619	782128	AORIB40_peak_4206	4	745411	747605	49
CBS513_88WT_peak_4130	AM270988	790629	792103	AORIB40_peak_4209	4	755478	756665	61
CBS513_88WT_peak_4133	AM270988	799671	801138	AORIB40_peak_4212	4	764177	765604	134
CBS513_88WT_peak_4136	AM270988	810263	811171	AORIB40_peak_4215	4	786014	787128	68
CBS513_88WT_peak_4137	AM270988	820823	821652	AORIB40_peak_4199	4	715313	716192	101
###
CBS513_88WT_peak_4185	AM270988	1073616	1075782	AORIB40_peak_4789	4	3221825	3223817	126
CBS513_88WT_peak_4191	AM270988	1095896	1098336	AORIB40_peak_4783	4	3201804	3203206	44
CBS513_88WT_peak_4209	AM270988	1175656	1178089	AORIB40_peak_4768	4	3141500	3142484	47
CBS513_88WT_peak_4211	AM270988	1184938	1185575	AORIB40_peak_4766	4	3134310	3134932	45
CBS513_88WT_peak_4212	AM270988	1195160	1195584	AORIB40_peak_4764	4	3122318	3122603	55
CBS513_88WT_peak_4213	AM270988	1197409	1198245	AORIB40_peak_4763	4	3118794	3119918	49
CBS513_88WT_peak_4214	AM270988	1219169	1220006	AORIB40_peak_4762	4	3113702	3114480	52
CBS513_88WT_peak_4215	AM270988	1220967	1221699	AORIB40_peak_4761	4	3111806	3112865	194
CBS513_88WT_peak_4216	AM270988	1226046	1226498	AORIB40_peak_4759	4	3107275	3108340	80
CBS513_88WT_peak_4219	AM270988	1237611	1238105	AORIB40_peak_4756	4	3097030	3097490	49
CBS513_88WT_peak_4220	AM270988	1239525	1240989	AORIB40_peak_4754	4	3094163	3094726	53
CBS513_88WT_peak_4221	AM270988	1245381	1245888	AORIB40_peak_4753	4	3089421	3090063	58
CBS513_88WT_peak_4223	AM270988	1254542	1254819	AORIB40_peak_4751	4	3081017	3081427	128
CBS513_88WT_peak_4231	AM270988	1287431	1287964	AORIB40_peak_4743	4	3057110	3057724	60
CBS513_88WT_peak_4237	AM270988	1313187	1314143	AORIB40_peak_4739	4	3032428	3033237	79
CBS513_88WT_peak_4238	AM270988	1320132	1320636	AORIB40_peak_4737	4	3025648	3026646	114
CBS513_88WT_peak_4239	AM270988	1328371	1331973	AORIB40_peak_4736	4	3015883	3018298	58
CBS513_88WT_peak_4242	AM270988	1341027	1341735	AORIB40_peak_4734	4	3006684	3007314	90
CBS513_88WT_peak_4243	AM270988	1344635	1345330	AORIB40_peak_4733	4	3003271	3003888	69
CBS513_88WT_peak_4247	AM270988	1369271	1369948	AORIB40_peak_4728	4	2979331	2980260	71
CBS513_88WT_peak_4248	AM270988	1382175	1383222	AORIB40_peak_4725	4	2966583	2968461	402
CBS513_88WT_peak_4253	AM270988	1400608	1401088	AORIB40_peak_4699	4	2890869	2891837	74
CBS513_88WT_peak_4255	AM270988	1405671	1408928	AORIB40_peak_4703	4	2898350	2900135	58
CBS513_88WT_peak_4258	AM270988	1426828	1428698	AORIB40_peak_4705	4	2909289	2911217	161
CBS513_88WT_peak_4267	AM270988	1463934	1466800	AORIB40_peak_4716	4	2945596	2947492	108
CBS513_88WT_peak_4269	AM270988	1472449	1475124	AORIB40_peak_4640	4	2606021	2608482	61
CBS513_88WT_peak_4269	AM270988	1472449	1475124	AORIB40_peak_4653	4	2651148	2652404	49
CBS513_88WT_peak_4271	AM270988	1483243	1484203	AORIB40_peak_4653	4	2651148	2652404	50
CBS513_88WT_peak_4273	AM270988	1492574	1493251	AORIB40_peak_4695	4	2872762	2873556	112
CBS513_88WT_peak_4277	AM270988	1506641	1507723	AORIB40_peak_4687	4	2854298	2856886	66
CBS513_88WT_peak_4279	AM270988	1514157	1517997	AORIB40_peak_4685	4	2850362	2851110	77
CBS513_88WT_peak_4280	AM270988	1526734	1528145	AORIB40_peak_4682	4	2839735	2840480	177
CBS513_88WT_peak_4283	AM270988	1536103	1536793	AORIB40_peak_4679	4	2831597	2832362	503
CBS513_88WT_peak_4289	AM270988	1561248	1561759	AORIB40_peak_4671	4	2807980	2808886	71
CBS513_88WT_peak_4290	AM270988	1563505	1564215	AORIB40_peak_4669	4	2805570	2806306	58
CBS513_88WT_peak_4291	AM270988	1567874	1568656	AORIB40_peak_4653	4	2651148	2652404	45
CBS513_88WT_peak_4293	AM270988	1576582	1577317	AORIB40_peak_4665	4	2788828	2790520	45
CBS513_88WT_peak_4294	AM270988	1579345	1580177	AORIB40_peak_4664	4	2786109	2787239	163
CBS513_88WT_peak_4297	AM270988	1590932	1592632	AORIB40_peak_4645	4	2620051	2620713	52
###
CBS513_88WT_peak_4169	AM270988	990959	992506	AORIB40_peak_4410	4	1677098	1678712	45
CBS513_88WT_peak_4170	AM270988	997679	1000033	AORIB40_peak_4402	4	1656621	1656860	64
CBS513_88WT_peak_4171	AM270988	1003680	1004719	AORIB40_peak_4405	4	1660512	1661389	66
CBS513_88WT_peak_4172	AM270988	1011441	1013959	AORIB40_peak_4398	4	1645690	1647111	64
###
CBS513_88WT_peak_4150	AM270988	891526	893063	AORIB40_peak_5300	5	880762	881890	370
CBS513_88WT_peak_4152	AM270988	901071	901697	AORIB40_peak_5285	5	807057	807521	69
CBS513_88WT_peak_4154	AM270988	908262	911303	AORIB40_peak_5281	5	798616	799828	71
CBS513_88WT_peak_4159	AM270988	938918	940768	AORIB40_peak_5271	5	756675	758477	131
CBS513_88WT_peak_4160	AM270988	945779	946347	AORIB40_peak_5272	5	763573	763801	60
###
CBS513_88WT_peak_4664	AM270990	1516332	1517128	AORIB40_peak_1776	2	1439526	1440171	98
CBS513_88WT_peak_4665	AM270990	1522831	1523718	AORIB40_peak_1777	2	1445898	1446537	106
CBS513_88WT_peak_4681	AM270990	1618217	1619270	AORIB40_peak_1783	2	1465236	1465687	44
CBS513_88WT_peak_4682	AM270990	1622442	1625014	AORIB40_peak_1785	2	1470806	1471972	128
CBS513_88WT_peak_4684	AM270990	1637597	1637858	AORIB40_peak_1790	2	1500040	1500298	44
CBS513_88WT_peak_4690	AM270990	1652859	1653357	AORIB40_peak_1795	2	1515503	1516055	69
CBS513_88WT_peak_4694	AM270990	1666519	1666740	AORIB40_peak_1799	2	1531224	1531643	117
CBS513_88WT_peak_4695	AM270990	1668862	1669622	AORIB40_peak_1800	2	1533701	1534335	60
CBS513_88WT_peak_4699	AM270990	1685035	1686907	AORIB40_peak_1806	2	1552009	1553311	149
CBS513_88WT_peak_4701	AM270990	1692947	1693689	AORIB40_peak_1808	2	1559080	1559818	50
CBS513_88WT_peak_4702	AM270990	1695666	1696410	AORIB40_peak_1809	2	1563082	1563571	50
CBS513_88WT_peak_4718	AM270990	1783292	1786296	AORIB40_peak_1812	2	1573296	1573886	52
CBS513_88WT_peak_4718	AM270990	1783292	1786296	AORIB40_peak_1813	2	1574265	1575554	52
CBS513_88WT_peak_4728	AM270990	1837311	1837608	AORIB40_peak_1822	2	1611226	1611530	63
CBS513_88WT_peak_4736	AM270990	1882502	1883906	AORIB40_peak_1818	2	1599228	1600561	60
CBS513_88WT_peak_4741	AM270990	1903306	1903988	AORIB40_peak_1825	2	1636875	1637948	68
CBS513_88WT_peak_4759	AM270990	2020313	2021784	AORIB40_peak_1829	2	1661968	1665531	50
CBS513_88WT_peak_4766	AM270990	2082615	2083302	AORIB40_peak_1819	2	1601052	1601598	87
###
CBS513_88WT_peak_4451	AM270990	535497	536059	AORIB40_peak_2067	2	2658825	2659361	53
CBS513_88WT_peak_4457	AM270990	554406	554955	AORIB40_peak_2062	2	2640166	2641319	69
CBS513_88WT_peak_4460	AM270990	566410	567689	AORIB40_peak_2057	2	2627905	2628757	90
CBS513_88WT_peak_4469	AM270990	596493	597488	AORIB40_peak_2047	2	2602556	2603339	52
CBS513_88WT_peak_4470	AM270990	603709	604375	AORIB40_peak_2045	2	2595130	2595331	49
CBS513_88WT_peak_4475	AM270990	634553	634812	AORIB40_peak_2040	2	2571795	2572136	88
CBS513_88WT_peak_4477	AM270990	642383	644658	AORIB40_peak_2037	2	2562022	2564786	202
CBS513_88WT_peak_4479	AM270990	654666	656372	AORIB40_peak_2032	2	2546857	2548149	47
CBS513_88WT_peak_4480	AM270990	658200	659384	AORIB40_peak_2031	2	2543945	2545007	60
CBS513_88WT_peak_4485	AM270990	681950	685826	AORIB40_peak_2027	2	2528718	2532196	80
CBS513_88WT_peak_4492	AM270990	706487	708384	AORIB40_peak_2018	2	2488174	2489282	96
###
CBS513_88WT_peak_4557	AM270990	1016461	1018316	AORIB40_peak_2093	2	2779845	2780584	47
CBS513_88WT_peak_4564	AM270990	1061485	1062017	AORIB40_peak_2097	2	2800751	2801509	87
CBS513_88WT_peak_4565	AM270990	1065441	1069513	AORIB40_peak_2098	2	2805004	2805386	104
CBS513_88WT_peak_4566	AM270990	1072635	1074701	AORIB40_peak_2102	2	2812004	2812584	47
CBS513_88WT_peak_4570	AM270990	1089888	1090787	AORIB40_peak_2105	2	2836029	2837629	111
CBS513_88WT_peak_4571	AM270990	1098886	1103121	AORIB40_peak_2106	2	2845174	2848679	69
CBS513_88WT_peak_4572	AM270990	1109839	1110513	AORIB40_peak_2107	2	2855508	2855766	71
CBS513_88WT_peak_4574	AM270990	1119468	1120539	AORIB40_peak_2109	2	2864407	2865070	158
CBS513_88WT_peak_4580	AM270990	1140687	1141233	AORIB40_peak_2115	2	2886598	2887068	45
CBS513_88WT_peak_4581	AM270990	1144986	1145276	AORIB40_peak_2116	2	2890513	2891298	72
CBS513_88WT_peak_4582	AM270990	1149890	1150469	AORIB40_peak_2117	2	2895607	2896363	80
CBS513_88WT_peak_4584	AM270990	1160018	1160917	AORIB40_peak_2122	2	2906002	2906551	52
CBS513_88WT_peak_4586	AM270990	1168599	1169698	AORIB40_peak_2123	2	2910632	2911241	82
CBS513_88WT_peak_4587	AM270990	1173435	1173963	AORIB40_peak_2124	2	2915266	2915735	83
CBS513_88WT_peak_4590	AM270990	1184659	1187752	AORIB40_peak_2126	2	2926649	2927831	44
CBS513_88WT_peak_4592	AM270990	1192011	1192942	AORIB40_peak_2131	2	2936410	2937349	47
CBS513_88WT_peak_4593	AM270990	1197139	1197738	AORIB40_peak_2132	2	2941787	2942405	47
CBS513_88WT_peak_4600	AM270990	1212339	1216638	AORIB40_peak_2138	2	2957590	2959933	55
CBS513_88WT_peak_4609	AM270990	1265385	1268913	AORIB40_peak_2148	2	3031680	3034046	56
###
CBS513_88WT_peak_4425	AM270990	401773	402136	AORIB40_peak_1975	2	2327028	2331142	144
CBS513_88WT_peak_4432	AM270990	425327	425586	AORIB40_peak_1976	2	2339256	2339594	44
CBS513_88WT_peak_4433	AM270990	431270	432479	AORIB40_peak_1977	2	2345600	2346465	79
CBS513_88WT_peak_4434	AM270990	434297	436994	AORIB40_peak_1979	2	2348183	2348649	88
CBS513_88WT_peak_4436	AM270990	443534	444068	AORIB40_peak_1983	2	2356330	2356669	52
CBS513_88WT_peak_4437	AM270990	457158	457589	AORIB40_peak_1985	2	2370031	2370205	69
CBS513_88WT_peak_4438	AM270990	460837	465718	AORIB40_peak_1986	2	2373806	2374499	150
CBS513_88WT_peak_4441	AM270990	484111	487011	AORIB40_peak_1993	2	2395449	2397855	68
CBS513_88WT_peak_4445	AM270990	510079	511863	AORIB40_peak_1999	2	2423726	2424039	74
###
CBS513_88WT_peak_4504	AM270990	761771	764201	AORIB40_peak_2072	2	2676852	2678848	55
CBS513_88WT_peak_4510	AM270990	791329	792447	AORIB40_peak_2082	2	2731201	2731756	47
CBS513_88WT_peak_4512	AM270990	798724	799567	AORIB40_peak_2081	2	2715635	2716229	112
CBS513_88WT_peak_4517	AM270990	820980	822556	AORIB40_peak_2078	2	2709008	2710210	74
###
CBS513_88WT_peak_4416	AM270990	361006	363083	AORIB40_peak_1757	2	1333772	1335126	58
CBS513_88WT_peak_4418	AM270990	374569	376026	AORIB40_peak_1754	2	1320595	1322013	74
CBS513_88WT_peak_4421	AM270990	385564	385860	AORIB40_peak_1748	2	1285137	1285631	52
CBS513_88WT_peak_4422	AM270990	388917	389231	AORIB40_peak_1747	2	1282044	1282373	85
###
CBS513_88WT_peak_4790	AM270990	2211994	2212752	AORIB40_peak_1842	2	1726718	1727384	93
CBS513_88WT_peak_4791	AM270990	2213586	2214897	AORIB40_peak_1843	2	1728211	1729705	191
CBS513_88WT_peak_4794	AM270990	2227864	2228138	AORIB40_peak_1845	2	1738001	1738498	68
CBS513_88WT_peak_4796	AM270990	2232016	2232483	AORIB40_peak_1847	2	1741468	1742275	234
###
CBS513_88WT_peak_4378	AM270990	141645	143664	AORIB40_peak_3022	3	515933	518055	56
CBS513_88WT_peak_4387	AM270990	195338	197187	AORIB40_peak_3027	3	545391	547208	90
CBS513_88WT_peak_4388	AM270990	206506	207157	AORIB40_peak_3029	3	552298	552607	52
CBS513_88WT_peak_4392	AM270990	222727	223527	AORIB40_peak_3038	3	582349	582957	120
CBS513_88WT_peak_4394	AM270990	231902	232549	AORIB40_peak_3035	3	572814	573409	90
CBS513_88WT_peak_4397	AM270990	251093	251523	AORIB40_peak_3042	3	607953	608239	49
CBS513_88WT_peak_4398	AM270990	254633	255546	AORIB40_peak_3043	3	611541	612430	55
CBS513_88WT_peak_4400	AM270990	272074	276406	AORIB40_peak_3057	3	659723	661014	88
CBS513_88WT_peak_4401	AM270990	278259	278904	AORIB40_peak_3056	3	652731	653521	90
CBS513_88WT_peak_4402	AM270990	282795	283312	AORIB40_peak_3054	3	643741	644742	60
CBS513_88WT_peak_4403	AM270990	285116	287096	AORIB40_peak_3052	3	641456	641863	85
CBS513_88WT_peak_4405	AM270990	302011	304100	AORIB40_peak_3064	3	719263	720580	69
CBS513_88WT_peak_4407	AM270990	310892	311604	AORIB40_peak_3066	3	726743	727368	52
CBS513_88WT_peak_4410	AM270990	334020	334992	AORIB40_peak_3067	3	729304	729676	47
CBS513_88WT_peak_4413	AM270990	345790	348891	AORIB40_peak_3070	3	756147	757203	191
###
CBS513_88WT_peak_4372	AM270990	116628	117291	AORIB40_peak_4112	4	360911	361871	45
CBS513_88WT_peak_4373	AM270990	119261	120215	AORIB40_peak_4114	4	367937	368916	56
CBS513_88WT_peak_4374	AM270990	120713	121557	AORIB40_peak_4115	4	369591	370481	188
CBS513_88WT_peak_4375	AM270990	126153	126552	AORIB40_peak_4117	4	374310	375708	52
###
CBS513_88WT_peak_4828	AM270990	2370515	2371241	AORIB40_peak_6426	6	1544130	1544674	123
CBS513_88WT_peak_4829	AM270990	2375500	2376289	AORIB40_peak_6425	6	1539359	1540023	60
CBS513_88WT_peak_4830	AM270990	2381441	2383295	AORIB40_peak_6424	6	1532557	1534292	64
CBS513_88WT_peak_4832	AM270990	2389894	2390595	AORIB40_peak_6422	6	1524942	1525584	96
CBS513_88WT_peak_4837	AM270990	2411251	2412586	AORIB40_peak_6415	6	1499001	1500489	308
CBS513_88WT_peak_4839	AM270990	2419870	2420574	AORIB40_peak_6418	6	1507233	1508015	149
CBS513_88WT_peak_4843	AM270990	2448528	2449162	AORIB40_peak_6430	6	1575461	1576160	138
CBS513_88WT_peak_4844	AM270990	2452795	2453609	AORIB40_peak_6429	6	1571541	1572054	196
CBS513_88WT_peak_4850	AM270990	2488964	2489619	AORIB40_peak_6437	6	1595575	1596151	68
CBS513_88WT_peak_4858	AM270990	2520647	2522231	AORIB40_peak_6448	6	1623801	1625266	139
CBS513_88WT_peak_4865	AM270990	2541347	2542075	AORIB40_peak_6453	6	1636985	1637447	66
CBS513_88WT_peak_4867	AM270990	2558554	2558787	AORIB40_peak_6457	6	1654417	1655251	52
CBS513_88WT_peak_4870	AM270990	2572367	2573268	AORIB40_peak_6463	6	1670602	1671801	185
CBS513_88WT_peak_4871	AM270990	2578271	2579005	AORIB40_peak_6465	6	1676994	1677699	74
CBS513_88WT_peak_4887	AM270990	2621718	2623521	AORIB40_peak_6483	6	1717593	1719244	45
CBS513_88WT_peak_4892	AM270990	2647720	2648223	AORIB40_peak_6489	6	1740383	1740862	199
CBS513_88WT_peak_4900	AM270990	2688213	2689180	AORIB40_peak_6498	6	1779370	1780382	49
CBS513_88WT_peak_4902	AM270990	2693229	2693541	AORIB40_peak_6500	6	1785416	1785864	58
CBS513_88WT_peak_4905	AM270990	2711126	2712309	AORIB40_peak_6505	6	1804261	1805011	58
CBS513_88WT_peak_4906	AM270990	2715645	2715845	AORIB40_peak_6507	6	1808070	1808387	119
CBS513_88WT_peak_4907	AM270990	2717610	2718315	AORIB40_peak_6508	6	1809877	1811066	367
###
CBS513_88WT_peak_4788	AM270990	2200796	2205580	AORIB40_peak_6316	6	1005381	1009324	68
CBS513_88WT_peak_4805	AM270990	2263397	2264183	AORIB40_peak_6325	6	1047642	1048269	103
CBS513_88WT_peak_4808	AM270990	2282991	2283205	AORIB40_peak_6322	6	1028426	1028963	63
CBS513_88WT_peak_4809	AM270990	2284824	2285414	AORIB40_peak_6321	6	1025988	1026849	136
CBS513_88WT_peak_4810	AM270990	2287923	2289095	AORIB40_peak_6320	6	1022912	1025280	66
CBS513_88WT_peak_4813	AM270990	2302439	2303652	AORIB40_peak_6313	6	996996	998239	77
CBS513_88WT_peak_4815	AM270990	2308319	2308967	AORIB40_peak_6312	6	991825	992543	147
CBS513_88WT_peak_4817	AM270990	2313383	2314391	AORIB40_peak_6309	6	984749	985350	45
CBS513_88WT_peak_4822	AM270990	2340090	2341431	AORIB40_peak_6306	6	967800	969199	168
###
CBS513_88WT_peak_5356	AM270991	2114611	2115588	AORIB40_peak_299	1	1312066	1313744	49
CBS513_88WT_peak_5362	AM270991	2135701	2140222	AORIB40_peak_303	1	1331938	1334298	104
CBS513_88WT_peak_5363	AM270991	2146556	2148579	AORIB40_peak_302	1	1325128	1326710	60
CBS513_88WT_peak_5370	AM270991	2178130	2179897	AORIB40_peak_311	1	1367130	1368064	75
###
CBS513_88WT_peak_5257	AM270991	1664318	1665674	AORIB40_peak_3477	3	2490449	2491653	1230
CBS513_88WT_peak_5257	AM270991	1664318	1665674	AORIB40_peak_3504	3	2577386	2577965	873
CBS513_88WT_peak_5258	AM270991	1666514	1667197	AORIB40_peak_3473	3	2480507	2481510	1080
CBS513_88WT_peak_5258	AM270991	1666514	1667197	AORIB40_peak_3503	3	2575723	2576574	1080
CBS513_88WT_peak_5259	AM270991	1669663	1670684	AORIB40_peak_3475	3	2483782	2485067	1620
CBS513_88WT_peak_5259	AM270991	1669663	1670684	AORIB40_peak_3501	3	2572201	2573485	1620
CBS513_88WT_peak_5272	AM270991	1744693	1745409	AORIB40_peak_3490	3	2537645	2538658	47
###
CBS513_88WT_peak_5293	AM270991	1828337	1830635	AORIB40_peak_5766	5	3130312	3130560	242
CBS513_88WT_peak_5295	AM270991	1837722	1838333	AORIB40_peak_5767	5	3135039	3135602	72
CBS513_88WT_peak_5298	AM270991	1846826	1847546	AORIB40_peak_5768	5	3139961	3141098	58
CBS513_88WT_peak_5304	AM270991	1862842	1864349	AORIB40_peak_5763	5	3123786	3124175	45
CBS513_88WT_peak_5309	AM270991	1881061	1881560	AORIB40_peak_5720	5	3008687	3009146	103
CBS513_88WT_peak_5311	AM270991	1886943	1887833	AORIB40_peak_5722	5	3014249	3014417	77
CBS513_88WT_peak_5314	AM270991	1894762	1895326	AORIB40_peak_5727	5	3021583	3022300	79
CBS513_88WT_peak_5318	AM270991	1911149	1916147	AORIB40_peak_5738	5	3045793	3046612	61
CBS513_88WT_peak_5318	AM270991	1911149	1916147	AORIB40_peak_5739	5	3047275	3048656	69
CBS513_88WT_peak_5319	AM270991	1920438	1920731	AORIB40_peak_5736	5	3040390	3041021	50
CBS513_88WT_peak_5322	AM270991	1933943	1934536	AORIB40_peak_5743	5	3061235	3061807	50
CBS513_88WT_peak_5323	AM270991	1938366	1941629	AORIB40_peak_5745	5	3065405	3067814	52
CBS513_88WT_peak_5324	AM270991	1945294	1948443	AORIB40_peak_5748	5	3070822	3071384	166
CBS513_88WT_peak_5326	AM270991	1953533	1954840	AORIB40_peak_5753	5	3077072	3077362	88
CBS513_88WT_peak_5334	AM270991	1995638	1996487	AORIB40_peak_5717	5	2987185	2987606	80
CBS513_88WT_peak_5335	AM270991	1998206	1999156	AORIB40_peak_5716	5	2984735	2985073	112
CBS513_88WT_peak_5336	AM270991	2003385	2004730	AORIB40_peak_5714	5	2979912	2980569	72
CBS513_88WT_peak_5337	AM270991	2004981	2006924	AORIB40_peak_5712	5	2977730	2978505	77
CBS513_88WT_peak_5340	AM270991	2011261	2012289	AORIB40_peak_5710	5	2974709	2975990	311
CBS513_88WT_peak_5342	AM270991	2013837	2014618	AORIB40_peak_5707	5	2971545	2972688	103
CBS513_88WT_peak_5344	AM270991	2028027	2029881	AORIB40_peak_5706	5	2958845	2962125	90
CBS513_88WT_peak_5346	AM270991	2042768	2043866	AORIB40_peak_5703	5	2946398	2946814	266
CBS513_88WT_peak_5347	AM270991	2049962	2050874	AORIB40_peak_5701	5	2939742	2940212	68
CBS513_88WT_peak_5348	AM270991	2055345	2056471	AORIB40_peak_5698	5	2926969	2928044	130
CBS513_88WT_peak_5349	AM270991	2062285	2066342	AORIB40_peak_5697	5	2919954	2922873	123
CBS513_88WT_peak_5350	AM270991	2070589	2072780	AORIB40_peak_5696	5	2914188	2915736	270
CBS513_88WT_peak_5351	AM270991	2077433	2077987	AORIB40_peak_5695	5	2909661	2910167	53
CBS513_88WT_peak_5352	AM270991	2081917	2084985	AORIB40_peak_5693	5	2902842	2904426	55
###
CBS513_88WT_peak_4912	AM270991	9678	10120	AORIB40_peak_6522	6	1945422	1945919	60
CBS513_88WT_peak_4914	AM270991	15759	21343	AORIB40_peak_6528	6	1956205	1956787	111
CBS513_88WT_peak_4915	AM270991	22726	23514	AORIB40_peak_6529	6	1957925	1958732	226
CBS513_88WT_peak_4918	AM270991	33152	33788	AORIB40_peak_6532	6	1968815	1968959	75
CBS513_88WT_peak_4920	AM270991	37960	38684	AORIB40_peak_6533	6	1972065	1973693	209
CBS513_88WT_peak_4923	AM270991	46939	49826	AORIB40_peak_6536	6	1981580	1986247	50
CBS513_88WT_peak_4925	AM270991	61560	62173	AORIB40_peak_6537	6	1992374	1992645	112
CBS513_88WT_peak_4928	AM270991	69893	70157	AORIB40_peak_6540	6	2001492	2002105	83
CBS513_88WT_peak_4934	AM270991	89708	91616	AORIB40_peak_6546	6	2019981	2020767	262
CBS513_88WT_peak_4936	AM270991	106053	108426	AORIB40_peak_6553	6	2032796	2035143	69
CBS513_88WT_peak_4937	AM270991	112384	112951	AORIB40_peak_6557	6	2040045	2040450	130
CBS513_88WT_peak_4943	AM270991	135235	136935	AORIB40_peak_6564	6	2061696	2063455	221
CBS513_88WT_peak_4944	AM270991	138860	139587	AORIB40_peak_6565	6	2065301	2065741	52
CBS513_88WT_peak_4946	AM270991	142250	144130	AORIB40_peak_6567	6	2068102	2068710	64
CBS513_88WT_peak_4949	AM270991	157340	159695	AORIB40_peak_6573	6	2082817	2083600	56
CBS513_88WT_peak_4950	AM270991	161636	162409	AORIB40_peak_6576	6	2087512	2088136	104
CBS513_88WT_peak_4955	AM270991	186113	186375	AORIB40_peak_6584	6	2118362	2118730	56
CBS513_88WT_peak_4958	AM270991	199655	199955	AORIB40_peak_6587	6	2130675	2131192	61
CBS513_88WT_peak_4964	AM270991	231212	233096	AORIB40_peak_6594	6	2156553	2156996	74
CBS513_88WT_peak_4968	AM270991	259734	259952	AORIB40_peak_6595	6	2162693	2163631	166
CBS513_88WT_peak_4978	AM270991	300083	301133	AORIB40_peak_6610	6	2237795	2238428	66
CBS513_88WT_peak_4981	AM270991	310391	314378	AORIB40_peak_6614	6	2248702	2250642	49
CBS513_88WT_peak_4982	AM270991	318633	319094	AORIB40_peak_6615	6	2254702	2255104	47
###
CBS513_88WT_peak_5218	AM270991	1476922	1477973	AORIB40_peak_6859	6	3435416	3436678	190
CBS513_88WT_peak_5218	AM270991	1476922	1477973	AORIB40_peak_6879	6	3572520	3572738	185
CBS513_88WT_peak_5218	AM270991	1476922	1477973	AORIB40_peak_6898	6	3697546	3698028	176
CBS513_88WT_peak_5230	AM270991	1519815	1520421	AORIB40_peak_6859	6	3435416	3436678	183
CBS513_88WT_peak_5230	AM270991	1519815	1520421	AORIB40_peak_6879	6	3572520	3572738	180
CBS513_88WT_peak_5230	AM270991	1519815	1520421	AORIB40_peak_6898	6	3697546	3698028	179
CBS513_88WT_peak_5239	AM270991	1548119	1551008	AORIB40_peak_6893	6	3650891	3652049	180
CBS513_88WT_peak_5241	AM270991	1552430	1553365	AORIB40_peak_6892	6	3645873	3646096	245
CBS513_88WT_peak_5246	AM270991	1582610	1583552	AORIB40_peak_6859	6	3435416	3436678	191
CBS513_88WT_peak_5246	AM270991	1582610	1583552	AORIB40_peak_6879	6	3572520	3572738	191
CBS513_88WT_peak_5246	AM270991	1582610	1583552	AORIB40_peak_6898	6	3697546	3698028	176
CBS513_88WT_peak_5264	AM270991	1690149	1691114	AORIB40_peak_6859	6	3435416	3436678	188
CBS513_88WT_peak_5264	AM270991	1690149	1691114	AORIB40_peak_6879	6	3572520	3572738	183
###
CBS513_88WT_peak_5105	AM270991	914219	914856	AORIB40_peak_7463	7	2204791	2205459	144
CBS513_88WT_peak_5114	AM270991	976395	977076	AORIB40_peak_7454	7	2161608	2162268	119
CBS513_88WT_peak_5116	AM270991	983178	983888	AORIB40_peak_7452	7	2154738	2155333	49
CBS513_88WT_peak_5118	AM270991	993703	995154	AORIB40_peak_7450	7	2144072	2145083	161
CBS513_88WT_peak_5123	AM270991	1021417	1021672	AORIB40_peak_7447	7	2121483	2121918	94
CBS513_88WT_peak_5139	AM270991	1103944	1105210	AORIB40_peak_7435	7	2063761	2064583	77
CBS513_88WT_peak_5143	AM270991	1121866	1122227	AORIB40_peak_7434	7	2061701	2062042	171
CBS513_88WT_peak_5151	AM270991	1172831	1174126	AORIB40_peak_7419	7	2010635	2012281	44
CBS513_88WT_peak_5152	AM270991	1192316	1192746	AORIB40_peak_7416	7	1986041	1986317	128
CBS513_88WT_peak_5159	AM270991	1209069	1209404	AORIB40_peak_7411	7	1970311	1971847	98
CBS513_88WT_peak_5160	AM270991	1210944	1212270	AORIB40_peak_7409	7	1965563	1967395	52
CBS513_88WT_peak_5163	AM270991	1226731	1227332	AORIB40_peak_7408	7	1959742	1960533	77
CBS513_88WT_peak_5164	AM270991	1229774	1230429	AORIB40_peak_7405	7	1951735	1952028	302
CBS513_88WT_peak_5165	AM270991	1231969	1232379	AORIB40_peak_7404	7	1949540	1951579	130
CBS513_88WT_peak_5166	AM270991	1233031	1233551	AORIB40_peak_7403	7	1947412	1947969	49
CBS513_88WT_peak_5168	AM270991	1237794	1239968	AORIB40_peak_7402	7	1942264	1943811	160
###
CBS513_88WT_peak_4995	AM270991	372096	372742	AORIB40_peak_8145	8	2803848	2804489	168
CBS513_88WT_peak_4999	AM270991	398005	398742	AORIB40_peak_8147	8	2809666	2810443	45
CBS513_88WT_peak_5001	AM270991	406196	406832	AORIB40_peak_8151	8	2825810	2826267	64
CBS513_88WT_peak_5002	AM270991	411950	413196	AORIB40_peak_8153	8	2835713	2836680	169
CBS513_88WT_peak_5003	AM270991	414432	415073	AORIB40_peak_8154	8	2838150	2838832	49
CBS513_88WT_peak_5019	AM270991	499988	501461	AORIB40_peak_8162	8	2871319	2872033	91
###
CBS513_88WT_peak_5496	AM270992	148619	151097	AORIB40_peak_1446	1	6182690	6183565	91
CBS513_88WT_peak_5500	AM270992	172814	174274	AORIB40_peak_1441	1	6163032	6164106	83
CBS513_88WT_peak_5501	AM270992	175633	176241	AORIB40_peak_1440	1	6160971	6161593	52
CBS513_88WT_peak_5511	AM270992	213829	214377	AORIB40_peak_1430	1	6116236	6116836	56
CBS513_88WT_peak_5516	AM270992	236337	236540	AORIB40_peak_1425	1	6097835	6098064	52
CBS513_88WT_peak_5517	AM270992	241749	244911	AORIB40_peak_1424	1	6090075	6092991	120
CBS513_88WT_peak_5526	AM270992	277307	282569	AORIB40_peak_1411	1	6027951	6029747	125
CBS513_88WT_peak_5529	AM270992	297858	298356	AORIB40_peak_1406	1	6010236	6010593	111
###
CBS513_88WT_peak_5469	AM270992	38449	39361	AORIB40_peak_3544	3	2827216	2828456	52
CBS513_88WT_peak_5475	AM270992	58943	60166	AORIB40_peak_3547	3	2844856	2845399	74
CBS513_88WT_peak_5476	AM270992	63863	64158	AORIB40_peak_3548	3	2849351	2849820	45
CBS513_88WT_peak_5480	AM270992	75151	75806	AORIB40_peak_3552	3	2861642	2862174	93
CBS513_88WT_peak_5483	AM270992	93091	95499	AORIB40_peak_3558	3	2879094	2880375	47
CBS513_88WT_peak_5484	AM270992	102190	102865	AORIB40_peak_3543	3	2817524	2818507	44
CBS513_88WT_peak_5484	AM270992	102190	102865	AORIB40_peak_3560	3	2886571	2887408	63
CBS513_88WT_peak_5487	AM270992	115767	117635	AORIB40_peak_3564	3	2903427	2903965	75
CBS513_88WT_peak_5488	AM270992	122476	125166	AORIB40_peak_3549	3	2852316	2854531	49
###
CBS513_88WT_peak_5901	AM270993	1091477	1094113	AORIB40_peak_5969	5	3937709	3939435	111
CBS513_88WT_peak_5908	AM270993	1124783	1126099	AORIB40_peak_5975	5	3964392	3965455	179
CBS513_88WT_peak_5910	AM270993	1137201	1138495	AORIB40_peak_5978	5	3971771	3973028	49
CBS513_88WT_peak_5912	AM270993	1142863	1143697	AORIB40_peak_5980	5	3977760	3978264	49
CBS513_88WT_peak_5915	AM270993	1163971	1164354	AORIB40_peak_5982	5	3987445	3987988	72
CBS513_88WT_peak_5917	AM270993	1171520	1172912	AORIB40_peak_5986	5	4009729	4010249	83
CBS513_88WT_peak_5919	AM270993	1175428	1175898	AORIB40_peak_5987	5	4012765	4013375	58
CBS513_88WT_peak_5926	AM270993	1210940	1211405	AORIB40_peak_6003	5	4061816	4062386	112
CBS513_88WT_peak_5928	AM270993	1218241	1218794	AORIB40_peak_6000	5	4054405	4055191	45
CBS513_88WT_peak_5931	AM270993	1223958	1227310	AORIB40_peak_5997	5	4049660	4049883	49
###
CBS513_88WT_peak_5967	AM270993	1405260	1406384	AORIB40_peak_5958	5	3856704	3857581	47
CBS513_88WT_peak_5972	AM270993	1421461	1424749	AORIB40_peak_5954	5	3843325	3844158	50
CBS513_88WT_peak_5980	AM270993	1449667	1450559	AORIB40_peak_5946	5	3821799	3822219	52
CBS513_88WT_peak_5989	AM270993	1480775	1480975	AORIB40_peak_5936	5	3786995	3787158	47
CBS513_88WT_peak_5992	AM270993	1490153	1492293	AORIB40_peak_5927	5	3769745	3771587	83
CBS513_88WT_peak_5996	AM270993	1499547	1500468	AORIB40_peak_5932	5	3777655	3778939	58
CBS513_88WT_peak_5998	AM270993	1507708	1508001	AORIB40_peak_5920	5	3749551	3750130	44
CBS513_88WT_peak_5999	AM270993	1513066	1513905	AORIB40_peak_5919	5	3743762	3744433	93
CBS513_88WT_peak_6011	AM270993	1564994	1568687	AORIB40_peak_5908	5	3682094	3685984	138
CBS513_88WT_peak_6021	AM270993	1602189	1603035	AORIB40_peak_5899	5	3647521	3648501	109
CBS513_88WT_peak_6025	AM270993	1614209	1615735	AORIB40_peak_5893	5	3629514	3630727	88
###
CBS513_88WT_peak_5940	AM270993	1265051	1267593	AORIB40_peak_6044	5	4294165	4295037	55
CBS513_88WT_peak_5944	AM270993	1284097	1285729	AORIB40_peak_6049	5	4322935	4324176	44
CBS513_88WT_peak_5945	AM270993	1286060	1286834	AORIB40_peak_6049	5	4322935	4324176	56
CBS513_88WT_peak_5946	AM270993	1292410	1293344	AORIB40_peak_6050	5	4331441	4331899	52
CBS513_88WT_peak_5947	AM270993	1295044	1297483	AORIB40_peak_6051	5	4333939	4336043	49
###
CBS513_88WT_peak_5662	AM270993	5034	5736	AORIB40_peak_7558	7	2598332	2599167	60
CBS513_88WT_peak_5664	AM270993	18391	18816	AORIB40_peak_7559	7	2611513	2612194	63
CBS513_88WT_peak_5667	AM270993	30046	31362	AORIB40_peak_7564	7	2624699	2625623	60
CBS513_88WT_peak_5671	AM270993	48343	51053	AORIB40_peak_7569	7	2642240	2644011	66
CBS513_88WT_peak_5676	AM270993	69747	70664	AORIB40_peak_7576	7	2670361	2671049	52
CBS513_88WT_peak_5677	AM270993	72882	73769	AORIB40_peak_7577	7	2672940	2673596	49
CBS513_88WT_peak_5680	AM270993	79501	79889	AORIB40_peak_7580	7	2679565	2679938	66
CBS513_88WT_peak_5683	AM270993	94954	95872	AORIB40_peak_7586	7	2697984	2698478	152
CBS513_88WT_peak_5684	AM270993	97837	99645	AORIB40_peak_7587	7	2700529	2701369	106
CBS513_88WT_peak_5685	AM270993	104119	104882	AORIB40_peak_7589	7	2706970	2707693	44
CBS513_88WT_peak_5686	AM270993	110604	111139	AORIB40_peak_7591	7	2713016	2713485	44
CBS513_88WT_peak_5687	AM270993	123013	123721	AORIB40_peak_7592	7	2722290	2722706	44
CBS513_88WT_peak_5688	AM270993	129392	129645	AORIB40_peak_7594	7	2728577	2728881	145
CBS513_88WT_peak_5690	AM270993	136827	139522	AORIB40_peak_7598	7	2735322	2737017	90
CBS513_88WT_peak_5694	AM270993	150311	152592	AORIB40_peak_7601	7	2746751	2748210	53
CBS513_88WT_peak_5696	AM270993	159756	160230	AORIB40_peak_7605	7	2757051	2758276	53
CBS513_88WT_peak_5711	AM270993	210179	210657	AORIB40_peak_7617	7	2801196	2801607	139
CBS513_88WT_peak_5713	AM270993	218894	223006	AORIB40_peak_7625	7	2867885	2869434	66
CBS513_88WT_peak_5714	AM270993	229592	230521	AORIB40_peak_7624	7	2861334	2862201	96
###
CBS513_88WT_peak_5718	AM270993	248957	251605	AORIB40_peak_7138	7	810394	813166	47
CBS513_88WT_peak_5721	AM270993	262732	265188	AORIB40_peak_7148	7	858234	859388	164
CBS513_88WT_peak_5724	AM270993	275684	276790	AORIB40_peak_7141	7	821964	823406	90
CBS513_88WT_peak_5726	AM270993	280409	280921	AORIB40_peak_7150	7	863891	864572	138
CBS513_88WT_peak_5728	AM270993	289051	291205	AORIB40_peak_7154	7	872656	874706	131
CBS513_88WT_peak_5729	AM270993	295755	297444	AORIB40_peak_7155	7	879287	882088	63
CBS513_88WT_peak_5735	AM270993	319468	320889	AORIB40_peak_7160	7	902237	903146	90
###
CBS513_88WT_peak_5869	AM270993	955350	955713	AORIB40_peak_8019	8	2159091	2159642	83
CBS513_88WT_peak_5870	AM270993	958691	960600	AORIB40_peak_8018	8	2155037	2156566	50
CBS513_88WT_peak_5872	AM270993	970096	971128	AORIB40_peak_8017	8	2150889	2151642	56
CBS513_88WT_peak_5875	AM270993	983497	984773	AORIB40_peak_8012	8	2138313	2139168	69
CBS513_88WT_peak_5878	AM270993	995870	996730	AORIB40_peak_8008	8	2128726	2129819	607
CBS513_88WT_peak_5879	AM270993	997653	998807	AORIB40_peak_8007	8	2126162	2128490	595
CBS513_88WT_peak_5881	AM270993	1005557	1006082	AORIB40_peak_8003	8	2119289	2119562	115
CBS513_88WT_peak_5885	AM270993	1016480	1017371	AORIB40_peak_8001	8	2108222	2108866	45
CBS513_88WT_peak_5886	AM270993	1018654	1019282	AORIB40_peak_8000	8	2106495	2107034	123
CBS513_88WT_peak_5894	AM270993	1061368	1062338	AORIB40_peak_7987	8	2039931	2040542	101
CBS513_88WT_peak_5899	AM270993	1078533	1080106	AORIB40_peak_7974	8	1969041	1969970	166
###
CBS513_88WT_peak_6236	AM270994	841286	842784	AORIB40_peak_3583	3	2967235	2968386	103
CBS513_88WT_peak_6237	AM270994	843188	844657	AORIB40_peak_3582	3	2965183	2967073	91
CBS513_88WT_peak_6247	AM270994	878835	881093	AORIB40_peak_3572	3	2929184	2930223	52
CBS513_88WT_peak_6248	AM270994	881256	881931	AORIB40_peak_3571	3	2926209	2928821	71
CBS513_88WT_peak_6249	AM270994	882174	882966	AORIB40_peak_3571	3	2926209	2928821	58
CBS513_88WT_peak_6254	AM270994	911218	912986	AORIB40_peak_3565	3	2907434	2908938	259
###
CBS513_88WT_peak_6333	AM270994	1272845	1273881	AORIB40_peak_4198	4	710689	711467	55
CBS513_88WT_peak_6344	AM270994	1335922	1336146	AORIB40_peak_4191	4	677687	677974	87
CBS513_88WT_peak_6346	AM270994	1339340	1340312	AORIB40_peak_4189	4	673855	674486	53
CBS513_88WT_peak_6347	AM270994	1341885	1343146	AORIB40_peak_4188	4	671144	672282	104
CBS513_88WT_peak_6349	AM270994	1354204	1356067	AORIB40_peak_4185	4	657440	659970	122
CBS513_88WT_peak_6358	AM270994	1398652	1399255	AORIB40_peak_4174	4	614719	615306	47
CBS513_88WT_peak_6359	AM270994	1402953	1403648	AORIB40_peak_4172	4	609993	610629	53
CBS513_88WT_peak_6361	AM270994	1414479	1418099	AORIB40_peak_4169	4	596030	598781	80
CBS513_88WT_peak_6367	AM270994	1440231	1442850	AORIB40_peak_4158	4	555609	558215	117
CBS513_88WT_peak_6368	AM270994	1443028	1443446	AORIB40_peak_4157	4	555152	555367	108
CBS513_88WT_peak_6372	AM270994	1464583	1466061	AORIB40_peak_4150	4	526882	527217	45
CBS513_88WT_peak_6374	AM270994	1471854	1474035	AORIB40_peak_4146	4	510868	512014	93
CBS513_88WT_peak_6376	AM270994	1494102	1494476	AORIB40_peak_4142	4	489347	489658	69
CBS513_88WT_peak_6378	AM270994	1506777	1507663	AORIB40_peak_4139	4	476518	477379	47
CBS513_88WT_peak_6379	AM270994	1514606	1515639	AORIB40_peak_4136	4	468375	468958	285
CBS513_88WT_peak_6380	AM270994	1519779	1520575	AORIB40_peak_4135	4	463429	464181	85
CBS513_88WT_peak_6381	AM270994	1522427	1523023	AORIB40_peak_4134	4	461063	461476	52
CBS513_88WT_peak_6382	AM270994	1530517	1534435	AORIB40_peak_4133	4	450135	452331	103
CBS513_88WT_peak_6383	AM270994	1540066	1541865	AORIB40_peak_4130	4	441223	442504	77
###
CBS513_88WT_peak_6218	AM270994	756000	756235	AORIB40_peak_4255	4	1063480	1064176	58
CBS513_88WT_peak_6219	AM270994	763575	764905	AORIB40_peak_4254	4	1054919	1056762	122
CBS513_88WT_peak_6223	AM270994	790510	793420	AORIB40_peak_4251	4	1029771	1031663	55
CBS513_88WT_peak_6225	AM270994	800241	801043	AORIB40_peak_4247	4	1017895	1019141	90
CBS513_88WT_peak_6226	AM270994	805772	807583	AORIB40_peak_4244	4	1002162	1002680	104
###
CBS513_88WT_peak_6385	AM270994	1550790	1552019	AORIB40_peak_4912	4	3890544	3892236	69
CBS513_88WT_peak_6386	AM270994	1552837	1554916	AORIB40_peak_4914	4	3893635	3896167	87
CBS513_88WT_peak_6389	AM270994	1561152	1563047	AORIB40_peak_4916	4	3901525	3903909	56
CBS513_88WT_peak_6390	AM270994	1569491	1570037	AORIB40_peak_4918	4	3910261	3911108	49
CBS513_88WT_peak_6395	AM270994	1592751	1593364	AORIB40_peak_4928	4	3939612	3940425	94
CBS513_88WT_peak_6401	AM270994	1610193	1612837	AORIB40_peak_4931	4	3949323	3952238	247
CBS513_88WT_peak_6404	AM270994	1631181	1632213	AORIB40_peak_4934	4	3966267	3968118	106
CBS513_88WT_peak_6415	AM270994	1660598	1661553	AORIB40_peak_4943	4	4007906	4008894	58
CBS513_88WT_peak_6423	AM270994	1699020	1699562	AORIB40_peak_4960	4	4086576	4087022	44
###
CBS513_88WT_peak_6053	AM270994	18635	20104	AORIB40_peak_5596	5	2321179	2322796	69
CBS513_88WT_peak_6054	AM270994	20891	21514	AORIB40_peak_5595	5	2319926	2320800	58
CBS513_88WT_peak_6055	AM270994	29552	34210	AORIB40_peak_5592	5	2307824	2310722	63
CBS513_88WT_peak_6060	AM270994	50230	53645	AORIB40_peak_5587	5	2287669	2290459	119
CBS513_88WT_peak_6066	AM270994	81607	82541	AORIB40_peak_5578	5	2261397	2261888	122
CBS513_88WT_peak_6069	AM270994	93573	94005	AORIB40_peak_5576	5	2248354	2248791	98
CBS513_88WT_peak_6074	AM270994	113610	113904	AORIB40_peak_5571	5	2229000	2229421	206
CBS513_88WT_peak_6076	AM270994	119843	123370	AORIB40_peak_5567	5	2217830	2218178	45
CBS513_88WT_peak_6076	AM270994	119843	123370	AORIB40_peak_5568	5	2218312	2219669	56
CBS513_88WT_peak_6078	AM270994	136747	137401	AORIB40_peak_5565	5	2202633	2203141	45
CBS513_88WT_peak_6081	AM270994	153158	155551	AORIB40_peak_5561	5	2181666	2183701	50
CBS513_88WT_peak_6082	AM270994	161470	162462	AORIB40_peak_5559	5	2175255	2175481	72
CBS513_88WT_peak_6085	AM270994	179504	183919	AORIB40_peak_5554	5	2155882	2158932	55
CBS513_88WT_peak_6086	AM270994	185788	186426	AORIB40_peak_5553	5	2153216	2153810	120
CBS513_88WT_peak_6087	AM270994	190824	191605	AORIB40_peak_5552	5	2143684	2144071	117
CBS513_88WT_peak_6089	AM270994	196948	197191	AORIB40_peak_5550	5	2137884	2138137	68
CBS513_88WT_peak_6090	AM270994	199308	203239	AORIB40_peak_5548	5	2133021	2134695	71
CBS513_88WT_peak_6092	AM270994	211955	212425	AORIB40_peak_5543	5	2118775	2119267	66
CBS513_88WT_peak_6097	AM270994	239866	240505	AORIB40_peak_5538	5	2106429	2107073	315
CBS513_88WT_peak_6098	AM270994	244745	245499	AORIB40_peak_5537	5	2101786	2102528	198
CBS513_88WT_peak_6100	AM270994	255462	256138	AORIB40_peak_5534	5	2091402	2091866	63
CBS513_88WT_peak_6111	AM270994	289240	291571	AORIB40_peak_5526	5	2065773	2066296	50
CBS513_88WT_peak_6113	AM270994	292698	293272	AORIB40_peak_5528	5	2068494	2068789	55
CBS513_88WT_peak_6119	AM270994	325884	327658	AORIB40_peak_5519	5	2025460	2026672	71
CBS513_88WT_peak_6120	AM270994	332007	333760	AORIB40_peak_5517	5	2020994	2021840	44
CBS513_88WT_peak_6124	AM270994	348533	349041	AORIB40_peak_5515	5	2008855	2009333	139
CBS513_88WT_peak_6126	AM270994	356735	357448	AORIB40_peak_5513	5	2000527	2001375	61
CBS513_88WT_peak_6127	AM270994	359691	360172	AORIB40_peak_5512	5	1997824	1998507	77
CBS513_88WT_peak_6128	AM270994	362501	363018	AORIB40_peak_5511	5	1994646	1995529	72
CBS513_88WT_peak_6129	AM270994	371448	371897	AORIB40_peak_5510	5	1986470	1986952	45
CBS513_88WT_peak_6131	AM270994	381624	382021	AORIB40_peak_5508	5	1976438	1976682	44
CBS513_88WT_peak_6133	AM270994	388445	388731	AORIB40_peak_5506	5	1969618	1970051	52
CBS513_88WT_peak_6139	AM270994	407652	407856	AORIB40_peak_5501	5	1951179	1952314	85
CBS513_88WT_peak_6149	AM270994	462776	463157	AORIB40_peak_5487	5	1892723	1893448	85
CBS513_88WT_peak_6150	AM270994	464254	464664	AORIB40_peak_5486	5	1891099	1891687	179
CBS513_88WT_peak_6151	AM270994	465905	466140	AORIB40_peak_5485	5	1889853	1890487	106
CBS513_88WT_peak_6156	AM270994	480557	481552	AORIB40_peak_5479	5	1874442	1875037	108
###
CBS513_88WT_peak_6566	AM270995	466419	467446	AORIB40_peak_638	1	2739412	2739759	60
CBS513_88WT_peak_6567	AM270995	472740	473145	AORIB40_peak_637	1	2733721	2734019	66
CBS513_88WT_peak_6571	AM270995	484096	484786	AORIB40_peak_643	1	2755349	2755852	103
CBS513_88WT_peak_6584	AM270995	533735	534517	AORIB40_peak_655	1	2822899	2823549	138
CBS513_88WT_peak_6586	AM270995	537238	537773	AORIB40_peak_652	1	2815201	2815950	174
CBS513_88WT_peak_6593	AM270995	559430	560153	AORIB40_peak_649	1	2797046	2797714	55
CBS513_88WT_peak_6598	AM270995	584290	585219	AORIB40_peak_661	1	2842217	2842716	91
CBS513_88WT_peak_6599	AM270995	588191	588636	AORIB40_peak_662	1	2845501	2845778	45
CBS513_88WT_peak_6600	AM270995	589536	591607	AORIB40_peak_663	1	2846725	2848096	63
CBS513_88WT_peak_6610	AM270995	637746	638611	AORIB40_peak_675	1	2925523	2926095	94
CBS513_88WT_peak_6612	AM270995	645500	647166	AORIB40_peak_677	1	2932681	2932935	297
CBS513_88WT_peak_6613	AM270995	648272	648859	AORIB40_peak_679	1	2934996	2935485	63
CBS513_88WT_peak_6615	AM270995	658752	659280	AORIB40_peak_682	1	2945172	2945641	104
CBS513_88WT_peak_6620	AM270995	678395	678679	AORIB40_peak_688	1	2967333	2967652	191
CBS513_88WT_peak_6623	AM270995	692306	695201	AORIB40_peak_695	1	2992328	2996545	85
CBS513_88WT_peak_6626	AM270995	699995	701836	AORIB40_peak_698	1	2998240	2998932	183
CBS513_88WT_peak_6628	AM270995	714206	716754	AORIB40_peak_704	1	3009437	3011355	69
CBS513_88WT_peak_6630	AM270995	728221	729124	AORIB40_peak_710	1	3028552	3029149	45
CBS513_88WT_peak_6632	AM270995	735668	737144	AORIB40_peak_750	1	3156970	3158174	47
CBS513_88WT_peak_6636	AM270995	751489	753351	AORIB40_peak_713	1	3044554	3046410	58
CBS513_88WT_peak_6641	AM270995	766697	769063	AORIB40_peak_718	1	3060114	3061967	60
CBS513_88WT_peak_6642	AM270995	773231	773742	AORIB40_peak_736	1	3108777	3110602	63
###
CBS513_88WT_peak_6811	AM270995	1586346	1588030	AORIB40_peak_1177	1	4889248	4890539	53
CBS513_88WT_peak_6812	AM270995	1593298	1594018	AORIB40_peak_1176	1	4882763	4883638	75
CBS513_88WT_peak_6813	AM270995	1596985	1598214	AORIB40_peak_1175	1	4878754	4880122	44
CBS513_88WT_peak_6814	AM270995	1601791	1603747	AORIB40_peak_1174	1	4873444	4875137	58
CBS513_88WT_peak_6817	AM270995	1616747	1617000	AORIB40_peak_1171	1	4862911	4863342	74
CBS513_88WT_peak_6820	AM270995	1623754	1627730	AORIB40_peak_1164	1	4853834	4854663	133
CBS513_88WT_peak_6821	AM270995	1644426	1644606	AORIB40_peak_1161	1	4845051	4845377	126
CBS513_88WT_peak_6824	AM270995	1667125	1667874	AORIB40_peak_1155	1	4818885	4819587	61
CBS513_88WT_peak_6825	AM270995	1669235	1669444	AORIB40_peak_1154	1	4817145	4818039	297
CBS513_88WT_peak_6826	AM270995	1670149	1671338	AORIB40_peak_1153	1	4815887	4816754	495
CBS513_88WT_peak_6829	AM270995	1681069	1683214	AORIB40_peak_1150	1	4804625	4806398	68
CBS513_88WT_peak_6836	AM270995	1711776	1713198	AORIB40_peak_1145	1	4779062	4780245	83
CBS513_88WT_peak_6838	AM270995	1719619	1720572	AORIB40_peak_1143	1	4772204	4773102	55
CBS513_88WT_peak_6843	AM270995	1738460	1740230	AORIB40_peak_1137	1	4751597	4752593	44
CBS513_88WT_peak_6848	AM270995	1753060	1756365	AORIB40_peak_1127	1	4731993	4732781	87
CBS513_88WT_peak_6849	AM270995	1757117	1757786	AORIB40_peak_1070	1	4490433	4493288	50
CBS513_88WT_peak_6849	AM270995	1757117	1757786	AORIB40_peak_1072	1	4502625	4504238	44
CBS513_88WT_peak_6849	AM270995	1757117	1757786	AORIB40_peak_1124	1	4729954	4730420	63
CBS513_88WT_peak_6850	AM270995	1761093	1761363	AORIB40_peak_1123	1	4726751	4727773	63
CBS513_88WT_peak_6854	AM270995	1787163	1789108	AORIB40_peak_1113	1	4702862	4704950	66
CBS513_88WT_peak_6857	AM270995	1802880	1803532	AORIB40_peak_1107	1	4677901	4678579	47
CBS513_88WT_peak_6858	AM270995	1805529	1805914	AORIB40_peak_1106	1	4675456	4676045	61
CBS513_88WT_peak_6859	AM270995	1810916	1811648	AORIB40_peak_1104	1	4670449	4670974	68
CBS513_88WT_peak_6860	AM270995	1813431	1814061	AORIB40_peak_1103	1	4667845	4668493	193
CBS513_88WT_peak_6867	AM270995	1849676	1850815	AORIB40_peak_1089	1	4584982	4585791	47
###
CBS513_88WT_peak_6649	AM270995	815610	820151	AORIB40_peak_2259	2	3470675	3472031	82
CBS513_88WT_peak_6653	AM270995	835921	836705	AORIB40_peak_2268	2	3513050	3513825	188
CBS513_88WT_peak_6661	AM270995	869136	870005	AORIB40_peak_2276	2	3537030	3537732	56
CBS513_88WT_peak_6665	AM270995	882307	884351	AORIB40_peak_2280	2	3546309	3547450	142
CBS513_88WT_peak_6666	AM270995	891556	894823	AORIB40_peak_2284	2	3554113	3556261	98
CBS513_88WT_peak_6672	AM270995	935771	937054	AORIB40_peak_2290	2	3587789	3588777	83
CBS513_88WT_peak_6676	AM270995	954476	957255	AORIB40_peak_2295	2	3616963	3618747	158
CBS513_88WT_peak_6682	AM270995	977337	979065	AORIB40_peak_2300	2	3649887	3651806	119
CBS513_88WT_peak_6687	AM270995	1001203	1003675	AORIB40_peak_2305	2	3671692	3673418	49
CBS513_88WT_peak_6692	AM270995	1025783	1029817	AORIB40_peak_2311	2	3693011	3696220	45
###
CBS513_88WT_peak_6528	AM270995	299623	301496	AORIB40_peak_2830	2	5754644	5755912	44
CBS513_88WT_peak_6530	AM270995	316480	317873	AORIB40_peak_2828	2	5739396	5740247	68
CBS513_88WT_peak_6533	AM270995	333987	334456	AORIB40_peak_2821	2	5717356	5717948	82
CBS513_88WT_peak_6547	AM270995	389920	390492	AORIB40_peak_2811	2	5680656	5681301	60
CBS513_88WT_peak_6548	AM270995	392138	393450	AORIB40_peak_2810	2	5677348	5679376	226
CBS513_88WT_peak_6551	AM270995	401172	402298	AORIB40_peak_2804	2	5660775	5661643	49
CBS513_88WT_peak_6552	AM270995	406020	406301	AORIB40_peak_2803	2	5656657	5657275	60
###
CBS513_88WT_peak_6702	AM270995	1065919	1067508	AORIB40_peak_7321	7	1551833	1552438	163
CBS513_88WT_peak_6706	AM270995	1092944	1097254	AORIB40_peak_7328	7	1583553	1584530	47
CBS513_88WT_peak_6709	AM270995	1111539	1112216	AORIB40_peak_7334	7	1604879	1605342	123
CBS513_88WT_peak_6711	AM270995	1121303	1121763	AORIB40_peak_7337	7	1614266	1614839	166
CBS513_88WT_peak_6712	AM270995	1129564	1130572	AORIB40_peak_7340	7	1622376	1623433	45
CBS513_88WT_peak_6716	AM270995	1141318	1142037	AORIB40_peak_7343	7	1633771	1634145	126
CBS513_88WT_peak_6718	AM270995	1149893	1151495	AORIB40_peak_7345	7	1644366	1645127	88
CBS513_88WT_peak_6719	AM270995	1155998	1159092	AORIB40_peak_7348	7	1648963	1651059	69
CBS513_88WT_peak_6724	AM270995	1178913	1181331	AORIB40_peak_7354	7	1677105	1677705	161
CBS513_88WT_peak_6725	AM270995	1192369	1195756	AORIB40_peak_7357	7	1687669	1689673	50
CBS513_88WT_peak_6730	AM270995	1213541	1214025	AORIB40_peak_7360	7	1699805	1700245	53
CBS513_88WT_peak_6732	AM270995	1217609	1218682	AORIB40_peak_7361	7	1707660	1708294	52
CBS513_88WT_peak_6746	AM270995	1278768	1279726	AORIB40_peak_7378	7	1796406	1798841	68
###
CBS513_88WT_peak_6884	AM270995	1935514	1936107	AORIB40_peak_7811	8	1073838	1074527	169
CBS513_88WT_peak_6885	AM270995	1937787	1938485	AORIB40_peak_7812	8	1076066	1076616	131
CBS513_88WT_peak_6890	AM270995	1953478	1954450	AORIB40_peak_7816	8	1088545	1089356	71
CBS513_88WT_peak_6892	AM270995	1957947	1958651	AORIB40_peak_7818	8	1093175	1093953	72
CBS513_88WT_peak_6893	AM270995	1959914	1960839	AORIB40_peak_7819	8	1094404	1095249	256
CBS513_88WT_peak_6895	AM270995	1968365	1968659	AORIB40_peak_7824	8	1111868	1112334	112
CBS513_88WT_peak_6896	AM270995	1970186	1970966	AORIB40_peak_7825	8	1113373	1114622	44
CBS513_88WT_peak_6897	AM270995	1975337	1976612	AORIB40_peak_7826	8	1118509	1119671	157
CBS513_88WT_peak_6911	AM270995	2053346	2056061	AORIB40_peak_7827	8	1125119	1126856	44
CBS513_88WT_peak_6911	AM270995	2053346	2056061	AORIB40_peak_7844	8	1205451	1205999	44
CBS513_88WT_peak_6924	AM270995	2107215	2107635	AORIB40_peak_7859	8	1255534	1256118	71
CBS513_88WT_peak_6926	AM270995	2112844	2113550	AORIB40_peak_7844	8	1205451	1205999	45
CBS513_88WT_peak_6930	AM270995	2125412	2126913	AORIB40_peak_7868	8	1275423	1276235	141
###
CBS513_88WT_peak_6986	AM270996	273198	273872	AORIB40_peak_359	1	1586693	1587151	85
CBS513_88WT_peak_6994	AM270996	292507	292739	AORIB40_peak_367	1	1623611	1624074	58
CBS513_88WT_peak_6995	AM270996	295826	296298	AORIB40_peak_368	1	1626927	1627448	58
CBS513_88WT_peak_6996	AM270996	301642	304885	AORIB40_peak_370	1	1635583	1636162	218
CBS513_88WT_peak_6997	AM270996	309076	310246	AORIB40_peak_371	1	1640316	1640907	49
CBS513_88WT_peak_6999	AM270996	320811	321223	AORIB40_peak_373	1	1650939	1651669	111
CBS513_88WT_peak_7002	AM270996	328988	329569	AORIB40_peak_376	1	1658163	1659020	280
CBS513_88WT_peak_7003	AM270996	335017	336626	AORIB40_peak_379	1	1666241	1667284	80
CBS513_88WT_peak_7004	AM270996	339461	340519	AORIB40_peak_381	1	1669648	1670680	71
CBS513_88WT_peak_7006	AM270996	345984	346515	AORIB40_peak_383	1	1675807	1677479	147
CBS513_88WT_peak_7007	AM270996	352435	353691	AORIB40_peak_387	1	1682072	1682825	226
CBS513_88WT_peak_7011	AM270996	378133	378491	AORIB40_peak_392	1	1705597	1706834	45
CBS513_88WT_peak_7012	AM270996	378732	380788	AORIB40_peak_393	1	1707397	1707628	66
CBS513_88WT_peak_7021	AM270996	402294	403022	AORIB40_peak_398	1	1723506	1724057	87
CBS513_88WT_peak_7023	AM270996	413392	414419	AORIB40_peak_400	1	1733885	1734476	77
CBS513_88WT_peak_7026	AM270996	428733	430140	AORIB40_peak_408	1	1760718	1762019	270
CBS513_88WT_peak_7027	AM270996	437298	440513	AORIB40_peak_409	1	1768347	1769541	45
CBS513_88WT_peak_7028	AM270996	440721	442187	AORIB40_peak_412	1	1770747	1770881	61
CBS513_88WT_peak_7034	AM270996	457477	459920	AORIB40_peak_416	1	1784738	1785743	47
CBS513_88WT_peak_7041	AM270996	491220	494658	AORIB40_peak_440	1	1869913	1871340	44
CBS513_88WT_peak_7041	AM270996	491220	494658	AORIB40_peak_447	1	1898182	1898908	56
CBS513_88WT_peak_7046	AM270996	513494	514185	AORIB40_peak_430	1	1834264	1834885	55
CBS513_88WT_peak_7051	AM270996	532042	532650	AORIB40_peak_434	1	1851706	1852812	60
CBS513_88WT_peak_7053	AM270996	539271	540440	AORIB40_peak_437	1	1859534	1860373	50
CBS513_88WT_peak_7054	AM270996	543859	544570	AORIB40_peak_438	1	1863858	1864580	174
CBS513_88WT_peak_7056	AM270996	554478	555526	AORIB40_peak_441	1	1873958	1874709	58
CBS513_88WT_peak_7057	AM270996	565121	565679	AORIB40_peak_444	1	1884162	1884775	49
CBS513_88WT_peak_7058	AM270996	567506	568713	AORIB40_peak_445	1	1886842	1887851	109
CBS513_88WT_peak_7062	AM270996	589453	591112	AORIB40_peak_451	1	1908840	1909681	149
###
CBS513_88WT_peak_6937	AM270996	30413	31318	AORIB40_peak_5420	5	1580500	1581477	53
CBS513_88WT_peak_6939	AM270996	37003	37674	AORIB40_peak_5422	5	1593361	1594988	152
CBS513_88WT_peak_6941	AM270996	41376	42157	AORIB40_peak_5424	5	1598909	1600392	71
CBS513_88WT_peak_6947	AM270996	69330	70344	AORIB40_peak_5434	5	1638936	1639803	80
CBS513_88WT_peak_6949	AM270996	74229	76087	AORIB40_peak_5435	5	1641376	1643630	218
CBS513_88WT_peak_6950	AM270996	81990	83844	AORIB40_peak_5436	5	1644506	1645172	68
CBS513_88WT_peak_6957	AM270996	127319	127924	AORIB40_peak_5437	5	1649713	1650245	52
CBS513_88WT_peak_6959	AM270996	150567	151511	AORIB40_peak_5448	5	1721699	1722512	179
CBS513_88WT_peak_6963	AM270996	165186	165586	AORIB40_peak_5451	5	1732298	1733132	99
CBS513_88WT_peak_6966	AM270996	171298	172181	AORIB40_peak_5454	5	1740887	1741497	90
CBS513_88WT_peak_6969	AM270996	182475	183014	AORIB40_peak_5460	5	1758511	1759419	49
CBS513_88WT_peak_6971	AM270996	188151	189101	AORIB40_peak_5462	5	1765802	1766366	85
CBS513_88WT_peak_6972	AM270996	192678	193957	AORIB40_peak_5463	5	1769939	1772249	79
CBS513_88WT_peak_6973	AM270996	207028	207864	AORIB40_peak_5465	5	1781515	1782171	77
CBS513_88WT_peak_6974	AM270996	214512	214748	AORIB40_peak_5467	5	1789401	1789651	109
CBS513_88WT_peak_6975	AM270996	217376	219048	AORIB40_peak_5468	5	1792102	1793023	64
CBS513_88WT_peak_6982	AM270996	251654	252058	AORIB40_peak_5474	5	1831204	1831869	56
CBS513_88WT_peak_6985	AM270996	264994	265599	AORIB40_peak_5477	5	1844917	1845523	134
###
CBS513_88WT_peak_7272	AM270997	956874	957443	AORIB40_peak_246	1	1103581	1104199	53
CBS513_88WT_peak_7275	AM270997	967830	968900	AORIB40_peak_241	1	1090032	1091395	87
CBS513_88WT_peak_7276	AM270997	971787	972232	AORIB40_peak_240	1	1086358	1087028	96
CBS513_88WT_peak_7278	AM270997	981582	982257	AORIB40_peak_236	1	1078240	1079540	101
CBS513_88WT_peak_7279	AM270997	986258	988225	AORIB40_peak_234	1	1071776	1073698	93
CBS513_88WT_peak_7280	AM270997	990568	990898	AORIB40_peak_233	1	1069280	1069574	56
CBS513_88WT_peak_7281	AM270997	1002552	1005533	AORIB40_peak_231	1	1058093	1058726	55
CBS513_88WT_peak_7282	AM270997	1010007	1010493	AORIB40_peak_229	1	1050625	1052840	45
CBS513_88WT_peak_7284	AM270997	1017369	1018107	AORIB40_peak_227	1	1044703	1045052	50
CBS513_88WT_peak_7285	AM270997	1018852	1020858	AORIB40_peak_226	1	1041852	1043045	61
CBS513_88WT_peak_7286	AM270997	1021046	1021318	AORIB40_peak_225	1	1040205	1041685	130
CBS513_88WT_peak_7288	AM270997	1025537	1026151	AORIB40_peak_224	1	1036820	1037192	52
CBS513_88WT_peak_7290	AM270997	1027902	1028726	AORIB40_peak_222	1	1034096	1035257	61
CBS513_88WT_peak_7291	AM270997	1029933	1033008	AORIB40_peak_221	1	1032926	1033825	45
###
CBS513_88WT_peak_7311	AM270997	1112347	1113447	AORIB40_peak_281	1	1251695	1252733	75
CBS513_88WT_peak_7313	AM270997	1119053	1119509	AORIB40_peak_279	1	1245475	1245856	53
CBS513_88WT_peak_7319	AM270997	1144529	1144967	AORIB40_peak_272	1	1220975	1222619	179
CBS513_88WT_peak_7331	AM270997	1201737	1203820	AORIB40_peak_282	1	1255643	1257746	66
###
CBS513_88WT_peak_7218	AM270997	736244	737265	AORIB40_peak_212	1	1012584	1013277	85
CBS513_88WT_peak_7222	AM270997	751104	751644	AORIB40_peak_207	1	994595	995045	47
CBS513_88WT_peak_7223	AM270997	762632	765772	AORIB40_peak_205	1	980542	982775	125
CBS513_88WT_peak_7230	AM270997	784438	785573	AORIB40_peak_200	1	962007	962525	103
CBS513_88WT_peak_7234	AM270997	801049	801906	AORIB40_peak_192	1	940316	940923	63
CBS513_88WT_peak_7240	AM270997	826127	827530	AORIB40_peak_185	1	911394	911704	52
CBS513_88WT_peak_7245	AM270997	849362	851621	AORIB40_peak_191	1	929926	931320	158
CBS513_88WT_peak_7262	AM270997	916346	916917	AORIB40_peak_182	1	887780	889061	53
###
CBS513_88WT_peak_7365	AM270997	1369955	1372835	AORIB40_peak_1967	2	2284443	2284940	83
CBS513_88WT_peak_7371	AM270997	1389658	1391327	AORIB40_peak_1963	2	2266184	2269346	60
CBS513_88WT_peak_7373	AM270997	1392970	1393517	AORIB40_peak_1962	2	2264016	2265029	69
CBS513_88WT_peak_7374	AM270997	1399676	1401613	AORIB40_peak_1959	2	2253153	2254662	269
CBS513_88WT_peak_7375	AM270997	1408979	1411458	AORIB40_peak_1956	2	2244133	2245869	44
CBS513_88WT_peak_7377	AM270997	1418187	1419376	AORIB40_peak_1954	2	2236270	2237593	75
CBS513_88WT_peak_7378	AM270997	1425128	1427708	AORIB40_peak_1951	2	2229292	2230676	103
CBS513_88WT_peak_7385	AM270997	1460248	1461441	AORIB40_peak_1942	2	2192610	2193791	47
CBS513_88WT_peak_7388	AM270997	1467600	1468340	AORIB40_peak_1938	2	2170053	2170823	74
CBS513_88WT_peak_7392	AM270997	1493243	1493569	AORIB40_peak_1934	2	2146833	2147197	101
CBS513_88WT_peak_7393	AM270997	1495403	1497861	AORIB40_peak_1933	2	2143729	2145134	94
CBS513_88WT_peak_7395	AM270997	1503711	1504798	AORIB40_peak_1931	2	2137066	2139076	111
CBS513_88WT_peak_7401	AM270997	1523994	1524806	AORIB40_peak_1925	2	2117403	2117974	64
CBS513_88WT_peak_7403	AM270997	1533873	1537014	AORIB40_peak_1921	2	2105283	2108102	63
###
CBS513_88WT_peak_7319	AM270997	1144529	1144967	AORIB40_peak_1673	2	980858	981877	185
CBS513_88WT_peak_7322	AM270997	1156251	1156606	AORIB40_peak_1683	2	1042641	1043170	79
CBS513_88WT_peak_7324	AM270997	1168349	1168651	AORIB40_peak_1685	2	1054517	1054780	77
CBS513_88WT_peak_7327	AM270997	1179714	1180175	AORIB40_peak_1689	2	1071795	1071968	44
CBS513_88WT_peak_7328	AM270997	1186826	1187392	AORIB40_peak_1690	2	1078845	1079310	61
CBS513_88WT_peak_7329	AM270997	1188329	1189378	AORIB40_peak_1691	2	1080460	1081173	69
CBS513_88WT_peak_7333	AM270997	1215560	1218694	AORIB40_peak_1697	2	1099083	1100383	71
CBS513_88WT_peak_7334	AM270997	1223892	1228134	AORIB40_peak_1705	2	1113234	1114232	90
CBS513_88WT_peak_7335	AM270997	1232357	1232871	AORIB40_peak_1706	2	1117933	1118443	85
CBS513_88WT_peak_7339	AM270997	1257563	1259131	AORIB40_peak_1712	2	1151511	1153391	196
CBS513_88WT_peak_7342	AM270997	1278134	1281245	AORIB40_peak_1714	2	1163405	1166019	182
CBS513_88WT_peak_7343	AM270997	1287493	1287806	AORIB40_peak_1716	2	1172520	1172839	83
CBS513_88WT_peak_7350	AM270997	1310377	1311073	AORIB40_peak_1719	2	1182636	1182915	80
CBS513_88WT_peak_7351	AM270997	1314243	1315523	AORIB40_peak_1724	2	1199196	1200414	87
CBS513_88WT_peak_7352	AM270997	1317530	1318707	AORIB40_peak_1725	2	1202353	1202541	49
CBS513_88WT_peak_7355	AM270997	1328213	1329063	AORIB40_peak_1729	2	1213103	1214075	144
CBS513_88WT_peak_7356	AM270997	1331596	1332259	AORIB40_peak_1730	2	1216558	1217087	53
CBS513_88WT_peak_7357	AM270997	1336442	1336919	AORIB40_peak_1731	2	1219758	1221067	149
CBS513_88WT_peak_7359	AM270997	1340126	1340690	AORIB40_peak_1733	2	1227230	1227919	157
CBS513_88WT_peak_7361	AM270997	1346626	1347020	AORIB40_peak_1736	2	1233250	1233587	77
###
CBS513_88WT_peak_7264	AM270997	923873	926015	AORIB40_peak_2591	2	4746650	4747134	45
CBS513_88WT_peak_7265	AM270997	927040	927530	AORIB40_peak_2593	2	4750876	4751336	44
CBS513_88WT_peak_7267	AM270997	931596	934035	AORIB40_peak_2594	2	4754735	4756910	49
CBS513_88WT_peak_7268	AM270997	939120	942137	AORIB40_peak_2596	2	4763256	4764772	47
###
CBS513_88WT_peak_7152	AM270997	413702	415307	AORIB40_peak_5883	5	3599400	3600367	44
CBS513_88WT_peak_7155	AM270997	421964	425415	AORIB40_peak_5879	5	3589475	3589691	55
CBS513_88WT_peak_7157	AM270997	435507	435980	AORIB40_peak_5875	5	3580310	3580727	77
CBS513_88WT_peak_7159	AM270997	442635	444800	AORIB40_peak_5873	5	3572761	3573457	101
CBS513_88WT_peak_7162	AM270997	451410	452058	AORIB40_peak_5869	5	3563646	3564291	87
CBS513_88WT_peak_7163	AM270997	455976	456613	AORIB40_peak_5867	5	3556925	3557541	55
CBS513_88WT_peak_7170	AM270997	490101	490742	AORIB40_peak_5859	5	3525228	3525768	72
CBS513_88WT_peak_7171	AM270997	491459	492073	AORIB40_peak_5858	5	3524061	3524428	94
CBS513_88WT_peak_7177	AM270997	517063	517656	AORIB40_peak_5854	5	3504465	3504785	147
CBS513_88WT_peak_7178	AM270997	526302	528778	AORIB40_peak_5847	5	3467714	3468689	53
CBS513_88WT_peak_7195	AM270997	614714	615479	AORIB40_peak_5848	5	3480218	3481359	55
CBS513_88WT_peak_7197	AM270997	621431	624000	AORIB40_peak_5851	5	3488134	3489414	52
CBS513_88WT_peak_7198	AM270997	625143	625728	AORIB40_peak_5852	5	3490862	3491570	47
CBS513_88WT_peak_7202	AM270997	655425	656265	AORIB40_peak_5844	5	3436492	3437266	47
CBS513_88WT_peak_7203	AM270997	661884	662373	AORIB40_peak_5843	5	3430241	3430671	94
CBS513_88WT_peak_7206	AM270997	674630	676890	AORIB40_peak_5841	5	3415798	3418522	52

## Sheet: CBS513_88WT_peak
peak_ID	chr	strart	end
CBS513_88WT_peak_1	AM270980	2270	2932
CBS513_88WT_peak_2	AM270980	4354	5068
CBS513_88WT_peak_3	AM270980	10256	12152
CBS513_88WT_peak_4	AM270980	21106	21278
CBS513_88WT_peak_5	AM270980	22403	22934
CBS513_88WT_peak_6	AM270980	25483	26348
CBS513_88WT_peak_7	AM270980	30036	30555
CBS513_88WT_peak_8	AM270980	34911	35346
CBS513_88WT_peak_9	AM270980	37432	39070
CBS513_88WT_peak_10	AM270980	39625	39874
CBS513_88WT_peak_11	AM270980	40187	40827
CBS513_88WT_peak_12	AM270980	45230	45645
CBS513_88WT_peak_13	AM270980	52110	53186
CBS513_88WT_peak_14	AM270980	54285	55505
CBS513_88WT_peak_15	AM270980	59495	61151
CBS513_88WT_peak_16	AM270980	65812	66769
CBS513_88WT_peak_17	AM270980	68308	68891
CBS513_88WT_peak_18	AM270980	71119	71655
CBS513_88WT_peak_19	AM270980	74023	74654
CBS513_88WT_peak_20	AM270980	76782	77764
CBS513_88WT_peak_21	AM270980	80011	81239
CBS513_88WT_peak_22	AM270980	82933	83407
CBS513_88WT_peak_23	AM270980	85937	86996
CBS513_88WT_peak_24	AM270980	91656	92141
CBS513_88WT_peak_25	AM270980	93186	95698
CBS513_88WT_peak_26	AM270980	96275	96873
CBS513_88WT_peak_27	AM270980	97342	97926
CBS513_88WT_peak_28	AM270980	107874	109009
CBS513_88WT_peak_29	AM270980	110621	112029
CBS513_88WT_peak_30	AM270980	112326	113387
CBS513_88WT_peak_31	AM270980	117236	117823
CBS513_88WT_peak_32	AM270980	121084	122322
CBS513_88WT_peak_33	AM270980	123444	124332
CBS513_88WT_peak_34	AM270980	128301	130115
CBS513_88WT_peak_35	AM270980	131557	132200
CBS513_88WT_peak_36	AM270980	135201	136194
CBS513_88WT_peak_37	AM270980	139819	140357
CBS513_88WT_peak_38	AM270980	142394	142972
CBS513_88WT_peak_39	AM270980	143927	145872
CBS513_88WT_peak_40	AM270980	149201	150025
CBS513_88WT_peak_41	AM270980	153125	153340
CBS513_88WT_peak_42	AM270980	163728	164512
CBS513_88WT_peak_43	AM270980	167778	168454
CBS513_88WT_peak_44	AM270980	181496	183726
CBS513_88WT_peak_45	AM270980	184654	186016
CBS513_88WT_peak_46	AM270980	189367	189898
CBS513_88WT_peak_47	AM270980	190750	191307
CBS513_88WT_peak_48	AM270980	194788	194977
CBS513_88WT_peak_49	AM270980	198655	199633
CBS513_88WT_peak_50	AM270980	206514	207311
CBS513_88WT_peak_51	AM270980	215421	215910
CBS513_88WT_peak_52	AM270980	221429	222375
CBS513_88WT_peak_53	AM270980	224673	225167
CBS513_88WT_peak_54	AM270980	232689	233418
CBS513_88WT_peak_55	AM270980	234920	235598
CBS513_88WT_peak_56	AM270980	236928	238607
CBS513_88WT_peak_57	AM270980	248998	249501
CBS513_88WT_peak_58	AM270980	250959	251504
CBS513_88WT_peak_59	AM270980	251908	252323
CBS513_88WT_peak_60	AM270980	252849	253085
CBS513_88WT_peak_61	AM270980	253523	254047
CBS513_88WT_peak_62	AM270980	255144	256333
CBS513_88WT_peak_63	AM270980	261855	263910
CBS513_88WT_peak_64	AM270980	265586	266569
CBS513_88WT_peak_65	AM270980	274284	276118
CBS513_88WT_peak_66	AM270980	276369	278013
CBS513_88WT_peak_67	AM270980	282512	282915
CBS513_88WT_peak_68	AM270980	287876	288374
CBS513_88WT_peak_69	AM270980	289088	289676
CBS513_88WT_peak_70	AM270980	298246	299104
CBS513_88WT_peak_71	AM270980	310966	311641
CBS513_88WT_peak_72	AM270980	314443	315451
CBS513_88WT_peak_73	AM270980	324781	325015
CBS513_88WT_peak_74	AM270980	330864	331969
CBS513_88WT_peak_75	AM270980	334756	335453
CBS513_88WT_peak_76	AM270980	338083	339137
CBS513_88WT_peak_77	AM270980	345747	346232
CBS513_88WT_peak_78	AM270980	349188	351013
CBS513_88WT_peak_79	AM270980	353989	354652
CBS513_88WT_peak_80	AM270980	356283	357285
CBS513_88WT_peak_81	AM270980	360262	362014
CBS513_88WT_peak_82	AM270980	368123	369248
CBS513_88WT_peak_83	AM270980	370475	372148
CBS513_88WT_peak_84	AM270980	379301	379993
CBS513_88WT_peak_85	AM270980	382724	383660
CBS513_88WT_peak_86	AM270980	384226	385931
CBS513_88WT_peak_87	AM270980	388732	389122
CBS513_88WT_peak_88	AM270980	390622	391428
CBS513_88WT_peak_89	AM270980	393691	394970
CBS513_88WT_peak_90	AM270980	396488	396958
CBS513_88WT_peak_91	AM270980	400861	401290
CBS513_88WT_peak_92	AM270980	413335	413767
CBS513_88WT_peak_93	AM270980	414133	414751
CBS513_88WT_peak_94	AM270980	417033	418078
CBS513_88WT_peak_95	AM270980	421051	422408
CBS513_88WT_peak_96	AM270980	422947	423681
CBS513_88WT_peak_97	AM270980	427175	427908
CBS513_88WT_peak_98	AM270980	431732	432218
CBS513_88WT_peak_99	AM270980	435042	436578
CBS513_88WT_peak_100	AM270980	440874	441507
CBS513_88WT_peak_101	AM270980	445965	446619
CBS513_88WT_peak_102	AM270980	451282	452361
CBS513_88WT_peak_103	AM270980	453629	454773
CBS513_88WT_peak_104	AM270980	457064	457833
CBS513_88WT_peak_105	AM270980	462607	462838
CBS513_88WT_peak_106	AM270980	465401	467063
CBS513_88WT_peak_107	AM270980	468724	470753
CBS513_88WT_peak_108	AM270980	476915	477504
CBS513_88WT_peak_109	AM270980	491376	492085
CBS513_88WT_peak_110	AM270980	497202	499264
CBS513_88WT_peak_111	AM270980	500535	501086
CBS513_88WT_peak_112	AM270980	504472	505087
CBS513_88WT_peak_113	AM270980	508773	509290
CBS513_88WT_peak_114	AM270980	519029	519434
CBS513_88WT_peak_115	AM270980	521700	523398
CBS513_88WT_peak_116	AM270980	525255	525595
CBS513_88WT_peak_117	AM270980	529201	529477
CBS513_88WT_peak_118	AM270980	532519	532939
CBS513_88WT_peak_119	AM270980	541236	541817
CBS513_88WT_peak_120	AM270980	542040	542275
CBS513_88WT_peak_121	AM270980	545086	546905
CBS513_88WT_peak_122	AM270980	548790	552783
CBS513_88WT_peak_123	AM270980	558705	561618
CBS513_88WT_peak_124	AM270980	567682	567931
CBS513_88WT_peak_125	AM270980	569628	572603
CBS513_88WT_peak_126	AM270980	578750	579466
CBS513_88WT_peak_127	AM270980	579660	581986
CBS513_88WT_peak_128	AM270980	584104	584769
CBS513_88WT_peak_129	AM270980	587200	588627
CBS513_88WT_peak_130	AM270980	594814	596958
CBS513_88WT_peak_131	AM270980	597534	598252
CBS513_88WT_peak_132	AM270980	601176	601804
CBS513_88WT_peak_133	AM270980	605323	609551
CBS513_88WT_peak_134	AM270980	612763	614786
CBS513_88WT_peak_135	AM270980	618762	620745
CBS513_88WT_peak_136	AM270980	625642	626590
CBS513_88WT_peak_137	AM270980	633631	634160
CBS513_88WT_peak_138	AM270980	637859	638566
CBS513_88WT_peak_139	AM270980	640372	640631
CBS513_88WT_peak_140	AM270980	640992	641234
CBS513_88WT_peak_141	AM270980	644500	644962
CBS513_88WT_peak_142	AM270980	657005	657221
CBS513_88WT_peak_143	AM270980	659166	661205
CBS513_88WT_peak_144	AM270980	665895	666195
CBS513_88WT_peak_145	AM270980	671149	671597
CBS513_88WT_peak_146	AM270980	676172	676850
CBS513_88WT_peak_147	AM270980	678489	678949
CBS513_88WT_peak_148	AM270980	681163	681620
CBS513_88WT_peak_149	AM270980	684921	685677
CBS513_88WT_peak_150	AM270980	687943	688230
CBS513_88WT_peak_151	AM270980	689756	690381
CBS513_88WT_peak_152	AM270980	693957	694759
CBS513_88WT_peak_153	AM270980	701671	702006
CBS513_88WT_peak_154	AM270980	706124	706358
CBS513_88WT_peak_155	AM270980	708383	709895
CBS513_88WT_peak_156	AM270980	713760	714665
CBS513_88WT_peak_157	AM270980	716279	716742
CBS513_88WT_peak_158	AM270980	722112	723287
CBS513_88WT_peak_159	AM270980	727241	728058
CBS513_88WT_peak_160	AM270980	732436	732607
CBS513_88WT_peak_161	AM270980	732798	734024
CBS513_88WT_peak_162	AM270980	737895	740710
CBS513_88WT_peak_163	AM270980	744690	745375
CBS513_88WT_peak_164	AM270980	750525	751876
CBS513_88WT_peak_165	AM270980	756026	756594
CBS513_88WT_peak_166	AM270980	766399	767967
CBS513_88WT_peak_167	AM270980	773036	774078
CBS513_88WT_peak_168	AM270980	779508	779987
CBS513_88WT_peak_169	AM270980	783773	784459
CBS513_88WT_peak_170	AM270980	787368	787599
CBS513_88WT_peak_171	AM270980	791270	791893
CBS513_88WT_peak_172	AM270980	795970	796693
CBS513_88WT_peak_173	AM270980	797961	798342
CBS513_88WT_peak_174	AM270980	798772	799112
CBS513_88WT_peak_175	AM270980	801517	802645
CBS513_88WT_peak_176	AM270980	804074	804932
CBS513_88WT_peak_177	AM270980	805341	805853
CBS513_88WT_peak_178	AM270980	810406	811169
CBS513_88WT_peak_179	AM270980	812447	814049
CBS513_88WT_peak_180	AM270980	815428	815852
CBS513_88WT_peak_181	AM270980	817736	818563
CBS513_88WT_peak_182	AM270980	821837	825183
CBS513_88WT_peak_183	AM270980	830487	831055
CBS513_88WT_peak_184	AM270980	836052	837769
CBS513_88WT_peak_185	AM270980	839523	839759
CBS513_88WT_peak_186	AM270980	842756	843494
CBS513_88WT_peak_187	AM270980	849701	851244
CBS513_88WT_peak_188	AM270980	857261	857957
CBS513_88WT_peak_189	AM270980	859197	860054
CBS513_88WT_peak_190	AM270980	861077	862225
CBS513_88WT_peak_191	AM270980	863883	864324
CBS513_88WT_peak_192	AM270980	867833	868394
CBS513_88WT_peak_193	AM270980	870008	870887
CBS513_88WT_peak_194	AM270980	871296	872789
CBS513_88WT_peak_195	AM270980	883390	883851
CBS513_88WT_peak_196	AM270980	887636	891217
CBS513_88WT_peak_197	AM270980	898601	899261
CBS513_88WT_peak_198	AM270980	906226	907622
CBS513_88WT_peak_199	AM270980	910766	911679
CBS513_88WT_peak_200	AM270980	914100	917469
CBS513_88WT_peak_201	AM270980	925286	926459
CBS513_88WT_peak_202	AM270980	927175	927661
CBS513_88WT_peak_203	AM270980	929701	930430
CBS513_88WT_peak_204	AM270980	934832	936503
CBS513_88WT_peak_205	AM270980	943331	944190
CBS513_88WT_peak_206	AM270980	944771	946484
CBS513_88WT_peak_207	AM270980	946773	948742
CBS513_88WT_peak_208	AM270980	960361	961317
CBS513_88WT_peak_209	AM270980	967695	967944
CBS513_88WT_peak_210	AM270980	970802	972431
CBS513_88WT_peak_211	AM270980	976460	979115
CBS513_88WT_peak_212	AM270980	980229	982875
CBS513_88WT_peak_213	AM270980	989742	992172
CBS513_88WT_peak_214	AM270980	995078	995356
CBS513_88WT_peak_215	AM270980	997127	997297
CBS513_88WT_peak_216	AM270980	999532	1001254
CBS513_88WT_peak_217	AM270980	1003440	1003810
CBS513_88WT_peak_218	AM270980	1007092	1007375
CBS513_88WT_peak_219	AM270980	1010427	1010835
CBS513_88WT_peak_220	AM270980	1012674	1013113
CBS513_88WT_peak_221	AM270980	1017537	1020971
CBS513_88WT_peak_222	AM270980	1026992	1027203
CBS513_88WT_peak_223	AM270980	1028708	1030515
CBS513_88WT_peak_224	AM270980	1033016	1033269
CBS513_88WT_peak_225	AM270980	1033433	1033720
CBS513_88WT_peak_226	AM270980	1040150	1041823
CBS513_88WT_peak_227	AM270980	1048442	1053200
CBS513_88WT_peak_228	AM270980	1060031	1061309
CBS513_88WT_peak_229	AM270980	1061999	1066668
CBS513_88WT_peak_230	AM270980	1071495	1072963
CBS513_88WT_peak_231	AM270980	1078264	1078616
CBS513_88WT_peak_232	AM270980	1084010	1085762
CBS513_88WT_peak_233	AM270980	1091367	1091687
CBS513_88WT_peak_234	AM270980	1097072	1098090
CBS513_88WT_peak_235	AM270980	1104555	1106685
CBS513_88WT_peak_236	AM270980	1110916	1111352
CBS513_88WT_peak_237	AM270980	1114286	1114864
CBS513_88WT_peak_238	AM270980	1119056	1120087
CBS513_88WT_peak_239	AM270980	1121876	1122404
CBS513_88WT_peak_240	AM270980	1126885	1131165
CBS513_88WT_peak_241	AM270980	1139672	1140344
CBS513_88WT_peak_242	AM270980	1145712	1148177
CBS513_88WT_peak_243	AM270980	1148541	1148777
CBS513_88WT_peak_244	AM270980	1150462	1152236
CBS513_88WT_peak_245	AM270980	1152731	1153219
CBS513_88WT_peak_246	AM270980	1156997	1159082
CBS513_88WT_peak_247	AM270980	1159515	1162345
CBS513_88WT_peak_248	AM270980	1162628	1163743
CBS513_88WT_peak_249	AM270980	1175577	1176875
CBS513_88WT_peak_250	AM270980	1182592	1183612
CBS513_88WT_peak_251	AM270980	1185068	1185952
CBS513_88WT_peak_252	AM270980	1186674	1186886
CBS513_88WT_peak_253	AM270980	1191820	1193923
CBS513_88WT_peak_254	AM270980	1194273	1195615
CBS513_88WT_peak_255	AM270980	1196065	1196316
CBS513_88WT_peak_256	AM270980	1197079	1198941
CBS513_88WT_peak_257	AM270980	1199363	1199637
CBS513_88WT_peak_258	AM270980	1202000	1202990
CBS513_88WT_peak_259	AM270980	1207059	1207902
CBS513_88WT_peak_260	AM270980	1209045	1209922
CBS513_88WT_peak_261	AM270980	1211453	1211733
CBS513_88WT_peak_262	AM270980	1215396	1218619
CBS513_88WT_peak_263	AM270980	1222306	1226465
CBS513_88WT_peak_264	AM270980	1229690	1230288
CBS513_88WT_peak_265	AM270980	1230693	1232417
CBS513_88WT_peak_266	AM270980	1242091	1242314
CBS513_88WT_peak_267	AM270980	1242847	1244099
CBS513_88WT_peak_268	AM270980	1250260	1251558
CBS513_88WT_peak_269	AM270980	1259849	1260401
CBS513_88WT_peak_270	AM270980	1262357	1262995
CBS513_88WT_peak_271	AM270980	1267379	1268593
CBS513_88WT_peak_272	AM270980	1274817	1275582
CBS513_88WT_peak_273	AM270980	1276976	1278975
CBS513_88WT_peak_274	AM270980	1283087	1284222
CBS513_88WT_peak_275	AM270980	1287903	1290601
CBS513_88WT_peak_276	AM270980	1293430	1296487
CBS513_88WT_peak_277	AM270980	1300237	1300692
CBS513_88WT_peak_278	AM270980	1302381	1302719
CBS513_88WT_peak_279	AM270980	1303567	1304071
CBS513_88WT_peak_280	AM270980	1307749	1308233
CBS513_88WT_peak_281	AM270980	1309624	1311389
CBS513_88WT_peak_282	AM270980	1315547	1316664
CBS513_88WT_peak_283	AM270980	1317967	1318164
CBS513_88WT_peak_284	AM270980	1322375	1324825
CBS513_88WT_peak_285	AM270980	1326502	1326962
CBS513_88WT_peak_286	AM270980	1331016	1332418
CBS513_88WT_peak_287	AM270980	1334828	1335297
CBS513_88WT_peak_288	AM270980	1336950	1337747
CBS513_88WT_peak_289	AM270980	1339943	1340696
CBS513_88WT_peak_290	AM270980	1349457	1350092
CBS513_88WT_peak_291	AM270980	1353975	1354148
CBS513_88WT_peak_292	AM270980	1359224	1363319
CBS513_88WT_peak_293	AM270980	1368281	1368997
CBS513_88WT_peak_294	AM270980	1375742	1376006
CBS513_88WT_peak_295	AM270980	1379452	1379744
CBS513_88WT_peak_296	AM270980	1384216	1385010
CBS513_88WT_peak_297	AM270980	1385909	1386654
CBS513_88WT_peak_298	AM270980	1387516	1389072
CBS513_88WT_peak_299	AM270980	1391930	1392617
CBS513_88WT_peak_300	AM270980	1393677	1395071
CBS513_88WT_peak_301	AM270980	1403944	1405500
CBS513_88WT_peak_302	AM270980	1409353	1411873
CBS513_88WT_peak_303	AM270980	1414945	1415675
CBS513_88WT_peak_304	AM270980	1427300	1427716
CBS513_88WT_peak_305	AM270980	1429601	1430225
CBS513_88WT_peak_306	AM270980	1431716	1432362
CBS513_88WT_peak_307	AM270980	1438164	1438909
CBS513_88WT_peak_308	AM270980	1439982	1440976
CBS513_88WT_peak_309	AM270980	1442816	1443025
CBS513_88WT_peak_310	AM270980	1447888	1448591
CBS513_88WT_peak_311	AM270980	1454561	1455661
CBS513_88WT_peak_312	AM270980	1460206	1460672
CBS513_88WT_peak_313	AM270980	1463427	1464513
CBS513_88WT_peak_314	AM270980	1466565	1467044
CBS513_88WT_peak_315	AM270980	1473880	1474803
CBS513_88WT_peak_316	AM270980	1485478	1486511
CBS513_88WT_peak_317	AM270980	1488769	1489437
CBS513_88WT_peak_318	AM270980	1489700	1491636
CBS513_88WT_peak_319	AM270980	1496801	1499371
CBS513_88WT_peak_320	AM270980	1499823	1500049
CBS513_88WT_peak_321	AM270980	1503855	1504365
CBS513_88WT_peak_322	AM270980	1506251	1507526
CBS513_88WT_peak_323	AM270980	1509643	1510212
CBS513_88WT_peak_324	AM270980	1511418	1512628
CBS513_88WT_peak_325	AM270980	1517793	1518037
CBS513_88WT_peak_326	AM270980	1521022	1521611
CBS513_88WT_peak_327	AM270980	1524170	1524623
CBS513_88WT_peak_328	AM270980	1526840	1528201
CBS513_88WT_peak_329	AM270980	1534894	1536101
CBS513_88WT_peak_330	AM270980	1538028	1538543
CBS513_88WT_peak_331	AM270980	1543131	1545071
CBS513_88WT_peak_332	AM270980	1548324	1548874
CBS513_88WT_peak_333	AM270980	1552030	1554138
CBS513_88WT_peak_334	AM270980	1563856	1564629
CBS513_88WT_peak_335	AM270980	1565978	1566513
CBS513_88WT_peak_336	AM270980	1568059	1568516
CBS513_88WT_peak_337	AM270980	1569732	1571702
CBS513_88WT_peak_338	AM270980	1574787	1575291
CBS513_88WT_peak_339	AM270980	1580718	1581194
CBS513_88WT_peak_340	AM270980	1582440	1583010
CBS513_88WT_peak_341	AM270980	1588950	1589689
CBS513_88WT_peak_342	AM270980	1591935	1592238
CBS513_88WT_peak_343	AM270980	1609490	1609821
CBS513_88WT_peak_344	AM270980	1617196	1618083
CBS513_88WT_peak_345	AM270980	1618711	1620456
CBS513_88WT_peak_346	AM270980	1633663	1634253
CBS513_88WT_peak_347	AM270980	1646049	1646618
CBS513_88WT_peak_348	AM270980	1647371	1647963
CBS513_88WT_peak_349	AM270980	1650215	1651110
CBS513_88WT_peak_350	AM270980	1653152	1654394
CBS513_88WT_peak_351	AM270980	1654694	1655104
CBS513_88WT_peak_352	AM270980	1655620	1656357
CBS513_88WT_peak_353	AM270980	1658394	1658573
CBS513_88WT_peak_354	AM270980	1660053	1660326
CBS513_88WT_peak_355	AM270980	1667705	1668197
CBS513_88WT_peak_356	AM270980	1670220	1670382
CBS513_88WT_peak_357	AM270980	1673142	1673820
CBS513_88WT_peak_358	AM270980	1676889	1677333
CBS513_88WT_peak_359	AM270980	1680573	1681631
CBS513_88WT_peak_360	AM270980	1685846	1687546
CBS513_88WT_peak_361	AM270980	1687942	1688148
CBS513_88WT_peak_362	AM270980	1690028	1690727
CBS513_88WT_peak_363	AM270980	1693036	1693539
CBS513_88WT_peak_364	AM270980	1696103	1696407
CBS513_88WT_peak_365	AM270980	1699926	1701166
CBS513_88WT_peak_366	AM270980	1705999	1706269
CBS513_88WT_peak_367	AM270980	1707249	1707865
CBS513_88WT_peak_368	AM270980	1709938	1710715
CBS513_88WT_peak_369	AM270980	1712682	1713068
CBS513_88WT_peak_370	AM270980	1715016	1715500
CBS513_88WT_peak_371	AM270980	1718597	1720083
CBS513_88WT_peak_372	AM270980	1725383	1727945
CBS513_88WT_peak_373	AM270980	1728737	1729741
CBS513_88WT_peak_374	AM270980	1735695	1736187
CBS513_88WT_peak_375	AM270980	1737170	1737374
CBS513_88WT_peak_376	AM270980	1743964	1744175
CBS513_88WT_peak_377	AM270980	1747246	1747532
CBS513_88WT_peak_378	AM270980	1750258	1751545
CBS513_88WT_peak_379	AM270980	1753251	1753708
CBS513_88WT_peak_380	AM270980	1758263	1758864
CBS513_88WT_peak_381	AM270980	1766199	1766738
CBS513_88WT_peak_382	AM270980	1768692	1768932
CBS513_88WT_peak_383	AM270980	1774238	1774712
CBS513_88WT_peak_384	AM270980	1774999	1775929
CBS513_88WT_peak_385	AM270980	1782797	1783013
CBS513_88WT_peak_386	AM270980	1786882	1788306
CBS513_88WT_peak_387	AM270980	1791033	1792339
CBS513_88WT_peak_388	AM270980	1795929	1797226
CBS513_88WT_peak_389	AM270980	1801645	1803096
CBS513_88WT_peak_390	AM270980	1812204	1812641
CBS513_88WT_peak_391	AM270980	1813908	1814698
CBS513_88WT_peak_392	AM270980	1815937	1816621
CBS513_88WT_peak_393	AM270980	1818597	1819206
CBS513_88WT_peak_394	AM270980	1821316	1821679
CBS513_88WT_peak_395	AM270980	1825487	1827938
CBS513_88WT_peak_396	AM270980	1828617	1829890
CBS513_88WT_peak_397	AM270980	1832313	1833599
CBS513_88WT_peak_398	AM270980	1834255	1835099
CBS513_88WT_peak_399	AM270980	1841550	1841783
CBS513_88WT_peak_400	AM270980	1842688	1843572
CBS513_88WT_peak_401	AM270980	1847380	1852117
CBS513_88WT_peak_402	AM270980	1856333	1858864
CBS513_88WT_peak_403	AM270980	1868635	1868889
CBS513_88WT_peak_404	AM270980	1872114	1872775
CBS513_88WT_peak_405	AM270980	1875820	1876044
CBS513_88WT_peak_406	AM270980	1877441	1879871
CBS513_88WT_peak_407	AM270980	1881450	1881811
CBS513_88WT_peak_408	AM270980	1886990	1888736
CBS513_88WT_peak_409	AM270980	1890517	1890897
CBS513_88WT_peak_410	AM270980	1895806	1896485
CBS513_88WT_peak_411	AM270980	1899694	1902780
CBS513_88WT_peak_412	AM270980	1905595	1907256
CBS513_88WT_peak_413	AM270980	1913240	1914005
CBS513_88WT_peak_414	AM270980	1919302	1920985
CBS513_88WT_peak_415	AM270980	1924150	1925450
CBS513_88WT_peak_416	AM270980	1928260	1928944
CBS513_88WT_peak_417	AM270980	1934934	1935383
CBS513_88WT_peak_418	AM270980	1936452	1938056
CBS513_88WT_peak_419	AM270980	1941560	1942051
CBS513_88WT_peak_420	AM270980	1947332	1951880
CBS513_88WT_peak_421	AM270980	1954583	1954931
CBS513_88WT_peak_422	AM270980	1957118	1959994
CBS513_88WT_peak_423	AM270980	1963860	1965812
CBS513_88WT_peak_424	AM270980	1971944	1972386
CBS513_88WT_peak_425	AM270980	1975254	1975680
CBS513_88WT_peak_426	AM270980	1976802	1977781
CBS513_88WT_peak_427	AM270980	1979986	1981312
CBS513_88WT_peak_428	AM270980	1983940	1984904
CBS513_88WT_peak_429	AM270980	1988307	1988613
CBS513_88WT_peak_430	AM270980	1993283	1997199
CBS513_88WT_peak_431	AM270980	2001380	2001835
CBS513_88WT_peak_432	AM270980	2004356	2004608
CBS513_88WT_peak_433	AM270980	2007227	2008110
CBS513_88WT_peak_434	AM270980	2012962	2014161
CBS513_88WT_peak_435	AM270980	2015064	2016341
CBS513_88WT_peak_436	AM270980	2020289	2020571
CBS513_88WT_peak_437	AM270980	2021013	2021688
CBS513_88WT_peak_438	AM270980	2027596	2028257
CBS513_88WT_peak_439	AM270980	2029785	2031435
CBS513_88WT_peak_440	AM270980	2035126	2036029
CBS513_88WT_peak_441	AM270980	2040311	2040924
CBS513_88WT_peak_442	AM270980	2045596	2046661
CBS513_88WT_peak_443	AM270980	2053402	2053599
CBS513_88WT_peak_444	AM270980	2066201	2068247
CBS513_88WT_peak_445	AM270980	2076952	2081072
CBS513_88WT_peak_446	AM270980	2084658	2085686
CBS513_88WT_peak_447	AM270980	2090589	2090856
CBS513_88WT_peak_448	AM270980	2091488	2094015
CBS513_88WT_peak_449	AM270980	2094332	2094875
CBS513_88WT_peak_450	AM270980	2095492	2096205
CBS513_88WT_peak_451	AM270980	2104805	2105438
CBS513_88WT_peak_452	AM270980	2106426	2106702
CBS513_88WT_peak_453	AM270980	2112961	2115528
CBS513_88WT_peak_454	AM270980	2116734	2118008
CBS513_88WT_peak_455	AM270980	2119999	2120862
CBS513_88WT_peak_456	AM270980	2125911	2126629
CBS513_88WT_peak_457	AM270980	2130883	2133318
CBS513_88WT_peak_458	AM270980	2134852	2135647
CBS513_88WT_peak_459	AM270980	2141136	2143122
CBS513_88WT_peak_460	AM270980	2148724	2148968
CBS513_88WT_peak_461	AM270980	2154815	2157409
CBS513_88WT_peak_462	AM270980	2162624	2165700
CBS513_88WT_peak_463	AM270980	2173366	2175994
CBS513_88WT_peak_464	AM270980	2183096	2183410
CBS513_88WT_peak_465	AM270980	2185610	2185970
CBS513_88WT_peak_466	AM270980	2193568	2193912
CBS513_88WT_peak_467	AM270980	2199707	2200277
CBS513_88WT_peak_468	AM270980	2201893	2202514
CBS513_88WT_peak_469	AM270980	2205601	2207512
CBS513_88WT_peak_470	AM270980	2213615	2215054
CBS513_88WT_peak_471	AM270980	2216677	2218234
CBS513_88WT_peak_472	AM270980	2218894	2219299
CBS513_88WT_peak_473	AM270980	2221323	2222339
CBS513_88WT_peak_474	AM270980	2226107	2226333
CBS513_88WT_peak_475	AM270980	2227027	2227575
CBS513_88WT_peak_476	AM270980	2230001	2231100
CBS513_88WT_peak_477	AM270980	2234154	2236646
CBS513_88WT_peak_478	AM270980	2244585	2245320
CBS513_88WT_peak_479	AM270980	2249841	2250379
CBS513_88WT_peak_480	AM270980	2250637	2252707
CBS513_88WT_peak_481	AM270980	2252885	2253343
CBS513_88WT_peak_482	AM270980	2254572	2259022
CBS513_88WT_peak_483	AM270980	2264498	2267113
CBS513_88WT_peak_484	AM270980	2267620	2268509
CBS513_88WT_peak_485	AM270980	2270229	2270481
CBS513_88WT_peak_486	AM270980	2271632	2271811
CBS513_88WT_peak_487	AM270980	2274764	2275039
CBS513_88WT_peak_488	AM270980	2276193	2277432
CBS513_88WT_peak_489	AM270980	2281758	2282052
CBS513_88WT_peak_490	AM270980	2283316	2284324
CBS513_88WT_peak_491	AM270980	2288358	2289136
CBS513_88WT_peak_492	AM270980	2293924	2295059
CBS513_88WT_peak_493	AM270980	2299260	2299966
CBS513_88WT_peak_494	AM270980	2303579	2304940
CBS513_88WT_peak_495	AM270980	2310527	2315506
CBS513_88WT_peak_496	AM270980	2316336	2317253
CBS513_88WT_peak_497	AM270980	2319735	2321919
CBS513_88WT_peak_498	AM270980	2328068	2328454
CBS513_88WT_peak_499	AM270980	2332294	2332463
CBS513_88WT_peak_500	AM270980	2335484	2336635
CBS513_88WT_peak_501	AM270980	2343195	2343714
CBS513_88WT_peak_502	AM270980	2350879	2351761
CBS513_88WT_peak_503	AM270980	2355662	2356000
CBS513_88WT_peak_504	AM270980	2360240	2362383
CBS513_88WT_peak_505	AM270980	2367926	2368119
CBS513_88WT_peak_506	AM270980	2370795	2370997
CBS513_88WT_peak_507	AM270980	2373821	2374076
CBS513_88WT_peak_508	AM270980	2375155	2375512
CBS513_88WT_peak_509	AM270980	2380299	2381659
CBS513_88WT_peak_510	AM270980	2388271	2389530
CBS513_88WT_peak_511	AM270980	2394674	2395113
CBS513_88WT_peak_512	AM270980	2396153	2396618
CBS513_88WT_peak_513	AM270980	2399796	2400244
CBS513_88WT_peak_514	AM270980	2409763	2410535
CBS513_88WT_peak_515	AM270980	2412750	2415222
CBS513_88WT_peak_516	AM270980	2421038	2421597
CBS513_88WT_peak_517	AM270980	2425333	2429885
CBS513_88WT_peak_518	AM270980	2432546	2433638
CBS513_88WT_peak_519	AM270980	2435884	2436130
CBS513_88WT_peak_520	AM270980	2443303	2444883
CBS513_88WT_peak_521	AM270980	2446979	2447896
CBS513_88WT_peak_522	AM270980	2450478	2451078
CBS513_88WT_peak_523	AM270980	2457180	2459175
CBS513_88WT_peak_524	AM270980	2463366	2463694
CBS513_88WT_peak_525	AM270980	2464026	2465907
CBS513_88WT_peak_526	AM270980	2466380	2469178
CBS513_88WT_peak_527	AM270980	2469587	2470524
CBS513_88WT_peak_528	AM270980	2474097	2474861
CBS513_88WT_peak_529	AM270980	2478090	2478551
CBS513_88WT_peak_530	AM270980	2487549	2488446
CBS513_88WT_peak_531	AM270980	2489112	2490941
CBS513_88WT_peak_532	AM270980	2496240	2496828
CBS513_88WT_peak_533	AM270980	2498045	2498265
CBS513_88WT_peak_534	AM270980	2499143	2499614
CBS513_88WT_peak_535	AM270980	2499946	2503486
CBS513_88WT_peak_536	AM270980	2510799	2511320
CBS513_88WT_peak_537	AM270980	2517294	2517796
CBS513_88WT_peak_538	AM270980	2520673	2521191
CBS513_88WT_peak_539	AM270980	2527479	2528097
CBS513_88WT_peak_540	AM270980	2529796	2530318
CBS513_88WT_peak_541	AM270980	2535542	2536867
CBS513_88WT_peak_542	AM270980	2545462	2548847
CBS513_88WT_peak_543	AM270980	2553198	2553926
CBS513_88WT_peak_544	AM270980	2559653	2559866
CBS513_88WT_peak_545	AM270980	2560819	2561017
CBS513_88WT_peak_546	AM270980	2565842	2566338
CBS513_88WT_peak_547	AM270980	2570856	2571249
CBS513_88WT_peak_548	AM270980	2573285	2574130
CBS513_88WT_peak_549	AM270980	2577671	2579062
CBS513_88WT_peak_550	AM270980	2580596	2581497
CBS513_88WT_peak_551	AM270980	2587596	2588034
CBS513_88WT_peak_552	AM270980	2589630	2590331
CBS513_88WT_peak_553	AM270980	2590732	2591887
CBS513_88WT_peak_554	AM270980	2595559	2596305
CBS513_88WT_peak_555	AM270980	2597565	2598360
CBS513_88WT_peak_556	AM270980	2598779	2599804
CBS513_88WT_peak_557	AM270980	2602242	2605245
CBS513_88WT_peak_558	AM270980	2608280	2608442
CBS513_88WT_peak_559	AM270980	2610714	2611151
CBS513_88WT_peak_560	AM270980	2614704	2617969
CBS513_88WT_peak_561	AM270980	2620869	2621115
CBS513_88WT_peak_562	AM270980	2627513	2629462
CBS513_88WT_peak_563	AM270980	2633156	2633986
CBS513_88WT_peak_564	AM270980	2639262	2639623
CBS513_88WT_peak_565	AM270980	2643369	2643842
CBS513_88WT_peak_566	AM270980	2644224	2644587
CBS513_88WT_peak_567	AM270980	2645549	2646235
CBS513_88WT_peak_568	AM270980	2652004	2652822
CBS513_88WT_peak_569	AM270980	2657025	2657798
CBS513_88WT_peak_570	AM270980	2660881	2661658
CBS513_88WT_peak_571	AM270980	2667023	2667755
CBS513_88WT_peak_572	AM270980	2673816	2674443
CBS513_88WT_peak_573	AM270980	2675858	2676553
CBS513_88WT_peak_574	AM270980	2682765	2683497
CBS513_88WT_peak_575	AM270980	2685305	2685726
CBS513_88WT_peak_576	AM270980	2686107	2687203
CBS513_88WT_peak_577	AM270980	2689725	2689935
CBS513_88WT_peak_578	AM270980	2694006	2694710
CBS513_88WT_peak_579	AM270980	2696940	2697318
CBS513_88WT_peak_580	AM270980	2699316	2700287
CBS513_88WT_peak_581	AM270980	2702844	2703022
CBS513_88WT_peak_582	AM270980	2706668	2707689
CBS513_88WT_peak_583	AM270980	2713238	2713411
CBS513_88WT_peak_584	AM270980	2726164	2726788
CBS513_88WT_peak_585	AM270980	2732929	2734059
CBS513_88WT_peak_586	AM270980	2737284	2738062
CBS513_88WT_peak_587	AM270980	2740674	2741367
CBS513_88WT_peak_588	AM270980	2745217	2746206
CBS513_88WT_peak_589	AM270980	2750526	2753075
CBS513_88WT_peak_590	AM270980	2755039	2755471
CBS513_88WT_peak_591	AM270980	2758779	2759533
CBS513_88WT_peak_592	AM270980	2763127	2763540
CBS513_88WT_peak_593	AM270980	2772420	2772939
CBS513_88WT_peak_594	AM270980	2778546	2779446
CBS513_88WT_peak_595	AM270980	2781173	2781642
CBS513_88WT_peak_596	AM270980	2783342	2783938
CBS513_88WT_peak_597	AM270980	2784744	2785441
CBS513_88WT_peak_598	AM270980	2786941	2788440
CBS513_88WT_peak_599	AM270980	2790372	2791313
CBS513_88WT_peak_600	AM270980	2793529	2794654
CBS513_88WT_peak_601	AM270980	2796733	2797436
CBS513_88WT_peak_602	AM270980	2799101	2799415
CBS513_88WT_peak_603	AM270980	2803128	2803979
CBS513_88WT_peak_604	AM270980	2805561	2805868
CBS513_88WT_peak_605	AM270980	2807445	2809242
CBS513_88WT_peak_606	AM270980	2812753	2813172
CBS513_88WT_peak_607	AM270980	2817744	2818390
CBS513_88WT_peak_608	AM270980	2820406	2821561
CBS513_88WT_peak_609	AM270980	2823062	2823910
CBS513_88WT_peak_610	AM270980	2834456	2835401
CBS513_88WT_peak_611	AM270980	2839710	2841343
CBS513_88WT_peak_612	AM270980	2854560	2855051
CBS513_88WT_peak_613	AM270980	2859147	2859335
CBS513_88WT_peak_614	AM270980	2863411	2864180
CBS513_88WT_peak_615	AM270980	2865260	2866202
CBS513_88WT_peak_616	AM270980	2871230	2871865
CBS513_88WT_peak_617	AM270980	2873219	2874767
CBS513_88WT_peak_618	AM270980	2877562	2878115
CBS513_88WT_peak_619	AM270980	2881140	2881720
CBS513_88WT_peak_620	AM270980	2882829	2883630
CBS513_88WT_peak_621	AM270980	2893973	2894801
CBS513_88WT_peak_622	AM270980	2897439	2897635
CBS513_88WT_peak_623	AM270980	2897812	2898486
CBS513_88WT_peak_624	AM270980	2903268	2903878
CBS513_88WT_peak_625	AM270980	2906353	2909276
CBS513_88WT_peak_626	AM270980	2914693	2915196
CBS513_88WT_peak_627	AM270980	2916955	2919221
CBS513_88WT_peak_628	AM270980	2922232	2922679
CBS513_88WT_peak_629	AM270980	2928080	2929223
CBS513_88WT_peak_630	AM270980	2930326	2931912
CBS513_88WT_peak_631	AM270980	2935414	2936045
CBS513_88WT_peak_632	AM270980	2937680	2938856
CBS513_88WT_peak_633	AM270980	2942123	2942793
CBS513_88WT_peak_634	AM270980	2948113	2950758
CBS513_88WT_peak_635	AM270980	2952576	2955854
CBS513_88WT_peak_636	AM270980	2960575	2961448
CBS513_88WT_peak_637	AM270980	2969287	2970349
CBS513_88WT_peak_638	AM270980	2975950	2976926
CBS513_88WT_peak_639	AM270980	2978865	2983202
CBS513_88WT_peak_640	AM270980	2987182	2987428
CBS513_88WT_peak_641	AM270980	2989465	2989709
CBS513_88WT_peak_642	AM270980	2992471	2993314
CBS513_88WT_peak_643	AM270980	2999919	3003843
CBS513_88WT_peak_644	AM270980	3004860	3006250
CBS513_88WT_peak_645	AM270980	3010914	3011505
CBS513_88WT_peak_646	AM270980	3017697	3017997
CBS513_88WT_peak_647	AM270980	3024058	3024995
CBS513_88WT_peak_648	AM270980	3029604	3030321
CBS513_88WT_peak_649	AM270980	3031028	3032451
CBS513_88WT_peak_650	AM270980	3037620	3040888
CBS513_88WT_peak_651	AM270980	3041106	3041855
CBS513_88WT_peak_652	AM270980	3044391	3044641
CBS513_88WT_peak_653	AM270980	3046524	3047787
CBS513_88WT_peak_654	AM270980	3048761	3049570
CBS513_88WT_peak_655	AM270980	3054258	3056227
CBS513_88WT_peak_656	AM270980	3056605	3057338
CBS513_88WT_peak_657	AM270980	3057569	3058907
CBS513_88WT_peak_658	AM270980	3061717	3063205
CBS513_88WT_peak_659	AM270980	3068303	3071611
CBS513_88WT_peak_660	AM270980	3075467	3076287
CBS513_88WT_peak_661	AM270980	3076548	3077407
CBS513_88WT_peak_662	AM270980	3079799	3080012
CBS513_88WT_peak_663	AM270980	3082660	3083246
CBS513_88WT_peak_664	AM270980	3083419	3086566
CBS513_88WT_peak_665	AM270980	3092326	3093447
CBS513_88WT_peak_666	AM270980	3096244	3097223
CBS513_88WT_peak_667	AM270980	3099958	3100160
CBS513_88WT_peak_668	AM270980	3100477	3102227
CBS513_88WT_peak_669	AM270980	3103181	3103920
CBS513_88WT_peak_670	AM270980	3111056	3112235
CBS513_88WT_peak_671	AM270980	3121246	3122759
CBS513_88WT_peak_672	AM270980	3123003	3123883
CBS513_88WT_peak_673	AM270980	3127428	3127701
CBS513_88WT_peak_674	AM270980	3130007	3131355
CBS513_88WT_peak_675	AM270980	3140497	3141583
CBS513_88WT_peak_676	AM270980	3142925	3143452
CBS513_88WT_peak_677	AM270980	3147562	3148215
CBS513_88WT_peak_678	AM270980	3152757	3153228
CBS513_88WT_peak_679	AM270980	3154914	3155500
CBS513_88WT_peak_680	AM270980	3160258	3163415
CBS513_88WT_peak_681	AM270980	3175214	3179453
CBS513_88WT_peak_682	AM270980	3181716	3182105
CBS513_88WT_peak_683	AM270980	3182370	3182542
CBS513_88WT_peak_684	AM270980	3183730	3184345
CBS513_88WT_peak_685	AM270980	3187617	3188031
CBS513_88WT_peak_686	AM270980	3189807	3191560
CBS513_88WT_peak_687	AM270980	3194309	3194527
CBS513_88WT_peak_688	AM270980	3196286	3197274
CBS513_88WT_peak_689	AM270980	3202512	3202948
CBS513_88WT_peak_690	AM270980	3204159	3207014
CBS513_88WT_peak_691	AM270980	3207279	3208800
CBS513_88WT_peak_692	AM270980	3209425	3210232
CBS513_88WT_peak_693	AM270980	3215250	3216704
CBS513_88WT_peak_694	AM270980	3216943	3218170
CBS513_88WT_peak_695	AM270980	3221813	3222062
CBS513_88WT_peak_696	AM270980	3228631	3229170
CBS513_88WT_peak_697	AM270980	3230748	3230964
CBS513_88WT_peak_698	AM270980	3238659	3239377
CBS513_88WT_peak_699	AM270980	3240472	3241575
CBS513_88WT_peak_700	AM270980	3243013	3243965
CBS513_88WT_peak_701	AM270980	3245629	3247004
CBS513_88WT_peak_702	AM270980	3250996	3252172
CBS513_88WT_peak_703	AM270980	3252869	3254482
CBS513_88WT_peak_704	AM270980	3258791	3259115
CBS513_88WT_peak_705	AM270980	3267512	3268184
CBS513_88WT_peak_706	AM270980	3270142	3271090
CBS513_88WT_peak_707	AM270980	3279655	3282731
CBS513_88WT_peak_708	AM270980	3285757	3286162
CBS513_88WT_peak_709	AM270980	3292875	3293307
CBS513_88WT_peak_710	AM270980	3294476	3295130
CBS513_88WT_peak_711	AM270980	3296738	3296912
CBS513_88WT_peak_712	AM270980	3297872	3300038
CBS513_88WT_peak_713	AM270980	3306541	3306783
CBS513_88WT_peak_714	AM270980	3310321	3312274
CBS513_88WT_peak_715	AM270980	3313151	3314094
CBS513_88WT_peak_716	AM270980	3314787	3315542
CBS513_88WT_peak_717	AM270980	3316603	3318136
CBS513_88WT_peak_718	AM270980	3319260	3320748
CBS513_88WT_peak_719	AM270980	3321645	3322650
CBS513_88WT_peak_720	AM270980	3326561	3327737
CBS513_88WT_peak_721	AM270980	3331643	3332614
CBS513_88WT_peak_722	AM270980	3337689	3338780
CBS513_88WT_peak_723	AM270980	3340746	3341413
CBS513_88WT_peak_724	AM270980	3343120	3343518
CBS513_88WT_peak_725	AM270980	3344304	3345146
CBS513_88WT_peak_726	AM270980	3353524	3354427
CBS513_88WT_peak_727	AM270980	3356479	3357369
CBS513_88WT_peak_728	AM270980	3359381	3360108
CBS513_88WT_peak_729	AM270980	3361854	3363697
CBS513_88WT_peak_730	AM270980	3369737	3371172
CBS513_88WT_peak_731	AM270980	3375313	3375559
CBS513_88WT_peak_732	AM270980	3380533	3380961
CBS513_88WT_peak_733	AM270980	3385918	3386609
CBS513_88WT_peak_734	AM270980	3388161	3388718
CBS513_88WT_peak_735	AM270980	3390533	3391098
CBS513_88WT_peak_736	AM270980	3396555	3399866
CBS513_88WT_peak_737	AM270980	3401599	3402534
CBS513_88WT_peak_738	AM270980	3406845	3407170
CBS513_88WT_peak_739	AM270980	3410824	3412522
CBS513_88WT_peak_740	AM270980	3418114	3420030
CBS513_88WT_peak_741	AM270980	3423835	3427165
CBS513_88WT_peak_742	AM270980	3427870	3429181
CBS513_88WT_peak_743	AM270980	3430226	3431684
CBS513_88WT_peak_744	AM270980	3435412	3436697
CBS513_88WT_peak_745	AM270980	3440192	3441068
CBS513_88WT_peak_746	AM270980	3445959	3446515
CBS513_88WT_peak_747	AM270980	3450405	3450843
CBS513_88WT_peak_748	AM270980	3453339	3453529
CBS513_88WT_peak_749	AM270980	3461325	3462062
CBS513_88WT_peak_750	AM270980	3467919	3468166
CBS513_88WT_peak_751	AM270980	3470008	3471586
CBS513_88WT_peak_752	AM270980	3476594	3477389
CBS513_88WT_peak_753	AM270980	3479776	3480494
CBS513_88WT_peak_754	AM270980	3486269	3486492
CBS513_88WT_peak_755	AM270980	3487958	3488600
CBS513_88WT_peak_756	AM270980	3495748	3497530
CBS513_88WT_peak_757	AM270980	3497694	3497902
CBS513_88WT_peak_758	AM270980	3501822	3502156
CBS513_88WT_peak_759	AM270980	3502541	3503225
CBS513_88WT_peak_760	AM270980	3508864	3509627
CBS513_88WT_peak_761	AM270980	3512964	3514135
CBS513_88WT_peak_762	AM270980	3514830	3515141
CBS513_88WT_peak_763	AM270980	3517657	3518214
CBS513_88WT_peak_764	AM270980	3521681	3524337
CBS513_88WT_peak_765	AM270980	3530763	3531168
CBS513_88WT_peak_766	AM270980	3536382	3537620
CBS513_88WT_peak_767	AM270980	3542456	3542796
CBS513_88WT_peak_768	AM270980	3547035	3547798
CBS513_88WT_peak_769	AM270980	3549777	3550309
CBS513_88WT_peak_770	AM270980	3557565	3557895
CBS513_88WT_peak_771	AM270980	3564029	3565566
CBS513_88WT_peak_772	AM270980	3571838	3573132
CBS513_88WT_peak_773	AM270980	3574319	3574519
CBS513_88WT_peak_774	AM270980	3576457	3577253
CBS513_88WT_peak_775	AM270980	3588988	3589282
CBS513_88WT_peak_776	AM270980	3592164	3592644
CBS513_88WT_peak_777	AM270980	3594354	3594582
CBS513_88WT_peak_778	AM270980	3596962	3597816
CBS513_88WT_peak_779	AM270980	3599203	3600030
CBS513_88WT_peak_780	AM270980	3605335	3605568
CBS513_88WT_peak_781	AM270980	3608720	3609493
CBS513_88WT_peak_782	AM270980	3613921	3614314
CBS513_88WT_peak_783	AM270980	3617215	3617509
CBS513_88WT_peak_784	AM270980	3621633	3622633
CBS513_88WT_peak_785	AM270980	3624132	3624329
CBS513_88WT_peak_786	AM270981	8500	9036
CBS513_88WT_peak_787	AM270981	12228	12926
CBS513_88WT_peak_788	AM270981	15110	15803
CBS513_88WT_peak_789	AM270981	16777	17292
CBS513_88WT_peak_790	AM270981	20192	20996
CBS513_88WT_peak_791	AM270981	21685	22521
CBS513_88WT_peak_792	AM270981	24942	25778
CBS513_88WT_peak_793	AM270981	31910	33017
CBS513_88WT_peak_794	AM270981	37149	37736
CBS513_88WT_peak_795	AM270981	40161	40882
CBS513_88WT_peak_796	AM270981	42718	43975
CBS513_88WT_peak_797	AM270981	45731	48263
CBS513_88WT_peak_798	AM270981	55101	55515
CBS513_88WT_peak_799	AM270981	58749	58935
CBS513_88WT_peak_800	AM270981	61111	61929
CBS513_88WT_peak_801	AM270981	63311	63790
CBS513_88WT_peak_802	AM270981	72391	72679
CBS513_88WT_peak_803	AM270981	78199	78900
CBS513_88WT_peak_804	AM270981	85807	86495
CBS513_88WT_peak_805	AM270981	89232	89436
CBS513_88WT_peak_806	AM270981	104895	105697
CBS513_88WT_peak_807	AM270981	112201	112932
CBS513_88WT_peak_808	AM270981	116193	116528
CBS513_88WT_peak_809	AM270981	118445	119198
CBS513_88WT_peak_810	AM270981	122805	123250
CBS513_88WT_peak_811	AM270981	129099	129771
CBS513_88WT_peak_812	AM270981	132020	134181
CBS513_88WT_peak_813	AM270981	137099	138286
CBS513_88WT_peak_814	AM270981	140149	141422
CBS513_88WT_peak_815	AM270981	149122	151186
CBS513_88WT_peak_816	AM270981	157190	158226
CBS513_88WT_peak_817	AM270981	161104	161917
CBS513_88WT_peak_818	AM270981	164059	165623
CBS513_88WT_peak_819	AM270981	167074	167511
CBS513_88WT_peak_820	AM270981	171574	172023
CBS513_88WT_peak_821	AM270981	173121	173944
CBS513_88WT_peak_822	AM270981	177799	179811
CBS513_88WT_peak_823	AM270981	186372	187875
CBS513_88WT_peak_824	AM270981	190310	191185
CBS513_88WT_peak_825	AM270981	196461	198113
CBS513_88WT_peak_826	AM270981	200732	201383
CBS513_88WT_peak_827	AM270981	202643	203638
CBS513_88WT_peak_828	AM270981	206659	206908
CBS513_88WT_peak_829	AM270981	210020	211701
CBS513_88WT_peak_830	AM270981	216445	217130
CBS513_88WT_peak_831	AM270981	222565	222883
CBS513_88WT_peak_832	AM270981	226013	226462
CBS513_88WT_peak_833	AM270981	238507	239586
CBS513_88WT_peak_834	AM270981	241439	241715
CBS513_88WT_peak_835	AM270981	243267	243831
CBS513_88WT_peak_836	AM270981	248144	249044
CBS513_88WT_peak_837	AM270981	255482	258096
CBS513_88WT_peak_838	AM270981	259397	259776
CBS513_88WT_peak_839	AM270981	263057	263599
CBS513_88WT_peak_840	AM270981	271216	271862
CBS513_88WT_peak_841	AM270981	273736	274893
CBS513_88WT_peak_842	AM270981	278215	280871
CBS513_88WT_peak_843	AM270981	288054	288423
CBS513_88WT_peak_844	AM270981	288808	288982
CBS513_88WT_peak_845	AM270981	293384	293891
CBS513_88WT_peak_846	AM270981	300264	300714
CBS513_88WT_peak_847	AM270981	302933	303569
CBS513_88WT_peak_848	AM270981	306456	306691
CBS513_88WT_peak_849	AM270981	311632	312927
CBS513_88WT_peak_850	AM270981	323095	327628
CBS513_88WT_peak_851	AM270981	330841	333754
CBS513_88WT_peak_852	AM270981	339349	339703
CBS513_88WT_peak_853	AM270981	344418	345086
CBS513_88WT_peak_854	AM270981	346861	348627
CBS513_88WT_peak_855	AM270981	351976	355185
CBS513_88WT_peak_856	AM270981	355675	355885
CBS513_88WT_peak_857	AM270981	358148	358729
CBS513_88WT_peak_858	AM270981	359207	359573
CBS513_88WT_peak_859	AM270981	367334	367583
CBS513_88WT_peak_860	AM270981	370913	372931
CBS513_88WT_peak_861	AM270981	377754	377987
CBS513_88WT_peak_862	AM270981	386376	386677
CBS513_88WT_peak_863	AM270981	389180	390935
CBS513_88WT_peak_864	AM270981	396616	397093
CBS513_88WT_peak_865	AM270981	398176	398593
CBS513_88WT_peak_866	AM270981	402040	402766
CBS513_88WT_peak_867	AM270981	406218	406423
CBS513_88WT_peak_868	AM270981	407243	409334
CBS513_88WT_peak_869	AM270981	413182	415400
CBS513_88WT_peak_870	AM270981	416037	417181
CBS513_88WT_peak_871	AM270981	424460	427006
CBS513_88WT_peak_872	AM270981	428347	429093
CBS513_88WT_peak_873	AM270981	430909	431378
CBS513_88WT_peak_874	AM270981	432299	432792
CBS513_88WT_peak_875	AM270981	436334	436678
CBS513_88WT_peak_876	AM270981	439461	441643
CBS513_88WT_peak_877	AM270981	441887	442378
CBS513_88WT_peak_878	AM270981	442693	445255
CBS513_88WT_peak_879	AM270981	452383	452719
CBS513_88WT_peak_880	AM270981	453975	455634
CBS513_88WT_peak_881	AM270981	459651	460654
CBS513_88WT_peak_882	AM270981	469697	470866
CBS513_88WT_peak_883	AM270981	474670	477270
CBS513_88WT_peak_884	AM270981	480446	480713
CBS513_88WT_peak_885	AM270981	481736	482933
CBS513_88WT_peak_886	AM270981	484585	485247
CBS513_88WT_peak_887	AM270981	485623	486024
CBS513_88WT_peak_888	AM270981	491067	491378
CBS513_88WT_peak_889	AM270981	496299	496532
CBS513_88WT_peak_890	AM270981	497265	497635
CBS513_88WT_peak_891	AM270981	499486	499653
CBS513_88WT_peak_892	AM270981	504346	504791
CBS513_88WT_peak_893	AM270981	507838	509147
CBS513_88WT_peak_894	AM270981	510221	510527
CBS513_88WT_peak_895	AM270981	512067	512667
CBS513_88WT_peak_896	AM270981	517622	518687
CBS513_88WT_peak_897	AM270981	528208	529923
CBS513_88WT_peak_898	AM270981	530615	531542
CBS513_88WT_peak_899	AM270981	538921	542037
CBS513_88WT_peak_900	AM270981	551306	551834
CBS513_88WT_peak_901	AM270981	552747	553410
CBS513_88WT_peak_902	AM270981	555755	556225
CBS513_88WT_peak_903	AM270981	556698	557166
CBS513_88WT_peak_904	AM270981	557473	558437
CBS513_88WT_peak_905	AM270981	571715	573920
CBS513_88WT_peak_906	AM270981	579713	580146
CBS513_88WT_peak_907	AM270981	582296	582495
CBS513_88WT_peak_908	AM270981	589402	589944
CBS513_88WT_peak_909	AM270981	596172	598505
CBS513_88WT_peak_910	AM270981	598994	599170
CBS513_88WT_peak_911	AM270981	600000	601356
CBS513_88WT_peak_912	AM270981	602084	603436
CBS513_88WT_peak_913	AM270981	603921	604292
CBS513_88WT_peak_914	AM270981	604495	604868
CBS513_88WT_peak_915	AM270981	608803	609948
CBS513_88WT_peak_916	AM270981	612473	612991
CBS513_88WT_peak_917	AM270981	614218	614626
CBS513_88WT_peak_918	AM270981	617376	617621
CBS513_88WT_peak_919	AM270981	619426	620879
CBS513_88WT_peak_920	AM270981	628879	629278
CBS513_88WT_peak_921	AM270981	632438	633978
CBS513_88WT_peak_922	AM270981	635461	635692
CBS513_88WT_peak_923	AM270981	640232	640705
CBS513_88WT_peak_924	AM270981	642958	644627
CBS513_88WT_peak_925	AM270981	645177	646224
CBS513_88WT_peak_926	AM270981	652690	653284
CBS513_88WT_peak_927	AM270981	656459	657163
CBS513_88WT_peak_928	AM270981	662347	662921
CBS513_88WT_peak_929	AM270981	673376	673993
CBS513_88WT_peak_930	AM270981	679181	679402
CBS513_88WT_peak_931	AM270981	681895	682727
CBS513_88WT_peak_932	AM270981	683695	686485
CBS513_88WT_peak_933	AM270981	687144	687589
CBS513_88WT_peak_934	AM270981	691629	691791
CBS513_88WT_peak_935	AM270981	694459	694626
CBS513_88WT_peak_936	AM270981	696365	696965
CBS513_88WT_peak_937	AM270981	699242	699774
CBS513_88WT_peak_938	AM270981	703937	704418
CBS513_88WT_peak_939	AM270981	705184	707441
CBS513_88WT_peak_940	AM270981	711356	712092
CBS513_88WT_peak_941	AM270981	715791	716869
CBS513_88WT_peak_942	AM270981	718088	718695
CBS513_88WT_peak_943	AM270981	720973	721868
CBS513_88WT_peak_944	AM270981	726007	729298
CBS513_88WT_peak_945	AM270981	734806	737635
CBS513_88WT_peak_946	AM270981	737974	738187
CBS513_88WT_peak_947	AM270981	741567	741941
CBS513_88WT_peak_948	AM270981	747503	747907
CBS513_88WT_peak_949	AM270981	752367	755293
CBS513_88WT_peak_950	AM270981	758846	759408
CBS513_88WT_peak_951	AM270981	763146	764042
CBS513_88WT_peak_952	AM270981	775639	776218
CBS513_88WT_peak_953	AM270981	778117	778643
CBS513_88WT_peak_954	AM270981	782041	782836
CBS513_88WT_peak_955	AM270981	791497	791890
CBS513_88WT_peak_956	AM270981	793800	794363
CBS513_88WT_peak_957	AM270981	796267	797157
CBS513_88WT_peak_958	AM270981	803668	804657
CBS513_88WT_peak_959	AM270981	808434	809580
CBS513_88WT_peak_960	AM270981	810854	811392
CBS513_88WT_peak_961	AM270981	814546	814909
CBS513_88WT_peak_962	AM270981	817933	818649
CBS513_88WT_peak_963	AM270981	821928	822136
CBS513_88WT_peak_964	AM270981	824321	826569
CBS513_88WT_peak_965	AM270981	828239	828677
CBS513_88WT_peak_966	AM270981	833097	833312
CBS513_88WT_peak_967	AM270981	834913	836139
CBS513_88WT_peak_968	AM270981	837609	837838
CBS513_88WT_peak_969	AM270981	841296	841535
CBS513_88WT_peak_970	AM270981	843947	844492
CBS513_88WT_peak_971	AM270981	844756	848379
CBS513_88WT_peak_972	AM270981	852450	853173
CBS513_88WT_peak_973	AM270981	854281	855151
CBS513_88WT_peak_974	AM270981	855548	856099
CBS513_88WT_peak_975	AM270981	860063	860963
CBS513_88WT_peak_976	AM270981	864288	864990
CBS513_88WT_peak_977	AM270981	868197	868715
CBS513_88WT_peak_978	AM270981	871153	871578
CBS513_88WT_peak_979	AM270981	877188	877869
CBS513_88WT_peak_980	AM270981	883491	885265
CBS513_88WT_peak_981	AM270981	891402	891961
CBS513_88WT_peak_982	AM270981	893899	894625
CBS513_88WT_peak_983	AM270981	900201	903781
CBS513_88WT_peak_984	AM270981	904026	904569
CBS513_88WT_peak_985	AM270981	904949	906125
CBS513_88WT_peak_986	AM270981	908988	910400
CBS513_88WT_peak_987	AM270981	910732	912217
CBS513_88WT_peak_988	AM270981	912565	913452
CBS513_88WT_peak_989	AM270981	919173	919577
CBS513_88WT_peak_990	AM270981	925719	925965
CBS513_88WT_peak_991	AM270981	928057	930623
CBS513_88WT_peak_992	AM270981	933176	933640
CBS513_88WT_peak_993	AM270981	933828	934069
CBS513_88WT_peak_994	AM270981	934408	938151
CBS513_88WT_peak_995	AM270981	942367	943052
CBS513_88WT_peak_996	AM270981	944622	944940
CBS513_88WT_peak_997	AM270981	947975	949637
CBS513_88WT_peak_998	AM270981	953248	953969
CBS513_88WT_peak_999	AM270981	957712	960474
CBS513_88WT_peak_1000	AM270981	966839	967319
CBS513_88WT_peak_1001	AM270981	969137	969952
CBS513_88WT_peak_1002	AM270981	974734	975245
CBS513_88WT_peak_1003	AM270981	975701	977349
CBS513_88WT_peak_1004	AM270981	980658	981104
CBS513_88WT_peak_1005	AM270981	983929	984609
CBS513_88WT_peak_1006	AM270981	985590	986256
CBS513_88WT_peak_1007	AM270981	988446	989660
CBS513_88WT_peak_1008	AM270981	995071	995730
CBS513_88WT_peak_1009	AM270981	996852	997311
CBS513_88WT_peak_1010	AM270981	1000791	1001434
CBS513_88WT_peak_1011	AM270981	1003102	1003530
CBS513_88WT_peak_1012	AM270981	1004091	1004531
CBS513_88WT_peak_1013	AM270981	1007558	1008113
CBS513_88WT_peak_1014	AM270981	1024463	1024856
CBS513_88WT_peak_1015	AM270981	1027453	1027793
CBS513_88WT_peak_1016	AM270981	1030579	1032954
CBS513_88WT_peak_1017	AM270981	1035891	1036378
CBS513_88WT_peak_1018	AM270981	1040004	1040348
CBS513_88WT_peak_1019	AM270981	1043775	1044215
CBS513_88WT_peak_1020	AM270981	1045336	1045677
CBS513_88WT_peak_1021	AM270981	1048638	1049731
CBS513_88WT_peak_1022	AM270981	1051598	1052111
CBS513_88WT_peak_1023	AM270981	1053622	1054114
CBS513_88WT_peak_1024	AM270981	1063264	1064295
CBS513_88WT_peak_1025	AM270981	1066475	1066678
CBS513_88WT_peak_1026	AM270981	1069604	1069859
CBS513_88WT_peak_1027	AM270981	1079488	1080966
CBS513_88WT_peak_1028	AM270981	1081912	1082322
CBS513_88WT_peak_1029	AM270981	1085104	1085676
CBS513_88WT_peak_1030	AM270981	1087188	1087456
CBS513_88WT_peak_1031	AM270981	1095258	1096003
CBS513_88WT_peak_1032	AM270981	1098193	1099169
CBS513_88WT_peak_1033	AM270981	1105418	1106184
CBS513_88WT_peak_1034	AM270981	1110543	1111200
CBS513_88WT_peak_1035	AM270981	1115233	1115844
CBS513_88WT_peak_1036	AM270981	1117179	1117968
CBS513_88WT_peak_1037	AM270981	1122749	1123807
CBS513_88WT_peak_1038	AM270981	1125783	1126943
CBS513_88WT_peak_1039	AM270981	1128813	1129787
CBS513_88WT_peak_1040	AM270981	1130917	1131611
CBS513_88WT_peak_1041	AM270981	1143399	1144539
CBS513_88WT_peak_1042	AM270981	1149310	1149553
CBS513_88WT_peak_1043	AM270981	1154611	1155662
CBS513_88WT_peak_1044	AM270981	1158177	1158772
CBS513_88WT_peak_1045	AM270981	1161034	1161548
CBS513_88WT_peak_1046	AM270981	1163413	1164526
CBS513_88WT_peak_1047	AM270981	1166548	1167567
CBS513_88WT_peak_1048	AM270981	1172788	1176508
CBS513_88WT_peak_1049	AM270981	1176842	1177469
CBS513_88WT_peak_1050	AM270981	1181123	1181537
CBS513_88WT_peak_1051	AM270981	1187621	1187862
CBS513_88WT_peak_1052	AM270981	1192467	1193452
CBS513_88WT_peak_1053	AM270981	1194033	1195966
CBS513_88WT_peak_1054	AM270981	1205299	1205588
CBS513_88WT_peak_1055	AM270981	1211314	1212742
CBS513_88WT_peak_1056	AM270981	1214153	1215078
CBS513_88WT_peak_1057	AM270981	1218791	1219799
CBS513_88WT_peak_1058	AM270981	1223179	1223664
CBS513_88WT_peak_1059	AM270981	1225932	1227257
CBS513_88WT_peak_1060	AM270981	1228695	1229756
CBS513_88WT_peak_1061	AM270981	1234505	1234739
CBS513_88WT_peak_1062	AM270981	1236426	1236723
CBS513_88WT_peak_1063	AM270981	1237423	1238358
CBS513_88WT_peak_1064	AM270981	1242322	1246642
CBS513_88WT_peak_1065	AM270981	1247962	1248604
CBS513_88WT_peak_1066	AM270981	1255210	1257823
CBS513_88WT_peak_1067	AM270981	1259319	1259744
CBS513_88WT_peak_1068	AM270981	1264555	1265491
CBS513_88WT_peak_1069	AM270981	1267220	1267967
CBS513_88WT_peak_1070	AM270981	1268570	1268994
CBS513_88WT_peak_1071	AM270981	1273233	1273506
CBS513_88WT_peak_1072	AM270981	1276170	1276543
CBS513_88WT_peak_1073	AM270981	1278970	1279389
CBS513_88WT_peak_1074	AM270981	1283762	1284009
CBS513_88WT_peak_1075	AM270981	1287296	1287789
CBS513_88WT_peak_1076	AM270981	1291031	1291409
CBS513_88WT_peak_1077	AM270981	1293595	1295335
CBS513_88WT_peak_1078	AM270981	1301979	1302409
CBS513_88WT_peak_1079	AM270981	1304695	1305472
CBS513_88WT_peak_1080	AM270981	1312693	1313328
CBS513_88WT_peak_1081	AM270981	1317701	1318581
CBS513_88WT_peak_1082	AM270981	1319103	1319501
CBS513_88WT_peak_1083	AM270981	1324359	1324850
CBS513_88WT_peak_1084	AM270981	1328910	1329470
CBS513_88WT_peak_1085	AM270981	1338093	1338311
CBS513_88WT_peak_1086	AM270981	1341488	1343035
CBS513_88WT_peak_1087	AM270981	1357159	1357883
CBS513_88WT_peak_1088	AM270981	1360093	1360818
CBS513_88WT_peak_1089	AM270981	1365069	1366815
CBS513_88WT_peak_1090	AM270981	1371819	1372704
CBS513_88WT_peak_1091	AM270981	1380611	1381266
CBS513_88WT_peak_1092	AM270981	1383988	1384291
CBS513_88WT_peak_1093	AM270981	1391467	1392019
CBS513_88WT_peak_1094	AM270981	1392787	1395758
CBS513_88WT_peak_1095	AM270981	1396021	1398492
CBS513_88WT_peak_1096	AM270981	1403653	1404734
CBS513_88WT_peak_1097	AM270981	1407780	1408377
CBS513_88WT_peak_1098	AM270981	1410613	1410919
CBS513_88WT_peak_1099	AM270981	1423138	1423424
CBS513_88WT_peak_1100	AM270981	1426193	1429124
CBS513_88WT_peak_1101	AM270981	1431849	1432455
CBS513_88WT_peak_1102	AM270981	1438049	1438589
CBS513_88WT_peak_1103	AM270981	1439542	1440552
CBS513_88WT_peak_1104	AM270981	1444615	1447732
CBS513_88WT_peak_1105	AM270981	1453994	1454376
CBS513_88WT_peak_1106	AM270981	1455160	1458235
CBS513_88WT_peak_1107	AM270981	1466610	1468160
CBS513_88WT_peak_1108	AM270981	1468539	1469842
CBS513_88WT_peak_1109	AM270981	1471959	1472571
CBS513_88WT_peak_1110	AM270981	1477001	1479451
CBS513_88WT_peak_1111	AM270981	1483536	1483996
CBS513_88WT_peak_1112	AM270981	1490778	1491262
CBS513_88WT_peak_1113	AM270981	1492779	1493789
CBS513_88WT_peak_1114	AM270981	1496370	1499324
CBS513_88WT_peak_1115	AM270981	1501801	1502301
CBS513_88WT_peak_1116	AM270981	1502876	1503141
CBS513_88WT_peak_1117	AM270981	1510472	1511838
CBS513_88WT_peak_1118	AM270981	1514978	1515449
CBS513_88WT_peak_1119	AM270981	1517382	1518322
CBS513_88WT_peak_1120	AM270981	1521649	1522597
CBS513_88WT_peak_1121	AM270981	1522952	1523353
CBS513_88WT_peak_1122	AM270981	1531165	1532155
CBS513_88WT_peak_1123	AM270981	1537330	1538172
CBS513_88WT_peak_1124	AM270981	1538534	1540140
CBS513_88WT_peak_1125	AM270981	1542996	1543626
CBS513_88WT_peak_1126	AM270981	1544585	1545090
CBS513_88WT_peak_1127	AM270981	1547419	1547940
CBS513_88WT_peak_1128	AM270981	1561756	1562502
CBS513_88WT_peak_1129	AM270981	1566871	1567477
CBS513_88WT_peak_1130	AM270981	1568196	1570666
CBS513_88WT_peak_1131	AM270981	1572310	1572675
CBS513_88WT_peak_1132	AM270981	1576033	1576791
CBS513_88WT_peak_1133	AM270981	1577173	1579268
CBS513_88WT_peak_1134	AM270981	1582345	1583084
CBS513_88WT_peak_1135	AM270981	1584207	1584385
CBS513_88WT_peak_1136	AM270981	1589851	1590389
CBS513_88WT_peak_1137	AM270981	1590936	1591749
CBS513_88WT_peak_1138	AM270981	1594594	1594920
CBS513_88WT_peak_1139	AM270981	1598803	1599298
CBS513_88WT_peak_1140	AM270981	1605111	1605620
CBS513_88WT_peak_1141	AM270981	1607082	1607945
CBS513_88WT_peak_1142	AM270981	1609411	1610099
CBS513_88WT_peak_1143	AM270981	1612062	1613599
CBS513_88WT_peak_1144	AM270981	1631636	1631960
CBS513_88WT_peak_1145	AM270981	1633965	1634395
CBS513_88WT_peak_1146	AM270981	1635129	1638002
CBS513_88WT_peak_1147	AM270981	1643551	1645467
CBS513_88WT_peak_1148	AM270981	1646693	1648883
CBS513_88WT_peak_1149	AM270981	1649547	1650964
CBS513_88WT_peak_1150	AM270981	1655147	1658895
CBS513_88WT_peak_1151	AM270981	1664499	1665128
CBS513_88WT_peak_1152	AM270981	1666417	1667123
CBS513_88WT_peak_1153	AM270981	1672676	1673496
CBS513_88WT_peak_1154	AM270981	1676242	1676913
CBS513_88WT_peak_1155	AM270981	1677425	1678910
CBS513_88WT_peak_1156	AM270981	1680587	1681844
CBS513_88WT_peak_1157	AM270981	1683416	1683722
CBS513_88WT_peak_1158	AM270981	1689275	1689553
CBS513_88WT_peak_1159	AM270981	1692412	1693020
CBS513_88WT_peak_1160	AM270981	1693289	1695062
CBS513_88WT_peak_1161	AM270981	1696407	1696584
CBS513_88WT_peak_1162	AM270981	1700338	1700929
CBS513_88WT_peak_1163	AM270981	1704185	1704509
CBS513_88WT_peak_1164	AM270981	1709279	1710863
CBS513_88WT_peak_1165	AM270981	1714015	1714828
CBS513_88WT_peak_1166	AM270981	1716534	1717672
CBS513_88WT_peak_1167	AM270981	1718838	1719425
CBS513_88WT_peak_1168	AM270981	1723525	1724179
CBS513_88WT_peak_1169	AM270981	1725308	1725856
CBS513_88WT_peak_1170	AM270981	1727666	1729295
CBS513_88WT_peak_1171	AM270981	1735137	1735368
CBS513_88WT_peak_1172	AM270981	1739211	1739478
CBS513_88WT_peak_1173	AM270981	1741350	1742686
CBS513_88WT_peak_1174	AM270981	1748232	1749941
CBS513_88WT_peak_1175	AM270981	1757052	1757434
CBS513_88WT_peak_1176	AM270981	1762684	1763127
CBS513_88WT_peak_1177	AM270981	1763757	1766542
CBS513_88WT_peak_1178	AM270981	1769091	1770585
CBS513_88WT_peak_1179	AM270981	1774252	1774863
CBS513_88WT_peak_1180	AM270981	1779005	1779448
CBS513_88WT_peak_1181	AM270981	1782697	1784240
CBS513_88WT_peak_1182	AM270981	1785926	1787017
CBS513_88WT_peak_1183	AM270981	1789174	1789531
CBS513_88WT_peak_1184	AM270981	1791875	1792586
CBS513_88WT_peak_1185	AM270981	1794395	1794813
CBS513_88WT_peak_1186	AM270981	1795773	1796424
CBS513_88WT_peak_1187	AM270981	1797357	1798706
CBS513_88WT_peak_1188	AM270981	1802829	1803181
CBS513_88WT_peak_1189	AM270981	1804971	1805374
CBS513_88WT_peak_1190	AM270981	1809148	1811129
CBS513_88WT_peak_1191	AM270981	1813646	1813933
CBS513_88WT_peak_1192	AM270981	1816761	1817171
CBS513_88WT_peak_1193	AM270981	1823052	1825815
CBS513_88WT_peak_1194	AM270981	1828599	1829572
CBS513_88WT_peak_1195	AM270981	1831578	1833078
CBS513_88WT_peak_1196	AM270981	1836372	1837060
CBS513_88WT_peak_1197	AM270981	1840035	1841994
CBS513_88WT_peak_1198	AM270981	1844581	1844835
CBS513_88WT_peak_1199	AM270981	1847484	1848566
CBS513_88WT_peak_1200	AM270981	1850208	1851091
CBS513_88WT_peak_1201	AM270981	1851807	1852477
CBS513_88WT_peak_1202	AM270981	1855529	1857032
CBS513_88WT_peak_1203	AM270981	1861183	1861521
CBS513_88WT_peak_1204	AM270981	1862657	1863017
CBS513_88WT_peak_1205	AM270981	1866266	1867293
CBS513_88WT_peak_1206	AM270981	1871710	1872619
CBS513_88WT_peak_1207	AM270981	1873967	1874264
CBS513_88WT_peak_1208	AM270981	1879088	1880592
CBS513_88WT_peak_1209	AM270981	1884189	1886971
CBS513_88WT_peak_1210	AM270981	1891952	1893827
CBS513_88WT_peak_1211	AM270981	1896569	1897539
CBS513_88WT_peak_1212	AM270981	1900101	1901944
CBS513_88WT_peak_1213	AM270981	1908078	1909070
CBS513_88WT_peak_1214	AM270981	1909710	1911889
CBS513_88WT_peak_1215	AM270981	1915884	1918007
CBS513_88WT_peak_1216	AM270981	1918256	1918904
CBS513_88WT_peak_1217	AM270981	1923043	1923897
CBS513_88WT_peak_1218	AM270981	1932413	1936353
CBS513_88WT_peak_1219	AM270981	1936746	1938390
CBS513_88WT_peak_1220	AM270981	1945028	1945994
CBS513_88WT_peak_1221	AM270981	1946214	1948277
CBS513_88WT_peak_1222	AM270981	1949080	1949540
CBS513_88WT_peak_1223	AM270981	1952495	1954132
CBS513_88WT_peak_1224	AM270981	1957845	1958411
CBS513_88WT_peak_1225	AM270981	1961906	1962781
CBS513_88WT_peak_1226	AM270981	1966058	1966853
CBS513_88WT_peak_1227	AM270981	1969970	1971784
CBS513_88WT_peak_1228	AM270981	1974990	1975465
CBS513_88WT_peak_1229	AM270981	1981596	1982401
CBS513_88WT_peak_1230	AM270981	1983208	1984705
CBS513_88WT_peak_1231	AM270981	1986907	1988781
CBS513_88WT_peak_1232	AM270981	1992143	1993024
CBS513_88WT_peak_1233	AM270981	1994074	1994667
CBS513_88WT_peak_1234	AM270981	1996743	1997117
CBS513_88WT_peak_1235	AM270981	1999195	1999690
CBS513_88WT_peak_1236	AM270981	2003568	2004931
CBS513_88WT_peak_1237	AM270981	2020062	2023453
CBS513_88WT_peak_1238	AM270981	2029944	2030177
CBS513_88WT_peak_1239	AM270981	2034121	2037604
CBS513_88WT_peak_1240	AM270981	2043772	2044063
CBS513_88WT_peak_1241	AM270981	2047150	2048669
CBS513_88WT_peak_1242	AM270981	2054715	2055134
CBS513_88WT_peak_1243	AM270981	2055420	2056894
CBS513_88WT_peak_1244	AM270981	2058793	2059342
CBS513_88WT_peak_1245	AM270981	2062591	2062994
CBS513_88WT_peak_1246	AM270981	2067321	2068165
CBS513_88WT_peak_1247	AM270981	2072261	2073848
CBS513_88WT_peak_1248	AM270981	2082837	2085883
CBS513_88WT_peak_1249	AM270981	2087117	2088655
CBS513_88WT_peak_1250	AM270981	2097830	2098685
CBS513_88WT_peak_1251	AM270981	2105637	2105873
CBS513_88WT_peak_1252	AM270981	2110393	2110995
CBS513_88WT_peak_1253	AM270981	2113958	2114785
CBS513_88WT_peak_1254	AM270981	2115519	2115695
CBS513_88WT_peak_1255	AM270981	2119935	2121250
CBS513_88WT_peak_1256	AM270981	2127336	2128657
CBS513_88WT_peak_1257	AM270981	2130723	2132135
CBS513_88WT_peak_1258	AM270981	2135301	2135984
CBS513_88WT_peak_1259	AM270981	2136303	2139094
CBS513_88WT_peak_1260	AM270981	2141597	2142230
CBS513_88WT_peak_1261	AM270981	2144133	2144778
CBS513_88WT_peak_1262	AM270981	2150116	2151369
CBS513_88WT_peak_1263	AM270981	2152731	2153563
CBS513_88WT_peak_1264	AM270981	2160126	2160532
CBS513_88WT_peak_1265	AM270981	2164206	2165082
CBS513_88WT_peak_1266	AM270981	2173292	2173879
CBS513_88WT_peak_1267	AM270981	2174777	2176182
CBS513_88WT_peak_1268	AM270981	2180600	2181006
CBS513_88WT_peak_1269	AM270981	2190334	2191403
CBS513_88WT_peak_1270	AM270981	2192291	2192761
CBS513_88WT_peak_1271	AM270981	2196085	2198236
CBS513_88WT_peak_1272	AM270981	2207289	2207545
CBS513_88WT_peak_1273	AM270981	2209258	2209912
CBS513_88WT_peak_1274	AM270981	2212933	2213350
CBS513_88WT_peak_1275	AM270981	2216180	2216753
CBS513_88WT_peak_1276	AM270981	2220504	2221028
CBS513_88WT_peak_1277	AM270981	2226592	2227085
CBS513_88WT_peak_1278	AM270981	2228624	2229084
CBS513_88WT_peak_1279	AM270981	2231017	2235004
CBS513_88WT_peak_1280	AM270981	2238495	2239738
CBS513_88WT_peak_1281	AM270981	2246411	2246652
CBS513_88WT_peak_1282	AM270981	2249503	2252722
CBS513_88WT_peak_1283	AM270981	2256821	2259558
CBS513_88WT_peak_1284	AM270981	2264004	2266290
CBS513_88WT_peak_1285	AM270981	2272687	2273801
CBS513_88WT_peak_1286	AM270981	2275542	2276041
CBS513_88WT_peak_1287	AM270981	2282230	2282718
CBS513_88WT_peak_1288	AM270981	2287291	2287936
CBS513_88WT_peak_1289	AM270981	2294465	2294945
CBS513_88WT_peak_1290	AM270981	2295933	2296558
CBS513_88WT_peak_1291	AM270981	2299048	2299546
CBS513_88WT_peak_1292	AM270981	2301996	2303799
CBS513_88WT_peak_1293	AM270981	2307294	2307850
CBS513_88WT_peak_1294	AM270981	2312506	2313590
CBS513_88WT_peak_1295	AM270981	2314311	2314585
CBS513_88WT_peak_1296	AM270981	2318299	2319450
CBS513_88WT_peak_1297	AM270981	2322364	2324275
CBS513_88WT_peak_1298	AM270981	2325199	2326064
CBS513_88WT_peak_1299	AM270981	2327940	2328169
CBS513_88WT_peak_1300	AM270981	2331934	2333107
CBS513_88WT_peak_1301	AM270981	2335593	2336130
CBS513_88WT_peak_1302	AM270981	2338663	2339596
CBS513_88WT_peak_1303	AM270981	2352729	2353921
CBS513_88WT_peak_1304	AM270981	2356463	2357135
CBS513_88WT_peak_1305	AM270981	2361370	2361693
CBS513_88WT_peak_1306	AM270981	2363268	2366133
CBS513_88WT_peak_1307	AM270981	2368323	2368667
CBS513_88WT_peak_1308	AM270981	2370495	2371081
CBS513_88WT_peak_1309	AM270981	2374078	2374635
CBS513_88WT_peak_1310	AM270981	2377335	2380993
CBS513_88WT_peak_1311	AM270981	2381573	2381752
CBS513_88WT_peak_1312	AM270981	2382160	2382410
CBS513_88WT_peak_1313	AM270981	2383121	2383713
CBS513_88WT_peak_1314	AM270981	2388558	2389024
CBS513_88WT_peak_1315	AM270981	2390582	2392332
CBS513_88WT_peak_1316	AM270981	2393080	2394808
CBS513_88WT_peak_1317	AM270981	2395967	2397181
CBS513_88WT_peak_1318	AM270981	2397772	2398460
CBS513_88WT_peak_1319	AM270981	2399021	2401036
CBS513_88WT_peak_1320	AM270981	2401569	2403039
CBS513_88WT_peak_1321	AM270981	2403216	2403560
CBS513_88WT_peak_1322	AM270981	2407899	2408102
CBS513_88WT_peak_1323	AM270981	2410780	2411279
CBS513_88WT_peak_1324	AM270981	2414513	2414878
CBS513_88WT_peak_1325	AM270981	2415518	2415724
CBS513_88WT_peak_1326	AM270981	2416451	2419522
CBS513_88WT_peak_1327	AM270981	2424599	2426073
CBS513_88WT_peak_1328	AM270981	2426237	2426934
CBS513_88WT_peak_1329	AM270981	2434497	2434744
CBS513_88WT_peak_1330	AM270981	2436103	2439034
CBS513_88WT_peak_1331	AM270981	2439748	2440108
CBS513_88WT_peak_1332	AM270981	2440539	2440887
CBS513_88WT_peak_1333	AM270981	2444878	2445292
CBS513_88WT_peak_1334	AM270981	2447461	2449365
CBS513_88WT_peak_1335	AM270981	2452247	2452910
CBS513_88WT_peak_1336	AM270981	2460179	2461554
CBS513_88WT_peak_1337	AM270981	2464839	2465402
CBS513_88WT_peak_1338	AM270981	2467738	2467977
CBS513_88WT_peak_1339	AM270981	2480868	2481078
CBS513_88WT_peak_1340	AM270981	2484174	2484780
CBS513_88WT_peak_1341	AM270981	2494775	2495765
CBS513_88WT_peak_1342	AM270981	2499085	2501053
CBS513_88WT_peak_1343	AM270981	2507731	2508109
CBS513_88WT_peak_1344	AM270981	2511644	2511842
CBS513_88WT_peak_1345	AM270981	2517724	2518035
CBS513_88WT_peak_1346	AM270981	2522562	2523217
CBS513_88WT_peak_1347	AM270981	2525439	2525657
CBS513_88WT_peak_1348	AM270981	2539296	2539867
CBS513_88WT_peak_1349	AM270981	2542859	2544993
CBS513_88WT_peak_1350	AM270981	2548632	2549980
CBS513_88WT_peak_1351	AM270981	2556038	2556785
CBS513_88WT_peak_1352	AM270981	2560807	2563317
CBS513_88WT_peak_1353	AM270981	2566124	2566909
CBS513_88WT_peak_1354	AM270981	2570056	2572326
CBS513_88WT_peak_1355	AM270981	2575546	2576261
CBS513_88WT_peak_1356	AM270981	2584103	2584355
CBS513_88WT_peak_1357	AM270981	2589694	2591676
CBS513_88WT_peak_1358	AM270981	2593092	2593604
CBS513_88WT_peak_1359	AM270981	2595514	2596148
CBS513_88WT_peak_1360	AM270981	2598166	2598912
CBS513_88WT_peak_1361	AM270981	2601666	2602184
CBS513_88WT_peak_1362	AM270981	2604516	2605131
CBS513_88WT_peak_1363	AM270981	2607016	2608380
CBS513_88WT_peak_1364	AM270981	2612748	2615878
CBS513_88WT_peak_1365	AM270981	2617666	2619037
CBS513_88WT_peak_1366	AM270981	2625353	2627197
CBS513_88WT_peak_1367	AM270981	2632636	2633270
CBS513_88WT_peak_1368	AM270981	2639785	2640645
CBS513_88WT_peak_1369	AM270981	2642480	2642645
CBS513_88WT_peak_1370	AM270981	2645606	2646427
CBS513_88WT_peak_1371	AM270981	2648167	2649794
CBS513_88WT_peak_1372	AM270981	2651515	2652123
CBS513_88WT_peak_1373	AM270981	2652559	2653421
CBS513_88WT_peak_1374	AM270981	2655702	2655945
CBS513_88WT_peak_1375	AM270981	2657378	2657567
CBS513_88WT_peak_1376	AM270981	2658522	2659241
CBS513_88WT_peak_1377	AM270981	2662560	2664647
CBS513_88WT_peak_1378	AM270981	2668262	2668719
CBS513_88WT_peak_1379	AM270981	2670836	2671514
CBS513_88WT_peak_1380	AM270981	2675684	2678832
CBS513_88WT_peak_1381	AM270981	2686460	2687150
CBS513_88WT_peak_1382	AM270981	2689381	2689697
CBS513_88WT_peak_1383	AM270981	2693769	2694014
CBS513_88WT_peak_1384	AM270981	2699085	2699411
CBS513_88WT_peak_1385	AM270981	2703373	2703773
CBS513_88WT_peak_1386	AM270981	2705454	2705926
CBS513_88WT_peak_1387	AM270981	2708538	2708779
CBS513_88WT_peak_1388	AM270981	2710158	2710762
CBS513_88WT_peak_1389	AM270981	2722701	2723069
CBS513_88WT_peak_1390	AM270981	2726433	2726713
CBS513_88WT_peak_1391	AM270981	2728898	2729289
CBS513_88WT_peak_1392	AM270981	2730279	2730554
CBS513_88WT_peak_1393	AM270981	2733437	2733871
CBS513_88WT_peak_1394	AM270981	2738691	2739350
CBS513_88WT_peak_1395	AM270981	2742763	2743884
CBS513_88WT_peak_1396	AM270981	2748167	2748448
CBS513_88WT_peak_1397	AM270981	2751452	2752032
CBS513_88WT_peak_1398	AM270981	2752691	2755635
CBS513_88WT_peak_1399	AM270981	2758749	2759144
CBS513_88WT_peak_1400	AM270981	2766279	2767109
CBS513_88WT_peak_1401	AM270981	2768586	2769310
CBS513_88WT_peak_1402	AM270981	2773026	2778851
CBS513_88WT_peak_1403	AM270981	2779137	2779397
CBS513_88WT_peak_1404	AM270981	2781562	2784800
CBS513_88WT_peak_1405	AM270981	2789225	2791539
CBS513_88WT_peak_1406	AM270981	2804118	2804632
CBS513_88WT_peak_1407	AM270981	2806391	2807384
CBS513_88WT_peak_1408	AM270981	2810375	2810919
CBS513_88WT_peak_1409	AM270981	2815649	2818423
CBS513_88WT_peak_1410	AM270981	2825416	2826091
CBS513_88WT_peak_1411	AM270981	2828581	2828984
CBS513_88WT_peak_1412	AM270981	2834225	2834669
CBS513_88WT_peak_1413	AM270981	2839313	2840034
CBS513_88WT_peak_1414	AM270981	2841341	2844035
CBS513_88WT_peak_1415	AM270981	2848603	2849698
CBS513_88WT_peak_1416	AM270981	2851927	2852129
CBS513_88WT_peak_1417	AM270981	2856246	2857035
CBS513_88WT_peak_1418	AM270981	2861331	2862198
CBS513_88WT_peak_1419	AM270981	2864783	2865284
CBS513_88WT_peak_1420	AM270981	2869793	2870326
CBS513_88WT_peak_1421	AM270981	2870884	2872156
CBS513_88WT_peak_1422	AM270981	2875590	2875859
CBS513_88WT_peak_1423	AM270981	2876340	2878275
CBS513_88WT_peak_1424	AM270981	2882210	2882490
CBS513_88WT_peak_1425	AM270981	2884662	2885052
CBS513_88WT_peak_1426	AM270981	2885822	2886257
CBS513_88WT_peak_1427	AM270981	2887076	2887844
CBS513_88WT_peak_1428	AM270981	2892226	2892550
CBS513_88WT_peak_1429	AM270981	2894517	2895027
CBS513_88WT_peak_1430	AM270981	2897746	2900131
CBS513_88WT_peak_1431	AM270981	2900697	2901766
CBS513_88WT_peak_1432	AM270981	2908403	2908658
CBS513_88WT_peak_1433	AM270981	2914716	2916304
CBS513_88WT_peak_1434	AM270981	2918264	2918717
CBS513_88WT_peak_1435	AM270981	2920683	2920893
CBS513_88WT_peak_1436	AM270981	2923405	2924017
CBS513_88WT_peak_1437	AM270981	2925607	2925813
CBS513_88WT_peak_1438	AM270981	2929938	2931300
CBS513_88WT_peak_1439	AM270981	2936712	2937741
CBS513_88WT_peak_1440	AM270981	2939297	2939804
CBS513_88WT_peak_1441	AM270981	2941299	2942021
CBS513_88WT_peak_1442	AM270981	2945630	2948085
CBS513_88WT_peak_1443	AM270981	2951054	2953739
CBS513_88WT_peak_1444	AM270981	2956088	2956596
CBS513_88WT_peak_1445	AM270981	2963755	2966420
CBS513_88WT_peak_1446	AM270981	2971919	2972580
CBS513_88WT_peak_1447	AM270981	2974154	2975133
CBS513_88WT_peak_1448	AM270981	2976180	2977299
CBS513_88WT_peak_1449	AM270981	2979687	2980924
CBS513_88WT_peak_1450	AM270981	2987944	2988474
CBS513_88WT_peak_1451	AM270981	2991956	2992501
CBS513_88WT_peak_1452	AM270981	2997559	2998638
CBS513_88WT_peak_1453	AM270981	2999839	3000563
CBS513_88WT_peak_1454	AM270981	3004598	3005259
CBS513_88WT_peak_1455	AM270981	3008756	3010260
CBS513_88WT_peak_1456	AM270981	3010498	3010695
CBS513_88WT_peak_1457	AM270981	3017653	3020748
CBS513_88WT_peak_1458	AM270981	3025226	3025483
CBS513_88WT_peak_1459	AM270981	3028537	3029158
CBS513_88WT_peak_1460	AM270981	3033707	3034022
CBS513_88WT_peak_1461	AM270981	3034694	3035084
CBS513_88WT_peak_1462	AM270981	3038145	3040761
CBS513_88WT_peak_1463	AM270981	3043741	3044230
CBS513_88WT_peak_1464	AM270981	3045298	3048314
CBS513_88WT_peak_1465	AM270981	3054286	3054556
CBS513_88WT_peak_1466	AM270981	3059077	3059627
CBS513_88WT_peak_1467	AM270981	3061805	3062803
CBS513_88WT_peak_1468	AM270981	3082282	3082519
CBS513_88WT_peak_1469	AM270981	3084171	3085030
CBS513_88WT_peak_1470	AM270981	3085505	3085949
CBS513_88WT_peak_1471	AM270981	3099022	3100177
CBS513_88WT_peak_1472	AM270981	3101512	3103431
CBS513_88WT_peak_1473	AM270981	3113071	3114766
CBS513_88WT_peak_1474	AM270981	3120220	3121069
CBS513_88WT_peak_1475	AM270981	3123798	3124561
CBS513_88WT_peak_1476	AM270981	3135338	3135671
CBS513_88WT_peak_1477	AM270981	3141772	3143089
CBS513_88WT_peak_1478	AM270981	3146550	3147388
CBS513_88WT_peak_1479	AM270981	3152843	3153709
CBS513_88WT_peak_1480	AM270981	3159175	3160595
CBS513_88WT_peak_1481	AM270981	3160902	3161198
CBS513_88WT_peak_1482	AM270981	3163092	3164055
CBS513_88WT_peak_1483	AM270981	3165722	3166736
CBS513_88WT_peak_1484	AM270981	3169667	3170388
CBS513_88WT_peak_1485	AM270981	3173392	3173847
CBS513_88WT_peak_1486	AM270981	3178805	3180622
CBS513_88WT_peak_1487	AM270981	3188760	3189649
CBS513_88WT_peak_1488	AM270981	3193793	3195077
CBS513_88WT_peak_1489	AM270981	3207241	3208437
CBS513_88WT_peak_1490	AM270981	3211173	3211481
CBS513_88WT_peak_1491	AM270981	3216631	3218334
CBS513_88WT_peak_1492	AM270981	3219260	3220348
CBS513_88WT_peak_1493	AM270981	3224654	3225253
CBS513_88WT_peak_1494	AM270981	3228972	3229896
CBS513_88WT_peak_1495	AM270981	3233295	3234492
CBS513_88WT_peak_1496	AM270981	3237900	3240405
CBS513_88WT_peak_1497	AM270981	3245631	3248059
CBS513_88WT_peak_1498	AM270981	3250277	3251407
CBS513_88WT_peak_1499	AM270981	3253572	3254553
CBS513_88WT_peak_1500	AM270981	3259481	3259741
CBS513_88WT_peak_1501	AM270981	3261087	3262324
CBS513_88WT_peak_1502	AM270981	3269935	3271043
CBS513_88WT_peak_1503	AM270981	3275920	3276478
CBS513_88WT_peak_1504	AM270981	3284587	3285883
CBS513_88WT_peak_1505	AM270981	3288608	3290269
CBS513_88WT_peak_1506	AM270981	3294043	3294789
CBS513_88WT_peak_1507	AM270981	3297255	3297686
CBS513_88WT_peak_1508	AM270981	3298803	3299953
CBS513_88WT_peak_1509	AM270981	3301995	3303514
CBS513_88WT_peak_1510	AM270981	3307499	3307804
CBS513_88WT_peak_1511	AM270981	3311351	3312158
CBS513_88WT_peak_1512	AM270981	3313451	3314787
CBS513_88WT_peak_1513	AM270981	3320847	3322024
CBS513_88WT_peak_1514	AM270981	3324382	3325464
CBS513_88WT_peak_1515	AM270981	3328564	3329422
CBS513_88WT_peak_1516	AM270981	3333091	3335092
CBS513_88WT_peak_1517	AM270981	3338273	3338662
CBS513_88WT_peak_1518	AM270981	3342840	3343303
CBS513_88WT_peak_1519	AM270981	3345347	3346212
CBS513_88WT_peak_1520	AM270981	3353562	3354333
CBS513_88WT_peak_1521	AM270981	3357005	3357328
CBS513_88WT_peak_1522	AM270981	3370464	3372913
CBS513_88WT_peak_1523	AM270981	3379908	3383112
CBS513_88WT_peak_1524	AM270981	3387471	3387646
CBS513_88WT_peak_1525	AM270981	3388859	3389793
CBS513_88WT_peak_1526	AM270981	3392762	3393261
CBS513_88WT_peak_1527	AM270981	3397225	3399474
CBS513_88WT_peak_1528	AM270981	3403041	3403347
CBS513_88WT_peak_1529	AM270981	3409427	3410379
CBS513_88WT_peak_1530	AM270981	3411103	3411634
CBS513_88WT_peak_1531	AM270981	3411814	3412067
CBS513_88WT_peak_1532	AM270981	3412581	3413098
CBS513_88WT_peak_1533	AM270981	3413854	3414551
CBS513_88WT_peak_1534	AM270981	3415958	3416410
CBS513_88WT_peak_1535	AM270981	3416824	3417053
CBS513_88WT_peak_1536	AM270981	3418176	3418805
CBS513_88WT_peak_1537	AM270981	3419079	3419475
CBS513_88WT_peak_1538	AM270981	3421468	3422777
CBS513_88WT_peak_1539	AM270981	3423276	3424132
CBS513_88WT_peak_1540	AM270981	3424531	3425948
CBS513_88WT_peak_1541	AM270981	3426359	3426882
CBS513_88WT_peak_1542	AM270981	3432731	3433457
CBS513_88WT_peak_1543	AM270981	3434743	3436596
CBS513_88WT_peak_1544	AM270981	3439382	3440190
CBS513_88WT_peak_1545	AM270981	3440426	3441269
CBS513_88WT_peak_1546	AM270981	3444750	3445444
CBS513_88WT_peak_1547	AM270981	3447441	3447898
CBS513_88WT_peak_1548	AM270981	3452313	3453426
CBS513_88WT_peak_1549	AM270981	3455107	3455634
CBS513_88WT_peak_1550	AM270981	3456408	3457938
CBS513_88WT_peak_1551	AM270981	3462679	3463958
CBS513_88WT_peak_1552	AM270981	3470374	3471203
CBS513_88WT_peak_1553	AM270981	3472473	3473425
CBS513_88WT_peak_1554	AM270981	3474237	3474789
CBS513_88WT_peak_1555	AM270981	3475998	3476208
CBS513_88WT_peak_1556	AM270981	3481993	3482869
CBS513_88WT_peak_1557	AM270981	3484315	3484776
CBS513_88WT_peak_1558	AM270981	3487550	3487718
CBS513_88WT_peak_1559	AM270981	3490479	3490852
CBS513_88WT_peak_1560	AM270981	3491068	3494308
CBS513_88WT_peak_1561	AM270981	3498833	3500032
CBS513_88WT_peak_1562	AM270981	3502416	3502919
CBS513_88WT_peak_1563	AM270981	3505967	3508267
CBS513_88WT_peak_1564	AM270981	3512108	3512926
CBS513_88WT_peak_1565	AM270981	3513286	3513883
CBS513_88WT_peak_1566	AM270981	3515690	3516179
CBS513_88WT_peak_1567	AM270981	3521450	3521791
CBS513_88WT_peak_1568	AM270981	3524828	3526972
CBS513_88WT_peak_1569	AM270981	3535877	3536129
CBS513_88WT_peak_1570	AM270981	3538043	3538538
CBS513_88WT_peak_1571	AM270981	3542156	3542834
CBS513_88WT_peak_1572	AM270981	3548858	3549049
CBS513_88WT_peak_1573	AM270981	3552527	3553519
CBS513_88WT_peak_1574	AM270981	3560904	3563184
CBS513_88WT_peak_1575	AM270981	3568315	3568527
CBS513_88WT_peak_1576	AM270981	3573675	3574590
CBS513_88WT_peak_1577	AM270981	3576481	3577203
CBS513_88WT_peak_1578	AM270981	3581264	3582202
CBS513_88WT_peak_1579	AM270981	3584512	3585157
CBS513_88WT_peak_1580	AM270981	3594827	3595368
CBS513_88WT_peak_1581	AM270981	3596359	3597007
CBS513_88WT_peak_1582	AM270981	3600104	3601485
CBS513_88WT_peak_1583	AM270981	3602886	3603860
CBS513_88WT_peak_1584	AM270981	3605903	3606714
CBS513_88WT_peak_1585	AM270981	3609812	3610951
CBS513_88WT_peak_1586	AM270981	3612565	3613207
CBS513_88WT_peak_1587	AM270981	3616518	3617406
CBS513_88WT_peak_1588	AM270981	3618785	3619135
CBS513_88WT_peak_1589	AM270981	3619354	3619697
CBS513_88WT_peak_1590	AM270981	3622230	3622884
CBS513_88WT_peak_1591	AM270982	5424	6253
CBS513_88WT_peak_1592	AM270982	8499	9035
CBS513_88WT_peak_1593	AM270982	13821	14148
CBS513_88WT_peak_1594	AM270982	16734	17350
CBS513_88WT_peak_1595	AM270982	19855	20282
CBS513_88WT_peak_1596	AM270982	20654	21442
CBS513_88WT_peak_1597	AM270982	21965	22807
CBS513_88WT_peak_1598	AM270982	24694	25366
CBS513_88WT_peak_1599	AM270982	27237	28812
CBS513_88WT_peak_1600	AM270982	34890	36520
CBS513_88WT_peak_1601	AM270982	38132	39009
CBS513_88WT_peak_1602	AM270982	43175	44780
CBS513_88WT_peak_1603	AM270982	46505	47487
CBS513_88WT_peak_1604	AM270982	51433	51982
CBS513_88WT_peak_1605	AM270982	53002	54413
CBS513_88WT_peak_1606	AM270982	60078	61736
CBS513_88WT_peak_1607	AM270982	63414	63747
CBS513_88WT_peak_1608	AM270982	71067	72152
CBS513_88WT_peak_1609	AM270982	75877	76469
CBS513_88WT_peak_1610	AM270982	79097	79951
CBS513_88WT_peak_1611	AM270982	82133	82370
CBS513_88WT_peak_1612	AM270982	83754	85108
CBS513_88WT_peak_1613	AM270982	88410	89186
CBS513_88WT_peak_1614	AM270982	91375	92545
CBS513_88WT_peak_1615	AM270982	95249	96319
CBS513_88WT_peak_1616	AM270982	97659	98218
CBS513_88WT_peak_1617	AM270982	104146	105823
CBS513_88WT_peak_1618	AM270982	114585	115143
CBS513_88WT_peak_1619	AM270982	123684	126569
CBS513_88WT_peak_1620	AM270982	137410	138085
CBS513_88WT_peak_1621	AM270982	143460	146245
CBS513_88WT_peak_1622	AM270982	148368	149393
CBS513_88WT_peak_1623	AM270982	151015	151884
CBS513_88WT_peak_1624	AM270982	154411	156066
CBS513_88WT_peak_1625	AM270982	158217	159518
CBS513_88WT_peak_1626	AM270982	160249	161397
CBS513_88WT_peak_1627	AM270982	172945	173608
CBS513_88WT_peak_1628	AM270982	179173	179505
CBS513_88WT_peak_1629	AM270982	181344	181901
CBS513_88WT_peak_1630	AM270982	183677	184834
CBS513_88WT_peak_1631	AM270982	188566	189086
CBS513_88WT_peak_1632	AM270982	192702	193274
CBS513_88WT_peak_1633	AM270982	193753	194821
CBS513_88WT_peak_1634	AM270982	199523	200488
CBS513_88WT_peak_1635	AM270982	202484	204248
CBS513_88WT_peak_1636	AM270982	207414	209181
CBS513_88WT_peak_1637	AM270982	212058	214881
CBS513_88WT_peak_1638	AM270982	217957	218602
CBS513_88WT_peak_1639	AM270982	219368	220019
CBS513_88WT_peak_1640	AM270982	221844	222773
CBS513_88WT_peak_1641	AM270982	223467	223855
CBS513_88WT_peak_1642	AM270982	225569	226050
CBS513_88WT_peak_1643	AM270982	227301	227870
CBS513_88WT_peak_1644	AM270982	228580	229757
CBS513_88WT_peak_1645	AM270982	232023	232849
CBS513_88WT_peak_1646	AM270982	238325	239032
CBS513_88WT_peak_1647	AM270982	240856	241298
CBS513_88WT_peak_1648	AM270982	242323	242853
CBS513_88WT_peak_1649	AM270982	244902	245453
CBS513_88WT_peak_1650	AM270982	247804	248610
CBS513_88WT_peak_1651	AM270982	250438	250681
CBS513_88WT_peak_1652	AM270982	253015	254365
CBS513_88WT_peak_1653	AM270982	261459	262944
CBS513_88WT_peak_1654	AM270982	265963	266500
CBS513_88WT_peak_1655	AM270982	276269	276535
CBS513_88WT_peak_1656	AM270982	282061	283007
CBS513_88WT_peak_1657	AM270982	286102	286630
CBS513_88WT_peak_1658	AM270982	287505	288975
CBS513_88WT_peak_1659	AM270982	290182	291081
CBS513_88WT_peak_1660	AM270982	304293	306330
CBS513_88WT_peak_1661	AM270982	308903	309663
CBS513_88WT_peak_1662	AM270982	310710	310892
CBS513_88WT_peak_1663	AM270982	312193	312816
CBS513_88WT_peak_1664	AM270982	315184	315712
CBS513_88WT_peak_1665	AM270982	316936	317362
CBS513_88WT_peak_1666	AM270982	320114	320651
CBS513_88WT_peak_1667	AM270982	325551	326487
CBS513_88WT_peak_1668	AM270982	332029	332550
CBS513_88WT_peak_1669	AM270982	333485	336329
CBS513_88WT_peak_1670	AM270982	343408	343676
CBS513_88WT_peak_1671	AM270982	344269	344458
CBS513_88WT_peak_1672	AM270982	352733	353679
CBS513_88WT_peak_1673	AM270982	364693	366236
CBS513_88WT_peak_1674	AM270982	367776	368765
CBS513_88WT_peak_1675	AM270982	371645	372165
CBS513_88WT_peak_1676	AM270982	379409	379969
CBS513_88WT_peak_1677	AM270982	382258	382788
CBS513_88WT_peak_1678	AM270982	386292	389280
CBS513_88WT_peak_1679	AM270982	391697	392278
CBS513_88WT_peak_1680	AM270982	393561	394245
CBS513_88WT_peak_1681	AM270982	396808	397729
CBS513_88WT_peak_1682	AM270982	402312	402695
CBS513_88WT_peak_1683	AM270982	406771	407165
CBS513_88WT_peak_1684	AM270982	408858	409845
CBS513_88WT_peak_1685	AM270982	411644	411871
CBS513_88WT_peak_1686	AM270982	415816	416535
CBS513_88WT_peak_1687	AM270982	420053	421220
CBS513_88WT_peak_1688	AM270982	425437	427916
CBS513_88WT_peak_1689	AM270982	430148	430621
CBS513_88WT_peak_1690	AM270982	433625	434252
CBS513_88WT_peak_1691	AM270982	436398	436691
CBS513_88WT_peak_1692	AM270982	440658	441094
CBS513_88WT_peak_1693	AM270982	442495	443724
CBS513_88WT_peak_1694	AM270982	448159	450643
CBS513_88WT_peak_1695	AM270982	453707	456318
CBS513_88WT_peak_1696	AM270982	459572	460245
CBS513_88WT_peak_1697	AM270982	462640	463260
CBS513_88WT_peak_1698	AM270982	463585	465368
CBS513_88WT_peak_1699	AM270982	468762	469171
CBS513_88WT_peak_1700	AM270982	471270	472075
CBS513_88WT_peak_1701	AM270982	472423	473751
CBS513_88WT_peak_1702	AM270982	476686	476889
CBS513_88WT_peak_1703	AM270982	478894	479852
CBS513_88WT_peak_1704	AM270982	480234	480842
CBS513_88WT_peak_1705	AM270982	488504	489370
CBS513_88WT_peak_1706	AM270982	492157	493064
CBS513_88WT_peak_1707	AM270982	498921	499961
CBS513_88WT_peak_1708	AM270982	501016	502616
CBS513_88WT_peak_1709	AM270982	504989	505842
CBS513_88WT_peak_1710	AM270982	506562	507420
CBS513_88WT_peak_1711	AM270982	511989	513016
CBS513_88WT_peak_1712	AM270982	514197	514598
CBS513_88WT_peak_1713	AM270982	517653	518096
CBS513_88WT_peak_1714	AM270982	521637	522112
CBS513_88WT_peak_1715	AM270982	525979	526339
CBS513_88WT_peak_1716	AM270982	530110	530991
CBS513_88WT_peak_1717	AM270982	533167	533707
CBS513_88WT_peak_1718	AM270982	533941	534387
CBS513_88WT_peak_1719	AM270982	534762	535140
CBS513_88WT_peak_1720	AM270982	536929	538552
CBS513_88WT_peak_1721	AM270982	541496	543199
CBS513_88WT_peak_1722	AM270982	545574	545957
CBS513_88WT_peak_1723	AM270982	549326	550291
CBS513_88WT_peak_1724	AM270982	552385	552679
CBS513_88WT_peak_1725	AM270982	555136	556627
CBS513_88WT_peak_1726	AM270982	563758	564906
CBS513_88WT_peak_1727	AM270982	568490	569095
CBS513_88WT_peak_1728	AM270982	570999	571922
CBS513_88WT_peak_1729	AM270982	573220	573965
CBS513_88WT_peak_1730	AM270982	575712	576568
CBS513_88WT_peak_1731	AM270982	581526	581929
CBS513_88WT_peak_1732	AM270982	584195	584828
CBS513_88WT_peak_1733	AM270982	589408	589971
CBS513_88WT_peak_1734	AM270982	593623	594460
CBS513_88WT_peak_1735	AM270982	597160	598164
CBS513_88WT_peak_1736	AM270982	599261	600160
CBS513_88WT_peak_1737	AM270982	603675	604947
CBS513_88WT_peak_1738	AM270982	606060	606924
CBS513_88WT_peak_1739	AM270982	610550	611390
CBS513_88WT_peak_1740	AM270982	618104	619069
CBS513_88WT_peak_1741	AM270982	621848	622380
CBS513_88WT_peak_1742	AM270982	632542	636199
CBS513_88WT_peak_1743	AM270982	640190	640784
CBS513_88WT_peak_1744	AM270982	641562	643805
CBS513_88WT_peak_1745	AM270982	648604	649218
CBS513_88WT_peak_1746	AM270982	650009	652167
CBS513_88WT_peak_1747	AM270982	656598	657161
CBS513_88WT_peak_1748	AM270982	657952	662520
CBS513_88WT_peak_1749	AM270982	669627	671343
CBS513_88WT_peak_1750	AM270982	675567	676558
CBS513_88WT_peak_1751	AM270982	680294	682250
CBS513_88WT_peak_1752	AM270982	685283	686218
CBS513_88WT_peak_1753	AM270982	687198	687884
CBS513_88WT_peak_1754	AM270982	691632	692399
CBS513_88WT_peak_1755	AM270982	692787	693578
CBS513_88WT_peak_1756	AM270982	695230	695746
CBS513_88WT_peak_1757	AM270982	698998	699601
CBS513_88WT_peak_1758	AM270982	703329	704184
CBS513_88WT_peak_1759	AM270982	705581	706087
CBS513_88WT_peak_1760	AM270982	712476	713257
CBS513_88WT_peak_1761	AM270982	718656	720414
CBS513_88WT_peak_1762	AM270982	723206	724172
CBS513_88WT_peak_1763	AM270982	729217	729922
CBS513_88WT_peak_1764	AM270982	731886	732073
CBS513_88WT_peak_1765	AM270982	741915	743966
CBS513_88WT_peak_1766	AM270982	745446	745924
CBS513_88WT_peak_1767	AM270982	747990	749956
CBS513_88WT_peak_1768	AM270982	753675	753944
CBS513_88WT_peak_1769	AM270982	754637	755260
CBS513_88WT_peak_1770	AM270982	758239	759589
CBS513_88WT_peak_1771	AM270982	762852	764572
CBS513_88WT_peak_1772	AM270982	768694	770425
CBS513_88WT_peak_1773	AM270982	773871	775282
CBS513_88WT_peak_1774	AM270982	777890	778195
CBS513_88WT_peak_1775	AM270982	780139	781118
CBS513_88WT_peak_1776	AM270982	783012	783457
CBS513_88WT_peak_1777	AM270982	785831	786160
CBS513_88WT_peak_1778	AM270982	787456	789239
CBS513_88WT_peak_1779	AM270982	791802	793046
CBS513_88WT_peak_1780	AM270982	793695	794997
CBS513_88WT_peak_1781	AM270982	796424	796900
CBS513_88WT_peak_1782	AM270982	799111	799699
CBS513_88WT_peak_1783	AM270982	800793	802147
CBS513_88WT_peak_1784	AM270982	808687	809705
CBS513_88WT_peak_1785	AM270982	817091	817427
CBS513_88WT_peak_1786	AM270982	817858	822215
CBS513_88WT_peak_1787	AM270982	822384	823114
CBS513_88WT_peak_1788	AM270982	829453	832852
CBS513_88WT_peak_1789	AM270982	837096	837556
CBS513_88WT_peak_1790	AM270982	839961	840427
CBS513_88WT_peak_1791	AM270982	845982	847179
CBS513_88WT_peak_1792	AM270982	850589	852222
CBS513_88WT_peak_1793	AM270982	861770	862284
CBS513_88WT_peak_1794	AM270982	866322	867887
CBS513_88WT_peak_1795	AM270982	871002	873086
CBS513_88WT_peak_1796	AM270982	874298	876105
CBS513_88WT_peak_1797	AM270982	876790	878411
CBS513_88WT_peak_1798	AM270982	881220	881441
CBS513_88WT_peak_1799	AM270982	886989	889229
CBS513_88WT_peak_1800	AM270982	895342	897473
CBS513_88WT_peak_1801	AM270982	901425	901815
CBS513_88WT_peak_1802	AM270982	904610	905809
CBS513_88WT_peak_1803	AM270982	907652	910177
CBS513_88WT_peak_1804	AM270982	914939	916360
CBS513_88WT_peak_1805	AM270982	920314	921140
CBS513_88WT_peak_1806	AM270982	923909	925161
CBS513_88WT_peak_1807	AM270982	928442	928834
CBS513_88WT_peak_1808	AM270982	931281	932566
CBS513_88WT_peak_1809	AM270982	933445	934746
CBS513_88WT_peak_1810	AM270982	937509	937788
CBS513_88WT_peak_1811	AM270982	941516	942159
CBS513_88WT_peak_1812	AM270982	943723	945452
CBS513_88WT_peak_1813	AM270982	946856	947290
CBS513_88WT_peak_1814	AM270982	952515	954019
CBS513_88WT_peak_1815	AM270982	954753	956234
CBS513_88WT_peak_1816	AM270982	958155	958711
CBS513_88WT_peak_1817	AM270982	961789	962109
CBS513_88WT_peak_1818	AM270982	962299	963314
CBS513_88WT_peak_1819	AM270982	965829	967893
CBS513_88WT_peak_1820	AM270982	971356	972481
CBS513_88WT_peak_1821	AM270982	974460	975119
CBS513_88WT_peak_1822	AM270982	977254	977512
CBS513_88WT_peak_1823	AM270982	978962	980845
CBS513_88WT_peak_1824	AM270982	983355	985111
CBS513_88WT_peak_1825	AM270982	988049	988252
CBS513_88WT_peak_1826	AM270982	991838	993068
CBS513_88WT_peak_1827	AM270982	996713	996969
CBS513_88WT_peak_1828	AM270982	998293	998598
CBS513_88WT_peak_1829	AM270982	999098	999310
CBS513_88WT_peak_1830	AM270982	1000399	1002186
CBS513_88WT_peak_1831	AM270982	1010704	1011412
CBS513_88WT_peak_1832	AM270982	1012150	1013126
CBS513_88WT_peak_1833	AM270982	1017383	1019724
CBS513_88WT_peak_1834	AM270982	1020836	1021161
CBS513_88WT_peak_1835	AM270982	1023793	1025451
CBS513_88WT_peak_1836	AM270982	1032899	1033888
CBS513_88WT_peak_1837	AM270982	1039028	1039318
CBS513_88WT_peak_1838	AM270982	1044448	1044829
CBS513_88WT_peak_1839	AM270982	1047893	1048607
CBS513_88WT_peak_1840	AM270982	1051337	1051790
CBS513_88WT_peak_1841	AM270982	1053104	1053852
CBS513_88WT_peak_1842	AM270982	1057173	1057616
CBS513_88WT_peak_1843	AM270982	1057900	1060851
CBS513_88WT_peak_1844	AM270982	1061043	1061982
CBS513_88WT_peak_1845	AM270982	1066530	1067792
CBS513_88WT_peak_1846	AM270982	1068959	1069225
CBS513_88WT_peak_1847	AM270982	1070149	1070344
CBS513_88WT_peak_1848	AM270982	1078131	1078772
CBS513_88WT_peak_1849	AM270982	1080701	1081546
CBS513_88WT_peak_1850	AM270982	1081826	1084604
CBS513_88WT_peak_1851	AM270982	1087347	1087696
CBS513_88WT_peak_1852	AM270982	1091973	1092267
CBS513_88WT_peak_1853	AM270982	1099370	1100467
CBS513_88WT_peak_1854	AM270982	1101862	1102788
CBS513_88WT_peak_1855	AM270982	1110181	1110489
CBS513_88WT_peak_1856	AM270982	1113720	1114517
CBS513_88WT_peak_1857	AM270982	1116144	1116377
CBS513_88WT_peak_1858	AM270982	1117439	1120704
CBS513_88WT_peak_1859	AM270982	1124119	1124752
CBS513_88WT_peak_1860	AM270982	1128774	1129191
CBS513_88WT_peak_1861	AM270982	1132489	1134031
CBS513_88WT_peak_1862	AM270982	1135219	1136567
CBS513_88WT_peak_1863	AM270982	1138509	1141345
CBS513_88WT_peak_1864	AM270982	1154844	1155974
CBS513_88WT_peak_1865	AM270982	1159350	1160790
CBS513_88WT_peak_1866	AM270982	1163420	1164288
CBS513_88WT_peak_1867	AM270982	1176221	1179232
CBS513_88WT_peak_1868	AM270982	1181235	1182173
CBS513_88WT_peak_1869	AM270982	1188731	1189485
CBS513_88WT_peak_1870	AM270982	1193682	1194247
CBS513_88WT_peak_1871	AM270982	1196236	1196636
CBS513_88WT_peak_1872	AM270982	1196918	1198684
CBS513_88WT_peak_1873	AM270982	1201340	1202346
CBS513_88WT_peak_1874	AM270982	1203681	1203881
CBS513_88WT_peak_1875	AM270982	1204454	1204700
CBS513_88WT_peak_1876	AM270982	1232815	1233627
CBS513_88WT_peak_1877	AM270982	1233941	1235600
CBS513_88WT_peak_1878	AM270982	1239664	1242714
CBS513_88WT_peak_1879	AM270982	1248683	1248921
CBS513_88WT_peak_1880	AM270982	1249795	1250279
CBS513_88WT_peak_1881	AM270982	1252494	1252831
CBS513_88WT_peak_1882	AM270982	1254875	1255088
CBS513_88WT_peak_1883	AM270982	1262255	1263111
CBS513_88WT_peak_1884	AM270982	1277202	1277852
CBS513_88WT_peak_1885	AM270982	1281428	1282884
CBS513_88WT_peak_1886	AM270982	1286584	1287555
CBS513_88WT_peak_1887	AM270982	1288934	1289999
CBS513_88WT_peak_1888	AM270982	1291284	1291640
CBS513_88WT_peak_1889	AM270982	1298211	1298690
CBS513_88WT_peak_1890	AM270982	1314996	1315658
CBS513_88WT_peak_1891	AM270982	1318841	1320777
CBS513_88WT_peak_1892	AM270982	1324935	1325181
CBS513_88WT_peak_1893	AM270982	1328989	1329486
CBS513_88WT_peak_1894	AM270982	1332911	1333332
CBS513_88WT_peak_1895	AM270982	1341579	1341879
CBS513_88WT_peak_1896	AM270982	1342945	1343484
CBS513_88WT_peak_1897	AM270982	1354031	1354531
CBS513_88WT_peak_1898	AM270982	1359298	1359742
CBS513_88WT_peak_1899	AM270982	1360730	1361294
CBS513_88WT_peak_1900	AM270982	1367506	1367806
CBS513_88WT_peak_1901	AM270982	1374416	1377126
CBS513_88WT_peak_1902	AM270982	1378462	1379428
CBS513_88WT_peak_1903	AM270982	1382488	1384268
CBS513_88WT_peak_1904	AM270982	1388201	1388807
CBS513_88WT_peak_1905	AM270982	1395396	1395820
CBS513_88WT_peak_1906	AM270982	1398929	1399154
CBS513_88WT_peak_1907	AM270982	1403152	1404926
CBS513_88WT_peak_1908	AM270982	1408971	1409672
CBS513_88WT_peak_1909	AM270982	1411257	1411697
CBS513_88WT_peak_1910	AM270982	1413930	1415381
CBS513_88WT_peak_1911	AM270982	1416696	1419028
CBS513_88WT_peak_1912	AM270982	1419938	1420565
CBS513_88WT_peak_1913	AM270982	1423504	1424321
CBS513_88WT_peak_1914	AM270982	1427025	1427957
CBS513_88WT_peak_1915	AM270982	1430219	1430777
CBS513_88WT_peak_1916	AM270982	1431228	1431658
CBS513_88WT_peak_1917	AM270982	1432580	1433119
CBS513_88WT_peak_1918	AM270982	1435682	1435960
CBS513_88WT_peak_1919	AM270982	1439162	1440397
CBS513_88WT_peak_1920	AM270982	1442283	1442931
CBS513_88WT_peak_1921	AM270982	1445059	1446348
CBS513_88WT_peak_1922	AM270982	1447366	1447715
CBS513_88WT_peak_1923	AM270982	1448700	1450202
CBS513_88WT_peak_1924	AM270982	1452289	1452568
CBS513_88WT_peak_1925	AM270982	1453576	1454114
CBS513_88WT_peak_1926	AM270982	1455546	1456390
CBS513_88WT_peak_1927	AM270982	1459004	1460752
CBS513_88WT_peak_1928	AM270982	1464291	1465065
CBS513_88WT_peak_1929	AM270982	1465731	1467212
CBS513_88WT_peak_1930	AM270982	1468640	1469170
CBS513_88WT_peak_1931	AM270982	1469339	1470169
CBS513_88WT_peak_1932	AM270982	1476611	1476957
CBS513_88WT_peak_1933	AM270982	1479304	1480800
CBS513_88WT_peak_1934	AM270982	1482136	1483982
CBS513_88WT_peak_1935	AM270982	1486080	1486543
CBS513_88WT_peak_1936	AM270982	1488487	1489572
CBS513_88WT_peak_1937	AM270982	1490923	1491700
CBS513_88WT_peak_1938	AM270982	1494921	1495778
CBS513_88WT_peak_1939	AM270982	1499950	1500978
CBS513_88WT_peak_1940	AM270982	1503140	1504588
CBS513_88WT_peak_1941	AM270982	1513898	1518568
CBS513_88WT_peak_1942	AM270982	1521706	1522146
CBS513_88WT_peak_1943	AM270982	1524512	1525589
CBS513_88WT_peak_1944	AM270982	1526705	1527023
CBS513_88WT_peak_1945	AM270982	1528954	1529828
CBS513_88WT_peak_1946	AM270982	1531315	1531922
CBS513_88WT_peak_1947	AM270982	1534832	1536491
CBS513_88WT_peak_1948	AM270982	1537991	1538650
CBS513_88WT_peak_1949	AM270982	1541330	1541905
CBS513_88WT_peak_1950	AM270982	1544893	1545396
CBS513_88WT_peak_1951	AM270982	1548239	1551386
CBS513_88WT_peak_1952	AM270982	1559084	1562816
CBS513_88WT_peak_1953	AM270982	1566673	1567341
CBS513_88WT_peak_1954	AM270982	1567923	1568923
CBS513_88WT_peak_1955	AM270982	1570197	1571124
CBS513_88WT_peak_1956	AM270982	1574821	1575094
CBS513_88WT_peak_1957	AM270982	1576865	1577621
CBS513_88WT_peak_1958	AM270982	1579422	1579588
CBS513_88WT_peak_1959	AM270982	1580573	1580970
CBS513_88WT_peak_1960	AM270982	1583516	1584436
CBS513_88WT_peak_1961	AM270982	1586858	1588903
CBS513_88WT_peak_1962	AM270982	1591292	1591960
CBS513_88WT_peak_1963	AM270982	1595099	1596242
CBS513_88WT_peak_1964	AM270982	1600141	1601104
CBS513_88WT_peak_1965	AM270982	1603622	1605407
CBS513_88WT_peak_1966	AM270982	1607930	1608711
CBS513_88WT_peak_1967	AM270983	467	1204
CBS513_88WT_peak_1968	AM270983	4994	5634
CBS513_88WT_peak_1969	AM270983	8103	9427
CBS513_88WT_peak_1970	AM270983	10652	11271
CBS513_88WT_peak_1971	AM270983	14150	16173
CBS513_88WT_peak_1972	AM270983	18125	18553
CBS513_88WT_peak_1973	AM270983	19581	20375
CBS513_88WT_peak_1974	AM270983	21743	22235
CBS513_88WT_peak_1975	AM270983	24764	25291
CBS513_88WT_peak_1976	AM270983	27576	28029
CBS513_88WT_peak_1977	AM270983	31712	32132
CBS513_88WT_peak_1978	AM270983	33971	34779
CBS513_88WT_peak_1979	AM270983	40295	41517
CBS513_88WT_peak_1980	AM270983	44257	45953
CBS513_88WT_peak_1981	AM270983	49206	50981
CBS513_88WT_peak_1982	AM270983	56803	60582
CBS513_88WT_peak_1983	AM270983	62030	62324
CBS513_88WT_peak_1984	AM270983	67726	68253
CBS513_88WT_peak_1985	AM270983	77122	77781
CBS513_88WT_peak_1986	AM270983	80392	80680
CBS513_88WT_peak_1987	AM270983	83977	84546
CBS513_88WT_peak_1988	AM270983	86728	89227
CBS513_88WT_peak_1989	AM270983	89599	90569
CBS513_88WT_peak_1990	AM270983	90744	91140
CBS513_88WT_peak_1991	AM270983	93666	94161
CBS513_88WT_peak_1992	AM270983	96014	96686
CBS513_88WT_peak_1993	AM270983	97296	97467
CBS513_88WT_peak_1994	AM270983	97714	98161
CBS513_88WT_peak_1995	AM270983	100543	100710
CBS513_88WT_peak_1996	AM270983	100942	102162
CBS513_88WT_peak_1997	AM270983	104827	105409
CBS513_88WT_peak_1998	AM270983	107594	108725
CBS513_88WT_peak_1999	AM270983	113464	114855
[truncated: 5,432 more rows]

## Sheet: AORIB40_peak
peak_ID	chr	strart	end
AORIB40_peak_1	1	63	421
AORIB40_peak_2	1	1523	1647
AORIB40_peak_3	1	2554	3336
AORIB40_peak_4	1	4093	4646
AORIB40_peak_5	1	11580	11925
AORIB40_peak_6	1	15092	15349
AORIB40_peak_7	1	18369	18605
AORIB40_peak_8	1	27944	28380
AORIB40_peak_9	1	30356	30491
AORIB40_peak_10	1	32220	32435
AORIB40_peak_11	1	41815	42338
AORIB40_peak_12	1	55318	57032
AORIB40_peak_13	1	59958	60216
AORIB40_peak_14	1	71565	72019
AORIB40_peak_15	1	78582	79136
AORIB40_peak_16	1	92182	92740
AORIB40_peak_17	1	102219	102609
AORIB40_peak_18	1	113381	113690
AORIB40_peak_19	1	120725	121201
AORIB40_peak_20	1	123543	123718
AORIB40_peak_21	1	129444	130012
AORIB40_peak_22	1	132325	133523
AORIB40_peak_23	1	136547	137768
AORIB40_peak_24	1	139721	140254
AORIB40_peak_25	1	154380	154787
AORIB40_peak_26	1	155186	155929
AORIB40_peak_27	1	158037	159583
AORIB40_peak_28	1	164713	166211
AORIB40_peak_29	1	172875	173665
AORIB40_peak_30	1	176563	177757
AORIB40_peak_31	1	187613	188418
AORIB40_peak_32	1	195809	196016
AORIB40_peak_33	1	202518	203071
AORIB40_peak_34	1	226416	226727
AORIB40_peak_35	1	232342	233652
AORIB40_peak_36	1	235741	236278
AORIB40_peak_37	1	239588	239763
AORIB40_peak_38	1	244348	245090
AORIB40_peak_39	1	246860	247636
AORIB40_peak_40	1	257602	257918
AORIB40_peak_41	1	267044	267520
AORIB40_peak_42	1	271087	271795
AORIB40_peak_43	1	274190	275049
AORIB40_peak_44	1	278287	278498
AORIB40_peak_45	1	279194	279555
AORIB40_peak_46	1	280051	280277
AORIB40_peak_47	1	286675	287382
AORIB40_peak_48	1	300243	300605
AORIB40_peak_49	1	312701	313147
AORIB40_peak_50	1	314877	315138
AORIB40_peak_51	1	321712	322428
AORIB40_peak_52	1	330641	331409
AORIB40_peak_53	1	333999	334224
AORIB40_peak_54	1	334424	335175
AORIB40_peak_55	1	336428	337389
AORIB40_peak_56	1	339108	339575
AORIB40_peak_57	1	343575	345742
AORIB40_peak_58	1	349207	349527
AORIB40_peak_59	1	361399	362143
AORIB40_peak_60	1	366039	366384
AORIB40_peak_61	1	370011	370399
AORIB40_peak_62	1	371595	373486
AORIB40_peak_63	1	389203	390309
AORIB40_peak_64	1	394503	395249
AORIB40_peak_65	1	397196	397967
AORIB40_peak_66	1	400757	402661
AORIB40_peak_67	1	405185	405402
AORIB40_peak_68	1	422537	423105
AORIB40_peak_69	1	423373	424069
AORIB40_peak_70	1	428554	429172
AORIB40_peak_71	1	432613	433209
AORIB40_peak_72	1	439877	440599
AORIB40_peak_73	1	441780	442445
AORIB40_peak_74	1	443274	445134
AORIB40_peak_75	1	446267	446760
AORIB40_peak_76	1	454890	456764
AORIB40_peak_77	1	457262	459464
AORIB40_peak_78	1	463475	465411
AORIB40_peak_79	1	465955	466873
AORIB40_peak_80	1	474051	474505
AORIB40_peak_81	1	477629	478433
AORIB40_peak_82	1	482356	482514
AORIB40_peak_83	1	492054	495455
AORIB40_peak_84	1	502008	502434
AORIB40_peak_85	1	505054	505584
AORIB40_peak_86	1	505992	507338
AORIB40_peak_87	1	507865	508497
AORIB40_peak_88	1	509902	510068
AORIB40_peak_89	1	512300	512429
AORIB40_peak_90	1	514783	515087
AORIB40_peak_91	1	515300	518082
AORIB40_peak_92	1	524607	525292
AORIB40_peak_93	1	527900	528198
AORIB40_peak_94	1	529039	530052
AORIB40_peak_95	1	531427	531923
AORIB40_peak_96	1	534922	535772
AORIB40_peak_97	1	537141	537630
AORIB40_peak_98	1	540445	540780
AORIB40_peak_99	1	541185	541940
AORIB40_peak_100	1	543641	544933
AORIB40_peak_101	1	545221	547146
AORIB40_peak_102	1	551927	555162
AORIB40_peak_103	1	556374	557337
AORIB40_peak_104	1	557800	558200
AORIB40_peak_105	1	558574	560345
AORIB40_peak_106	1	565584	566199
AORIB40_peak_107	1	573486	575723
AORIB40_peak_108	1	578840	579500
AORIB40_peak_109	1	579776	580722
AORIB40_peak_110	1	581549	582143
AORIB40_peak_111	1	584034	584893
AORIB40_peak_112	1	587777	588427
AORIB40_peak_113	1	589450	590136
AORIB40_peak_114	1	591972	593611
AORIB40_peak_115	1	595899	596261
AORIB40_peak_116	1	598751	599676
AORIB40_peak_117	1	603896	604126
AORIB40_peak_118	1	606126	606537
AORIB40_peak_119	1	610332	610955
AORIB40_peak_120	1	624134	624539
AORIB40_peak_121	1	629378	631675
AORIB40_peak_122	1	641233	643490
AORIB40_peak_123	1	645854	646105
AORIB40_peak_124	1	648670	650843
AORIB40_peak_125	1	660219	660860
AORIB40_peak_126	1	663663	663920
AORIB40_peak_127	1	664060	665932
AORIB40_peak_128	1	675274	676376
AORIB40_peak_129	1	677510	678930
AORIB40_peak_130	1	682569	683473
AORIB40_peak_131	1	684538	685012
AORIB40_peak_132	1	688486	689281
AORIB40_peak_133	1	691374	692476
AORIB40_peak_134	1	692645	694590
AORIB40_peak_135	1	702027	704995
AORIB40_peak_136	1	705437	706267
AORIB40_peak_137	1	712561	714248
AORIB40_peak_138	1	714787	715339
AORIB40_peak_139	1	715867	718513
AORIB40_peak_140	1	721287	721427
AORIB40_peak_141	1	725206	725900
AORIB40_peak_142	1	727018	727463
AORIB40_peak_143	1	727855	730398
AORIB40_peak_144	1	732837	733388
AORIB40_peak_145	1	741487	742462
AORIB40_peak_146	1	744605	745114
AORIB40_peak_147	1	749868	750833
AORIB40_peak_148	1	751987	752920
AORIB40_peak_149	1	756928	757914
AORIB40_peak_150	1	762508	762699
AORIB40_peak_151	1	767219	768950
AORIB40_peak_152	1	773872	774351
AORIB40_peak_153	1	774626	775181
AORIB40_peak_154	1	780949	781913
AORIB40_peak_155	1	782763	783403
AORIB40_peak_156	1	786713	787418
AORIB40_peak_157	1	791626	792276
AORIB40_peak_158	1	795408	796472
AORIB40_peak_159	1	799902	800230
AORIB40_peak_160	1	801434	801690
AORIB40_peak_161	1	806757	807449
AORIB40_peak_162	1	807869	810104
AORIB40_peak_163	1	811790	812189
AORIB40_peak_164	1	816251	818908
AORIB40_peak_165	1	819085	820063
AORIB40_peak_166	1	822996	823469
AORIB40_peak_167	1	824061	824328
AORIB40_peak_168	1	826212	826623
AORIB40_peak_169	1	831453	831718
AORIB40_peak_170	1	833098	833611
AORIB40_peak_171	1	836687	837755
AORIB40_peak_172	1	840787	841754
AORIB40_peak_173	1	845587	845746
AORIB40_peak_174	1	846573	846851
AORIB40_peak_175	1	850988	853916
AORIB40_peak_176	1	860411	861001
AORIB40_peak_177	1	866365	866671
AORIB40_peak_178	1	869860	871398
AORIB40_peak_179	1	877090	877446
AORIB40_peak_180	1	879911	880285
AORIB40_peak_181	1	883420	884867
AORIB40_peak_182	1	887780	889061
AORIB40_peak_183	1	892181	893118
AORIB40_peak_184	1	896226	896373
AORIB40_peak_185	1	911394	911704
AORIB40_peak_186	1	911978	913072
AORIB40_peak_187	1	914485	915913
AORIB40_peak_188	1	917959	918835
AORIB40_peak_189	1	920855	921530
AORIB40_peak_190	1	921836	923068
AORIB40_peak_191	1	929926	931320
AORIB40_peak_192	1	940316	940923
AORIB40_peak_193	1	942644	943134
AORIB40_peak_194	1	947214	947395
AORIB40_peak_195	1	948345	948961
AORIB40_peak_196	1	952155	954498
AORIB40_peak_197	1	957343	958241
AORIB40_peak_198	1	960017	960369
AORIB40_peak_199	1	961643	961864
AORIB40_peak_200	1	962007	962525
AORIB40_peak_201	1	975250	975625
AORIB40_peak_202	1	975889	976051
AORIB40_peak_203	1	978087	979211
AORIB40_peak_204	1	979374	979672
AORIB40_peak_205	1	980542	982775
AORIB40_peak_206	1	988514	990623
AORIB40_peak_207	1	994595	995045
AORIB40_peak_208	1	996376	996606
AORIB40_peak_209	1	1001213	1001452
AORIB40_peak_210	1	1002641	1002884
AORIB40_peak_211	1	1008087	1008792
AORIB40_peak_212	1	1012584	1013277
AORIB40_peak_213	1	1016065	1016273
AORIB40_peak_214	1	1017930	1018613
AORIB40_peak_215	1	1020980	1021459
AORIB40_peak_216	1	1023211	1023747
AORIB40_peak_217	1	1027442	1027707
AORIB40_peak_218	1	1027863	1028134
AORIB40_peak_219	1	1030757	1031569
AORIB40_peak_220	1	1031734	1032555
AORIB40_peak_221	1	1032926	1033825
AORIB40_peak_222	1	1034096	1035257
AORIB40_peak_223	1	1036207	1036589
AORIB40_peak_224	1	1036820	1037192
AORIB40_peak_225	1	1040205	1041685
AORIB40_peak_226	1	1041852	1043045
AORIB40_peak_227	1	1044703	1045052
AORIB40_peak_228	1	1048317	1049114
AORIB40_peak_229	1	1050625	1052840
AORIB40_peak_230	1	1056695	1057967
AORIB40_peak_231	1	1058093	1058726
AORIB40_peak_232	1	1060361	1060919
AORIB40_peak_233	1	1069280	1069574
AORIB40_peak_234	1	1071776	1073698
AORIB40_peak_235	1	1074090	1076777
AORIB40_peak_236	1	1078240	1079540
AORIB40_peak_237	1	1080164	1080479
AORIB40_peak_238	1	1081520	1081693
AORIB40_peak_239	1	1084809	1085324
AORIB40_peak_240	1	1086358	1087028
AORIB40_peak_241	1	1090032	1091395
AORIB40_peak_242	1	1095332	1095757
AORIB40_peak_243	1	1096298	1096962
AORIB40_peak_244	1	1100896	1101246
AORIB40_peak_245	1	1102365	1103179
AORIB40_peak_246	1	1103581	1104199
AORIB40_peak_247	1	1118084	1118389
AORIB40_peak_248	1	1120217	1120552
AORIB40_peak_249	1	1125848	1126851
AORIB40_peak_250	1	1131147	1131375
AORIB40_peak_251	1	1135266	1135930
AORIB40_peak_252	1	1138928	1139847
AORIB40_peak_253	1	1143963	1145288
AORIB40_peak_254	1	1148931	1149499
AORIB40_peak_255	1	1156821	1156957
AORIB40_peak_256	1	1160372	1160658
AORIB40_peak_257	1	1162057	1162961
AORIB40_peak_258	1	1164817	1165759
AORIB40_peak_259	1	1167166	1167795
AORIB40_peak_260	1	1172342	1172972
AORIB40_peak_261	1	1173266	1175388
AORIB40_peak_262	1	1177921	1178641
AORIB40_peak_263	1	1187163	1187395
AORIB40_peak_264	1	1187545	1188564
AORIB40_peak_265	1	1192762	1193435
AORIB40_peak_266	1	1195010	1197857
AORIB40_peak_267	1	1200713	1200901
AORIB40_peak_268	1	1202034	1202470
AORIB40_peak_269	1	1202933	1203938
AORIB40_peak_270	1	1205985	1206457
AORIB40_peak_271	1	1211507	1215025
AORIB40_peak_272	1	1220975	1222619
AORIB40_peak_273	1	1225022	1225171
AORIB40_peak_274	1	1229657	1230422
AORIB40_peak_275	1	1233211	1233870
AORIB40_peak_276	1	1235962	1236182
AORIB40_peak_277	1	1240243	1240833
AORIB40_peak_278	1	1243286	1243463
AORIB40_peak_279	1	1245475	1245856
AORIB40_peak_280	1	1248603	1249827
AORIB40_peak_281	1	1251695	1252733
AORIB40_peak_282	1	1255643	1257746
AORIB40_peak_283	1	1258012	1258317
AORIB40_peak_284	1	1263501	1264261
AORIB40_peak_285	1	1268416	1269088
AORIB40_peak_286	1	1274836	1275349
AORIB40_peak_287	1	1275535	1277462
AORIB40_peak_288	1	1278358	1278905
AORIB40_peak_289	1	1280646	1281471
AORIB40_peak_290	1	1283640	1284361
AORIB40_peak_291	1	1285769	1286779
AORIB40_peak_292	1	1288905	1289912
AORIB40_peak_293	1	1292507	1293022
AORIB40_peak_294	1	1296654	1298902
AORIB40_peak_295	1	1299204	1299325
AORIB40_peak_296	1	1305616	1307650
AORIB40_peak_297	1	1307862	1309224
AORIB40_peak_298	1	1310678	1311149
AORIB40_peak_299	1	1312066	1313744
AORIB40_peak_300	1	1314661	1314855
AORIB40_peak_301	1	1322528	1325005
AORIB40_peak_302	1	1325128	1326710
AORIB40_peak_303	1	1331938	1334298
AORIB40_peak_304	1	1334600	1337747
AORIB40_peak_305	1	1340860	1340996
AORIB40_peak_306	1	1342984	1343252
AORIB40_peak_307	1	1344756	1345054
AORIB40_peak_308	1	1359269	1359542
AORIB40_peak_309	1	1362764	1363523
AORIB40_peak_310	1	1364031	1366250
AORIB40_peak_311	1	1367130	1368064
AORIB40_peak_312	1	1372635	1373459
AORIB40_peak_313	1	1378091	1378673
AORIB40_peak_314	1	1382904	1383803
AORIB40_peak_315	1	1385245	1386883
AORIB40_peak_316	1	1389654	1389852
AORIB40_peak_317	1	1393318	1393931
AORIB40_peak_318	1	1402084	1402240
AORIB40_peak_319	1	1410775	1411006
AORIB40_peak_320	1	1411156	1411808
AORIB40_peak_321	1	1434450	1435314
AORIB40_peak_322	1	1435558	1436262
AORIB40_peak_323	1	1436385	1437742
AORIB40_peak_324	1	1440498	1441316
AORIB40_peak_325	1	1443599	1444182
AORIB40_peak_326	1	1446570	1446904
AORIB40_peak_327	1	1454247	1456302
AORIB40_peak_328	1	1457619	1458533
AORIB40_peak_329	1	1461828	1462372
AORIB40_peak_330	1	1467903	1468084
AORIB40_peak_331	1	1470064	1471300
AORIB40_peak_332	1	1473035	1473492
AORIB40_peak_333	1	1476480	1477030
AORIB40_peak_334	1	1479202	1480197
AORIB40_peak_335	1	1482378	1482780
AORIB40_peak_336	1	1488751	1489648
AORIB40_peak_337	1	1493528	1494476
AORIB40_peak_338	1	1499049	1499730
AORIB40_peak_339	1	1501020	1501650
AORIB40_peak_340	1	1502558	1503393
AORIB40_peak_341	1	1503621	1504180
AORIB40_peak_342	1	1506230	1507043
AORIB40_peak_343	1	1509811	1510455
AORIB40_peak_344	1	1514044	1514548
AORIB40_peak_345	1	1515569	1516073
AORIB40_peak_346	1	1517892	1518594
AORIB40_peak_347	1	1519497	1521154
AORIB40_peak_348	1	1522788	1523102
AORIB40_peak_349	1	1534916	1535349
AORIB40_peak_350	1	1537414	1539697
AORIB40_peak_351	1	1540817	1541094
AORIB40_peak_352	1	1547209	1547488
AORIB40_peak_353	1	1551708	1552515
AORIB40_peak_354	1	1563575	1564336
AORIB40_peak_355	1	1565945	1568303
AORIB40_peak_356	1	1573972	1574450
AORIB40_peak_357	1	1579790	1580185
AORIB40_peak_358	1	1582590	1582902
AORIB40_peak_359	1	1586693	1587151
AORIB40_peak_360	1	1588251	1588593
AORIB40_peak_361	1	1595132	1596596
AORIB40_peak_362	1	1596812	1597726
AORIB40_peak_363	1	1598172	1598737
AORIB40_peak_364	1	1599500	1600075
AORIB40_peak_365	1	1606710	1606961
AORIB40_peak_366	1	1617422	1617869
AORIB40_peak_367	1	1623611	1624074
AORIB40_peak_368	1	1626927	1627448
AORIB40_peak_369	1	1632623	1633249
AORIB40_peak_370	1	1635583	1636162
AORIB40_peak_371	1	1640316	1640907
AORIB40_peak_372	1	1646640	1647118
AORIB40_peak_373	1	1650939	1651669
AORIB40_peak_374	1	1652617	1653668
AORIB40_peak_375	1	1654510	1655477
AORIB40_peak_376	1	1658163	1659020
AORIB40_peak_377	1	1663411	1663725
AORIB40_peak_378	1	1664040	1664775
AORIB40_peak_379	1	1666241	1667284
AORIB40_peak_380	1	1667526	1667966
AORIB40_peak_381	1	1669648	1670680
AORIB40_peak_382	1	1672802	1673376
AORIB40_peak_383	1	1675807	1677479
AORIB40_peak_384	1	1677747	1678290
AORIB40_peak_385	1	1678966	1680790
AORIB40_peak_386	1	1680920	1681146
AORIB40_peak_387	1	1682072	1682825
AORIB40_peak_388	1	1688886	1690277
AORIB40_peak_389	1	1691027	1692062
AORIB40_peak_390	1	1698952	1699509
AORIB40_peak_391	1	1701793	1702172
AORIB40_peak_392	1	1705597	1706834
AORIB40_peak_393	1	1707397	1707628
AORIB40_peak_394	1	1709424	1710893
AORIB40_peak_395	1	1714343	1714882
AORIB40_peak_396	1	1717992	1718309
AORIB40_peak_397	1	1720350	1720747
AORIB40_peak_398	1	1723506	1724057
AORIB40_peak_399	1	1730052	1730687
AORIB40_peak_400	1	1733885	1734476
AORIB40_peak_401	1	1739932	1740964
AORIB40_peak_402	1	1742347	1743956
AORIB40_peak_403	1	1744822	1745067
AORIB40_peak_404	1	1746362	1747239
AORIB40_peak_405	1	1747782	1748130
AORIB40_peak_406	1	1751967	1753089
AORIB40_peak_407	1	1756877	1757833
AORIB40_peak_408	1	1760718	1762019
AORIB40_peak_409	1	1768347	1769541
AORIB40_peak_410	1	1769876	1770084
AORIB40_peak_411	1	1770239	1770489
AORIB40_peak_412	1	1770747	1770881
AORIB40_peak_413	1	1778025	1778601
AORIB40_peak_414	1	1781175	1781667
AORIB40_peak_415	1	1781973	1784456
AORIB40_peak_416	1	1784738	1785743
AORIB40_peak_417	1	1787748	1787990
AORIB40_peak_418	1	1788662	1789060
AORIB40_peak_419	1	1789203	1790744
AORIB40_peak_420	1	1793687	1794074
AORIB40_peak_421	1	1797359	1797907
AORIB40_peak_422	1	1800247	1800431
AORIB40_peak_423	1	1806220	1807406
AORIB40_peak_424	1	1809351	1809576
AORIB40_peak_425	1	1815136	1816150
AORIB40_peak_426	1	1816426	1818318
AORIB40_peak_427	1	1822403	1822797
AORIB40_peak_428	1	1826406	1827354
AORIB40_peak_429	1	1829928	1830839
AORIB40_peak_430	1	1834264	1834885
AORIB40_peak_431	1	1837396	1838047
AORIB40_peak_432	1	1838518	1839162
AORIB40_peak_433	1	1849554	1849874
AORIB40_peak_434	1	1851706	1852812
AORIB40_peak_435	1	1853464	1854553
AORIB40_peak_436	1	1856026	1856376
AORIB40_peak_437	1	1859534	1860373
AORIB40_peak_438	1	1863858	1864580
AORIB40_peak_439	1	1865623	1866347
AORIB40_peak_440	1	1869913	1871340
AORIB40_peak_441	1	1873958	1874709
AORIB40_peak_442	1	1876430	1876708
AORIB40_peak_443	1	1878688	1878874
AORIB40_peak_444	1	1884162	1884775
AORIB40_peak_445	1	1886842	1887851
AORIB40_peak_446	1	1893274	1893793
AORIB40_peak_447	1	1898182	1898908
AORIB40_peak_448	1	1900670	1901374
AORIB40_peak_449	1	1902651	1903185
AORIB40_peak_450	1	1906097	1906579
AORIB40_peak_451	1	1908840	1909681
AORIB40_peak_452	1	1910465	1911419
AORIB40_peak_453	1	2003375	2004107
AORIB40_peak_454	1	2008294	2010465
AORIB40_peak_455	1	2014843	2015498
AORIB40_peak_456	1	2015856	2016610
AORIB40_peak_457	1	2018654	2019098
AORIB40_peak_458	1	2021619	2022094
AORIB40_peak_459	1	2026508	2028181
AORIB40_peak_460	1	2030547	2031368
AORIB40_peak_461	1	2033662	2035814
AORIB40_peak_462	1	2039505	2039960
AORIB40_peak_463	1	2042649	2042956
AORIB40_peak_464	1	2046421	2046960
AORIB40_peak_465	1	2054709	2055359
AORIB40_peak_466	1	2055604	2056500
AORIB40_peak_467	1	2059041	2059315
AORIB40_peak_468	1	2060831	2061404
AORIB40_peak_469	1	2061753	2062741
AORIB40_peak_470	1	2065465	2066097
AORIB40_peak_471	1	2066588	2067227
AORIB40_peak_472	1	2069741	2070648
AORIB40_peak_473	1	2071606	2072620
AORIB40_peak_474	1	2077374	2078326
AORIB40_peak_475	1	2084250	2086222
AORIB40_peak_476	1	2086464	2086607
AORIB40_peak_477	1	2091964	2092725
AORIB40_peak_478	1	2096129	2096385
AORIB40_peak_479	1	2100506	2101019
AORIB40_peak_480	1	2103065	2103582
AORIB40_peak_481	1	2106236	2106365
AORIB40_peak_482	1	2109038	2109304
AORIB40_peak_483	1	2111975	2112185
AORIB40_peak_484	1	2114564	2114791
AORIB40_peak_485	1	2118232	2118630
AORIB40_peak_486	1	2121130	2121869
AORIB40_peak_487	1	2127126	2127875
AORIB40_peak_488	1	2133071	2134327
AORIB40_peak_489	1	2135408	2136405
AORIB40_peak_490	1	2141628	2142851
AORIB40_peak_491	1	2143408	2143776
AORIB40_peak_492	1	2149334	2150504
AORIB40_peak_493	1	2152574	2153140
AORIB40_peak_494	1	2153280	2154144
AORIB40_peak_495	1	2155086	2155716
AORIB40_peak_496	1	2157012	2157640
AORIB40_peak_497	1	2158671	2158996
AORIB40_peak_498	1	2161276	2162498
AORIB40_peak_499	1	2165306	2166096
AORIB40_peak_500	1	2170177	2170868
AORIB40_peak_501	1	2175424	2175884
AORIB40_peak_502	1	2178419	2178920
AORIB40_peak_503	1	2181994	2182228
AORIB40_peak_504	1	2186832	2187213
AORIB40_peak_505	1	2195900	2196426
AORIB40_peak_506	1	2201546	2203107
AORIB40_peak_507	1	2203241	2203806
AORIB40_peak_508	1	2207285	2207519
AORIB40_peak_509	1	2213333	2213809
AORIB40_peak_510	1	2215136	2215783
AORIB40_peak_511	1	2219797	2220408
AORIB40_peak_512	1	2229610	2230068
AORIB40_peak_513	1	2231658	2232380
AORIB40_peak_514	1	2237572	2238258
AORIB40_peak_515	1	2241274	2241761
AORIB40_peak_516	1	2246055	2246928
AORIB40_peak_517	1	2247084	2247259
AORIB40_peak_518	1	2253139	2254560
AORIB40_peak_519	1	2257451	2258068
AORIB40_peak_520	1	2259470	2260820
AORIB40_peak_521	1	2262587	2263028
AORIB40_peak_522	1	2263233	2264445
AORIB40_peak_523	1	2271861	2272483
AORIB40_peak_524	1	2277048	2279559
AORIB40_peak_525	1	2289241	2289492
AORIB40_peak_526	1	2292530	2293905
AORIB40_peak_527	1	2295863	2296370
AORIB40_peak_528	1	2299639	2301546
AORIB40_peak_529	1	2303317	2303624
AORIB40_peak_530	1	2307270	2307398
AORIB40_peak_531	1	2313030	2313732
AORIB40_peak_532	1	2317488	2318182
AORIB40_peak_533	1	2321455	2321659
AORIB40_peak_534	1	2323760	2324870
AORIB40_peak_535	1	2327419	2329510
AORIB40_peak_536	1	2329642	2330609
AORIB40_peak_537	1	2331574	2331713
AORIB40_peak_538	1	2333998	2334146
AORIB40_peak_539	1	2334686	2335032
AORIB40_peak_540	1	2338514	2338886
AORIB40_peak_541	1	2340564	2341028
AORIB40_peak_542	1	2347634	2348314
AORIB40_peak_543	1	2351704	2352354
AORIB40_peak_544	1	2352642	2353874
AORIB40_peak_545	1	2354700	2356113
AORIB40_peak_546	1	2358644	2358961
AORIB40_peak_547	1	2359138	2359802
AORIB40_peak_548	1	2366990	2367710
AORIB40_peak_549	1	2368974	2369220
AORIB40_peak_550	1	2369904	2371584
AORIB40_peak_551	1	2382257	2382668
AORIB40_peak_552	1	2383289	2386255
AORIB40_peak_553	1	2388929	2390673
AORIB40_peak_554	1	2392286	2392445
AORIB40_peak_555	1	2396369	2397079
AORIB40_peak_556	1	2397629	2400271
AORIB40_peak_557	1	2406126	2406351
AORIB40_peak_558	1	2408109	2409272
AORIB40_peak_559	1	2414063	2417491
AORIB40_peak_560	1	2417639	2418073
AORIB40_peak_561	1	2419402	2420468
AORIB40_peak_562	1	2424848	2426895
AORIB40_peak_563	1	2433160	2434503
AORIB40_peak_564	1	2437176	2437495
AORIB40_peak_565	1	2443596	2444134
AORIB40_peak_566	1	2445826	2447236
AORIB40_peak_567	1	2447464	2447920
AORIB40_peak_568	1	2449117	2449490
AORIB40_peak_569	1	2454369	2454939
AORIB40_peak_570	1	2457999	2458367
AORIB40_peak_571	1	2469143	2469332
AORIB40_peak_572	1	2470837	2471715
AORIB40_peak_573	1	2472243	2472480
AORIB40_peak_574	1	2475885	2476531
AORIB40_peak_575	1	2478734	2478960
AORIB40_peak_576	1	2479899	2480200
AORIB40_peak_577	1	2482768	2483411
AORIB40_peak_578	1	2483556	2483770
AORIB40_peak_579	1	2485534	2485673
AORIB40_peak_580	1	2486355	2488604
AORIB40_peak_581	1	2490479	2491439
AORIB40_peak_582	1	2491576	2491734
AORIB40_peak_583	1	2492734	2493224
AORIB40_peak_584	1	2496199	2497489
AORIB40_peak_585	1	2497655	2498267
AORIB40_peak_586	1	2512492	2513207
AORIB40_peak_587	1	2516659	2517005
AORIB40_peak_588	1	2520220	2520495
AORIB40_peak_589	1	2521171	2521739
AORIB40_peak_590	1	2523966	2525475
AORIB40_peak_591	1	2525745	2525978
AORIB40_peak_592	1	2532190	2532613
AORIB40_peak_593	1	2546732	2548861
AORIB40_peak_594	1	2549117	2549910
AORIB40_peak_595	1	2552088	2552790
AORIB40_peak_596	1	2555888	2556259
AORIB40_peak_597	1	2557343	2557484
AORIB40_peak_598	1	2558775	2559927
AORIB40_peak_599	1	2560635	2562923
AORIB40_peak_600	1	2565215	2565845
AORIB40_peak_601	1	2573232	2573937
AORIB40_peak_602	1	2578103	2578740
AORIB40_peak_603	1	2581004	2581281
AORIB40_peak_604	1	2589220	2592434
AORIB40_peak_605	1	2601798	2602018
AORIB40_peak_606	1	2602283	2602493
AORIB40_peak_607	1	2602709	2602952
AORIB40_peak_608	1	2606603	2608353
AORIB40_peak_609	1	2610280	2610651
AORIB40_peak_610	1	2612927	2613265
AORIB40_peak_611	1	2616114	2616444
AORIB40_peak_612	1	2619941	2620388
AORIB40_peak_613	1	2621972	2624036
AORIB40_peak_614	1	2629215	2630119
AORIB40_peak_615	1	2631811	2632389
AORIB40_peak_616	1	2633953	2634919
AORIB40_peak_617	1	2635978	2636320
AORIB40_peak_618	1	2638137	2639598
AORIB40_peak_619	1	2640289	2640530
AORIB40_peak_620	1	2642277	2643790
AORIB40_peak_621	1	2643987	2645296
AORIB40_peak_622	1	2647398	2647910
AORIB40_peak_623	1	2655128	2657330
AORIB40_peak_624	1	2662974	2664006
AORIB40_peak_625	1	2665197	2665779
AORIB40_peak_626	1	2666848	2667312
AORIB40_peak_627	1	2670389	2670797
AORIB40_peak_628	1	2687018	2687523
AORIB40_peak_629	1	2690807	2691575
AORIB40_peak_630	1	2696587	2697271
AORIB40_peak_631	1	2697904	2699270
AORIB40_peak_632	1	2700119	2700424
AORIB40_peak_633	1	2701147	2702136
AORIB40_peak_634	1	2705625	2707078
AORIB40_peak_635	1	2718861	2720887
AORIB40_peak_636	1	2731955	2732567
AORIB40_peak_637	1	2733721	2734019
AORIB40_peak_638	1	2739412	2739759
AORIB40_peak_639	1	2742736	2743052
AORIB40_peak_640	1	2748255	2748492
AORIB40_peak_641	1	2751104	2751314
AORIB40_peak_642	1	2753388	2753795
AORIB40_peak_643	1	2755349	2755852
AORIB40_peak_644	1	2758257	2758546
AORIB40_peak_645	1	2768822	2769804
AORIB40_peak_646	1	2772300	2772843
AORIB40_peak_647	1	2788539	2789107
AORIB40_peak_648	1	2791669	2792145
AORIB40_peak_649	1	2797046	2797714
AORIB40_peak_650	1	2799090	2801654
AORIB40_peak_651	1	2807574	2807876
AORIB40_peak_652	1	2815201	2815950
AORIB40_peak_653	1	2816493	2816737
AORIB40_peak_654	1	2820460	2821256
AORIB40_peak_655	1	2822899	2823549
AORIB40_peak_656	1	2826945	2827512
AORIB40_peak_657	1	2831030	2831580
AORIB40_peak_658	1	2837194	2837540
AORIB40_peak_659	1	2837719	2838121
AORIB40_peak_660	1	2839349	2839869
AORIB40_peak_661	1	2842217	2842716
AORIB40_peak_662	1	2845501	2845778
AORIB40_peak_663	1	2846725	2848096
AORIB40_peak_664	1	2858230	2858755
AORIB40_peak_665	1	2863146	2863548
AORIB40_peak_666	1	2873067	2873819
AORIB40_peak_667	1	2885124	2885963
AORIB40_peak_668	1	2890692	2890988
AORIB40_peak_669	1	2898884	2899581
AORIB40_peak_670	1	2902546	2903676
AORIB40_peak_671	1	2906039	2906238
AORIB40_peak_672	1	2908106	2908932
AORIB40_peak_673	1	2915606	2916043
AORIB40_peak_674	1	2919624	2921006
AORIB40_peak_675	1	2925523	2926095
AORIB40_peak_676	1	2928839	2929483
AORIB40_peak_677	1	2932681	2932935
AORIB40_peak_678	1	2933325	2934206
AORIB40_peak_679	1	2934996	2935485
AORIB40_peak_680	1	2937601	2937777
AORIB40_peak_681	1	2938475	2938928
AORIB40_peak_682	1	2945172	2945641
AORIB40_peak_683	1	2948300	2948583
AORIB40_peak_684	1	2948732	2949595
AORIB40_peak_685	1	2954992	2955786
AORIB40_peak_686	1	2962735	2963055
AORIB40_peak_687	1	2964600	2965242
AORIB40_peak_688	1	2967333	2967652
AORIB40_peak_689	1	2971182	2971859
AORIB40_peak_690	1	2973208	2973636
AORIB40_peak_691	1	2979444	2979808
AORIB40_peak_692	1	2983395	2983718
AORIB40_peak_693	1	2984484	2985844
AORIB40_peak_694	1	2987843	2988442
AORIB40_peak_695	1	2992328	2996545
AORIB40_peak_696	1	2997186	2997317
AORIB40_peak_697	1	2997753	2998064
AORIB40_peak_698	1	2998240	2998932
AORIB40_peak_699	1	2999484	2999946
AORIB40_peak_700	1	3002867	3003424
AORIB40_peak_701	1	3004798	3005510
AORIB40_peak_702	1	3007716	3008398
AORIB40_peak_703	1	3008526	3008998
AORIB40_peak_704	1	3009437	3011355
AORIB40_peak_705	1	3011903	3012131
AORIB40_peak_706	1	3012395	3012783
AORIB40_peak_707	1	3016679	3017197
AORIB40_peak_708	1	3021205	3022288
AORIB40_peak_709	1	3023806	3025424
AORIB40_peak_710	1	3028552	3029149
AORIB40_peak_711	1	3034951	3035181
AORIB40_peak_712	1	3042349	3042506
AORIB40_peak_713	1	3044554	3046410
AORIB40_peak_714	1	3050336	3050797
AORIB40_peak_715	1	3053486	3053701
AORIB40_peak_716	1	3055595	3056010
AORIB40_peak_717	1	3057774	3059901
AORIB40_peak_718	1	3060114	3061967
AORIB40_peak_719	1	3062185	3062400
AORIB40_peak_720	1	3062572	3062829
AORIB40_peak_721	1	3065950	3066764
AORIB40_peak_722	1	3067551	3067869
AORIB40_peak_723	1	3072916	3073357
AORIB40_peak_724	1	3077182	3077441
AORIB40_peak_725	1	3080934	3081659
AORIB40_peak_726	1	3083216	3084008
AORIB40_peak_727	1	3084170	3086772
AORIB40_peak_728	1	3087041	3087181
AORIB40_peak_729	1	3094423	3094927
AORIB40_peak_730	1	3098946	3100112
AORIB40_peak_731	1	3101223	3101348
AORIB40_peak_732	1	3101556	3101940
AORIB40_peak_733	1	3102083	3102276
AORIB40_peak_734	1	3102440	3102838
AORIB40_peak_735	1	3108100	3108313
AORIB40_peak_736	1	3108777	3110602
AORIB40_peak_737	1	3112381	3112529
AORIB40_peak_738	1	3113059	3113194
AORIB40_peak_739	1	3114430	3115143
AORIB40_peak_740	1	3115715	3116281
AORIB40_peak_741	1	3119697	3123055
AORIB40_peak_742	1	3124481	3124645
AORIB40_peak_743	1	3130121	3130650
AORIB40_peak_744	1	3133039	3134098
AORIB40_peak_745	1	3135526	3136023
AORIB40_peak_746	1	3136218	3137892
AORIB40_peak_747	1	3138764	3139532
AORIB40_peak_748	1	3146829	3147838
AORIB40_peak_749	1	3150167	3151341
AORIB40_peak_750	1	3156970	3158174
AORIB40_peak_751	1	3163120	3163301
AORIB40_peak_752	1	3166061	3166995
AORIB40_peak_753	1	3169403	3169974
AORIB40_peak_754	1	3170543	3171368
AORIB40_peak_755	1	3175438	3176348
AORIB40_peak_756	1	3182826	3183884
AORIB40_peak_757	1	3184983	3185413
AORIB40_peak_758	1	3187406	3188518
AORIB40_peak_759	1	3193008	3193351
AORIB40_peak_760	1	3195094	3195654
AORIB40_peak_761	1	3198600	3198909
AORIB40_peak_762	1	3202679	3203368
AORIB40_peak_763	1	3204143	3205028
AORIB40_peak_764	1	3206423	3207321
AORIB40_peak_765	1	3218771	3220261
AORIB40_peak_766	1	3220442	3221387
AORIB40_peak_767	1	3223428	3224334
AORIB40_peak_768	1	3225995	3226317
AORIB40_peak_769	1	3227910	3228049
AORIB40_peak_770	1	3231673	3232969
AORIB40_peak_771	1	3233175	3233871
AORIB40_peak_772	1	3237934	3238805
AORIB40_peak_773	1	3240162	3240720
AORIB40_peak_774	1	3244996	3245478
AORIB40_peak_775	1	3246043	3247861
AORIB40_peak_776	1	3248105	3249438
AORIB40_peak_777	1	3250299	3251006
AORIB40_peak_778	1	3254128	3255762
AORIB40_peak_779	1	3258954	3261234
AORIB40_peak_780	1	3266519	3266879
AORIB40_peak_781	1	3273210	3274424
AORIB40_peak_782	1	3275691	3275841
AORIB40_peak_783	1	3279214	3280478
AORIB40_peak_784	1	3296508	3296944
AORIB40_peak_785	1	3298527	3299084
AORIB40_peak_786	1	3300306	3301538
AORIB40_peak_787	1	3307415	3307872
AORIB40_peak_788	1	3311253	3312094
AORIB40_peak_789	1	3314312	3314809
AORIB40_peak_790	1	3325335	3325555
AORIB40_peak_791	1	3329012	3329708
AORIB40_peak_792	1	3333226	3333624
AORIB40_peak_793	1	3336465	3337648
AORIB40_peak_794	1	3337849	3338781
AORIB40_peak_795	1	3348292	3348474
AORIB40_peak_796	1	3349481	3350772
AORIB40_peak_797	1	3351387	3353577
AORIB40_peak_798	1	3354008	3354383
AORIB40_peak_799	1	3355797	3356488
AORIB40_peak_800	1	3356630	3356790
AORIB40_peak_801	1	3357399	3357570
AORIB40_peak_802	1	3357865	3358172
AORIB40_peak_803	1	3358338	3358543
AORIB40_peak_804	1	3358673	3359102
AORIB40_peak_805	1	3362659	3363947
AORIB40_peak_806	1	3367971	3368184
AORIB40_peak_807	1	3371519	3372606
AORIB40_peak_808	1	3374288	3374647
AORIB40_peak_809	1	3378714	3379229
AORIB40_peak_810	1	3379418	3380220
AORIB40_peak_811	1	3383734	3383911
AORIB40_peak_812	1	3385288	3385836
AORIB40_peak_813	1	3387035	3387339
AORIB40_peak_814	1	3393146	3393573
AORIB40_peak_815	1	3404842	3405263
AORIB40_peak_816	1	3406795	3408604
AORIB40_peak_817	1	3411329	3411683
AORIB40_peak_818	1	3415012	3415770
AORIB40_peak_819	1	3419750	3420564
AORIB40_peak_820	1	3421473	3422116
AORIB40_peak_821	1	3422285	3422416
AORIB40_peak_822	1	3426408	3426698
AORIB40_peak_823	1	3433138	3433389
AORIB40_peak_824	1	3438715	3439001
AORIB40_peak_825	1	3441165	3441917
AORIB40_peak_826	1	3443793	3444320
AORIB40_peak_827	1	3446261	3446735
AORIB40_peak_828	1	3451960	3452615
AORIB40_peak_829	1	3452799	3454337
AORIB40_peak_830	1	3454488	3454833
AORIB40_peak_831	1	3463254	3464106
AORIB40_peak_832	1	3466598	3467049
AORIB40_peak_833	1	3469485	3469834
AORIB40_peak_834	1	3470341	3472247
AORIB40_peak_835	1	3479653	3480300
AORIB40_peak_836	1	3484600	3484863
AORIB40_peak_837	1	3486256	3487812
AORIB40_peak_838	1	3488007	3488294
AORIB40_peak_839	1	3493552	3494151
AORIB40_peak_840	1	3494751	3495858
AORIB40_peak_841	1	3496103	3498513
AORIB40_peak_842	1	3498967	3500467
AORIB40_peak_843	1	3504146	3504618
AORIB40_peak_844	1	3506273	3509189
AORIB40_peak_845	1	3512973	3514797
AORIB40_peak_846	1	3517372	3517514
AORIB40_peak_847	1	3522448	3524134
AORIB40_peak_848	1	3524514	3526079
AORIB40_peak_849	1	3528853	3529143
AORIB40_peak_850	1	3532100	3535102
AORIB40_peak_851	1	3540614	3541338
AORIB40_peak_852	1	3544300	3546781
AORIB40_peak_853	1	3552695	3553027
AORIB40_peak_854	1	3553777	3554431
AORIB40_peak_855	1	3558487	3559602
AORIB40_peak_856	1	3569544	3569760
AORIB40_peak_857	1	3571998	3572269
AORIB40_peak_858	1	3577034	3577217
AORIB40_peak_859	1	3579632	3579938
AORIB40_peak_860	1	3585750	3586434
AORIB40_peak_861	1	3588469	3589087
AORIB40_peak_862	1	3596501	3597290
AORIB40_peak_863	1	3601749	3603911
AORIB40_peak_864	1	3606376	3606503
AORIB40_peak_865	1	3612408	3613511
AORIB40_peak_866	1	3615683	3616449
AORIB40_peak_867	1	3616614	3617851
AORIB40_peak_868	1	3618341	3619027
AORIB40_peak_869	1	3620598	3621011
AORIB40_peak_870	1	3639956	3640268
AORIB40_peak_871	1	3642722	3643142
AORIB40_peak_872	1	3646071	3646632
AORIB40_peak_873	1	3650814	3651945
AORIB40_peak_874	1	3655341	3656611
AORIB40_peak_875	1	3657143	3657642
AORIB40_peak_876	1	3658817	3659781
AORIB40_peak_877	1	3665874	3666079
AORIB40_peak_878	1	3667970	3668517
AORIB40_peak_879	1	3669925	3670520
AORIB40_peak_880	1	3674473	3677469
AORIB40_peak_881	1	3678889	3679739
AORIB40_peak_882	1	3680006	3682368
AORIB40_peak_883	1	3686509	3686886
AORIB40_peak_884	1	3688237	3688872
AORIB40_peak_885	1	3689907	3691650
AORIB40_peak_886	1	3700756	3700948
AORIB40_peak_887	1	3703444	3703840
AORIB40_peak_888	1	3704620	3705444
AORIB40_peak_889	1	3706884	3707756
AORIB40_peak_890	1	3709520	3710099
AORIB40_peak_891	1	3712559	3713607
AORIB40_peak_892	1	3725118	3726439
AORIB40_peak_893	1	3728691	3728977
AORIB40_peak_894	1	3729159	3729795
AORIB40_peak_895	1	3729938	3731357
AORIB40_peak_896	1	3732004	3732132
AORIB40_peak_897	1	3735071	3735738
AORIB40_peak_898	1	3743115	3744123
AORIB40_peak_899	1	3744405	3745983
AORIB40_peak_900	1	3748148	3748550
AORIB40_peak_901	1	3753619	3754613
AORIB40_peak_902	1	3756052	3756290
AORIB40_peak_903	1	3758994	3760008
AORIB40_peak_904	1	3760133	3760359
AORIB40_peak_905	1	3761526	3762505
AORIB40_peak_906	1	3765361	3765680
AORIB40_peak_907	1	3781568	3781895
AORIB40_peak_908	1	3785777	3786074
AORIB40_peak_909	1	3793581	3794188
AORIB40_peak_910	1	3796825	3797199
AORIB40_peak_911	1	3797746	3798292
AORIB40_peak_912	1	3803061	3803778
AORIB40_peak_913	1	3808286	3808680
AORIB40_peak_914	1	3811652	3812004
AORIB40_peak_915	1	3815811	3816833
AORIB40_peak_916	1	3822152	3822713
AORIB40_peak_917	1	3831205	3832246
AORIB40_peak_918	1	3833885	3834528
AORIB40_peak_919	1	3839655	3840292
AORIB40_peak_920	1	3846752	3846888
AORIB40_peak_921	1	3864510	3866161
AORIB40_peak_922	1	3874656	3875362
AORIB40_peak_923	1	3894468	3895363
AORIB40_peak_924	1	3895671	3896474
AORIB40_peak_925	1	3897035	3897508
AORIB40_peak_926	1	3907047	3907808
AORIB40_peak_927	1	3908513	3909211
AORIB40_peak_928	1	3909586	3910224
AORIB40_peak_929	1	3918199	3919076
AORIB40_peak_930	1	3920282	3920782
AORIB40_peak_931	1	3924510	3924825
AORIB40_peak_932	1	3927572	3929564
AORIB40_peak_933	1	3933530	3934307
AORIB40_peak_934	1	3944002	3944487
AORIB40_peak_935	1	3947800	3948241
AORIB40_peak_936	1	3949859	3950059
AORIB40_peak_937	1	3952169	3952525
AORIB40_peak_938	1	3955787	3956504
AORIB40_peak_939	1	3964744	3964913
AORIB40_peak_940	1	3973661	3974873
AORIB40_peak_941	1	3978843	3979478
AORIB40_peak_942	1	3986663	3987858
AORIB40_peak_943	1	3994984	3995132
AORIB40_peak_944	1	4002370	4003690
AORIB40_peak_945	1	4006384	4006991
AORIB40_peak_946	1	4010568	4011871
AORIB40_peak_947	1	4015168	4015760
AORIB40_peak_948	1	4018532	4021046
AORIB40_peak_949	1	4022035	4022200
AORIB40_peak_950	1	4023069	4024379
AORIB40_peak_951	1	4024551	4025393
AORIB40_peak_952	1	4027202	4028685
AORIB40_peak_953	1	4030574	4031019
AORIB40_peak_954	1	4036455	4036859
AORIB40_peak_955	1	4038707	4039453
AORIB40_peak_956	1	4042232	4042673
AORIB40_peak_957	1	4043209	4043685
AORIB40_peak_958	1	4046695	4047176
AORIB40_peak_959	1	4049438	4050035
AORIB40_peak_960	1	4053011	4053695
AORIB40_peak_961	1	4056898	4057584
AORIB40_peak_962	1	4061458	4061757
AORIB40_peak_963	1	4065046	4065870
AORIB40_peak_964	1	4070503	4070904
AORIB40_peak_965	1	4072618	4073334
AORIB40_peak_966	1	4074267	4074830
AORIB40_peak_967	1	4080227	4080875
AORIB40_peak_968	1	4082527	4083389
AORIB40_peak_969	1	4087873	4088314
AORIB40_peak_970	1	4095706	4096477
AORIB40_peak_971	1	4099872	4101050
AORIB40_peak_972	1	4108299	4109117
AORIB40_peak_973	1	4114238	4114990
AORIB40_peak_974	1	4117587	4118096
AORIB40_peak_975	1	4121621	4123486
AORIB40_peak_976	1	4123672	4124212
AORIB40_peak_977	1	4128339	4128596
AORIB40_peak_978	1	4132073	4132277
AORIB40_peak_979	1	4133865	4134206
AORIB40_peak_980	1	4139821	4140537
AORIB40_peak_981	1	4142179	4142926
AORIB40_peak_982	1	4147277	4151130
AORIB40_peak_983	1	4159705	4160705
AORIB40_peak_984	1	4169053	4169686
AORIB40_peak_985	1	4171772	4172809
AORIB40_peak_986	1	4173777	4173898
AORIB40_peak_987	1	4176643	4178169
AORIB40_peak_988	1	4184172	4184748
AORIB40_peak_989	1	4186245	4188503
AORIB40_peak_990	1	4194121	4195109
AORIB40_peak_991	1	4199994	4200870
AORIB40_peak_992	1	4203137	4203547
AORIB40_peak_993	1	4207836	4208633
AORIB40_peak_994	1	4213288	4213838
AORIB40_peak_995	1	4217217	4217845
AORIB40_peak_996	1	4219188	4219982
AORIB40_peak_997	1	4222722	4224940
AORIB40_peak_998	1	4228692	4229818
AORIB40_peak_999	1	4232158	4232945
AORIB40_peak_1000	1	4236998	4239038
AORIB40_peak_1001	1	4240094	4240407
AORIB40_peak_1002	1	4241619	4242234
AORIB40_peak_1003	1	4243693	4243909
AORIB40_peak_1004	1	4248588	4249467
AORIB40_peak_1005	1	4254020	4254672
AORIB40_peak_1006	1	4256723	4257290
AORIB40_peak_1007	1	4260217	4260438
AORIB40_peak_1008	1	4266529	4268475
AORIB40_peak_1009	1	4268855	4269472
AORIB40_peak_1010	1	4270425	4270916
AORIB40_peak_1011	1	4272763	4273105
AORIB40_peak_1012	1	4293017	4294346
AORIB40_peak_1013	1	4294844	4295223
AORIB40_peak_1014	1	4300247	4300438
AORIB40_peak_1015	1	4309089	4310055
AORIB40_peak_1016	1	4312108	4312522
AORIB40_peak_1017	1	4314247	4314558
AORIB40_peak_1018	1	4314686	4317945
AORIB40_peak_1019	1	4320370	4323304
AORIB40_peak_1020	1	4329810	4330369
AORIB40_peak_1021	1	4334997	4335649
AORIB40_peak_1022	1	4337305	4337753
AORIB40_peak_1023	1	4338223	4338404
AORIB40_peak_1024	1	4340309	4340685
AORIB40_peak_1025	1	4342509	4343388
AORIB40_peak_1026	1	4343530	4346601
AORIB40_peak_1027	1	4351135	4352669
AORIB40_peak_1028	1	4353703	4354655
AORIB40_peak_1029	1	4359221	4360383
AORIB40_peak_1030	1	4362227	4362530
AORIB40_peak_1031	1	4371230	4371410
AORIB40_peak_1032	1	4373720	4374502
AORIB40_peak_1033	1	4375024	4376845
AORIB40_peak_1034	1	4378270	4380188
AORIB40_peak_1035	1	4383831	4384313
AORIB40_peak_1036	1	4384837	4385751
AORIB40_peak_1037	1	4385928	4386201
AORIB40_peak_1038	1	4386401	4386905
AORIB40_peak_1039	1	4387063	4388657
AORIB40_peak_1040	1	4401611	4404845
AORIB40_peak_1041	1	4405531	4405985
AORIB40_peak_1042	1	4408657	4409302
AORIB40_peak_1043	1	4410982	4411679
AORIB40_peak_1044	1	4415622	4416487
AORIB40_peak_1045	1	4419463	4419789
AORIB40_peak_1046	1	4423241	4423602
AORIB40_peak_1047	1	4424314	4424942
AORIB40_peak_1048	1	4426869	4427279
AORIB40_peak_1049	1	4427408	4427920
AORIB40_peak_1050	1	4431395	4432220
AORIB40_peak_1051	1	4439063	4439537
AORIB40_peak_1052	1	4450123	4450250
AORIB40_peak_1053	1	4450382	4451652
AORIB40_peak_1054	1	4453803	4454554
AORIB40_peak_1055	1	4454738	4454864
AORIB40_peak_1056	1	4454991	4456402
AORIB40_peak_1057	1	4457142	4457528
AORIB40_peak_1058	1	4457983	4458268
AORIB40_peak_1059	1	4459721	4460599
AORIB40_peak_1060	1	4464998	4465667
AORIB40_peak_1061	1	4465927	4466508
AORIB40_peak_1062	1	4469734	4470493
AORIB40_peak_1063	1	4471600	4473207
AORIB40_peak_1064	1	4473608	4473848
AORIB40_peak_1065	1	4475559	4475816
AORIB40_peak_1066	1	4478598	4479201
AORIB40_peak_1067	1	4482079	4484541
AORIB40_peak_1068	1	4484888	4485934
AORIB40_peak_1069	1	4487023	4487247
AORIB40_peak_1070	1	4490433	4493288
AORIB40_peak_1071	1	4499034	4499691
AORIB40_peak_1072	1	4502625	4504238
AORIB40_peak_1073	1	4509944	4510472
AORIB40_peak_1074	1	4512768	4513037
AORIB40_peak_1075	1	4516297	4517145
AORIB40_peak_1076	1	4520836	4521597
AORIB40_peak_1077	1	4524887	4525741
AORIB40_peak_1078	1	4525865	4526547
AORIB40_peak_1079	1	4527232	4527582
AORIB40_peak_1080	1	4528143	4528325
AORIB40_peak_1081	1	4529273	4529802
AORIB40_peak_1082	1	4534704	4535259
AORIB40_peak_1083	1	4535442	4537423
AORIB40_peak_1084	1	4537800	4538360
AORIB40_peak_1085	1	4559174	4559520
AORIB40_peak_1086	1	4564344	4565437
AORIB40_peak_1087	1	4568119	4568745
AORIB40_peak_1088	1	4577043	4577215
AORIB40_peak_1089	1	4584982	4585791
AORIB40_peak_1090	1	4597002	4597219
AORIB40_peak_1091	1	4601569	4601972
AORIB40_peak_1092	1	4604591	4605295
AORIB40_peak_1093	1	4609587	4611065
AORIB40_peak_1094	1	4616442	4616842
AORIB40_peak_1095	1	4623716	4624306
AORIB40_peak_1096	1	4628587	4629364
AORIB40_peak_1097	1	4640161	4640721
AORIB40_peak_1098	1	4643482	4643829
AORIB40_peak_1099	1	4648921	4649184
AORIB40_peak_1100	1	4655325	4655544
AORIB40_peak_1101	1	4662277	4663028
AORIB40_peak_1102	1	4664212	4664432
AORIB40_peak_1103	1	4667845	4668493
AORIB40_peak_1104	1	4670449	4670974
AORIB40_peak_1105	1	4672236	4672474
AORIB40_peak_1106	1	4675456	4676045
AORIB40_peak_1107	1	4677901	4678579
AORIB40_peak_1108	1	4687412	4688085
AORIB40_peak_1109	1	4688559	4689417
AORIB40_peak_1110	1	4693218	4693805
AORIB40_peak_1111	1	4694772	4695448
AORIB40_peak_1112	1	4699198	4699478
AORIB40_peak_1113	1	4702862	4704950
AORIB40_peak_1114	1	4708568	4709293
AORIB40_peak_1115	1	4711599	4711882
AORIB40_peak_1116	1	4715633	4715963
AORIB40_peak_1117	1	4721125	4721489
AORIB40_peak_1118	1	4721841	4721978
AORIB40_peak_1119	1	4722204	4722414
AORIB40_peak_1120	1	4724626	4724876
AORIB40_peak_1121	1	4725009	4725599
AORIB40_peak_1122	1	4726028	4726514
AORIB40_peak_1123	1	4726751	4727773
AORIB40_peak_1124	1	4729954	4730420
AORIB40_peak_1125	1	4730603	4730737
AORIB40_peak_1126	1	4730920	4731615
AORIB40_peak_1127	1	4731993	4732781
AORIB40_peak_1128	1	4732979	4733885
AORIB40_peak_1129	1	4735456	4735941
AORIB40_peak_1130	1	4736537	4736899
AORIB40_peak_1131	1	4737175	4737350
AORIB40_peak_1132	1	4738055	4740359
AORIB40_peak_1133	1	4740631	4741261
AORIB40_peak_1134	1	4741426	4742569
AORIB40_peak_1135	1	4745395	4746104
AORIB40_peak_1136	1	4747859	4748436
AORIB40_peak_1137	1	4751597	4752593
AORIB40_peak_1138	1	4758295	4758435
AORIB40_peak_1139	1	4759181	4759778
AORIB40_peak_1140	1	4759981	4760679
AORIB40_peak_1141	1	4765762	4767031
AORIB40_peak_1142	1	4768979	4769965
AORIB40_peak_1143	1	4772204	4773102
AORIB40_peak_1144	1	4774545	4776285
AORIB40_peak_1145	1	4779062	4780245
AORIB40_peak_1146	1	4780619	4781849
AORIB40_peak_1147	1	4782199	4784196
AORIB40_peak_1148	1	4796363	4797128
AORIB40_peak_1149	1	4798931	4799578
AORIB40_peak_1150	1	4804625	4806398
AORIB40_peak_1151	1	4811905	4812623
AORIB40_peak_1152	1	4814335	4814861
AORIB40_peak_1153	1	4815887	4816754
AORIB40_peak_1154	1	4817145	4818039
AORIB40_peak_1155	1	4818885	4819587
AORIB40_peak_1156	1	4821772	4822371
AORIB40_peak_1157	1	4824280	4824514
AORIB40_peak_1158	1	4830210	4831711
AORIB40_peak_1159	1	4838311	4838548
AORIB40_peak_1160	1	4841447	4841747
AORIB40_peak_1161	1	4845051	4845377
AORIB40_peak_1162	1	4846570	4847143
AORIB40_peak_1163	1	4848926	4849458
AORIB40_peak_1164	1	4853834	4854663
AORIB40_peak_1165	1	4855004	4855637
AORIB40_peak_1166	1	4855784	4856927
AORIB40_peak_1167	1	4857431	4858053
AORIB40_peak_1168	1	4858310	4858929
AORIB40_peak_1169	1	4859651	4860026
AORIB40_peak_1170	1	4860946	4861114
AORIB40_peak_1171	1	4862911	4863342
AORIB40_peak_1172	1	4864872	4865544
AORIB40_peak_1173	1	4870408	4871440
AORIB40_peak_1174	1	4873444	4875137
AORIB40_peak_1175	1	4878754	4880122
AORIB40_peak_1176	1	4882763	4883638
AORIB40_peak_1177	1	4889248	4890539
AORIB40_peak_1178	1	4898570	4899179
AORIB40_peak_1179	1	4901341	4904105
AORIB40_peak_1180	1	4908932	4909767
AORIB40_peak_1181	1	4913600	4915275
AORIB40_peak_1182	1	4915647	4916760
AORIB40_peak_1183	1	4921389	4922756
AORIB40_peak_1184	1	4924793	4926292
AORIB40_peak_1185	1	4927195	4927784
AORIB40_peak_1186	1	4931436	4932594
AORIB40_peak_1187	1	4934326	4934791
AORIB40_peak_1188	1	4941013	4941284
AORIB40_peak_1189	1	4948360	4948634
AORIB40_peak_1190	1	4958885	4959867
AORIB40_peak_1191	1	4963644	4964205
AORIB40_peak_1192	1	4967071	4967685
AORIB40_peak_1193	1	4978363	4978889
AORIB40_peak_1194	1	4979174	4979320
AORIB40_peak_1195	1	4982042	4982638
AORIB40_peak_1196	1	4991577	4992482
AORIB40_peak_1197	1	4995070	4996151
AORIB40_peak_1198	1	5004434	5004887
AORIB40_peak_1199	1	5006236	5006839
AORIB40_peak_1200	1	5016107	5016230
AORIB40_peak_1201	1	5020680	5021383
AORIB40_peak_1202	1	5026568	5028691
AORIB40_peak_1203	1	5034287	5034538
AORIB40_peak_1204	1	5034779	5035211
AORIB40_peak_1205	1	5037909	5038101
AORIB40_peak_1206	1	5044814	5045454
AORIB40_peak_1207	1	5049119	5049678
AORIB40_peak_1208	1	5070289	5070771
AORIB40_peak_1209	1	5089960	5091262
AORIB40_peak_1210	1	5095389	5096524
AORIB40_peak_1211	1	5097239	5097410
AORIB40_peak_1212	1	5102017	5102642
AORIB40_peak_1213	1	5106911	5108335
AORIB40_peak_1214	1	5110272	5111513
AORIB40_peak_1215	1	5113777	5114451
AORIB40_peak_1216	1	5118242	5118975
AORIB40_peak_1217	1	5121005	5122413
AORIB40_peak_1218	1	5126309	5126451
AORIB40_peak_1219	1	5131651	5132337
AORIB40_peak_1220	1	5135852	5136115
AORIB40_peak_1221	1	5139626	5140083
AORIB40_peak_1222	1	5142376	5142796
AORIB40_peak_1223	1	5155033	5155930
AORIB40_peak_1224	1	5158165	5159199
AORIB40_peak_1225	1	5161298	5161429
AORIB40_peak_1226	1	5165534	5166835
AORIB40_peak_1227	1	5168661	5168854
AORIB40_peak_1228	1	5170863	5171665
AORIB40_peak_1229	1	5175353	5177747
AORIB40_peak_1230	1	5177890	5178310
AORIB40_peak_1231	1	5180111	5180743
AORIB40_peak_1232	1	5183817	5184360
AORIB40_peak_1233	1	5185793	5186381
AORIB40_peak_1234	1	5187262	5187601
AORIB40_peak_1235	1	5189744	5190021
AORIB40_peak_1236	1	5194949	5195504
AORIB40_peak_1237	1	5198221	5199873
AORIB40_peak_1238	1	5201692	5201918
AORIB40_peak_1239	1	5202867	5206225
AORIB40_peak_1240	1	5215093	5215598
AORIB40_peak_1241	1	5217169	5217396
AORIB40_peak_1242	1	5220989	5221229
AORIB40_peak_1243	1	5221926	5224112
AORIB40_peak_1244	1	5227820	5229192
AORIB40_peak_1245	1	5230401	5230855
AORIB40_peak_1246	1	5231811	5232285
AORIB40_peak_1247	1	5236175	5236536
AORIB40_peak_1248	1	5237787	5238348
AORIB40_peak_1249	1	5238481	5240990
AORIB40_peak_1250	1	5245143	5245333
AORIB40_peak_1251	1	5247893	5248714
AORIB40_peak_1252	1	5250834	5251452
AORIB40_peak_1253	1	5255281	5256670
AORIB40_peak_1254	1	5261970	5262762
AORIB40_peak_1255	1	5263996	5264225
AORIB40_peak_1256	1	5266748	5267447
AORIB40_peak_1257	1	5267667	5268071
AORIB40_peak_1258	1	5269918	5271026
AORIB40_peak_1259	1	5272659	5273825
AORIB40_peak_1260	1	5277564	5278354
AORIB40_peak_1261	1	5282358	5284224
AORIB40_peak_1262	1	5288481	5289033
AORIB40_peak_1263	1	5289196	5289509
AORIB40_peak_1264	1	5290755	5291200
AORIB40_peak_1265	1	5292085	5292699
AORIB40_peak_1266	1	5294417	5295183
AORIB40_peak_1267	1	5302739	5303190
AORIB40_peak_1268	1	5304847	5305805
AORIB40_peak_1269	1	5308757	5309270
AORIB40_peak_1270	1	5310066	5310322
AORIB40_peak_1271	1	5311996	5312256
AORIB40_peak_1272	1	5312582	5313140
AORIB40_peak_1273	1	5313360	5314997
AORIB40_peak_1274	1	5322050	5326659
AORIB40_peak_1275	1	5327352	5328593
AORIB40_peak_1276	1	5329742	5330667
AORIB40_peak_1277	1	5331246	5332429
AORIB40_peak_1278	1	5335709	5336182
AORIB40_peak_1279	1	5345657	5346423
AORIB40_peak_1280	1	5348357	5350465
AORIB40_peak_1281	1	5356431	5356669
AORIB40_peak_1282	1	5361751	5362383
AORIB40_peak_1283	1	5362886	5365023
AORIB40_peak_1284	1	5369390	5369700
AORIB40_peak_1285	1	5371273	5371793
AORIB40_peak_1286	1	5373224	5374470
AORIB40_peak_1287	1	5376075	5377708
AORIB40_peak_1288	1	5380100	5380314
AORIB40_peak_1289	1	5380492	5381383
AORIB40_peak_1290	1	5386963	5387437
AORIB40_peak_1291	1	5388395	5388700
AORIB40_peak_1292	1	5394650	5395213
AORIB40_peak_1293	1	5400622	5401085
AORIB40_peak_1294	1	5406006	5406315
AORIB40_peak_1295	1	5414694	5415039
AORIB40_peak_1296	1	5421746	5421910
AORIB40_peak_1297	1	5425731	5425930
AORIB40_peak_1298	1	5428586	5429078
AORIB40_peak_1299	1	5444257	5444596
AORIB40_peak_1300	1	5445156	5445759
AORIB40_peak_1301	1	5447588	5448012
AORIB40_peak_1302	1	5458049	5458500
AORIB40_peak_1303	1	5461112	5461749
AORIB40_peak_1304	1	5463350	5464016
AORIB40_peak_1305	1	5465229	5465980
AORIB40_peak_1306	1	5468846	5470567
AORIB40_peak_1307	1	5473398	5476179
AORIB40_peak_1308	1	5480361	5481730
AORIB40_peak_1309	1	5485168	5485488
AORIB40_peak_1310	1	5487090	5487863
AORIB40_peak_1311	1	5488268	5488522
AORIB40_peak_1312	1	5489906	5490237
AORIB40_peak_1313	1	5497334	5497756
AORIB40_peak_1314	1	5502985	5503599
AORIB40_peak_1315	1	5511286	5512054
AORIB40_peak_1316	1	5515818	5516099
AORIB40_peak_1317	1	5518363	5518784
AORIB40_peak_1318	1	5522911	5523654
AORIB40_peak_1319	1	5526470	5527001
AORIB40_peak_1320	1	5527680	5528745
AORIB40_peak_1321	1	5531576	5532310
AORIB40_peak_1322	1	5534184	5534835
AORIB40_peak_1323	1	5537942	5538288
AORIB40_peak_1324	1	5550358	5550933
AORIB40_peak_1325	1	5553258	5554575
AORIB40_peak_1326	1	5574832	5575364
AORIB40_peak_1327	1	5580589	5581276
AORIB40_peak_1328	1	5587344	5589701
AORIB40_peak_1329	1	5604887	5605297
AORIB40_peak_1330	1	5608568	5609050
AORIB40_peak_1331	1	5613123	5613306
AORIB40_peak_1332	1	5614440	5615080
AORIB40_peak_1333	1	5624399	5624597
AORIB40_peak_1334	1	5629506	5629956
AORIB40_peak_1335	1	5632254	5633016
AORIB40_peak_1336	1	5633300	5633940
AORIB40_peak_1337	1	5634086	5634777
AORIB40_peak_1338	1	5639063	5639675
AORIB40_peak_1339	1	5655671	5657461
AORIB40_peak_1340	1	5660409	5660934
AORIB40_peak_1341	1	5678131	5678343
AORIB40_peak_1342	1	5686854	5687215
AORIB40_peak_1343	1	5690496	5691356
AORIB40_peak_1344	1	5694402	5695311
AORIB40_peak_1345	1	5697346	5697647
AORIB40_peak_1346	1	5704099	5704583
AORIB40_peak_1347	1	5708654	5710733
AORIB40_peak_1348	1	5713687	5714231
AORIB40_peak_1349	1	5714973	5715491
AORIB40_peak_1350	1	5717867	5718242
AORIB40_peak_1351	1	5721624	5722019
AORIB40_peak_1352	1	5722376	5722671
AORIB40_peak_1353	1	5723045	5724216
AORIB40_peak_1354	1	5724985	5725638
AORIB40_peak_1355	1	5728207	5728995
AORIB40_peak_1356	1	5732297	5732735
AORIB40_peak_1357	1	5733548	5734959
AORIB40_peak_1358	1	5736234	5737521
AORIB40_peak_1359	1	5740262	5740761
AORIB40_peak_1360	1	5744830	5745312
AORIB40_peak_1361	1	5751287	5751677
AORIB40_peak_1362	1	5772929	5773842
AORIB40_peak_1363	1	5792040	5792976
AORIB40_peak_1364	1	5793693	5794259
AORIB40_peak_1365	1	5806767	5807019
AORIB40_peak_1366	1	5810544	5811070
AORIB40_peak_1367	1	5823124	5823482
AORIB40_peak_1368	1	5827950	5828197
AORIB40_peak_1369	1	5832603	5833065
AORIB40_peak_1370	1	5835967	5836505
AORIB40_peak_1371	1	5839326	5840271
AORIB40_peak_1372	1	5846159	5846399
AORIB40_peak_1373	1	5852601	5853179
AORIB40_peak_1374	1	5858676	5859928
AORIB40_peak_1375	1	5885610	5885958
AORIB40_peak_1376	1	5886596	5887098
AORIB40_peak_1377	1	5888020	5888589
AORIB40_peak_1378	1	5890452	5891145
AORIB40_peak_1379	1	5892038	5893519
AORIB40_peak_1380	1	5911347	5911660
AORIB40_peak_1381	1	5916560	5917309
AORIB40_peak_1382	1	5921973	5923131
AORIB40_peak_1383	1	5927409	5927800
AORIB40_peak_1384	1	5930692	5930867
AORIB40_peak_1385	1	5935515	5936306
AORIB40_peak_1386	1	5944967	5947062
AORIB40_peak_1387	1	5948788	5949599
AORIB40_peak_1388	1	5952744	5953281
AORIB40_peak_1389	1	5954992	5956011
AORIB40_peak_1390	1	5960306	5962707
AORIB40_peak_1391	1	5963566	5964306
AORIB40_peak_1392	1	5965073	5965334
AORIB40_peak_1393	1	5968802	5970052
AORIB40_peak_1394	1	5976430	5976763
AORIB40_peak_1395	1	5978333	5981238
AORIB40_peak_1396	1	5981561	5981836
AORIB40_peak_1397	1	5985876	5986149
AORIB40_peak_1398	1	5988628	5991312
AORIB40_peak_1399	1	5991735	5991870
AORIB40_peak_1400	1	5994188	5994407
AORIB40_peak_1401	1	5994600	5996232
AORIB40_peak_1402	1	5998826	5999143
AORIB40_peak_1403	1	6001122	6001556
AORIB40_peak_1404	1	6003892	6004147
AORIB40_peak_1405	1	6006004	6006872
AORIB40_peak_1406	1	6010236	6010593
AORIB40_peak_1407	1	6012173	6013668
AORIB40_peak_1408	1	6019170	6019307
AORIB40_peak_1409	1	6021279	6021417
AORIB40_peak_1410	1	6024912	6027211
AORIB40_peak_1411	1	6027951	6029747
AORIB40_peak_1412	1	6036144	6036616
AORIB40_peak_1413	1	6053929	6054983
AORIB40_peak_1414	1	6058822	6060220
AORIB40_peak_1415	1	6062298	6063337
AORIB40_peak_1416	1	6067038	6068393
AORIB40_peak_1417	1	6068740	6068937
AORIB40_peak_1418	1	6071674	6071831
AORIB40_peak_1419	1	6073281	6074370
AORIB40_peak_1420	1	6075550	6076526
AORIB40_peak_1421	1	6078214	6079228
AORIB40_peak_1422	1	6081055	6081750
AORIB40_peak_1423	1	6085452	6086140
AORIB40_peak_1424	1	6090075	6092991
AORIB40_peak_1425	1	6097835	6098064
AORIB40_peak_1426	1	6099910	6100546
AORIB40_peak_1427	1	6107401	6107721
AORIB40_peak_1428	1	6107990	6108136
AORIB40_peak_1429	1	6114140	6114419
AORIB40_peak_1430	1	6116236	6116836
AORIB40_peak_1431	1	6123167	6123763
AORIB40_peak_1432	1	6127247	6127732
AORIB40_peak_1433	1	6134307	6135026
AORIB40_peak_1434	1	6140800	6141421
AORIB40_peak_1435	1	6143872	6145567
AORIB40_peak_1436	1	6147310	6147584
AORIB40_peak_1437	1	6149720	6149880
AORIB40_peak_1438	1	6153177	6153820
AORIB40_peak_1439	1	6157214	6157699
AORIB40_peak_1440	1	6160971	6161593
AORIB40_peak_1441	1	6163032	6164106
AORIB40_peak_1442	1	6168546	6169508
AORIB40_peak_1443	1	6173617	6174638
AORIB40_peak_1444	1	6175561	6177221
AORIB40_peak_1445	1	6180093	6180320
AORIB40_peak_1446	1	6182690	6183565
AORIB40_peak_1447	1	6183950	6184098
AORIB40_peak_1448	1	6184472	6185023
AORIB40_peak_1449	1	6197646	6197828
AORIB40_peak_1450	1	6200519	6200898
AORIB40_peak_1451	1	6202115	6202452
AORIB40_peak_1452	1	6203829	6205341
AORIB40_peak_1453	1	6208052	6208688
AORIB40_peak_1454	1	6211966	6214649
AORIB40_peak_1455	1	6217593	6218113
AORIB40_peak_1456	1	6222060	6222287
AORIB40_peak_1457	1	6222781	6224103
AORIB40_peak_1458	1	6231195	6231669
AORIB40_peak_1459	1	6233759	6235852
AORIB40_peak_1460	1	6237352	6237791
AORIB40_peak_1461	1	6239906	6240958
AORIB40_peak_1462	1	6242929	6243090
AORIB40_peak_1463	1	6254490	6255057
AORIB40_peak_1464	1	6260309	6260932
AORIB40_peak_1465	1	6264574	6264784
AORIB40_peak_1466	1	6269126	6269929
AORIB40_peak_1467	1	6281270	6282004
AORIB40_peak_1468	1	6283703	6283886
AORIB40_peak_1469	1	6285303	6285828
AORIB40_peak_1470	1	6290565	6291224
AORIB40_peak_1471	1	6296350	6296977
AORIB40_peak_1472	1	6304930	6305956
AORIB40_peak_1473	1	6312713	6313343
AORIB40_peak_1474	1	6332746	6333340
AORIB40_peak_1475	1	6336163	6336390
AORIB40_peak_1476	1	6337931	6338200
AORIB40_peak_1477	1	6347942	6349939
AORIB40_peak_1478	1	6353928	6354610
AORIB40_peak_1479	1	6359689	6360353
AORIB40_peak_1480	1	6365896	6366145
AORIB40_peak_1481	1	6368435	6368693
AORIB40_peak_1482	1	6375315	6376783
AORIB40_peak_1483	1	6380906	6381303
AORIB40_peak_1484	1	6404067	6404365
AORIB40_peak_1485	1	6413833	6414338
AORIB40_peak_1486	1	6424848	6424991
AORIB40_peak_1487	1	6461679	6462074
AORIB40_peak_1488	1	6466018	6466542
AORIB40_peak_1489	1	6471972	6472317
AORIB40_peak_1490	1	6480863	6481132
AORIB40_peak_1491	1	6486844	6487089
AORIB40_peak_1492	2	54	472
AORIB40_peak_1493	2	1302	1647
AORIB40_peak_1494	2	8786	9087
AORIB40_peak_1495	2	28142	28620
AORIB40_peak_1496	2	30978	31103
AORIB40_peak_1497	2	36289	37734
AORIB40_peak_1498	2	43531	44841
AORIB40_peak_1499	2	55594	55952
AORIB40_peak_1500	2	67558	69399
AORIB40_peak_1501	2	84073	85238
AORIB40_peak_1502	2	109829	110089
AORIB40_peak_1503	2	115865	116543
AORIB40_peak_1504	2	123641	123848
AORIB40_peak_1505	2	126661	127463
AORIB40_peak_1506	2	134924	135528
AORIB40_peak_1507	2	144811	145302
AORIB40_peak_1508	2	152196	153040
AORIB40_peak_1509	2	158881	159343
AORIB40_peak_1510	2	164248	164604
AORIB40_peak_1511	2	170299	170808
AORIB40_peak_1512	2	173325	173624
AORIB40_peak_1513	2	186618	188145
AORIB40_peak_1514	2	188768	189175
AORIB40_peak_1515	2	198179	199649
AORIB40_peak_1516	2	202857	204094
AORIB40_peak_1517	2	211662	212034
AORIB40_peak_1518	2	216727	217360
AORIB40_peak_1519	2	221201	221595
AORIB40_peak_1520	2	225317	225638
AORIB40_peak_1521	2	227530	228266
AORIB40_peak_1522	2	238783	238938
AORIB40_peak_1523	2	250424	250812
AORIB40_peak_1524	2	253705	253896
AORIB40_peak_1525	2	263239	263992
AORIB40_peak_1526	2	266309	266932
AORIB40_peak_1527	2	269088	269284
AORIB40_peak_1528	2	273753	273944
AORIB40_peak_1529	2	277307	277778
AORIB40_peak_1530	2	280779	281008
AORIB40_peak_1531	2	294795	295082
AORIB40_peak_1532	2	308941	309128
AORIB40_peak_1533	2	318521	318948
AORIB40_peak_1534	2	320647	321262
AORIB40_peak_1535	2	328142	328471
AORIB40_peak_1536	2	335670	336421
AORIB40_peak_1537	2	340670	341174
AORIB40_peak_1538	2	344484	345093
AORIB40_peak_1539	2	346677	346896
AORIB40_peak_1540	2	348546	349010
AORIB40_peak_1541	2	349208	349843
AORIB40_peak_1542	2	366986	367159
AORIB40_peak_1543	2	368290	369038
AORIB40_peak_1544	2	373844	374491
AORIB40_peak_1545	2	380015	380242
AORIB40_peak_1546	2	392474	392691
AORIB40_peak_1547	2	397447	397807
AORIB40_peak_1548	2	398241	399115
AORIB40_peak_1549	2	401028	401232
AORIB40_peak_1550	2	401448	402615
AORIB40_peak_1551	2	418737	418957
AORIB40_peak_1552	2	423070	423617
AORIB40_peak_1553	2	425305	425840
AORIB40_peak_1554	2	428995	429463
AORIB40_peak_1555	2	431425	432088
AORIB40_peak_1556	2	435678	436251
AORIB40_peak_1557	2	437352	437612
AORIB40_peak_1558	2	444297	444426
AORIB40_peak_1559	2	446074	447845
AORIB40_peak_1560	2	452265	454508
AORIB40_peak_1561	2	456763	457134
AORIB40_peak_1562	2	457306	457672
AORIB40_peak_1563	2	475136	476041
AORIB40_peak_1564	2	479600	479972
AORIB40_peak_1565	2	486043	486347
AORIB40_peak_1566	2	493090	493598
AORIB40_peak_1567	2	496840	497118
AORIB40_peak_1568	2	497244	499263
AORIB40_peak_1569	2	500292	500564
AORIB40_peak_1570	2	502557	503413
AORIB40_peak_1571	2	508174	509088
AORIB40_peak_1572	2	512243	514833
AORIB40_peak_1573	2	515110	516283
AORIB40_peak_1574	2	518302	518730
AORIB40_peak_1575	2	520938	521262
AORIB40_peak_1576	2	523141	523851
AORIB40_peak_1577	2	525705	526567
AORIB40_peak_1578	2	530447	530630
AORIB40_peak_1579	2	531552	531833
AORIB40_peak_1580	2	537236	537426
AORIB40_peak_1581	2	537583	539869
AORIB40_peak_1582	2	540097	540328
AORIB40_peak_1583	2	542358	542827
AORIB40_peak_1584	2	543947	544601
AORIB40_peak_1585	2	548472	548780
AORIB40_peak_1586	2	552741	553162
AORIB40_peak_1587	2	559304	560165
AORIB40_peak_1588	2	562292	562644
AORIB40_peak_1589	2	574112	577633
AORIB40_peak_1590	2	581441	582502
AORIB40_peak_1591	2	585121	589601
AORIB40_peak_1592	2	594457	595019
AORIB40_peak_1593	2	601912	603282
AORIB40_peak_1594	2	614444	614672
AORIB40_peak_1595	2	617647	618437
AORIB40_peak_1596	2	624605	624965
AORIB40_peak_1597	2	636978	637462
AORIB40_peak_1598	2	658831	659212
AORIB40_peak_1599	2	660132	660258
AORIB40_peak_1600	2	672308	673213
AORIB40_peak_1601	2	679693	680407
AORIB40_peak_1602	2	687847	688338
AORIB40_peak_1603	2	700921	701186
AORIB40_peak_1604	2	703780	704630
AORIB40_peak_1605	2	721575	723417
AORIB40_peak_1606	2	724312	725011
AORIB40_peak_1607	2	733982	734663
AORIB40_peak_1608	2	737371	737644
AORIB40_peak_1609	2	746441	746580
AORIB40_peak_1610	2	748689	750254
AORIB40_peak_1611	2	752289	753364
AORIB40_peak_1612	2	756451	758825
AORIB40_peak_1613	2	761828	762667
AORIB40_peak_1614	2	763957	764166
AORIB40_peak_1615	2	764752	765791
AORIB40_peak_1616	2	767661	768241
AORIB40_peak_1617	2	770506	770808
AORIB40_peak_1618	2	775278	776366
AORIB40_peak_1619	2	776848	778137
AORIB40_peak_1620	2	782469	783838
AORIB40_peak_1621	2	785920	786646
AORIB40_peak_1622	2	796572	797305
AORIB40_peak_1623	2	798665	799346
AORIB40_peak_1624	2	816717	817384
AORIB40_peak_1625	2	827461	828147
AORIB40_peak_1626	2	832178	833322
AORIB40_peak_1627	2	835102	835654
AORIB40_peak_1628	2	836489	836941
AORIB40_peak_1629	2	840113	840503
AORIB40_peak_1630	2	844331	844715
AORIB40_peak_1631	2	847101	847626
AORIB40_peak_1632	2	851153	851634
AORIB40_peak_1633	2	852544	852920
AORIB40_peak_1634	2	854844	855353
AORIB40_peak_1635	2	857388	858032
AORIB40_peak_1636	2	859911	860223
AORIB40_peak_1637	2	861495	862093
AORIB40_peak_1638	2	863878	864588
AORIB40_peak_1639	2	864746	866030
AORIB40_peak_1640	2	866202	866816
AORIB40_peak_1641	2	868242	870754
AORIB40_peak_1642	2	871796	872738
AORIB40_peak_1643	2	876726	877058
AORIB40_peak_1644	2	877844	878087
AORIB40_peak_1645	2	879898	881523
AORIB40_peak_1646	2	881709	882552
AORIB40_peak_1647	2	882825	883039
AORIB40_peak_1648	2	884903	885644
AORIB40_peak_1649	2	888614	888937
AORIB40_peak_1650	2	891532	892262
AORIB40_peak_1651	2	894524	894893
AORIB40_peak_1652	2	897625	899140
AORIB40_peak_1653	2	906172	906901
AORIB40_peak_1654	2	907154	908424
AORIB40_peak_1655	2	910023	910278
AORIB40_peak_1656	2	911426	911794
AORIB40_peak_1657	2	911994	913039
AORIB40_peak_1658	2	913459	915355
AORIB40_peak_1659	2	915497	916098
AORIB40_peak_1660	2	919459	919686
AORIB40_peak_1661	2	923791	924032
AORIB40_peak_1662	2	924359	924883
AORIB40_peak_1663	2	925704	925857
AORIB40_peak_1664	2	926181	927209
AORIB40_peak_1665	2	935072	935370
AORIB40_peak_1666	2	939942	940424
AORIB40_peak_1667	2	945196	946544
AORIB40_peak_1668	2	951196	951518
AORIB40_peak_1669	2	955660	955985
AORIB40_peak_1670	2	963117	964974
AORIB40_peak_1671	2	975499	976111
AORIB40_peak_1672	2	978810	979079
AORIB40_peak_1673	2	980858	981877
AORIB40_peak_1674	2	984522	985163
AORIB40_peak_1675	2	986060	987057
AORIB40_peak_1676	2	994073	994842
AORIB40_peak_1677	2	1009661	1010288
AORIB40_peak_1678	2	1016521	1017533
AORIB40_peak_1679	2	1031450	1031666
AORIB40_peak_1680	2	1035028	1035409
AORIB40_peak_1681	2	1037975	1038452
AORIB40_peak_1682	2	1038701	1041516
AORIB40_peak_1683	2	1042641	1043170
AORIB40_peak_1684	2	1050576	1051385
AORIB40_peak_1685	2	1054517	1054780
AORIB40_peak_1686	2	1056297	1056518
AORIB40_peak_1687	2	1059309	1059861
AORIB40_peak_1688	2	1069091	1069362
AORIB40_peak_1689	2	1071795	1071968
AORIB40_peak_1690	2	1078845	1079310
AORIB40_peak_1691	2	1080460	1081173
AORIB40_peak_1692	2	1083301	1083552
AORIB40_peak_1693	2	1085035	1086638
AORIB40_peak_1694	2	1086766	1087066
AORIB40_peak_1695	2	1089302	1089680
AORIB40_peak_1696	2	1092153	1092568
AORIB40_peak_1697	2	1099083	1100383
AORIB40_peak_1698	2	1101270	1101842
AORIB40_peak_1699	2	1102862	1103036
AORIB40_peak_1700	2	1103177	1103685
AORIB40_peak_1701	2	1103845	1104077
AORIB40_peak_1702	2	1105008	1106010
AORIB40_peak_1703	2	1110014	1110741
AORIB40_peak_1704	2	1111082	1112868
AORIB40_peak_1705	2	1113234	1114232
AORIB40_peak_1706	2	1117933	1118443
AORIB40_peak_1707	2	1121380	1123095
AORIB40_peak_1708	2	1128957	1130619
AORIB40_peak_1709	2	1137205	1137597
AORIB40_peak_1710	2	1140757	1141175
AORIB40_peak_1711	2	1149981	1150671
AORIB40_peak_1712	2	1151511	1153391
AORIB40_peak_1713	2	1162766	1163164
AORIB40_peak_1714	2	1163405	1166019
AORIB40_peak_1715	2	1166960	1167458
AORIB40_peak_1716	2	1172520	1172839
AORIB40_peak_1717	2	1178388	1178853
AORIB40_peak_1718	2	1180423	1180967
AORIB40_peak_1719	2	1182636	1182915
AORIB40_peak_1720	2	1185386	1186970
AORIB40_peak_1721	2	1189814	1190519
AORIB40_peak_1722	2	1194405	1195227
AORIB40_peak_1723	2	1196054	1196779
AORIB40_peak_1724	2	1199196	1200414
AORIB40_peak_1725	2	1202353	1202541
AORIB40_peak_1726	2	1204577	1205395
AORIB40_peak_1727	2	1208524	1209011
AORIB40_peak_1728	2	1211495	1211983
AORIB40_peak_1729	2	1213103	1214075
AORIB40_peak_1730	2	1216558	1217087
AORIB40_peak_1731	2	1219758	1221067
AORIB40_peak_1732	2	1224892	1225296
AORIB40_peak_1733	2	1227230	1227919
AORIB40_peak_1734	2	1228232	1229006
AORIB40_peak_1735	2	1230034	1230753
AORIB40_peak_1736	2	1233250	1233587
AORIB40_peak_1737	2	1237722	1237875
AORIB40_peak_1738	2	1242826	1244937
AORIB40_peak_1739	2	1246151	1246703
AORIB40_peak_1740	2	1246991	1247127
AORIB40_peak_1741	2	1252460	1253112
AORIB40_peak_1742	2	1253254	1254303
AORIB40_peak_1743	2	1254855	1255865
AORIB40_peak_1744	2	1265426	1265695
AORIB40_peak_1745	2	1267293	1269385
AORIB40_peak_1746	2	1280720	1281255
AORIB40_peak_1747	2	1282044	1282373
AORIB40_peak_1748	2	1285137	1285631
AORIB40_peak_1749	2	1287799	1288477
AORIB40_peak_1750	2	1303111	1303652
AORIB40_peak_1751	2	1312403	1312987
AORIB40_peak_1752	2	1317774	1318643
AORIB40_peak_1753	2	1319756	1320184
AORIB40_peak_1754	2	1320595	1322013
AORIB40_peak_1755	2	1329527	1330111
AORIB40_peak_1756	2	1332953	1333596
AORIB40_peak_1757	2	1333772	1335126
AORIB40_peak_1758	2	1337310	1337876
AORIB40_peak_1759	2	1341007	1341231
AORIB40_peak_1760	2	1351335	1351944
AORIB40_peak_1761	2	1355880	1356306
AORIB40_peak_1762	2	1356842	1357086
AORIB40_peak_1763	2	1361324	1364616
AORIB40_peak_1764	2	1366579	1367198
AORIB40_peak_1765	2	1368877	1370186
AORIB40_peak_1766	2	1370626	1370993
AORIB40_peak_1767	2	1376004	1376733
AORIB40_peak_1768	2	1379654	1379984
AORIB40_peak_1769	2	1388098	1388606
AORIB40_peak_1770	2	1391182	1391318
AORIB40_peak_1771	2	1405256	1405813
AORIB40_peak_1772	2	1411927	1412382
AORIB40_peak_1773	2	1419634	1420182
AORIB40_peak_1774	2	1428102	1428488
AORIB40_peak_1775	2	1434026	1436691
AORIB40_peak_1776	2	1439526	1440171
AORIB40_peak_1777	2	1445898	1446537
AORIB40_peak_1778	2	1454445	1455226
AORIB40_peak_1779	2	1459112	1459314
AORIB40_peak_1780	2	1459893	1460105
AORIB40_peak_1781	2	1462111	1462556
AORIB40_peak_1782	2	1463708	1464191
AORIB40_peak_1783	2	1465236	1465687
AORIB40_peak_1784	2	1468985	1470080
AORIB40_peak_1785	2	1470806	1471972
AORIB40_peak_1786	2	1479472	1480125
AORIB40_peak_1787	2	1482603	1483717
AORIB40_peak_1788	2	1485180	1485521
AORIB40_peak_1789	2	1493189	1493586
AORIB40_peak_1790	2	1500040	1500298
AORIB40_peak_1791	2	1503290	1504088
AORIB40_peak_1792	2	1505763	1506003
AORIB40_peak_1793	2	1509977	1510354
AORIB40_peak_1794	2	1511939	1512486
AORIB40_peak_1795	2	1515503	1516055
AORIB40_peak_1796	2	1520375	1521035
AORIB40_peak_1797	2	1523525	1524097
AORIB40_peak_1798	2	1525498	1526022
AORIB40_peak_1799	2	1531224	1531643
AORIB40_peak_1800	2	1533701	1534335
AORIB40_peak_1801	2	1536360	1536682
AORIB40_peak_1802	2	1538210	1539106
AORIB40_peak_1803	2	1543387	1544617
AORIB40_peak_1804	2	1547041	1547287
AORIB40_peak_1805	2	1548507	1549160
AORIB40_peak_1806	2	1552009	1553311
AORIB40_peak_1807	2	1555203	1556054
AORIB40_peak_1808	2	1559080	1559818
AORIB40_peak_1809	2	1563082	1563571
AORIB40_peak_1810	2	1566412	1566824
AORIB40_peak_1811	2	1572247	1573069
AORIB40_peak_1812	2	1573296	1573886
AORIB40_peak_1813	2	1574265	1575554
AORIB40_peak_1814	2	1575921	1576318
AORIB40_peak_1815	2	1579814	1580218
AORIB40_peak_1816	2	1585345	1586052
AORIB40_peak_1817	2	1593444	1593687
AORIB40_peak_1818	2	1599228	1600561
AORIB40_peak_1819	2	1601052	1601598
AORIB40_peak_1820	2	1603379	1603602
AORIB40_peak_1821	2	1605860	1606767
AORIB40_peak_1822	2	1611226	1611530
AORIB40_peak_1823	2	1613806	1614284
AORIB40_peak_1824	2	1629475	1629698
AORIB40_peak_1825	2	1636875	1637948
AORIB40_peak_1826	2	1639794	1640010
AORIB40_peak_1827	2	1643616	1645165
AORIB40_peak_1828	2	1656328	1656571
AORIB40_peak_1829	2	1661968	1665531
AORIB40_peak_1830	2	1670351	1671288
AORIB40_peak_1831	2	1673516	1675160
AORIB40_peak_1832	2	1677004	1677792
AORIB40_peak_1833	2	1681458	1682263
AORIB40_peak_1834	2	1684477	1684720
AORIB40_peak_1835	2	1697169	1697541
AORIB40_peak_1836	2	1699659	1700141
AORIB40_peak_1837	2	1701678	1702108
AORIB40_peak_1838	2	1704234	1704396
AORIB40_peak_1839	2	1705354	1707435
AORIB40_peak_1840	2	1713146	1713376
AORIB40_peak_1841	2	1721601	1722277
AORIB40_peak_1842	2	1726718	1727384
AORIB40_peak_1843	2	1728211	1729705
AORIB40_peak_1844	2	1731653	1732391
AORIB40_peak_1845	2	1738001	1738498
AORIB40_peak_1846	2	1740412	1740796
AORIB40_peak_1847	2	1741468	1742275
AORIB40_peak_1848	2	1742711	1743649
AORIB40_peak_1849	2	1750576	1751013
AORIB40_peak_1850	2	1768079	1770123
AORIB40_peak_1851	2	1774508	1776883
AORIB40_peak_1852	2	1779178	1779812
AORIB40_peak_1853	2	1781473	1781752
AORIB40_peak_1854	2	1784148	1785315
AORIB40_peak_1855	2	1792768	1794663
AORIB40_peak_1856	2	1798717	1798982
AORIB40_peak_1857	2	1800677	1801058
AORIB40_peak_1858	2	1801544	1801689
AORIB40_peak_1859	2	1802009	1802236
AORIB40_peak_1860	2	1803910	1804207
AORIB40_peak_1861	2	1805823	1806973
AORIB40_peak_1862	2	1807632	1807824
AORIB40_peak_1863	2	1808157	1809832
AORIB40_peak_1864	2	1810961	1811696
AORIB40_peak_1865	2	1811840	1812788
AORIB40_peak_1866	2	1813365	1815706
AORIB40_peak_1867	2	1821263	1821657
AORIB40_peak_1868	2	1827897	1829192
AORIB40_peak_1869	2	1832332	1833500
AORIB40_peak_1870	2	1837045	1837712
AORIB40_peak_1871	2	1845387	1845816
AORIB40_peak_1872	2	1850097	1850555
AORIB40_peak_1873	2	1851358	1851880
AORIB40_peak_1874	2	1856499	1857376
AORIB40_peak_1875	2	1857568	1857731
AORIB40_peak_1876	2	1857953	1858848
AORIB40_peak_1877	2	1862138	1862724
AORIB40_peak_1878	2	1865166	1866573
AORIB40_peak_1879	2	1870279	1873489
AORIB40_peak_1880	2	1876365	1876563
AORIB40_peak_1881	2	1878770	1879461
AORIB40_peak_1882	2	1880809	1881340
AORIB40_peak_1883	2	1883134	1883572
AORIB40_peak_1884	2	1887636	1888088
AORIB40_peak_1885	2	1889051	1889646
AORIB40_peak_1886	2	1890974	1891740
AORIB40_peak_1887	2	1899237	1900329
AORIB40_peak_1888	2	1904391	1906717
AORIB40_peak_1889	2	1913959	1914282
AORIB40_peak_1890	2	1917332	1917798
AORIB40_peak_1891	2	1921555	1921780
AORIB40_peak_1892	2	1923522	1923794
AORIB40_peak_1893	2	1926912	1927461
AORIB40_peak_1894	2	1930219	1931022
AORIB40_peak_1895	2	1935343	1935607
AORIB40_peak_1896	2	1938417	1940507
AORIB40_peak_1897	2	1942369	1942569
AORIB40_peak_1898	2	1947327	1947915
AORIB40_peak_1899	2	1949971	1950104
AORIB40_peak_1900	2	1950686	1951786
AORIB40_peak_1901	2	1955624	1956395
AORIB40_peak_1902	2	1959891	1960562
AORIB40_peak_1903	2	1961016	1961188
AORIB40_peak_1904	2	1963990	1964990
AORIB40_peak_1905	2	1968151	1968614
AORIB40_peak_1906	2	1970581	1971638
AORIB40_peak_1907	2	1972189	1973361
AORIB40_peak_1908	2	1975851	1976597
AORIB40_peak_1909	2	1978426	1978791
AORIB40_peak_1910	2	1981310	1982624
AORIB40_peak_1911	2	1985885	1986121
AORIB40_peak_1912	2	1986450	1986926
AORIB40_peak_1913	2	1988310	1988676
AORIB40_peak_1914	2	1990066	1990419
AORIB40_peak_1915	2	1994112	1995518
AORIB40_peak_1916	2	1996511	1997507
AORIB40_peak_1917	2	1999648	2000521
AORIB40_peak_1918	2	2096892	2097645
AORIB40_peak_1919	2	2098827	2099035
AORIB40_peak_1920	2	2099905	2100323
AORIB40_peak_1921	2	2105283	2108102
AORIB40_peak_1922	2	2109724	2110033
AORIB40_peak_1923	2	2110455	2111796
AORIB40_peak_1924	2	2113711	2114319
AORIB40_peak_1925	2	2117403	2117974
AORIB40_peak_1926	2	2121236	2121374
AORIB40_peak_1927	2	2127319	2128418
AORIB40_peak_1928	2	2130916	2131274
AORIB40_peak_1929	2	2133020	2133812
AORIB40_peak_1930	2	2134575	2135066
AORIB40_peak_1931	2	2137066	2139076
AORIB40_peak_1932	2	2139539	2140171
AORIB40_peak_1933	2	2143729	2145134
AORIB40_peak_1934	2	2146833	2147197
AORIB40_peak_1935	2	2148418	2148902
AORIB40_peak_1936	2	2157753	2159551
AORIB40_peak_1937	2	2165340	2165830
AORIB40_peak_1938	2	2170053	2170823
AORIB40_peak_1939	2	2175204	2175801
AORIB40_peak_1940	2	2185699	2186423
AORIB40_peak_1941	2	2189705	2190321
AORIB40_peak_1942	2	2192610	2193791
AORIB40_peak_1943	2	2195057	2195352
AORIB40_peak_1944	2	2195910	2196621
AORIB40_peak_1945	2	2200169	2200611
AORIB40_peak_1946	2	2206613	2207062
AORIB40_peak_1947	2	2209919	2210946
AORIB40_peak_1948	2	2214909	2216017
AORIB40_peak_1949	2	2222382	2222604
AORIB40_peak_1950	2	2226955	2227851
AORIB40_peak_1951	2	2229292	2230676
AORIB40_peak_1952	2	2234027	2234245
AORIB40_peak_1953	2	2235507	2235640
AORIB40_peak_1954	2	2236270	2237593
AORIB40_peak_1955	2	2239291	2240005
AORIB40_peak_1956	2	2244133	2245869
AORIB40_peak_1957	2	2246181	2246836
AORIB40_peak_1958	2	2251856	2252118
AORIB40_peak_1959	2	2253153	2254662
AORIB40_peak_1960	2	2258685	2258892
AORIB40_peak_1961	2	2261584	2261804
AORIB40_peak_1962	2	2264016	2265029
AORIB40_peak_1963	2	2266184	2269346
AORIB40_peak_1964	2	2269841	2271351
AORIB40_peak_1965	2	2274837	2277287
AORIB40_peak_1966	2	2281425	2284159
AORIB40_peak_1967	2	2284443	2284940
AORIB40_peak_1968	2	2286795	2287155
AORIB40_peak_1969	2	2289955	2290228
AORIB40_peak_1970	2	2308064	2308209
AORIB40_peak_1971	2	2310161	2310303
AORIB40_peak_1972	2	2315195	2316026
AORIB40_peak_1973	2	2321322	2322675
AORIB40_peak_1974	2	2324939	2325084
AORIB40_peak_1975	2	2327028	2331142
AORIB40_peak_1976	2	2339256	2339594
AORIB40_peak_1977	2	2345600	2346465
AORIB40_peak_1978	2	2347041	2347169
AORIB40_peak_1979	2	2348183	2348649
AORIB40_peak_1980	2	2348893	2350146
AORIB40_peak_1981	2	2351082	2351797
AORIB40_peak_1982	2	2352182	2352387
AORIB40_peak_1983	2	2356330	2356669
AORIB40_peak_1984	2	2365801	2365933
AORIB40_peak_1985	2	2370031	2370205
AORIB40_peak_1986	2	2373806	2374499
AORIB40_peak_1987	2	2375126	2375654
AORIB40_peak_1988	2	2375833	2378086
AORIB40_peak_1989	2	2382151	2382601
AORIB40_peak_1990	2	2387041	2387562
AORIB40_peak_1991	2	2388786	2389536
AORIB40_peak_1992	2	2391539	2392202
AORIB40_peak_1993	2	2395449	2397855
AORIB40_peak_1994	2	2402142	2402405
AORIB40_peak_1995	2	2410981	2411619
AORIB40_peak_1996	2	2416169	2417601
AORIB40_peak_1997	2	2419045	2419206
AORIB40_peak_1998	2	2421069	2421473
AORIB40_peak_1999	2	2423726	2424039
[truncated: 6,270 more rows]
