# Supplementary material for: Profiling of chromatin accessibility identifies transcription factor binding sites across the genome of Aspergillus species
Source: BMC Biol. 2021 Sep 6;19:189. doi: 10.1186/s12915-021-01114-0 (PMC8419926; doi:10.1186/s12915-021-01114-0)
Supplement: Supplementary file 5 — Additional file 5: Supplementary Table S4. Differential peaks analysis of A. niger and its mutants. [file 12915_2021_1114_MOESM5_ESM.xlsx]

## Sheet: CBStoSH2_diffbind
	seqnames	start	end	width	strand	Conc	Conc_CBS_strain	Conc_SH2_strain	Fold	p.value	FDR	Annotation	Distance to TSS	Nearest PromoterID	log2FoldChange(SH2DPY/CBS513_88wt)	Padj	Up/Down-Regulation
1232	AM270996	281657	282026	370	*	10.75	10.24	11.12	-0.88	3.15e-44	2.03e-43	promoter-TSS (An17g01200)	-395	An17g01200	2.39142	0.0445306	Up
5077	AM270994	1550783	1552063	1281	*	12.71	12.64	12.78	-0.14	2.8e-05	4.39e-05	promoter-TSS (An15g06620)	-378	An15g06620	1.12003	0.0436721	Up
2242	AM270992	536486	538444	1959	*	12.84	12.66	13	-0.34	5.01e-24	1.78e-23	promoter-TSS (An13g02220)	658	An13g02210	1.03102	0.0399965	Up
1693	AM270981	1125875	1126974	1100	*	11.64	11.34	11.89	-0.55	1.8e-32	8.46e-32	promoter-TSS (An02g04710)	-325	An02g04710	1.9442	0.0395273	Up
293	AM270990	2607500	2609218	1719	*	12.61	12.13	12.97	-0.84	1.04e-119	2.83e-118	promoter-TSS (An11g10910)	187	An11g10900	2.49072	0.0293863	Up
5027	AM270992	402259	402516	258	*	9.95	9.77	10.11	-0.34	1.78e-05	2.83e-05	promoter-TSS (An13g01590)	-324	An13g01590	1.57076	0.0293603	Up
3905	AM270990	36072	36646	575	*	10.32	10.07	10.53	-0.47	3.93e-10	8.02e-10	promoter-TSS (An11g00090)	-477	An11g00090	1.43747	0.0226959	Up
2793	AM270981	1304603	1305472	870	*	11.07	10.81	11.29	-0.49	7.8e-18	2.22e-17	promoter-TSS (An02g05540)	220	An02g05550	1.95711	0.0209952	Up
5710	AM270997	385264	386944	1681	*	11.63	11.55	11.7	-0.15	0.00147	0.00205	promoter-TSS (An18g01900)	68	An18g01900	3.74935	0.0137615	Up
2143	AM270994	1814018	1814776	759	*	10.7	10.34	11	-0.66	2.71e-25	1.01e-24	promoter-TSS (An15g07700)	-204	An15g07690	1.47608	0.0136633	Up
4013	AM270987	1905855	1906013	159	*	8.81	8.4	9.13	-0.73	1.58e-09	3.14e-09	promoter-TSS (An08g08010)	142	An08g08000	1.54105	0.0101431	Up
1560	AM270987	1004737	1005852	1116	*	12.3	12	12.54	-0.54	2.44e-35	1.25e-34	promoter-TSS (An08g04200)	659	An08g04190	1.30353	0.00904055	Up
81	AM270981	2385084	2385855	772	*	11.47	10.33	12.1	-1.77	2.38e-247	2.34e-245	promoter-TSS (An02g09600)	-966	An02g09600	3.39965	0.00850151	Up
1397	AM270988	345445	346502	1058	*	11.61	11.26	11.89	-0.63	2.84e-39	1.62e-38	promoter-TSS (An09g01650)	-370	An09g01640	1.64515	0.00756854	Up
5779	AM270991	906305	907070	766	*	10.35	10.23	10.46	-0.23	0.00206	0.00283	promoter-TSS (An12g03550)	369	An12g03560	2.54624	0.00728495	Up
2201	AM270988	990837	992507	1671	*	12.99	12.65	13.27	-0.62	2.35e-24	8.51e-24	promoter-TSS (An09g04470)	560	An09g04460	1.51835	0.00548604	Up
1497	AM270991	71460	72505	1046	*	11.35	10.97	11.65	-0.68	8.26e-37	4.4e-36	promoter-TSS (An12g00260)	411	An12g00270	1.71536	0.00483616	Up
719	AM270980	134677	136312	1636	*	11.96	11.55	12.29	-0.74	1.6e-66	1.77e-65	promoter-TSS (An01g00540)	0	An01g00540	4.15499	0.0045906	Up
1243	AM270986	1227186	1227974	789	*	11	10.53	11.36	-0.83	6.55e-44	4.2e-43	promoter-TSS (An07g05710)	746	An07g05720	2.15615	0.00405487	Up
5758	AM270984	524841	525578	738	*	10.22	10.1	10.33	-0.24	0.00184	0.00254	promoter-TSS (An05g02350)	-338	An05g02350	1.61836	0.00348039	Up
3177	AM270991	1654997	1655096	100	*	6.96	5.88	7.58	-1.7	8.9e-15	2.23e-14	promoter-TSS (An12g06900)	88	An12g06900	1.06747	0.00337217	Up
5286	AM270980	2786950	2788442	1493	*	11.78	11.69	11.86	-0.17	0.000132	0.000199	promoter-TSS (An01g11840)	-548	An01g11840	1.18665	0.00293052	Up
2617	AM270988	960264	961777	1514	*	12.54	12.19	12.82	-0.63	2.28e-19	6.93e-19	promoter-TSS (An09g04300)	483	An09g04290	1.02428	0.00293033	Up
1884	AM270980	3221757	3222129	373	*	9.81	9.24	10.22	-0.98	6.54e-29	2.76e-28	promoter-TSS (An01g13495)	-221	An01g13495	2.43709	0.00241714	Up
3149	AM270982	923922	925159	1238	*	11.87	11.7	12.03	-0.34	5.11e-15	1.29e-14	promoter-TSS (An03g04250)	400	An03g04240	1.88059	0.00223801	Up
3222	AM270987	159045	161035	1991	*	12.69	12.55	12.81	-0.25	1.69e-14	4.19e-14	promoter-TSS (An08g00830)	396	An08g00820	3.43891	0.00169788	Up
1062	AM270991	50839	53868	3030	*	13.24	13	13.45	-0.45	1.07e-49	8.05e-49	promoter-TSS (An12g00200)	16	An12g00190	1.47603	0.00157529	Up
4429	AM270992	804447	804934	488	*	9.69	9.44	9.9	-0.47	1.27e-07	2.28e-07	promoter-TSS (An13g03560)	63	An13g03560	1.13615	0.00154798	Up
437	AM270991	2120713	2122638	1926	*	13.34	13.01	13.6	-0.59	1.92e-94	3.5e-93	promoter-TSS (An12g08915)	-748	An12g08915	1.4585	0.00110678	Up
6228	AM270990	1779998	1780179	182	*	9.29	9.16	9.4	-0.24	0.0152	0.0194	promoter-TSS (An11g07370)	-90	An11g07370	2.52629	0.000865935	Up
362	AM270980	3100482	3102100	1619	*	12.82	12.4	13.15	-0.75	4.21e-106	9.27e-105	promoter-TSS (An01g13060)	-47	An01g13050	2.79797	0.000855488	Up
2926	AM270988	1426828	1428965	2138	*	12.35	12.18	12.49	-0.31	9.15e-17	2.49e-16	promoter-TSS (An09g06275)	-107	An09g06275	2.73107	0.000803693	Up
1836	AM270981	3434743	3436587	1845	*	12.88	12.67	13.06	-0.39	1e-29	4.36e-29	promoter-TSS (An02g14180)	-288	An02g14180	2.16772	0.000754122	Up
716	AM270990	2513218	2514316	1099	*	11.49	11	11.85	-0.86	1.26e-66	1.4e-65	promoter-TSS (An11g10490)	21	An11g10480	3.01916	0.000490032	Up
2571	AM270994	1220453	1221426	974	*	11.46	11.21	11.68	-0.46	5.23e-20	1.62e-19	promoter-TSS (An15g05170)	272	An15g05160	3.52015	0.000285441	Up
4064	AM270986	1872599	1872745	147	*	9.49	9.18	9.74	-0.56	2.73e-09	5.35e-09	promoter-TSS (An07g08550)	1	An07g08560	4.96554	0.000272646	Up
5704	AM270986	1873323	1873486	164	*	9.08	8.9	9.24	-0.34	0.00144	0.00202	promoter-TSS (An07g08550)	734	An07g08560	4.96554	0.000272646	Up
311	AM270987	2106558	2107476	919	*	12.07	11.51	12.48	-0.96	3.19e-116	8.16e-115	promoter-TSS (An08g08840)	514	An08g08830	1.9736	0.000255235	Up
5863	AM270983	2270978	2272708	1731	*	12.99	12.94	13.04	-0.1	0.0029	0.00394	promoter-TSS (An04g09310)	38	An04g09310	1.9515	0.00023191	Up
3660	AM270981	855415	856141	727	*	10.79	10.56	10.98	-0.42	1.68e-11	3.66e-11	promoter-TSS (An02g03620)	-225	An02g03620	1.74438	0.000135913	Up
5571	AM270987	2340490	2340862	373	*	9.19	9	9.36	-0.36	0.0007	0.001	promoter-TSS (An08g09870)	-255	An08g09870	1.64078	0.000117888	Up
1308	AM270995	1548138	1548830	693	*	11.08	10.65	11.41	-0.76	9.97e-42	6.07e-41	promoter-TSS (An16g06880)	554	An16g06870	1.19716	8.87062e-05	Up
4087	AM270987	2714164	2716296	2133	*	12.95	12.86	13.04	-0.19	3.33e-09	6.49e-09	promoter-TSS (An08g11480)	-156	An08g11480	1.27589	8.17531e-05	Up
1805	AM270982	425402	427907	2506	*	12.44	12.21	12.64	-0.43	2.48e-30	1.09e-29	promoter-TSS (An03g02200)	-522	An03g02200	1.40441	7.98528e-05	Up
144	AM270987	955133	956734	1602	*	12.31	11.65	12.76	-1.11	3.82e-179	2.11e-177	promoter-TSS (An08g03990)	-417	An08g03990	1.19022	7.66973e-05	Up
646	AM270990	922597	924038	1442	*	12.49	12.12	12.78	-0.67	4.91e-71	6.05e-70	promoter-TSS (An11g03740)	-732	An11g03730	1.36293	6.51215e-05	Up
4185	AM270993	1086171	1086866	696	*	10.49	10.28	10.67	-0.39	1.02e-08	1.94e-08	promoter-TSS (An14g04580)	165	An14g04570	1.56147	4.67053e-05	Up
3346	AM270980	2316329	2317043	715	*	12	11.84	12.15	-0.31	1.21e-13	2.87e-13	promoter-TSS (An01g09690)	279	An01g09680	1.94842	3.33096e-05	Up
3398	AM270980	689701	690307	607	*	10.25	9.95	10.49	-0.54	2.75e-13	6.45e-13	promoter-TSS (An01g02930)	-501	An01g02930	1.72168	2.74137e-05	Up
1625	AM270981	176641	176943	303	*	9.2	8.4	9.7	-1.3	5.47e-34	2.68e-33	promoter-TSS (An02g00810)	632	An02g00820	2.66441	2.0836e-05	Up
6422	AM270988	1140825	1140994	170	*	8.81	8.67	8.93	-0.25	0.0346	0.0429	promoter-TSS (An09g05110)	-528	An09g05110	2.60694	2.06785e-05	Up
2058	AM270998	40528	40837	310	*	9.82	9.28	10.21	-0.93	2.11e-26	8.16e-26	promoter-TSS (An19g00140)	-259	An19g00140	1.54981	1.23438e-05	Up
5307	AM270988	1054488	1055330	843	*	10.99	10.87	11.1	-0.23	0.000153	0.00023	promoter-TSS (An09g04740)	-552	An09g04740	4.83999	9.17825e-06	Up
931	AM270997	320731	321725	995	*	11.87	11.46	12.18	-0.72	3.17e-56	2.71e-55	promoter-TSS (An18g01600)	-418	An18g01600	1.7514	7.87477e-06	Up
5917	AM270982	312232	312806	575	*	10.33	10.22	10.43	-0.22	0.00386	0.0052	promoter-TSS (An03g01620)	-317	An03g01620	1.10116	7.05567e-06	Up
2204	AM270980	57280	57698	419	*	9.31	8.65	9.77	-1.12	2.72e-24	9.83e-24	promoter-TSS (An01g00240)	-322	An01g00240	2.46731	6.33831e-06	Up
5380	AM270987	2313809	2314105	297	*	9.46	9.28	9.62	-0.35	0.000233	0.000344	promoter-TSS (An08g09750)	-293	An08g09750	3.85319	3.09384e-06	Up
6147	AM270991	777931	778487	557	*	10.57	10.48	10.65	-0.17	0.0108	0.0139	promoter-TSS (An12g02990)	-147	An12g02990	1.80879	1.03421e-06	Up
516	AM270987	1364281	1366722	2442	*	13.28	12.95	13.55	-0.6	4.29e-83	6.63e-82	promoter-TSS (An08g05740)	-695	An08g05740	2.59586	9.17372e-07	Up
3478	AM270982	442223	443719	1497	*	11.65	11.48	11.81	-0.33	9.69e-13	2.22e-12	promoter-TSS (An03g02310)	-63	An03g02310	2.00165	8.7832e-07	Up
1305	AM270981	1211323	1212754	1432	*	12.67	12.41	12.89	-0.48	8e-42	4.88e-41	promoter-TSS (An02g05100)	282	An02g05110	2.29944	8.48593e-07	Up
722	AM270997	1392089	1392561	473	*	11.35	10.81	11.74	-0.93	2.22e-66	2.44e-65	promoter-TSS (An18g06090)	-652	An18g06090	1.0092	5.21436e-07	Up
4955	AM270993	1654305	1654669	365	*	9.32	9.09	9.52	-0.43	1.09e-05	1.75e-05	promoter-TSS (An14g07050)	-299	An14g07050	2.73168	2.76193e-07	Up
4702	AM270995	1149898	1151589	1692	*	12.52	12.43	12.61	-0.18	1.33e-06	2.25e-06	promoter-TSS (An16g05070)	862	An16g05080	1.37544	1.83142e-07	Up
2457	AM270993	1674320	1674977	658	*	11.47	11.22	11.68	-0.46	3.26e-21	1.06e-20	promoter-TSS (An14g07140)	-587	An14g07140	2.08201	1.49209e-07	Up
4852	AM270987	2246662	2247163	502	*	9.96	9.76	10.14	-0.38	4.83e-06	7.93e-06	promoter-TSS (An08g09460)	-90	An08g09470	2.83845	1.23632e-07	Up
2149	AM270981	3338212	3338662	451	*	10.08	9.6	10.44	-0.84	2.94e-25	1.09e-24	promoter-TSS (An02g13810)	-94	An02g13810	1.29955	7.6423e-08	Up
71	AM270980	3512979	3514341	1363	*	12.21	11.29	12.77	-1.48	3.39e-263	3.8e-261	promoter-TSS (An01g14690)	345	An01g14700	2.72515	7.47e-08	Up
4237	AM270982	680296	682365	2070	*	12.63	12.53	12.73	-0.2	1.78e-08	3.35e-08	promoter-TSS (An03g03310)	-693	An03g03320	4.94333	7.4354e-08	Up
6296	AM270987	25660	25957	298	*	9.41	9.29	9.52	-0.23	0.0197	0.0249	promoter-TSS (An08g00180)	-392	An08g00180	1.53097	6.09582e-08	Up
4535	AM270990	158767	159744	978	*	11.57	11.45	11.68	-0.24	3.73e-07	6.55e-07	promoter-TSS (An11g00600)	-679	An11g00600	1.65467	5.06371e-08	Up
2477	AM270997	1503496	1504798	1303	*	11.5	11.25	11.72	-0.48	5.48e-21	1.76e-20	promoter-TSS (An18g06670)	232	An18g06660	1.78593	3.66371e-08	Up
4507	AM270988	1294142	1294528	387	*	9.9	9.68	10.09	-0.42	2.73e-07	4.82e-07	promoter-TSS (An09g05680)	251	An09g05690	1.00149	1.85767e-08	Up
5512	AM270981	16706	17294	589	*	10.2	10.06	10.32	-0.26	0.000493	0.000713	promoter-TSS (An02g00090)	-548	An02g00090	2.26725	1.70987e-08	Up
5634	AM270991	2233321	2234061	741	*	10.78	10.68	10.88	-0.2	0.00101	0.00142	promoter-TSS (An12g09510)	-519	An12g09510	3.12418	1.49592e-08	Up
4479	AM270994	1645623	1646750	1128	*	12.04	11.93	12.14	-0.22	2.02e-07	3.59e-07	promoter-TSS (An15g06925)	523	An15g06930	3.08223	1.09587e-08	Up
4003	AM270981	1324370	1324928	559	*	10.49	10.25	10.7	-0.45	1.45e-09	2.88e-09	promoter-TSS (An02g05650)	-171	An02g05640	1.01104	7.17991e-09	Up
6386	AM270981	2882194	2882507	314	*	9.3	9.18	9.41	-0.22	0.0288	0.0359	promoter-TSS (An02g11790)	-850	An02g11790	1.17531	6.16662e-09	Up
3275	AM270997	621440	624081	2642	*	13.39	13.26	13.51	-0.25	4.01e-14	9.74e-14	promoter-TSS (An18g02870)	-123	An18g02870	1.69579	1.21978e-09	Up
3628	AM270980	2610710	2611193	484	*	9.97	9.67	10.21	-0.55	1.19e-11	2.61e-11	promoter-TSS (An01g11070)	-231	An01g11070	2.86434	1.2166e-09	Up
1939	AM270997	419494	420471	978	*	11.62	11.33	11.87	-0.54	3.46e-28	1.42e-27	promoter-TSS (An18g02060)	339	An18g02070	1.15289	4.11135e-10	Up
612	AM270984	327861	328277	417	*	11.11	10.5	11.53	-1.03	5.16e-74	6.72e-73	promoter-TSS (An05g01280)	-313	An05g01280	1.97844	3.06895e-10	Up
1180	AM270986	1009720	1011126	1407	*	12.41	12.11	12.66	-0.55	7.04e-46	4.75e-45	promoter-TSS (An07g04710)	78	An07g04710	1.60841	1.68809e-10	Up
1990	AM270990	2515651	2516096	446	*	9.67	9.1	10.07	-0.97	1.92e-27	7.68e-27	promoter-TSS (An11g10510)	127	An11g10500	1.65748	1.53883e-10	Up
4938	AM270991	1970109	1970411	303	*	9.73	9.51	9.92	-0.41	9.36e-06	1.51e-05	promoter-TSS (An12g08270)	-237	An12g08270	1.27598	1.39629e-10	Up
1746	AM270997	302240	302924	685	*	10.88	10.47	11.2	-0.73	1.18e-31	5.4e-31	promoter-TSS (An18g01510)	-238	An18g01520	1.18835	1.08922e-10	Up
6247	AM270980	1795616	1797222	1607	*	12.22	12.17	12.26	-0.09	0.0159	0.0203	promoter-TSS (An01g07660)	496	An01g07670	1.17819	5.97163e-11	Up
1031	AM270993	888972	889879	908	*	10.34	9.68	10.79	-1.11	4.71e-51	3.64e-50	promoter-TSS (An14g03570)	-698	An14g03570	2.28619	5.5488e-11	Up
2836	AM270990	538547	539831	1285	*	11.84	11.61	12.03	-0.42	1.82e-17	5.11e-17	promoter-TSS (An11g02150)	-578	An11g02150	1.53331	3.50405e-11	Up
34	AM270993	643725	644870	1146	*	11.47	9.94	12.2	-2.25	0	0	promoter-TSS (An14g02590)	283	An14g02580	1.31935	2.58068e-11	Up
674	AM270987	2123773	2124985	1213	*	11.45	10.88	11.85	-0.97	3.15e-69	3.73e-68	promoter-TSS (An08g08910)	-922	An08g08910	1.39531	1.46616e-11	Up
5870	AM270981	2352787	2353897	1111	*	11.65	11.58	11.73	-0.15	0.00304	0.00413	promoter-TSS (An02g09450)	20	An02g09450	2.94087	1.42538e-11	Up
1022	AM270982	1447293	1447767	475	*	12.34	12.04	12.59	-0.56	2.46e-51	1.91e-50	promoter-TSS (An03g06420)	-463	An03g06420	1.01676	1.33614e-11	Up
5364	AM270993	705573	706444	872	*	10.69	10.57	10.81	-0.24	0.000211	0.000314	promoter-TSS (An14g02870)	-620	An14g02870	2.91125	1.20067e-11	Up
3106	AM270983	2019433	2020792	1360	*	12.18	12.02	12.33	-0.31	2.11e-15	5.41e-15	promoter-TSS (An04g08250)	-640	An04g08250	1.79275	9.64305e-12	Up
4732	AM270991	503808	504231	424	*	9.72	9.5	9.91	-0.41	1.81e-06	3.05e-06	promoter-TSS (An12g01930)	-70	An12g01930	1.04814	8.36575e-12	Up
1612	AM270992	728824	731817	2994	*	13.35	13.15	13.52	-0.37	2.68e-34	1.32e-33	promoter-TSS (An13g03170)	-624	An13g03170	4.71554	8.3299e-12	Up
4391	AM270984	600293	600537	245	*	8.81	8.44	9.11	-0.67	8.37e-08	1.52e-07	promoter-TSS (An05g02610)	-312	An05g02610	5.927	2.55285e-12	Up
725	AM270982	458977	460349	1373	*	12.43	12.08	12.71	-0.63	3.04e-66	3.34e-65	promoter-TSS (An03g02390)	-7	An03g02390	1.96347	2.02592e-12	Up
2598	AM270995	126840	126965	126	*	7.82	6.9	8.38	-1.48	1.3e-19	3.99e-19	promoter-TSS (An16g00660)	-536	An16g00660	5.45285	1.60339e-12	Up
2361	AM270992	797691	798441	751	*	11.27	10.99	11.51	-0.52	2.37e-22	8e-22	promoter-TSS (An13g03540)	-65	An13g03530	1.15001	1.1787e-12	Up
3915	AM270987	2653625	2654273	649	*	10.57	10.33	10.77	-0.44	4.4e-10	8.96e-10	promoter-TSS (An08g11180)	57	An08g11180	1.35784	1.0527e-12	Up
1689	AM270980	871292	872787	1496	*	12.55	12.32	12.75	-0.43	1.55e-32	7.29e-32	promoter-TSS (An01g03630)	564	An01g03620	4.12902	7.03221e-13	Up
1948	AM270981	3565167	3565320	154	*	8.43	7.51	8.99	-1.49	4.54e-28	1.85e-27	promoter-TSS (An02g14720)	-343	An02g14720	1.63124	5.33896e-13	Up
5428	AM270981	3475818	3476241	424	*	9.45	9.27	9.61	-0.35	0.000313	0.000459	promoter-TSS (An02g14360)	-330	An02g14360	1.33609	1.75734e-13	Up
524	AM270993	76101	76863	763	*	11.51	10.96	11.91	-0.95	4.93e-82	7.49e-81	Intergenic	-1135	An14g00290	2.69289	1.47678e-13	Up
1779	AM270990	2628452	2629245	794	*	10.62	10.18	10.96	-0.77	7.67e-31	3.43e-30	promoter-TSS (An11g10970)	523	An11g10980	1.35386	1.21629e-13	Up
677	AM270983	140215	140955	741	*	10.79	10.13	11.25	-1.11	4.05e-69	4.76e-68	promoter-TSS (An04g00650)	-360	An04g00650	1.20948	7.09419e-14	Up
6189	AM270982	1288920	1289992	1073	*	11.13	11.06	11.19	-0.14	0.013	0.0167	promoter-TSS (An03g05770)	-367	An03g05770	2.75105	3.62686e-14	Up
3943	AM270988	538845	541019	2175	*	12.64	12.53	12.74	-0.21	6.25e-10	1.26e-09	promoter-TSS (An09g02510)	-794	An09g02510	1.41525	3.62455e-14	Up
1301	AM270989	107759	108070	312	*	10.59	10.06	10.98	-0.92	5.97e-42	3.65e-41	promoter-TSS (An10g00440)	-213	An10g00440	1.38981	2.09064e-14	Up
4317	AM270981	1918324	1918960	637	*	10.74	10.55	10.91	-0.36	4.23e-08	7.81e-08	promoter-TSS (An02g07940)	-443	An02g07940	1.78024	1.50655e-14	Up
5078	AM270980	1524140	1524634	495	*	10.11	9.94	10.27	-0.32	2.82e-05	4.43e-05	promoter-TSS (An01g06440)	-804	An01g06440	1.85835	7.26567e-15	Up
5545	AM270987	2870453	2872073	1621	*	12.63	12.57	12.69	-0.13	0.000608	0.000874	promoter-TSS (An08g12110)	266	An08g12120	3.4555	4.88972e-15	Up
1193	AM270983	812165	813580	1416	*	11.82	11.48	12.1	-0.62	1.15e-45	7.67e-45	promoter-TSS (An04g03220)	668	An04g03230	2.16066	2.94349e-15	Up
1517	AM270993	657682	658352	671	*	10.91	10.47	11.25	-0.78	2.43e-36	1.28e-35	promoter-TSS (An14g02650)	-350	An14g02650	1.43411	2.57632e-15	Up
3782	AM270984	69612	70310	699	*	10.62	10.4	10.82	-0.42	9.06e-11	1.91e-10	promoter-TSS (An05g00300)	-331	An05g00300	1.25657	2.08184e-15	Up
5021	AM270993	1545262	1545906	645	*	10.38	10.22	10.53	-0.3	1.67e-05	2.65e-05	promoter-TSS (An14g06570)	-196	An14g06570	1.19909	5.05568e-16	Up
229	AM270993	1366634	1367610	977	*	11.06	10.15	11.61	-1.46	4.76e-136	1.66e-134	promoter-TSS (An14g05870)	-429	An14g05870	4.67569	4.60031e-16	Up
4127	AM270988	864084	864934	851	*	10.69	10.49	10.86	-0.37	5.81e-09	1.12e-08	promoter-TSS (An09g03810)	-136	An09g03810	3.38516	2.91072e-16	Up
5416	AM270981	452368	452825	458	*	9.93	9.77	10.07	-0.29	0.000295	0.000434	promoter-TSS (An02g01990)	-144	An02g01980	1.57187	2.72957e-16	Up
3273	AM270982	83768	85116	1349	*	12.08	11.92	12.22	-0.3	3.84e-14	9.34e-14	promoter-TSS (An03g00410)	-546	An03g00410	1.96363	9.57641e-17	Up
4768	AM270981	11992	12926	935	*	10.75	10.59	10.89	-0.29	2.44e-06	4.08e-06	promoter-TSS (An02g00070)	-374	An02g00070	2.33962	7.14022e-17	Up
620	AM270983	1612399	1615234	2836	*	13.18	12.86	13.45	-0.6	4.82e-73	6.19e-72	promoter-TSS (An04g06510)	382	An04g06520	3.32467	7.05129e-17	Up
5324	AM270997	1170293	1170407	115	*	8.67	8.42	8.88	-0.46	0.000173	0.000259	promoter-TSS (An18g05070)	-154	An18g05080	1.07235	6.60141e-17	Up
536	AM270988	1003666	1004798	1133	*	11.9	11.35	12.3	-0.95	4.48e-81	6.66e-80	promoter-TSS (An09g04510)	-413	An09g04520	1.06447	3.44271e-17	Up
6310	AM270987	911793	912346	554	*	10.09	9.99	10.17	-0.18	0.0206	0.026	promoter-TSS (An08g03810)	-873	An08g03810	3.96861	2.87978e-17	Up
5356	AM270982	280285	280498	214	*	8.86	8.63	9.06	-0.44	0.000205	0.000305	promoter-TSS (An03g01470)	-169	An03g01470	4.98649	1.76185e-17	Up
2874	AM270981	1365149	1366817	1669	*	12.69	12.53	12.83	-0.3	3.63e-17	1.01e-16	promoter-TSS (An02g05810)	218	An02g05800	4.98096	1.35987e-17	Up
4541	AM270994	64631	64898	268	*	8.84	8.51	9.1	-0.59	4.01e-07	7.04e-07	promoter-TSS (An15g00210)	-107	An15g00210	1.08261	1.14614e-17	Up
4224	AM270980	2651891	2652869	979	*	10.74	10.56	10.91	-0.35	1.51e-08	2.84e-08	promoter-TSS (An01g11270)	103	An01g11260	2.69434	9.52936e-18	Up
6278	AM270987	2114324	2114965	642	*	10.47	10.39	10.55	-0.16	0.0184	0.0233	promoter-TSS (An08g08860)	-277	An08g08860	1.3758	4.5534e-18	Up
1784	AM270992	263028	263615	588	*	10.89	10.5	11.2	-0.69	8.95e-31	4e-30	promoter-TSS (An13g01110)	-364	An13g01120	2.04427	4.07452e-19	Up
5457	AM270994	207549	207689	141	*	8.98	8.77	9.17	-0.4	0.000365	0.000532	promoter-TSS (An15g00730)	-134	An15g00730	1.39728	2.38259e-19	Up
2698	AM270981	1915634	1917979	2346	*	13.28	13.14	13.4	-0.26	1.28e-18	3.79e-18	Intergenic	-1476	An02g07930	2.0224	7.87564e-20	Up
1403	AM270991	592426	593121	696	*	10.64	10.15	11	-0.86	4.85e-39	2.75e-38	promoter-TSS (An12g02320)	-301	An12g02320	2.65961	6.79289e-20	Up
1236	AM270997	762649	765899	3251	*	14.2	13.99	14.39	-0.4	4.07e-44	2.62e-43	promoter-TSS (An18g03400)	150	An18g03405	1.28678	2.35785e-20	Up
2039	AM270980	1593721	1593923	203	*	9.67	9.11	10.07	-0.96	1.38e-26	5.38e-26	promoter-TSS (An01g06810)	-199	An01g06810	3.38987	2.06651e-20	Up
4698	AM270988	328315	328717	403	*	9.26	9	9.49	-0.48	1.26e-06	2.13e-06	promoter-TSS (An09g01540)	-96	An09g01540	2.96407	1.54356e-20	Up
1056	AM270980	2584284	2584936	653	*	9.92	9.15	10.42	-1.26	6.42e-50	4.84e-49	promoter-TSS (An01g10940)	-455	An01g10940	8.23428	1.12046e-20	Up
5081	AM270983	1117905	1118266	362	*	9.89	9.7	10.06	-0.36	2.85e-05	4.47e-05	promoter-TSS (An04g04470)	-130	An04g04470	1.44419	4.54869e-21	Up
6014	AM270980	2879346	2879464	119	*	8.15	7.94	8.33	-0.38	0.0058	0.00768	promoter-TSS (An01g12220)	-312	An01g12220	1.28648	4.0238e-21	Up
1611	AM270987	644515	645101	587	*	10.25	9.72	10.64	-0.92	2.65e-34	1.31e-33	promoter-TSS (An08g02760)	-483	An08g02760	1.17147	2.02925e-21	Up
3565	AM270987	989124	989357	234	*	9.89	9.54	10.16	-0.62	4.04e-12	9.03e-12	promoter-TSS (An08g04120)	-234	An08g04120	1.24158	3.53864e-22	Up
6175	AM270986	162442	162797	356	*	8.75	8.59	8.9	-0.31	0.0122	0.0158	promoter-TSS (An07g00905)	-243	An07g00905	6.02985	1.73794e-22	Up
3525	AM270993	882110	882496	387	*	9.72	9.37	10	-0.62	1.85e-12	4.18e-12	promoter-TSS (An14g03530)	-188	An14g03540	3.65847	1.3399e-22	Up
306	AM270988	759787	761064	1278	*	11.63	10.96	12.08	-1.11	5.41e-117	1.41e-115	promoter-TSS (An09g03320)	-335	An09g03320	2.32689	1.25893e-22	Up
6139	AM270994	559698	559833	136	*	8.21	8.01	8.38	-0.36	0.0105	0.0136	promoter-TSS (An15g02110)	-549	An15g02110	5.10156	9.9937e-23	Up
5483	AM270995	1856999	1857341	343	*	8.96	8.75	9.14	-0.39	0.000429	0.000623	promoter-TSS (An16g08170)	-630	An16g08170	2.6087	3.87528e-23	Up
2488	AM270987	2234990	2235735	746	*	11.15	10.86	11.38	-0.52	6.59e-21	2.11e-20	promoter-TSS (An08g09420)	-271	An08g09420	1.22444	1.45328e-23	Up
3816	AM270995	1438435	1438580	146	*	8.2	7.68	8.59	-0.9	1.42e-10	2.97e-10	promoter-TSS (An16g06530)	-445	An16g06530	2.00645	7.18806e-24	Up
4134	AM270990	206456	207139	684	*	10.66	10.46	10.83	-0.37	6.19e-09	1.19e-08	promoter-TSS (An11g00760)	-299	An11g00760	1.56106	2.49217e-24	Up
464	AM270995	299623	301532	1910	*	12.76	12.36	13.07	-0.7	5.7e-90	9.78e-89	promoter-TSS (An16g01480)	-703	An16g01480	1.16434	5.57063e-25	Up
1186	AM270981	255399	258091	2693	*	13.17	12.92	13.38	-0.46	9.94e-46	6.68e-45	promoter-TSS (An02g01230)	-19	An02g01230	1.57028	4.95594e-25	Up
3876	AM270987	74484	75575	1092	*	11.79	11.63	11.92	-0.29	2.75e-10	5.65e-10	promoter-TSS (An08g00440)	-684	An08g00450	1.00503	4.66854e-25	Up
5509	AM270988	1197401	1198245	845	*	11.03	10.93	11.13	-0.2	0.000481	0.000695	promoter-TSS (An09g05310)	-392	An09g05310	1.05226	4.15972e-25	Up
355	AM270980	1391537	1392653	1117	*	12.19	11.68	12.56	-0.88	9.28e-108	2.08e-106	promoter-TSS (An01g05830)	-852	An01g05830	1.98997	1.26501e-25	Up
4196	AM270982	1452289	1452660	372	*	11.51	11.35	11.65	-0.3	1.13e-08	2.15e-08	promoter-TSS (An03g06440)	-120	An03g06440	1.16165	4.27062e-26	Up
5698	AM270985	206599	206739	141	*	8.86	8.67	9.03	-0.37	0.0014	0.00196	promoter-TSS (An06g00850)	-143	An06g00850	2.4658	3.82433e-26	Up
5903	AM270997	1467602	1468337	736	*	10.89	10.8	10.98	-0.17	0.00363	0.0049	promoter-TSS (An18g06510)	-85	An18g06510	1.26751	2.23741e-26	Up
2706	AM270995	1055119	1055458	340	*	9.12	8.55	9.53	-0.97	1.55e-18	4.58e-18	promoter-TSS (An16g04660)	-220	An16g04660	1.20335	1.5904e-26	Up
3452	AM270993	1182498	1182733	236	*	8.89	8.43	9.24	-0.82	6.54e-13	1.51e-12	promoter-TSS (An14g04970)	-886	An14g04970	1.0054	1.04821e-26	Up
3896	AM270993	1181393	1182261	869	*	10.77	10.55	10.95	-0.4	3.44e-10	7.03e-10	promoter-TSS (An14g04970)	-97	An14g04970	1.0054	1.04821e-26	Up
1819	AM270988	1184950	1185563	614	*	11.04	10.64	11.35	-0.71	4.21e-30	1.85e-29	promoter-TSS (An09g05270)	-207	An09g05270	1.25871	5.56461e-27	Up
3581	AM270986	250748	252031	1284	*	12.13	11.99	12.26	-0.27	5.18e-12	1.15e-11	promoter-TSS (An07g01350)	148	An07g01360	2.92197	4.6332e-27	Up
1536	AM270986	2263363	2264145	783	*	11.27	10.9	11.56	-0.67	7.21e-36	3.74e-35	promoter-TSS (An07g10060)	-93	An07g10060	1.63794	4.21363e-27	Up
6233	AM270996	373773	374287	515	*	10.46	10.37	10.54	-0.18	0.0153	0.0195	promoter-TSS (An17g01560)	328	An17g01570	1.20596	2.346e-27	Up
4477	AM270987	2252499	2253186	688	*	10.92	10.75	11.08	-0.32	1.99e-07	3.53e-07	promoter-TSS (An08g09490)	-122	An08g09490	2.28109	1.60962e-27	Up
1182	AM270992	794657	796089	1433	*	12.14	11.83	12.4	-0.57	7.9e-46	5.33e-45	promoter-TSS (An13g03510)	25	An13g03510	5.50764	9.94159e-28	Up
5507	AM270984	253795	254118	324	*	10.07	9.93	10.21	-0.28	0.000476	0.000688	promoter-TSS (An05g00960)	-251	An05g00960	1.82773	2.61821e-28	Up
2299	AM270991	2247517	2250022	2506	*	13.42	13.26	13.56	-0.29	4.14e-23	1.44e-22	Intergenic	-1460	An12g09570	2.96066	1.19262e-28	Up
6075	AM270997	449671	450044	374	*	9.78	9.66	9.89	-0.23	0.0082	0.0108	promoter-TSS (An18g02200)	-306	An18g02200	1.03978	5.53708e-29	Up
4128	AM270983	2231420	2231991	572	*	10.46	10.23	10.65	-0.42	5.85e-09	1.13e-08	promoter-TSS (An04g09150)	-6	An04g09150	1.14449	5.21295e-29	Up
2831	AM270995	1021179	1021369	191	*	9.66	9.2	10.01	-0.81	1.68e-17	4.72e-17	promoter-TSS (An16g04450)	-131	An16g04450	1.22079	3.2746e-29	Up
2236	AM270981	1961857	1962875	1019	*	11.62	11.36	11.84	-0.48	4.6e-24	1.64e-23	promoter-TSS (An02g08080)	-293	An02g08090	1.32843	1.86109e-29	Up
3981	AM270993	1251687	1252156	470	*	10.22	9.96	10.44	-0.48	1.08e-09	2.16e-09	promoter-TSS (An14g05330)	-502	An14g05330	1.14419	1.25789e-29	Up
2810	AM270986	1674578	1675048	471	*	10.04	9.66	10.34	-0.68	1.25e-17	3.56e-17	promoter-TSS (An07g07700)	-339	An07g07700	1.20067	6.47191e-30	Up
3326	AM270983	492422	492613	192	*	9.35	8.94	9.68	-0.74	8.85e-14	2.12e-13	promoter-TSS (An04g01870)	-194	An04g01860	1.25884	5.77959e-30	Up
3468	AM270997	1491655	1491823	169	*	9.28	8.87	9.6	-0.72	8.65e-13	1.99e-12	promoter-TSS (An18g06580)	-159	An18g06580	1.53011	3.34893e-30	Up
4882	AM270990	940720	940880	161	*	9.11	8.84	9.34	-0.5	6.55e-06	1.07e-05	promoter-TSS (An11g03830)	-158	An11g03830	1.60559	1.49822e-30	Up
488	AM270990	2526600	2528219	1620	*	12.27	11.83	12.61	-0.77	3.38e-86	5.52e-85	promoter-TSS (An11g10560)	-100	An11g10560	2.07099	1.19743e-30	Up
4441	AM270986	556867	557093	227	*	8.6	8.24	8.89	-0.65	1.44e-07	2.58e-07	promoter-TSS (An07g02750)	-382	An07g02750	3.70824	2.50285e-31	Up
4930	AM270998	75733	76818	1086	*	11.89	11.78	12	-0.22	8.95e-06	1.45e-05	promoter-TSS (An19g00330)	-140	An19g00330	1.31861	2.42102e-31	Up
4896	AM270986	1964206	1965007	802	*	10.81	10.66	10.95	-0.29	7.12e-06	1.16e-05	promoter-TSS (An07g08870)	-698	An07g08870	1.05627	2.11291e-31	Up
2967	AM270992	324790	325222	433	*	10.63	10.33	10.87	-0.54	1.95e-16	5.25e-16	promoter-TSS (An13g01300)	-526	An13g01300	1.05288	1.91554e-31	Up
3180	AM270981	1226291	1227248	958	*	11.15	10.92	11.35	-0.43	9.12e-15	2.29e-14	promoter-TSS (An02g05180)	-587	An02g05180	2.902	1.00275e-31	Up
2910	AM270986	2181441	2181990	550	*	10.43	10.08	10.71	-0.63	7.33e-17	2.01e-16	promoter-TSS (An07g09710)	-245	An07g09720	1.10803	3.82512e-32	Up
5104	AM270997	1458341	1458503	163	*	8.44	8.15	8.69	-0.54	3.23e-05	5.04e-05	promoter-TSS (An18g06420)	-355	An18g06420	2.46696	5.97798e-33	Up
5539	AM270997	1457525	1458276	752	*	10.67	10.55	10.78	-0.22	0.000564	0.000811	promoter-TSS (An18g06410)	166	An18g06420	2.46696	5.97798e-33	Up
4944	AM270998	64016	64931	916	*	11.36	11.25	11.47	-0.23	1.02e-05	1.65e-05	promoter-TSS (An19g00270)	-400	An19g00270	3.34277	2.04192e-33	Up
2401	AM270986	1830741	1831441	701	*	10.38	9.95	10.7	-0.75	6.54e-22	2.17e-21	promoter-TSS (An07g08390)	-322	An07g08380	1.21456	7.96613e-34	Up
726	AM270981	3490412	3490920	509	*	10.75	10.05	11.22	-1.18	6.31e-66	6.92e-65	promoter-TSS (An02g14410)	490	An02g14420	1.93741	5.66102e-34	Up
2960	AM270990	2507802	2508496	695	*	11.53	11.06	11.88	-0.82	1.77e-16	4.75e-16	promoter-TSS (An11g10460)	-251	An11g10450	1.22077	4.16728e-34	Up
2466	AM270992	367107	369035	1929	*	12.9	12.73	13.05	-0.32	3.77e-21	1.22e-20	promoter-TSS (An13g01420)	-507	An13g01430	3.40237	1.50955e-34	Up
2082	AM270982	178481	179170	690	*	9.83	9.26	10.24	-0.98	4.82e-26	1.84e-25	promoter-TSS (An03g00890)	288	An03g00900	6.47798	1.24692e-34	Up
4231	AM270982	179173	179693	521	*	9.56	9.27	9.8	-0.53	1.65e-08	3.1e-08	promoter-TSS (An03g00900)	-319	An03g00900	6.47798	1.24692e-34	Up
3366	AM270980	3294510	3295130	621	*	10.97	10.75	11.17	-0.42	1.51e-13	3.57e-13	promoter-TSS (An01g13780)	-324	An01g13780	1.04999	7.66474e-35	Up
3613	AM270993	1611955	1612603	649	*	11	10.76	11.2	-0.44	9.97e-12	2.2e-11	promoter-TSS (An14g06860)	-74	An14g06860	1.0052	3.34168e-35	Up
884	AM270991	78358	79116	759	*	11.43	10.97	11.78	-0.81	4.96e-58	4.47e-57	promoter-TSS (An12g00330)	-451	An12g00330	1.26869	1.81773e-35	Up
675	AM270996	39199	40420	1222	*	12.19	11.8	12.49	-0.7	3.53e-69	4.17e-68	promoter-TSS (An17g00230)	-261	An17g00230	1.02908	8.95454e-36	Up
4757	AM270991	1194859	1195395	537	*	10.58	10.4	10.74	-0.33	2.19e-06	3.67e-06	promoter-TSS (An12g04800)	-384	An12g04800	1.34428	6.60261e-36	Up
4370	AM270987	1742569	1743213	645	*	10.7	10.5	10.86	-0.36	6.69e-08	1.22e-07	promoter-TSS (An08g07330)	-458	An08g07330	1.6689	3.81564e-36	Up
3632	AM270987	2523362	2524279	918	*	11.4	11.21	11.57	-0.35	1.21e-11	2.65e-11	promoter-TSS (An08g10560)	48	An08g10560	1.41271	1.47108e-36	Up
2860	AM270990	2130444	2131301	858	*	11.73	11.53	11.9	-0.38	2.68e-17	7.46e-17	promoter-TSS (An11g08990)	-356	An11g08990	4.42725	5.22234e-37	Up
4706	AM270980	45148	45671	524	*	9.58	9.33	9.79	-0.46	1.36e-06	2.31e-06	promoter-TSS (An01g00200)	-230	An01g00200	1.77784	4.25958e-37	Up
316	AM270996	451653	452464	812	*	11.4	10.66	11.89	-1.23	2.94e-115	7.4e-114	promoter-TSS (An17g01895)	-112	An17g01895	2.75795	3.10105e-37	Up
4555	AM270984	65975	66100	126	*	8.6	8.24	8.89	-0.65	4.21e-07	7.37e-07	promoter-TSS (An05g00290)	-388	An05g00290	1.07318	8.69184e-38	Up
2880	AM270980	40118	40932	815	*	11.01	10.71	11.26	-0.55	4.01e-17	1.11e-16	promoter-TSS (An01g00170)	-406	An01g00170	1.07026	8.68482e-38	Up
5782	AM270980	894380	894555	176	*	8.78	8.59	8.95	-0.36	0.0021	0.00289	promoter-TSS (An01g03710)	-295	An01g03720	1.21773	4.82732e-38	Up
934	AM270981	1576078	1576861	784	*	11.7	11.27	12.03	-0.76	3.31e-56	2.82e-55	promoter-TSS (An02g06680)	-834	An02g06680	1.02388	2.33017e-38	Up
6030	AM270983	973601	974302	702	*	10.3	10.19	10.39	-0.2	0.00649	0.00857	promoter-TSS (An04g03890)	-313	An04g03890	1.49584	2.19937e-38	Up
1848	AM270993	981783	982218	436	*	9.83	9.25	10.24	-1	1.65e-29	7.09e-29	promoter-TSS (An14g03980)	-414	An14g03980	1.521	2.1813e-38	Up
793	AM270980	3516005	3516123	119	*	8.63	7.04	9.37	-2.34	2.79e-62	2.81e-61	promoter-TSS (An01g14710)	18	An01g14710	8.05601	7.30195e-39	Up
228	AM270980	3514727	3515579	853	*	10.93	9.97	11.5	-1.53	9.38e-137	3.28e-135	promoter-TSS (An01g14710)	-893	An01g14710	8.05601	7.30195e-39	Up
4482	AM270995	2060237	2061719	1483	*	12.28	12.17	12.38	-0.21	2.07e-07	3.68e-07	promoter-TSS (An16g09050)	-735	An16g09060	1.35884	5.09345e-39	Up
5864	AM270995	2011492	2011631	140	*	8.52	8.31	8.7	-0.39	0.00292	0.00397	promoter-TSS (An16g08860)	-150	An16g08860	1.52549	3.26612e-39	Up
5447	AM270981	1213787	1214023	237	*	8.96	8.74	9.14	-0.4	0.000353	0.000517	promoter-TSS (An02e05130)	-437	An02g05120	3.14534	2.51528e-39	Up
6215	AM270983	621423	621606	184	*	9.57	9.45	9.67	-0.23	0.0147	0.0189	promoter-TSS (An04g02390)	-231	An04g02390	4.6088	2.32413e-39	Up
415	AM270991	2490740	2494008	3269	*	12.66	12.25	12.98	-0.73	7.37e-98	1.41e-96	promoter-TSS (An12g10640)	58	An12g10640	4.7543	2.9225e-40	Up
2344	AM270992	906046	906764	719	*	10.79	10.45	11.07	-0.61	1.29e-22	4.4e-22	promoter-TSS (An13g04080)	-123	An13g04080	3.17285	2.43402e-41	Up
3345	AM270986	164397	164853	457	*	9.83	9.48	10.11	-0.63	1.21e-13	2.87e-13	promoter-TSS (An07g00930)	-687	An07g00930	5.22952	9.16166e-42	Up
6417	AM270982	433626	434252	627	*	10.12	10.04	10.2	-0.16	0.0336	0.0416	promoter-TSS (An03g02260)	-133	An03g02260	1.64467	7.56738e-42	Up
5850	AM270980	1741702	1741900	199	*	8.42	8.21	8.6	-0.39	0.00278	0.00379	promoter-TSS (An01g07390)	-74	An01g07390	1.27381	7.69806e-43	Up
5186	AM270981	1185729	1185883	155	*	8.55	8.28	8.78	-0.5	5.9e-05	9.07e-05	promoter-TSS (An02g04990)	-625	An02g04990	1.35308	2.95723e-43	Up
1263	AM270980	1460119	1460843	725	*	10.76	10.21	11.15	-0.95	3.29e-43	2.07e-42	promoter-TSS (An01g06160)	-197	An01g06170	1.03873	1.58754e-43	Up
4173	AM270988	1077738	1077931	194	*	9.45	9.15	9.7	-0.55	9.51e-09	1.82e-08	promoter-TSS (An09g04840)	-40	An09g04840	2.06386	9.11046e-44	Up
2734	AM270983	2032599	2032903	305	*	9.06	8.52	9.46	-0.94	2.58e-18	7.51e-18	promoter-TSS (An04g08320)	-598	An04g08320	4.0222	6.91851e-44	Up
2005	AM270994	1292907	1293783	877	*	10.69	10.31	11	-0.69	3.91e-27	1.55e-26	promoter-TSS (An15g05530)	0	An15g05530	2.1753	5.00598e-44	Up
1766	AM270983	2004265	2007474	3210	*	13.88	13.71	14.03	-0.32	3.95e-31	1.78e-30	promoter-TSS (An04g08170)	16	An04g08180	6.86055	3.05673e-44	Up
914	AM270991	303606	304286	681	*	11.06	10.52	11.45	-0.93	6.22e-57	5.42e-56	promoter-TSS (An12g01070)	-666	An12g01070	1.83431	9.42393e-45	Up
5339	AM270991	303315	303482	168	*	8.46	8.2	8.68	-0.48	0.000186	0.000278	promoter-TSS (An12g01070)	-119	An12g01070	1.83431	9.42393e-45	Up
984	AM270988	1541016	1542517	1502	*	12.19	11.86	12.46	-0.6	1.88e-53	1.52e-52	promoter-TSS (An09g06710)	-199	An09g06720	1.32351	4.38844e-45	Up
4969	AM270991	1922274	1922433	160	*	8.8	8.49	9.06	-0.57	1.17e-05	1.87e-05	promoter-TSS (An12g08020)	-199	An12g08020	1.61763	1.76626e-46	Up
2903	AM270997	1112361	1113555	1195	*	11.71	11.51	11.9	-0.39	6.18e-17	1.7e-16	promoter-TSS (An18g04750)	-575	An18g04750	1.15181	1.59411e-46	Up
4261	AM270994	622840	623120	281	*	9.16	8.83	9.42	-0.59	2.17e-08	4.05e-08	promoter-TSS (An15g02380)	-57	An15g02380	1.92113	5.69071e-47	Up
4249	AM270994	474293	474873	581	*	10.13	9.89	10.33	-0.44	1.95e-08	3.66e-08	promoter-TSS (An15g01750)	-12	An15g01750	1.75656	7.94868e-49	Up
3590	AM270990	2556896	2557656	761	*	11.01	10.8	11.2	-0.4	6.17e-12	1.37e-11	promoter-TSS (An11g10670)	-346	An11g10670	1.49752	3.22672e-49	Up
5201	AM270980	2565842	2566352	511	*	10.23	10.08	10.38	-0.3	6.51e-05	9.97e-05	promoter-TSS (An01g10850)	-207	An01g10860	2.32227	1.23662e-49	Up
3420	AM270987	2456864	2457716	853	*	10.72	10.47	10.93	-0.46	3.72e-13	8.66e-13	promoter-TSS (An08g10340)	-454	An08g10340	1.04271	3.93719e-50	Up
3877	AM270982	1465693	1467421	1729	*	13.68	13.58	13.77	-0.19	2.75e-10	5.66e-10	promoter-TSS (An03g06510)	-322	An03g06510	1.70895	3.6253e-50	Up
386	AM270981	402055	403307	1253	*	11.82	11.25	12.22	-0.97	2.66e-102	5.49e-101	promoter-TSS (An02g01730)	-579	An02g01730	1.96643	1.12572e-50	Up
6368	AM270987	1038831	1039044	214	*	8.79	8.65	8.91	-0.26	0.0271	0.0339	promoter-TSS (An08g04310)	-411	An08g04310	1.5503	7.8354e-51	Up
325	AM270986	365336	365697	362	*	10.74	9.78	11.31	-1.53	1.42e-113	3.49e-112	Intergenic	-2296	An07g01950	1.73668	3.10154e-51	Up
2864	AM270986	363454	364094	641	*	11.3	11.06	11.51	-0.44	2.78e-17	7.74e-17	promoter-TSS (An07g01950)	-553	An07g01950	1.73668	3.10154e-51	Up
532	AM270981	3392711	3393564	854	*	11.04	10.37	11.5	-1.13	1.15e-81	1.72e-80	promoter-TSS (An02g14070)	-474	An02g14070	1.84614	3.38646e-52	Up
2819	AM270991	1933953	1934574	622	*	11.03	10.74	11.27	-0.53	1.38e-17	3.89e-17	promoter-TSS (An12g08110)	-249	An12g08110	1.21078	2.57888e-52	Up
890	AM270989	8774	9817	1044	*	11.23	10.74	11.6	-0.86	8.9e-58	7.96e-57	promoter-TSS (An10g00060)	28	An10g00060	2.37176	5.89934e-54	Up
503	AM270980	3189789	3191552	1764	*	12.78	12.39	13.09	-0.7	1.37e-84	2.18e-83	promoter-TSS (An01g13350)	807	An01g13360	5.22229	3.53961e-54	Up
5570	AM270991	2044945	2045145	201	*	8.67	8.45	8.86	-0.41	0.000696	0.000995	promoter-TSS (An12g08630)	-78	An12g08630	2.12851	7.64334e-55	Up
3908	AM270994	1690878	1691978	1101	*	11.7	11.54	11.85	-0.31	4.06e-10	8.28e-10	promoter-TSS (An15g07120)	-354	An15g07120	1.54518	6.4777e-55	Up
3086	AM270990	1695635	1696410	776	*	10.96	10.71	11.17	-0.46	1.61e-15	4.15e-15	promoter-TSS (An11g06960)	-210	An11g06960	1.0713	4.7414e-55	Up
3450	AM270987	509166	510041	876	*	11.01	10.78	11.21	-0.43	6.13e-13	1.42e-12	promoter-TSS (An08g02290)	-603	An08g02290	3.58639	2.29153e-56	Up
4454	AM270989	55616	56180	565	*	10.14	9.9	10.34	-0.44	1.61e-07	2.88e-07	promoter-TSS (An10g00260)	-152	An10g00260	2.32456	7.656e-57	Up
4663	AM270992	742031	742404	374	*	9.42	9.16	9.63	-0.47	9.54e-07	1.63e-06	promoter-TSS (An13g03230)	-344	An13g03240	2.03135	1.0798e-57	Up
1771	AM270980	2421043	2421608	566	*	10.67	10.23	11	-0.76	4.94e-31	2.22e-30	promoter-TSS (An01g10190)	-46	An01g10190	1.02627	2.79906e-59	Up
383	AM270991	342946	344677	1732	*	12.79	12.36	13.11	-0.76	1.39e-102	2.9e-101	promoter-TSS (An12g01210)	584	An12g01220	2.15621	1.05645e-59	Up
214	AM270995	1880100	1881239	1140	*	11.97	11.31	12.43	-1.11	4.4e-140	1.64e-138	promoter-TSS (An16g08320)	337	An16g08310	3.01211	5.38826e-60	Up
5746	AM270980	1326502	1327010	509	*	10.17	10.04	10.29	-0.24	0.00175	0.00242	promoter-TSS (An01g05610)	-428	An01g05610	1.63887	4.4166e-60	Up
2723	AM270981	2604438	2605424	987	*	10.67	10.33	10.94	-0.61	2.2e-18	6.43e-18	promoter-TSS (An02g10460)	-265	An02g10470	1.38096	4.31401e-60	Up
3570	AM270988	1390918	1391473	556	*	10.59	10.34	10.8	-0.46	4.45e-12	9.93e-12	promoter-TSS (An09g06110)	-369	An09g06110	1.37167	1.63535e-60	Up
3408	AM270980	65816	66808	993	*	11.89	11.73	12.04	-0.32	3.15e-13	7.37e-13	promoter-TSS (An01g00280)	-695	An01g00280	3.26062	8.17768e-61	Up
6309	AM270991	1416502	1417420	919	*	11.46	11.4	11.52	-0.12	0.0206	0.0259	promoter-TSS (An12g05730)	-622	An12g05730	4.50706	4.03196e-61	Up
5696	AM270980	3586818	3587024	207	*	8.48	8.26	8.67	-0.41	0.00139	0.00194	promoter-TSS (An01g15000)	-275	An01g15010	1.51034	2.8788e-61	Up
4085	AM270990	637562	637806	245	*	8.85	8.46	9.15	-0.68	3.27e-09	6.38e-09	Intergenic	-2005	An11g02540	3.49019	2.82818e-62	Up
5051	AM270990	636472	637333	862	*	10.98	10.85	11.1	-0.25	2.27e-05	3.58e-05	Intergenic	-1224	An11g02540	3.49019	2.82818e-62	Up
4643	AM270994	1123636	1124117	482	*	9.81	9.56	10.02	-0.47	8.15e-07	1.4e-06	promoter-TSS (An15g04770)	-151	An15g04780	3.75389	2.11515e-63	Up
4994	AM270980	2684922	2685740	819	*	10.42	10.24	10.59	-0.35	1.42e-05	2.27e-05	promoter-TSS (An01g11420)	-358	An01g11420	3.84306	1.17039e-63	Up
965	AM270980	1791290	1792358	1069	*	12.39	12.01	12.69	-0.68	2.14e-54	1.77e-53	promoter-TSS (An01g07650)	-450	An01g07640	1.115	2.38686e-64	Up
5175	AM270994	1272929	1273851	923	*	11.59	11.5	11.68	-0.19	5.4e-05	8.31e-05	promoter-TSS (An15g05450)	-81	An15g05460	5.56061	1.35686e-64	Up
5185	AM270982	961758	961975	218	*	9.26	9.03	9.46	-0.43	5.9e-05	9.06e-05	promoter-TSS (An03g04430)	-44	An03g04430	1.40586	7.92987e-65	Up
3817	AM270985	470950	472455	1506	*	11.59	11.43	11.73	-0.3	1.47e-10	3.07e-10	promoter-TSS (An06g01880)	-525	An06g01880	2.2457	6.66703e-65	Up
778	AM270991	594327	595110	784	*	10.09	9.25	10.61	-1.36	3.61e-63	3.69e-62	promoter-TSS (An12g02330)	-52	An12g02330	8.08743	3.16007e-65	Up
1267	AM270994	1440206	1443451	3246	*	13.76	13.55	13.94	-0.39	3.95e-43	2.49e-42	Intergenic	-2201	An15g06190	1.15472	9.51872e-67	Up
86	AM270997	275574	277195	1622	*	11.74	10.66	12.35	-1.68	1.95e-236	1.8e-234	promoter-TSS (An18g01400)	347	An18g01390	2.43984	1.4053e-68	Up
6120	AM270986	2045261	2046030	770	*	10.79	10.7	10.87	-0.17	0.00975	0.0127	promoter-TSS (An07g09130)	-230	An07g09130	1.35474	2.86312e-70	Up
4405	AM270995	529749	530327	579	*	10.98	10.82	11.13	-0.31	1.01e-07	1.82e-07	promoter-TSS (An16g02430)	-397	An16g02430	1.15682	2.24143e-70	Up
5625	AM270988	454376	454600	225	*	8.63	8.41	8.83	-0.42	0.000955	0.00135	promoter-TSS (An09g02090)	-160	An09g02090	3.06821	9.07734e-71	Up
3879	AM270983	1667873	1668547	675	*	10.41	10.17	10.61	-0.44	2.8e-10	5.74e-10	promoter-TSS (An04g06800)	-257	An04g06800	2.21237	2.36665e-71	Up
6083	AM270988	685325	686537	1213	*	11.58	11.51	11.64	-0.13	0.00839	0.011	promoter-TSS (An09g03060)	-561	An09g03060	2.38661	3.33144e-74	Up
2080	AM270991	1972450	1972973	524	*	9.76	9.24	10.15	-0.91	4.62e-26	1.77e-25	promoter-TSS (An12g08280)	-675	An12g08280	5.35127	2.9697e-74	Up
6222	AM270990	1149919	1150469	551	*	9.66	9.54	9.76	-0.22	0.015	0.0192	promoter-TSS (An11g04640)	-215	An11g04640	2.2595	1.13454e-74	Up
3301	AM270986	1729034	1730464	1431	*	11.66	11.46	11.83	-0.37	6.61e-14	1.6e-13	promoter-TSS (An07g07930)	-694	An07g07930	1.1847	9.47085e-75	Up
893	AM270985	245143	245968	826	*	11.74	11.33	12.05	-0.72	1.03e-57	9.23e-57	promoter-TSS (An06g01040)	-352	An06g01040	1.37818	8.3952e-75	Up
5493	AM270986	1060399	1062303	1905	*	12.82	12.76	12.88	-0.11	0.000442	0.00064	promoter-TSS (An07g04900)	-752	An07g04900	1.389	2.2302e-75	Up
854	AM270988	1021782	1022072	291	*	10.01	9.09	10.56	-1.47	2.07e-59	1.93e-58	promoter-TSS (An09g04590)	-402	An09g04590	1.26283	5.8685e-77	Up
1632	AM270988	1022244	1022386	143	*	8.91	8.02	9.46	-1.44	7.98e-34	3.89e-33	promoter-TSS (An09g04590)	-790	An09g04590	1.26283	5.8685e-77	Up
3826	AM270981	852560	853203	644	*	11.16	10.96	11.33	-0.37	1.6e-10	3.33e-10	promoter-TSS (An02g03600)	-292	An02g03600	1.69864	2.58096e-77	Up
1155	AM270981	1117135	1117970	836	*	11.74	11.37	12.03	-0.66	6.02e-47	4.15e-46	promoter-TSS (An02g04680)	-577	An02g04680	1.55821	5.40192e-78	Up
6092	AM270983	590603	590971	369	*	9.52	9.38	9.64	-0.26	0.00862	0.0113	promoter-TSS (An04g02220)	-550	An04g02220	1.46119	4.10474e-79	Up
3871	AM270994	398513	399692	1180	*	11.14	10.95	11.3	-0.35	2.65e-10	5.46e-10	promoter-TSS (An15g01460)	-662	An15g01450	1.5991	1.87049e-79	Up
1934	AM270987	2068972	2069530	559	*	10.57	10.16	10.89	-0.73	2.7e-28	1.11e-27	promoter-TSS (An08g08670)	38	An08g08670	1.22638	1.7067e-79	Up
1589	AM270988	1561101	1561912	812	*	10.85	10.41	11.19	-0.78	9.6e-35	4.81e-34	promoter-TSS (An09g06780)	-515	An09g06780	1.44093	1.57506e-80	Up
5480	AM270980	1300237	1300681	445	*	10.03	9.88	10.17	-0.29	0.000426	0.000619	promoter-TSS (An01g05460)	-394	An01g05470	2.66274	2.39582e-81	Up
2435	AM270980	1563887	1564684	798	*	11.23	10.95	11.47	-0.52	1.72e-21	5.62e-21	promoter-TSS (An01g06640)	-407	An01g06640	2.44485	7.91969e-83	Up
3942	AM270992	468670	469865	1196	*	11.99	11.86	12.12	-0.26	6.24e-10	1.26e-09	promoter-TSS (An13g01910)	-795	An13g01910	1.69725	4.772e-83	Up
366	AM270986	401906	403674	1769	*	12.26	11.77	12.63	-0.86	2.12e-105	4.62e-104	promoter-TSS (An07g02100)	-678	An07g02100	1.54342	4.08556e-83	Up
2923	AM270993	51437	51787	351	*	9.93	9.52	10.24	-0.72	9.04e-17	2.46e-16	promoter-TSS (An14g00190)	-199	An14g00190	1.27123	2.77883e-84	Up
2443	AM270993	48001	51050	3050	*	13.08	12.93	13.22	-0.29	1.94e-21	6.32e-21	Intergenic	-2285	An14g00190	1.27123	2.77883e-84	Up
633	AM270980	468669	470804	2136	*	12.56	12.2	12.85	-0.66	2.78e-72	3.5e-71	promoter-TSS (An01g01960)	-776	An01g01960	2.40766	2.0213e-84	Up
2089	AM270996	505387	505660	274	*	9.07	8.38	9.53	-1.15	5.36e-26	2.04e-25	promoter-TSS (An17g02075)	-866	An17g02075	1.21216	5.12659e-85	Up
3110	AM270996	504765	505190	426	*	9.75	9.34	10.07	-0.73	2.3e-15	5.89e-15	promoter-TSS (An17g02075)	-320	An17g02075	1.21216	5.12659e-85	Up
1044	AM270980	1330854	1332401	1548	*	12.16	11.8	12.44	-0.64	1.54e-50	1.18e-49	promoter-TSS (An01g05620)	-108	An01g05620	1.49276	8.9071e-86	Up
2896	AM270991	1210904	1212321	1418	*	11.91	11.71	12.09	-0.38	5.36e-17	1.47e-16	promoter-TSS (An12g04880)	-836	An12g04880	1.36098	7.32011e-86	Up
458	AM270990	1920484	1921887	1404	*	11.37	10.73	11.81	-1.07	2.28e-91	3.97e-90	promoter-TSS (An11g08050)	-952	An11g08050	5.35313	1.90436e-86	Up
975	AM270983	1426269	1426738	470	*	10.36	9.69	10.81	-1.12	6.18e-54	5.05e-53	promoter-TSS (An04g05790)	-509	An04g05790	2.14182	1.1684e-86	Up
4316	AM270987	168290	169320	1031	*	11.63	11.5	11.75	-0.25	4.2e-08	7.76e-08	promoter-TSS (An08g00850)	-616	An08g00850	2.3755	7.49026e-88	Up
2314	AM270991	44633	44804	172	*	9.43	8.87	9.84	-0.97	5.62e-23	1.94e-22	promoter-TSS (An12g00170)	-166	An12g00170	2.45808	7.53612e-89	Up
4311	AM270981	496080	496788	709	*	10.17	9.94	10.36	-0.42	4.01e-08	7.42e-08	promoter-TSS (An02g02180)	-305	An02g02180	1.1751	3.39694e-89	Up
2564	AM270993	1064807	1065085	279	*	9.07	8.48	9.49	-1.01	4.14e-20	1.29e-19	promoter-TSS (An14g04410)	-250	An14g04410	4.57699	9.72641e-91	Up
2265	AM270981	1954183	1954568	386	*	9.43	8.84	9.85	-1.01	1.21e-23	4.27e-23	promoter-TSS (An02g08050)	-136	An02g08050	2.8414	9.27296e-91	Up
1786	AM270981	1952523	1954125	1603	*	12.23	11.98	12.44	-0.46	9.26e-31	4.13e-30	Intergenic	-1188	An02g08050	2.8414	9.27296e-91	Up
572	AM270997	1421396	1421752	357	*	10.19	9.28	10.74	-1.46	2.4e-77	3.34e-76	promoter-TSS (An18g06260)	-62	An18g06260	1.11194	4.35159e-91	Up
4858	AM270981	190302	191152	851	*	11.11	10.98	11.23	-0.26	5.34e-06	8.75e-06	promoter-TSS (An02g00870)	-156	An02g00870	1.97659	4.0002e-91	Up
3971	AM270981	2885261	2885629	369	*	8.88	8.5	9.19	-0.69	9.79e-10	1.96e-09	promoter-TSS (An02g11800)	-772	An02g11800	1.09868	9.36319e-92	Up
2992	AM270981	2884669	2885197	529	*	10.24	9.88	10.52	-0.64	2.99e-16	7.96e-16	promoter-TSS (An02g11800)	-260	An02g11800	1.09868	9.36319e-92	Up
4724	AM270986	1172620	1172735	116	*	8.08	7.68	8.39	-0.71	1.69e-06	2.84e-06	promoter-TSS (An07g05420)	-252	An07g05420	5.4875	7.6706e-92	Up
1847	AM270985	41792	42852	1061	*	11.51	11.2	11.78	-0.58	1.61e-29	6.96e-29	promoter-TSS (An06g00190)	-500	An06g00190	1.1808	8.91306e-93	Up
6042	AM270994	1349475	1349988	514	*	10.68	10.59	10.77	-0.19	0.00684	0.00902	promoter-TSS (An15g05790)	-533	An15g05790	1.33229	7.96677e-93	Up
3758	AM270990	2229959	2230591	633	*	10.22	9.95	10.45	-0.5	6.13e-11	1.3e-10	promoter-TSS (An11g09380)	-281	An11g09380	1.74436	2.07295e-93	Up
4772	AM270987	1667420	1667736	317	*	9.52	9.28	9.72	-0.43	2.54e-06	4.24e-06	promoter-TSS (An08g06990)	-330	An08g06990	1.6726	2.56907e-94	Up
6235	AM270982	1403065	1404886	1822	*	14.24	14.21	14.28	-0.07	0.0154	0.0197	promoter-TSS (An03g06280)	-189	An03g06280	1.53305	1.94699e-94	Up
3285	AM270992	305364	305880	517	*	10.51	10.23	10.75	-0.52	5.08e-14	1.23e-13	promoter-TSS (An13g01240)	-409	An13g01240	1.11902	7.67901e-95	Up
1430	AM270981	1693236	1695048	1813	*	13.11	12.87	13.32	-0.46	1.5e-38	8.35e-38	Intergenic	-1809	An02g07070	1.55782	1.23104e-97	Up
4850	AM270981	1692400	1692993	594	*	11.21	11.06	11.35	-0.29	4.81e-06	7.9e-06	promoter-TSS (An02g07070)	-364	An02g07070	1.55782	1.23104e-97	Up
226	AM270989	34816	35417	602	*	10.32	9.01	11	-1.98	1.8e-137	6.33e-136	promoter-TSS (An10g00150)	137	An10g00160	5.42426	3.54128e-98	Up
1564	AM270980	2627523	2629474	1952	*	12.73	12.5	12.93	-0.43	2.9e-35	1.48e-34	promoter-TSS (An01g11150)	-891	An01g11150	1.53256	4.6267e-99	Up
5589	AM270990	1618113	1619300	1188	*	11.25	11.16	11.34	-0.18	0.000791	0.00113	promoter-TSS (An11g06600)	-375	An11g06600	1.27462	8.5055e-100	Up
5979	AM270980	3385922	3386604	683	*	10.51	10.41	10.6	-0.19	0.00507	0.00676	promoter-TSS (An01g14130)	-76	An01g14130	1.53484	3.8039e-100	Up
1011	AM270995	153998	155060	1063	*	11.66	11.26	11.97	-0.72	1.19e-51	9.39e-51	promoter-TSS (An16g00800)	-110	An16g00800	1.67408	2.0668e-100	Up
6124	AM270980	727241	728052	812	*	10.88	10.8	10.96	-0.16	0.00987	0.0128	promoter-TSS (An01g03060)	-354	An01g03060	1.2494	4.268e-102	Up
4963	AM270991	37330	37537	208	*	9.1	8.84	9.32	-0.48	1.12e-05	1.8e-05	promoter-TSS (An12g00150)	-554	An12g00140	1.89371	6.6824e-103	Up
4525	AM270981	2230874	2234996	4123	*	13.83	13.75	13.9	-0.15	3.35e-07	5.9e-07	Intergenic	-2633	An02g09000	1.2136	1.2045e-103	Up
356	AM270990	1688347	1689633	1287	*	11.89	11.34	12.29	-0.95	1.04e-107	2.32e-106	promoter-TSS (An11g06930)	-319	An11g06930	2.28745	7.2374e-104	Up
97	AM270980	3396448	3399849	3402	*	13.63	13.06	14.04	-0.97	2.6e-224	2.14e-222	Intergenic	-1761	An01g14200	1.29092	1.8349e-107	Up
4372	AM270993	196875	197170	296	*	9.36	9.08	9.6	-0.52	6.78e-08	1.23e-07	promoter-TSS (An14g00690)	-349	An14g00690	3.38106	7.1212e-108	Up
3329	AM270980	3044391	3044637	247	*	10.09	9.77	10.35	-0.58	9.08e-14	2.17e-13	promoter-TSS (An01g12810)	-372	An01g12810	1.42274	4.791e-108	Up
2225	AM270988	1287426	1287957	532	*	10.74	10.39	11.02	-0.64	4.02e-24	1.44e-23	promoter-TSS (An09g05660)	89	An09g05670	1.64652	1.9199e-108	Up
637	AM270993	140443	140609	167	*	9.17	7.78	9.86	-2.09	4.36e-72	5.45e-71	promoter-TSS (An14g00520)	-670	An14g00520	3.79307	1.5474e-108	Up
976	AM270993	136676	136955	280	*	10.43	9.78	10.87	-1.1	7.02e-54	5.73e-53	Intergenic	-4380	An14g00520	3.79307	1.5474e-108	Up
1024	AM270993	139737	140076	340	*	10.36	9.72	10.81	-1.09	2.9e-51	2.25e-50	Intergenic	-1289	An14g00520	3.79307	1.5474e-108	Up
705	AM270993	137050	139528	2479	*	13.64	13.36	13.87	-0.51	2.26e-67	2.55e-66	Intergenic	-2907	An14g00520	3.79307	1.5474e-108	Up
1175	AM270988	1543856	1545632	1777	*	12.4	11.83	12.81	-0.98	4.16e-46	2.82e-45	Intergenic	-1034	An09g06730	1.18739	1.9363e-109	Up
6207	AM270980	722164	723283	1120	*	11.08	11.01	11.15	-0.15	0.0142	0.0182	promoter-TSS (An01g03050)	-803	An01g03050	1.58894	7.4353e-110	Up
6000	AM270991	272424	272995	572	*	10.15	10.03	10.25	-0.22	0.00539	0.00715	promoter-TSS (An12g01000)	-476	An12g01000	3.09689	5.9245e-110	Up
1057	AM270983	1331232	1331817	586	*	10.84	10.31	11.23	-0.92	6.44e-50	4.85e-49	promoter-TSS (An04g05440)	-319	An04g05440	1.36741	4.2902e-112	Up
757	AM270997	318528	319505	978	*	11.42	10.92	11.8	-0.88	4.58e-64	4.82e-63	promoter-TSS (An18g01590)	-171	An18g01590	1.18077	4.0363e-112	Up
3245	AM270990	2265327	2265855	529	*	10.51	10.23	10.74	-0.51	2.49e-14	6.12e-14	promoter-TSS (An11g09510)	-416	An11g09510	1.23738	2.4234e-112	Up
3228	AM270987	2399194	2400011	818	*	11.65	11.47	11.82	-0.35	1.89e-14	4.67e-14	promoter-TSS (An08g10110)	-351	An08g10110	1.97996	2.0593e-113	Up
849	AM270983	1149242	1150320	1079	*	11.65	11.22	11.99	-0.77	1.26e-59	1.18e-58	promoter-TSS (An04g04630)	-547	An04g04630	2.14231	2.8718e-114	Up
4458	AM270981	1794381	1794912	532	*	10.11	9.87	10.32	-0.45	1.7e-07	3.03e-07	promoter-TSS (An02g07500)	-197	An02g07500	1.0157	7.5e-115	Up
133	AM270991	564576	565105	530	*	10.98	9.81	11.61	-1.8	1.03e-186	6.18e-185	promoter-TSS (An12g02160)	-195	An12g02160	5.09187	4.7506e-116	Up
5525	AM270988	1086826	1088355	1530	*	11.56	11.47	11.64	-0.18	0.000516	0.000743	promoter-TSS (An09g04880)	-267	An09g04870	2.62454	3.7521e-116	Up
4740	AM270987	2081338	2081547	210	*	8.61	8.29	8.87	-0.58	1.95e-06	3.27e-06	promoter-TSS (An08g08710)	-359	An08g08710	4.54806	1.7604e-116	Up
1822	AM270995	1688815	1689141	327	*	9.55	8.92	9.99	-1.07	5.35e-30	2.34e-29	promoter-TSS (An16g07480)	-95	An16g07480	1.29981	1.3938e-117	Up
5602	AM270986	1537857	1538138	282	*	9.47	9.31	9.62	-0.31	0.000859	0.00122	promoter-TSS (An07g07180)	-195	An07g07190	1.71262	7.446e-119	Up
518	AM270994	1765911	1767250	1340	*	11.73	11.23	12.1	-0.87	6.24e-83	9.6e-82	promoter-TSS (An15g07520)	-616	An15g07520	3.63454	2.1683e-120	Up
4293	AM270988	1367354	1367876	523	*	9.48	9.18	9.73	-0.55	3.29e-08	6.11e-08	promoter-TSS (An09g06010)	-135	An09g06010	2.20298	4.0013e-122	Up
5250	AM270981	974729	975209	481	*	9.93	9.76	10.08	-0.32	0.0001	0.000152	promoter-TSS (An02g04050)	-164	An02g04050	1.40831	7.2719e-123	Up
6298	AM270992	711129	712616	1488	*	12.54	12.5	12.59	-0.08	0.0198	0.025	promoter-TSS (An13g03090)	-29	An13g03080	4.02244	5.5461e-124	Up
1942	AM270995	1203610	1204388	779	*	11.59	11.28	11.84	-0.57	3.56e-28	1.46e-27	promoter-TSS (An16g05340)	-253	An16g05340	1.38851	2.0409e-124	Up
3602	AM270990	545293	545751	459	*	9.63	9.29	9.9	-0.61	8.37e-12	1.85e-11	promoter-TSS (An11g02200)	-336	An11g02190	4.98037	1.5517e-125	Up
832	AM270995	1410692	1412424	1733	*	12.62	12.3	12.89	-0.6	4.04e-60	3.87e-59	promoter-TSS (An16g06420)	-493	An16g06420	1.99516	3.2304e-126	Up
6221	AM270983	1163686	1164193	508	*	10.25	10.15	10.34	-0.19	0.0149	0.0191	promoter-TSS (An04g04710)	-362	An04g04710	1.54989	1.335e-127	Up
6053	AM270981	552750	553439	690	*	10.9	10.81	10.98	-0.17	0.00712	0.00936	promoter-TSS (An02g02390)	-370	An02g02380	1.57023	1.6105e-128	Up
1515	AM270982	315187	315727	541	*	10.62	10.14	10.98	-0.85	2.02e-36	1.06e-35	promoter-TSS (An03g01630)	-350	An03g01630	5.00612	3.3249e-129	Up
2953	AM270981	1236424	1236777	354	*	10.21	9.87	10.49	-0.61	1.44e-16	3.87e-16	promoter-TSS (An02g05230)	-274	An02g05230	2.33824	2.7344e-129	Up
1768	AM270987	500736	501395	660	*	11.01	10.6	11.33	-0.73	4.08e-31	1.84e-30	promoter-TSS (An08g02240)	-433	An08g02240	1.70591	2.491e-129	Up
455	AM270983	995262	997329	2068	*	12.96	12.59	13.26	-0.66	1.14e-91	2e-90	Intergenic	-1171	An04g03950	1.30258	1.0117e-129	Up
3994	AM270990	815140	815796	657	*	10.41	10.18	10.61	-0.43	1.33e-09	2.65e-09	promoter-TSS (An11g03270)	-412	An11g03270	1.53901	1.0543e-130	Up
5334	AM270993	1078536	1080111	1576	*	12.22	12.14	12.29	-0.15	0.000183	0.000274	promoter-TSS (An14g04530)	-545	An14g04530	1.91943	3.1991e-131	Up
2026	AM270981	944588	945000	413	*	10.28	9.79	10.65	-0.86	9.48e-27	3.73e-26	promoter-TSS (An02g03960)	-370	An02g03960	2.44695	2.4114e-132	Up
1649	AM270980	687760	688398	639	*	10.14	9.59	10.54	-0.95	1.89e-33	9.12e-33	promoter-TSS (An01g02920)	-98	An01g02920	1.9005	1.1301e-132	Up
1290	AM270980	2595474	2596300	827	*	11.54	11.17	11.82	-0.65	2.83e-42	1.74e-41	promoter-TSS (An01g10980)	-484	An01g10980	1.51102	1.0673e-136	Up
2687	AM270988	545268	546733	1466	*	12.14	11.95	12.3	-0.35	9.71e-19	2.88e-18	promoter-TSS (An09g02540)	-523	An09g02540	1.26935	5.4346e-137	Up
4274	AM270991	248689	249335	647	*	10.5	10.3	10.68	-0.38	2.6e-08	4.84e-08	promoter-TSS (An12g00910)	-538	An12g00910	3.26347	1.3517e-137	Up
267	AM270997	879823	881086	1264	*	12.66	12.18	13.01	-0.83	2.59e-125	7.71e-124	promoter-TSS (An18g03870)	-760	An18g03870	1.08517	1.1312e-138	Up
2620	AM270983	19525	20825	1301	*	11.63	11.4	11.82	-0.42	2.48e-19	7.54e-19	promoter-TSS (An04g00130)	-341	An04g00130	2.59384	3.2344e-139	Up
2320	AM270991	907891	909539	1649	*	11.51	11.22	11.76	-0.53	6.38e-23	2.19e-22	promoter-TSS (An12g03570)	442	An12g03580	1.58404	3.2269e-141	Up
6336	AM270987	198769	200100	1332	*	11.42	11.37	11.48	-0.11	0.0233	0.0293	promoter-TSS (An08g01000)	-597	An08g01000	1.63051	6.386e-143	Up
769	AM270982	1252353	1252918	566	*	10.36	9.61	10.85	-1.24	1.43e-63	1.48e-62	promoter-TSS (An03g05640)	-349	An03g05630	4.6349	3.7447e-143	Up
6385	AM270981	2639785	2640639	855	*	10.57	10.49	10.64	-0.15	0.0287	0.0358	promoter-TSS (An02g10670)	-323	An02g10670	1.64314	4.511e-145	Up
662	AM270981	3245700	3248010	2311	*	13.27	12.97	13.51	-0.54	8.22e-70	9.89e-69	Intergenic	-1096	An02g13470	2.11306	3.6251e-145	Up
649	AM270981	1322237	1322660	424	*	10.2	9.36	10.74	-1.38	1.1e-70	1.34e-69	promoter-TSS (An02g05630)	-443	An02g05630	1.87318	4.8437e-146	Up
3378	AM270987	1371044	1371560	517	*	10.29	9.98	10.54	-0.55	1.96e-13	4.63e-13	promoter-TSS (An08g05780)	-208	An08g05780	1.92564	4.39e-149	Up
1798	AM270994	1429737	1431170	1434	*	12.28	12.04	12.48	-0.43	1.85e-30	8.19e-30	promoter-TSS (An15g06150)	-785	An15g06150	2.21924	9.0328e-155	Up
1626	AM270987	1517150	1518238	1089	*	11.49	11.16	11.76	-0.61	5.68e-34	2.78e-33	promoter-TSS (An08g06380)	-412	An08g06380	1.59611	9.3062e-156	Up
5685	AM270986	639797	640145	349	*	9.56	9.4	9.7	-0.31	0.00131	0.00183	promoter-TSS (An07g03070)	-103	An07g03070	1.15182	4.3863e-156	Up
2221	AM270997	1067427	1068835	1409	*	11.95	11.71	12.15	-0.44	3.78e-24	1.35e-23	promoter-TSS (An18g04540)	-835	An18g04540	1.9386	2.4782e-156	Up
2978	AM270992	63733	64302	570	*	10.43	10.11	10.69	-0.57	2.46e-16	6.59e-16	promoter-TSS (An13g00250)	-242	An13g00250	2.63712	5.4256e-157	Up
1940	AM270981	1158158	1158758	601	*	10.98	10.61	11.28	-0.67	3.46e-28	1.42e-27	promoter-TSS (An02g04880)	-266	An02g04880	1.3016	1.2054e-158	Up
3267	AM270986	1210758	1211564	807	*	10.89	10.65	11.1	-0.45	3.72e-14	9.07e-14	promoter-TSS (An07g05640)	-184	An07g05640	2.00815	1.0522e-158	Up
6177	AM270997	826066	827513	1448	*	11.68	11.62	11.74	-0.12	0.0123	0.0159	promoter-TSS (An18g03700)	-913	An18g03700	1.26736	7.1411e-160	Up
1240	AM270997	655409	656425	1017	*	11.57	11.19	11.87	-0.68	5.28e-44	3.39e-43	promoter-TSS (An18g02980)	-342	An18g02980	1.20295	4.5005e-162	Up
629	AM270993	1370378	1371134	757	*	10.08	9.15	10.64	-1.49	2.27e-72	2.87e-71	promoter-TSS (An14g05890)	-829	An14g05890	4.06262	1.0583e-162	Up
1617	AM270988	810091	811224	1134	*	11.35	11.01	11.63	-0.62	3.76e-34	1.85e-33	promoter-TSS (An09g03560)	-333	An09g03560	3.3987	1.1014e-164	Up
5008	AM270995	1813431	1814061	631	*	10.45	10.29	10.59	-0.3	1.52e-05	2.42e-05	promoter-TSS (An16g08020)	-336	An16g08020	1.14675	1.432e-165	Up
2800	AM270991	220716	220908	193	*	8.82	8.19	9.25	-1.07	9.24e-18	2.63e-17	promoter-TSS (An12g00840)	-168	An12g00840	2.88897	2.8351e-169	Up
121	AM270988	1548165	1549580	1416	*	12.65	12.03	13.09	-1.06	3.7e-198	2.43e-196	promoter-TSS (An09g06740)	-887	An09g06740	1.79748	1.8834e-169	Up
4473	AM270997	1346604	1347017	414	*	10.29	10.07	10.48	-0.41	1.89e-07	3.36e-07	promoter-TSS (An18g05880)	-120	An18g05890	1.45746	3.5043e-171	Up
593	AM270992	903332	904887	1556	*	12.17	11.72	12.51	-0.78	3.01e-76	4.04e-75	promoter-TSS (An13g04060)	-252	An13g04060	2.66394	2.4446e-172	Up
2023	AM270980	1980002	1981286	1285	*	11.88	11.61	12.1	-0.49	8.68e-27	3.42e-26	promoter-TSS (An01g08430)	81	An01g08430	1.20431	1.2123e-174	Up
5434	AM270992	346130	346524	395	*	9.76	9.59	9.91	-0.31	0.000329	0.000483	promoter-TSS (An13g01350)	-13	An13g01350	4.5989	1.1195e-174	Up
4883	AM270994	1150339	1151658	1320	*	12.01	11.91	12.1	-0.19	6.58e-06	1.07e-05	promoter-TSS (An15g04860)	-544	An15g04860	2.94876	6.3519e-176	Up
2658	AM270988	1175691	1178089	2399	*	12.67	12.51	12.81	-0.3	5.13e-19	1.54e-18	Intergenic	-1373	An09g05240	1.99785	1.4166e-176	Up
577	AM270983	990822	991536	715	*	11.08	10.46	11.51	-1.05	5.5e-77	7.6e-76	promoter-TSS (An04g03940)	-761	An04g03940	2.5617	9.4983e-178	Up
5953	AM270992	609140	611091	1952	*	12.13	12.07	12.19	-0.12	0.00466	0.00623	promoter-TSS (An13g02550)	329	An13g02560	3.08231	2.1092e-178	Up
1004	AM270982	1115988	1116426	439	*	10.45	9.79	10.9	-1.11	4.54e-52	3.6e-51	promoter-TSS (An03g05020)	-460	An03g05020	4.35734	3.1764e-179	Up
2578	AM270983	1772154	1772554	401	*	10.3	9.93	10.6	-0.68	7.84e-20	2.42e-19	promoter-TSS (An04g07120)	-172	An04g07120	2.43564	1.7346e-179	Up
6145	AM270980	812416	813847	1432	*	11.52	11.46	11.58	-0.13	0.0106	0.0138	Intergenic	-1297	An01g03370	1.27708	7.4425e-182	Up
2198	AM270987	808039	808260	222	*	8.74	7.98	9.23	-1.25	2.24e-24	8.11e-24	promoter-TSS (An08g03480)	581	An08g03490	1.00085	3.6783e-182	Up
2056	AM270987	807014	807732	719	*	10.93	10.53	11.25	-0.72	2.08e-26	8.06e-26	promoter-TSS (An08g03480)	-196	An08g03490	1.00085	3.6783e-182	Up
1748	AM270980	2270209	2270575	367	*	10.38	9.91	10.74	-0.83	1.62e-31	7.38e-31	promoter-TSS (An01g09480)	-147	An01g09480	1.94273	1.4615e-182	Up
2546	AM270980	2270771	2271079	309	*	9.94	9.51	10.27	-0.75	3.17e-20	9.91e-20	promoter-TSS (An01g09480)	-680	An01g09480	1.94273	1.4615e-182	Up
3506	AM270983	336680	337047	368	*	9.35	8.96	9.65	-0.69	1.45e-12	3.29e-12	promoter-TSS (An04g01340)	-178	An04g01340	1.17832	1.2089e-184	Up
4065	AM270995	645513	647166	1654	*	12.12	12	12.23	-0.24	2.73e-09	5.36e-09	promoter-TSS (An16g02970)	-215	An16g02970	1.13068	7.4115e-186	Up
1775	AM270996	277562	278265	704	*	11.18	10.83	11.47	-0.63	6.24e-31	2.8e-30	promoter-TSS (An17g01170)	-532	An17g01170	2.13136	3.3794e-190	Up
5353	AM270988	1272896	1275015	2120	*	12.85	12.78	12.92	-0.13	0.000199	0.000296	Intergenic	-1054	An09g05625	1.93429	2.6622e-190	Up
1747	AM270986	370062	370480	419	*	10.61	10.09	10.99	-0.91	1.4e-31	6.37e-31	promoter-TSS (An07g01970)	-353	An07g01970	1.33597	1.3748e-190	Up
294	AM270990	130674	131518	845	*	11.2	10.41	11.71	-1.3	1.35e-119	3.67e-118	promoter-TSS (An11g00450)	-248	An11g00450	3.33639	1.0003e-190	Up
5005	AM270991	2509264	2510564	1301	*	11.82	11.72	11.92	-0.2	1.52e-05	2.41e-05	promoter-TSS (An12g10710)	119	An12g10720	3.61979	4.529e-191	Up
4583	AM270981	1543006	1543678	673	*	10.52	10.34	10.68	-0.34	5.47e-07	9.5e-07	promoter-TSS (An02g06560)	-481	An02g06560	1.72005	2.591e-192	Up
2021	AM270994	303264	305273	2010	*	12.74	12.52	12.93	-0.41	8.5e-27	3.35e-26	Intergenic	-1321	An15g01130	1.8897	1.9853e-193	Up
2302	AM270983	1728179	1728644	466	*	10.81	10.46	11.1	-0.63	4.44e-23	1.53e-22	Intergenic	4137	An04g06960	2.14176	4.7166e-194	Up
1903	AM270983	1724543	1727210	2668	*	13.78	13.62	13.92	-0.31	1.02e-28	4.28e-28	Intergenic	6672	An04g06960	2.14176	4.7166e-194	Up
4821	AM270983	1732705	1735559	2855	*	12.97	12.9	13.04	-0.14	3.55e-06	5.86e-06	Intergenic	-1583	An04g06960	2.14176	4.7166e-194	Up
4798	AM270991	353027	353801	775	*	10.89	10.73	11.03	-0.3	3.02e-06	5.02e-06	promoter-TSS (An12g01270)	-437	An12g01270	1.36461	9.2784e-195	Up
454	AM270987	1561762	1563998	2237	*	12.79	12.41	13.09	-0.67	1.06e-91	1.86e-90	promoter-TSS (An08g06570)	-972	An08g06570	1.06936	1.0599e-204	Up
521	AM270991	2114606	2115698	1093	*	12.07	11.62	12.41	-0.79	2.53e-82	3.86e-81	promoter-TSS (An12g08890)	-293	An12g08890	1.71719	6.0279e-205	Up
304	AM270980	2589462	2590547	1086	*	11.53	10.78	12.03	-1.25	4e-117	1.05e-115	promoter-TSS (An01g10970)	-429	An01g10970	5.23462	3.7957e-206	Up
2070	AM270990	2389757	2390701	945	*	11.26	10.91	11.54	-0.63	3.32e-26	1.28e-25	promoter-TSS (An11g09970)	-297	An11g09970	2.40558	5.9158e-207	Up
3630	AM270980	2807590	2809242	1653	*	12.17	12.04	12.3	-0.27	1.2e-11	2.63e-11	promoter-TSS (An01g11940)	-982	An01g11940	3.17496	2.8288e-208	Up
1573	AM270995	130315	131058	744	*	10.56	10.08	10.92	-0.83	4.64e-35	2.35e-34	promoter-TSS (An16g00680)	-319	An16g00680	5.2409	1.2233e-209	Up
1498	AM270983	650002	650631	630	*	9.84	9.19	10.29	-1.1	8.52e-37	4.53e-36	promoter-TSS (An04g02520)	-100	An04g02520	2.63156	4.3054e-212	Up
5469	AM270996	41391	42185	795	*	11.55	11.47	11.63	-0.17	0.000399	0.000581	promoter-TSS (An17g00240)	-446	An17g00240	1.60436	2.9557e-214	Up
6311	AM270983	1793038	1793670	633	*	10.07	9.98	10.16	-0.18	0.0207	0.0261	promoter-TSS (An04g07230)	-311	An04g07230	5.98622	2.0568e-221	Up
830	AM270981	2815615	2818327	2713	*	13.5	13.25	13.71	-0.46	3.76e-60	3.61e-59	Intergenic	-1740	An02g11480	2.04757	1.0069e-223	Up
5452	AM270982	1537893	1538686	794	*	12.2	12.12	12.27	-0.14	0.000359	0.000525	promoter-TSS (An03g06770)	-135	An03g06770	2.67671	2.1288e-224	Up
91	AM270980	2225001	2226397	1397	*	11.64	10.6	12.24	-1.63	1.63e-232	1.42e-230	promoter-TSS (An01g09300)	-527	An01g09300	3.01696	7.1205e-226	Up
4584	AM270997	1119002	1119534	533	*	10.12	9.91	10.3	-0.39	5.48e-07	9.53e-07	promoter-TSS (An18g04790)	-263	An18g04790	1.6516	2.451e-226	Up
1967	AM270990	2633628	2635777	2150	*	12.8	12.6	12.97	-0.37	9.72e-28	3.94e-27	promoter-TSS (An11g11000)	-493	An11g11000	2.00995	1.6528e-228	Up
1708	AM270980	3479691	3480498	808	*	11.17	10.76	11.49	-0.72	3.17e-32	1.48e-31	promoter-TSS (An01g14540)	63	An01g14540	2.69848	1.5157e-230	Up
2514	AM270982	1442290	1442993	704	*	12.8	12.62	12.96	-0.34	1.42e-20	4.51e-20	promoter-TSS (An03g06400)	-225	An03g06400	1.6325	1.7192e-231	Up
364	AM270986	820436	821896	1461	*	12.95	12.56	13.27	-0.71	1.66e-105	3.62e-104	promoter-TSS (An07g03880)	-791	An07g03880	1.10083	5.6752e-237	Up
5344	AM270996	179830	180482	653	*	10.54	10.41	10.67	-0.25	0.000192	0.000286	promoter-TSS (An17g00760)	-193	An17g00760	2.51048	2.3012e-242	Up
347	AM270993	983379	984881	1503	*	12.62	12.18	12.96	-0.78	6.32e-109	1.45e-107	promoter-TSS (An14g03990)	-674	An14g03990	2.27296	2.862e-244	Up
2414	AM270990	2511272	2511660	389	*	9.93	9.48	10.28	-0.8	8.22e-22	2.71e-21	promoter-TSS (An11g10470)	-328	An11g10470	1.9592	2.5156e-244	Up
248	AM270983	953754	956347	2594	*	12.9	12.45	13.24	-0.79	3.51e-130	1.13e-128	Intergenic	-1489	An04g03830	2.64712	1.1766e-245	Up
3701	AM270986	635061	635846	786	*	11.11	10.9	11.3	-0.4	3.22e-11	6.93e-11	promoter-TSS (An07g03050)	-615	An07g03050	3.49881	2.0204e-246	Up
950	AM270980	1385909	1386770	862	*	11.19	10.61	11.6	-0.99	2.68e-55	2.24e-54	promoter-TSS (An01g05820)	-147	An01g05820	2.97751	2.813e-247	Up
6226	AM270995	194199	195510	1312	*	11.77	11.72	11.82	-0.11	0.0151	0.0193	promoter-TSS (An16g01030)	-453	An16g01030	2.0682	5.6664e-249	Up
5236	AM270991	2028027	2029867	1841	*	12.69	12.62	12.76	-0.14	9.19e-05	0.00014	promoter-TSS (An12g08570)	-861	An12g08570	1.22643	2.9454e-254	Up
363	AM270995	434164	436075	1912	*	12.61	12.17	12.95	-0.78	8.5e-106	1.87e-104	promoter-TSS (An16g02000)	-797	An16g02000	1.55955	6.5835e-257	Up
4929	AM270990	1237429	1238194	766	*	11.14	11.01	11.26	-0.24	8.95e-06	1.45e-05	promoter-TSS (An11g04990)	-522	An11g04990	2.10344	9.2105e-259	Up
6367	AM270985	187831	189493	1663	*	12.5	12.46	12.54	-0.08	0.0269	0.0336	promoter-TSS (An06g00770)	-639	An06g00770	2.8803	1.7464e-260	Up
477	AM270981	3008796	3010240	1445	*	12.64	12.23	12.96	-0.73	2.53e-88	4.22e-87	promoter-TSS (An02g12430)	-724	An02g12430	1.25316	1.5923e-261	Up
805	AM270990	2657266	2659439	2174	*	12.5	12.16	12.78	-0.62	2.14e-61	2.12e-60	promoter-TSS (An11g11070)	-981	An11g11070	2.13942	9.9632e-265	Up
5396	AM270981	430909	431281	373	*	9.58	9.41	9.74	-0.33	0.000248	0.000366	promoter-TSS (An02g01870)	-140	An02g01870	2.07042	2.2294e-265	Up
2897	AM270986	1532889	1533154	266	*	9.14	8.62	9.52	-0.9	5.49e-17	1.51e-16	promoter-TSS (An07g07160)	-304	An07g07160	3.69977	4.3734e-271	Up
624	AM270983	1790440	1791901	1462	*	11.5	10.99	11.88	-0.89	1.21e-72	1.55e-71	promoter-TSS (An04g07220)	-946	An04g07220	7.48391	1.1656e-273	Up
2882	AM270989	71157	71882	726	*	10.92	10.65	11.15	-0.5	4.11e-17	1.14e-16	promoter-TSS (An10g00320)	-148	An10g00320	2.09344	4.6693e-276	Up
252	AM270991	2198416	2199457	1042	*	11.34	10.57	11.85	-1.28	4.66e-129	1.47e-127	promoter-TSS (An12g09340)	-254	An12g09330	4.19065	1.683e-281	Up
2505	AM270991	1809992	1810482	491	*	10.15	9.75	10.46	-0.71	1.01e-20	3.21e-20	promoter-TSS (An12g07530)	-152	An12g07530	3.62354	8.0517e-285	Up
5849	AM270985	332659	333411	753	*	10.76	10.67	10.86	-0.19	0.00278	0.00378	promoter-TSS (An06g01370)	-336	An06g01370	2.70226	3.5853e-288	Up
990	AM270980	2119973	2120781	809	*	11.68	11.23	12.02	-0.8	3.21e-53	2.58e-52	Intergenic	-1409	An01g08890	2.68535	8.1046e-289	Up
3507	AM270993	380979	382548	1570	*	11.51	11.32	11.68	-0.36	1.48e-12	3.37e-12	promoter-TSS (An14g01430)	-709	An14g01430	2.90515	1.0165e-289	Up
3103	AM270980	826199	826454	256	*	9.73	9.3	10.06	-0.76	2.09e-15	5.37e-15	promoter-TSS (An01g03450)	-818	An01g03450	1.58343	8.7385e-290	Up
369	AM270985	293010	293815	806	*	11.87	11.3	12.28	-0.98	3.76e-105	8.12e-104	promoter-TSS (An06g01270)	-360	An06g01270	2.98351	2.8841e-291	Up
1783	AM270993	557877	559708	1832	*	12.56	12.35	12.75	-0.4	8.61e-31	3.84e-30	Intergenic	-1041	An14g02200	2.6499	3.4216e-302	Up
238	AM270986	366452	368418	1967	*	13.21	12.79	13.53	-0.74	4.68e-134	1.56e-132	promoter-TSS (An07g01960)	-832	An07g01960	1.27418	4.4323e-305	Up
1300	AM270983	1788498	1788701	204	*	8.47	7.22	9.13	-1.92	5.87e-42	3.6e-41	promoter-TSS (An04g07210)	-226	An04g07200	6.26835	0	Up
589	AM270993	581752	582396	645	*	10.23	9.33	10.78	-1.45	2.44e-76	3.29e-75	promoter-TSS (An14g02290)	-722	An14g02290	3.41198	0	Up
100	AM270987	2041658	2043479	1822	*	12.16	11.35	12.68	-1.32	5.13e-221	4.08e-219	promoter-TSS (An08g08560)	-456	An08g08560	4.47555	0	Up
327	AM270980	3517682	3518462	781	*	11.26	10.46	11.77	-1.31	3.86e-113	9.41e-112	promoter-TSS (An01g14720)	13	An01g14720	4.75099	0	Up
49	AM270994	498744	500777	2034	*	12.78	12.03	13.27	-1.25	1.2e-295	1.95e-293	promoter-TSS (An15g01860)	-892	An15g01860	3.69668	0	Up
512	AM270993	708856	709742	887	*	10.79	10.03	11.28	-1.25	1.77e-83	2.75e-82	promoter-TSS (An14g02890)	-398	An14g02890	5.35493	0	Up
1572	AM270980	2964986	2965478	493	*	9.4	8.64	9.89	-1.25	4.35e-35	2.2e-34	promoter-TSS (An01g12490)	-430	An01g12490	2.98407	0	Up
2714	AM270994	859980	860174	195	*	8.32	7.56	8.82	-1.25	1.94e-18	5.69e-18	promoter-TSS (An15g03540)	-985	An15g03540	3.15586	0	Up
13	AM270983	1695692	1697705	2014	*	13.16	12.46	13.63	-1.17	0	0	promoter-TSS (An04g06920)	-726	An04g06920	4.04505	0	Up
500	AM270982	1485075	1485228	154	*	10.96	10.27	11.43	-1.16	6.45e-85	1.03e-83	promoter-TSS (An03g06560)	-526	An03g06560	3.92211	0	Up
1679	AM270988	712151	712424	274	*	9.54	8.87	10	-1.13	9.98e-33	4.74e-32	promoter-TSS (An09g03140)	-313	An09g03130	4.08948	0	Up
1256	AM270987	829677	830124	448	*	10.34	9.73	10.77	-1.04	2.06e-43	1.31e-42	promoter-TSS (An08g03560)	-956	An08g03560	3.53223	0	Up
106	AM270982	1444904	1446546	1643	*	14.56	13.95	14.98	-1.03	6.08e-214	4.57e-212	promoter-TSS (An03g06410)	-501	An03g06410	2.44415	0	Up
276	AM270987	2083465	2085129	1665	*	12.16	11.58	12.57	-1	6.29e-123	1.82e-121	promoter-TSS (An08g08720)	-69	An08g08720	4.78983	0	Up
2889	AM270987	1576893	1577127	235	*	8.84	8.27	9.25	-0.98	4.72e-17	1.3e-16	promoter-TSS (An08g06620)	-277	An08g06620	5.35701	0	Up
457	AM270990	833767	835078	1312	*	11.65	11.09	12.05	-0.96	2.04e-91	3.55e-90	promoter-TSS (An11g03340)	-489	An11g03340	3.29708	0	Up
374	AM270981	2597398	2598926	1529	*	11.86	11.31	12.26	-0.95	1.11e-104	2.36e-103	promoter-TSS (An02g10450)	-692	An02g10450	1.71982	0	Up
1241	AM270987	830227	830764	538	*	10.61	10.06	11.01	-0.95	5.4e-44	3.47e-43	promoter-TSS (An08g03560)	-361	An08g03560	3.53223	0	Up
271	AM270991	567540	568773	1234	*	12.18	11.64	12.58	-0.94	1.52e-124	4.46e-123	promoter-TSS (An12g02180)	-138	An12g02175	3.97423	0	Up
1487	AM270993	993957	994199	243	*	10.37	9.82	10.76	-0.94	5.67e-37	3.03e-36	promoter-TSS (An14g04040)	-436	An14g04040	1.84195	0	Up
917	AM270987	1514936	1515775	840	*	11.35	10.84	11.73	-0.89	1.11e-56	9.62e-56	promoter-TSS (An08g06370)	-214	An08g06370	3.35054	0	Up
272	AM270982	1481597	1484079	2483	*	15.39	14.88	15.77	-0.88	9.16e-124	2.68e-122	promoter-TSS (An03g06550)	-552	An03g06550	2.25755	0	Up
188	AM270994	114179	116369	2191	*	13.09	12.59	13.46	-0.87	2.38e-152	1.01e-150	Intergenic	-1407	An15g00410	2.19711	0	Up
245	AM270995	70880	72449	1570	*	12.58	12.09	12.94	-0.86	7.89e-131	2.57e-129	promoter-TSS (An16g00350)	-638	An16g00350	5.42924	0	Up
1661	AM270991	569154	569721	568	*	10.59	10.1	10.95	-0.85	4e-33	1.92e-32	promoter-TSS (An12g02190)	443	An12g02180	3.6286	0	Up
1995	AM270993	635000	635202	203	*	10.15	9.67	10.51	-0.83	2.49e-27	9.94e-27	promoter-TSS (An14g02540)	-351	An14g02540	1.90472	0	Up
774	AM270986	753515	754682	1168	*	11.68	11.21	12.03	-0.82	2.55e-63	2.63e-62	promoter-TSS (An07g03570)	-347	An07g03570	1.45849	0	Up
1688	AM270981	1437971	1438637	667	*	10.57	10.11	10.92	-0.81	1.52e-32	7.15e-32	promoter-TSS (An02g06150)	-411	An02g06150	2.15888	0	Up
475	AM270985	410754	412708	1955	*	12.39	11.93	12.74	-0.8	9.87e-89	1.66e-87	promoter-TSS (An06g01600)	-115	An06g01610	3.70135	0	Up
941	AM270981	763113	764038	926	*	11.54	11.1	11.88	-0.79	9.36e-56	7.92e-55	promoter-TSS (An02g03250)	-487	An02g03250	2.61104	0	Up
2252	AM270981	491058	491584	527	*	10.13	9.69	10.47	-0.79	8.2e-24	2.9e-23	promoter-TSS (An02g02170)	-253	An02g02170	1.69783	0	Up
1550	AM270986	774144	775236	1093	*	11.06	10.63	11.39	-0.76	1.68e-35	8.65e-35	promoter-TSS (An07g03680)	-276	An07g03680	2.75325	0	Up
393	AM270983	2332213	2334033	1821	*	12.54	12.12	12.87	-0.75	7.86e-101	1.59e-99	promoter-TSS (An04g09570)	-925	An04g09570	3.40116	0	Up
1198	AM270987	1641128	1641467	340	*	11.34	10.92	11.67	-0.75	1.65e-45	1.1e-44	promoter-TSS (An08g06850)	-876	An08g06850	1.94288	0	Up
531	AM270986	808381	810424	2044	*	12.47	12.07	12.78	-0.71	1.1e-81	1.65e-80	promoter-TSS (An07g03850)	-630	An07g03850	1.97855	0	Up
1242	AM270980	601095	601854	760	*	11.76	11.36	12.07	-0.71	6e-44	3.85e-43	promoter-TSS (An01g02500)	-310	An01g02500	2.25769	0	Up
2395	AM270993	1554508	1555160	653	*	10.49	10.12	10.78	-0.67	5.47e-22	1.82e-21	promoter-TSS (An14g06600)	-822	An14g06600	4.34784	0	Up
1845	AM270993	754074	754654	581	*	11.27	10.92	11.56	-0.64	1.37e-29	5.93e-29	promoter-TSS (An14g03020)	-188	An14g03020	2.53915	0	Up
1954	AM270983	944786	945676	891	*	10.99	10.64	11.28	-0.64	5.71e-28	2.33e-27	promoter-TSS (An04g03780)	-202	An04g03780	2.69561	0	Up
3579	AM270988	954557	955065	509	*	10.05	9.7	10.33	-0.63	4.96e-12	1.1e-11	promoter-TSS (An09g04240)	-248	An09g04240	5.5361	0	Up
1184	AM270987	1539523	1540447	925	*	12.03	11.68	12.3	-0.62	9.3e-46	6.25e-45	promoter-TSS (An08g06485)	-778	An08g06485	3.06095	0	Up
2678	AM270995	1133898	1134209	312	*	10.57	10.24	10.85	-0.61	8.67e-19	2.58e-18	promoter-TSS (An16g05020)	-236	An16g05020	3.92493	0	Up
1926	AM270993	835297	836156	860	*	11.23	10.9	11.5	-0.6	2.25e-28	9.3e-28	promoter-TSS (An14g03330)	-381	An14g03330	2.89015	0	Up
972	AM270980	750492	751877	1386	*	12.33	12.01	12.6	-0.59	5.52e-54	4.53e-53	promoter-TSS (An01g03130)	-742	An01g03130	4.00754	0	Up
1696	AM270994	799739	801087	1349	*	11.7	11.37	11.96	-0.59	2.1e-32	9.85e-32	promoter-TSS (An15g03230)	-39	An15g03220	2.2307	0	Up
2418	AM270993	1249932	1250588	657	*	11.13	10.81	11.4	-0.59	8.58e-22	2.83e-21	promoter-TSS (An14g05310)	-212	An14g05320	2.36616	0	Up
3010	AM270986	1668274	1668850	577	*	10.56	10.24	10.83	-0.59	3.97e-16	1.05e-15	promoter-TSS (An07g07660)	-107	An07g07670	2.38318	0	Up
2717	AM270981	589350	589995	646	*	10.57	10.25	10.83	-0.58	2e-18	5.86e-18	promoter-TSS (An02g02530)	-525	An02g02530	1.7303	0	Up
1721	AM270990	550905	551523	619	*	11.67	11.36	11.93	-0.57	5.9e-32	2.73e-31	promoter-TSS (An11g02230)	-369	An11g02220	1.85513	0	Up
1878	AM270993	821607	822521	915	*	11.75	11.44	12	-0.57	5.08e-29	2.16e-28	promoter-TSS (An14g03280)	-247	An14g03280	2.56055	0	Up
1304	AM270993	612425	613832	1408	*	12.13	11.82	12.38	-0.56	7.99e-42	4.88e-41	promoter-TSS (An14g02460)	-600	An14g02460	1.40824	0	Up
4348	AM270990	2305279	2306084	806	*	11.2	10.91	11.45	-0.55	5.38e-08	9.85e-08	promoter-TSS (An11g09660)	-879	An11g09660	4.35113	0	Up
2941	AM270987	1180786	1181617	832	*	10.95	10.67	11.18	-0.51	1.18e-16	3.2e-16	promoter-TSS (An08g04880)	-481	An08g04880	2.38312	0	Up
3347	AM270995	773185	773801	617	*	10.48	10.21	10.72	-0.51	1.21e-13	2.87e-13	promoter-TSS (An16g03500)	-454	An16g03500	4.86069	0	Up
2162	AM270983	2234182	2235042	861	*	11.74	11.47	11.97	-0.5	6.2e-25	2.28e-24	promoter-TSS (An04g09160)	-487	An04g09170	1.84273	0	Up
3631	AM270981	2923371	2924017	647	*	10.34	10.08	10.56	-0.49	1.2e-11	2.64e-11	promoter-TSS (An02g11970)	-64	An02g11970	2.71561	0	Up
3240	AM270996	182184	183042	859	*	11.22	10.97	11.44	-0.48	2.35e-14	5.77e-14	promoter-TSS (An17g00770)	-514	An17g00770	3.24943	0	Up
3407	AM270983	83981	84606	626	*	11.09	10.84	11.31	-0.48	3.15e-13	7.35e-13	promoter-TSS (An04g00420)	-463	An04g00430	2.39456	0	Up
1154	AM270982	1448697	1450148	1452	*	14.18	13.92	14.39	-0.47	5.65e-47	3.9e-46	promoter-TSS (An03g06430)	-871	An03g06430	2.83651	0	Up
2153	AM270988	1506590	1507811	1222	*	12.23	11.98	12.45	-0.47	3.56e-25	1.32e-24	promoter-TSS (An09g06590)	-804	An09g06590	2.96781	0	Up
1251	AM270982	1503031	1504654	1624	*	14.58	14.34	14.79	-0.46	1.67e-43	1.06e-42	promoter-TSS (An03g06660)	-691	An03g06660	5.54324	0	Up
2899	AM270990	777588	778479	892	*	11.22	10.97	11.43	-0.46	5.76e-17	1.58e-16	promoter-TSS (An11g03110)	-459	An11g03110	3.41712	0	Up
4151	AM270982	181276	181915	640	*	10.14	9.89	10.35	-0.46	7.18e-09	1.38e-08	promoter-TSS (An03g00920)	-234	An03g00910	4.96685	0	Up
2119	AM270983	1408135	1409301	1167	*	12.06	11.82	12.27	-0.45	1.6e-25	6e-25	promoter-TSS (An04g05710)	-396	An04g05720	2.25895	0	Up
3004	AM270994	1228023	1228928	906	*	11.17	10.93	11.37	-0.45	3.56e-16	9.44e-16	promoter-TSS (An15g05200)	-360	An15g05200	5.04966	0	Up
1447	AM270990	642346	644685	2340	*	13.16	12.93	13.37	-0.44	3.97e-38	2.19e-37	promoter-TSS (An11g02550)	-907	An11g02550	2.64894	0	Up
4098	AM270988	331037	331425	389	*	10.27	10.03	10.47	-0.44	3.83e-09	7.45e-09	promoter-TSS (An09g01550)	-167	An09g01550	4.29844	0	Up
3588	AM270993	569606	570134	529	*	10.91	10.67	11.11	-0.43	6.07e-12	1.35e-11	promoter-TSS (An14g02250)	-382	An14g02250	2.48637	0	Up
5486	AM270988	117101	117277	177	*	8.64	8.41	8.84	-0.43	0.00043	0.000625	promoter-TSS (An09g00600)	-135	An09g00600	4.36447	0	Up
2932	AM270995	637591	638631	1041	*	11.38	11.16	11.58	-0.42	9.98e-17	2.71e-16	promoter-TSS (An16g02930)	-338	An16g02930	2.97616	0	Up
4097	AM270990	542196	542851	656	*	10.48	10.26	10.68	-0.42	3.73e-09	7.25e-09	promoter-TSS (An11g02170)	-98	An11g02180	4.14065	0	Up
1979	AM270983	455676	456918	1243	*	12.46	12.24	12.65	-0.4	1.42e-27	5.72e-27	promoter-TSS (An04g01760)	-807	An04g01750	1.44315	0	Up
4567	AM270993	53974	54390	417	*	10.14	9.92	10.32	-0.4	5e-07	8.71e-07	promoter-TSS (An14g00200)	-231	An14g00200	3.91548	0	Up
5399	AM270981	204513	204857	345	*	9.01	8.8	9.2	-0.4	0.000251	0.00037	promoter-TSS (An02g00960)	-360	An02g00960	5.2522	0	Up
2731	AM270992	591864	593014	1151	*	11.76	11.56	11.94	-0.39	2.46e-18	7.17e-18	promoter-TSS (An13g02460)	-834	An13g02460	6.06762	0	Up
4295	AM270994	860373	860984	612	*	10.49	10.28	10.67	-0.39	3.35e-08	6.21e-08	promoter-TSS (An15g03540)	-383	An15g03540	3.15586	0	Up
4043	AM270987	1621250	1622017	768	*	10.74	10.54	10.92	-0.38	2.07e-09	4.08e-09	promoter-TSS (An08g06770)	-257	An08g06770	1.82199	0	Up
5611	AM270993	554412	554613	202	*	9.12	8.93	9.29	-0.36	0.000895	0.00127	promoter-TSS (An14g02180)	-288	An14g02180	2.828	0	Up
2715	AM270981	1986970	1988781	1812	*	12.17	11.99	12.33	-0.34	1.94e-18	5.69e-18	Intergenic	-1136	An02g08220	2.10353	0	Up
4313	AM270990	2572270	2573294	1025	*	10.85	10.67	11.01	-0.34	4.05e-08	7.47e-08	promoter-TSS (An11g10730)	-127	An11g10730	3.37969	0	Up
5717	AM270988	227422	227722	301	*	9	8.82	9.16	-0.34	0.00155	0.00216	promoter-TSS (An09g01100)	-228	An09g01100	5.18412	0	Up
3587	AM270987	1272251	1273361	1111	*	11.63	11.46	11.78	-0.32	5.78e-12	1.28e-11	promoter-TSS (An08g05300)	-520	An08g05300	3.82876	0	Up
5585	AM270995	172321	172715	395	*	9.42	9.25	9.57	-0.32	0.00077	0.0011	promoter-TSS (An16g00910)	-113	An16g00910	2.49984	0	Up
5142	AM270991	199588	199955	368	*	10.34	10.18	10.48	-0.31	4.21e-05	6.52e-05	promoter-TSS (An12g00780)	-117	An12g00790	2.87275	0	Up
2332	AM270993	772268	774759	2492	*	13.03	12.87	13.17	-0.3	9.19e-23	3.14e-22	promoter-TSS (An14g03080)	-933	An14g03080	1.69636	0	Up
3678	AM270993	1655183	1656494	1312	*	11.78	11.62	11.92	-0.3	2.2e-11	4.77e-11	promoter-TSS (An14g07060)	-200	An14g07060	2.65367	0	Up
6154	AM270980	1672250	1672364	115	*	8.76	8.61	8.9	-0.3	0.011	0.0143	promoter-TSS (An01g07060)	-189	An01g07060	4.25709	0	Up
4923	AM270987	149136	149790	655	*	10.74	10.58	10.87	-0.29	8.35e-06	1.35e-05	promoter-TSS (An08g00770)	-131	An08g00770	2.59141	0	Up
4953	AM270983	669520	670338	819	*	11.04	10.9	11.16	-0.26	1.06e-05	1.71e-05	promoter-TSS (An04g02610)	-403	An04g02610	1.60445	0	Up
5107	AM270987	1294778	1295292	515	*	10.69	10.55	10.82	-0.26	3.28e-05	5.12e-05	promoter-TSS (An08g05390)	-194	An08g05390	2.24346	0	Up
4390	AM270986	146600	147965	1366	*	11.7	11.57	11.82	-0.24	8.1e-08	1.47e-07	promoter-TSS (An07g00820)	-168	An07g00820	4.34832	0	Up
5208	AM270990	793938	794762	825	*	10.78	10.65	10.89	-0.24	6.93e-05	0.000106	promoter-TSS (An11g03170)	-373	An11g03170	2.87798	0	Up
4599	AM270980	3129892	3131345	1454	*	11.78	11.66	11.89	-0.23	5.95e-07	1.03e-06	promoter-TSS (An01g13160)	-732	An01g13160	1.86508	0	Up
4590	AM270986	534713	535823	1111	*	11.77	11.65	11.87	-0.22	5.7e-07	9.9e-07	promoter-TSS (An07g02680)	-657	An07g02680	3.09156	0	Up
4948	AM270988	891560	893591	2032	*	11.93	11.83	12.02	-0.18	1.04e-05	1.67e-05	promoter-TSS (An09g03940)	-40	An09g03940	3.14308	0	Up
6011	AM270994	1450010	1451186	1177	*	12.08	12.03	12.14	-0.12	0.00575	0.00762	promoter-TSS (An15g06210)	-329	An15g06210	2.5116	0	Up
6363	AM270986	1926361	1927317	957	*	11.14	11.08	11.2	-0.12	0.0264	0.033	promoter-TSS (An07g08760)	-604	An07g08760	4.37957	0	Up
6271	AM270992	490611	492228	1618	*	12.14	12.09	12.19	-0.1	0.0178	0.0226	promoter-TSS (An13g02000)	-609	An13g02000	6.0023	0	Up
4005	AM270990	418146	419118	973	*	11.12	10.94	11.28	-0.34	1.45e-09	2.88e-09	promoter-TSS (An11g01740)	272	An11g01730	-2.1379	0.0312237	Down
5952	AM270994	903442	904081	640	*	10.45	10.34	10.55	-0.21	0.00464	0.00621	promoter-TSS (An15g03750)	-672	An15g03750	-1.16614	0.02611	Down
3768	AM270992	44718	45276	559	*	11.31	11.13	11.48	-0.34	7.17e-11	1.52e-10	promoter-TSS (An13g00145)	307	An13g00160	-1.53903	0.0203444	Down
5131	AM270982	599248	600160	913	*	11.46	11.36	11.56	-0.2	3.85e-05	5.97e-05	promoter-TSS (An03g03020)	-468	An03g03020	-1.16541	0.00626278	Down
6022	AM270983	95369	95493	125	*	9.55	9.42	9.67	-0.25	0.0063	0.00833	promoter-TSS (An04g00470)	-404	An04g00470	-2.24945	0.00564227	Down
6400	AM270996	309084	310191	1108	*	11.7	11.65	11.75	-0.1	0.0314	0.039	promoter-TSS (An17g01320)	-615	An17g01310	-1.68011	0.00331387	Down
3855	AM270981	2956063	2956680	618	*	10.82	10.61	11	-0.4	2.26e-10	4.67e-10	promoter-TSS (An02g12160)	291	An02g12150	-1.08176	0.00215036	Down
4183	AM270991	1834463	1835872	1410	*	11.7	11.56	11.82	-0.26	1.01e-08	1.92e-08	promoter-TSS (An12g07620)	-599	An12g07620	-1.19558	0.000828794	Down
244	AM270993	465047	466835	1789	*	13.03	12.59	13.37	-0.78	4.5e-131	1.47e-129	promoter-TSS (An14g01840)	499	An14g01830	-2.01331	0.000768997	Down
4380	AM270988	1262038	1262286	249	*	9.34	9.01	9.6	-0.59	7.4e-08	1.35e-07	promoter-TSS (An09g05590)	-126	An09g05580	-1.18582	0.000655356	Down
5198	AM270987	790244	791235	992	*	11.62	11.42	11.79	-0.37	6.43e-05	9.84e-05	promoter-TSS (An08g03400)	570	An08g03410	-1.43646	0.000210232	Down
4596	AM270995	1163251	1164507	1257	*	11.72	11.59	11.84	-0.24	5.85e-07	1.01e-06	promoter-TSS (An16g05150)	-777	An16g05130	-1.68507	2.28471e-06	Down
5973	AM270981	2963949	2966402	2454	*	12.93	12.88	12.98	-0.1	0.00499	0.00665	promoter-TSS (An02g12190)	-123	An02g12190	-3.08267	9.05859e-07	Down
6195	AM270983	1534525	1534996	472	*	9.72	9.6	9.83	-0.23	0.0135	0.0173	promoter-TSS (An04g06180)	-215	An04g06190	-1.02083	8.43741e-08	Down
5170	AM270988	1559116	1559573	458	*	10.13	9.96	10.29	-0.33	5.2e-05	8.01e-05	promoter-TSS (An09g06770)	-66	An09g06770	-1.00048	7.10149e-08	Down
5916	AM270986	1385949	1386412	464	*	10.5	10.39	10.6	-0.21	0.00385	0.00518	promoter-TSS (An07g06440)	-210	An07g06440	-1.78979	1.89585e-09	Down
5209	AM270988	586969	587607	639	*	10.38	10.23	10.52	-0.3	7e-05	0.000107	promoter-TSS (An09g02720)	-275	An09g02730	-1.35161	1.11963e-09	Down
5888	AM270981	1884189	1886994	2806	*	13.29	13.24	13.33	-0.09	0.00337	0.00456	promoter-TSS (An02g07850)	-186	An02g07850	-1.38591	3.14282e-10	Down
3656	AM270981	1655186	1658756	3571	*	13.72	13.62	13.81	-0.19	1.64e-11	3.57e-11	Intergenic	-2211	An02g06950	-3.05896	2.69639e-10	Down
5844	AM270986	1100293	1101345	1053	*	11.56	11.48	11.63	-0.15	0.00272	0.00371	promoter-TSS (An07g05030)	-709	An07g05030	-1.17776	2.30737e-11	Down
5173	AM270980	30012	30567	556	*	10.38	10.22	10.51	-0.29	5.31e-05	8.18e-05	promoter-TSS (An01g00120)	-164	An01g00130	-1.29857	2.40557e-12	Down
5391	AM270992	672402	672811	410	*	9.77	9.6	9.92	-0.32	0.000243	0.000359	promoter-TSS (An13g02920)	125	An13g02910	-1.72763	1.20125e-12	Down
3212	AM270985	475912	476424	513	*	10.47	10.18	10.71	-0.53	1.56e-14	3.86e-14	promoter-TSS (An06g01900)	-293	An06g01910	-1.11095	7.83425e-13	Down
1985	AM270993	77506	78109	604	*	10.44	10.01	10.77	-0.75	1.7e-27	6.81e-27	promoter-TSS (An14g00300)	-256	An14g00300	-1.25277	7.00495e-13	Down
3120	AM270990	2488893	2489619	727	*	11.15	10.91	11.36	-0.45	2.79e-15	7.11e-15	promoter-TSS (An11g10380)	-278	An11g10390	-1.4892	2.9608e-13	Down
6338	AM270994	756004	756287	284	*	9.51	9.4	9.61	-0.21	0.0235	0.0295	promoter-TSS (An15g03020)	-166	An15g03030	-1.03145	8.75389e-14	Down
4331	AM270995	1239597	1239895	299	*	9.63	9.36	9.85	-0.49	4.71e-08	8.66e-08	promoter-TSS (An16g05560)	-198	An16g05560	-1.69437	1.59145e-14	Down
5739	AM270995	145001	145656	656	*	10.65	10.55	10.75	-0.2	0.00171	0.00237	promoter-TSS (An16g00760)	-334	An16g00760	-1.0964	1.40966e-14	Down
5306	AM270981	1383971	1384294	324	*	9.54	9.35	9.71	-0.36	0.000153	0.00023	promoter-TSS (An02g05900)	-64	An02g05900	-1.11898	8.72638e-15	Down
3980	AM270980	22403	22934	532	*	10.34	10.08	10.56	-0.47	1.07e-09	2.14e-09	promoter-TSS (An01g00080)	-302	An01g00080	-1.60763	2.75798e-15	Down
1678	AM270980	3270137	3271088	952	*	11.52	11.21	11.78	-0.57	9.4e-33	4.46e-32	promoter-TSS (An01g13690)	-426	An01g13700	-1.64774	2.67866e-16	Down
5265	AM270994	1478550	1478680	131	*	8.57	8.3	8.79	-0.49	0.000119	0.00018	promoter-TSS (An15g06320)	-215	An15g06320	-1.00212	1.7327e-16	Down
5940	AM270981	472380	472503	124	*	8.53	8.34	8.7	-0.36	0.00431	0.00578	promoter-TSS (An02g02060)	-172	An02g02060	-1.10824	8.2329e-17	Down
6347	AM270980	3079818	3080095	278	*	9.75	9.65	9.84	-0.19	0.0251	0.0315	Intergenic	2228	An01g12970	-4.06703	5.27883e-17	Down
2608	AM270992	43481	44154	674	*	11.84	11.62	12.03	-0.41	1.75e-19	5.34e-19	promoter-TSS (An13g00160)	302	An13g00145	-1.49908	1.11725e-17	Down
6266	AM270986	423134	423578	445	*	10.1	10	10.19	-0.18	0.017	0.0217	promoter-TSS (An07g02170)	-318	An07g02170	-1.67314	2.89297e-18	Down
1404	AM270983	1765456	1767151	1696	*	12.66	12.42	12.87	-0.45	5.26e-39	2.98e-38	promoter-TSS (An04g07100)	-871	An04g07100	-1.78915	1.7939e-18	Down
5464	AM270985	646074	646695	622	*	10.27	10.14	10.39	-0.26	0.000385	0.000561	promoter-TSS (An06g02550)	-159	An06g02550	-3.29413	9.87152e-19	Down
5576	AM270980	3154919	3155496	578	*	11	10.89	11.1	-0.21	0.000738	0.00105	promoter-TSS (An01g13230)	-305	An01g13240	-1.10139	6.58148e-19	Down
4210	AM270983	1414020	1414462	443	*	9.79	9.53	10.02	-0.49	1.31e-08	2.48e-08	promoter-TSS (An04g05760)	-157	An04g05750	-1.02368	1.99408e-19	Down
960	AM270986	231532	232576	1045	*	11.98	11.58	12.29	-0.71	1.25e-54	1.04e-53	promoter-TSS (An07g01250)	-564	An07g01250	-2.39827	6.18989e-20	Down
663	AM270988	1382092	1383349	1258	*	11.97	11.54	12.3	-0.76	8.35e-70	1e-68	promoter-TSS (An09g06060)	-870	An09g06060	-1.04082	2.15742e-21	Down
3532	AM270986	553222	554470	1249	*	12.28	12.13	12.41	-0.28	2.22e-12	5.01e-12	promoter-TSS (An07g02740)	-843	An07g02740	-1.12701	1.84964e-22	Down
2733	AM270993	1179129	1179597	469	*	10.07	9.64	10.4	-0.76	2.57e-18	7.5e-18	promoter-TSS (An14g04950)	-139	An14g04960	-1.2699	2.53587e-23	Down
4051	AM270981	2927280	2927454	175	*	9.63	9.34	9.88	-0.54	2.24e-09	4.41e-09	promoter-TSS (An02g11990)	87	An02g12000	-1.60086	1.03179e-23	Down
1776	AM270993	229618	230530	913	*	11.71	11.41	11.96	-0.54	6.55e-31	2.94e-30	promoter-TSS (An14g00810)	-318	An14g00820	-1.00392	8.19912e-24	Down
5575	AM270980	3359395	3360178	784	*	10.94	10.84	11.03	-0.2	0.000733	0.00105	promoter-TSS (An01g14030)	-856	An01g14030	-5.33043	7.82701e-24	Down
6394	AM270994	185779	186464	686	*	10.68	10.61	10.75	-0.14	0.0297	0.037	promoter-TSS (An15g00650)	-170	An15g00640	-1.54518	7.74106e-26	Down
4212	AM270997	625016	625726	711	*	10.97	10.8	11.13	-0.34	1.33e-08	2.51e-08	promoter-TSS (An18g02900)	-149	An18g02890	-1.06734	3.08036e-26	Down
4829	AM270994	821260	821744	485	*	10.09	9.9	10.26	-0.35	3.9e-06	6.43e-06	promoter-TSS (An15g03340)	-222	An15g03340	-1.03854	1.71403e-26	Down
3006	AM270997	1415499	1416412	914	*	10.67	10.37	10.93	-0.56	3.59e-16	9.5e-16	promoter-TSS (An18g06220)	-682	An18g06220	-1.0309	1.33134e-26	Down
2460	AM270995	1918591	1919455	865	*	11.49	11.24	11.7	-0.46	3.36e-21	1.09e-20	promoter-TSS (An16g08470)	-465	An16g08470	-1.18141	1.75263e-27	Down
6433	AM270990	2651346	2652755	1410	*	11.89	11.84	11.93	-0.09	0.0361	0.0447	promoter-TSS (An11g11040)	-730	An11g11040	-2.2343	1.26559e-28	Down
1810	AM270995	702149	702391	243	*	9.55	8.92	9.99	-1.07	3.21e-30	1.41e-29	promoter-TSS (An16g03190)	530	An16g03180	-2.46347	2.10715e-30	Down
4717	AM270997	1465573	1466028	456	*	10.35	10.15	10.52	-0.38	1.56e-06	2.64e-06	promoter-TSS (An18g06500)	-179	An18g06500	-1.02701	4.01686e-31	Down
2895	AM270986	468453	469657	1205	*	11.71	11.51	11.89	-0.38	5.3e-17	1.46e-16	promoter-TSS (An07g02370)	-703	An07g02370	-2.32858	1.59255e-31	Down
1340	AM270991	1814058	1816533	2476	*	12.99	12.77	13.19	-0.42	5.94e-41	3.53e-40	promoter-TSS (An12g07550)	-251	An12g07550	-1.24611	2.98462e-32	Down
3262	AM270987	998019	998350	332	*	9.68	9.3	9.98	-0.68	3.19e-14	7.78e-14	promoter-TSS (An08g04150)	-218	An08g04150	-1.01778	2.85487e-32	Down
4714	AM270981	2190342	2191406	1065	*	11.76	11.64	11.87	-0.23	1.55e-06	2.61e-06	promoter-TSS (An02g08845)	-261	An02g08845	-3.01374	2.64162e-33	Down
4258	AM270980	1556465	1556770	306	*	9.51	9.22	9.75	-0.53	2.11e-08	3.95e-08	promoter-TSS (An01g06620)	-375	An01g06620	-1.11507	2.19246e-33	Down
2543	AM270997	1463936	1464497	562	*	11.3	11.01	11.53	-0.52	2.87e-20	9e-20	promoter-TSS (An18g06485)	49	An18g06485	-1.93616	8.87241e-34	Down
4053	AM270992	95825	96215	391	*	10.24	10	10.45	-0.45	2.27e-09	4.45e-09	promoter-TSS (An13g00370)	175	An13g00360	-1.29904	6.4362e-35	Down
4967	AM270981	3059086	3059669	584	*	10.71	10.56	10.86	-0.3	1.16e-05	1.87e-05	promoter-TSS (An02g12630)	-88	An02g12630	-1.64704	3.96878e-36	Down
1800	AM270981	604490	605006	517	*	11.43	11.07	11.72	-0.65	1.89e-30	8.36e-30	promoter-TSS (An02g02600)	-940	An02g02600	-1.05176	3.31766e-37	Down
1530	AM270993	18343	18898	556	*	10.39	9.86	10.77	-0.92	5.49e-36	2.86e-35	promoter-TSS (An14g00070)	-123	An14g00060	-1.02817	2.81419e-38	Down
4347	AM270980	3095938	3097465	1528	*	11.79	11.65	11.91	-0.26	5.23e-08	9.59e-08	promoter-TSS (An01g13030)	-408	An01g13040	-1.02877	1.76565e-38	Down
15	AM270983	1699885	1701055	1171	*	11.65	10.22	12.35	-2.14	0	0	promoter-TSS (An04g06930)	-719	An04g06930	-1.08287	9.21002e-39	Down
3752	AM270993	556587	556819	233	*	8.92	8.5	9.25	-0.75	5.74e-11	1.22e-10	promoter-TSS (An14g02190)	-430	An14g02190	-1.8005	6.88524e-39	Down
2336	AM270988	1279796	1280569	774	*	11.07	10.77	11.33	-0.56	9.99e-23	3.41e-22	promoter-TSS (An09g05650)	-458	An09g05650	-1.04414	4.01556e-42	Down
1549	AM270981	2412200	2412383	184	*	9.71	9.06	10.16	-1.1	1.64e-35	8.45e-35	promoter-TSS (An02g09740)	-138	An02g09730	-1.17407	2.33622e-42	Down
6136	AM270983	605466	606229	764	*	10.71	10.63	10.79	-0.16	0.0104	0.0135	promoter-TSS (An04g02320)	-359	An04g02320	-1.04398	5.93964e-44	Down
767	AM270991	2418973	2422010	3038	*	13.78	13.52	14	-0.48	1.08e-63	1.13e-62	Intergenic	-1712	An12g10380	-1.11393	1.36623e-44	Down
5147	AM270995	253443	254434	992	*	11.94	11.85	12.03	-0.17	4.41e-05	6.82e-05	promoter-TSS (An16g01310)	-148	An16g01310	-1.95595	6.41344e-45	Down
4960	AM270980	997084	997328	245	*	9.05	8.79	9.27	-0.47	1.11e-05	1.78e-05	promoter-TSS (An01g04250)	-162	An01g04250	-1.06517	1.42116e-45	Down
3744	AM270985	417344	417897	554	*	10.55	10.31	10.76	-0.46	5.27e-11	1.12e-10	promoter-TSS (An06g01640)	-272	An06g01640	-1.57343	2.18043e-49	Down
2884	AM270982	928380	928812	433	*	10.52	10.22	10.78	-0.56	4.46e-17	1.23e-16	promoter-TSS (An03g04260)	-319	An03g04260	-1.56452	1.2925e-49	Down
3496	AM270986	643974	644440	467	*	10.23	9.93	10.48	-0.55	1.28e-12	2.9e-12	promoter-TSS (An07g03080)	-155	An07g03090	-1.81101	4.33766e-52	Down
3302	AM270995	822163	822673	511	*	11.48	11.27	11.66	-0.38	6.75e-14	1.63e-13	promoter-TSS (An16g03690)	-578	An16g03690	-3.76608	2.04325e-52	Down
1077	AM270983	1689392	1691409	2018	*	13.08	12.82	13.29	-0.47	2.56e-49	1.89e-48	Intergenic	-1032	An04g06890	-1.24953	4.33946e-54	Down
3972	AM270996	30384	31267	884	*	11.45	11.29	11.59	-0.3	9.82e-10	1.97e-09	promoter-TSS (An17g00170)	-481	An17g00170	-1.02342	2.95061e-54	Down
2989	AM270983	67755	68258	504	*	10.73	10.43	10.97	-0.54	2.96e-16	7.88e-16	promoter-TSS (An04g00360)	-231	An04g00360	-1.42155	4.73612e-55	Down
4166	AM270986	1413560	1413956	397	*	9.21	8.89	9.47	-0.59	8.97e-09	1.72e-08	promoter-TSS (An07g06550)	-130	An07g06560	-1.1251	1.8802e-56	Down
5667	AM270980	1150460	1152343	1884	*	13.04	12.98	13.09	-0.11	0.0012	0.00169	Intergenic	3891	An01g04830	-3.20604	5.26498e-58	Down
3593	AM270980	2737289	2738051	763	*	10.91	10.69	11.1	-0.41	6.39e-12	1.42e-11	promoter-TSS (An01g11630)	-284	An01g11630	-1.60252	1.65784e-58	Down
5188	AM270992	236337	236656	320	*	9.22	8.99	9.42	-0.43	5.94e-05	9.11e-05	promoter-TSS (An13g01010)	-116	An13g01000	-1.28899	7.43407e-59	Down
2788	AM270982	593786	594472	687	*	11.35	11.11	11.56	-0.45	6.97e-18	1.99e-17	promoter-TSS (An03g03010)	-412	An03g03010	-1.10308	5.1479e-59	Down
3612	AM270997	1276444	1277194	751	*	10.71	10.47	10.91	-0.44	9.96e-12	2.2e-11	promoter-TSS (An18g05630)	-464	An18g05630	-1.35833	1.13404e-59	Down
4061	AM270985	657486	658395	910	*	11.65	11.49	11.78	-0.29	2.64e-09	5.18e-09	promoter-TSS (An06g02570)	41	An06g02570	-1.66377	2.52426e-60	Down
2402	AM270992	255022	255456	435	*	10.46	10.09	10.76	-0.67	6.97e-22	2.31e-21	promoter-TSS (An13g01070)	-216	An13g01070	-1.00722	4.94004e-63	Down
3317	AM270985	482398	482564	167	*	9.87	9.52	10.15	-0.63	8.18e-14	1.96e-13	promoter-TSS (An06g01930)	-185	An06g01930	-1.01501	3.6957e-65	Down
3215	AM270986	863566	863853	288	*	9.95	9.6	10.23	-0.63	1.65e-14	4.08e-14	promoter-TSS (An07g04050)	210	An07g04060	-2.53169	5.36811e-67	Down
1395	AM270987	1185692	1186126	435	*	10.4	9.85	10.8	-0.95	2.13e-39	1.22e-38	promoter-TSS (An08g04910)	-138	An08g04910	-1.28564	5.13478e-67	Down
2780	AM270982	1603579	1605245	1667	*	13.95	13.84	14.06	-0.23	6.12e-18	1.75e-17	promoter-TSS (An03g06970)	-739	An03g06970	-1.02193	4.67518e-67	Down
2582	AM270988	703095	703367	273	*	10.29	9.9	10.6	-0.7	8.28e-20	2.55e-19	promoter-TSS (An09g03110)	-287	An09g03110	-3.21435	4.41827e-67	Down
6210	AM270987	974112	974293	182	*	8.68	8.53	8.82	-0.29	0.0145	0.0186	promoter-TSS (An08g04070)	-158	An08g04070	-1.34324	3.41464e-68	Down
2186	AM270990	791293	792439	1147	*	11.52	11.21	11.77	-0.56	1.3e-24	4.75e-24	promoter-TSS (An11g03160)	-424	An11g03160	-1.68045	3.81829e-70	Down
1799	AM270981	1966069	1966830	762	*	11.33	10.99	11.61	-0.62	1.87e-30	8.27e-30	promoter-TSS (An02g08110)	-464	An02g08110	-1.01366	7.91428e-72	Down
4720	AM270983	1185193	1185777	585	*	10.15	9.96	10.32	-0.36	1.61e-06	2.72e-06	promoter-TSS (An04g04790)	-211	An04g04790	-3.09124	7.7932e-72	Down
4433	AM270981	1380611	1381259	649	*	10.36	10.15	10.54	-0.39	1.33e-07	2.39e-07	promoter-TSS (An02g05890)	-251	An02g05880	-1.02102	1.06482e-72	Down
1583	AM270987	1088052	1089109	1058	*	11.46	11.12	11.74	-0.62	8.25e-35	4.15e-34	promoter-TSS (An08g04500)	-585	An08g04500	-2.09969	2.68409e-73	Down
6146	AM270980	2183088	2183401	314	*	9.36	9.23	9.48	-0.26	0.0106	0.0138	promoter-TSS (An01g09120)	46	An01g09120	-1.3912	1.67756e-73	Down
416	AM270998	72251	73318	1068	*	11.7	11.1	12.12	-1.02	9.13e-98	1.75e-96	promoter-TSS (An19g00320)	406	An19g00310	-2.59451	3.20889e-74	Down
938	AM270994	518243	519286	1044	*	11.92	11.54	12.22	-0.68	5.56e-56	4.72e-55	promoter-TSS (An15g01920)	-447	An15g01920	-1.333	1.71202e-74	Down
1712	AM270983	1782480	1782886	407	*	10.17	9.65	10.56	-0.9	3.58e-32	1.66e-31	promoter-TSS (An04g07170)	-120	An04g07180	-1.08565	2.87459e-75	Down
3843	AM270983	397827	398233	407	*	10.26	9.97	10.5	-0.53	1.95e-10	4.05e-10	promoter-TSS (An04g01560)	-109	An04g01560	-1.03912	2.3623e-76	Down
940	AM270983	131183	132403	1221	*	12.14	11.76	12.44	-0.68	7.43e-56	6.29e-55	promoter-TSS (An04g00620)	-598	An04g00620	-2.47071	1.46957e-77	Down
2656	AM270994	535356	536505	1150	*	11.9	11.69	12.09	-0.4	4.9e-19	1.47e-18	promoter-TSS (An15g01980)	-286	An15g01990	-1.76643	7.55912e-79	Down
4015	AM270993	45212	46060	849	*	11.76	11.61	11.89	-0.28	1.62e-09	3.22e-09	promoter-TSS (An14g00180)	-574	An14g00170	-1.08244	4.27991e-79	Down
691	AM270991	2409038	2410466	1429	*	12.5	12.14	12.79	-0.66	3.05e-68	3.51e-67	promoter-TSS (An12g10350)	-984	An12g10350	-1.18889	4.34817e-80	Down
2773	AM270994	1643329	1644190	862	*	11.48	11.25	11.67	-0.43	5.36e-18	1.54e-17	promoter-TSS (An15g06920)	-547	An15g06920	-1.36209	2.00263e-82	Down
4042	AM270981	2447450	2449361	1912	*	12.75	12.63	12.86	-0.23	2.06e-09	4.06e-09	promoter-TSS (An02g09930)	-834	An02g09930	-1.01713	1.47225e-82	Down
2830	AM270996	295826	296252	427	*	10.79	10.5	11.04	-0.54	1.67e-17	4.7e-17	promoter-TSS (An17g01260)	-239	An17g01270	-1.45556	3.88465e-83	Down
2116	AM270983	529628	529883	256	*	9.42	8.81	9.84	-1.03	1.41e-25	5.31e-25	promoter-TSS (An04g02010)	-183	An04g02020	-1.50929	1.34233e-83	Down
4784	AM270990	2652967	2653354	388	*	9.95	9.74	10.14	-0.4	2.75e-06	4.58e-06	promoter-TSS (An11g11050)	-271	An11g11050	-1.19991	1.63422e-84	Down
3151	AM270986	1645274	1645870	597	*	10.7	10.42	10.93	-0.51	5.63e-15	1.42e-14	promoter-TSS (An07g07570)	-354	An07g07570	-2.09552	1.60879e-84	Down
1189	AM270983	1228186	1229951	1766	*	12.59	12.32	12.81	-0.49	1.05e-45	7.06e-45	promoter-TSS (An04g04990)	-969	An04g04990	-1.03759	3.33525e-85	Down
2867	AM270991	404247	404594	348	*	9.58	9.14	9.91	-0.77	2.93e-17	8.13e-17	promoter-TSS (An12g01480)	-55	An12g01480	-1.76833	2.24638e-85	Down
4575	AM270980	3406803	3407360	558	*	10.11	9.91	10.3	-0.39	5.16e-07	8.97e-07	promoter-TSS (An01g14250)	-136	An01g14250	-1.17838	4.23041e-86	Down
2994	AM270990	2284824	2285412	589	*	11.08	10.83	11.29	-0.46	3.12e-16	8.29e-16	promoter-TSS (An11g09570)	-573	An11g09570	-1.12204	2.64433e-87	Down
2531	AM270980	2937748	2938836	1089	*	11.52	11.28	11.73	-0.44	2.34e-20	7.36e-20	promoter-TSS (An01g12430)	-494	An01g12430	-1.64171	7.67807e-89	Down
5446	AM270991	2321006	2321166	161	*	8.45	8.21	8.66	-0.45	0.00035	0.000513	promoter-TSS (An12g09950)	-490	An12g09950	-3.88058	3.25541e-89	Down
820	AM270996	352519	353706	1188	*	12.06	11.68	12.36	-0.68	1.41e-60	1.37e-59	promoter-TSS (An17g01480)	-341	An17g01480	-1.01241	1.52026e-89	Down
3428	AM270992	7157	7871	715	*	10.27	9.98	10.51	-0.53	4.14e-13	9.61e-13	promoter-TSS (An13g00030)	-226	An13g00020	-1.81129	8.81759e-94	Down
3585	AM270986	2110546	2110875	330	*	9.76	9.41	10.05	-0.63	5.51e-12	1.22e-11	promoter-TSS (An07g09410)	-332	An07g09410	-5.2613	3.48906e-95	Down
5866	AM270995	1234204	1234700	497	*	10.37	10.26	10.47	-0.21	0.00295	0.004	promoter-TSS (An16g05510)	74	An16g05510	-2.30187	2.1418e-99	Down
5621	AM270982	1087303	1087763	461	*	9.68	9.52	9.82	-0.29	0.000933	0.00132	promoter-TSS (An03g04930)	-151	An03g04930	-1.84791	5.3553e-101	Down
4681	AM270995	2032597	2032865	269	*	9.93	9.7	10.13	-0.43	1.1e-06	1.87e-06	promoter-TSS (An16g08950)	-290	An16g08950	-2.51837	3.5916e-102	Down
2722	AM270994	20887	21564	678	*	11.34	10.88	11.69	-0.81	2.15e-18	6.3e-18	promoter-TSS (An15g00090)	-266	An15g00080	-1.00859	1.2238e-103	Down
1991	AM270995	1550945	1551101	157	*	10.23	9.75	10.58	-0.83	1.95e-27	7.8e-27	promoter-TSS (An16g06900)	-108	An16g06890	-1.16044	1.3324e-104	Down
1139	AM270984	42892	43727	836	*	11.21	10.74	11.57	-0.84	1.52e-47	1.06e-46	promoter-TSS (An05g00200)	-518	An05g00200	-1.34593	5.4825e-105	Down
2782	AM270987	1016230	1017684	1455	*	11.91	11.7	12.09	-0.39	6.17e-18	1.76e-17	promoter-TSS (An08g04235)	-599	An08g04240	-1.49474	1.5953e-105	Down
1419	AM270985	484858	489123	4266	*	14.14	13.94	14.32	-0.38	1.06e-38	5.93e-38	Intergenic	-2510	An06g01950	-1.72821	2.5056e-106	Down
1420	AM270993	297669	298953	1285	*	11.74	11.42	12.01	-0.59	1.07e-38	5.98e-38	promoter-TSS (An14g01070)	-877	An14g01070	-1.29026	1.5299e-106	Down
5941	AM270983	1278683	1278833	151	*	9.03	8.85	9.19	-0.34	0.00436	0.00585	promoter-TSS (An04g05220)	-146	An04g05220	-1.24621	5.8501e-107	Down
3307	AM270984	221370	221771	402	*	10.09	9.77	10.35	-0.58	7.35e-14	1.77e-13	promoter-TSS (An05g00750)	-113	An05g00750	-1.09632	7.7059e-109	Down
1601	AM270980	1010382	1010840	459	*	10.98	10.54	11.32	-0.79	1.41e-34	7.01e-34	promoter-TSS (An01g04320)	-379	An01g04320	-2.25561	4.3438e-109	Down
1280	AM270997	971669	972204	536	*	10.62	10.09	11	-0.91	1.01e-42	6.3e-42	promoter-TSS (An18g04180)	-232	An18g04180	-1.03738	2.2917e-109	Down
5536	AM270997	1340129	1340698	570	*	10.77	10.65	10.88	-0.23	0.000561	0.000807	promoter-TSS (An18g05850)	-214	An18g05860	-1.00941	3.5076e-112	Down
1863	AM270997	1009908	1010484	577	*	10.44	9.99	10.78	-0.78	2.87e-29	1.23e-28	promoter-TSS (An18g04310)	-235	An18g04310	-1.16623	6.6037e-114	Down
4403	AM270986	1713811	1714263	453	*	10.28	10.06	10.46	-0.4	9.86e-08	1.78e-07	promoter-TSS (An07g07840)	-272	An07g07840	-1.05822	4.2429e-114	Down
1635	AM270996	468202	469449	1248	*	12.05	11.74	12.3	-0.56	8.52e-34	4.15e-33	promoter-TSS (An17g01955)	-425	An17g01955	-1.5752	3.5782e-118	Down
2651	AM270995	1120048	1120595	548	*	10.41	10.04	10.71	-0.67	4.55e-19	1.37e-18	promoter-TSS (An16g04920)	-286	An16g04930	-1.14458	2.4694e-118	Down
419	AM270988	773837	775410	1574	*	12.83	12.44	13.13	-0.69	1.18e-96	2.23e-95	promoter-TSS (An09g03370)	-55	An09g03370	-1.15351	8.2765e-120	Down
5754	AM270982	941533	942015	483	*	10.07	9.94	10.19	-0.25	0.00182	0.00252	promoter-TSS (An03g04340)	-247	An03g04340	-1.12944	5.4256e-120	Down
4398	AM270990	2237040	2240050	3011	*	13	12.91	13.08	-0.17	9.55e-08	1.73e-07	Intergenic	-2074	An11g09430	-2.80043	2.5462e-121	Down
2919	AM270994	462697	463308	612	*	10.53	10.22	10.79	-0.57	8.69e-17	2.37e-16	promoter-TSS (An15g01690)	-311	An15g01690	-1.21807	3.7472e-122	Down
2630	AM270991	1207663	1208097	435	*	10.41	10.05	10.69	-0.64	2.9e-19	8.78e-19	promoter-TSS (An12g04860)	-465	An12g04860	-1.24855	6.5189e-124	Down
6027	AM270988	1579293	1580171	879	*	10.67	10.58	10.76	-0.19	0.00641	0.00847	promoter-TSS (An09g06850)	-400	An09g06850	-1.19872	5.5257e-129	Down
4172	AM270980	1274817	1275576	760	*	11.19	11.03	11.34	-0.32	9.49e-09	1.81e-08	promoter-TSS (An01g05340)	-444	An01g05340	-2.22349	2.3637e-130	Down
450	AM270997	1328205	1329173	969	*	11.83	11.31	12.21	-0.9	3.05e-92	5.4e-91	promoter-TSS (An18g05810)	-429	An18g05810	-1.08598	1.824e-130	Down
900	AM270983	295319	295886	568	*	10.85	10.25	11.27	-1.02	2.11e-57	1.87e-56	promoter-TSS (An04g01200)	-238	An04g01200	-1.31864	7.7348e-131	Down
4442	AM270980	1121217	1121590	374	*	8.86	8.5	9.14	-0.64	1.46e-07	2.62e-07	promoter-TSS (An01g04730)	-976	An01g04730	-1.21202	2.0777e-136	Down
4554	AM270990	2263388	2264173	786	*	10.77	10.6	10.92	-0.32	4.19e-07	7.33e-07	promoter-TSS (An11g09500)	-158	An11g09500	-1.08193	1.6654e-138	Down
2009	AM270994	1640776	1641509	734	*	10.73	10.34	11.04	-0.69	5.03e-27	1.99e-26	promoter-TSS (An15g06910)	-201	An15g06910	-1.60278	1.3192e-138	Down
5901	AM270981	2180613	2181017	405	*	10.03	9.9	10.14	-0.24	0.0036	0.00485	promoter-TSS (An02g08820)	-177	An02g08820	-1.7746	1.5832e-139	Down
3904	AM270984	150222	151225	1004	*	11.36	11.2	11.51	-0.32	3.89e-10	7.94e-10	promoter-TSS (An05g00540)	-544	An05g00540	-1.05008	3.4627e-141	Down
3958	AM270987	935025	935522	498	*	10.3	10.05	10.51	-0.46	7.48e-10	1.51e-09	promoter-TSS (An08g03910)	-195	An08g03910	-1.13236	5.2623e-142	Down
6318	AM270987	1027208	1027352	145	*	8.76	8.61	8.89	-0.28	0.0212	0.0268	promoter-TSS (An08g04270)	-184	An08g04270	-2.53509	6.8686e-143	Down
2763	AM270981	3498842	3500028	1187	*	12	11.81	12.16	-0.36	4.06e-18	1.17e-17	promoter-TSS (An02g14460)	-572	An02g14450	-1.83011	1.5481e-145	Down
345	AM270980	37411	39047	1637	*	12.94	12.53	13.25	-0.73	4.41e-109	1.02e-107	promoter-TSS (An01g00160)	-871	An01g00160	-1.03834	1.4595e-145	Down
1740	AM270986	1805574	1807249	1676	*	12.57	12.35	12.76	-0.42	9.28e-32	4.25e-31	Intergenic	-1153	An07g08290	-1.73028	8.6131e-146	Down
6234	AM270986	888048	888174	127	*	8.49	8.32	8.63	-0.31	0.0153	0.0195	promoter-TSS (An07g04180)	-199	An07g04190	-2.01914	2.2751e-148	Down
3260	AM270983	473853	474317	465	*	10.56	10.29	10.79	-0.51	3.16e-14	7.71e-14	promoter-TSS (An04g01820)	-235	An04g01820	-1.20956	8.95e-150	Down
4358	AM270980	1175505	1176771	1267	*	11.94	11.82	12.05	-0.23	5.71e-08	1.04e-07	promoter-TSS (An01g04930)	-471	An01g04930	-1.12201	2.8757e-150	Down
1324	AM270980	737842	740746	2905	*	13.57	13.36	13.75	-0.39	2.92e-41	1.76e-40	Intergenic	-1865	An01g03100	-1.37687	2.7854e-150	Down
853	AM270995	1062429	1062729	301	*	10.14	9.36	10.64	-1.28	1.82e-59	1.7e-58	promoter-TSS (An16g04690)	-108	An16g04690	-1.13568	1.2579e-152	Down
2073	AM270997	1156168	1156606	439	*	10.68	10.28	10.99	-0.71	3.88e-26	1.49e-25	promoter-TSS (An18g05020)	-203	An18g05020	-1.18624	1.2228e-156	Down
1502	AM270981	1431897	1432458	562	*	10.88	10.41	11.23	-0.82	1.14e-36	6.03e-36	promoter-TSS (An02g06120)	-208	An02g06130	-1.22368	1.2602e-157	Down
4901	AM270981	3342819	3343312	494	*	10.31	10.12	10.47	-0.35	7.32e-06	1.19e-05	promoter-TSS (An02g13850)	-117	An02g13840	-1.07624	4.0182e-158	Down
1374	AM270983	1715208	1715884	677	*	10.7	10.22	11.06	-0.84	4.75e-40	2.75e-39	Intergenic	2296	An04g06950	-2.01796	8.61e-160	Down
3038	AM270983	1723512	1724168	657	*	12.14	11.96	12.29	-0.33	6.48e-16	1.7e-15	Intergenic	-5998	An04g06950	-2.01796	8.61e-160	Down
2551	AM270990	2647708	2648105	398	*	10.59	10.25	10.86	-0.61	3.41e-20	1.06e-19	promoter-TSS (An11g11030)	-85	An11g11030	-1.11142	8.8997e-161	Down
1852	AM270988	1523853	1524227	375	*	10	9.45	10.39	-0.94	1.93e-29	8.3e-29	promoter-TSS (An09g06650)	-147	An09g06650	-1.16543	7.8624e-161	Down
2169	AM270987	2089370	2089792	423	*	10.86	10.51	11.15	-0.63	8.28e-25	3.04e-24	promoter-TSS (An08g08740)	-247	An08g08740	-1.09729	4.9959e-161	Down
5379	AM270981	2295933	2296726	794	*	10.73	10.61	10.85	-0.24	0.000232	0.000344	promoter-TSS (An02g09190)	-56	An02g09200	-1.03951	4.3783e-161	Down
3912	AM270980	863868	864324	457	*	10.69	10.47	10.88	-0.41	4.28e-10	8.72e-10	promoter-TSS (An01g03590)	9	An01g03580	-1.16111	1.702e-161	Down
5283	AM270988	131759	133086	1328	*	11.92	11.82	12	-0.18	0.00013	0.000196	promoter-TSS (An09g00650)	-707	An09g00650	-2.27176	1.4857e-161	Down
3071	AM270986	420901	421953	1053	*	11.31	11.08	11.51	-0.43	1.21e-15	3.14e-15	promoter-TSS (An07g02160)	-39	An07g02160	-1.16005	2.8034e-169	Down
3084	AM270992	196780	197659	880	*	11.55	11.34	11.74	-0.4	1.59e-15	4.1e-15	promoter-TSS (An13g00850)	-771	An13g00850	-1.60021	3.334e-172	Down
445	AM270981	1782705	1784244	1540	*	12.73	12.35	13.03	-0.69	4.92e-93	8.8e-92	promoter-TSS (An02g07460)	-833	An02g07460	-1.70869	7.8307e-177	Down
5691	AM270981	486179	486328	150	*	9.6	9.45	9.74	-0.29	0.00135	0.00189	Intergenic	-1244	An02g02140	-3.91311	1.3667e-177	Down
4708	AM270986	611291	611595	305	*	9.68	9.44	9.88	-0.43	1.37e-06	2.31e-06	promoter-TSS (An07g02960)	-102	An07g02960	-1.11494	5.7919e-178	Down
1402	AM270983	1779354	1780020	667	*	11.62	11.26	11.91	-0.65	3.9e-39	2.21e-38	promoter-TSS (An04g07160)	-609	An04g07160	-2.04142	4.4355e-179	Down
5360	AM270996	320812	321237	426	*	10.22	10.05	10.37	-0.32	0.000209	0.000311	promoter-TSS (An17g01360)	-225	An17g01360	-1.09183	1.3304e-180	Down
982	AM270985	468016	468830	815	*	11.05	10.54	11.42	-0.88	1.55e-53	1.25e-52	promoter-TSS (An06g01860)	-67	An06g01870	-1.38602	3.6246e-184	Down
3020	AM270997	870028	870580	553	*	10.8	10.52	11.03	-0.51	5.03e-16	1.33e-15	promoter-TSS (An18g03810)	-242	An18g03810	-1.32648	1.5513e-184	Down
3889	AM270994	1592740	1593364	625	*	11.26	11.09	11.42	-0.34	3.14e-10	6.43e-10	promoter-TSS (An15g06750)	137	An15g06740	-1.21072	5.3303e-186	Down
865	AM270995	1577919	1578283	365	*	10.03	9.23	10.54	-1.32	6.18e-59	5.69e-58	promoter-TSS (An16g07050)	237	An16g07040	-1.33934	2.6211e-186	Down
736	AM270988	123844	127177	3334	*	13.41	13.14	13.64	-0.5	2.86e-65	3.09e-64	Intergenic	-1516	An09g00640	-5.4114	1.4865e-187	Down
1820	AM270980	3201488	3201857	370	*	10.08	9.56	10.46	-0.9	4.22e-30	1.85e-29	promoter-TSS (An01g13410)	-552	An01g13410	-1.73088	1.347e-189	Down
5559	AM270980	3202088	3202297	210	*	9.73	9.57	9.88	-0.3	0.000666	0.000954	Intergenic	-1072	An01g13410	-1.73088	1.347e-189	Down
1634	AM270994	1506788	1507663	876	*	11.86	11.55	12.11	-0.57	8.26e-34	4.02e-33	promoter-TSS (An15g06430)	-572	An15g06420	-1.84873	7.492e-191	Down
4369	AM270981	1122708	1123796	1089	*	11.39	11.23	11.53	-0.29	6.68e-08	1.22e-07	promoter-TSS (An02g04690)	-431	An02g04690	-2.31569	6.579e-191	Down
1761	AM270986	1586357	1586921	565	*	11.36	11.01	11.64	-0.63	3.79e-31	1.71e-30	promoter-TSS (An07g07390)	-228	An07g07390	-1.23415	3.5481e-192	Down
2238	AM270994	153120	155559	2440	*	13.34	12.92	13.67	-0.74	4.7e-24	1.67e-23	Intergenic	-1168	An15g00560	-1.04478	1.2375e-193	Down
3425	AM270980	25483	26340	858	*	11.04	10.8	11.25	-0.45	4.02e-13	9.35e-13	promoter-TSS (An01g00100)	-278	An01g00100	-1.62421	1.0741e-196	Down
4079	AM270980	756012	756596	585	*	10.7	10.49	10.87	-0.38	3.1e-09	6.04e-09	promoter-TSS (An01g03160)	-691	An01g03160	-1.11443	1.5435e-197	Down
3206	AM270981	1088735	1089013	279	*	9.09	8.62	9.45	-0.83	1.4e-14	3.49e-14	promoter-TSS (An02g04530)	-81	An02g04530	-2.32454	3.4264e-198	Down
5261	AM270993	280435	280921	487	*	10.56	10.42	10.68	-0.25	0.000117	0.000178	promoter-TSS (An14g01010)	-34	An14g01010	-1.13052	6.0489e-200	Down
4504	AM270987	1216625	1217319	695	*	10.66	10.47	10.82	-0.35	2.64e-07	4.67e-07	promoter-TSS (An08g05060)	-233	An08g05060	-1.4948	4.7264e-200	Down
2824	AM270997	741614	742098	485	*	10.54	10.18	10.82	-0.64	1.54e-17	4.35e-17	promoter-TSS (An18g03310)	-246	An18g03310	-1.25711	1.2402e-200	Down
4734	AM270986	1456684	1457247	564	*	10.37	10.2	10.53	-0.34	1.83e-06	3.07e-06	promoter-TSS (An07g06760)	-304	An07g06760	-1.30717	8.2139e-201	Down
6023	AM270986	2032932	2033485	554	*	10.04	9.91	10.16	-0.24	0.00632	0.00835	promoter-TSS (An07g09060)	-238	An07g09060	-3.91646	3.5121e-202	Down
6081	AM270982	1233938	1235600	1663	*	11.98	11.92	12.03	-0.11	0.00838	0.011	promoter-TSS (An03g05540)	-406	An03g05530	-3.30215	3.7116e-205	Down
4672	AM270983	361025	362958	1934	*	12.42	12.33	12.51	-0.18	1.04e-06	1.78e-06	Intergenic	-1474	An04g01440	-1.78979	1.1023e-205	Down
5722	AM270995	964526	964678	153	*	8.66	8.46	8.84	-0.38	0.00158	0.0022	promoter-TSS (An16g04200)	-145	An16g04200	-1.95575	1.2466e-206	Down
993	AM270987	792605	793108	504	*	10.71	10.07	11.16	-1.09	4.03e-53	3.23e-52	promoter-TSS (An08g03430)	-255	An08g03430	-1.1238	9.8666e-211	Down
3155	AM270988	1341031	1341734	704	*	11.06	10.81	11.26	-0.45	6.02e-15	1.52e-14	promoter-TSS (An09g05880)	-245	An09g05870	-1.46246	2.4099e-211	Down
1532	AM270995	735689	737186	1498	*	12.41	12.16	12.61	-0.45	5.98e-36	3.11e-35	Intergenic	1969	An16g03330	-1.38316	4.0648e-218	Down
2683	AM270995	732705	734280	1576	*	12.59	12.43	12.74	-0.31	9.16e-19	2.72e-18	promoter-TSS (An16g03330)	-976	An16g03330	-1.38316	4.0648e-218	Down
4776	AM270986	2016073	2018663	2591	*	12.8	12.72	12.88	-0.16	2.59e-06	4.33e-06	Intergenic	-1163	An07g08990	-1.33697	1.5267e-222	Down
6193	AM270981	3512202	3512929	728	*	11.17	11.1	11.25	-0.15	0.0133	0.0171	promoter-TSS (An02g14520)	-445	An02g14500	-2.74687	6.5676e-226	Down
4614	AM270983	1445389	1447430	2042	*	12.48	12.39	12.57	-0.18	6.31e-07	1.09e-06	promoter-TSS (An04g05850)	-928	An04g05850	-1.19797	8.548e-228	Down
4893	AM270993	1640148	1641953	1806	*	12.24	12.15	12.33	-0.18	7.05e-06	1.15e-05	promoter-TSS (An14g06980)	-800	An14g06980	-3.4785	1.0961e-228	Down
745	AM270986	2270573	2271366	794	*	11.26	10.71	11.65	-0.95	5.91e-65	6.31e-64	promoter-TSS (An07g10110)	-362	An07g10100	-1.97154	5.6496e-234	Down
4366	AM270997	571430	572519	1090	*	12.33	12.22	12.43	-0.21	6.53e-08	1.19e-07	promoter-TSS (An18g02680)	-412	An18g02680	-1.92347	1.1603e-234	Down
5624	AM270989	123687	123823	137	*	9.14	8.96	9.3	-0.34	0.000955	0.00135	promoter-TSS (An10g00490)	-151	An10g00490	-1.92027	1.273e-239	Down
164	AM270981	2322598	2324580	1983	*	13.15	12.68	13.5	-0.82	6.76e-164	3.28e-162	Intergenic	-1145	An02g09310	-1.72809	1.1127e-240	Down
3064	AM270986	1633252	1636551	3300	*	13.28	13.15	13.4	-0.25	1.14e-15	2.96e-15	Intergenic	-1539	An07g07530	-2.94972	1.6144e-241	Down
715	AM270981	538915	541094	2180	*	13.25	12.97	13.48	-0.51	1.02e-66	1.14e-65	Intergenic	-1583	An02g02340	-1.25904	1.2728e-244	Down
5980	AM270995	826210	826467	258	*	9.44	9.3	9.57	-0.27	0.00511	0.00681	promoter-TSS (An16g03710)	-536	An16g03710	-3.3944	1.5365e-245	Down
67	AM270982	1426497	1428492	1996	*	13.53	12.94	13.95	-1	6.38e-272	7.59e-270	promoter-TSS (An03g06370)	-379	An03g06370	-2.37495	1.0772e-247	Down
5988	AM270986	1957203	1957763	561	*	10.52	10.42	10.61	-0.19	0.00515	0.00685	promoter-TSS (An07g08860)	-203	An07g08850	-1.30448	8.1927e-248	Down
5683	AM270991	22728	23576	849	*	12.35	12.29	12.41	-0.12	0.0013	0.00182	promoter-TSS (An12g00100)	-915	An12g00100	-1.8093	1.935e-249	Down
2354	AM270991	119412	120257	846	*	11.32	11.01	11.58	-0.56	2.02e-22	6.85e-22	promoter-TSS (An12g00480)	-526	An12g00480	-1.78563	9.9908e-253	Down
641	AM270981	407258	409345	2088	*	13.14	12.85	13.39	-0.55	6.32e-72	7.85e-71	promoter-TSS (An02g01760)	-940	An02g01760	-1.52951	1.4661e-255	Down
1946	AM270994	1790501	1791610	1110	*	12.08	11.85	12.29	-0.44	4.08e-28	1.67e-27	promoter-TSS (An15g07560)	-709	An15g07560	-4.63897	5.5792e-257	Down
1194	AM270981	942282	943028	747	*	11.1	10.63	11.45	-0.82	1.19e-45	7.91e-45	promoter-TSS (An02g03950)	-252	An02g03950	-1.20505	9.7814e-264	Down
1655	AM270994	179504	183860	4357	*	14.25	14.08	14.41	-0.33	2.62e-33	1.26e-32	Intergenic	-3087	An15g00630	-2.75012	1.0213e-267	Down
4384	AM270981	3581264	3582231	968	*	11.91	11.79	12.03	-0.24	7.65e-08	1.39e-07	promoter-TSS (An02g14800)	-565	An02g14800	-2.03838	3.4262e-287	Down
660	AM270991	202113	205710	3598	*	13.63	13.37	13.85	-0.48	5.63e-70	6.79e-69	Intergenic	-2063	An12g00800	-1.85831	3.3066e-290	Down
99	AM270983	1707104	1707597	494	*	11.26	10.08	11.9	-1.82	5.83e-223	4.69e-221	promoter-TSS (An04g06940)	-351	An04g06940	-2.47001	0	Down
16	AM270983	1707972	1711096	3125	*	13.78	13.16	14.21	-1.04	0	0	Intergenic	-2534	An04g06940	-2.47001	0	Down
2558	AM270991	214046	214313	268	*	9.47	8.95	9.85	-0.9	3.77e-20	1.17e-19	promoter-TSS (An12g00820)	-338	An12g00820	-2.99275	0	Down
190	AM270981	1476874	1479536	2663	*	13.12	12.66	13.47	-0.81	1.39e-151	5.82e-150	promoter-TSS (An02g06350)	-835	An02g06350	-1.72739	0	Down
671	AM270988	1460347	1461253	907	*	12.07	11.66	12.4	-0.74	2.34e-69	2.78e-68	promoter-TSS (An09g06410)	-705	An09g06410	-2.64758	0	Down
590	AM270980	1485484	1486711	1228	*	12.21	11.8	12.53	-0.73	2.47e-76	3.33e-75	promoter-TSS (An01g06280)	-594	An01g06280	-2.72909	0	Down
448	AM270987	239246	241157	1912	*	12.91	12.51	13.22	-0.71	1.68e-92	2.98e-91	promoter-TSS (An08g01170)	-820	An08g01180	-1.68348	0	Down
747	AM270988	1529641	1530774	1134	*	12.29	11.91	12.59	-0.68	1.06e-64	1.13e-63	promoter-TSS (An09g06670)	-904	An09g06670	-2.85518	0	Down
3759	AM270983	1005620	1005775	156	*	9.37	9	9.67	-0.68	6.13e-11	1.3e-10	promoter-TSS (An04g03990)	738	An04g03980	-2.30616	0	Down
2217	AM270983	100537	100757	221	*	10.71	10.34	11	-0.66	3.43e-24	1.23e-23	promoter-TSS (An04g00480)	-650	An04g00480	-3.80452	0	Down
653	AM270993	295741	297532	1792	*	12.75	12.41	13.03	-0.62	2.25e-70	2.74e-69	promoter-TSS (An14g01068)	-652	An14g01068	-2.04889	0	Down
1359	AM270997	986248	988225	1978	*	12.64	12.36	12.88	-0.51	1.74e-40	1.02e-39	Intergenic	-1081	An18g04220	-1.39812	0	Down
741	AM270997	939122	942370	3249	*	13.64	13.36	13.87	-0.5	4.39e-65	4.71e-64	Intergenic	-1604	An18g04070	-1.60886	0	Down
2996	AM270980	2104810	2105545	736	*	10.91	10.64	11.13	-0.49	3.16e-16	8.41e-16	promoter-TSS (An01g08850)	-281	An01g08850	-1.35824	0	Down
2693	AM270987	732429	733378	950	*	11.42	11.17	11.64	-0.47	1.1e-18	3.25e-18	promoter-TSS (An08g03190)	-412	An08g03190	-1.62613	0	Down
1366	AM270993	509068	511048	1981	*	13	12.77	13.2	-0.43	3.02e-40	1.76e-39	promoter-TSS (An14g01990)	-651	An14g01990	-2.49463	0	Down
3230	AM270980	1336954	1337768	815	*	11.27	11.06	11.45	-0.4	2.04e-14	5.03e-14	promoter-TSS (An01g05650)	-335	An01g05650	-1.98611	0	Down
2235	AM270989	133453	135346	1894	*	12.85	12.68	13.01	-0.32	4.59e-24	1.64e-23	Intergenic	-1353	An10g00530	-2.61784	0	Down
2504	AM270987	1973458	1975403	1946	*	12.96	12.8	13.11	-0.31	9.89e-21	3.15e-20	promoter-TSS (An08g08280)	-924	An08g08280	-4.33593	0	Down
2507	AM270982	1382454	1384253	1800	*	12.89	12.73	13.03	-0.31	1.1e-20	3.5e-20	promoter-TSS (An03g06210)	-867	An03g06210	-3.76352	0	Down
4209	AM270983	1355460	1356447	988	*	11.22	11.05	11.37	-0.31	1.31e-08	2.47e-08	promoter-TSS (An04g05530)	-608	An04g05530	-1.85573	0	Down
5479	AM270995	1670141	1671352	1212	*	11.97	11.81	12.11	-0.31	0.000424	0.000617	promoter-TSS (An16g07410)	-319	An16g07410	-1.53373	0	Down
5869	AM270992	68995	69270	276	*	9.55	9.4	9.68	-0.28	0.00303	0.00411	promoter-TSS (An13g00270)	-460	An13g00270	-2.64995	0	Down
3615	AM270983	100918	102155	1238	*	12.18	12.04	12.31	-0.27	1.02e-11	2.24e-11	Intergenic	-1540	An04g00480	-3.80452	0	Down
3192	AM270990	1511366	1513483	2118	*	13.09	12.96	13.2	-0.24	1.11e-14	2.78e-14	promoter-TSS (An11g06160)	-859	An11g06160	-1.56349	0	Down
6051	AM270980	1690011	1690779	769	*	10.9	10.81	10.99	-0.18	0.00708	0.00932	promoter-TSS (An01g07140)	-103	An01g07140	-2.01022	0	Down
5354	AM270995	1757090	1757787	698	*	11.87	11.79	11.95	-0.16	0.000203	0.000302	Intergenic	-1109	An16g07795	-5.26837	0	Down
6176	AM270986	971159	971642	484	*	10.7	10.62	10.78	-0.16	0.0123	0.0159	promoter-TSS (An07g04570)	-692	An07g04570	-1.62417	0	Down
5210	AM270986	1996222	1998283	2062	*	12.59	12.51	12.66	-0.15	7.15e-05	0.000109	promoter-TSS (An07g08960)	-905	An07g08960	-3.1039	0	Down
5564	AM270987	870451	871478	1028	*	11.74	11.66	11.81	-0.15	0.000676	0.000968	promoter-TSS (An08g03680)	-716	An08g03680	-4.70955	0	Down
6333	AM270991	809028	810378	1351	*	11.85	11.8	11.9	-0.1	0.0231	0.029	promoter-TSS (An12g03150)	-394	An12g03150	-3.42261	0	Down
6442	AM270983	135487	136353	867	*	11.4	11.35	11.45	-0.1	0.0371	0.0458	promoter-TSS (An04g00630)	190	An04g00640	-4.16185	0	Down
5935	AM270986	1832468	1834818	2351	*	12.98	12.93	13.02	-0.09	0.00416	0.00559	Intergenic	-1426	An07g08400	-2.5761	0	Down
3902	AM270980	504472	505075	604	*	10.74	10.53	10.93	-0.4	3.66e-10	7.47e-10	promoter-TSS (An01g02100)	-328	An01g02100	-0.000421351	0.998579
2014	AM270987	866331	868239	1909	*	12.77	12.58	12.95	-0.37	6.02e-27	2.38e-26	promoter-TSS (An08g03670)	-523	An08g03670	-0.000278796	0.998487
4884	AM270997	1431100	1431348	249	*	8.92	8.64	9.16	-0.52	6.61e-06	1.08e-05	promoter-TSS (An18g06310)	803	An18g06300	-0.00457478	0.996049
4268	AM270982	563749	564905	1157	*	11.49	11.35	11.62	-0.27	2.42e-08	4.52e-08	promoter-TSS (An03g02880)	-792	An03g02880	0.00149048	0.992601
1534	AM270992	58862	60173	1312	*	12.03	11.75	12.26	-0.51	6.4e-36	3.32e-35	promoter-TSS (An13g00220)	411	An13g00230	0.00684965	0.990127
6291	AM270983	2349711	2351001	1291	*	11.76	11.71	11.82	-0.11	0.0194	0.0246	promoter-TSS (An04g09630)	-588	An04g09630	-0.0055014	0.989613
4296	AM270995	2076933	2077199	267	*	10.77	10.57	10.94	-0.36	3.39e-08	6.28e-08	promoter-TSS (An16g09130)	-669	An16g09130	-0.00206966	0.986587
3812	AM270997	1385997	1386873	877	*	11.74	11.58	11.89	-0.31	1.37e-10	2.87e-10	promoter-TSS (An18g06060)	-495	An18g06060	-0.00851153	0.983919
4365	AM270988	1103461	1103941	481	*	9.87	9.62	10.08	-0.46	6.39e-08	1.17e-07	promoter-TSS (An09g04960)	-313	An09g04960	0.0302466	0.981713
6414	AM270982	729217	730091	875	*	10.89	10.82	10.96	-0.13	0.0334	0.0415	promoter-TSS (An03g03490)	-155	An03g03500	-0.00237569	0.980073
3804	AM270994	911696	912962	1267	*	11.2	11.01	11.37	-0.37	1.19e-10	2.48e-10	promoter-TSS (An15g03790)	-54	An15g03790	0.0326961	0.979899
1949	AM270994	706518	710614	4097	*	13.95	13.79	14.1	-0.31	4.69e-28	1.92e-27	promoter-TSS (An15g02800)	-418	An15g02800	-0.0120659	0.975149
4052	AM270987	950683	952718	2036	*	12.69	12.57	12.79	-0.21	2.26e-09	4.44e-09	Intergenic	-1153	An08g03980	-0.00466904	0.971359
4300	AM270983	90712	91312	601	*	11.84	11.7	11.97	-0.27	3.56e-08	6.59e-08	Intergenic	-1129	An04g00450	0.0671752	0.970844
5365	AM270982	462675	463279	605	*	11.21	11.1	11.3	-0.2	0.000212	0.000314	promoter-TSS (An03g02420)	482	An03g02410	0.0716606	0.970132
2174	AM270997	1105468	1106314	847	*	11.5	11.21	11.74	-0.53	9.39e-25	3.44e-24	promoter-TSS (An18g04690)	453	An18g04710	0.0182399	0.969429
1951	AM270987	578752	579278	527	*	10.91	10.54	11.21	-0.67	5.14e-28	2.1e-27	promoter-TSS (An08g02460)	-234	An08g02460	0.00635866	0.969075
1164	AM270991	1782570	1783159	590	*	10.96	10.47	11.32	-0.86	1.58e-46	1.08e-45	promoter-TSS (An12g07390)	-429	An12g07390	-0.0325909	0.968603
920	AM270986	1508071	1510361	2291	*	13.02	12.75	13.25	-0.51	1.29e-56	1.11e-55	promoter-TSS (An07g07070)	-669	An07g07070	-0.0387114	0.967343
413	AM270980	2216690	2218251	1562	*	12.58	12.16	12.9	-0.73	2.2e-98	4.24e-97	promoter-TSS (An01g09270)	141	An01g09280	-0.0510644	0.966245
1568	AM270988	201888	202187	300	*	8.96	8.09	9.51	-1.42	3.48e-35	1.77e-34	promoter-TSS (An09g00940)	-593	An09g00940	0.0617921	0.965958
84	AM270988	200134	201564	1431	*	12.1	11.24	12.63	-1.39	1.96e-239	1.86e-237	promoter-TSS (An09g00930)	596	An09g00940	0.0617921	0.965958
5129	AM270981	3449749	3449861	113	*	8.34	8.05	8.59	-0.54	3.84e-05	5.96e-05	promoter-TSS (An02g14240)	-284	An02g14240	-0.0076882	0.961914
2404	AM270987	670382	672722	2341	*	12.93	12.77	13.08	-0.31	7.15e-22	2.37e-21	promoter-TSS (An08g02880)	-80	An08g02880	0.112804	0.958949
3316	AM270987	2662325	2662974	650	*	11.3	11.1	11.48	-0.39	8.15e-14	1.96e-13	promoter-TSS (An08g11210)	-485	An08g11210	-0.0855373	0.95818
1095	AM270995	1859346	1860474	1129	*	11.9	11.56	12.18	-0.62	1.1e-48	8.01e-48	promoter-TSS (An16g08180)	406	An16g08190	-0.0200814	0.950598
2929	AM270988	1350344	1351340	997	*	11.15	10.9	11.37	-0.47	9.46e-17	2.57e-16	promoter-TSS (An09g05940)	793	An09g05930	0.0589273	0.950569
5800	AM270997	1192503	1192682	180	*	9.08	8.9	9.23	-0.33	0.00227	0.00312	promoter-TSS (An18g05220)	-682	An18g05220	0.00906246	0.948719
2633	AM270986	64423	64666	244	*	8.86	8.23	9.3	-1.07	3.05e-19	9.24e-19	promoter-TSS (An07g00340)	-72	An07g00340	0.135043	0.944484
5199	AM270981	1154535	1155619	1085	*	11.32	11.21	11.42	-0.21	6.48e-05	9.93e-05	promoter-TSS (An02g04860)	3	An02g04850	0.0116243	0.943858
3998	AM270995	1129568	1130639	1072	*	12.17	12.03	12.29	-0.27	1.35e-09	2.69e-09	promoter-TSS (An16g04970)	465	An16g04980	0.0486973	0.942956
1735	AM270983	2127083	2127685	603	*	10.49	10.02	10.85	-0.82	8.68e-32	3.99e-31	promoter-TSS (An04g08740)	-103	An04g08740	0.0105507	0.94025
4430	AM270986	2134268	2135761	1494	*	12.06	11.95	12.16	-0.21	1.3e-07	2.33e-07	promoter-TSS (An07g09500)	167	An07g09510	0.153938	0.933579
4057	AM270983	1576126	1577954	1829	*	11.81	11.67	11.94	-0.26	2.47e-09	4.85e-09	promoter-TSS (An04g06367)	46	An04g06367	-0.116392	0.928775
5053	AM270980	1957117	1960102	2986	*	13.14	13.07	13.21	-0.14	2.3e-05	3.62e-05	Intergenic	-1666	An01g08310	-0.00737064	0.926996
3475	AM270987	1048956	1050718	1763	*	12.3	12.15	12.44	-0.29	9.3e-13	2.13e-12	Intergenic	-2323	An08g04335	-0.135587	0.919544
2556	AM270991	308588	310222	1635	*	12.61	12.44	12.76	-0.32	3.73e-20	1.16e-19	promoter-TSS (An12g01090)	-690	An12g01090	0.164166	0.919539
3629	AM270980	2573287	2574278	992	*	11.06	10.86	11.24	-0.38	1.2e-11	2.63e-11	promoter-TSS (An01g10900)	-642	An01g10900	0.112425	0.919407
2339	AM270981	699247	699784	538	*	10.49	10.11	10.79	-0.68	1.09e-22	3.69e-22	promoter-TSS (An02g03000)	-247	An02g03000	-0.0110494	0.917763
3686	AM270980	842754	843484	731	*	10.89	10.66	11.09	-0.43	2.51e-11	5.42e-11	promoter-TSS (An01g03500)	-129	An01g03500	-0.0311996	0.916894
5945	AM270991	2365506	2366282	777	*	11.04	10.95	11.12	-0.17	0.00442	0.00592	promoter-TSS (An12g10170)	-265	An12g10170	0.034667	0.905978
3796	AM270980	3142938	3143476	539	*	10.86	10.66	11.04	-0.39	1.08e-10	2.27e-10	promoter-TSS (An01g13190)	10	An01g13180	0.0480329	0.905093
1299	AM270991	1845667	1846219	553	*	10.78	10.29	11.15	-0.86	5.62e-42	3.45e-41	promoter-TSS (An12g07670)	-215	An12g07670	0.0197367	0.903807
1231	AM270991	345065	346190	1126	*	11.95	11.62	12.21	-0.59	3.12e-44	2.02e-43	promoter-TSS (An12g01230)	-49	An12g01230	0.171713	0.895239
4219	AM270987	940038	940165	128	*	8.49	8.06	8.81	-0.75	1.44e-08	2.72e-08	promoter-TSS (An08g03940)	-436	An08g03940	0.0416287	0.893791
6219	AM270980	2667023	2667753	731	*	11.02	10.94	11.1	-0.15	0.0148	0.019	promoter-TSS (An01g11340)	150	An01g11350	0.174554	0.892617
5799	AM270987	1842200	1842590	391	*	9.97	9.84	10.09	-0.25	0.00227	0.00311	promoter-TSS (An08g07690)	-408	An08g07690	0.177456	0.889911
3181	AM270994	1341913	1343125	1213	*	11.88	11.7	12.04	-0.33	9.26e-15	2.32e-14	promoter-TSS (An15g05770)	455	An15g05760	-0.111172	0.889762
567	AM270995	617529	618367	839	*	11.8	11.33	12.16	-0.83	1.02e-77	1.44e-76	promoter-TSS (An16g02820)	139	An16g02830	-0.230786	0.887554
2859	AM270980	2199684	2200266	583	*	10.82	10.52	11.07	-0.54	2.67e-17	7.44e-17	promoter-TSS (An01g09180)	-334	An01g09180	-0.0137067	0.883873
4926	AM270990	2174438	2174721	284	*	9.28	9.03	9.49	-0.46	8.64e-06	1.4e-05	promoter-TSS (An11g09200)	-417	An11g09200	0.103695	0.881502
6340	AM270980	3369730	3371183	1454	*	12.01	11.95	12.06	-0.1	0.0236	0.0297	promoter-TSS (An01g14070)	326	An01g14060	0.175813	0.8803
5217	AM270983	2177576	2178234	659	*	10.97	10.85	11.08	-0.23	7.43e-05	0.000113	promoter-TSS (An04g08970)	-175	An04g08970	-0.0120835	0.879089
4638	AM270981	2444761	2445331	571	*	9.96	9.75	10.15	-0.41	7.95e-07	1.36e-06	promoter-TSS (An02g09890)	594	An02g09900	-0.139705	0.878168
5595	AM270991	914231	914868	638	*	10.56	10.43	10.68	-0.25	0.000827	0.00118	promoter-TSS (An12g03650)	-115	An12g03630	-0.0699529	0.877284
3791	AM270980	3314795	3315532	738	*	11.89	11.74	12.03	-0.29	1.06e-10	2.23e-10	promoter-TSS (An01g13860)	-972	An01g13860	0.139465	0.876387
4543	AM270997	1135859	1136365	507	*	10.88	10.71	11.03	-0.32	4.02e-07	7.05e-07	promoter-TSS (An18g04850)	215	An18g04860	0.0863072	0.876255
268	AM270991	1785413	1786534	1122	*	12.23	11.69	12.63	-0.94	3.8e-125	1.13e-123	promoter-TSS (An12g07400)	-575	An12g07400	0.0475214	0.870145
4778	AM270986	1243686	1244501	816	*	11.28	11.15	11.4	-0.25	2.66e-06	4.43e-06	promoter-TSS (An07g05810)	-119	An07g05820	0.0208851	0.860028
4382	AM270997	1106504	1109149	2646	*	13.26	13.17	13.35	-0.17	7.52e-08	1.37e-07	promoter-TSS (An18g04720)	-777	An18g04720	-0.357708	0.854448
250	AM270993	1336818	1338873	2056	*	13.08	12.66	13.41	-0.75	1.45e-129	4.61e-128	promoter-TSS (An14g05750)	832	An14g05740	0.147528	0.852389
4400	AM270983	14056	16157	2102	*	12.14	12.03	12.25	-0.21	9.69e-08	1.75e-07	promoter-TSS (An04g00100)	-307	An04g00090	-0.245408	0.849988
5168	AM270994	1423299	1423747	449	*	9.86	9.67	10.02	-0.35	5.17e-05	7.96e-05	promoter-TSS (An15g06110)	-138	An15g06110	0.0218382	0.848862
4710	AM270982	228565	229757	1193	*	11.94	11.83	12.04	-0.21	1.45e-06	2.45e-06	promoter-TSS (An03g01200)	-216	An03g01200	0.0427692	0.847819
3152	AM270981	3452288	3453424	1137	*	11.59	11.39	11.76	-0.37	5.66e-15	1.43e-14	promoter-TSS (An02g14250)	-602	An02g14250	-0.186496	0.84701
1565	AM270983	1868605	1869460	856	*	11.28	10.91	11.57	-0.66	2.92e-35	1.49e-34	promoter-TSS (An04g07560)	121	An04g07555	0.0584547	0.846567
1853	AM270983	1602818	1606306	3489	*	13.68	13.5	13.84	-0.33	2.09e-29	8.99e-29	promoter-TSS (An04g06470)	457	An04g06460	0.183611	0.846485
1751	AM270987	5961	8234	2274	*	13.33	13.14	13.49	-0.34	1.78e-31	8.08e-31	promoter-TSS (An08g00050)	-315	An08g00050	-0.221697	0.843486
3676	AM270992	477424	477920	497	*	10.55	10.3	10.77	-0.47	2.18e-11	4.73e-11	promoter-TSS (An13g01940)	336	An13g01950	-0.177459	0.842237
1016	AM270988	649792	650564	773	*	11.7	11.32	12.01	-0.69	1.46e-51	1.14e-50	promoter-TSS (An09g02943)	-66	An09g02943	0.0398479	0.841626
5989	AM270986	2317069	2318125	1057	*	11.65	11.58	11.72	-0.14	0.00519	0.0069	promoter-TSS (An07g10320)	417	An07g10330	-0.0847538	0.840187
6314	AM270991	933054	933557	504	*	9.67	9.57	9.77	-0.2	0.0209	0.0264	promoter-TSS (An12g03710)	-194	An12g03710	0.0340338	0.836573
396	AM270996	283369	284908	1540	*	12.71	12.28	13.05	-0.78	2.22e-100	4.47e-99	promoter-TSS (An17g01220)	44	An17g01210	0.367672	0.832356
4276	AM270986	2136845	2137709	865	*	11.31	11.16	11.45	-0.29	2.62e-08	4.88e-08	promoter-TSS (An07g09520)	-283	An07g09520	0.182743	0.83033
1815	AM270987	1327450	1327985	536	*	10.58	10.14	10.92	-0.78	3.85e-30	1.69e-29	promoter-TSS (An08g05520)	-249	An08g05520	-0.0493244	0.829592
2255	AM270981	541291	542011	721	*	11.8	11.56	12.01	-0.45	9.52e-24	3.36e-23	promoter-TSS (An02g02360)	121	An02g02350	0.332679	0.828098
2535	AM270983	163134	165353	2220	*	13.08	12.93	13.22	-0.29	2.53e-20	7.96e-20	promoter-TSS (An04g00747)	-546	An04g00747	0.139467	0.823957
5037	AM270991	2468508	2468941	434	*	10.3	10.14	10.44	-0.31	2.06e-05	3.25e-05	promoter-TSS (An12g10540)	3	An12g10540	-0.388796	0.822941
6430	AM270981	2662589	2664651	2063	*	12.92	12.88	12.96	-0.08	0.0354	0.0439	promoter-TSS (An02g10770)	-53	An02g10770	0.325345	0.822197
4038	AM270993	1494040	1494259	220	*	10.5	10.27	10.69	-0.43	2e-09	3.95e-09	promoter-TSS (An14g06400)	-53	An14g06400	0.385633	0.821398
4100	AM270997	1510818	1511293	476	*	9.5	9.19	9.75	-0.56	3.86e-09	7.5e-09	promoter-TSS (An18g06710)	-154	An18g06710	-0.0311225	0.820868
4998	AM270987	1388636	1389096	461	*	10.32	10.15	10.48	-0.32	1.46e-05	2.33e-05	promoter-TSS (An08g05860)	-163	An08g05860	-0.0382262	0.819611
4977	AM270982	311795	311918	124	*	8.36	8.04	8.62	-0.58	1.23e-05	1.97e-05	promoter-TSS (An03g01610)	-364	An03g01610	-0.295588	0.818377
898	AM270983	1539778	1541564	1787	*	12.81	12.5	13.06	-0.56	1.66e-57	1.47e-56	promoter-TSS (An04g06210)	279	An04g06220	0.257059	0.80945
6208	AM270992	138223	138982	760	*	10.75	10.67	10.82	-0.15	0.0143	0.0183	promoter-TSS (An13g00590)	208	An13g00580	0.427851	0.80945
1426	AM270981	469697	470896	1200	*	11.66	11.31	11.94	-0.63	1.36e-38	7.57e-38	promoter-TSS (An02g02040)	737	An02g02050	0.133924	0.808126
4339	AM270994	1398397	1399427	1031	*	10.36	10.16	10.54	-0.38	5.05e-08	9.28e-08	promoter-TSS (An15g05990)	791	An15g06000	-0.190202	0.804673
5856	AM270980	3183630	3184346	717	*	10.63	10.53	10.72	-0.19	0.00286	0.00389	promoter-TSS (An01g13340)	172	An01g13330	-0.135745	0.799796
1468	AM270994	1372183	1373336	1154	*	12.22	11.94	12.45	-0.5	2.14e-37	1.16e-36	promoter-TSS (An15g05880)	398	An15g05870	-0.24276	0.799686
4263	AM270995	1923687	1923892	206	*	9.15	8.79	9.44	-0.65	2.23e-08	4.16e-08	promoter-TSS (An16g08490)	-291	An16g08490	0.0157049	0.798602
1551	AM270986	1755202	1756623	1422	*	11.74	11.41	12.02	-0.61	1.73e-35	8.91e-35	promoter-TSS (An07g08040)	-224	An07g08040	0.247372	0.797847
5405	AM270981	2979707	2980906	1200	*	11.66	11.58	11.75	-0.17	0.00027	0.000398	promoter-TSS (An02g12270)	262	An02g12280	0.243541	0.793829
1780	AM270988	779623	782095	2473	*	13.88	13.71	14.03	-0.32	8.07e-31	3.61e-30	promoter-TSS (An09g03400)	-366	An09g03400	-0.307682	0.793552
2263	AM270992	93125	95711	2587	*	13.64	13.5	13.77	-0.28	1.12e-23	3.93e-23	promoter-TSS (An13g00350)	5	An13g00350	-0.498804	0.791825
5112	AM270990	1153647	1154163	517	*	10.27	10.1	10.41	-0.32	3.4e-05	5.3e-05	promoter-TSS (An11g04650)	-195	An11g04660	-0.109748	0.791645
4680	AM270997	1533890	1537149	3260	*	13.28	13.2	13.35	-0.15	1.09e-06	1.86e-06	Intergenic	1469	An18g06830	0.492699	0.791645
3839	AM270994	356717	357429	713	*	10.88	10.68	11.06	-0.38	1.91e-10	3.97e-10	promoter-TSS (An15g01280)	-292	An15g01280	-0.0603919	0.790895
3033	AM270993	240690	241261	572	*	10.55	10.25	10.8	-0.55	5.8e-16	1.52e-15	promoter-TSS (An14g00870)	-636	An14g00870	0.0346558	0.785776
5075	AM270981	1762655	1763046	392	*	10.3	10.12	10.46	-0.34	2.74e-05	4.3e-05	promoter-TSS (An02g07380)	-261	An02g07390	0.07528	0.776031
5167	AM270981	1763599	1766539	2941	*	13.78	13.72	13.84	-0.12	5.09e-05	7.84e-05	Intergenic	1957	An02g07390	0.07528	0.776031
6035	AM270994	1746342	1746803	462	*	9.87	9.76	9.98	-0.22	0.00665	0.00877	promoter-TSS (An15g07400)	-65	An15g07400	0.553069	0.772631
3667	AM270981	957632	960541	2910	*	13.19	13.09	13.29	-0.2	1.87e-11	4.06e-11	Intergenic	-1584	An02g04000	0.0202594	0.77029
2829	AM270986	410063	410735	673	*	10.64	10.33	10.9	-0.56	1.66e-17	4.67e-17	promoter-TSS (An07g02120)	-55	An07g02130	-0.0286135	0.768701
2785	AM270994	483431	484102	672	*	9.6	9.13	9.95	-0.82	6.71e-18	1.92e-17	promoter-TSS (An15g01790)	-574	An15g01790	-0.533758	0.768477
2312	AM270980	2090284	2090979	696	*	11.23	10.94	11.47	-0.53	5.34e-23	1.84e-22	promoter-TSS (An01g08800)	325	An01g08810	-0.533758	0.768477
1010	AM270980	2091485	2094021	2537	*	13.59	13.37	13.79	-0.42	1.14e-51	8.97e-51	Intergenic	2446	An01g08810	-0.533758	0.768477
3253	AM270995	648272	648854	583	*	10.83	10.54	11.07	-0.52	2.83e-14	6.92e-14	promoter-TSS (An16g02980)	-219	An16g02980	0.0431282	0.76364
6327	AM270995	1352724	1353954	1231	*	11.39	11.33	11.45	-0.12	0.0225	0.0283	promoter-TSS (An16g06140)	792	An16g06130	-0.382936	0.760151
3220	AM270992	331570	332413	844	*	11.07	10.84	11.27	-0.43	1.66e-14	4.12e-14	promoter-TSS (An13g01320)	-774	An13g01320	-0.0263219	0.757924
4841	AM270987	2097317	2097945	629	*	11.02	10.88	11.15	-0.27	4.53e-06	7.45e-06	Intergenic	-1130	An08g08770	0.595048	0.75589
6033	AM270984	247851	248291	441	*	10.34	10.24	10.44	-0.2	0.00656	0.00866	promoter-TSS (An05g00920)	75	An05g00920	-0.449159	0.75589
2165	AM270992	203897	204558	662	*	11.07	10.74	11.35	-0.61	7.38e-25	2.72e-24	promoter-TSS (An13g00860)	-337	An13g00860	0.0771059	0.750751
3718	AM270996	545417	545684	268	*	8.68	8.22	9.02	-0.8	4.01e-11	8.58e-11	promoter-TSS (An17g02250)	-823	An17g02250	0.0639629	0.750468
4828	AM270996	546091	546231	141	*	8.96	8.67	9.2	-0.54	3.88e-06	6.4e-06	promoter-TSS (An17g02250)	-213	An17g02250	0.0639629	0.750468
5796	AM270991	1952935	1953059	125	*	10.12	10	10.23	-0.23	0.00225	0.00309	promoter-TSS (An12g08210)	-344	An12g08220	0.217437	0.749153
5750	AM270997	1507115	1507382	268	*	9.38	9.22	9.52	-0.3	0.00177	0.00245	promoter-TSS (An18g06680)	-261	An18g06680	0.0251901	0.747567
4607	AM270986	447445	448916	1472	*	12.35	12.26	12.44	-0.19	6.08e-07	1.05e-06	promoter-TSS (An07g02250)	-224	An07g02250	-0.0775094	0.747567
847	AM270995	1025791	1029825	4035	*	14.32	14.07	14.54	-0.46	1.07e-59	1.01e-58	promoter-TSS (An16g04480)	-8	An16g04480	0.461203	0.744486
559	AM270988	1038550	1041462	2913	*	12.83	12.5	13.11	-0.61	8.27e-79	1.18e-77	promoter-TSS (An09g04670)	107	An09g04680	-0.0389851	0.73884
5200	AM270992	46319	46464	146	*	10.28	10.13	10.42	-0.29	6.49e-05	9.94e-05	promoter-TSS (An13g00170)	-76	An13g00170	0.191133	0.736911
821	AM270995	815279	820055	4777	*	14.27	13.97	14.51	-0.53	1.49e-60	1.44e-59	promoter-TSS (An16g03670)	-691	An16g03670	-0.438825	0.734423
802	AM270994	1685254	1687917	2664	*	13.45	13.19	13.67	-0.48	1.62e-61	1.61e-60	promoter-TSS (An15g07100)	-337	An15g07100	-0.443068	0.731334
3865	AM270993	792895	793407	513	*	10.08	9.81	10.31	-0.49	2.55e-10	5.26e-10	promoter-TSS (An14g03170)	-403	An14g03170	0.584793	0.72693
5689	AM270987	1710521	1710701	181	*	9.64	9.48	9.78	-0.29	0.00134	0.00188	promoter-TSS (An08g07150)	3	An08g07160	-0.521861	0.725082
2826	AM270981	1716469	1717668	1200	*	11.88	11.67	12.06	-0.39	1.57e-17	4.43e-17	promoter-TSS (An02g07210)	355	An02g07200	0.539039	0.723098
2933	AM270993	1066150	1066726	577	*	10.28	9.9	10.57	-0.67	1.03e-16	2.81e-16	promoter-TSS (An14g04420)	19	An14g04430	0.546508	0.717158
3202	AM270986	2004309	2004952	644	*	10.96	10.71	11.17	-0.46	1.34e-14	3.33e-14	promoter-TSS (An07g08970)	-368	An07g08970	0.0782097	0.713748
3609	AM270981	834936	836163	1228	*	11.93	11.78	12.07	-0.3	9.58e-12	2.11e-11	promoter-TSS (An02g03490)	638	An02g03500	0.591335	0.711443
5643	AM270992	818441	819352	912	*	11.41	11.33	11.49	-0.16	0.00106	0.0015	promoter-TSS (An13g03610)	-321	An13g03610	-0.177547	0.707658
1644	AM270981	2999836	3000875	1040	*	11.47	11.14	11.74	-0.6	1.55e-33	7.51e-33	promoter-TSS (An02g12390)	109	An02g12380	0.602212	0.703141
3695	AM270986	525814	528108	2295	*	13	12.73	13.24	-0.51	2.85e-11	6.14e-11	promoter-TSS (An07g02630)	66	An07g02630	0.602212	0.703141
2226	AM270997	1263671	1264136	466	*	10.15	9.7	10.48	-0.78	4.06e-24	1.45e-23	promoter-TSS (An18g05570)	-67	An18g05580	-0.132065	0.699761
1709	AM270996	328919	329588	670	*	11.24	10.86	11.54	-0.67	3.17e-32	1.48e-31	promoter-TSS (An17g01410)	394	An17g01400	0.10871	0.697094
2434	AM270983	2190091	2191461	1371	*	12.09	11.89	12.27	-0.38	1.63e-21	5.34e-21	promoter-TSS (An04g09030)	844	An04g09040	0.337043	0.69334
5677	AM270985	624736	625281	546	*	11.43	11.35	11.51	-0.16	0.00127	0.00178	promoter-TSS (An06g02470)	-750	An06g02470	-0.744719	0.688821
5231	AM270981	1789174	1789541	368	*	10.45	10.31	10.59	-0.28	8.52e-05	0.00013	promoter-TSS (An02g07480)	-431	An02g07480	-0.0607655	0.686635
6079	AM270993	1513064	1513915	852	*	11.14	11.06	11.22	-0.15	0.00831	0.0109	promoter-TSS (An14g06480)	-236	An14g06480	0.0464083	0.68604
3627	AM270980	1303579	1304079	501	*	10.49	10.24	10.71	-0.46	1.19e-11	2.61e-11	promoter-TSS (An01g05480)	334	An01g05490	0.680589	0.682446
5678	AM270981	339349	339794	446	*	9.98	9.84	10.11	-0.28	0.00127	0.00178	promoter-TSS (An02g01520)	-215	An02g01520	-0.0545102	0.681142
1561	AM270984	250932	252523	1592	*	12.11	11.83	12.34	-0.51	2.71e-35	1.38e-34	promoter-TSS (An05g00940)	-45	An05g00940	0.275507	0.680062
6151	AM270994	15594	15741	148	*	8.75	8.6	8.89	-0.3	0.0109	0.0141	promoter-TSS (An15g00060)	-134	An15g00060	0.0949317	0.67649
1145	AM270983	2060441	2061528	1088	*	12.44	12.15	12.68	-0.52	2.59e-47	1.8e-46	promoter-TSS (An04g08460)	434	An04g08470	-0.303752	0.674004
2739	AM270986	582289	582751	463	*	9.93	9.52	10.25	-0.73	2.77e-18	8.05e-18	promoter-TSS (An07g02860)	-388	An07g02860	-0.045321	0.673462
2371	AM270995	1065895	1067500	1606	*	12.03	11.8	12.23	-0.43	3.05e-22	1.02e-21	promoter-TSS (An16g04710)	-751	An16g04720	0.0280385	0.672972
1141	AM270981	519669	520018	350	*	9.46	8.57	10	-1.43	1.75e-47	1.22e-46	promoter-TSS (An02g02280)	-839	An02g02280	-0.110949	0.672738
2834	AM270985	398287	401700	3414	*	13.89	13.76	14.02	-0.26	1.76e-17	4.95e-17	promoter-TSS (An06g01560)	-165	An06g01560	-0.748022	0.67088
4862	AM270981	1259328	1259784	457	*	10.39	10.22	10.54	-0.32	5.47e-06	8.96e-06	promoter-TSS (An02g05340)	240	An02g05350	-0.450682	0.668073
3573	AM270988	1563504	1564193	690	*	11.39	11.21	11.56	-0.35	4.55e-12	1.01e-11	promoter-TSS (An09g06790)	-311	An09g06790	-0.0361863	0.663792
4788	AM270982	1193677	1194252	576	*	10.68	10.49	10.84	-0.36	2.8e-06	4.66e-06	promoter-TSS (An03g05340)	-156	An03g05340	0.206393	0.662458
1406	AM270986	2256664	2257906	1243	*	12.51	11.98	12.9	-0.92	5.76e-39	3.26e-38	promoter-TSS (An07g10020)	456	An07g10030	-0.231244	0.653575
5290	AM270980	1476314	1476613	300	*	9.06	8.84	9.25	-0.41	0.000133	0.0002	promoter-TSS (An01g06250)	-262	An01g06250	0.0390752	0.651733
5091	AM270994	1420400	1421226	827	*	10.93	10.79	11.06	-0.27	2.99e-05	4.68e-05	promoter-TSS (An15g06100)	279	An15g06090	-0.0749444	0.650496
2271	AM270980	3196303	3197239	937	*	11.16	10.86	11.4	-0.55	1.52e-23	5.32e-23	promoter-TSS (An01g13400)	-486	An01g13400	-0.0942238	0.648992
5410	AM270988	348508	348650	143	*	8.89	8.67	9.08	-0.41	0.000279	0.00041	promoter-TSS (An09g01670)	-175	An09g01660	-0.282881	0.647663
1253	AM270994	743699	746618	2920	*	13.84	13.64	14.02	-0.38	1.95e-43	1.24e-42	promoter-TSS (An15g02950)	26	An15g02950	0.365307	0.647663
1737	AM270994	938256	938541	286	*	10.82	10.41	11.14	-0.73	8.93e-32	4.09e-31	promoter-TSS (An15g03950)	-243	An15g03950	-0.0515206	0.647001
2183	AM270980	2230003	2231158	1156	*	11.54	11.26	11.78	-0.51	1.2e-24	4.39e-24	promoter-TSS (An01g09330)	72	An01g09340	0.646471	0.646656
3209	AM270986	689959	691013	1055	*	12.12	11.95	12.28	-0.33	1.49e-14	3.69e-14	promoter-TSS (An07g03240)	26	An07g03240	0.426821	0.646656
480	AM270988	957268	958372	1105	*	12.42	12.01	12.74	-0.73	1.53e-87	2.53e-86	promoter-TSS (An09g04260)	261	An09g04270	0.463239	0.644213
6134	AM270993	24878	25168	291	*	9.06	8.91	9.19	-0.27	0.0103	0.0134	promoter-TSS (An14g00090)	-193	An14g00090	-0.0746081	0.636525
1486	AM270990	1264514	1264870	357	*	10.75	10.28	11.1	-0.81	5.65e-37	3.03e-36	promoter-TSS (An11g05130)	266	An11g05140	0.528847	0.635916
2807	AM270982	965896	968588	2693	*	12.59	12.43	12.74	-0.31	1.08e-17	3.07e-17	promoter-TSS (An03g04460)	-548	An03g04460	-0.770103	0.635419
3756	AM270986	1492195	1492973	779	*	11.01	10.8	11.19	-0.39	6e-11	1.27e-10	promoter-TSS (An07g06980)	-214	An07g06990	0.059356	0.634118
3700	AM270988	203357	205293	1937	*	11.77	11.61	11.91	-0.3	3.13e-11	6.73e-11	promoter-TSS (An09g00950)	216	An09g00960	-0.0840308	0.627311
5394	AM270981	775633	776223	591	*	10.65	10.52	10.76	-0.24	0.000245	0.000362	promoter-TSS (An02g03260)	-904	An02g03260	-0.427849	0.626105
3675	AM270981	2062478	2062963	486	*	10.32	10.06	10.54	-0.48	2.12e-11	4.6e-11	promoter-TSS (An02g08440)	-160	An02g08440	0.126395	0.625068
1927	AM270981	2174718	2176224	1507	*	12.48	12.26	12.67	-0.41	2.25e-28	9.31e-28	promoter-TSS (An02g08810)	-990	An02g08810	-0.0848002	0.622061
2359	AM270995	1111550	1112262	713	*	10.72	10.37	11	-0.63	2.31e-22	7.81e-22	promoter-TSS (An16g04880)	-129	An16g04880	0.0498259	0.621673
5454	AM270980	2281763	2282064	302	*	9.41	9.22	9.58	-0.35	0.000362	0.000529	promoter-TSS (An01g09540)	14	An01g09530	-0.127698	0.619158
3183	AM270986	1750075	1750395	321	*	10.04	9.68	10.32	-0.64	9.66e-15	2.42e-14	promoter-TSS (An07g08000)	-296	An07g08010	-0.0652465	0.615528
5908	AM270994	969834	970529	696	*	10.91	10.82	11	-0.18	0.00374	0.00504	promoter-TSS (An15g04100)	-370	An15g04100	-0.085241	0.614444
2114	AM270981	1341508	1343032	1525	*	12.45	12.25	12.63	-0.38	1.19e-25	4.47e-25	promoter-TSS (An02g05700)	309	An02g05710	0.786175	0.612551
1418	AM270991	1647097	1647406	310	*	8.75	7.71	9.35	-1.64	1.01e-38	5.7e-38	promoter-TSS (An12g06870)	-437	An12g06870	0.805711	0.610268
269	AM270990	2597871	2598979	1109	*	12.18	11.58	12.61	-1.02	5e-125	1.48e-123	promoter-TSS (An11g10850)	209	An11g10860	0.799153	0.610268
1526	AM270997	768308	768564	257	*	10.5	9.95	10.89	-0.94	5.14e-36	2.68e-35	promoter-TSS (An18g03430)	233	An18g03420	-0.156803	0.610268
887	AM270980	943280	944292	1013	*	12.46	12.08	12.76	-0.68	5.29e-58	4.75e-57	promoter-TSS (An01g04010)	-352	An01g04010	0.435496	0.610268
3138	AM270995	151320	152026	707	*	10.2	9.87	10.46	-0.59	4e-15	1.02e-14	promoter-TSS (An16g00790)	95	An16g00790	0.799153	0.610268
959	AM270997	726384	728090	1707	*	12.54	12.25	12.79	-0.54	9.68e-55	8.04e-54	promoter-TSS (An18g03250)	181	An18g03260	0.799153	0.610268
5159	AM270988	369579	370878	1300	*	10.97	10.85	11.09	-0.24	4.78e-05	7.38e-05	promoter-TSS (An09g01740)	372	An09g01730	0.805711	0.610268
4406	AM270982	555161	557022	1862	*	12.65	12.55	12.74	-0.19	1.01e-07	1.82e-07	promoter-TSS (An03g02850)	-919	An03g02850	-0.0723186	0.610268
4987	AM270980	2388203	2389529	1327	*	11.92	11.82	12.01	-0.19	1.34e-05	2.13e-05	promoter-TSS (An01g10050)	74	An01g10040	0.805711	0.610268
5684	AM270993	1137184	1138489	1306	*	11.79	11.72	11.86	-0.14	0.0013	0.00182	promoter-TSS (An14g04770)	315	An14g04780	0.44601	0.610268
5781	AM270980	1156922	1159276	2355	*	13.16	13.12	13.21	-0.09	0.00208	0.00287	promoter-TSS (An01g04840)	32	An01g04840	0.799153	0.610268
2796	AM270986	1145629	1146694	1066	*	11.9	11.69	12.08	-0.39	8.53e-18	2.43e-17	promoter-TSS (An07g05260)	381	An07g05250	0.381567	0.608344
3911	AM270981	725955	729544	3590	*	14.04	13.94	14.13	-0.19	4.24e-10	8.64e-10	Intergenic	-3006	An02g03150	0.973043	0.608344
6431	AM270982	987862	988306	445	*	9.75	9.66	9.84	-0.18	0.0356	0.0441	promoter-TSS (An03g04580)	-122	An03g04580	-0.0498307	0.608287
2008	AM270980	934843	936535	1693	*	12.47	12.25	12.66	-0.41	4.92e-27	1.95e-26	promoter-TSS (An01g03950)	29	An01g03960	-0.490664	0.607964
3376	AM270996	359611	363800	4190	*	13.01	12.89	13.13	-0.24	1.91e-13	4.51e-13	promoter-TSS (An17g01510)	-779	An17g01510	0.975911	0.607669
1557	AM270981	1797361	1798549	1189	*	12.18	11.9	12.4	-0.5	2.22e-35	1.14e-34	promoter-TSS (An02g07520)	-499	An02g07520	-0.0693306	0.606355
3243	AM270993	610056	611334	1279	*	11.75	11.57	11.91	-0.35	2.39e-14	5.86e-14	promoter-TSS (An14g02440)	-163	An14g02440	-0.362052	0.606355
3924	AM270993	79500	79896	397	*	10.34	10.09	10.55	-0.46	5.16e-10	1.05e-09	promoter-TSS (An14g00310)	-335	An14g00310	-0.0345705	0.604257
4060	AM270993	916069	920034	3966	*	13.97	13.89	14.05	-0.16	2.58e-09	5.07e-09	promoter-TSS (An14g03685)	-207	An14g03685	0.67543	0.603629
797	AM270993	134991	135294	304	*	9.96	9.1	10.49	-1.4	1e-61	1e-60	Intergenic	5390	An14g00510	-0.0566103	0.600987
3012	AM270995	1601761	1603743	1983	*	12.66	12.51	12.79	-0.28	4.32e-16	1.14e-15	promoter-TSS (An16g07150)	491	An16g07160	0.678837	0.599834
391	AM270983	1320031	1321296	1266	*	11.28	10.55	11.76	-1.21	1.6e-101	3.25e-100	promoter-TSS (An04g05380)	520	An04g05390	0.546191	0.599767
5881	AM270990	2403444	2403550	107	*	8.6	8.4	8.76	-0.36	0.00323	0.00438	promoter-TSS (An11g10020)	-150	An11g10020	-0.116751	0.599713
3930	AM270986	633111	634170	1060	*	11.75	11.6	11.88	-0.28	5.41e-10	1.1e-09	Intergenic	-1173	An07g03040	-0.0567121	0.595931
1597	AM270996	531842	533020	1179	*	10.96	10.55	11.28	-0.74	1.18e-34	5.88e-34	promoter-TSS (An17g02170)	-490	An17g02170	-0.0391198	0.59244
2817	AM270980	1489690	1491611	1922	*	12.82	12.67	12.95	-0.29	1.31e-17	3.71e-17	promoter-TSS (An01g06300)	-916	An01g06300	-0.604217	0.586174
3728	AM270985	566219	570147	3929	*	13.8	13.7	13.89	-0.19	4.31e-11	9.21e-11	Intergenic	-1079	An06g02268	0.391834	0.585846
5381	AM270994	1471832	1474034	2203	*	12.92	12.78	13.05	-0.27	0.000233	0.000345	promoter-TSS (An15g06310)	270	An15g06300	0.451068	0.581334
601	AM270988	1463957	1466821	2865	*	13.8	13.51	14.05	-0.53	5.48e-75	7.27e-74	promoter-TSS (An09g06425)	-688	An09g06425	0.188988	0.579863
4979	AM270993	1221834	1222399	566	*	11.12	11	11.24	-0.24	1.24e-05	1.99e-05	promoter-TSS (An14g05180)	37	An14g05180	0.462257	0.579515
4691	AM270994	110273	111067	795	*	11.07	10.91	11.22	-0.31	1.21e-06	2.06e-06	promoter-TSS (An15g00400)	-424	An15g00400	-0.0919047	0.578517
2379	AM270983	271958	272753	796	*	11.32	11.03	11.57	-0.54	3.82e-22	1.28e-21	promoter-TSS (An04g01110)	-365	An04g01110	0.081569	0.5767
3338	AM270987	825763	827602	1840	*	12.86	12.73	12.98	-0.25	1.13e-13	2.7e-13	Intergenic	-1423	An08g03550	0.093993	0.5767
3854	AM270997	472768	473979	1212	*	11.24	11.06	11.4	-0.34	2.23e-10	4.6e-10	promoter-TSS (An18g02290)	-25	An18g02290	-1.04231	0.576063
3926	AM270995	1756440	1756694	255	*	10.21	9.95	10.42	-0.47	5.31e-10	1.08e-09	Intergenic	-1064	An16g07780	-1.04642	0.574693
5409	AM270987	1572995	1573116	122	*	9.5	9.32	9.66	-0.34	0.000275	0.000405	promoter-TSS (An08g06590)	-146	An08g06590	-0.170955	0.574385
1507	AM270981	645111	646206	1096	*	11.11	10.72	11.42	-0.7	1.5e-36	7.9e-36	promoter-TSS (An02g02770)	-104	An02g02770	-1.05007	0.572576
6213	AM270990	674474	675191	718	*	10.74	10.65	10.81	-0.16	0.0147	0.0188	promoter-TSS (An11g02680)	-495	An11g02680	0.319935	0.572422
1214	AM270994	1268993	1269728	736	*	10.27	9.64	10.7	-1.06	9.88e-45	6.48e-44	promoter-TSS (An15g05440)	397	An15g05430	0.630477	0.571839
6328	AM270994	1552813	1554914	2102	*	13.45	13.42	13.48	-0.06	0.0225	0.0283	promoter-TSS (An15g06630)	60	An15g06630	0.322573	0.571839
202	AM270983	1260003	1260922	920	*	11.59	10.85	12.08	-1.23	7.05e-144	2.78e-142	promoter-TSS (An04g05130)	405	An04g05140	0.594124	0.569058
4017	AM270986	151862	152924	1063	*	11.41	11.25	11.55	-0.3	1.64e-09	3.25e-09	promoter-TSS (An07g00860)	-453	An07g00860	-0.418942	0.564565
4180	AM270983	1255779	1256461	683	*	10.39	10.17	10.58	-0.4	9.9e-09	1.89e-08	promoter-TSS (An04g05110)	-275	An04g05110	0.150422	0.564316
5406	AM270986	79958	81876	1919	*	12.5	12.43	12.57	-0.13	0.000273	0.000401	promoter-TSS (An07g00440)	257	An07g00430	0.846445	0.562265
2321	AM270987	1713150	1713783	634	*	10.66	10.29	10.96	-0.67	6.63e-23	2.28e-22	promoter-TSS (An08g07190)	510	An08g07180	-0.706737	0.561415
4689	AM270981	2648301	2649791	1491	*	12.38	12.28	12.46	-0.18	1.18e-06	2.01e-06	promoter-TSS (An02g10710)	-665	An02g10700	-0.128258	0.558631
3764	AM270993	1284089	1285739	1651	*	12.17	12.03	12.29	-0.26	6.72e-11	1.42e-10	promoter-TSS (An14g05470)	-793	An14g05470	0.0559891	0.557855
5116	AM270994	846510	846739	230	*	9.51	9.31	9.69	-0.38	3.51e-05	5.47e-05	promoter-TSS (An15g03490)	-455	An15g03470	-0.489106	0.556215
2170	AM270991	106031	108121	2091	*	12.75	12.57	12.91	-0.35	8.6e-25	3.15e-24	promoter-TSS (An12g00420)	-580	An12g00420	0.553073	0.55585
5767	AM270995	877190	878308	1119	*	11.65	11.58	11.72	-0.14	0.00195	0.0027	promoter-TSS (An16g03910)	-668	An16g03910	-0.0532911	0.554857
1916	AM270984	396231	397597	1367	*	11.85	11.57	12.08	-0.5	1.62e-28	6.72e-28	promoter-TSS (An05g01660)	755	An05g01670	0.696001	0.55048
337	AM270997	1387130	1389489	2360	*	13.52	13.15	13.82	-0.68	1.78e-110	4.21e-109	promoter-TSS (An18g06070)	-203	An18g06070	-0.389126	0.549693
5125	AM270980	989742	992170	2429	*	12.76	12.69	12.83	-0.15	3.76e-05	5.84e-05	promoter-TSS (An01g04220)	-249	An01g04220	1.119	0.543739
5891	AM270980	2099137	2099285	149	*	9.22	9.06	9.36	-0.3	0.00339	0.00458	promoter-TSS (An01g08820)	-149	An01g08830	-0.14526	0.537229
4666	AM270992	162178	163023	846	*	10.78	10.61	10.93	-0.32	9.68e-07	1.65e-06	promoter-TSS (An13g00710)	448	An13g00700	-0.720535	0.533483
4602	AM270986	2279265	2279428	164	*	9.26	8.96	9.51	-0.54	5.98e-07	1.03e-06	promoter-TSS (An07g10140)	-352	An07g10140	0.672059	0.528459
502	AM270987	1422819	1423260	442	*	10.34	9.39	10.91	-1.51	1.27e-84	2.01e-83	promoter-TSS (An08g06040)	691	An08g06030	-0.0486453	0.527214
1258	AM270991	1818087	1818924	838	*	11.9	11.56	12.17	-0.61	2.4e-43	1.52e-42	promoter-TSS (An12g07570)	-20	An12g07560	-0.378263	0.514573
634	AM270995	389813	390804	992	*	11.98	11.52	12.33	-0.8	2.99e-72	3.75e-71	promoter-TSS (An16g01810)	-404	An16g01820	0.0453701	0.51273
977	AM270987	1898124	1899764	1641	*	11.74	11.32	12.06	-0.73	7.22e-54	5.88e-53	promoter-TSS (An08g07940)	616	An08g07950	-0.350125	0.507725
466	AM270996	457438	459937	2500	*	13.58	13.27	13.84	-0.57	1.26e-89	2.16e-88	Intergenic	1698	An17g01915	0.779039	0.507654
5156	AM270996	455990	456729	740	*	11.9	11.81	11.98	-0.18	4.75e-05	7.34e-05	promoter-TSS (An17g01905)	-630	An17g01915	0.779039	0.507654
5975	AM270981	601970	603449	1480	*	12.74	12.69	12.79	-0.1	0.00501	0.00667	promoter-TSS (An02g02580)	-282	An02g02580	0.966963	0.503455
3280	AM270981	1105416	1106256	841	*	11.36	11.15	11.55	-0.4	4.31e-14	1.05e-13	promoter-TSS (An02g04620)	176	An02g04610	-0.363391	0.501601
4423	AM270991	1852772	1853994	1223	*	11.75	11.62	11.86	-0.24	1.2e-07	2.17e-07	promoter-TSS (An12g07710)	-898	An12g07710	0.0642306	0.499182
2002	AM270995	897806	898588	783	*	11.15	10.81	11.42	-0.61	3.63e-27	1.45e-26	promoter-TSS (An16g04000)	358	An16g03990	1.13102	0.497104
3895	AM270990	2155212	2155668	457	*	9.25	8.9	9.54	-0.65	3.44e-10	7.02e-10	promoter-TSS (An11g09110)	37	An11g09110	-0.0822008	0.496465
6366	AM270986	1473624	1474153	530	*	9.97	9.88	10.05	-0.18	0.0266	0.0332	promoter-TSS (An07g06880)	326	An07g06870	-0.726889	0.495379
4903	AM270988	1328373	1332044	3672	*	13.47	13.4	13.54	-0.14	7.37e-06	1.2e-05	promoter-TSS (An09g05820)	-2	An09g05820	0.645047	0.491829
4413	AM270987	1658427	1659600	1174	*	12.15	11.92	12.34	-0.43	1.06e-07	1.91e-07	promoter-TSS (An08g06950)	29	An08g06950	0.778722	0.491432
4371	AM270990	524408	524582	175	*	8.29	7.88	8.6	-0.73	6.71e-08	1.22e-07	promoter-TSS (An11g02110)	-350	An11g02110	-0.165493	0.49028
3592	AM270994	737825	738166	342	*	10.03	9.72	10.29	-0.57	6.27e-12	1.39e-11	promoter-TSS (An15g02910)	444	An15g02920	-1.19025	0.489339
3430	AM270995	1043310	1043495	186	*	8.74	8.23	9.11	-0.89	4.27e-13	9.91e-13	promoter-TSS (An16g04580)	105	An16g04570	0.109789	0.488978
4168	AM270983	1136874	1137051	178	*	9.32	9	9.59	-0.58	9.16e-09	1.75e-08	promoter-TSS (An04g04560)	-133	An04g04560	0.551639	0.488673
2430	AM270981	3043100	3043286	187	*	10.58	10.23	10.86	-0.63	1.43e-21	4.7e-21	promoter-TSS (An02g12560)	-122	An02g12560	1.16697	0.487313
6329	AM270994	1569491	1570039	549	*	10.68	10.6	10.75	-0.16	0.0225	0.0284	promoter-TSS (An15g06670)	-224	An15g06660	0.0874247	0.484722
1143	AM270993	969983	971277	1295	*	11.76	11.4	12.04	-0.64	1.88e-47	1.31e-46	promoter-TSS (An14g03890)	542	An14g03900	0.189458	0.481783
2092	AM270996	513468	514200	733	*	11.37	11.06	11.62	-0.56	6.04e-26	2.3e-25	promoter-TSS (An17g02110)	-476	An17g02100	0.0906593	0.470942
5735	AM270992	183761	184633	873	*	11.56	11.38	11.71	-0.33	0.00167	0.00231	promoter-TSS (An13g00793)	-292	An13g00793	0.228816	0.46887
5936	AM270988	1447704	1448572	869	*	10.91	10.82	10.99	-0.17	0.00418	0.00561	Intergenic	-1147	An09g06360	-0.123995	0.468821
2261	AM270986	723624	724283	660	*	10.87	10.53	11.14	-0.62	1.06e-23	3.72e-23	promoter-TSS (An07g03380)	-347	An07g03380	-0.0994915	0.460548
678	AM270984	514298	515434	1137	*	11.97	11.55	12.29	-0.74	5.52e-69	6.49e-68	promoter-TSS (An05g02300)	367	An05g02290	0.25015	0.460062
5165	AM270990	431268	432453	1186	*	11.75	11.64	11.85	-0.21	4.99e-05	7.7e-05	promoter-TSS (An11g01790)	540	An11g01780	0.434991	0.458318
801	AM270984	541968	543519	1552	*	12.12	11.75	12.41	-0.67	1.42e-61	1.41e-60	promoter-TSS (An05g02420)	383	An05g02430	1.25158	0.454029
615	AM270991	1622653	1623911	1259	*	11.71	11.16	12.1	-0.95	1.67e-73	2.16e-72	promoter-TSS (An12g06770)	614	An12g06760	-0.381073	0.452959
296	AM270987	2115381	2117117	1737	*	12.47	11.99	12.82	-0.83	2.18e-119	5.87e-118	promoter-TSS (An08g08870)	169	An08g08880	1.25429	0.451588
5084	AM270987	1077893	1078490	598	*	10.6	10.45	10.73	-0.28	2.87e-05	4.5e-05	promoter-TSS (An08g04450)	-282	An08g04460	-0.118234	0.447049
1882	AM270993	143702	144672	971	*	11.8	11.53	12.02	-0.49	6.16e-29	2.61e-28	promoter-TSS (An14g00530)	-386	An14g00530	0.0667385	0.447033
4642	AM270987	2516270	2516771	502	*	10.48	10.3	10.64	-0.34	8.06e-07	1.38e-06	promoter-TSS (An08g10520)	-488	An08g10520	0.115474	0.437114
6398	AM270983	1606994	1607608	615	*	10.7	10.63	10.76	-0.14	0.0305	0.038	promoter-TSS (An04g06490)	254	An04g06480	1.27366	0.435358
53	AM270997	1399510	1401888	2379	*	13.12	12.36	13.62	-1.25	1.29e-289	1.94e-287	promoter-TSS (An18g06150)	-62	An18g06150	1.27612	0.432887
4475	AM270990	132936	133745	810	*	10.99	10.83	11.13	-0.3	1.95e-07	3.47e-07	promoter-TSS (An11g00460)	-290	An11g00460	-0.108525	0.432186
3884	AM270981	821730	822139	410	*	9.64	9.33	9.89	-0.56	2.92e-10	5.99e-10	promoter-TSS (An02g03430)	-993	An02g03430	1.36589	0.430836
5565	AM270991	1839988	1841066	1079	*	10.94	10.84	11.04	-0.2	0.00068	0.000972	promoter-TSS (An12g07640)	-868	An12g07640	1.0147	0.430836
4565	AM270981	1455077	1458202	3126	*	12.91	12.82	12.99	-0.17	4.93e-07	8.6e-07	promoter-TSS (An02g06270)	479	An02g06260	1.36589	0.430836
5385	AM270988	333114	334808	1695	*	12.5	12.43	12.56	-0.13	0.000237	0.00035	promoter-TSS (An09g01560)	568	An09g01570	1.36589	0.430836
2199	AM270983	291408	292646	1239	*	12.15	11.93	12.35	-0.42	2.24e-24	8.11e-24	promoter-TSS (An04g01180)	-403	An04g01180	0.250753	0.429865
4533	AM270986	2338782	2340507	1726	*	13.27	13.19	13.35	-0.16	3.7e-07	6.5e-07	promoter-TSS (An07g10430)	632	An07g10440	-0.591411	0.429094
638	AM270990	2340090	2341569	1480	*	12.43	12.06	12.73	-0.68	4.95e-72	6.18e-71	promoter-TSS (An11g09770)	21	An11g09775	-0.953416	0.4271
508	AM270981	3038113	3040769	2657	*	13.74	13.43	13.99	-0.57	8.8e-84	1.38e-82	promoter-TSS (An02g12520)	87	An02g12520	0.781821	0.425125
51	AM270981	1426186	1429134	2949	*	13.57	12.92	14.01	-1.1	1.65e-293	2.57e-291	promoter-TSS (An02g06110)	-237	An02g06110	-0.712358	0.424162
4367	AM270990	1325572	1327119	1548	*	12.27	12.17	12.37	-0.2	6.61e-08	1.21e-07	promoter-TSS (An11g05440)	-407	An11g05450	0.0860972	0.418585
2791	AM270997	1523985	1524799	815	*	11.15	10.86	11.4	-0.55	7.3e-18	2.08e-17	promoter-TSS (An18g06770)	-310	An18g06760	-0.0423326	0.416129
233	AM270981	3456403	3457986	1584	*	12.68	12.13	13.07	-0.94	2.26e-135	7.71e-134	promoter-TSS (An02g14270)	-443	An02g14270	-0.093437	0.415291
2283	AM270984	86740	87618	879	*	11.67	11.42	11.88	-0.46	2.62e-23	9.13e-23	promoter-TSS (An05g00370)	-633	An05g00370	0.0938761	0.414607
2468	AM270986	1765975	1766136	162	*	9.67	9.15	10.04	-0.89	4.23e-21	1.36e-20	promoter-TSS (An07g08100)	727	An07g08110	-0.242197	0.405741
478	AM270987	2520023	2521395	1373	*	12.58	12.2	12.89	-0.69	5.69e-88	9.49e-87	promoter-TSS (An08g10530)	250	An08g10540	0.139278	0.405465
4294	AM270986	1499129	1499518	390	*	9.69	9.43	9.92	-0.49	3.31e-08	6.13e-08	promoter-TSS (An07g07010)	8	An07g07020	0.114982	0.405282
3216	AM270980	2172331	2172488	158	*	9.13	8.65	9.48	-0.83	1.65e-14	4.08e-14	promoter-TSS (An01g09070)	-349	An01g09070	0.974346	0.403889
5164	AM270986	1646789	1646911	123	*	8.2	7.89	8.46	-0.57	4.97e-05	7.66e-05	promoter-TSS (An07g07590)	-158	An07g07580	0.206795	0.403609
3411	AM270981	2539269	2539867	599	*	10.62	10.36	10.84	-0.48	3.19e-13	7.44e-13	promoter-TSS (An02g10200)	-433	An02g10200	0.0529444	0.401327
2900	AM270994	49564	49703	140	*	9.28	8.8	9.64	-0.84	6.04e-17	1.66e-16	promoter-TSS (An15g00170)	-194	An15g00170	-0.0554631	0.398909
3233	AM270994	50100	53700	3601	*	13.89	13.77	14	-0.23	2.14e-14	5.28e-14	Intergenic	-2460	An15g00170	-0.0554631	0.398909
1162	AM270997	442694	444793	2100	*	12.85	12.59	13.07	-0.48	1.45e-46	9.96e-46	promoter-TSS (An18g02180)	99	An18g02180	1.48458	0.39535
3214	AM270997	399675	400413	739	*	11.13	10.89	11.34	-0.44	1.61e-14	3.99e-14	promoter-TSS (An18g01960)	-351	An18g01960	-0.093684	0.39535
868	AM270997	905033	906853	1821	*	12.08	11.71	12.38	-0.67	6.79e-59	6.23e-58	Intergenic	-1192	An18g03960	0.0713773	0.394247
4900	AM270986	833264	833754	491	*	10.52	10.36	10.67	-0.3	7.24e-06	1.18e-05	promoter-TSS (An07g03930)	-908	An07g03930	0.43931	0.393591
2703	AM270990	1918907	1919639	733	*	10.35	9.99	10.64	-0.64	1.49e-18	4.38e-18	promoter-TSS (An11g08040)	-365	An11g08040	-1.09737	0.392789
4446	AM270980	2094370	2094875	506	*	10.89	10.71	11.04	-0.33	1.49e-07	2.67e-07	Intergenic	4221	An01g08820	-0.111488	0.39128
2982	AM270986	988110	988963	854	*	11.51	11.29	11.7	-0.41	2.75e-16	7.34e-16	promoter-TSS (An07g04650)	-625	An07g04650	0.0782633	0.387573
5632	AM270981	2864720	2865290	571	*	10.3	10.16	10.43	-0.27	0.00099	0.0014	promoter-TSS (An02g11710)	-204	An02g11700	0.124588	0.386834
2907	AM270986	2298699	2299239	541	*	10.39	10.05	10.67	-0.63	7.1e-17	1.94e-16	promoter-TSS (An07g10240)	-171	An07g10240	-0.107219	0.385835
2286	AM270981	1572294	1572697	404	*	10.59	10.21	10.89	-0.68	2.79e-23	9.73e-23	promoter-TSS (An02g06670)	-444	An02g06670	0.293085	0.385067
6435	AM270995	651993	652390	398	*	9.8	9.71	9.89	-0.18	0.0362	0.0449	promoter-TSS (An16g03010)	-249	An16g03000	0.182309	0.384636
4394	AM270980	3492848	3492991	144	*	8.78	8.42	9.07	-0.64	8.89e-08	1.61e-07	promoter-TSS (An01g14620)	-291	An01g14620	0.737576	0.38411
3170	AM270983	849320	850158	839	*	11.47	11.23	11.68	-0.45	7.4e-15	1.86e-14	promoter-TSS (An04g03360)	-397	An04g03360	0.0461945	0.377869
3391	AM270988	676640	677202	563	*	11.05	10.83	11.24	-0.41	2.57e-13	6.05e-13	promoter-TSS (An09g03030)	-227	An09g03030	0.0750634	0.377736
2052	AM270988	1567703	1568639	937	*	10.74	10.37	11.04	-0.67	1.85e-26	7.18e-26	promoter-TSS (An09g06800)	-306	An09g06810	0.149768	0.372996
6057	AM270981	210022	211769	1748	*	11.89	11.83	11.95	-0.12	0.00744	0.00978	promoter-TSS (An02g00990)	-722	An02g00990	-0.102527	0.364262
5181	AM270986	1197349	1199195	1847	*	12.54	12.47	12.61	-0.14	5.71e-05	8.78e-05	promoter-TSS (An07g05590)	-188	An07g05590	-1.60057	0.362642
6197	AM270992	446935	447847	913	*	11.87	11.81	11.92	-0.11	0.0137	0.0176	promoter-TSS (An13g01810)	392	An13g01820	1.57101	0.360525
3167	AM270983	113468	114835	1368	*	11.8	11.61	11.97	-0.36	6.77e-15	1.7e-14	promoter-TSS (An04g00530)	312	An04g00540	1.31528	0.356099
2030	AM270983	889666	892725	3060	*	12.62	12.42	12.8	-0.38	1.04e-26	4.08e-26	promoter-TSS (An04g03560)	-19	An04g03560	1.46352	0.352344
2976	AM270995	1907447	1907855	409	*	10.03	9.66	10.33	-0.67	2.31e-16	6.17e-16	promoter-TSS (An16g08450)	-331	An16g08450	-0.106593	0.346072
3296	AM270980	2614511	2617778	3268	*	13.64	13.52	13.75	-0.23	6.21e-14	1.5e-13	promoter-TSS (An01g11090)	-101	An01g11090	0.742984	0.34126
3022	AM270988	790643	792093	1451	*	12.56	12.41	12.69	-0.28	5.16e-16	1.36e-15	promoter-TSS (An09g03470)	646	An09g03460	0.65035	0.335904
6128	AM270987	1830554	1830927	374	*	10.04	9.93	10.15	-0.22	0.01	0.013	promoter-TSS (An08g07600)	-75	An08g07600	-0.169091	0.334343
6016	AM270987	299860	300050	191	*	8.63	8.45	8.79	-0.33	0.00607	0.00803	promoter-TSS (An08g01390)	-205	An08g01390	0.331479	0.333256
4917	AM270997	1074743	1075036	294	*	9.04	8.76	9.27	-0.51	8.11e-06	1.31e-05	promoter-TSS (An18g04570)	-13	An18g04570	0.125042	0.333183
1265	AM270987	125280	126975	1696	*	12.91	12.67	13.12	-0.45	3.82e-43	2.41e-42	promoter-TSS (An08g00650)	-351	An08g00650	-1.70748	0.331605
2067	AM270981	1709285	1710863	1579	*	12.74	12.55	12.91	-0.36	3.16e-26	1.22e-25	promoter-TSS (An02g07160)	-995	An02g07160	0.858963	0.330944
3944	AM270986	1293922	1294533	612	*	10.99	10.8	11.15	-0.35	6.25e-10	1.26e-09	promoter-TSS (An07g06040)	-190	An07g06040	-0.128368	0.329371
2684	AM270986	1357752	1358451	700	*	10.86	10.56	11.1	-0.54	9.24e-19	2.74e-18	promoter-TSS (An07g06350)	-293	An07g06340	-0.109992	0.327409
5573	AM270994	1652960	1653393	434	*	9.81	9.66	9.95	-0.29	0.000725	0.00104	promoter-TSS (An15g06960)	-465	An15g06960	0.663638	0.327409
4189	AM270986	1722799	1723980	1182	*	11.84	11.7	11.96	-0.26	1.07e-08	2.03e-08	promoter-TSS (An07g07890)	453	An07g07900	0.531664	0.327251
3164	AM270981	367222	367680	459	*	9.9	9.53	10.19	-0.66	6.67e-15	1.68e-14	promoter-TSS (An02g01615)	-50	An02g01610	0.0817804	0.325835
4424	AM270980	1283097	1284222	1126	*	12.04	11.92	12.15	-0.23	1.21e-07	2.19e-07	promoter-TSS (An01g05370)	156	An01g05380	-0.885619	0.325452
4574	AM270982	530126	531025	900	*	11.2	11.05	11.33	-0.28	5.15e-07	8.96e-07	promoter-TSS (An03g02700)	-337	An03g02710	0.699523	0.323645
4581	AM270991	2306622	2307648	1027	*	11.3	11.16	11.44	-0.28	5.43e-07	9.44e-07	promoter-TSS (An12g09870)	349	An12g09880	1.3524	0.323532
6254	AM270981	2584064	2584355	292	*	9.33	9.21	9.44	-0.24	0.0163	0.0207	promoter-TSS (An02g10380)	-72	An02g10390	0.0875061	0.321501
4397	AM270991	2296104	2296799	696	*	10.37	10.17	10.55	-0.38	9.43e-08	1.71e-07	promoter-TSS (An12g09810)	-597	An12g09810	0.298422	0.319346
5118	AM270987	1816737	1820171	3435	*	13.7	13.63	13.76	-0.13	3.56e-05	5.54e-05	Intergenic	-2169	An08g07560	-0.15277	0.316751
3596	AM270987	180685	180991	307	*	9.23	8.82	9.54	-0.73	6.74e-12	1.49e-11	promoter-TSS (An08g00910)	-291	An08g00910	-0.15807	0.312153
1112	AM270995	48678	50617	1940	*	12.96	12.7	13.17	-0.47	2.24e-48	1.6e-47	promoter-TSS (An16g00220)	-857	An16g00220	-0.220579	0.305977
260	AM270990	716211	717370	1160	*	12.26	11.73	12.65	-0.92	3.31e-126	1.01e-124	promoter-TSS (An11g02810)	-650	An11g02810	1.79224	0.305276
5672	AM270993	1140261	1140778	518	*	10.07	9.93	10.2	-0.27	0.00122	0.00171	promoter-TSS (An14g04790)	-121	An14g04790	0.135857	0.3036
1912	AM270987	1346080	1347724	1645	*	11.62	11.32	11.87	-0.55	1.34e-28	5.6e-28	promoter-TSS (An08g05610)	640	An08g05620	1.80296	0.302542
1989	AM270986	1470990	1472616	1627	*	11.79	11.52	12.02	-0.5	1.9e-27	7.62e-27	promoter-TSS (An07g06860)	167	An07g06850	0.760074	0.302014
5626	AM270982	946711	947290	580	*	9.97	9.82	10.1	-0.27	0.00096	0.00136	promoter-TSS (An03g04380)	140	An03g04370	-1.7111	0.300715
5423	AM270993	1214817	1215099	283	*	9.2	9	9.37	-0.37	0.000308	0.000453	promoter-TSS (An14g05140)	-96	An14g05150	0.142177	0.295447
2853	AM270981	596114	598650	2537	*	13.59	13.47	13.7	-0.24	2.36e-17	6.6e-17	promoter-TSS (An02g02560)	-83	An02g02560	1.03635	0.293444
6370	AM270982	247786	248618	833	*	10.82	10.75	10.88	-0.14	0.0275	0.0344	promoter-TSS (An03g01300)	82	An03g01300	-0.408806	0.285835
3696	AM270997	1527767	1528576	810	*	11.29	11.1	11.46	-0.36	2.86e-11	6.17e-11	promoter-TSS (An18g06780)	372	An18g06790	1.33961	0.283892
5471	AM270990	1288608	1288983	376	*	9.89	9.74	10.02	-0.29	0.000407	0.000592	promoter-TSS (An11g05310)	-246	An11g05310	0.178155	0.282894
3659	AM270990	409370	409676	307	*	9.78	9.47	10.04	-0.58	1.66e-11	3.62e-11	promoter-TSS (An11g01680)	-230	An11g01680	1.14126	0.281813
1111	AM270981	3419921	3420507	587	*	11.69	11.32	11.99	-0.67	2.18e-48	1.56e-47	Intergenic	4332	An02g14130	-0.830626	0.277503
3384	AM270981	3418985	3419523	539	*	11.75	11.57	11.9	-0.33	2.15e-13	5.06e-13	Intergenic	5292	An02g14130	-0.830626	0.277503
5072	AM270981	3416536	3416675	140	*	10.06	9.89	10.22	-0.33	2.69e-05	4.22e-05	Intergenic	7940	An02g14130	-0.830626	0.277503
1760	AM270981	3420812	3422836	2025	*	13.6	13.43	13.75	-0.32	3.69e-31	1.67e-30	Intergenic	2722	An02g14130	-0.830626	0.277503
4991	AM270981	3417318	3417747	430	*	11.21	11.08	11.33	-0.25	1.38e-05	2.2e-05	Intergenic	7013	An02g14130	-0.830626	0.277503
227	AM270986	767413	769381	1969	*	13.14	12.67	13.5	-0.82	1.8e-137	6.33e-136	promoter-TSS (An07g03660)	384	An07g03650	0.868144	0.277126
107	AM270994	964275	967530	3256	*	13.91	13.38	14.29	-0.91	3.44e-213	2.56e-211	promoter-TSS (An15g04070)	282	An15g04080	0.971586	0.274852
1386	AM270997	949246	950311	1066	*	11.72	11.39	11.99	-0.6	1.23e-39	7.09e-39	Intergenic	-1751	An18g04100	-0.597163	0.273858
4373	AM270990	1232954	1233427	474	*	9.31	9.01	9.56	-0.55	6.79e-08	1.24e-07	promoter-TSS (An11g04970)	-829	An11g04970	1.92356	0.269601
2433	AM270991	2535002	2536655	1654	*	12.21	11.98	12.4	-0.43	1.63e-21	5.33e-21	promoter-TSS (An12g10830)	599	An12g10820	1.92356	0.269601
4770	AM270987	1342203	1342543	341	*	9.97	9.77	10.15	-0.39	2.5e-06	4.17e-06	promoter-TSS (An08g05590)	-242	An08g05590	0.176436	0.269417
414	AM270993	654695	655654	960	*	12.07	11.58	12.44	-0.86	4.69e-98	9.03e-97	promoter-TSS (An14g02620)	-415	An14g02630	0.268588	0.269013
2109	AM270991	1366375	1367685	1311	*	12.29	12.08	12.47	-0.4	1.06e-25	3.99e-25	promoter-TSS (An12g05510)	332	An12g05520	1.92699	0.269013
5623	AM270982	1411172	1411696	525	*	11.04	10.94	11.13	-0.19	0.000954	0.00135	promoter-TSS (An03g06300)	-428	An03g06300	1.05019	0.265734
6152	AM270987	1069782	1070134	353	*	9.57	9.45	9.69	-0.24	0.0109	0.0141	promoter-TSS (An08g04410)	-99	An08g04420	-0.176152	0.264441
4080	AM270983	77154	77921	768	*	10.59	10.36	10.79	-0.42	3.1e-09	6.06e-09	promoter-TSS (An04g00400)	-872	An04g00400	0.0911232	0.262786
6084	AM270988	968096	968704	609	*	10.14	10.03	10.23	-0.2	0.00843	0.011	promoter-TSS (An09g04335)	-614	An09g04335	1.47116	0.262031
3859	AM270995	845464	846029	566	*	11.58	11.42	11.73	-0.31	2.42e-10	4.99e-10	Intergenic	-1131	An16g03790	-0.123105	0.259425
6437	AM270986	1510868	1511796	929	*	10.96	10.89	11.02	-0.13	0.0364	0.0451	promoter-TSS (An07g07090)	85	An07g07080	0.428737	0.256664
1393	AM270995	1059353	1060533	1181	*	11.85	11.54	12.11	-0.57	1.85e-39	1.06e-38	promoter-TSS (An16g04670)	-485	An16g04680	0.185655	0.254095
3299	AM270986	2301209	2301795	587	*	10.6	10.32	10.83	-0.51	6.36e-14	1.54e-13	promoter-TSS (An07g10260)	172	An07g10250	-0.239864	0.252885
1389	AM270981	1606919	1607968	1050	*	11.58	11.21	11.88	-0.66	1.41e-39	8.11e-39	promoter-TSS (An02g06790)	436	An02g06800	1.47537	0.251569
5862	AM270991	381516	381640	125	*	8.4	8.19	8.58	-0.39	0.00288	0.00392	promoter-TSS (An12g01380)	-295	An12g01380	1.29625	0.249288
4940	AM270997	1201737	1203784	2048	*	12.56	12.48	12.64	-0.15	9.71e-06	1.57e-05	promoter-TSS (An18g05260)	-114	An18g05250	1.10077	0.24296
6387	AM270997	990560	990896	337	*	9.9	9.8	10	-0.2	0.0288	0.0359	promoter-TSS (An18g04230)	-174	An18g04240	0.101997	0.242681
5137	AM270981	171580	172024	445	*	9.84	9.66	10.01	-0.35	4.05e-05	6.27e-05	promoter-TSS (An02g00800)	561	An02g00790	-1.87531	0.242576
2012	AM270983	1370163	1370628	466	*	9.93	9.4	10.31	-0.91	5.61e-27	2.22e-26	promoter-TSS (An04g05600)	-80	An04g05600	0.511234	0.241555
611	AM270994	56789	57426	638	*	11.21	10.62	11.62	-1	4.43e-74	5.77e-73	Intergenic	-1654	An15g00180	-1.87842	0.240984
2202	AM270994	54682	56055	1374	*	12.53	12.34	12.7	-0.36	2.53e-24	9.16e-24	promoter-TSS (An15g00180)	85	An15g00180	-1.87842	0.240984
6100	AM270987	587056	587653	598	*	10.24	10.13	10.34	-0.21	0.00884	0.0115	promoter-TSS (An08g02490)	216	An08g02500	0.125927	0.239757
4436	AM270997	438773	439583	811	*	10.92	10.75	11.07	-0.32	1.41e-07	2.53e-07	promoter-TSS (An18g02150)	34	An18g02160	-2.04411	0.239442
5082	AM270987	713919	717038	3120	*	13.4	13.33	13.46	-0.13	2.85e-05	4.47e-05	promoter-TSS (An08g03110)	-627	An08g03110	-2.04411	0.239442
5498	AM270993	202426	205761	3336	*	13.55	13.5	13.59	-0.1	0.000461	0.000667	Intergenic	-1132	An14g00720	-2.04411	0.239442
5470	AM270995	1890788	1891301	514	*	10	9.84	10.13	-0.29	0.0004	0.000582	promoter-TSS (An16g08370)	-158	An16g08370	-0.196637	0.239122
1787	AM270980	2914695	2915189	495	*	10.66	10.23	10.99	-0.76	9.81e-31	4.37e-30	promoter-TSS (An01g12360)	-338	An01g12370	0.104394	0.236832
4685	AM270981	3622235	3622928	694	*	10.62	10.45	10.78	-0.32	1.13e-06	1.93e-06	promoter-TSS (An02g14980)	-223	An02g14990	-0.10555	0.236075
6346	AM270982	1113714	1114446	733	*	10.56	10.48	10.63	-0.15	0.025	0.0314	promoter-TSS (An03g05010)	-447	An03g05010	0.125514	0.235953
1539	AM270981	3056193	3056744	552	*	10.08	9.49	10.49	-1.01	8.33e-36	4.31e-35	promoter-TSS (An02g12610)	-190	An02g12620	-0.190034	0.235398
496	AM270980	465583	466910	1328	*	12.59	12.19	12.9	-0.71	2.64e-85	4.24e-84	promoter-TSS (An01g01940)	-832	An01g01940	0.319845	0.234176
1434	AM270987	1291108	1293249	2142	*	13.05	12.82	13.25	-0.43	1.76e-38	9.77e-38	promoter-TSS (An08g05380)	366	An08g05370	1.77617	0.229588
5751	AM270981	904830	904934	105	*	9.82	9.67	9.96	-0.28	0.00179	0.00248	promoter-TSS (An02g03810)	-279	An02g03810	-0.584243	0.228668
1862	AM270981	1891944	1893928	1985	*	13.07	12.88	13.24	-0.36	2.7e-29	1.16e-28	promoter-TSS (An02g07870)	-937	An02g07870	-0.139104	0.227902
598	AM270987	544392	546574	2183	*	12.54	12.17	12.83	-0.66	2.03e-75	2.7e-74	Intergenic	-15800	An08g02400	0.208651	0.227652
6163	AM270987	555922	556996	1075	*	11.09	11.02	11.16	-0.14	0.0115	0.0149	Intergenic	-4824	An08g02400	0.208651	0.227652
4512	AM270993	1121105	1121553	449	*	9.93	9.7	10.13	-0.43	2.9e-07	5.12e-07	promoter-TSS (An14g04710)	-568	An14g04710	-0.210015	0.2274
534	AM270995	1884485	1886312	1828	*	12.12	11.67	12.46	-0.79	2.47e-81	3.68e-80	promoter-TSS (An16g08350)	53	An16g08350	0.523333	0.225423
4344	AM270981	2361042	2361576	535	*	10.18	9.93	10.4	-0.47	5.13e-08	9.41e-08	promoter-TSS (An02g09480)	-281	An02g09480	0.112926	0.225164
3291	AM270986	1851671	1851831	161	*	9.51	9.09	9.83	-0.74	5.5e-14	1.33e-13	promoter-TSS (An07g08480)	-261	An07g08470	0.26071	0.225145
2180	AM270990	2707891	2708269	379	*	9.62	9.04	10.04	-0.99	1.14e-24	4.15e-24	promoter-TSS (An11g11240)	-17	An11g11240	-0.14469	0.223033
964	AM270983	1377633	1378199	567	*	11.33	10.87	11.69	-0.81	1.55e-54	1.28e-53	promoter-TSS (An04g05630)	-639	An04g05630	0.0853785	0.222897
4834	AM270995	950637	951088	452	*	10.07	9.88	10.24	-0.36	4.21e-06	6.93e-06	promoter-TSS (An16g04150)	-246	An16g04150	-0.276103	0.22171
661	AM270997	1002541	1005615	3075	*	13.89	13.59	14.14	-0.55	5.82e-70	7.01e-69	promoter-TSS (An18g04295)	-369	An18g04295	-1.52496	0.22081
643	AM270983	601472	602079	608	*	10.76	10.06	11.23	-1.17	2.39e-71	2.96e-70	promoter-TSS (An04g02290)	-397	An04g02300	0.197522	0.220472
3968	AM270986	1967251	1968802	1552	*	12.53	12.42	12.64	-0.23	8.85e-10	1.78e-09	Intergenic	-1111	An07g08880	0.171598	0.219749
3788	AM270987	699538	699680	143	*	8.02	7.44	8.44	-1	1.03e-10	2.16e-10	promoter-TSS (An08g03050)	53	An08g03040	-0.215301	0.216241
4502	AM270994	1494102	1494486	385	*	10.29	10.09	10.47	-0.38	2.62e-07	4.63e-07	promoter-TSS (An15g06380)	-105	An15g06380	0.177348	0.209836
6007	AM270991	2200205	2201378	1174	*	10.85	10.77	10.93	-0.17	0.00559	0.00741	promoter-TSS (An12g09350)	-389	An12g09350	0.258029	0.209693
3229	AM270980	861187	862338	1152	*	11.14	10.9	11.35	-0.45	2.03e-14	5e-14	promoter-TSS (An01g03570)	-290	An01g03570	0.0668107	0.20765
4867	AM270992	718364	720263	1900	*	12.41	12.32	12.49	-0.17	5.85e-06	9.57e-06	promoter-TSS (An13g03120)	-132	An13g03120	0.883477	0.207131
4538	AM270987	593225	593559	335	*	9.73	9.48	9.94	-0.46	3.82e-07	6.7e-07	promoter-TSS (An08g02520)	-212	An08g02530	-0.154137	0.20652
3427	AM270984	12387	12686	300	*	9.45	9.04	9.77	-0.73	4.1e-13	9.52e-13	promoter-TSS (An05g00050)	-203	An05g00050	0.0934939	0.202113
6181	AM270980	3319197	3320920	1724	*	12.56	12.51	12.6	-0.09	0.0126	0.0163	Intergenic	1515	An01g13870	-2.02127	0.198787
4703	AM270981	737964	738231	268	*	9.92	9.69	10.11	-0.42	1.35e-06	2.28e-06	promoter-TSS (An02g03160)	71	An02g03160	0.1297	0.198147
5644	AM270981	734754	737609	2856	*	13.62	13.57	13.67	-0.1	0.00107	0.0015	Intergenic	-1845	An02g03160	0.1297	0.198147
4137	AM270980	2271653	2271873	221	*	9.46	9.15	9.71	-0.55	6.36e-09	1.22e-08	promoter-TSS (An01g09500)	-77	An01g09490	-0.0959731	0.196934
3125	AM270986	2061773	2062304	532	*	10.63	10.35	10.87	-0.52	3.02e-15	7.7e-15	promoter-TSS (An07g09190)	-374	An07g09190	-0.21359	0.195311
4066	AM270995	2109744	2110073	330	*	9.49	9.18	9.75	-0.57	2.77e-09	5.42e-09	promoter-TSS (An16g09250)	-53	An16g09250	0.149929	0.188906
4323	AM270987	1870765	1871375	611	*	10.59	10.38	10.77	-0.39	4.37e-08	8.06e-08	promoter-TSS (An08g07830)	-419	An08g07830	-0.148991	0.188423
5719	AM270994	1065645	1065867	223	*	8.94	8.75	9.11	-0.36	0.00157	0.00219	promoter-TSS (An15g04530)	-711	An15g04530	2.26249	0.187062
768	AM270981	428279	429137	859	*	11.77	11.32	12.11	-0.79	1.21e-63	1.25e-62	promoter-TSS (An02g01860)	428	An02g01840	2.2679	0.185993
5370	AM270990	2704617	2705054	438	*	10.21	10.07	10.34	-0.27	0.00022	0.000327	promoter-TSS (An11g11230)	-93	An11g11230	0.102651	0.184784
2495	AM270993	1229903	1230336	434	*	10.22	9.84	10.53	-0.69	7.64e-21	2.44e-20	promoter-TSS (An14g05220)	244	An14g05230	1.11586	0.18282
5802	AM270997	1168346	1168666	321	*	9.74	9.6	9.86	-0.26	0.0023	0.00316	promoter-TSS (An18g05060)	-60	An18g05060	0.107016	0.181002
5257	AM270996	539133	540462	1330	*	11.4	11.3	11.49	-0.2	0.000113	0.000171	promoter-TSS (An17g02220)	-684	An17g02210	0.080888	0.180763
1185	AM270986	2080967	2081590	624	*	10.64	10.07	11.04	-0.96	9.33e-46	6.27e-45	promoter-TSS (An07g09270)	-202	An07g09270	-0.12869	0.180644
6273	AM270994	1402952	1403643	692	*	10.81	10.74	10.88	-0.14	0.018	0.0228	promoter-TSS (An15g06020)	-410	An15g06010	-0.18757	0.177976
3775	AM270980	995101	995457	357	*	9.72	9.41	9.98	-0.57	8.6e-11	1.82e-10	promoter-TSS (An01g04230)	-125	An01g04230	0.195607	0.177261
5650	AM270995	1930819	1931090	272	*	9.47	9.31	9.61	-0.3	0.0011	0.00155	promoter-TSS (An16g08520)	97	An16g08520	-1.18847	0.176376
5277	AM270994	491914	492460	547	*	10.73	10.6	10.85	-0.25	0.000126	0.000191	promoter-TSS (An15g01820)	23	An15g01820	0.601273	0.176236
3055	AM270994	1412092	1412358	267	*	9.98	9.6	10.28	-0.69	8.83e-16	2.3e-15	promoter-TSS (An15g06040)	-333	An15g06050	-0.243857	0.175895
1896	AM270995	803291	803706	416	*	9.91	9.35	10.31	-0.96	8.95e-29	3.76e-28	promoter-TSS (An16g03600)	-334	An16g03600	-0.445549	0.174168
4121	AM270980	139823	140910	1088	*	11.24	11.07	11.39	-0.32	5.15e-09	9.96e-09	Intergenic	-1447	An01g00550	1.45732	0.17232
5720	AM270986	1036114	1036435	322	*	9.62	9.45	9.78	-0.33	0.00158	0.00219	promoter-TSS (An07g04790)	-240	An07g04790	0.213258	0.171723
2155	AM270990	1020502	1021650	1149	*	11.99	11.76	12.19	-0.43	4.14e-25	1.53e-24	promoter-TSS (An11g04180)	805	An11g04190	0.170509	0.168003
2156	AM270981	632379	633966	1588	*	12.26	12.05	12.45	-0.39	4.31e-25	1.59e-24	promoter-TSS (An02g02720)	-753	An02g02720	0.245793	0.167758
5552	AM270981	3407537	3407697	161	*	8.89	8.69	9.07	-0.38	0.000636	0.000912	Intergenic	4370	An02g14110	-0.204738	0.163593
2356	AM270993	271108	271793	686	*	10.83	10.5	11.1	-0.61	2.04e-22	6.91e-22	promoter-TSS (An14g00980)	-381	An14g00980	-0.106016	0.163303
4781	AM270981	2318284	2319431	1148	*	11.95	11.84	12.05	-0.22	2.72e-06	4.53e-06	promoter-TSS (An02g09290)	-681	An02g09290	0.186112	0.161887
4349	AM270987	383289	384281	993	*	11.44	11.29	11.58	-0.29	5.41e-08	9.9e-08	promoter-TSS (An08g01740)	-559	An08g01730	-0.305956	0.161802
4634	AM270990	128507	128876	370	*	9.41	9.14	9.64	-0.5	7.84e-07	1.35e-06	promoter-TSS (An11g00440)	-339	An11g00440	0.457043	0.160983
727	AM270988	938953	940761	1809	*	12.96	12.63	13.23	-0.59	7.45e-66	8.16e-65	promoter-TSS (An09g04150)	177	An09g04160	-0.505453	0.160869
762	AM270981	1264555	1265519	965	*	11.67	11.19	12.03	-0.84	9.41e-64	9.83e-63	promoter-TSS (An02g05380)	-167	An02g05380	0.10537	0.160809
45	AM270993	992361	993744	1384	*	12.93	12.14	13.44	-1.3	2.22e-307	3.93e-305	promoter-TSS (An14g04020)	105	An14g04030	0.65064	0.158086
4988	AM270993	284884	285271	388	*	9.99	9.79	10.17	-0.37	1.35e-05	2.16e-05	promoter-TSS (An14g01040)	-292	An14g01040	0.121504	0.157763
5841	AM270983	31689	32127	439	*	9.59	9.45	9.72	-0.27	0.00269	0.00367	promoter-TSS (An04g00190)	-128	An04g00190	0.422779	0.157662
1015	AM270981	481699	484246	2548	*	13.74	13.52	13.94	-0.42	1.38e-51	1.08e-50	promoter-TSS (An02g02130)	274	An02g02120	-2.17084	0.156725
4083	AM270992	156933	157757	825	*	11.26	11.09	11.42	-0.33	3.12e-09	6.08e-09	promoter-TSS (An13g00680)	-394	An13g00670	0.140651	0.156351
3922	AM270987	767940	769415	1476	*	11.38	11.21	11.54	-0.33	4.91e-10	9.97e-10	promoter-TSS (An08g03320)	515	An08g03330	0.553303	0.156314
3766	AM270991	1925057	1925395	339	*	10	9.7	10.24	-0.55	7.04e-11	1.49e-10	promoter-TSS (An12g08040)	-137	An12g08040	0.318646	0.156131
4101	AM270980	2350757	2351761	1005	*	11.61	11.46	11.74	-0.27	3.88e-09	7.54e-09	promoter-TSS (An01g09880)	-374	An01g09890	-0.213487	0.153343
6441	AM270991	911031	911871	841	*	10.86	10.8	10.92	-0.12	0.037	0.0458	promoter-TSS (An12g03620)	287	An12g03610	-0.406208	0.153308
2797	AM270983	376752	377721	970	*	12.01	11.82	12.18	-0.36	8.9e-18	2.54e-17	promoter-TSS (An04g01490)	-87	An04g01490	-1.82753	0.153011
775	AM270982	1159323	1160746	1424	*	12.57	12.21	12.86	-0.64	2.92e-63	3e-62	promoter-TSS (An03g05170)	559	An03g05180	0.245869	0.151241
1674	AM270983	823505	823775	271	*	9.2	8.43	9.7	-1.28	8.29e-33	3.94e-32	promoter-TSS (An04g03280)	-817	An04g03280	1.20268	0.150166
218	AM270983	824014	825440	1427	*	12.61	12.1	12.98	-0.88	2.08e-139	7.61e-138	promoter-TSS (An04g03290)	270	An04g03280	1.20268	0.150166
3375	AM270988	1364361	1364856	496	*	9.3	8.89	9.62	-0.73	1.85e-13	4.37e-13	promoter-TSS (An09g06000)	124	An09g05990	-0.212914	0.150126
5899	AM270987	1500436	1501596	1161	*	11.74	11.67	11.8	-0.13	0.00355	0.00479	promoter-TSS (An08g06310)	-884	An08g06310	1.78112	0.143253
6308	AM270987	101948	102476	529	*	10.36	10.27	10.44	-0.17	0.0205	0.0258	promoter-TSS (An08g00570)	-324	An08g00570	0.143169	0.140041
1841	AM270993	635387	640466	5080	*	14.36	14.2	14.51	-0.31	1.25e-29	5.39e-29	promoter-TSS (An14g02550)	-536	An14g02550	1.07774	0.136578
5437	AM270990	2574799	2574902	104	*	8.33	8.06	8.56	-0.5	0.000335	0.000491	promoter-TSS (An11g10740)	-156	An11g10740	0.256595	0.136099
1369	AM270986	2160192	2162121	1930	*	12.75	12.51	12.96	-0.45	3.79e-40	2.21e-39	promoter-TSS (An07g09630)	396	An07g09620	1.63455	0.135226
5583	AM270983	40289	41522	1234	*	11.75	11.66	11.84	-0.18	0.000762	0.00109	promoter-TSS (An04g00230)	298	An04g00240	0.647609	0.135171
3704	AM270981	2887071	2887834	764	*	11.19	10.99	11.36	-0.37	3.41e-11	7.33e-11	promoter-TSS (An02g11810)	-385	An02g11810	-0.139609	0.135146
4552	AM270987	358900	359567	668	*	9.69	9.44	9.9	-0.46	4.15e-07	7.27e-07	promoter-TSS (An08g01620)	-683	An08g01620	0.255941	0.13409
6166	AM270980	2491283	2491530	248	*	8.77	8.62	8.91	-0.29	0.0117	0.0151	promoter-TSS (An01g10520)	92	An01g10530	2.53654	0.13279
2816	AM270987	59968	61875	1908	*	12.09	11.91	12.25	-0.34	1.3e-17	3.69e-17	promoter-TSS (An08g00400)	399	An08g00390	0.365031	0.130923
4745	AM270983	634081	634708	628	*	10.1	9.89	10.28	-0.39	1.99e-06	3.35e-06	promoter-TSS (An04g02450)	76	An04g02450	0.137486	0.130889
2949	AM270990	568417	568745	329	*	10.25	9.91	10.53	-0.62	1.36e-16	3.68e-16	promoter-TSS (An11g02290)	-292	An11g02290	0.890447	0.130267
6459	AM270982	331624	331867	244	*	8.93	8.81	9.04	-0.23	0.0404	0.0498	promoter-TSS (An03g01700)	-343	An03g01700	-0.296984	0.129475
5712	AM270980	2106404	2106704	301	*	9.42	9.25	9.57	-0.31	0.00151	0.00211	promoter-TSS (An01g08860)	-239	An01g08860	0.180226	0.129075
4748	AM270980	2264342	2267096	2755	*	13.44	13.36	13.51	-0.14	2.02e-06	3.39e-06	promoter-TSS (An01g09470)	-668	An01g09470	-0.832183	0.126597
2856	AM270995	844403	844557	155	*	9.87	9.46	10.18	-0.72	2.53e-17	7.05e-17	promoter-TSS (An16g03770)	-308	An16g03770	-0.541742	0.126464
2508	AM270995	844792	845194	403	*	10.93	10.62	11.19	-0.57	1.15e-20	3.64e-20	promoter-TSS (An16g03770)	-821	An16g03770	-0.541742	0.126464
4136	AM270991	89708	91616	1909	*	12.59	12.47	12.7	-0.23	6.23e-09	1.2e-08	Intergenic	-1454	An12g00390	0.0873625	0.126008
4089	AM270996	184143	184306	164	*	8.4	7.95	8.74	-0.79	3.47e-09	6.76e-09	promoter-TSS (An17g00780)	-665	An17g00780	-0.220463	0.124862
82	AM270991	1781585	1782214	630	*	10.51	8.68	11.29	-2.62	1.49e-245	1.44e-243	Intergenic	-1207	An12g07380	-0.44601	0.123823
5558	AM270990	1372595	1373139	545	*	10.44	10.32	10.55	-0.24	0.000655	0.000939	promoter-TSS (An11g05580)	-140	An11g05590	2.33103	0.123799
1229	AM270980	1440004	1440993	990	*	11.94	11.59	12.22	-0.62	2.74e-44	1.77e-43	promoter-TSS (An01g06100)	-407	An01g06100	0.251409	0.122098
4639	AM270986	1573689	1574227	539	*	10.73	10.56	10.89	-0.33	7.95e-07	1.37e-06	promoter-TSS (An07g07340)	276	An07g07350	-0.50294	0.12102
5106	AM270988	137208	139001	1794	*	12.55	12.48	12.63	-0.15	3.26e-05	5.08e-05	Intergenic	-1098	An09g00660	-0.289435	0.117191
4957	AM270988	233241	234327	1087	*	11.91	11.81	12	-0.2	1.1e-05	1.77e-05	promoter-TSS (An09g01120)	763	An09g01125	-0.761679	0.117065
1118	AM270987	621639	623966	2328	*	13.36	12.9	13.71	-0.81	3.73e-48	2.66e-47	promoter-TSS (An08g02650)	-412	An08g02650	0.428102	0.116741
2383	AM270981	504240	504819	580	*	10.28	9.87	10.59	-0.73	4.43e-22	1.48e-21	promoter-TSS (An02g02210)	251	An02g02220	0.518546	0.115473
6223	AM270983	74772	74904	133	*	8.99	8.85	9.11	-0.26	0.015	0.0192	promoter-TSS (An04g00390)	-314	An04g00390	-0.24056	0.115117
1972	AM270988	1576596	1577333	738	*	11.31	11	11.57	-0.56	1.14e-27	4.61e-27	promoter-TSS (An09g06840)	-365	An09g06840	0.170602	0.112953
2099	AM270983	167524	167680	157	*	9.11	8.43	9.57	-1.14	7.62e-26	2.89e-25	promoter-TSS (An04g00760)	-113	An04g00760	-0.16028	0.1118
3037	AM270997	1460215	1461443	1229	*	11.97	11.78	12.14	-0.36	6.3e-16	1.65e-15	promoter-TSS (An18g06470)	387	An18g06460	-2.15097	0.108276
2378	AM270980	1197093	1199107	2015	*	13.3	13.14	13.45	-0.3	3.76e-22	1.26e-21	promoter-TSS (An01g05020)	-293	An01g05020	1.48523	0.107893
5145	AM270983	679894	681305	1412	*	11.46	11.34	11.57	-0.23	4.38e-05	6.78e-05	promoter-TSS (An04g02690)	748	An04g02680	1.29363	0.10644
6415	AM270997	451389	452029	641	*	10.52	10.44	10.6	-0.16	0.0335	0.0415	promoter-TSS (An18g02220)	-202	An18g02220	0.253875	0.105269
2711	AM270981	608761	610073	1313	*	12.18	11.99	12.34	-0.35	1.81e-18	5.32e-18	promoter-TSS (An02g02620)	281	An02g02610	-0.668398	0.103467
2667	AM270987	612731	617917	5187	*	14.23	13.95	14.46	-0.52	6.02e-19	1.8e-18	promoter-TSS (An08g02630)	14	An08g02630	0.451715	0.102492
1134	AM270995	197963	198594	632	*	10.06	9.37	10.53	-1.16	9.2e-48	6.46e-47	promoter-TSS (An16g01040)	549	An16g01050	-2.20533	0.100815
5062	AM270982	1065122	1065335	214	*	8.78	8.52	9.01	-0.49	2.55e-05	4.01e-05	promoter-TSS (An03g04850)	-546	An03g04850	-0.440114	0.100758
6263	AM270980	2903275	2903917	643	*	11.13	11.07	11.2	-0.13	0.0168	0.0213	promoter-TSS (An01g12310)	-267	An01g12310	0.32504	0.10023
2125	AM270991	2002015	2004735	2721	*	13.4	13.22	13.55	-0.34	1.75e-25	6.55e-25	promoter-TSS (An12g08430)	255	An12g08440	-0.861058	0.0983235
2772	AM270994	1154714	1155615	902	*	11.27	11.01	11.49	-0.48	5.28e-18	1.52e-17	promoter-TSS (An15g04880)	-221	An15g04880	-0.0953845	0.0966464
4826	AM270981	1024410	1024887	478	*	9.71	9.49	9.89	-0.4	3.84e-06	6.34e-06	promoter-TSS (An02g04240)	-194	An02g04240	0.704868	0.095966
3453	AM270987	1032674	1035455	2782	*	13.43	13.23	13.6	-0.38	6.58e-13	1.52e-12	Intergenic	-1875	An08g04300	-0.0919896	0.0952019
2367	AM270991	2035214	2037043	1830	*	12.51	12.32	12.68	-0.36	2.73e-22	9.18e-22	promoter-TSS (An12g08590)	663	An12g08600	0.94252	0.0947301
5961	AM270986	290906	291352	447	*	9.6	9.46	9.72	-0.26	0.00485	0.00648	promoter-TSS (An07g01560)	211	An07g01570	-0.338108	0.0945067
6268	AM270981	1341032	1341189	158	*	8.29	8.13	8.44	-0.32	0.0177	0.0225	promoter-TSS (An02g05710)	381	An02g05700	-0.0677198	0.0943747
5518	AM270985	126444	126722	279	*	9.25	9.05	9.42	-0.37	0.000503	0.000725	promoter-TSS (An06g00540)	-531	An06g00540	2.08478	0.0940314
2163	AM270994	684286	685324	1039	*	12.03	11.79	12.24	-0.45	7e-25	2.58e-24	promoter-TSS (An15g02710)	561	An15g02720	-1.25629	0.093742
3266	AM270988	1469052	1469183	132	*	9.54	9.15	9.86	-0.71	3.71e-14	9.04e-14	promoter-TSS (An09g06440)	-620	An09g06440	0.200815	0.0935205
5390	AM270981	1051617	1052101	485	*	10.41	10.27	10.53	-0.26	0.000241	0.000356	promoter-TSS (An02g04360)	-177	An02g04360	-0.367058	0.0926915
3934	AM270985	262502	263324	823	*	11.71	11.57	11.85	-0.28	5.81e-10	1.18e-09	promoter-TSS (An06g01120)	-267	An06g01110	-0.435611	0.0904252
471	AM270983	1309943	1310811	869	*	11.69	11.11	12.1	-0.99	3.6e-89	6.08e-88	promoter-TSS (An04g05320)	-873	An04g05320	-0.111313	0.0902619
4887	AM270994	718731	719577	847	*	11.19	11.06	11.32	-0.26	6.8e-06	1.11e-05	promoter-TSS (An15g02850)	-255	An15g02850	0.216864	0.0902167
3831	AM270994	1823961	1826036	2076	*	12.62	12.51	12.73	-0.22	1.64e-10	3.42e-10	promoter-TSS (An15g07740)	197	An15g07750	2.80468	0.0898406
3960	AM270995	1953492	1954465	974	*	10.97	10.78	11.14	-0.37	7.68e-10	1.54e-09	promoter-TSS (An16g08640)	-667	An16g08640	0.280261	0.0880255
1673	AM270988	1514155	1518035	3881	*	13.93	13.76	14.08	-0.32	8.17e-33	3.89e-32	Intergenic	-1054	An09g06620	1.45596	0.0855482
4978	AM270996	533781	534330	550	*	10	9.81	10.16	-0.35	1.24e-05	1.98e-05	promoter-TSS (An17g02180)	-211	An17g02180	-0.198459	0.0847987
3098	AM270985	515327	515976	650	*	10.2	9.87	10.47	-0.59	1.97e-15	5.07e-15	promoter-TSS (An06g02060)	-722	An06g02060	2.02517	0.0790229
5785	AM270981	1423143	1423416	274	*	9.89	9.76	10.01	-0.26	0.00214	0.00295	promoter-TSS (An02g06080)	-322	An02g06080	-0.156005	0.0771685
2381	AM270991	9696	10120	425	*	10.1	9.66	10.43	-0.77	4.09e-22	1.37e-21	promoter-TSS (An12g00040)	-301	An12g00040	0.300863	0.0764439
3683	AM270983	21709	22235	527	*	10.38	10.11	10.62	-0.51	2.34e-11	5.06e-11	promoter-TSS (An04g00140)	-199	An04g00140	0.155755	0.0746762
1591	AM270987	204494	206241	1748	*	12.47	12.2	12.69	-0.49	9.72e-35	4.86e-34	promoter-TSS (An08g01060)	646	An08g01050	-0.444154	0.0743317
4912	AM270987	2160355	2160575	221	*	8.66	8.36	8.91	-0.54	7.99e-06	1.29e-05	promoter-TSS (An08g09090)	-304	An08g09090	1.01553	0.0742439
1906	AM270997	849371	851611	2241	*	12.65	12.45	12.83	-0.38	1.12e-28	4.7e-28	promoter-TSS (An18g03770)	-769	An18g03770	0.115538	0.0731264
6237	AM270988	611131	611873	743	*	11.04	10.96	11.1	-0.14	0.0154	0.0197	promoter-TSS (An09g02800)	-230	An09g02800	-0.103549	0.0726398
2370	AM270987	1399144	1399892	749	*	11.23	10.94	11.46	-0.52	2.97e-22	9.98e-22	promoter-TSS (An08g05890)	-409	An08g05890	0.229865	0.0694184
3957	AM270986	790895	791378	484	*	9.44	9.11	9.7	-0.59	7.47e-10	1.5e-09	promoter-TSS (An07g03750)	-313	An07g03750	0.199025	0.068644
1636	AM270993	199384	199873	490	*	10.38	9.87	10.76	-0.89	9.54e-34	4.64e-33	promoter-TSS (An14g00700)	-282	An14g00700	0.164997	0.0658456
2147	AM270987	190489	190739	251	*	9.91	9.41	10.28	-0.86	2.79e-25	1.04e-24	promoter-TSS (An08g00960)	-263	An08g00960	0.36371	0.0656931
699	AM270995	1672227	1672870	644	*	10.88	10.25	11.32	-1.07	6.16e-68	7.01e-67	promoter-TSS (An16g07430)	-106	An16g07420	0.202394	0.0650479
2518	AM270986	1500071	1501740	1670	*	12.5	12.05	12.84	-0.79	1.59e-20	5.03e-20	promoter-TSS (An07g07050)	381	An07g07030	3.00561	0.0644984
4419	AM270990	126058	126545	488	*	10.43	10.23	10.61	-0.38	1.11e-07	2.01e-07	promoter-TSS (An11g00430)	-579	An11g00430	-0.933158	0.0642731
5946	AM270987	2244343	2244622	280	*	9.01	8.85	9.16	-0.31	0.00447	0.00599	promoter-TSS (An08g09450)	-352	An08g09450	3.01726	0.0631053
5742	AM270996	347069	347351	283	*	8.89	8.7	9.06	-0.35	0.00173	0.00241	promoter-TSS (An17g01470)	-212	An17g01470	0.253207	0.0628277
5253	AM270980	1735686	1736184	499	*	10.08	9.92	10.22	-0.3	0.000106	0.00016	promoter-TSS (An01g07330)	-169	An01g07350	0.183926	0.0628186
515	AM270993	248840	251702	2863	*	13.3	12.96	13.58	-0.61	3.62e-83	5.6e-82	promoter-TSS (An14g00910)	-194	An14g00910	0.617891	0.0626705
5361	AM270981	137096	138319	1224	*	11.74	11.64	11.83	-0.18	0.000209	0.000311	promoter-TSS (An02g00620)	-169	An02g00620	0.966367	0.0626705
552	AM270997	1418054	1419419	1366	*	12.1	11.6	12.47	-0.86	2.87e-79	4.15e-78	promoter-TSS (An18g06250)	759	An18g06240	0.69434	0.062146
4972	AM270984	566320	566844	525	*	10.12	9.93	10.29	-0.35	1.2e-05	1.92e-05	promoter-TSS (An05g02500)	-203	An05g02500	0.492955	0.0617024
5195	AM270980	2004205	2004618	414	*	9.46	9.26	9.64	-0.38	6.28e-05	9.63e-05	promoter-TSS (An01g08520)	-237	An01g08520	0.160642	0.0594837
2091	AM270991	1669599	1670679	1081	*	11.86	11.62	12.07	-0.45	5.9e-26	2.25e-25	promoter-TSS (An12g06970)	-405	An12g06970	0.46002	0.0585759
5699	AM270988	1169181	1169495	315	*	9.26	9.08	9.43	-0.35	0.0014	0.00196	promoter-TSS (An09g05210)	-550	An09g05210	0.348933	0.0579593
5251	AM270990	711798	712132	335	*	9.67	9.48	9.83	-0.35	0.000101	0.000154	promoter-TSS (An11g02785)	-307	An11g02785	-0.271141	0.0579104
4529	AM270981	1719077	1719502	426	*	10.17	9.96	10.35	-0.39	3.53e-07	6.2e-07	promoter-TSS (An02g07230)	220	An02g07220	0.296093	0.0575144
954	AM270981	3491132	3494428	3297	*	13.54	13.26	13.77	-0.51	7.35e-55	6.13e-54	promoter-TSS (An02g14430)	-132	An02g14430	1.43533	0.0571579
3094	AM270984	233229	234241	1013	*	11.09	10.85	11.3	-0.45	1.85e-15	4.76e-15	promoter-TSS (An05g00850)	452	An05g00840	-1.30094	0.0570318
6384	AM270987	2622961	2623749	789	*	11.2	11.13	11.26	-0.12	0.0286	0.0357	promoter-TSS (An08g10980)	-368	An08g10980	0.199411	0.0568245
2866	AM270995	2073205	2074187	983	*	12.47	12.3	12.62	-0.32	2.92e-17	8.11e-17	promoter-TSS (An16g09110)	-615	An16g09110	2.47343	0.0558974
5858	AM270984	8099	8551	453	*	9.52	9.37	9.66	-0.28	0.00287	0.00391	promoter-TSS (An05g00020)	-309	An05g00020	0.867737	0.0552496
6248	AM270981	454965	455646	682	*	10.4	10.31	10.48	-0.17	0.016	0.0203	promoter-TSS (An02g02000)	94	An02g02000	0.12942	0.0545514
275	AM270995	973352	974791	1440	*	11.51	10.74	12.01	-1.28	2.81e-123	8.14e-122	promoter-TSS (An16g04250)	221	An16g04240	-1.12899	0.0538402
542	AM270994	934839	936521	1683	*	13.12	12.78	13.39	-0.61	1.6e-80	2.34e-79	promoter-TSS (An15g03940)	206	An15g03930	-0.675596	0.0538173
4279	AM270986	195148	196454	1307	*	12.07	11.95	12.19	-0.24	2.75e-08	5.13e-08	promoter-TSS (An07g01090)	891	An07g01080	1.48398	0.05359
3916	AM270997	1036772	1037096	325	*	9.35	8.99	9.64	-0.65	4.41e-10	8.97e-10	promoter-TSS (An18g04410)	-271	An18g04410	0.508788	0.0527311
5415	AM270988	1448910	1449345	436	*	9.74	9.58	9.89	-0.31	0.000295	0.000434	Intergenic	-1108	An09g06370	-1.17019	0.0511434
5274	AM270988	1449687	1450180	494	*	10.01	9.85	10.15	-0.3	0.000122	0.000185	promoter-TSS (An09g06370)	-302	An09g06370	-1.17019	0.0511434
5119	AM270992	75153	75806	654	*	10.54	10.39	10.67	-0.28	3.6e-05	5.6e-05	promoter-TSS (An13g00290)	-137	An13g00290	0.0986704	0.0511434
5449	AM270991	72569	73099	531	*	10.42	10.29	10.54	-0.25	0.000354	0.000518	promoter-TSS (An12g00290)	-132	An12g00290	-1.42317	0.0511434
4927	AM270986	1858081	1860837	2757	*	13.18	13.11	13.25	-0.14	8.81e-06	1.42e-05	promoter-TSS (An07g08500)	-34	An07g08500	1.25728	0.0509762
1160	AM270997	1389658	1391338	1681	*	12.94	12.67	13.16	-0.5	1.15e-46	7.86e-46	promoter-TSS (An18g06085)	-36	An18g06080	0.921768	0.050706
1188	AM270994	1549537	1550045	509	*	11.89	11.52	12.18	-0.66	1.04e-45	6.96e-45	promoter-TSS (An15g06600)	342	An15g06610	0.804271	0.0471794
1055	AM270987	1122580	1123619	1040	*	10.93	10.39	11.32	-0.93	5.89e-50	4.45e-49	promoter-TSS (An08g04640)	-344	An08g04640	0.259919	0.0470782
6202	AM270982	148518	149384	867	*	11.59	11.52	11.65	-0.12	0.014	0.018	promoter-TSS (An03g00730)	-390	An03g00730	0.14462	0.0460391
5774	AM270987	631928	632863	936	*	10.82	10.72	10.92	-0.2	0.00199	0.00275	promoter-TSS (An08g02700)	-293	An08g02700	0.0869569	0.0460231
5042	AM270983	1257451	1257832	382	*	9.46	9.24	9.66	-0.42	2.1e-05	3.31e-05	promoter-TSS (An04g05120)	-125	An04g05120	0.282697	0.0448248
5421	AM270990	1126916	1127618	703	*	10.39	10.25	10.51	-0.26	0.000304	0.000446	promoter-TSS (An11g04550)	-28	An11g04540	0.26467	0.0436718
5453	AM270995	1805499	1805914	416	*	10.3	10.16	10.43	-0.27	0.000362	0.000529	promoter-TSS (An16g07990)	-502	An16g07990	0.334565	0.0428497
4954	AM270982	568480	569095	616	*	10.39	10.22	10.54	-0.32	1.08e-05	1.74e-05	promoter-TSS (An03g02900)	-270	An03g02900	0.530402	0.041372
5759	AM270980	2559624	2559871	248	*	9.09	8.92	9.25	-0.33	0.00184	0.00255	promoter-TSS (An01g10830)	-53	An01g10830	0.304908	0.0409055
5330	AM270983	1265148	1265326	179	*	8.94	8.72	9.14	-0.42	0.000178	0.000265	promoter-TSS (An04g05150)	48	An04g05160	0.779845	0.0400394
3801	AM270980	867833	868389	557	*	10.7	10.46	10.9	-0.44	1.14e-10	2.4e-10	promoter-TSS (An01g03600)	-277	An01g03600	0.755437	0.0379551
5150	AM270986	623994	624670	677	*	10.13	9.97	10.29	-0.32	4.59e-05	7.1e-05	promoter-TSS (An07g03005)	-169	An07g03005	-0.412318	0.037723
5547	AM270986	1523823	1524345	523	*	10.23	10.09	10.36	-0.27	0.00062	0.000891	Intergenic	-1274	An07g07140	0.227506	0.0360672
5280	AM270995	1959763	1960906	1144	*	10.87	10.76	10.98	-0.23	0.000129	0.000194	promoter-TSS (An16g08680)	-551	An16g08680	0.172514	0.035533
5714	AM270988	1237618	1237967	350	*	10.04	9.91	10.15	-0.25	0.00153	0.00214	promoter-TSS (An09g05430)	244	An09g05440	-0.832437	0.0336582
4103	AM270986	1407532	1408318	787	*	11.33	11.17	11.47	-0.3	3.93e-09	7.63e-09	promoter-TSS (An07g06535)	-297	An07g06535	0.301792	0.0329985
3574	AM270980	1511471	1512704	1234	*	12.11	11.94	12.25	-0.31	4.57e-12	1.02e-11	promoter-TSS (An01g06390)	-128	An01g06380	0.325382	0.0308044
6220	AM270986	597060	597356	297	*	9.33	9.2	9.45	-0.25	0.0149	0.019	promoter-TSS (An07g02890)	-150	An07g02890	-0.561961	0.0301473
4999	AM270988	1435033	1435267	235	*	9.02	8.75	9.25	-0.49	1.48e-05	2.36e-05	promoter-TSS (An09g06310)	-111	An09g06320	-0.155259	0.0299856
4096	AM270988	1379043	1379332	290	*	9.38	9.06	9.64	-0.57	3.73e-09	7.25e-09	promoter-TSS (An09g06040)	-253	An09g06040	-0.389235	0.0297842
3689	AM270980	3215250	3216703	1454	*	12.63	12.51	12.74	-0.23	2.58e-11	5.56e-11	promoter-TSS (An01g13470)	-754	An01g13470	-0.331575	0.029775
4786	AM270991	1793183	1793373	191	*	8.84	8.55	9.08	-0.54	2.78e-06	4.63e-06	promoter-TSS (An12g07430)	-754	An12g07430	-0.659678	0.0293623
3277	AM270994	239873	240746	874	*	10.55	10.27	10.79	-0.52	4.2e-14	1.02e-13	promoter-TSS (An15g00880)	-197	An15g00880	-0.18262	0.0286803
3918	AM270982	777797	778366	570	*	10.09	9.82	10.32	-0.5	4.63e-10	9.4e-10	promoter-TSS (An03g03650)	-361	An03g03650	-0.27043	0.0285428
5803	AM270993	951401	952198	798	*	11.08	10.99	11.17	-0.18	0.00232	0.00319	promoter-TSS (An14g03790)	-247	An14g03790	0.220722	0.0280464
2935	AM270995	1711766	1713235	1470	*	12.39	12.23	12.54	-0.31	1.08e-16	2.94e-16	promoter-TSS (An16g07580)	-792	An16g07560	-0.244667	0.0274
3591	AM270992	300211	300813	603	*	10.48	10.21	10.7	-0.49	6.24e-12	1.38e-11	Intergenic	2134	An13g01220	-0.286172	0.0257302
4616	AM270992	297845	298371	527	*	10.25	10.05	10.42	-0.38	6.47e-07	1.12e-06	promoter-TSS (An13g01210)	-270	An13g01220	-0.286172	0.0257302
1147	AM270995	751446	753346	1901	*	12.95	12.7	13.17	-0.48	2.73e-47	1.9e-46	promoter-TSS (An16g03390)	-419	An16g03390	0.479955	0.025708
995	AM270993	275612	276792	1181	*	11.87	11.5	12.17	-0.67	5.28e-53	4.22e-52	promoter-TSS (An14g01000)	-504	An14g01000	0.68144	0.0256901
5727	AM270993	1486071	1486433	363	*	10.32	10.19	10.44	-0.24	0.00161	0.00224	promoter-TSS (An14g06340)	-79	An14g06340	-0.230979	0.0253327
5436	AM270992	289110	289473	364	*	9.98	9.83	10.11	-0.29	0.000332	0.000487	promoter-TSS (An13g01190)	-414	An13g01190	0.217412	0.0251907
2943	AM270983	2129490	2129870	381	*	9.95	9.56	10.26	-0.7	1.25e-16	3.38e-16	promoter-TSS (An04g08760)	-50	An04g08750	0.174883	0.0247417
5715	AM270981	1291033	1291440	408	*	10.26	10.14	10.38	-0.24	0.00154	0.00215	promoter-TSS (An02g05480)	-270	An02g05480	0.210712	0.0245387
4699	AM270981	243141	243858	718	*	10.35	10.15	10.53	-0.38	1.28e-06	2.17e-06	promoter-TSS (An02g01180)	-384	An02g01180	-0.559096	0.0241155
4309	AM270986	1044640	1045155	516	*	10.54	10.32	10.72	-0.4	3.93e-08	7.26e-08	promoter-TSS (An07g04820)	-160	An07g04820	0.223897	0.0236563
5031	AM270993	210142	210659	518	*	10.42	10.25	10.57	-0.32	1.89e-05	2.99e-05	promoter-TSS (An14g00740)	-125	An14g00750	0.336983	0.0235438
3435	AM270996	511834	512013	180	*	9.45	9.06	9.75	-0.69	5.07e-13	1.18e-12	promoter-TSS (An17g02095)	-278	An17g02095	-0.478798	0.0232399
3097	AM270991	493169	493821	653	*	10.92	10.66	11.14	-0.49	1.95e-15	5.02e-15	promoter-TSS (An12g01890)	-203	An12g01900	0.173463	0.0224949
150	AM270988	1532887	1534528	1642	*	12.78	12.2	13.2	-0.99	5.29e-173	2.81e-171	promoter-TSS (An09g06680)	-751	An09g06680	0.0867148	0.0223963
4563	AM270991	2256	3273	1018	*	11.26	11.11	11.39	-0.28	4.75e-07	8.29e-07	promoter-TSS (An12g00015)	-203	An12g00015	0.401773	0.0222744
4936	AM270991	28954	29280	327	*	9.08	8.82	9.29	-0.47	9.2e-06	1.49e-05	promoter-TSS (An12g00120)	-104	An12g00120	-0.203873	0.0210368
6450	AM270996	526174	526419	246	*	9.35	9.25	9.45	-0.2	0.0387	0.0478	promoter-TSS (An17g02150)	-325	An17g02150	-0.334866	0.0209064
1277	AM270983	509823	510886	1064	*	11.5	11.12	11.81	-0.69	8.87e-43	5.53e-42	promoter-TSS (An04g01930)	-306	An04g01920	-0.131967	0.0206603
6126	AM270980	1339941	1340687	747	*	10.97	10.89	11.04	-0.15	0.0099	0.0129	promoter-TSS (An01g05660)	-350	An01g05660	0.181829	0.0200795
4526	AM270984	58448	60817	2370	*	13.03	12.95	13.1	-0.15	3.37e-07	5.93e-07	promoter-TSS (An05g00270)	-927	An05g00270	0.500562	0.0189082
4021	AM270987	491711	492028	318	*	10.14	9.89	10.35	-0.46	1.71e-09	3.4e-09	promoter-TSS (An08g02200)	-291	An08g02210	-0.147047	0.0188032
1226	AM270981	3455087	3455632	546	*	11	10.52	11.36	-0.83	2.08e-44	1.35e-43	promoter-TSS (An02g14260)	-868	An02g14260	-0.809808	0.0187042
3985	AM270990	1882500	1883903	1404	*	12.86	12.76	12.96	-0.19	1.17e-09	2.34e-09	promoter-TSS (An11g07875)	513	An11g07870	0.762922	0.0182507
2216	AM270992	42769	43229	461	*	10.48	10.09	10.78	-0.69	3.4e-24	1.22e-23	promoter-TSS (An13g00140)	-986	An13g00140	-0.116673	0.0179334
5369	AM270991	129915	130487	573	*	10.52	10.39	10.64	-0.25	0.000218	0.000323	promoter-TSS (An12g00520)	-133	An12g00520	-0.583397	0.0176228
3319	AM270980	1119061	1120087	1027	*	11.23	11.01	11.43	-0.42	8.41e-14	2.02e-13	promoter-TSS (An01g04720)	-429	An01g04720	0.323235	0.0174867
5982	AM270991	164515	164660	146	*	8.38	8.19	8.56	-0.37	0.00513	0.00683	promoter-TSS (An12g00670)	-121	An12g00670	-0.530904	0.0173677
1400	AM270983	266063	266503	441	*	10.88	10.36	11.26	-0.89	3.12e-39	1.77e-38	promoter-TSS (An04g01080)	-422	An04g01080	-0.140045	0.0169163
6456	AM270980	2740654	2741363	710	*	10.76	10.7	10.83	-0.13	0.0396	0.0489	promoter-TSS (An01g11650)	-101	An01g11650	-0.224672	0.016903
1436	AM270983	2053828	2055203	1376	*	12.56	12.31	12.77	-0.46	1.87e-38	1.04e-37	promoter-TSS (An04g08430)	-709	An04g08430	-0.266708	0.0168366
3586	AM270991	1894765	1895371	607	*	10.79	10.56	10.99	-0.42	5.55e-12	1.23e-11	promoter-TSS (An12g07900)	-201	An12g07900	0.144548	0.0160641
3754	AM270995	311961	312193	233	*	9.41	9.06	9.69	-0.63	5.92e-11	1.26e-10	promoter-TSS (An16g01500)	-114	An16g01510	-0.312036	0.0160121
2270	AM270980	2446976	2447894	919	*	11.83	11.59	12.04	-0.45	1.51e-23	5.31e-23	promoter-TSS (An01g10340)	579	An01g10330	-0.875993	0.0159682
3917	AM270987	2414812	2417417	2606	*	13.11	13.01	13.2	-0.19	4.5e-10	9.16e-10	promoter-TSS (An08g10170)	-246	An08g10170	-0.701914	0.01535
4146	AM270983	1028329	1028779	451	*	10.53	10.32	10.72	-0.4	6.95e-09	1.34e-08	promoter-TSS (An04g04080)	-216	An04g04080	-0.323208	0.0149928
2219	AM270995	1816888	1817289	402	*	8.98	8.3	9.44	-1.14	3.7e-24	1.33e-23	promoter-TSS (An16g08030)	-848	An16g08030	0.288401	0.0146956
2120	AM270995	908367	909024	658	*	10.88	10.51	11.17	-0.66	1.64e-25	6.15e-25	promoter-TSS (An16g04010)	-244	An16g04020	0.239725	0.0143116
4598	AM270993	1614216	1615735	1520	*	12.16	12.06	12.26	-0.2	5.92e-07	1.03e-06	promoter-TSS (An14g06870)	-736	An14g06870	0.157039	0.0142702
4527	AM270980	1895809	1896471	663	*	10.57	10.39	10.74	-0.35	3.51e-07	6.17e-07	promoter-TSS (An01g08040)	-61	An01g08040	0.195599	0.0137647
4142	AM270980	3228621	3229200	580	*	10.33	10.1	10.53	-0.43	6.71e-09	1.29e-08	promoter-TSS (An01g13530)	-133	An01g13530	0.251682	0.0136826
2959	AM270997	946451	949021	2571	*	13.15	13	13.29	-0.28	1.75e-16	4.72e-16	Intergenic	-1539	An18g04090	-0.128199	0.0131244
1000	AM270987	1198724	1202217	3494	*	13.85	13.63	14.04	-0.41	1.48e-52	1.18e-51	Intergenic	2156	An08g04980	-0.723915	0.0129769
3989	AM270980	886514	886693	180	*	9.71	9.42	9.95	-0.53	1.19e-09	2.37e-09	promoter-TSS (An01g03680)	-314	An01g03680	0.15909	0.0123778
1910	AM270980	34861	35283	423	*	10.31	9.85	10.65	-0.8	1.24e-28	5.18e-28	promoter-TSS (An01g00140)	-414	An01g00150	0.310083	0.0118424
4754	AM270990	661227	661352	126	*	8.44	8.1	8.71	-0.61	2.14e-06	3.59e-06	promoter-TSS (An11g02630)	-965	An11g02630	-0.276361	0.0118166
1604	AM270987	1798457	1799131	675	*	11.26	10.9	11.55	-0.65	1.81e-34	8.98e-34	promoter-TSS (An08g07510)	-346	An08g07520	-0.54236	0.0117473
3136	AM270983	543941	544885	945	*	11.13	10.89	11.34	-0.45	3.68e-15	9.35e-15	promoter-TSS (An04g02060)	-147	An04g02060	-0.145137	0.0113361
4110	AM270996	574180	574595	416	*	9.11	8.77	9.38	-0.61	4.37e-09	8.46e-09	promoter-TSS (An17g02320)	-558	An17g02320	0.220105	0.0111563
6165	AM270980	1664191	1664367	177	*	9.14	9	9.27	-0.28	0.0117	0.0151	promoter-TSS (An01g07025)	-376	An01g07025	0.242846	0.0111268
1638	AM270987	1085373	1085775	403	*	9.67	9.02	10.11	-1.1	1.01e-33	4.93e-33	promoter-TSS (An08g04490)	-226	An08g04490	0.157528	0.0109693
5463	AM270995	805632	805840	209	*	9.17	8.97	9.35	-0.38	0.000379	0.000553	promoter-TSS (An16g03620)	-136	An16g03620	0.338387	0.0105321
5004	AM270991	1121859	1122265	407	*	10.32	10.15	10.46	-0.31	1.51e-05	2.4e-05	promoter-TSS (An12g04570)	-34	An12g04560	0.368976	0.0104235
2192	AM270994	266309	266799	491	*	10.37	9.94	10.7	-0.76	1.51e-24	5.5e-24	promoter-TSS (An15g01000)	-185	An15g00990	0.232335	0.0103313
4735	AM270990	535500	536153	654	*	10.52	10.34	10.68	-0.34	1.86e-06	3.13e-06	promoter-TSS (An11g02140)	-420	An11g02140	0.286951	0.0102823
3205	AM270991	88088	88299	212	*	9.6	9.17	9.92	-0.75	1.39e-14	3.46e-14	promoter-TSS (An12g00370)	-156	An12g00370	-0.298146	0.0097293
5770	AM270995	1893392	1893834	443	*	9.47	9.31	9.61	-0.3	0.00199	0.00274	promoter-TSS (An16g08380)	123	An16g08390	0.411178	0.0091999
3137	AM270991	958097	958798	702	*	11.29	11.07	11.48	-0.41	3.78e-15	9.59e-15	promoter-TSS (An12g03850)	204	An12g03840	-0.668712	0.0091235
3494	AM270995	2120823	2121469	647	*	10.39	10.11	10.62	-0.51	1.23e-12	2.8e-12	promoter-TSS (An16g09300)	-115	An16g09310	-0.401093	0.00908682
3953	AM270993	1687941	1688982	1042	*	11.37	11.2	11.52	-0.32	6.78e-10	1.37e-09	promoter-TSS (An14g07200)	-212	An14g07200	-0.466722	0.008835
4513	AM270983	1030544	1031911	1368	*	11.85	11.74	11.96	-0.22	2.9e-07	5.12e-07	promoter-TSS (An04g04100)	851	An04g04090	-0.890634	0.00857176
4501	AM270986	1015513	1015691	179	*	10.21	10	10.38	-0.38	2.61e-07	4.62e-07	promoter-TSS (An07g04730)	-253	An07g04730	0.267298	0.0085336
1424	AM270981	3228899	3229896	998	*	11.67	11.33	11.94	-0.6	1.25e-38	6.99e-38	promoter-TSS (An02g13420)	-222	An02g13410	-0.234123	0.00837704
4208	AM270996	508069	510089	2021	*	12.72	12.62	12.81	-0.19	1.28e-08	2.42e-08	Intergenic	-1027	An17g02090	0.182432	0.00808662
2214	AM270994	1051524	1052742	1219	*	11.14	10.82	11.39	-0.57	3.23e-24	1.16e-23	promoter-TSS (An15g04480)	-519	An15g04480	-0.146081	0.00791723
6355	AM270980	1414933	1415668	736	*	11.4	11.34	11.46	-0.12	0.0259	0.0325	promoter-TSS (An01g05990)	-514	An01g05970	-0.305595	0.00777394
1563	AM270997	770803	771510	708	*	10.99	10.56	11.32	-0.76	2.81e-35	1.43e-34	promoter-TSS (An18g03450)	356	An18g03440	-0.525771	0.00766941
1039	AM270980	1709917	1710732	816	*	11.11	10.63	11.47	-0.84	1.08e-50	8.32e-50	promoter-TSS (An01g07230)	-255	An01g07230	0.672321	0.00721692
2606	AM270981	1577121	1579263	2143	*	13.12	12.69	13.45	-0.77	1.59e-19	4.85e-19	Intergenic	-1546	An02g06700	0.251184	0.00680574
5202	AM270987	1590192	1590606	415	*	10.5	10.36	10.63	-0.28	6.54e-05	0.0001	promoter-TSS (An08g06680)	-159	An08g06670	-0.15101	0.00637862
5756	AM270994	1407062	1407695	634	*	10.4	10.29	10.5	-0.22	0.00183	0.00253	promoter-TSS (An15g06030)	-334	An15g06030	0.186583	0.00621869
3219	AM270980	587211	588548	1338	*	11.75	11.56	11.91	-0.35	1.66e-14	4.12e-14	promoter-TSS (An01g02430)	-439	An01g02430	0.310967	0.00600621
2010	AM270988	1276632	1276989	358	*	10.32	9.86	10.67	-0.8	5.15e-27	2.04e-26	promoter-TSS (An09g05630)	-68	An09g05630	0.238285	0.00557213
735	AM270993	1016415	1017480	1066	*	11.81	11.35	12.17	-0.82	2.18e-65	2.36e-64	promoter-TSS (An14g04160)	-604	An14g04160	-0.137047	0.00545167
5055	AM270987	1988474	1989176	703	*	10.71	10.57	10.84	-0.27	2.33e-05	3.68e-05	promoter-TSS (An08g08340)	15	An08g08340	0.475768	0.0053886
3622	AM270981	1510479	1511841	1363	*	12.09	11.79	12.34	-0.55	1.12e-11	2.45e-11	promoter-TSS (An02g06440)	-721	An02g06440	0.429371	0.00515996
5496	AM270996	429425	430128	704	*	10.92	10.81	11.02	-0.21	0.000456	0.000661	promoter-TSS (An17g01815)	-506	An17g01815	-0.160815	0.00498101
4338	AM270995	192104	192945	842	*	10.81	10.63	10.97	-0.34	5.02e-08	9.21e-08	promoter-TSS (An16g01020)	-312	An16g01020	-0.59932	0.00496901
5538	AM270997	1092357	1092663	307	*	9.62	9.46	9.77	-0.31	0.000564	0.000811	promoter-TSS (An18g04640)	-112	An18g04640	-0.376528	0.00492383
6180	AM270987	44537	44686	150	*	8.87	8.72	9	-0.28	0.0126	0.0163	promoter-TSS (An08g00300)	-174	An08g00300	-0.277526	0.00486935
6239	AM270982	391689	392279	591	*	10.91	10.83	10.99	-0.16	0.0154	0.0197	promoter-TSS (An03g02000)	-394	An03g02000	-0.596023	0.00472237
4571	AM270986	405516	405993	478	*	10.3	10.11	10.47	-0.36	5.06e-07	8.81e-07	promoter-TSS (An07g02110)	-398	An07g02110	-0.294928	0.004721
3003	AM270984	225757	226526	770	*	11	10.73	11.22	-0.5	3.56e-16	9.43e-16	promoter-TSS (An05g00790)	-314	An05g00780	-0.419302	0.00469859
2408	AM270990	700937	701815	879	*	10.96	10.6	11.25	-0.65	7.65e-22	2.53e-21	promoter-TSS (An11g02750)	-548	An11g02750	-0.2599	0.00434757
5430	AM270983	2228137	2229170	1034	*	11.51	11.42	11.59	-0.17	0.00032	0.00047	promoter-TSS (An04g09140)	-227	An04g09140	0.729372	0.00432453
3745	AM270986	2336798	2337133	336	*	10.1	9.82	10.34	-0.52	5.38e-11	1.14e-10	promoter-TSS (An07g10420)	-163	An07g10420	0.181725	0.00422531
3740	AM270988	613249	613733	485	*	10.49	10.25	10.7	-0.45	4.94e-11	1.05e-10	promoter-TSS (An09g02810)	-163	An09g02810	0.429683	0.00402105
5087	AM270993	706894	707347	454	*	9.62	9.42	9.8	-0.39	2.89e-05	4.52e-05	promoter-TSS (An14g02880)	-80	An14g02880	-0.660466	0.00400643
6276	AM270980	253462	254100	639	*	9.98	9.88	10.07	-0.19	0.0181	0.0229	promoter-TSS (An01g01090)	-242	An01g01090	-0.498583	0.00394215
4118	AM270997	900893	902053	1161	*	12.01	11.88	12.13	-0.25	4.98e-09	9.64e-09	Intergenic	-1391	An18g03950	-0.345035	0.0039274
5599	AM270984	79084	79223	140	*	8.97	8.77	9.15	-0.38	0.00085	0.00121	promoter-TSS (An05g00340)	-80	An05g00340	0.539299	0.00366358
409	AM270989	84353	85723	1371	*	12.74	12.34	13.06	-0.72	4.26e-99	8.3e-98	promoter-TSS (An10g00380)	-849	An10g00380	0.288839	0.00344243
3732	AM270986	1200725	1201071	347	*	9.92	9.61	10.17	-0.56	4.71e-11	1.01e-10	promoter-TSS (An07g05620)	-125	An07g05610	0.311981	0.00333718
3246	AM270987	808861	809159	299	*	9.74	9.37	10.04	-0.67	2.51e-14	6.17e-14	promoter-TSS (An08g03493)	-248	An08g03493	-0.413606	0.00329699
4837	AM270981	1704151	1704504	354	*	9.98	9.79	10.16	-0.37	4.35e-06	7.16e-06	promoter-TSS (An02g07120)	16	An02g07130	0.235701	0.0031593
3282	AM270987	2863925	2864631	707	*	11.24	11.02	11.42	-0.4	4.82e-14	1.17e-13	promoter-TSS (An08g12080)	-487	An08g12080	0.446158	0.00313211
3161	AM270991	27244	27735	492	*	9.96	9.61	10.23	-0.63	6.24e-15	1.57e-14	promoter-TSS (An12g00110)	-195	An12g00110	-0.271221	0.00302368
1334	AM270986	760240	761195	956	*	11.52	11.15	11.81	-0.65	4.42e-41	2.64e-40	promoter-TSS (An07g03610)	-326	An07g03610	-0.438696	0.00299526
5962	AM270983	1584019	1584297	279	*	10.37	10.26	10.47	-0.21	0.00487	0.0065	Intergenic	2868	An04g06380	-0.1152	0.00299057
5254	AM270983	1580155	1581498	1344	*	12.04	11.96	12.12	-0.17	0.000106	0.00016	promoter-TSS (An04g06380)	-463	An04g06380	-0.1152	0.00299057
2761	AM270980	1766202	1766758	557	*	10.6	10.27	10.86	-0.59	3.94e-18	1.14e-17	promoter-TSS (An01g07500)	-337	An01g07500	-0.232568	0.00293587
303	AM270993	306189	307711	1523	*	11.98	11.41	12.39	-0.97	2.05e-117	5.39e-116	promoter-TSS (An14g01110)	-539	An14g01110	0.596456	0.00292676
4361	AM270995	686786	687080	295	*	9.27	8.97	9.52	-0.55	5.98e-08	1.09e-07	promoter-TSS (An16g03130)	-53	An16g03130	-0.338631	0.00291521
2000	AM270981	2861274	2862221	948	*	11.55	11.26	11.79	-0.53	3.56e-27	1.42e-26	promoter-TSS (An02g11680)	-269	An02g11690	0.471257	0.00288006
951	AM270990	2665515	2666204	690	*	10.76	10.16	11.19	-1.02	3.25e-55	2.72e-54	promoter-TSS (An11g11080)	70	An11g11080	-0.218549	0.00286755
3582	AM270983	1036935	1038713	1779	*	12.31	12.15	12.45	-0.29	5.18e-12	1.15e-11	promoter-TSS (An04g04130)	-15	An04g04110	0.266581	0.00281906
6353	AM270987	1678935	1679071	137	*	8.24	8.08	8.39	-0.31	0.0257	0.0322	promoter-TSS (An08g07050)	-177	An08g07050	-0.24133	0.00272973
5560	AM270993	1599230	1599526	297	*	9.53	9.36	9.67	-0.31	0.000667	0.000955	promoter-TSS (An14g06790)	-21	An14g06790	-0.300696	0.00266695
717	AM270991	1208874	1209729	856	*	11.06	10.47	11.48	-1.01	1.31e-66	1.45e-65	promoter-TSS (An12g04870)	-204	An12g04870	-0.104425	0.00265328
5694	AM270983	142846	142983	138	*	8.33	8.1	8.53	-0.43	0.00136	0.0019	promoter-TSS (An04g00670)	-136	An04g00660	0.409537	0.00244348
2616	AM270995	271815	272809	995	*	11.63	11.38	11.84	-0.45	2.13e-19	6.49e-19	promoter-TSS (An16g01400)	-448	An16g01400	0.760383	0.00242759
1727	AM270983	388265	388628	364	*	10.42	9.91	10.8	-0.89	6.74e-32	3.11e-31	promoter-TSS (An04g01530)	-90	An04g01530	0.259628	0.00240579
1309	AM270986	681447	681945	499	*	10.6	10.07	10.99	-0.92	1e-41	6.1e-41	promoter-TSS (An07g03210)	-232	An07g03210	0.260516	0.00233139
1047	AM270983	554994	557375	2382	*	13.27	13	13.5	-0.5	2.14e-50	1.63e-49	promoter-TSS (An04g02080)	24	An04g02080	0.307325	0.0022509
3841	AM270981	419193	419319	127	*	8.76	8.34	9.09	-0.75	1.95e-10	4.03e-10	promoter-TSS (An02g01800)	-117	An02g01800	0.273234	0.00218083
1204	AM270981	3004607	3005269	663	*	10.96	10.48	11.32	-0.84	3.22e-45	2.13e-44	promoter-TSS (An02g12410)	-419	An02g12410	-0.192467	0.0021758
4650	AM270980	1512744	1512891	148	*	8.15	7.76	8.45	-0.7	8.44e-07	1.45e-06	promoter-TSS (An01g06390)	-38	An01g06390	0.274364	0.00212047
5949	AM270996	200371	200475	105	*	8.28	8.08	8.46	-0.38	0.00459	0.00615	promoter-TSS (An17g00840)	-112	An17g00850	0.269373	0.00206203
3751	AM270996	472572	472981	410	*	10.1	9.83	10.33	-0.5	5.63e-11	1.2e-10	promoter-TSS (An17g01977)	-77	An17g01977	0.152788	0.00200315
2195	AM270991	190137	190714	578	*	10.54	10.12	10.86	-0.73	1.85e-24	6.73e-24	promoter-TSS (An12g00750)	-312	An12g00750	-0.318363	0.00198321
4088	AM270990	665317	665801	485	*	9.92	9.63	10.16	-0.52	3.4e-09	6.63e-09	promoter-TSS (An11g02650)	-138	An11g02650	0.188335	0.00196964
3723	AM270980	1712592	1713099	508	*	10.06	9.78	10.29	-0.51	4.25e-11	9.09e-11	promoter-TSS (An01g07250)	-222	An01g07250	0.493279	0.00189496
2454	AM270994	618895	620949	2055	*	12.67	12.49	12.83	-0.34	2.99e-21	9.69e-21	promoter-TSS (An15g02360)	-779	An15g02370	0.291471	0.0018753
4866	AM270994	514067	514350	284	*	9.03	8.76	9.25	-0.49	5.8e-06	9.49e-06	promoter-TSS (An15g01900)	-253	An15g01900	0.583258	0.00177195
3518	AM270980	3075479	3076247	769	*	11.62	11.44	11.78	-0.34	1.73e-12	3.91e-12	promoter-TSS (An01g12940)	-204	An01g12950	-0.493274	0.00170524
4340	AM270981	3340474	3340595	122	*	8.5	8.1	8.81	-0.71	5.06e-08	9.29e-08	promoter-TSS (An02g13820)	-177	An02g13830	0.740604	0.00169189
1425	AM270990	397377	398447	1071	*	11.66	11.32	11.94	-0.62	1.33e-38	7.44e-38	promoter-TSS (An11g01630)	38	An11g01620	0.970612	0.00168391
5309	AM270996	586137	587887	1751	*	12.1	12.02	12.18	-0.16	0.000156	0.000234	promoter-TSS (An17g02370)	-794	An17g02370	0.3636	0.00149373
2431	AM270996	554422	555526	1105	*	11.71	11.47	11.91	-0.44	1.5e-21	4.9e-21	promoter-TSS (An17g02283)	-570	An17g02280	-0.241593	0.00146899
5629	AM270981	3568309	3568574	266	*	9.28	9.11	9.44	-0.33	0.000973	0.00138	promoter-TSS (An02g14750)	-211	An02g14750	-0.31626	0.00142119
4426	AM270993	850880	851239	360	*	9.97	9.74	10.17	-0.42	1.22e-07	2.2e-07	promoter-TSS (An14g03400)	-118	An14g03400	0.224151	0.00137293
3771	AM270990	507321	507810	490	*	10.68	10.46	10.87	-0.41	8.04e-11	1.7e-10	promoter-TSS (An11g02030)	-441	An11g02030	-0.259663	0.00132258
648	AM270990	2669326	2669911	586	*	10.81	10.1	11.28	-1.18	1.05e-70	1.29e-69	promoter-TSS (An11g11110)	-422	An11g11100	-0.435968	0.00127251
794	AM270980	1114208	1114877	670	*	11.19	10.62	11.6	-0.98	3.61e-62	3.62e-61	promoter-TSS (An01g04680)	-356	An01g04680	0.420303	0.00123999
6096	AM270981	2246336	2246660	325	*	10.04	9.93	10.14	-0.21	0.00868	0.0113	promoter-TSS (An02g09020)	-259	An02g09020	-0.350059	0.00123287
6421	AM270981	1234519	1235072	554	*	9.57	9.47	9.66	-0.19	0.0346	0.0429	promoter-TSS (An02g05220)	-220	An02g05220	0.3327	0.00116647
6364	AM270994	1545029	1545444	416	*	9.92	9.83	10.01	-0.18	0.0264	0.033	promoter-TSS (An15g06580)	-117	An15g06580	0.256183	0.00107577
424	AM270980	956323	957239	917	*	10.73	9.91	11.26	-1.35	5.16e-96	9.7e-95	promoter-TSS (An01g04050)	-662	An01g04050	0.722099	0.00106602
6082	AM270989	119803	120298	496	*	9.79	9.68	9.9	-0.22	0.00838	0.011	promoter-TSS (An10g00480)	-163	An10g00480	-0.488197	0.00105001
4796	AM270986	573310	573961	652	*	10.75	10.6	10.89	-0.29	3.02e-06	5.01e-06	promoter-TSS (An07g02820)	-281	An07g02820	-0.191696	0.00102776
5086	AM270986	1623059	1623372	314	*	10.05	9.88	10.21	-0.33	2.87e-05	4.5e-05	promoter-TSS (An07g07500)	-673	An07g07500	0.349208	0.000962033
1355	AM270986	1533273	1533963	691	*	9.7	8.97	10.18	-1.21	1.42e-40	8.34e-40	promoter-TSS (An07g07160)	746	An07g07170	0.56999	0.000944734
3598	AM270980	2303512	2304787	1276	*	11.12	10.91	11.3	-0.39	7.13e-12	1.58e-11	promoter-TSS (An01g09620)	-725	An01g09620	0.382473	0.000929753
2663	AM270994	174105	174605	501	*	10.3	9.92	10.59	-0.67	5.63e-19	1.68e-18	promoter-TSS (An15g00610)	-207	An15g00600	0.350118	0.000787361
3724	AM270994	1639003	1639657	655	*	10.32	10.04	10.55	-0.51	4.28e-11	9.15e-11	promoter-TSS (An15g06900)	-290	An15g06900	-0.697086	0.000775066
6408	AM270985	62362	63010	649	*	10.43	10.35	10.5	-0.15	0.0322	0.0401	promoter-TSS (An06g00280)	-290	An06g00280	0.533031	0.000768221
5769	AM270981	1039998	1040409	412	*	9.91	9.77	10.04	-0.27	0.00196	0.0027	promoter-TSS (An02g04290)	-167	An02g04290	-0.402312	0.000747117
4509	AM270990	1140647	1141241	595	*	10.29	10.09	10.47	-0.38	2.83e-07	5e-07	promoter-TSS (An11g04610)	-214	An11g04610	0.33629	0.000718219
4155	AM270981	1338026	1338311	286	*	9.51	9.19	9.76	-0.57	8.02e-09	1.54e-08	promoter-TSS (An02g05690)	-391	An02g05690	0.369678	0.00071711
6099	AM270981	1418214	1418320	107	*	8.52	8.34	8.69	-0.35	0.0088	0.0115	promoter-TSS (An02g06070)	59	An02g06070	-0.625177	0.000716833
4802	AM270987	441189	441502	314	*	9.59	9.36	9.79	-0.42	3.18e-06	5.27e-06	promoter-TSS (An08g02000)	-93	An08g01990	0.278928	0.000679301
1869	AM270980	2213758	2214937	1180	*	11.47	11.13	11.74	-0.61	3.51e-29	1.5e-28	promoter-TSS (An01g09260)	-485	An01g09260	-0.363645	0.000640589
213	AM270993	30058	31506	1449	*	12.43	11.85	12.84	-0.99	7.73e-141	2.89e-139	promoter-TSS (An14g00130)	603	An14g00120	0.514437	0.000639797
3158	AM270981	3584512	3585162	651	*	10.91	10.66	11.13	-0.47	6.15e-15	1.55e-14	promoter-TSS (An02g14820)	-619	An02g14810	-0.509544	0.000564098
6403	AM270990	1521619	1521766	148	*	8.89	8.76	9.01	-0.25	0.0315	0.0392	promoter-TSS (An11g06190)	-242	An11g06190	0.924214	0.000545819
4308	AM270986	1255314	1255907	594	*	10.11	9.87	10.31	-0.44	3.86e-08	7.13e-08	promoter-TSS (An07g05900)	-200	An07g05900	-0.450633	0.000530505
3415	AM270980	857283	857952	670	*	11.05	10.82	11.25	-0.44	3.44e-13	8.03e-13	promoter-TSS (An01g03550)	-448	An01g03550	-0.278105	0.000515619
3335	AM270991	2090680	2091044	365	*	9.9	9.55	10.18	-0.63	1.08e-13	2.58e-13	promoter-TSS (An12g08800)	-481	An12g08800	-0.433389	0.000454883
2475	AM270995	835916	836644	729	*	11.15	10.87	11.38	-0.52	5.28e-21	1.7e-20	promoter-TSS (An16g03750)	-198	An16g03760	-0.34098	0.00044079
4888	AM270986	904545	905123	579	*	10.66	10.5	10.81	-0.31	6.82e-06	1.11e-05	promoter-TSS (An07g04280)	-204	An07g04280	0.240363	0.00043453
3925	AM270981	891372	891966	595	*	10.42	10.17	10.63	-0.46	5.19e-10	1.05e-09	promoter-TSS (An02g03760)	-211	An02g03770	0.226138	0.000418258
3790	AM270980	3414704	3414854	151	*	8.91	8.49	9.23	-0.74	1.05e-10	2.21e-10	promoter-TSS (An01g14310)	-315	An01g14310	0.318941	0.000387009
3668	AM270997	1301893	1302482	590	*	10.94	10.72	11.13	-0.42	1.88e-11	4.08e-11	Intergenic	3156	An18g05730	0.276477	0.000371391
2572	AM270997	1305447	1307298	1852	*	12.19	12.01	12.36	-0.36	5.57e-20	1.73e-19	Intergenic	-1029	An18g05730	0.276477	0.000371391
3846	AM270986	1974185	1976172	1988	*	12.57	12.44	12.69	-0.25	1.98e-10	4.11e-10	promoter-TSS (An07g08900)	-1000	An07g08900	-0.534684	0.000366516
1694	AM270991	116590	117564	975	*	11.41	11.07	11.69	-0.62	1.81e-32	8.53e-32	promoter-TSS (An12g00470)	-952	An12g00470	0.27809	0.000363554
186	AM270993	643136	643540	405	*	9.84	8.05	10.61	-2.55	2.13e-153	9.12e-152	promoter-TSS (An14g02570)	-552	An14g02570	0.663157	0.00034349
3663	AM270980	3356483	3357374	892	*	11.21	11.02	11.38	-0.36	1.76e-11	3.83e-11	promoter-TSS (An01g14020)	-379	An01g14020	-0.37008	0.000327615
5619	AM270994	1456547	1456681	135	*	8.87	8.67	9.04	-0.37	0.00093	0.00132	promoter-TSS (An15g06230)	-316	An15g06230	-0.362757	0.000317847
1491	AM270987	2139844	2140753	910	*	11.44	11.05	11.74	-0.7	6.88e-37	3.68e-36	promoter-TSS (An08g09010)	-362	An08g09010	0.205417	0.000301258
1271	AM270981	1048582	1049758	1177	*	11.83	11.48	12.1	-0.62	7.17e-43	4.5e-42	promoter-TSS (An02g04340)	-633	An02g04350	0.353928	0.000300632
5241	AM270991	1226716	1227369	654	*	10.51	10.37	10.64	-0.27	9.4e-05	0.000143	promoter-TSS (An12g04930)	-196	An12g04920	0.316132	0.000295856
5517	AM270993	593783	594535	753	*	10.19	10.06	10.32	-0.26	0.0005	0.000722	promoter-TSS (An14g02360)	-530	An14g02360	-0.432113	0.00029199
1915	AM270991	987764	988640	877	*	11.7	11.41	11.94	-0.52	1.6e-28	6.64e-28	promoter-TSS (An12g03990)	-801	An12g03990	0.311901	0.000281622
6168	AM270995	1332083	1333397	1315	*	11.73	11.67	11.78	-0.12	0.0118	0.0153	promoter-TSS (An16g05990)	-228	An16g05990	-0.477498	0.000273368
5914	AM270982	1430254	1430769	516	*	10.95	10.85	11.03	-0.18	0.00383	0.00516	promoter-TSS (An03g06380)	-685	An03g06380	0.403437	0.000269391
5289	AM270995	20843	22137	1295	*	11.94	11.86	12.02	-0.16	0.000133	0.0002	promoter-TSS (An16g00090)	-306	An16g00090	-0.885591	0.000260354
4922	AM270986	1719885	1720330	446	*	9.8	9.6	9.98	-0.38	8.31e-06	1.35e-05	promoter-TSS (An07g07880)	-204	An07g07880	-0.262868	0.000242515
4623	AM270986	2083624	2084102	479	*	9.69	9.45	9.9	-0.45	6.68e-07	1.15e-06	promoter-TSS (An07g09290)	-112	An07g09290	0.615661	0.000240193
621	AM270983	80282	80706	425	*	10.42	9.64	10.93	-1.29	7.1e-73	9.1e-72	promoter-TSS (An04g00410)	-208	An04g00410	0.237275	0.000217806
4646	AM270980	3541322	3541587	266	*	9.26	8.98	9.49	-0.51	8.26e-07	1.42e-06	Intergenic	-1634	An01g14790	-0.922917	0.000174768
2639	AM270986	1666917	1667215	299	*	9.64	9.18	9.98	-0.8	3.66e-19	1.1e-18	promoter-TSS (An07g07650)	-103	An07g07650	0.630229	0.000166062
6260	AM270981	1689278	1689567	290	*	9.42	9.31	9.53	-0.23	0.0167	0.0212	promoter-TSS (An02g07060)	-301	An02g07060	-0.519374	0.000154298
2802	AM270983	1486697	1487442	746	*	11.12	10.85	11.34	-0.49	9.58e-18	2.72e-17	promoter-TSS (An04g05970)	-514	An04g05980	0.314733	0.000145289
6243	AM270986	733385	733486	102	*	8.22	8.03	8.39	-0.36	0.0157	0.02	promoter-TSS (An07g03420)	-204	An07g03420	-0.281054	0.000131026
5133	AM270987	2319744	2320531	788	*	11.04	10.91	11.16	-0.25	3.91e-05	6.07e-05	promoter-TSS (An08g09780)	-238	An08g09780	0.596189	0.000127377
1703	AM270995	1970186	1971045	860	*	11.1	10.73	11.4	-0.66	2.62e-32	1.22e-31	promoter-TSS (An16g08720)	-313	An16g08720	0.256543	0.000121154
4248	AM270981	2655663	2655979	317	*	9.62	9.32	9.86	-0.53	1.94e-08	3.63e-08	promoter-TSS (An02g10740)	-95	An02g10740	0.648574	0.000120716
1294	AM270993	1124780	1126158	1379	*	11.91	11.57	12.17	-0.6	3.82e-42	2.35e-41	promoter-TSS (An14g04720)	-156	An14g04720	0.319212	0.000120436
4022	AM270980	815423	815902	480	*	10	9.74	10.23	-0.49	1.73e-09	3.42e-09	promoter-TSS (An01g03400)	-80	An01g03400	0.612697	0.000102429
382	AM270990	2381447	2383295	1849	*	12.85	12.4	13.18	-0.78	1.39e-102	2.89e-101	promoter-TSS (An11g09920)	-893	An11g09920	0.557917	9.87062e-05
5169	AM270992	321759	323313	1555	*	12.28	12.2	12.36	-0.15	5.17e-05	7.97e-05	promoter-TSS (An13g01280)	-568	An13g01280	-0.592991	9.58318e-05
5474	AM270990	1168587	1169661	1075	*	11.3	11.2	11.39	-0.18	0.000417	0.000606	promoter-TSS (An11g04720)	243	An11g04730	-0.393166	8.88139e-05
6281	AM270991	1989212	1989981	770	*	11.02	10.95	11.08	-0.13	0.0186	0.0236	promoter-TSS (An12g08370)	-307	An12g08370	0.217874	8.81047e-05
6060	AM270991	1242850	1244434	1585	*	12.13	12.07	12.18	-0.1	0.00753	0.00989	promoter-TSS (An12g04975)	-153	An12g04975	0.915025	8.66578e-05
4610	AM270997	1520382	1520969	588	*	10.16	9.95	10.34	-0.4	6.24e-07	1.08e-06	promoter-TSS (An18g06740)	-78	An18g06740	-0.459397	7.821e-05
6425	AM270986	1886858	1887289	432	*	10.07	9.99	10.16	-0.17	0.0349	0.0432	promoter-TSS (An07g08610)	-122	An07g08610	0.634531	7.79308e-05
2022	AM270987	1081609	1082206	598	*	11.2	10.87	11.48	-0.61	8.61e-27	3.39e-26	promoter-TSS (An08g04480)	-409	An08g04480	-0.237084	6.86293e-05
4941	AM270980	2125890	2126629	740	*	10.6	10.42	10.75	-0.33	9.74e-06	1.57e-05	promoter-TSS (An01g08920)	-308	An01g08910	-0.662727	6.38557e-05
3737	AM270988	653822	655865	2044	*	12.88	12.77	12.98	-0.21	4.74e-11	1.01e-10	Intergenic	-2893	An09g02945	0.411038	6.17017e-05
1662	AM270995	2095449	2096107	659	*	10.81	10.4	11.13	-0.73	4.19e-33	2.01e-32	promoter-TSS (An16g09190)	-212	An16g09200	-0.260864	5.82003e-05
5530	AM270986	2227812	2228123	312	*	9.42	9.24	9.58	-0.35	0.000536	0.000771	promoter-TSS (An07g09900)	-114	An07g09900	-0.59133	5.55682e-05
6073	AM270981	1791858	1792643	786	*	10.6	10.51	10.68	-0.18	0.0081	0.0106	promoter-TSS (An02g07490)	-660	An02g07490	0.38229	5.38779e-05
6170	AM270995	1286680	1287108	429	*	9.27	9.14	9.38	-0.25	0.012	0.0155	promoter-TSS (An16g05760)	-165	An16g05770	0.883556	4.92376e-05
4307	AM270981	747472	748167	696	*	9.99	9.75	10.19	-0.45	3.8e-08	7.02e-08	promoter-TSS (An02g03200)	-507	An02g03200	0.664838	4.85647e-05
4644	AM270990	169839	170294	456	*	9.74	9.49	9.94	-0.45	8.18e-07	1.4e-06	promoter-TSS (An11g00650)	-118	An11g00650	0.479309	4.4174e-05
4700	AM270986	700182	701207	1026	*	11.67	11.56	11.78	-0.22	1.29e-06	2.19e-06	promoter-TSS (An07g03290)	-455	An07g03280	0.466843	4.29725e-05
5598	AM270990	2626224	2626737	514	*	9.85	9.71	9.99	-0.28	0.00084	0.00119	promoter-TSS (An11g10960)	-412	An11g10960	0.297935	4.22353e-05
5707	AM270981	1547361	1547970	610	*	9.91	9.77	10.04	-0.27	0.00146	0.00203	promoter-TSS (An02g06580)	-395	An02g06580	0.904624	3.9568e-05
2917	AM270995	2024525	2025689	1165	*	11.75	11.55	11.93	-0.38	8.3e-17	2.27e-16	promoter-TSS (An16g08920)	-803	An16g08920	0.589391	3.5881e-05
4843	AM270990	425163	425581	419	*	9.48	9.25	9.67	-0.43	4.62e-06	7.6e-06	promoter-TSS (An11g01760)	92	An11g01760	-0.248477	3.58547e-05
1033	AM270997	1392924	1393551	628	*	12.18	11.82	12.47	-0.65	5.67e-51	4.37e-50	promoter-TSS (An18g06110)	791	An18g06100	0.59123	3.39743e-05
3023	AM270994	457242	458073	832	*	10.66	10.32	10.94	-0.62	5.18e-16	1.36e-15	promoter-TSS (An15e01660)	71	An15g01650	0.365496	3.18247e-05
5108	AM270981	1045314	1045684	371	*	9.72	9.51	9.9	-0.39	3.28e-05	5.12e-05	promoter-TSS (An02g04330)	-138	An02g04330	-0.466996	2.76049e-05
3750	AM270995	1661963	1662474	512	*	10.36	10.1	10.58	-0.48	5.54e-11	1.18e-10	promoter-TSS (An16g07370)	-166	An16g07360	0.376597	2.71014e-05
1764	AM270986	571220	571919	700	*	10.64	10.18	10.98	-0.8	3.84e-31	1.73e-30	promoter-TSS (An07g02810)	-45	An07g02810	0.39854	2.64455e-05
4315	AM270986	557972	558272	301	*	9.38	9.08	9.62	-0.54	4.15e-08	7.66e-08	promoter-TSS (An07g02760)	-111	An07g02760	0.295871	2.60986e-05
3157	AM270981	2987916	2988553	638	*	10.61	10.33	10.84	-0.51	6.06e-15	1.53e-14	promoter-TSS (An02g12320)	-400	An02g12320	0.274341	2.54463e-05
4775	AM270990	1668860	1669622	763	*	11.14	10.99	11.27	-0.28	2.57e-06	4.29e-06	promoter-TSS (An11g06830)	-479	An11g06820	0.390179	2.38042e-05
3527	AM270981	2209224	2209979	756	*	10.72	10.45	10.94	-0.49	1.91e-12	4.31e-12	promoter-TSS (An02g08910)	8	An02g08900	-0.335611	2.33012e-05
4020	AM270995	395185	395816	632	*	10.96	10.77	11.13	-0.36	1.7e-09	3.38e-09	promoter-TSS (An16g01840)	-632	An16g01840	-0.480193	2.31358e-05
3680	AM270994	1501525	1503754	2230	*	12.87	12.76	12.98	-0.22	2.23e-11	4.83e-11	promoter-TSS (An15g06410)	-697	An15g06410	0.854103	2.28052e-05
1025	AM270993	502317	503936	1620	*	12.66	12.38	12.9	-0.53	3.22e-51	2.5e-50	promoter-TSS (An14g01960)	-825	An14g01960	0.232794	2.27983e-05
6061	AM270996	260097	260421	325	*	9.33	9.19	9.46	-0.27	0.00753	0.0099	promoter-TSS (An17g01090)	-87	An17g01100	-0.391995	2.09522e-05
3025	AM270995	799403	800299	897	*	11.13	10.89	11.34	-0.45	5.25e-16	1.38e-15	promoter-TSS (An16g03590)	-516	An16g03590	0.258304	2.02689e-05
6301	AM270992	106169	106709	541	*	9.52	9.41	9.62	-0.22	0.0199	0.0251	promoter-TSS (An13g00410)	-78	An13g00410	0.886094	1.65641e-05
2272	AM270985	232972	235559	2588	*	13.7	13.56	13.83	-0.27	1.55e-23	5.44e-23	Intergenic	-1387	An06g01000	0.210126	1.63343e-05
3244	AM270990	2584800	2584947	148	*	8.09	7.43	8.55	-1.11	2.4e-14	5.89e-14	promoter-TSS (An11g10790)	-895	An11g10790	0.970842	1.60788e-05
2877	AM270990	2585402	2585601	200	*	9.14	8.58	9.54	-0.96	3.82e-17	1.06e-16	promoter-TSS (An11g10790)	-267	An11g10790	0.970842	1.60788e-05
6008	AM270980	3088031	3088375	345	*	9.46	9.32	9.59	-0.27	0.0056	0.00742	promoter-TSS (An01g13000)	13	An01g13000	-0.332348	1.60766e-05
827	AM270994	1787717	1788561	845	*	12.49	12.16	12.76	-0.6	2.75e-60	2.65e-59	promoter-TSS (An15g07550)	-540	An15g07550	-0.172472	1.50772e-05
5281	AM270990	2478435	2479905	1471	*	12.14	12.05	12.22	-0.17	0.000129	0.000195	promoter-TSS (An11g10330)	-246	An11g10330	0.269878	1.29364e-05
1876	AM270996	550277	551838	1562	*	12.71	12.51	12.9	-0.39	4.93e-29	2.09e-28	Intergenic	-1080	An17g02270	-0.528636	1.10883e-05
1116	AM270987	1906588	1908436	1849	*	12.09	11.75	12.36	-0.61	3.27e-48	2.33e-47	promoter-TSS (An08g08020)	-120	An08g08020	0.609216	9.48418e-06
4275	AM270990	1086280	1087127	848	*	11.46	11.32	11.6	-0.28	2.61e-08	4.87e-08	promoter-TSS (An11g04400)	188	An11g04390	0.675912	9.11e-06
4453	AM270994	93674	94012	339	*	9.63	9.37	9.85	-0.47	1.61e-07	2.88e-07	promoter-TSS (An15g00350)	-48	An15g00350	0.236847	8.84899e-06
636	AM270993	412010	412935	926	*	11.97	11.5	12.33	-0.83	4.2e-72	5.26e-71	promoter-TSS (An14g01580)	-360	An14g01580	0.333272	8.82003e-06
2072	AM270987	978946	980630	1685	*	12.31	12.07	12.51	-0.44	3.76e-26	1.45e-25	promoter-TSS (An08g04090)	-780	An08g04090	-0.718531	8.62855e-06
3900	AM270981	1287291	1287747	457	*	10.42	10.17	10.63	-0.45	3.55e-10	7.24e-10	promoter-TSS (An02g05460)	-181	An02g05460	0.678912	6.98954e-06
1683	AM270991	142179	144135	1957	*	12.16	11.9	12.38	-0.48	1.23e-32	5.84e-32	Intergenic	-1180	An12g00570	0.462197	6.60176e-06
1413	AM270987	985523	987345	1823	*	12.27	11.98	12.52	-0.54	7.52e-39	4.24e-38	promoter-TSS (An08g04110)	-773	An08g04110	0.318329	5.69637e-06
4572	AM270990	1189398	1189730	333	*	10.21	10.01	10.39	-0.39	5.07e-07	8.84e-07	promoter-TSS (An11g04820)	-523	An11g04820	-0.734909	5.54999e-06
4230	AM270987	1436454	1436986	533	*	10.42	10.19	10.62	-0.43	1.63e-08	3.07e-08	promoter-TSS (An08g06090)	-211	An08g06080	0.252844	5.47953e-06
6246	AM270981	2668263	2668725	463	*	10	9.9	10.09	-0.19	0.0159	0.0203	promoter-TSS (An02g10790)	-182	An02g10790	-0.289721	5.46748e-06
5237	AM270995	1664514	1664658	145	*	8.7	8.43	8.93	-0.5	9.23e-05	0.00014	promoter-TSS (An16g07390)	-124	An16g07380	-0.424382	5.30786e-06
4846	AM270997	1195480	1195627	148	*	8.81	8.49	9.07	-0.58	4.7e-06	7.73e-06	promoter-TSS (An18g05230)	-180	An18g05230	-0.245996	4.95402e-06
5960	AM270982	937491	937744	254	*	8.82	8.64	8.97	-0.33	0.00485	0.00648	promoter-TSS (An03g04330)	-58	An03g04320	-0.564736	4.68024e-06
1446	AM270993	242747	243103	357	*	10.15	9.56	10.57	-1.01	3.9e-38	2.15e-37	promoter-TSS (An14g00880)	-158	An14g00880	0.356675	4.54022e-06
2765	AM270986	2255418	2255628	211	*	10.2	9.82	10.5	-0.68	4.16e-18	1.2e-17	promoter-TSS (An07g10010)	-372	An07g10010	-0.282911	3.73171e-06
5896	AM270995	1731959	1732373	415	*	9.91	9.77	10.03	-0.26	0.00349	0.00471	promoter-TSS (An16g07660)	-328	An16g07660	-0.871383	3.67895e-06
2755	AM270995	1186013	1186174	162	*	8.95	8.33	9.38	-1.04	3.57e-18	1.03e-17	promoter-TSS (An16g05260)	-106	An16g05260	-0.315903	3.52432e-06
3386	AM270992	669929	671529	1601	*	12.76	12.63	12.87	-0.24	2.18e-13	5.13e-13	promoter-TSS (An13g02880)	174	An13g02890	-0.839235	3.35092e-06
6050	AM270981	3025236	3025508	273	*	8.95	8.8	9.09	-0.29	0.00707	0.0093	promoter-TSS (An02g12490)	-250	An02g12490	0.593749	3.23067e-06
4207	AM270986	426649	427304	656	*	10.59	10.39	10.76	-0.37	1.27e-08	2.41e-08	promoter-TSS (An07g02180)	-163	An07g02180	-0.175628	3.19023e-06
4213	AM270994	359693	360210	518	*	10.2	9.97	10.41	-0.44	1.35e-08	2.54e-08	promoter-TSS (An15g01290)	-130	An15g01290	0.455632	3.00782e-06
4537	AM270993	530207	530974	768	*	11.53	11.4	11.66	-0.25	3.75e-07	6.59e-07	promoter-TSS (An14g02090)	-344	An14g02090	0.770719	2.96645e-06
5407	AM270981	2356463	2357161	699	*	10.61	10.48	10.74	-0.26	0.000273	0.000402	promoter-TSS (An02g09460)	-93	An02g09460	0.346779	2.89947e-06
4767	AM270995	673631	674118	488	*	10.01	9.81	10.19	-0.39	2.42e-06	4.04e-06	promoter-TSS (An16g03070)	-134	An16g03070	-0.894207	2.74556e-06
3024	AM270995	584292	585175	884	*	11.33	11.1	11.53	-0.43	5.23e-16	1.38e-15	promoter-TSS (An16g02650)	-304	An16g02660	0.571629	2.59793e-06
5615	AM270981	3082265	3082542	278	*	9.21	9.03	9.37	-0.35	0.000906	0.00129	promoter-TSS (An02g12750)	-138	An02g12760	-0.283871	2.50105e-06
5895	AM270996	192742	193907	1166	*	11.61	11.54	11.68	-0.14	0.00346	0.00467	promoter-TSS (An17g00820)	-679	An17g00820	0.189133	2.34445e-06
4653	AM270997	445165	445722	558	*	10.58	10.4	10.73	-0.33	8.69e-07	1.49e-06	promoter-TSS (An18g02190)	-404	An18g02190	-0.493318	2.04453e-06
3052	AM270987	72284	73075	792	*	10.97	10.69	11.2	-0.5	8.05e-16	2.1e-15	promoter-TSS (An08g00430)	-463	An08g00430	0.335284	1.98621e-06
3721	AM270983	567374	567741	368	*	9.92	9.63	10.17	-0.54	4.21e-11	9.01e-11	promoter-TSS (An04g02130)	-173	An04g02130	-0.34743	1.98258e-06
5788	AM270987	1183035	1183152	118	*	8.42	8.2	8.61	-0.41	0.00217	0.00298	promoter-TSS (An08g04890)	-327	An08g04890	0.418224	1.91557e-06
6144	AM270997	736243	737271	1029	*	11.46	11.39	11.52	-0.13	0.0106	0.0138	promoter-TSS (An18g03300)	-372	An18g03300	0.264404	1.85356e-06
2861	AM270981	2525373	2525889	517	*	9.75	9.34	10.07	-0.73	2.71e-17	7.55e-17	promoter-TSS (An02g10190)	-191	An02g10190	0.709112	1.48726e-06
2063	AM270993	258076	258526	451	*	10.45	9.99	10.8	-0.8	2.74e-26	1.06e-25	promoter-TSS (An14g00940)	-353	An14g00940	0.914395	1.43246e-06
4457	AM270991	2325500	2326901	1402	*	12.79	12.7	12.87	-0.17	1.68e-07	3e-07	promoter-TSS (An12g09970)	-96	An12g09970	0.310731	1.37381e-06
4416	AM270983	950615	950873	259	*	8.84	8.46	9.14	-0.68	1.11e-07	2e-07	promoter-TSS (An04g03820)	-75	An04g03810	0.735935	1.32767e-06
4283	AM270991	1888610	1889840	1231	*	11.25	11.1	11.39	-0.29	2.94e-08	5.47e-08	promoter-TSS (An12g07860)	-397	An12g07860	0.743201	1.31308e-06
4428	AM270980	3375125	3375565	441	*	9.76	9.51	9.97	-0.45	1.25e-07	2.26e-07	promoter-TSS (An01g14080)	-425	An01g14075	-0.708068	1.26452e-06
2130	AM270983	641912	642420	509	*	10.62	10.23	10.92	-0.69	1.93e-25	7.21e-25	promoter-TSS (An04g02490)	-149	An04g02490	-0.392112	1.26367e-06
1417	AM270983	1211242	1211959	718	*	11.65	11.29	11.95	-0.66	9.44e-39	5.31e-38	promoter-TSS (An04g04950)	-553	An04g04940	-0.233781	1.25702e-06
3141	AM270995	1792660	1793054	395	*	10.09	9.73	10.38	-0.65	4.3e-15	1.09e-14	promoter-TSS (An16g07940)	-337	An16g07940	-0.502462	1.24784e-06
5398	AM270980	1199317	1199689	373	*	10.92	10.71	11.1	-0.38	0.00025	0.000369	promoter-TSS (An01g05030)	74	An01g05030	0.626828	1.22009e-06
6121	AM270985	172115	172859	745	*	11.17	11.09	11.24	-0.14	0.00977	0.0127	promoter-TSS (An06g00720)	-574	An06g00720	-0.957498	1.14992e-06
1378	AM270981	1407775	1408558	784	*	10.62	10.07	11.01	-0.95	5.72e-40	3.31e-39	promoter-TSS (An02g06030)	-233	An02g06030	0.236166	1.13441e-06
5999	AM270988	1226014	1226508	495	*	9.66	9.53	9.78	-0.25	0.00538	0.00714	promoter-TSS (An09g05380)	-611	An09g05380	0.429685	1.11277e-06
5295	AM270995	2084958	2085891	934	*	10.71	10.59	10.83	-0.24	0.00014	0.000211	promoter-TSS (An16g09150)	-274	An16g09140	-0.554329	8.7919e-07
1159	AM270993	150312	152577	2266	*	12.81	12.56	13.03	-0.47	8.13e-47	5.59e-46	Intergenic	-1030	An14g00550	0.592323	6.75341e-07
5775	AM270997	899188	900642	1455	*	12.39	12.33	12.45	-0.12	0.002	0.00276	promoter-TSS (An18g03940)	-974	An18g03940	0.471521	6.53141e-07
5094	AM270987	2387102	2387483	382	*	9.71	9.52	9.89	-0.36	3.04e-05	4.75e-05	promoter-TSS (An08g10060)	-155	An08g10060	-0.234725	6.202e-07
1261	AM270981	656392	657410	1019	*	11.37	10.95	11.69	-0.74	2.88e-43	1.82e-42	promoter-TSS (An02g02830)	-185	An02g02830	-0.315054	6.12316e-07
2372	AM270990	1211274	1212025	752	*	11.8	11.57	12	-0.42	3.07e-22	1.03e-21	Intergenic	-1356	An11g04900	0.394643	5.80345e-07
5533	AM270990	1210654	1210930	277	*	10.33	10.19	10.46	-0.27	0.000542	0.000781	promoter-TSS (An11g04900)	-498	An11g04900	0.394643	5.80345e-07
3156	AM270983	8118	9502	1385	*	11.49	11.29	11.67	-0.39	6.03e-15	1.52e-14	promoter-TSS (An04g00050)	-590	An04g00060	-0.25398	5.63302e-07
5861	AM270995	1935553	1936117	565	*	10.18	10.05	10.29	-0.23	0.00288	0.00392	promoter-TSS (An16g08540)	-142	An16g08540	-0.619897	5.59998e-07
5182	AM270994	255464	256135	672	*	10.57	10.43	10.7	-0.27	5.75e-05	8.84e-05	promoter-TSS (An15g00940)	-33	An15g00940	0.533431	5.16956e-07
332	AM270980	1527006	1528816	1811	*	12.32	11.84	12.69	-0.85	2.35e-111	5.64e-110	promoter-TSS (An01g06460)	-122	An01g06460	0.335265	4.98057e-07
387	AM270980	2226762	2227627	866	*	11.22	10.51	11.7	-1.19	8.27e-102	1.7e-100	promoter-TSS (An01g09310)	-112	An01g09310	0.809499	4.86861e-07
2303	AM270980	1447815	1448578	764	*	10.83	10.47	11.11	-0.64	4.56e-23	1.58e-22	promoter-TSS (An01g06130)	-327	An01g06130	0.566107	4.79903e-07
5837	AM270983	413403	414548	1146	*	11.62	11.54	11.69	-0.15	0.0026	0.00355	promoter-TSS (An04g01620)	-358	An04g01610	0.273642	3.65124e-07
6261	AM270994	511861	512580	720	*	10.38	10.29	10.46	-0.17	0.0167	0.0213	promoter-TSS (An15g01890)	-791	An15g01890	-0.362558	3.51591e-07
4981	AM270982	685167	686207	1041	*	12.06	11.95	12.16	-0.21	1.26e-05	2.01e-05	promoter-TSS (An03g03330)	-452	An03g03330	0.637532	3.50294e-07
434	AM270986	1697543	1697873	331	*	9.72	8.44	10.39	-1.94	9.96e-95	1.83e-93	promoter-TSS (An07g07790)	-248	An07g07800	-0.392602	3.49646e-07
731	AM270980	3245554	3246894	1341	*	12.38	11.96	12.71	-0.74	1.26e-65	1.37e-64	promoter-TSS (An01g13610)	-490	An01g13600	-0.217741	2.96511e-07
3505	AM270987	193980	194184	205	*	9.59	9.23	9.88	-0.65	1.43e-12	3.25e-12	promoter-TSS (An08g00990)	-388	An08g00980	0.448875	2.69765e-07
4272	AM270987	183142	183541	400	*	9.77	9.5	10	-0.5	2.54e-08	4.74e-08	promoter-TSS (An08g00940)	-215	An08g00930	0.740698	2.60387e-07
4490	AM270981	3188759	3189629	871	*	11.09	10.94	11.23	-0.29	2.3e-07	4.08e-07	promoter-TSS (An02g13250)	-328	An02g13250	0.531584	2.58238e-07
6258	AM270992	27040	28277	1238	*	11.36	11.3	11.43	-0.13	0.0166	0.0211	promoter-TSS (An13g00110)	-94	An13g00110	-0.64326	2.56151e-07
5551	AM270991	149943	150733	791	*	10.85	10.74	10.95	-0.21	0.000635	0.00091	promoter-TSS (An12g00600)	-728	An12g00600	0.474548	2.40546e-07
5697	AM270994	362501	363009	509	*	10.41	10.29	10.52	-0.23	0.0014	0.00196	promoter-TSS (An15g01310)	-189	An15g01310	0.324405	2.17501e-07
2108	AM270997	965357	965812	456	*	9.71	9.15	10.11	-0.96	1.01e-25	3.82e-25	promoter-TSS (An18g04160)	-381	An18g04160	0.725725	1.84593e-07
4749	AM270993	15678	16521	844	*	11.08	10.93	11.21	-0.28	2.02e-06	3.39e-06	promoter-TSS (An14g00040)	-247	An14g00040	-0.463915	1.67768e-07
4351	AM270981	803569	804049	481	*	9.77	9.52	9.98	-0.46	5.49e-08	1.01e-07	promoter-TSS (An02g03350)	-287	An02g03350	0.709604	1.56819e-07
5298	AM270997	1508612	1508915	304	*	9.49	9.3	9.67	-0.37	0.000143	0.000215	promoter-TSS (An18g06690)	-126	An18g06700	0.370482	1.51984e-07
3514	AM270981	3120185	3121014	830	*	11.15	10.94	11.34	-0.4	1.59e-12	3.61e-12	promoter-TSS (An02g12960)	-683	An02g12960	-0.595515	1.3889e-07
6111	AM270983	1853616	1853717	102	*	8.09	7.89	8.26	-0.37	0.00922	0.012	promoter-TSS (An04g07480)	-158	An04g07480	0.676227	1.32611e-07
497	AM270988	1084130	1085279	1150	*	11.28	10.58	11.75	-1.16	3.14e-85	5.04e-84	promoter-TSS (An09g04860)	-116	An09g04860	0.773338	1.30102e-07
4859	AM270997	981529	982324	796	*	10.98	10.84	11.12	-0.27	5.39e-06	8.83e-06	promoter-TSS (An18g04210)	-223	An18g04210	0.466242	1.17821e-07
4534	AM270997	979296	981372	2077	*	12.64	12.55	12.74	-0.19	3.7e-07	6.5e-07	Intergenic	-1816	An18g04210	0.466242	1.17821e-07
1752	AM270981	676677	677013	337	*	9.69	9.04	10.13	-1.09	1.83e-31	8.3e-31	promoter-TSS (An02g02900)	-307	An02g02900	-0.539514	1.01318e-07
2898	AM270996	523100	524258	1159	*	11.16	10.91	11.37	-0.46	5.66e-17	1.55e-16	promoter-TSS (An17g02130)	-435	An17g02140	0.331678	9.89443e-08
5489	AM270993	212629	212913	285	*	9.33	9.15	9.5	-0.34	0.000436	0.000632	promoter-TSS (An14g00760)	-256	An14g00760	0.484039	8.27221e-08
6059	AM270980	644519	644953	435	*	9.96	9.84	10.08	-0.24	0.0075	0.00986	promoter-TSS (An01g02720)	-272	An01g02720	-0.524358	7.63707e-08
1456	AM270984	29354	30236	883	*	11.32	10.92	11.64	-0.71	9.51e-38	5.2e-37	promoter-TSS (An05g00130)	-250	An05g00140	0.357922	7.61438e-08
200	AM270987	1544375	1545130	756	*	11.59	10.83	12.09	-1.26	1.31e-145	5.23e-144	promoter-TSS (An08g06500)	-423	An08g06500	0.497245	7.48713e-08
5937	AM270995	1013208	1013974	767	*	11.12	11.03	11.19	-0.16	0.00419	0.00562	promoter-TSS (An16g04410)	-406	An16g04410	0.737715	7.32388e-08
4655	AM270991	967223	967761	539	*	10.45	10.27	10.61	-0.34	8.72e-07	1.49e-06	promoter-TSS (An12g03900)	-203	An12g03910	0.474187	7.0901e-08
6010	AM270995	206642	207463	822	*	11.46	11.39	11.53	-0.14	0.00564	0.00747	promoter-TSS (An16g01110)	-373	An16g01110	0.726462	6.99981e-08
2018	AM270990	2643774	2645099	1326	*	11.91	11.66	12.13	-0.47	7.94e-27	3.13e-26	promoter-TSS (An11g11020)	-742	An11g11020	-0.939717	6.92488e-08
3352	AM270986	2207378	2208049	672	*	11	10.77	11.2	-0.42	1.28e-13	3.04e-13	promoter-TSS (An07g09810)	-280	An07g09810	-0.981182	6.48945e-08
2300	AM270987	502628	503284	657	*	10.83	10.5	11.1	-0.6	4.29e-23	1.49e-22	promoter-TSS (An08g02260)	-262	An08g02260	-0.214452	5.23411e-08
420	AM270983	232218	234815	2598	*	13.36	13.01	13.65	-0.64	1.4e-96	2.66e-95	Intergenic	-3521	An04g00930	-0.617164	5.06167e-08
2253	AM270990	2474554	2475713	1160	*	11.1	10.78	11.37	-0.59	8.38e-24	2.96e-23	promoter-TSS (An11g10320)	-616	An11g10320	0.285142	5.02893e-08
2492	AM270990	717766	722243	4478	*	14.54	14.39	14.67	-0.28	7.15e-21	2.28e-20	Intergenic	-2392	An11g02830	0.264838	4.99379e-08
354	AM270984	476299	478583	2285	*	13.61	13.24	13.91	-0.67	8.27e-108	1.86e-106	promoter-TSS (An05g02080)	-661	An05g02080	-0.284975	4.86994e-08
6065	AM270987	754439	755152	714	*	10.61	10.52	10.7	-0.18	0.00762	0.01	promoter-TSS (An08g03280)	-360	An08g03280	0.549313	4.86957e-08
2615	AM270993	1248136	1248692	557	*	10.8	10.49	11.05	-0.56	2.03e-19	6.18e-19	promoter-TSS (An14g05300)	-355	An14g05300	-0.336472	3.22849e-08
1322	AM270990	724736	725357	622	*	11.2	10.79	11.52	-0.73	2.45e-41	1.48e-40	promoter-TSS (An11g02840)	-589	An11g02840	0.310951	3.14974e-08
2486	AM270995	1957917	1958896	980	*	10.9	10.59	11.15	-0.56	6.51e-21	2.09e-20	promoter-TSS (An16g08670)	521	An16g08660	0.788155	3.03242e-08
6399	AM270986	2043006	2043757	752	*	11.03	10.97	11.09	-0.13	0.0307	0.0382	promoter-TSS (An07g09120)	-285	An07g09120	0.378318	2.83965e-08
6365	AM270997	1232353	1232868	516	*	10.29	10.2	10.36	-0.16	0.0265	0.0331	promoter-TSS (An18g05430)	326	An18g05440	0.558202	2.7224e-08
3594	AM270987	938009	938408	400	*	9.92	9.62	10.17	-0.56	6.45e-12	1.43e-11	promoter-TSS (An08g03930)	-167	An08g03930	0.491257	2.48192e-08
3664	AM270983	1748387	1748990	604	*	10.69	10.46	10.89	-0.43	1.79e-11	3.9e-11	promoter-TSS (An04g07020)	-352	An04g07020	-0.891108	2.43047e-08
1627	AM270981	796238	797189	952	*	11.64	11.33	11.9	-0.57	6.2e-34	3.03e-33	promoter-TSS (An02g03330)	-628	An02g03320	-0.657393	2.31534e-08
63	AM270980	3048763	3050651	1889	*	12.32	11.43	12.86	-1.43	2.27e-280	2.88e-278	promoter-TSS (An01g12820)	-896	An01g12820	0.687831	2.13163e-08
1919	AM270980	659185	661205	2021	*	12.83	12.63	13	-0.36	1.76e-28	7.32e-28	promoter-TSS (An01g02810)	-989	An01g02810	0.325745	2.03917e-08
4102	AM270996	583247	583438	192	*	9.39	9.08	9.64	-0.57	3.91e-09	7.58e-09	promoter-TSS (An17g02350)	-206	An17g02350	0.473966	1.98258e-08
5738	AM270995	1614555	1615180	626	*	9.76	9.62	9.89	-0.27	0.00169	0.00235	promoter-TSS (An16g07220)	-298	An16g07220	0.486607	1.95842e-08
5801	AM270981	2918263	2918644	382	*	10.18	10.04	10.3	-0.26	0.00228	0.00313	promoter-TSS (An02g11950)	-94	An02g11950	0.447965	1.91442e-08
3440	AM270981	1566873	1567477	605	*	11.03	10.8	11.22	-0.42	5.47e-13	1.27e-12	promoter-TSS (An02g06630)	-104	An02g06630	-0.571452	1.89485e-08
5776	AM270994	1337306	1337846	541	*	10.54	10.43	10.65	-0.22	0.00204	0.00281	promoter-TSS (An15g05740)	-210	An15g05730	-0.457166	1.76656e-08
2112	AM270994	353254	354487	1234	*	12.18	11.94	12.38	-0.43	1.12e-25	4.22e-25	promoter-TSS (An15g01250)	-458	An15g01250	-0.967901	1.70171e-08
4252	AM270983	854160	854613	454	*	10.02	9.78	10.23	-0.45	1.97e-08	3.69e-08	promoter-TSS (An04g03400)	-284	An04g03400	0.411625	1.6225e-08
4362	AM270982	589252	589982	731	*	10.57	10.37	10.74	-0.37	6.2e-08	1.13e-07	promoter-TSS (An03g02980)	-276	An03g02990	-0.510155	1.54313e-08
2747	AM270986	656939	658274	1336	*	11.91	11.71	12.08	-0.37	3.14e-18	9.1e-18	promoter-TSS (An07g03120)	-341	An07g03130	0.383718	1.52599e-08
1465	AM270993	973939	974438	500	*	10.47	9.96	10.85	-0.89	1.57e-37	8.54e-37	promoter-TSS (An14g03930)	-166	An14g03920	-0.514563	1.14904e-08
5036	AM270996	49744	50251	508	*	9.99	9.79	10.16	-0.36	2.03e-05	3.21e-05	promoter-TSS (An17g00280)	-94	An17g00280	0.659335	1.13258e-08
3827	AM270981	2566164	2566730	567	*	10.84	10.63	11.02	-0.39	1.61e-10	3.36e-10	promoter-TSS (An02g10320)	-713	An02g10320	0.26623	1.11573e-08
4840	AM270986	2142397	2142607	211	*	8.85	8.57	9.09	-0.52	4.51e-06	7.42e-06	promoter-TSS (An07g09540)	-222	An07g09540	0.589449	1.07691e-08
1510	AM270990	703733	704408	676	*	11.13	10.73	11.45	-0.72	1.72e-36	9.06e-36	promoter-TSS (An11g02760)	-397	An11g02770	-0.381131	1.00263e-08
2790	AM270996	47332	48125	794	*	11.34	11.1	11.54	-0.44	7.19e-18	2.05e-17	promoter-TSS (An17g00260)	-372	An17g00270	-0.322474	9.72473e-09
4783	AM270980	817870	818442	573	*	10.35	10.16	10.52	-0.36	2.74e-06	4.56e-06	promoter-TSS (An01g03410)	-182	An01g03410	0.471988	6.58926e-09
6344	AM270981	817928	818639	712	*	10.92	10.85	10.99	-0.15	0.0243	0.0305	promoter-TSS (An02g03420)	-306	An02g03420	0.598896	6.16336e-09
5350	AM270994	320748	320971	224	*	9.36	9.17	9.53	-0.36	0.000198	0.000294	promoter-TSS (An15g01170)	-254	An15g01170	0.815402	5.439e-09
2011	AM270995	2065473	2067372	1900	*	12.88	12.7	13.04	-0.34	5.33e-27	2.11e-26	promoter-TSS (An16g09090)	-316	An16g09090	0.498282	5.27086e-09
4641	AM270988	1195107	1195561	455	*	10.14	9.93	10.32	-0.38	8.01e-07	1.37e-06	promoter-TSS (An09g05300)	-293	An09g05300	-0.439199	4.73645e-09
4165	AM270997	715081	715459	379	*	10.22	9.99	10.42	-0.43	8.83e-09	1.69e-08	promoter-TSS (An18g03200)	-165	An18g03200	-0.331418	4.32616e-09
4831	AM270987	68314	68588	275	*	9.34	9.09	9.55	-0.46	4.08e-06	6.72e-06	promoter-TSS (An08g00420)	-103	An08g00420	0.46703	3.48905e-09
5723	AM270981	3474231	3474780	550	*	10.5	10.39	10.61	-0.22	0.00159	0.00221	promoter-TSS (An02g14350)	-254	An02g14350	0.609099	2.69402e-09
4171	AM270980	2007179	2008110	932	*	11.36	11.18	11.52	-0.34	9.46e-09	1.81e-08	promoter-TSS (An01g08530)	-402	An01g08530	-0.427127	2.61432e-09
6312	AM270983	536957	537308	352	*	9.58	9.47	9.68	-0.21	0.0208	0.0262	promoter-TSS (An04g02040)	-440	An04g02040	-0.519264	2.54623e-09
2962	AM270990	2711138	2712380	1243	*	11.99	11.81	12.15	-0.34	1.81e-16	4.88e-16	promoter-TSS (An11g11260)	-501	An11g11270	0.509563	2.40576e-09
5319	AM270993	434673	435877	1205	*	11.83	11.75	11.91	-0.16	0.00017	0.000255	promoter-TSS (An14g01685)	-541	An14g01685	0.451277	2.27994e-09
6095	AM270994	796733	797481	749	*	10.74	10.66	10.82	-0.16	0.00867	0.0113	promoter-TSS (An15g03200)	-288	An15g03210	0.447943	1.86442e-09
5620	AM270986	1203229	1203965	737	*	10.55	10.43	10.66	-0.22	0.000931	0.00132	promoter-TSS (An07g05630)	-339	An07g05630	-0.895552	1.6383e-09
2294	AM270981	3284567	3285893	1327	*	12.6	12.41	12.77	-0.37	3.68e-23	1.28e-22	promoter-TSS (An02g13590)	-847	An02g13590	0.375771	1.54221e-09
5234	AM270990	1200852	1201119	268	*	9.22	9	9.41	-0.41	9.05e-05	0.000138	promoter-TSS (An11g04870)	-90	An11g04870	-0.646859	1.237e-09
4435	AM270985	370461	373958	3498	*	13.43	13.35	13.51	-0.16	1.36e-07	2.45e-07	Intergenic	-1951	An06g01500	0.548955	1.10241e-09
5876	AM270983	827593	827930	338	*	9.75	9.61	9.87	-0.26	0.00318	0.00431	promoter-TSS (An04g03300)	-515	An04g03300	0.351894	1.04355e-09
4608	AM270986	2262552	2262782	231	*	8.79	8.46	9.05	-0.59	6.14e-07	1.06e-06	promoter-TSS (An07g10050)	-191	An07g10050	-0.553264	1.03741e-09
210	AM270987	873968	875853	1886	*	12.79	12.26	13.17	-0.91	6.38e-142	2.42e-140	Intergenic	-1003	An08g03690	0.251673	9.66394e-10
3986	AM270986	1261916	1262118	203	*	9.1	8.74	9.39	-0.65	1.17e-09	2.34e-09	promoter-TSS (An07g05940)	16	An07g05940	-0.513468	8.08524e-10
787	AM270994	18614	20104	1491	*	12.31	11.95	12.6	-0.64	9.62e-63	9.74e-62	promoter-TSS (An15g00070)	-718	An15g00070	0.228248	7.69558e-10
6322	AM270982	1567913	1568942	1030	*	13.14	13.1	13.18	-0.08	0.0219	0.0276	promoter-TSS (An03g06860)	-309	An03g06850	0.64204	7.23549e-10
5040	AM270987	1299492	1300184	693	*	10.64	10.49	10.78	-0.28	2.07e-05	3.28e-05	promoter-TSS (An08g05410)	-147	An08g05420	-0.67494	5.22407e-10
2106	AM270990	2243210	2243790	581	*	10.95	10.6	11.22	-0.62	9.22e-26	3.48e-25	promoter-TSS (An11g09440)	-174	An11g09440	0.615068	4.19266e-10
4459	AM270986	783034	783383	350	*	9.55	9.29	9.77	-0.48	1.7e-07	3.04e-07	promoter-TSS (An07g03730)	-302	An07g03730	0.8838	3.19272e-10
5146	AM270990	2576547	2576683	137	*	8.67	8.41	8.9	-0.49	4.4e-05	6.81e-05	promoter-TSS (An11g10760)	-130	An11g10750	-0.662582	2.90352e-10
1069	AM270993	466958	467368	411	*	10.31	9.66	10.76	-1.09	1.3e-49	9.67e-49	promoter-TSS (An14g01830)	434	An14g01840	-0.302646	2.3246e-10
6015	AM270995	162836	163694	859	*	10.54	10.45	10.63	-0.18	0.00598	0.00791	promoter-TSS (An16g00840)	-309	An16g00850	0.720228	2.25339e-10
1675	AM270987	1567584	1570920	3337	*	13.74	13.56	13.9	-0.34	8.63e-33	4.1e-32	Intergenic	-1964	An08g06580	0.590962	1.85854e-10
3729	AM270980	1548265	1548944	680	*	11.01	10.8	11.18	-0.38	4.37e-11	9.34e-11	promoter-TSS (An01g06560)	-215	An01g06560	0.291324	1.79824e-10
3320	AM270987	1297926	1298483	558	*	10.23	9.92	10.48	-0.56	8.62e-14	2.07e-13	promoter-TSS (An08g05400)	-351	An08g05400	0.822188	1.6053e-10
2730	AM270981	1410442	1410891	450	*	10.36	10	10.65	-0.64	2.43e-18	7.09e-18	promoter-TSS (An02g06040)	-135	An02g06040	-0.612184	1.38674e-10
3563	AM270990	651807	652448	642	*	10.58	10.33	10.79	-0.47	3.97e-12	8.88e-12	promoter-TSS (An11g02590)	-239	An11g02590	0.526501	1.18901e-10
6300	AM270980	656976	657105	130	*	8.7	8.55	8.84	-0.29	0.0199	0.0251	promoter-TSS (An01g02790)	-80	An01g02800	-0.440015	9.22676e-11
862	AM270994	1117095	1118417	1323	*	11.61	11.14	11.95	-0.81	5.19e-59	4.8e-58	promoter-TSS (An15g04750)	-843	An15g04750	0.589212	7.78286e-11
6361	AM270988	739758	740705	948	*	11.35	11.29	11.41	-0.12	0.0263	0.0329	promoter-TSS (An09g03250)	48	An09g03250	0.5307	7.55224e-11
2568	AM270981	1454078	1454493	416	*	10.37	10	10.67	-0.67	4.87e-20	1.51e-19	promoter-TSS (An02g06250)	341	An02g06240	-0.332277	6.81102e-11
1126	AM270994	480525	481691	1167	*	11.97	11.63	12.24	-0.61	5.92e-48	4.19e-47	promoter-TSS (An15g01780)	-504	An15g01780	0.326583	6.22903e-11
5745	AM270987	1918955	1919561	607	*	9.98	9.84	10.11	-0.27	0.00175	0.00242	promoter-TSS (An08g08070)	-152	An08g08070	0.523065	6.16368e-11
5420	AM270980	2803122	2803877	756	*	10.96	10.85	11.07	-0.22	0.000301	0.000442	promoter-TSS (An01g11910)	-215	An01g11920	-0.60609	5.86171e-11
6448	AM270983	1396263	1397991	1729	*	12.5	12.46	12.54	-0.08	0.0376	0.0464	promoter-TSS (An04g05670)	-759	An04g05670	0.58352	5.42802e-11
4290	AM270986	384368	384933	566	*	10.35	10.14	10.53	-0.39	3.12e-08	5.79e-08	promoter-TSS (An07g02020)	-170	An07g02010	-0.380834	4.57184e-11
6205	AM270997	956884	957443	560	*	10.56	10.46	10.65	-0.18	0.0141	0.0181	promoter-TSS (An18g04120)	-357	An18g04110	-0.58174	4.50422e-11
4824	AM270981	1735122	1735456	335	*	9.48	9.24	9.68	-0.45	3.75e-06	6.19e-06	promoter-TSS (An02g07300)	-49	An02g07310	-0.680509	4.21926e-11
4876	AM270990	2529769	2530492	724	*	10.68	10.53	10.82	-0.29	6.26e-06	1.02e-05	promoter-TSS (An11g10570)	-252	An11g10570	0.770683	3.66166e-11
5816	AM270990	1191963	1192962	1000	*	11.06	10.97	11.15	-0.18	0.00244	0.00334	promoter-TSS (An11g04830)	-420	An11g04830	-0.529816	2.66386e-11
4286	AM270987	1737158	1737609	452	*	9.8	9.55	10.02	-0.47	3.06e-08	5.69e-08	promoter-TSS (An08g07320)	-355	An08g07320	0.944428	2.59183e-11
3186	AM270980	4340	5158	819	*	10.9	10.65	11.11	-0.46	9.75e-15	2.44e-14	promoter-TSS (An01g00040)	-501	An01g00040	0.562094	2.40354e-11
3990	AM270987	1359382	1360119	738	*	10.29	10.05	10.49	-0.44	1.24e-09	2.47e-09	promoter-TSS (An08g05690)	-73	An08g05690	-0.726225	2.12313e-11
3963	AM270996	500210	500729	520	*	10.47	10.23	10.67	-0.44	8.04e-10	1.62e-09	promoter-TSS (An17g02070)	-170	An17g02070	0.736536	1.83549e-11
2513	AM270985	327709	328795	1087	*	10.64	10.28	10.93	-0.65	1.4e-20	4.44e-20	promoter-TSS (An06g01350)	-485	An06g01350	0.87767	1.71856e-11
4485	AM270986	543080	543695	616	*	10.18	9.97	10.37	-0.4	2.19e-07	3.89e-07	promoter-TSS (An07g02700)	-209	An07g02700	0.356113	1.63439e-11
3810	AM270988	1092532	1093460	929	*	11.7	11.55	11.85	-0.3	1.32e-10	2.76e-10	promoter-TSS (An09g04900)	-665	An09g04900	-0.809024	1.60501e-11
576	AM270993	1061260	1062334	1075	*	11.57	11.05	11.95	-0.9	4.55e-77	6.29e-76	promoter-TSS (An14g04395)	-573	An14g04395	-0.679231	1.54424e-11
3122	AM270992	419737	419921	185	*	8.34	7.68	8.79	-1.12	2.96e-15	7.56e-15	promoter-TSS (An13g01680)	-918	An13g01680	0.318343	1.52528e-11
5798	AM270992	418956	419424	469	*	10.08	9.95	10.19	-0.25	0.00225	0.00309	promoter-TSS (An13g01680)	-279	An13g01680	0.318343	1.52528e-11
4715	AM270981	1027470	1027826	357	*	9.8	9.58	9.99	-0.41	1.55e-06	2.62e-06	promoter-TSS (An02g04260)	-216	An02g04260	-0.722737	1.40255e-11
3418	AM270994	392495	392886	392	*	9.81	9.47	10.08	-0.61	3.62e-13	8.44e-13	promoter-TSS (An15g01430)	-257	An15g01430	0.843788	1.21825e-11
3469	AM270990	1652857	1653359	503	*	10.51	10.2	10.77	-0.57	8.66e-13	1.99e-12	promoter-TSS (An11g06750)	-376	An11g06740	0.992537	1.10301e-11
5519	AM270981	558446	558629	184	*	8.65	8.42	8.85	-0.43	0.000506	0.00073	promoter-TSS (An02g02410)	-344	An02g02410	-0.449955	1.04816e-11
4737	AM270995	2088736	2089443	708	*	10.67	10.51	10.82	-0.31	1.88e-06	3.16e-06	promoter-TSS (An16g09160)	70	An16g09170	0.577595	8.28906e-12
1793	AM270989	127877	128510	634	*	11.53	11.21	11.79	-0.58	1.33e-30	5.91e-30	promoter-TSS (An10g00510)	-455	An10g00510	0.333684	7.29839e-12
1087	AM270993	72700	73738	1039	*	11.86	11.5	12.14	-0.64	7.12e-49	5.21e-48	promoter-TSS (An14g00280)	-301	An14g00280	0.586462	7.0105e-12
952	AM270981	1403640	1404873	1234	*	11.77	11.33	12.1	-0.78	3.53e-55	2.95e-54	promoter-TSS (An02g06010)	-438	An02g06010	0.758772	6.55498e-12
1660	AM270983	375015	375274	260	*	11.03	10.61	11.35	-0.74	3.44e-33	1.65e-32	promoter-TSS (An04g01480)	52	An04g01480	-0.897809	5.93343e-12
5490	AM270992	73101	73439	339	*	9.96	9.81	10.1	-0.29	0.000438	0.000636	promoter-TSS (An13g00280)	-542	An13g00280	0.881274	5.20064e-12
6374	AM270988	1220923	1221700	778	*	10.07	9.97	10.16	-0.19	0.0279	0.0348	promoter-TSS (An09g05370)	-347	An09g05370	0.464906	4.71283e-12
1828	AM270983	380921	381900	980	*	11.65	11.35	11.91	-0.56	6.81e-30	2.97e-29	Intergenic	-1271	An04g01500	-0.418084	4.69118e-12
4508	AM270983	380713	380919	207	*	9.67	9.43	9.88	-0.45	2.8e-07	4.95e-07	Intergenic	-1866	An04g01500	-0.418084	4.69118e-12
1745	AM270995	2115331	2116085	755	*	10.95	10.56	11.25	-0.7	1.16e-31	5.29e-31	promoter-TSS (An16g09280)	-161	An16g09280	0.612733	3.90553e-12
5249	AM270983	1284109	1284431	323	*	9.62	9.44	9.79	-0.35	9.97e-05	0.000151	promoter-TSS (An04g05260)	-84	An04g05260	0.37681	3.28457e-12
2134	AM270994	244732	245510	779	*	10.86	10.5	11.15	-0.64	2.21e-25	8.26e-25	promoter-TSS (An15g00900)	-121	An15g00900	0.734836	2.9086e-12
5786	AM270995	1810916	1811653	738	*	10.51	10.4	10.61	-0.21	0.00215	0.00296	promoter-TSS (An16g08000)	-256	An16g08010	-0.441734	2.89249e-12
5692	AM270983	512747	512901	155	*	8.93	8.74	9.1	-0.37	0.00135	0.0019	promoter-TSS (An04g01940)	-142	An04g01940	0.408504	2.47279e-12
2142	AM270997	872801	873476	676	*	11.35	11.05	11.6	-0.55	2.61e-25	9.7e-25	promoter-TSS (An18g03820)	-243	An18g03820	0.336555	1.82464e-12
2725	AM270980	3010922	3011496	575	*	11.01	10.74	11.24	-0.51	2.36e-18	6.9e-18	promoter-TSS (An01g12700)	-349	An01g12710	0.420544	1.58105e-12
2997	AM270981	1941394	1941556	163	*	9.19	8.7	9.55	-0.84	3.2e-16	8.49e-16	promoter-TSS (An02g08010)	0	An02g08010	0.370171	1.29111e-12
667	AM270983	194616	196091	1476	*	12.58	12.23	12.86	-0.63	1.38e-69	1.65e-68	promoter-TSS (An04g00850)	-675	An04g00840	-0.623968	1.06368e-12
3892	AM270987	177185	177565	381	*	9.59	9.25	9.86	-0.61	3.31e-10	6.76e-10	promoter-TSS (An08g00900)	-284	An08g00890	0.888473	9.74925e-13
5069	AM270986	838693	839227	535	*	10.33	10.17	10.48	-0.32	2.63e-05	4.13e-05	promoter-TSS (An07g03950)	83	An07g03940	0.838	9.22476e-13
1142	AM270987	356850	357781	932	*	11.52	11.08	11.85	-0.78	1.86e-47	1.3e-46	promoter-TSS (An08g01610)	-266	An08g01610	-0.38075	6.69267e-13
5853	AM270997	1179836	1180178	343	*	9.33	9.18	9.47	-0.29	0.00285	0.00387	promoter-TSS (An18g05130)	-16	An18g05130	0.627923	5.4666e-13
2191	AM270995	1802864	1803591	728	*	10.96	10.61	11.24	-0.63	1.43e-24	5.21e-24	promoter-TSS (An16g07980)	-666	An16g07980	-0.835116	3.22013e-13
1435	AM270998	69860	70958	1099	*	11.46	11.1	11.74	-0.64	1.81e-38	1.01e-37	promoter-TSS (An19g00290)	-649	An19g00290	-0.705071	3.17163e-13
3830	AM270990	2309943	2310428	486	*	10.01	9.73	10.24	-0.51	1.64e-10	3.4e-10	promoter-TSS (An11g09680)	-369	An11g09680	0.674018	2.07499e-13
2848	AM270991	169483	170288	806	*	11.15	10.89	11.37	-0.47	2.12e-17	5.92e-17	promoter-TSS (An12g00690)	-226	An12g00680	-0.86601	1.90802e-13
1113	AM270983	2062595	2062967	373	*	10.31	9.65	10.76	-1.11	2.47e-48	1.77e-47	promoter-TSS (An04g08480)	-200	An04g08480	0.46074	1.43096e-13
746	AM270988	1502668	1503333	666	*	11.58	11.11	11.94	-0.82	6.5e-65	6.94e-64	promoter-TSS (An09g06580)	-879	An09g06580	0.700926	9.61399e-14
5090	AM270980	637339	637574	236	*	8.71	8.43	8.93	-0.5	2.95e-05	4.62e-05	promoter-TSS (An01g02700)	126	An01g02690	0.584071	6.59933e-14
421	AM270989	80501	81313	813	*	11.83	11.3	12.21	-0.92	1.57e-96	2.98e-95	promoter-TSS (An10g00360)	-27	An10g00370	0.483562	6.01074e-14
6201	AM270992	178194	178449	256	*	8.84	8.68	8.98	-0.3	0.014	0.0179	promoter-TSS (An13g00780)	-37	An13g00780	-0.559196	3.53178e-14
743	AM270990	2448520	2449174	655	*	11.02	10.41	11.45	-1.04	5.48e-65	5.87e-64	promoter-TSS (An11g10200)	-197	An11g10200	-0.302483	3.51788e-14
2921	AM270987	407597	408183	587	*	10.48	10.15	10.75	-0.6	8.81e-17	2.4e-16	promoter-TSS (An08g01840)	-212	An08g01840	-0.632231	3.42261e-14
4255	AM270995	1534748	1535969	1222	*	12.03	11.91	12.14	-0.24	2.05e-08	3.83e-08	promoter-TSS (An16g06820)	-528	An16g06820	-0.595348	3.3663e-14
5686	AM270993	58131	58397	267	*	9	8.81	9.16	-0.35	0.00131	0.00184	promoter-TSS (An14g00210)	-93	An14g00210	-0.722208	3.32721e-14
3697	AM270987	79606	81108	1503	*	12.14	12	12.27	-0.27	2.94e-11	6.34e-11	promoter-TSS (An08g00480)	-502	An08g00480	-0.702729	3.29137e-14
5581	AM270981	2852036	2852191	156	*	8.93	8.73	9.1	-0.37	0.000761	0.00109	promoter-TSS (An02g11630)	-115	An02g11630	-0.797713	2.61916e-14
5967	AM270993	1978	2635	658	*	9.79	9.67	9.9	-0.24	0.00493	0.00659	promoter-TSS (An14g00020)	-547	An14g00020	-0.993386	2.15032e-14
5485	AM270981	1946262	1948377	2116	*	12.88	12.82	12.94	-0.12	0.00043	0.000624	Intergenic	-1033	An02g08030	-0.440407	1.40653e-14
2599	AM270981	975479	977349	1871	*	12.05	11.83	12.24	-0.4	1.33e-19	4.07e-19	promoter-TSS (An02g04060)	-432	An02g04060	0.693021	1.19194e-14
4606	AM270982	914337	914799	463	*	9.47	9.22	9.69	-0.47	6.06e-07	1.05e-06	promoter-TSS (An03g04200)	465	An03g04190	0.37214	9.67343e-15
2784	AM270995	474346	475058	713	*	11.07	10.81	11.29	-0.48	6.68e-18	1.91e-17	promoter-TSS (An16g02150)	-255	An16g02150	0.492742	9.61073e-15
5542	AM270985	432794	434578	1785	*	12.24	12.16	12.31	-0.14	0.000588	0.000845	promoter-TSS (An06g01730)	-995	An06g01730	-0.895767	9.4135e-15
1554	AM270983	33971	34779	809	*	11.27	10.88	11.58	-0.7	1.88e-35	9.62e-35	promoter-TSS (An04g00210)	-271	An04g00210	-0.781226	9.12926e-15
3402	AM270990	116603	117291	689	*	10.85	10.61	11.06	-0.45	2.83e-13	6.63e-13	promoter-TSS (An11g00400)	-306	An11g00400	0.947	6.09909e-15
4779	AM270996	565080	565697	618	*	10.73	10.56	10.87	-0.31	2.69e-06	4.48e-06	promoter-TSS (An17g02290)	-531	An17g02290	-0.419957	5.22137e-15
1120	AM270986	770256	770874	619	*	11.35	10.92	11.68	-0.76	3.95e-48	2.81e-47	promoter-TSS (An07g03670)	-566	An07g03670	0.80037	4.7802e-15
6337	AM270995	406023	406315	293	*	9.59	9.48	9.69	-0.22	0.0235	0.0295	promoter-TSS (An16g01870)	-54	An16g01870	-0.627505	2.55419e-15
6259	AM270992	826486	827785	1300	*	12.06	12	12.11	-0.11	0.0166	0.0212	promoter-TSS (An13g03650)	-570	An13g03650	0.555365	2.16968e-15
3174	AM270981	1677429	1678932	1504	*	12.43	12.26	12.58	-0.32	8.12e-15	2.04e-14	Intergenic	-1675	An02g07020	0.792011	1.62975e-15
2671	AM270994	292702	293272	571	*	11.8	11.59	11.99	-0.4	7.3e-19	2.18e-18	Intergenic	-2020	An15g01110	-0.543962	1.46399e-15
3638	AM270990	1640831	1641422	592	*	10.77	10.53	10.98	-0.45	1.3e-11	2.84e-11	promoter-TSS (An11g06680)	-181	An11g06680	0.812348	1.20244e-15
3085	AM270987	42150	42351	202	*	9.55	9.12	9.88	-0.76	1.59e-15	4.11e-15	promoter-TSS (An08g00290)	-154	An08g00290	-0.835563	1.11063e-15
5579	AM270990	1080984	1082472	1489	*	12.4	12.34	12.46	-0.13	0.000758	0.00108	Intergenic	-1021	An11g04370	-0.499518	9.03156e-16
1981	AM270981	370925	373168	2244	*	12.52	12.31	12.7	-0.39	1.45e-27	5.85e-27	promoter-TSS (An02g01630)	-415	An02g01630	0.555509	7.84327e-16
4878	AM270994	348533	349049	517	*	10.06	9.85	10.24	-0.39	6.42e-06	1.05e-05	promoter-TSS (An15g01230)	-286	An15g01240	-0.521985	7.15564e-16
4239	AM270981	814521	814983	463	*	9.85	9.59	10.06	-0.47	1.81e-08	3.4e-08	promoter-TSS (An02g03390)	-198	An02g03400	-0.614585	5.22173e-16
4469	AM270991	186101	186409	309	*	9.64	9.39	9.85	-0.47	1.82e-07	3.24e-07	promoter-TSS (An12g00720)	-209	An12g00720	0.459209	5.19569e-16
3249	AM270994	823961	824255	295	*	9.3	8.85	9.64	-0.78	2.69e-14	6.59e-14	promoter-TSS (An15g03350)	34	An15g03350	0.76779	4.76915e-16
4471	AM270995	1075146	1075484	339	*	9.68	9.43	9.9	-0.47	1.83e-07	3.27e-07	promoter-TSS (An16g04730)	-66	An16g04730	0.634643	4.34945e-16
4962	AM270981	3253517	3254638	1122	*	11.28	11.16	11.39	-0.23	1.12e-05	1.8e-05	promoter-TSS (An02g13490)	-280	An02g13480	0.998279	3.99994e-16
2071	AM270981	517612	518664	1053	*	11.67	11.4	11.9	-0.5	3.58e-26	1.38e-25	promoter-TSS (An02g02260)	-472	An02g02270	0.59579	2.97051e-16
3617	AM270995	1819254	1819590	337	*	9.81	9.48	10.07	-0.59	1.03e-11	2.26e-11	promoter-TSS (An16g08040)	-146	An16g08040	0.995967	2.5186e-16
1749	AM270994	1060902	1061451	550	*	10.64	10.2	10.98	-0.78	1.74e-31	7.91e-31	promoter-TSS (An15g04510)	-208	An15g04510	-0.822965	2.47625e-16
4806	AM270981	1317722	1318570	849	*	11.41	11.29	11.53	-0.23	3.29e-06	5.44e-06	promoter-TSS (An02g05610)	-102	An02g05610	0.865701	1.4673e-16
4510	AM270981	828239	828641	403	*	9.81	9.57	10.01	-0.44	2.88e-07	5.09e-07	promoter-TSS (An02g03460)	69	An02g03460	-0.688205	1.05818e-16
2290	AM270980	952205	952537	333	*	9.67	9.14	10.05	-0.91	3.1e-23	1.08e-22	promoter-TSS (An01g04040)	-105	An01g04040	-0.490958	1.04568e-16
3290	AM270981	2556055	2556785	731	*	11.22	11	11.42	-0.43	5.5e-14	1.33e-13	promoter-TSS (An02g10260)	-240	An02g10270	-0.85129	5.62362e-17
4668	AM270981	2410754	2411299	546	*	10.51	10.33	10.67	-0.35	9.84e-07	1.68e-06	promoter-TSS (An02g09720)	-398	An02g09720	0.477044	3.35335e-17
4018	AM270993	923057	923881	825	*	12.01	11.87	12.14	-0.27	1.64e-09	3.26e-09	promoter-TSS (An14g03710)	-542	An14g03710	-0.731342	8.44608e-18
5666	AM270983	1264744	1264947	204	*	9.37	9.2	9.52	-0.32	0.0012	0.00168	promoter-TSS (An04g05150)	-206	An04g05150	0.601607	6.85747e-18
3255	AM270993	176994	178650	1657	*	12.71	12.57	12.84	-0.27	2.97e-14	7.27e-14	promoter-TSS (An14g00620)	-836	An14g00610	0.670425	4.84722e-18
6357	AM270997	889178	889284	107	*	8.37	8.21	8.51	-0.3	0.0259	0.0325	promoter-TSS (An18g03900)	-170	An18g03910	0.845693	4.55941e-18
1297	AM270986	1811088	1811862	775	*	11.76	11.36	12.07	-0.71	4.3e-42	2.64e-41	promoter-TSS (An07g08300)	-326	An07g08300	-0.289894	4.42892e-18
4188	AM270997	694566	695122	557	*	10.26	10	10.49	-0.48	1.06e-08	2.02e-08	promoter-TSS (An18g03120)	-179	An18g03120	0.619078	4.01061e-18
5825	AM270990	1674705	1675591	887	*	11.14	11.05	11.22	-0.17	0.00249	0.0034	promoter-TSS (An11g06850)	-651	An11g06850	0.85465	2.28574e-18
5544	AM270990	2246279	2246792	514	*	10.03	9.88	10.17	-0.29	0.000602	0.000865	promoter-TSS (An11g09450)	-989	An11g09450	-0.774777	2.24712e-18
6072	AM270992	726147	726677	531	*	10.79	10.7	10.87	-0.17	0.0081	0.0106	promoter-TSS (An13g03150)	-188	An13g03150	0.746955	1.70616e-18
4909	AM270995	1017033	1018012	980	*	11.35	11.24	11.46	-0.23	7.72e-06	1.25e-05	promoter-TSS (An16g04430)	-267	An16g04430	0.750827	1.53438e-18
5011	AM270986	907909	908439	531	*	10.52	10.36	10.67	-0.3	1.55e-05	2.47e-05	promoter-TSS (An07g04290)	-191	An07g04300	0.502505	1.5249e-18
4618	AM270983	646340	646683	344	*	9.91	9.67	10.12	-0.45	6.53e-07	1.13e-06	promoter-TSS (An04g02510)	-351	An04g02510	0.85549	1.46623e-18
2124	AM270990	757459	758612	1154	*	12.01	11.78	12.21	-0.44	1.74e-25	6.53e-25	promoter-TSS (An11g02990)	-531	An11g02990	0.796977	1.38402e-18
185	AM270996	274395	275365	971	*	11.44	10.61	11.97	-1.36	5.93e-154	2.55e-152	promoter-TSS (An17g01160)	-610	An17g01160	0.936173	1.27115e-18
749	AM270987	164024	164618	595	*	11.35	10.84	11.72	-0.88	1.33e-64	1.41e-63	promoter-TSS (An08g00840)	-556	An08g00840	-0.617045	9.35933e-19
2397	AM270981	1609176	1610124	949	*	11.34	11.07	11.57	-0.5	5.56e-22	1.85e-21	promoter-TSS (An02g06810)	-287	An02g06810	0.975927	7.47649e-19
407	AM270995	330158	331099	942	*	11.8	11.26	12.19	-0.94	1.45e-99	2.83e-98	promoter-TSS (An16g01560)	-398	An16g01550	0.635996	6.81606e-19
5548	AM270995	2003194	2003293	100	*	8.53	8.3	8.73	-0.43	0.000622	0.000893	promoter-TSS (An16g08830)	-181	An16g08830	-0.703154	5.63328e-19
6080	AM270997	1044229	1044592	364	*	10.33	10.23	10.42	-0.19	0.00835	0.0109	promoter-TSS (An18g04430)	-390	An18g04430	-0.981874	4.54535e-19
4743	AM270992	18	579	562	*	10.37	10.18	10.53	-0.35	1.96e-06	3.29e-06	promoter-TSS (An13g00010)	-564	An13g00010	-0.745326	4.26297e-19
5649	AM270980	1670186	1670468	283	*	8.8	8.59	8.98	-0.39	0.00109	0.00153	promoter-TSS (An01g07040)	-17	An01g07040	0.805961	4.17782e-19
1005	AM270995	2041377	2043086	1710	*	13.35	13.12	13.55	-0.43	5.66e-52	4.49e-51	Intergenic	-1407	An16g08980	-0.482695	3.04224e-19
4404	AM270992	23351	24269	919	*	11.29	11.15	11.42	-0.28	1e-07	1.81e-07	promoter-TSS (An13g00090)	-398	An13g00090	-0.544717	2.88423e-19
2769	AM270996	486116	486324	209	*	8.77	8.17	9.19	-1.03	4.52e-18	1.3e-17	promoter-TSS (An17g02040)	-882	An17g02040	-0.563978	2.40441e-19
5884	AM270996	486689	486994	306	*	9.51	9.36	9.64	-0.27	0.00328	0.00444	promoter-TSS (An17g02040)	-260	An17g02040	-0.563978	2.40441e-19
3272	AM270994	679324	679875	552	*	10.77	10.5	10.99	-0.49	3.82e-14	9.29e-14	promoter-TSS (An15g02690)	-256	An15g02690	-0.693785	1.73471e-19
1169	AM270987	505910	506573	664	*	11.32	10.9	11.65	-0.75	3.25e-46	2.21e-45	promoter-TSS (An08g02270)	-340	An08g02270	0.71467	1.49309e-19
5285	AM270994	40303	40983	681	*	11.12	11.01	11.23	-0.22	0.000131	0.000197	promoter-TSS (An15g00150)	-552	An15g00150	0.60357	1.44035e-19
2774	AM270980	3076548	3077395	848	*	11.05	10.76	11.29	-0.53	5.51e-18	1.58e-17	promoter-TSS (An01g12960)	-318	An01g12960	0.501643	1.25633e-19
6285	AM270995	678351	678677	327	*	9.48	9.35	9.59	-0.24	0.0188	0.0239	promoter-TSS (An16g03100)	-54	An16g03100	-0.606564	9.90222e-20
3932	AM270980	2906385	2909314	2930	*	13.74	13.64	13.83	-0.18	5.45e-10	1.1e-09	promoter-TSS (An01g12330)	-886	An01g12330	-0.826657	6.42511e-20
5875	AM270990	282751	283504	754	*	10.69	10.59	10.78	-0.19	0.00315	0.00427	promoter-TSS (An11g01080)	-82	An11g01080	-0.611828	4.98609e-20
3619	AM270995	1674489	1675094	606	*	10.38	10.1	10.62	-0.51	1.05e-11	2.32e-11	promoter-TSS (An16g07440)	-628	An16g07440	-0.723277	4.94754e-20
6350	AM270993	145442	145887	446	*	9.88	9.79	9.97	-0.19	0.0254	0.0318	promoter-TSS (An14g00540)	-673	An14g00540	-0.681308	3.13358e-20
1490	AM270980	2992405	2993309	905	*	11.85	11.52	12.11	-0.59	6.23e-37	3.33e-36	promoter-TSS (An01g12620)	-390	An01g12610	-0.515328	2.82201e-20
5658	AM270986	676617	677540	924	*	11.48	11.4	11.56	-0.16	0.00114	0.00161	promoter-TSS (An07g03200)	-364	An07g03200	-0.792908	2.41288e-20
525	AM270987	992893	994020	1128	*	12.28	11.86	12.61	-0.75	6.12e-82	9.28e-81	promoter-TSS (An08g04140)	-538	An08g04140	0.668019	2.3951e-20
630	AM270990	2421875	2424871	2997	*	13.34	13.04	13.59	-0.55	2.3e-72	2.91e-71	Intergenic	-1525	An11g10100	-0.916328	2.3504e-20
5494	AM270988	903780	904120	341	*	9.82	9.66	9.96	-0.3	0.000445	0.000645	promoter-TSS (An09g04000)	-613	An09g04000	0.851384	2.25846e-20
764	AM270980	1750268	1751463	1196	*	12.25	11.88	12.54	-0.66	9.63e-64	1e-62	promoter-TSS (An01g07430)	-656	An01g07430	-0.826952	1.66655e-20
5143	AM270980	1241991	1242370	380	*	9.83	9.48	10.11	-0.64	4.24e-05	6.56e-05	promoter-TSS (An01g05200)	-145	An01g05200	-0.93799	1.041e-20
4343	AM270991	1777347	1778692	1346	*	12.05	11.94	12.16	-0.22	5.13e-08	9.4e-08	promoter-TSS (An12g07370)	-492	An12g07370	0.814059	8.77261e-21
2203	AM270991	300037	301106	1070	*	11.49	11.17	11.75	-0.58	2.62e-24	9.46e-24	promoter-TSS (An12g01060)	-237	An12g01060	0.605128	8.36618e-21
6029	AM270986	2210655	2210841	187	*	8.9	8.73	9.05	-0.33	0.00644	0.0085	promoter-TSS (An07g09830)	-268	An07g09830	0.571372	7.88683e-21
5271	AM270986	1056958	1057562	605	*	10.76	10.63	10.88	-0.25	0.000121	0.000183	promoter-TSS (An07g04880)	-183	An07g04880	-0.561804	4.49443e-21
4325	AM270987	1921352	1921941	590	*	10.91	10.73	11.07	-0.34	4.57e-08	8.41e-08	promoter-TSS (An08g08080)	-190	An08g08080	0.833888	4.15873e-21
1671	AM270995	1899171	1899492	322	*	9.89	9.27	10.32	-1.05	7.68e-33	3.66e-32	promoter-TSS (An16g08410)	-309	An16g08410	0.534613	3.50309e-21
1871	AM270991	2330093	2331034	942	*	12.09	11.84	12.3	-0.46	3.99e-29	1.7e-28	promoter-TSS (An12g09980)	-950	An12g09980	0.727928	3.25276e-21
6419	AM270981	2804101	2804645	545	*	10.02	9.92	10.1	-0.18	0.0342	0.0424	promoter-TSS (An02g11420)	-358	An02g11420	-0.547741	2.55491e-21
4780	AM270982	1099395	1100467	1073	*	11.42	11.3	11.54	-0.24	2.7e-06	4.51e-06	promoter-TSS (An03g04960)	-253	An03g04970	0.773364	2.06604e-21
765	AM270985	339772	342920	3149	*	13.62	13.37	13.83	-0.46	9.94e-64	1.03e-62	Intergenic	-1879	An06g01400	-0.647875	2.0385e-21
1795	AM270980	3410837	3412546	1710	*	12.69	12.46	12.89	-0.42	1.4e-30	6.2e-30	promoter-TSS (An01g14290)	-52	An01g14290	-0.610588	1.78171e-21
5804	AM270981	1490773	1491245	473	*	10.04	9.91	10.15	-0.24	0.00233	0.00319	promoter-TSS (An02g06390)	-151	An02g06390	-0.924368	1.41021e-21
6381	AM270993	1184130	1184319	190	*	9.03	8.91	9.15	-0.24	0.0284	0.0354	promoter-TSS (An14g04990)	-59	An14g04980	-0.75882	7.66741e-22
4179	AM270981	2997554	2998636	1083	*	11.5	11.33	11.64	-0.31	9.88e-09	1.88e-08	promoter-TSS (An02g12360)	-223	An02g12360	0.612105	7.65944e-22
6371	AM270980	1273357	1273497	141	*	9.3	9.18	9.4	-0.23	0.0277	0.0346	promoter-TSS (An01g05330)	-220	An01g05330	0.622527	4.48069e-22
1543	AM270983	594774	595578	805	*	11.11	10.7	11.44	-0.74	1.02e-35	5.29e-35	promoter-TSS (An04g02250)	-26	An04g02260	-0.689037	4.15969e-22
523	AM270981	1371789	1372716	928	*	11.75	11.24	12.13	-0.89	4.9e-82	7.46e-81	promoter-TSS (An02g05860)	-604	An02g05860	0.451041	2.53496e-22
2713	AM270984	340285	340856	572	*	10.4	10.06	10.68	-0.62	1.87e-18	5.5e-18	promoter-TSS (An05g01350)	58	An05g01350	-0.655227	1.80773e-22
5950	AM270990	2302436	2303650	1215	*	12.04	11.98	12.1	-0.12	0.00459	0.00615	promoter-TSS (An11g09640)	-529	An11g09640	0.653634	1.63739e-22
5668	AM270991	2334246	2335563	1318	*	12.34	12.28	12.4	-0.12	0.00121	0.0017	promoter-TSS (An12g09990)	-691	An12g10000	0.935235	1.3874e-22
6129	AM270993	1458554	1458928	375	*	9.92	9.81	10.03	-0.22	0.01	0.0131	promoter-TSS (An14g06210)	-171	An14g06210	-0.88065	1.13391e-22
4481	AM270981	497156	497673	518	*	9.9	9.67	10.11	-0.44	2.04e-07	3.63e-07	promoter-TSS (An02g02190)	-77	An02g02190	0.754105	1.09829e-22
398	AM270980	1650061	1651401	1341	*	12.75	12.32	13.08	-0.75	4.12e-100	8.24e-99	Intergenic	-1085	An01g06970	-0.500649	7.66715e-23
5431	AM270983	770935	771899	965	*	11.15	11.05	11.25	-0.2	0.000324	0.000474	promoter-TSS (An04g03070)	-397	An04g03060	-0.978175	7.46536e-23
2812	AM270994	465878	466190	313	*	9.64	9.21	9.97	-0.76	1.26e-17	3.57e-17	promoter-TSS (An15g01710)	-30	An15g01710	-0.928746	6.46745e-23
3770	AM270993	62160	62862	703	*	10.61	10.35	10.83	-0.47	7.9e-11	1.67e-10	promoter-TSS (An14g00240)	-154	An14g00240	0.896734	4.81638e-23
659	AM270997	1133383	1135036	1654	*	12.71	12.37	12.98	-0.61	4.43e-70	5.35e-69	promoter-TSS (An18g04840)	-907	An18g04840	-0.299948	3.99437e-23
1762	AM270990	2715632	2715952	321	*	10.44	9.95	10.81	-0.85	3.8e-31	1.72e-30	promoter-TSS (An11g11280)	3	An11g11290	-0.952006	2.77234e-23
4619	AM270987	1556414	1557496	1083	*	11.17	11.02	11.3	-0.28	6.64e-07	1.15e-06	promoter-TSS (An08g06560)	-339	An08g06560	-0.459961	1.41542e-23
3356	AM270990	2592671	2594416	1746	*	12.2	11.9	12.45	-0.55	1.33e-13	3.15e-13	promoter-TSS (An11g10830)	-514	An11g10820	0.642096	1.16765e-23
6303	AM270983	898811	899369	559	*	10.47	10.39	10.55	-0.17	0.0202	0.0255	promoter-TSS (An04g03600)	-332	An04g03600	-0.955011	9.91095e-24
955	AM270993	749734	751487	1754	*	13.08	12.78	13.33	-0.54	7.45e-55	6.21e-54	promoter-TSS (An14g03010)	-736	An14g03010	-0.707475	7.15851e-24
2083	AM270983	1611328	1611617	290	*	9.69	9.15	10.09	-0.93	4.97e-26	1.9e-25	promoter-TSS (An04g06500)	-159	An04g06500	0.897101	6.1462e-24
2024	AM270985	329758	330262	505	*	10.47	9.99	10.83	-0.84	8.99e-27	3.54e-26	promoter-TSS (An06g01360)	-226	An06g01360	0.552885	4.26584e-24
5656	AM270992	893067	894101	1035	*	11.1	11	11.19	-0.2	0.00112	0.00158	promoter-TSS (An13g04040)	-177	An13g04030	-0.890454	4.26449e-24
2248	AM270983	638583	639481	899	*	11.54	11.24	11.79	-0.55	7.58e-24	2.68e-23	promoter-TSS (An04g02480)	-262	An04g02470	0.672603	3.99816e-24
5991	AM270987	2379419	2379760	342	*	9.85	9.72	9.96	-0.24	0.00526	0.00699	promoter-TSS (An08g10020)	-177	An08g10020	0.985029	1.78149e-24
1524	AM270985	425754	426471	718	*	11.48	11.1	11.78	-0.68	4.92e-36	2.57e-35	promoter-TSS (An06g01710)	-498	An06g01710	-0.700378	1.62419e-24
2922	AM270992	832135	832464	330	*	9.72	9.31	10.04	-0.73	8.84e-17	2.41e-16	promoter-TSS (An13g03680)	-346	An13g03680	0.957744	1.24288e-24
4385	AM270991	318623	319170	548	*	10.26	10.04	10.46	-0.43	7.69e-08	1.4e-07	promoter-TSS (An12g01110)	-49	An12g01110	0.613531	8.90279e-25
6122	AM270986	785238	785354	117	*	8.49	8.32	8.65	-0.33	0.00978	0.0127	promoter-TSS (An07g03740)	-100	An07g03740	-0.561875	8.38055e-25
6097	AM270987	1768234	1770650	2417	*	12.95	12.9	12.99	-0.09	0.00873	0.0114	promoter-TSS (An08g07420)	-976	An08g07420	0.54728	7.45938e-25
2118	AM270984	100619	101485	867	*	11.46	11.17	11.7	-0.53	1.59e-25	5.98e-25	promoter-TSS (An05g00440)	93	An05g00440	-0.563012	6.49642e-25
5734	AM270995	375741	376444	704	*	10.87	10.77	10.96	-0.19	0.00167	0.00231	promoter-TSS (An16g01760)	-716	An16g01760	0.674347	5.97676e-25
3118	AM270988	799685	801119	1435	*	11.92	11.72	12.09	-0.37	2.67e-15	6.82e-15	promoter-TSS (An09g03500)	-419	An09g03500	-0.873351	5.25317e-25
1023	AM270991	61534	62171	638	*	10.71	10.15	11.12	-0.97	2.86e-51	2.22e-50	promoter-TSS (An12g00210)	-284	An12g00220	-0.737406	4.23645e-25
2230	AM270995	1593294	1593997	704	*	11.02	10.67	11.3	-0.63	4.25e-24	1.52e-23	promoter-TSS (An16g07120)	-613	An16g07120	0.749642	3.34497e-25
3882	AM270995	439949	440747	799	*	10.92	10.71	11.11	-0.41	2.88e-10	5.92e-10	promoter-TSS (An16g02010)	-177	An16g02010	0.733841	2.36289e-25
1247	AM270997	1278134	1281245	3112	*	13.61	13.39	13.8	-0.41	1.08e-43	6.91e-43	promoter-TSS (An18g05640)	-922	An18g05640	-0.43782	1.04955e-25
3783	AM270994	1057849	1059050	1202	*	12.34	12.21	12.46	-0.24	9.52e-11	2e-10	promoter-TSS (An15g04490)	-649	An15g04490	-0.516245	5.14887e-26
1588	AM270990	2419693	2420604	912	*	11.6	11.24	11.89	-0.66	9.31e-35	4.67e-34	promoter-TSS (An11g10090)	-14	An11g10090	0.431222	3.7543e-26
6192	AM270985	436580	436982	403	*	9.31	9.18	9.43	-0.25	0.0132	0.017	promoter-TSS (An06g01740)	-951	An06g01740	0.826527	3.40334e-26
2229	AM270990	410352	411147	796	*	11.22	10.89	11.48	-0.59	4.24e-24	1.52e-23	promoter-TSS (An11g01690)	-316	An11g01690	-0.484228	2.83425e-26
3833	AM270991	42250	42956	707	*	11.06	10.87	11.23	-0.36	1.71e-10	3.55e-10	promoter-TSS (An12g00160)	-543	An12g00160	0.585421	1.26419e-26
771	AM270986	2143963	2145169	1207	*	11.57	11.09	11.93	-0.85	1.85e-63	1.91e-62	promoter-TSS (An07g09550)	-650	An07g09550	-0.755376	1.11685e-26
5868	AM270996	51607	52801	1195	*	11.16	11.08	11.24	-0.16	0.00301	0.00408	promoter-TSS (An17g00290)	-723	An17g00290	0.849283	7.60042e-27
1706	AM270997	411123	411757	635	*	10.59	10.13	10.93	-0.81	3.12e-32	1.46e-31	promoter-TSS (An18g02020)	-252	An18g02020	0.515592	6.32492e-27
258	AM270995	959560	960232	673	*	11.47	10.71	11.97	-1.27	6.31e-127	1.95e-125	promoter-TSS (An16g04180)	-285	An16g04180	0.856479	5.85113e-27
2358	AM270990	2693210	2693608	399	*	10.37	9.95	10.69	-0.73	2.16e-22	7.3e-22	promoter-TSS (An11g11180)	-156	An11g11180	-0.645394	4.5297e-27
710	AM270987	2921462	2924899	3438	*	14.56	14.28	14.8	-0.52	2.93e-67	3.29e-66	promoter-TSS (An08g12260)	-203	An08g12250	0.604141	4.2474e-27
750	AM270988	1555220	1555740	521	*	10.61	9.92	11.07	-1.15	1.35e-64	1.44e-63	promoter-TSS (An09g06760)	-215	An09g06760	0.495398	2.27044e-27
4617	AM270982	1005830	1006151	322	*	9.37	9.09	9.6	-0.51	6.49e-07	1.12e-06	promoter-TSS (An03g04660)	-197	An03g04660	-0.898498	1.98107e-27
2274	AM270987	55115	55516	402	*	9.87	9.4	10.23	-0.83	1.83e-23	6.42e-23	promoter-TSS (An08g00370)	-262	An08g00370	0.958222	1.46405e-27
3546	AM270987	2442507	2443674	1168	*	11.31	11.11	11.5	-0.39	2.92e-12	6.55e-12	promoter-TSS (An08g10270)	-587	An08g10270	0.579726	9.70777e-28
5113	AM270993	409617	410052	436	*	9.26	9.04	9.46	-0.42	3.46e-05	5.39e-05	promoter-TSS (An14g01560)	-121	An14g01560	-0.709749	8.22156e-28
2742	AM270986	1905791	1907915	2125	*	12.54	12.35	12.7	-0.35	2.9e-18	8.43e-18	Intergenic	-2038	An07g08690	-0.809231	5.44147e-28
6324	AM270986	1409366	1409877	512	*	9.77	9.66	9.87	-0.21	0.0221	0.0279	promoter-TSS (An07g06540)	-141	An07g06540	0.930644	8.12271e-29
2756	AM270980	1454562	1455661	1100	*	11.91	11.7	12.09	-0.39	3.73e-18	1.08e-17	promoter-TSS (An01g06150)	-409	An01g06150	0.51952	5.53708e-29
6351	AM270994	1339325	1340323	999	*	11.42	11.36	11.47	-0.11	0.0254	0.0319	promoter-TSS (An15g05750)	12	An15g05750	0.706516	3.66282e-29
5778	AM270990	681969	685866	3898	*	13.99	13.95	14.03	-0.08	0.00204	0.00282	Intergenic	-2597	An11g02700	-0.605295	1.3787e-29
1613	AM270981	2228646	2229001	356	*	10.5	10.02	10.86	-0.84	2.81e-34	1.39e-33	promoter-TSS (An02g08990)	-443	An02g08990	0.923125	6.32795e-30
3030	AM270991	2013825	2014659	835	*	11.82	11.61	12	-0.39	5.49e-16	1.44e-15	promoter-TSS (An12g08510)	-341	An12g08510	0.79519	4.21828e-30
1914	AM270992	175647	176248	602	*	11.15	10.81	11.42	-0.61	1.56e-28	6.49e-28	promoter-TSS (An13g00750)	-242	An13g00760	-0.657993	2.49531e-30
2129	AM270983	2137939	2138742	804	*	11.24	10.93	11.5	-0.57	1.86e-25	6.97e-25	promoter-TSS (An04g08800)	-287	An04g08800	0.925065	1.82908e-30
[truncated: 2,842 more rows]

## Sheet: SH2_DPY_to_MPY_diffbind
	seqnames	start	end	width	strand	Conc	Conc_SH2_DPY	Conc_SH2_MPY	Fold	p.value	FDR	Annotation	Nearest PromoterID	log2FoldChange(SH2MPY/SH2DPY)	Padj	Up/Down-Regulation
263	AM270982	747280	747603	324	*	9.01	8.21	9.52	-1.3	7.96e-27	2.4e-25	promoter-TSS (An03g03550)	An03g03540	2.60881	6.60157e-34	Up
455	AM270982	741939	742105	167	*	8.47	7.71	8.97	-1.26	3.73e-21	6.49e-20	promoter-TSS (An03g03520)	An03g03520	3.27613	6.09782e-95	Up
3	AM270982	742116	743657	1542	*	11.82	11.22	12.24	-1.01	5.83e-112	1.54e-108	promoter-TSS (An03g03530)	An03g03530	2.96296	8.4155e-81	Up
4	AM270982	748217	749816	1600	*	11.89	11.33	12.29	-0.95	3.07e-104	6.08e-101	promoter-TSS (An03g03560)	An03g03560	3.48944	1.3982e-299	Up
317	AM270982	977132	977554	423	*	10.4	9.95	10.74	-0.79	5.56e-25	1.39e-23	promoter-TSS (An03g04520)	An03g04520	1.60864	0	Up
71	AM270986	1335723	1336751	1029	*	11.37	10.92	11.7	-0.78	6.6e-41	7.33e-39	promoter-TSS (An07g06220)	An07g06210	1.16929	0.000348215	Up
6	AM270982	768891	770244	1354	*	12.16	11.74	12.49	-0.75	3.99e-77	5.26e-74	promoter-TSS (An03g03620)	An03g03620	1.97926	2.336e-120	Up
1740	AM270980	3482546	3482715	170	*	8.92	8.55	9.21	-0.66	1.05e-08	4.77e-08	promoter-TSS (An01g14550)	An01g14550	1.45466	6.11947e-25	Up
770	AM270982	238479	238910	432	*	10.66	10.35	10.92	-0.56	1.04e-15	1.07e-14	promoter-TSS (An03g01240)	An03g01240	1.92528	2.26919e-06	Up
930	AM270983	590590	591110	521	*	10.42	10.12	10.66	-0.54	6.36e-14	5.41e-13	promoter-TSS (An04g02220)	An04g02220	1.24447	1.2176e-105	Up
5	AM270988	1454139	1456103	1965	*	13.37	13.08	13.61	-0.53	6.96e-87	1.1e-83	Intergenic	An09g06400	1.98408	2.2554e-249	Up
2314	AM270983	1233598	1233794	197	*	9.08	8.8	9.32	-0.52	1.08e-06	3.69e-06	promoter-TSS (An04g05000)	An04g05000	1.10224	0.00121142	Up
2257	AM270991	2259685	2259956	272	*	9.54	9.26	9.77	-0.51	7.37e-07	2.58e-06	promoter-TSS (An12g09610)	An12g09620	1.48259	0.0340019	Up
2404	AM270980	1890482	1890646	165	*	9.23	8.96	9.45	-0.49	1.93e-06	6.35e-06	promoter-TSS (An01g08020)	An01g08020	1.24027	0.00352579	Up
2814	AM270993	1280213	1280364	152	*	9.05	8.8	9.27	-0.47	1.63e-05	4.59e-05	promoter-TSS (An14g05460)	An14g05460	1.605	1.06498e-15	Up
381	AM270995	1278755	1279745	991	*	11.77	11.52	11.99	-0.47	3.93e-23	8.17e-22	promoter-TSS (An16g05730)	An16g05730	1.24732	5.63742e-13	Up
3496	AM270991	2265142	2265272	131	*	8.71	8.47	8.93	-0.46	0.000253	0.000573	promoter-TSS (An12g09640)	An12g09640	3.52922	9.37035e-34	Up
2896	AM270980	3530442	3530872	431	*	9.23	9	9.44	-0.44	2.4e-05	6.57e-05	Intergenic	An01g14750	1.76694	0.00750182	Up
527	AM270983	1057695	1058326	632	*	11.65	11.41	11.85	-0.44	9.64e-20	1.45e-18	promoter-TSS (An04g04240)	An04g04240	1.81793	4.03124e-22	Up
1162	AM270997	541216	541922	707	*	10.82	10.59	11.02	-0.43	7.38e-12	5.03e-11	promoter-TSS (An18g02550)	An18g02550	1.08232	4.5353e-110	Up
722	AM270982	575669	576395	727	*	11.38	11.15	11.57	-0.42	1.87e-16	2.05e-15	promoter-TSS (An03g02940)	An03g02940	1.15617	6.8632e-52	Up
1149	AM270995	1816652	1817835	1184	*	10.94	10.71	11.13	-0.42	5.95e-12	4.1e-11	promoter-TSS (An16g08030)	An16g08030	1.76757	1.1542e-102	Up
335	AM270992	309827	311114	1288	*	12.1	11.88	12.28	-0.41	1.93e-24	4.57e-23	promoter-TSS (An13g01250)	An13g01250	1.91246	3.43661e-84	Up
3298	AM270983	1845044	1845164	121	*	9.28	9.07	9.47	-0.4	0.000123	0.000296	promoter-TSS (An04g07440)	An04g07450	1.03762	0.00553238	Up
2590	AM270980	3127446	3127739	294	*	9.74	9.53	9.93	-0.39	5.27e-06	1.61e-05	promoter-TSS (An01g13150)	An01g13150	1.42056	6.33206e-53	Up
441	AM270988	685353	686571	1219	*	12.15	11.94	12.33	-0.39	2.27e-21	4.08e-20	promoter-TSS (An09g03060)	An09g03060	1.07833	2.96649e-40	Up
552	AM270995	822163	822680	518	*	12.15	11.95	12.33	-0.39	3.38e-19	4.85e-18	promoter-TSS (An16g03700)	An16g03690	2.09564	4.27583e-12	Up
2609	AM270986	894812	895416	605	*	9.91	9.71	10.09	-0.38	5.75e-06	1.74e-05	promoter-TSS (An07g04240)	An07g04230	1.52713	2.34603e-05	Up
1017	AM270995	1362007	1362680	674	*	11.53	11.33	11.71	-0.38	4.42e-13	3.44e-12	promoter-TSS (An16g06190)	An16g06190	2.77639	6.5856e-60	Up
2649	AM270997	1331573	1332009	437	*	10.08	9.88	10.26	-0.38	6.99e-06	2.09e-05	promoter-TSS (An18g05830)	An18g05830	1.32359	3.21306e-72	Up
1892	AM270987	551660	552290	631	*	10.65	10.45	10.82	-0.37	4.26e-08	1.78e-07	Intergenic	An08g02400	1.44318	2.41204e-37	Up
3409	AM270986	1757093	1757221	129	*	9.36	9.16	9.53	-0.37	0.000187	0.000435	promoter-TSS (An07g08060)	An07g08060	1.33323	0.0010233	Up
1018	AM270982	60319	61551	1233	*	11.53	11.34	11.7	-0.36	4.52e-13	3.51e-12	promoter-TSS (An03g00290)	An03g00290	1.23566	0.0347495	Up
3689	AM270987	758461	758590	130	*	9.43	9.24	9.59	-0.36	0.000514	0.0011	promoter-TSS (An08g03290)	An08g03290	1.91867	1.1692e-51	Up
1928	AM270981	662424	662916	493	*	10.7	10.51	10.86	-0.35	5.81e-08	2.38e-07	promoter-TSS (An02g02840)	An02g02840	1.34205	0.0116304	Up
1133	AM270987	1694723	1695889	1167	*	11.61	11.43	11.78	-0.35	4.48e-12	3.13e-11	promoter-TSS (An08g07090)	An08g07090	1.24135	0.00333118	Up
153	AM270995	735819	737186	1368	*	13.06	12.88	13.22	-0.34	1.43e-32	7.38e-31	Intergenic	An16g03330	1.04144	2.5704e-106	Up
289	AM270980	10131	12212	2082	*	12.85	12.67	13	-0.34	4.8e-26	1.32e-24	Intergenic	An01g00050	1.26449	1.3717e-94	Up
3827	AM270987	607316	607559	244	*	9.37	9.19	9.53	-0.34	0.000812	0.00168	promoter-TSS (An08g02590)	An08g02590	1.0742	2.68975e-17	Up
2510	AM270995	749191	749524	334	*	10.31	10.13	10.47	-0.34	3.47e-06	1.09e-05	promoter-TSS (An16g03380)	An16g03380	1.34838	7.59979e-48	Up
133	AM270986	1832554	1835077	2524	*	13.5	13.33	13.65	-0.33	4.63e-34	2.76e-32	Intergenic	An07g08400	1.51312	2.6397e-91	Up
937	AM270981	604489	605098	610	*	12.21	12.03	12.37	-0.33	7.69e-14	6.5e-13	promoter-TSS (An02g02600)	An02g02600	1.28328	2.08552e-58	Up
843	AM270987	1478220	1479475	1256	*	12.08	11.91	12.24	-0.33	6.65e-15	6.25e-14	promoter-TSS (An08g06240)	An08g06240	1.67271	7.6523e-105	Up
3870	AM270990	2403421	2403558	138	*	9.25	9.07	9.4	-0.33	0.000982	0.00201	promoter-TSS (An11g10020)	An11g10020	1.97266	2.20751e-56	Up
247	AM270995	732647	734179	1533	*	13.19	13.02	13.34	-0.32	1.96e-27	6.29e-26	Intergenic	An16g03330	1.04144	2.5704e-106	Up
948	AM270986	365140	366067	928	*	12.08	11.91	12.23	-0.32	1.04e-13	8.66e-13	Intergenic	An07g01950	1.43978	1.3619e-84	Up
1778	AM270984	571277	572590	1314	*	11.09	10.92	11.24	-0.32	1.47e-08	6.55e-08	promoter-TSS (An05g02530)	An05g02530	1.1824	6.97958e-05	Up
1271	AM270988	826463	827779	1317	*	11.7	11.53	11.85	-0.32	5.28e-11	3.29e-10	promoter-TSS (An09g03650)	An09g03650	1.16362	9.02476e-06	Up
1242	AM270990	64950	66084	1135	*	11.62	11.45	11.77	-0.32	3.19e-11	2.03e-10	promoter-TSS (An11g00220)	An11g00220	1.41781	2.0544e-43	Up
241	AM270991	1785376	1786583	1208	*	13.1	12.93	13.25	-0.32	1.22e-27	4.01e-26	promoter-TSS (An12g07400)	An12g07400	1.20123	5.46643e-12	Up
1909	AM270980	2880982	2881697	716	*	11.19	11.03	11.34	-0.31	4.91e-08	2.03e-07	promoter-TSS (An01g12230)	An01g12230	1.33152	2.8027e-99	Up
1394	AM270981	40079	41061	983	*	11.54	11.37	11.68	-0.31	3.08e-10	1.75e-09	promoter-TSS (An02g00180)	An02g00180	3.35186	7.2471e-305	Up
3073	AM270981	3475751	3476273	523	*	10.18	10.01	10.32	-0.31	5.53e-05	0.000142	promoter-TSS (An02g14360)	An02g14360	1.56592	1.29752e-45	Up
98	AM270981	3490161	3493716	3556	*	14.29	14.12	14.44	-0.31	1.65e-38	1.33e-36	promoter-TSS (An02g14430)	An02g14430	1.34681	0.00124564	Up
500	AM270983	2296164	2297453	1290	*	12.7	12.54	12.85	-0.31	2.79e-20	4.42e-19	promoter-TSS (An04g09420)	An04g09420	1.2263	4.69283e-93	Up
4480	AM270987	560689	560973	285	*	9.17	9	9.31	-0.31	0.00507	0.00896	promoter-TSS (An08g02400)	An08g02400	1.44318	2.41204e-37	Up
3193	AM270994	404814	405203	390	*	10.11	9.95	10.26	-0.31	8.22e-05	0.000204	promoter-TSS (An15g01480)	An15g01480	1.32738	1.58936e-47	Up
740	AM270995	1129564	1130637	1074	*	12.74	12.58	12.89	-0.31	2.91e-16	3.11e-15	promoter-TSS (An16g04990)	An16g04980	1.06879	0.00680965	Up
3162	AM270981	980648	981093	446	*	10.25	10.1	10.39	-0.3	7.3e-05	0.000183	promoter-TSS (An02g04080)	An02g04090	1.14027	0.00180149	Up
1987	AM270981	1287245	1287820	576	*	11.11	10.95	11.25	-0.3	9.02e-08	3.59e-07	promoter-TSS (An02g05460)	An02g05460	1.58153	8.94759e-54	Up
2693	AM270982	286101	286713	613	*	10.74	10.59	10.88	-0.3	9.17e-06	2.69e-05	promoter-TSS (An03g01490)	An03g01490	1.25189	5.03793e-05	Up
2662	AM270990	840647	841171	525	*	10.61	10.45	10.75	-0.3	7.48e-06	2.22e-05	promoter-TSS (An11g03390)	An11g03390	1.45215	2.65289e-11	Up
2396	AM270995	1141364	1142022	659	*	10.8	10.64	10.94	-0.3	1.83e-06	6.06e-06	promoter-TSS (An16g05050)	An16g05050	1.34219	3.22e-116	Up
5062	AM270980	876474	876597	124	*	8.75	8.6	8.89	-0.29	0.0185	0.0289	promoter-TSS (An01g03650)	An01g03650	1.18104	9.49732e-12	Up
4086	AM270980	2193580	2193903	324	*	9.59	9.44	9.72	-0.29	0.00182	0.00352	promoter-TSS (An01g09160)	An01g09160	1.14246	5.74918e-07	Up
4438	AM270988	829607	829829	223	*	9.19	9.03	9.33	-0.29	0.00463	0.00826	promoter-TSS (An09g03660)	An09g03660	1.48417	0.000589555	Up
3028	AM270995	566221	566726	506	*	10.36	10.2	10.5	-0.29	4.47e-05	0.000117	promoter-TSS (An16g02580)	An16g02580	1.52689	6.88701e-16	Up
3804	AM270995	774979	775324	346	*	9.92	9.77	10.05	-0.29	0.000762	0.00159	promoter-TSS (An16g03510)	An16g03510	1.05102	2.77717e-07	Up
1588	AM270987	553605	554429	825	*	11.78	11.63	11.92	-0.28	2.5e-09	1.24e-08	Intergenic	An08g02400	1.44318	2.41204e-37	Up
4018	AM270980	529184	529510	327	*	9.8	9.66	9.94	-0.28	0.00149	0.00294	promoter-TSS (An01g02220)	An01g02220	1.52155	1.10052e-09	Up
1213	AM270980	1887146	1888734	1589	*	12.19	12.05	12.33	-0.28	1.82e-11	1.19e-10	promoter-TSS (An01g08010)	An01g08010	1.20076	9.05895e-33	Up
4777	AM270980	2055961	2056367	407	*	9.04	8.89	9.17	-0.28	0.0103	0.0171	promoter-TSS (An01g08710)	An01g08710	1.43737	4.96663e-11	Up
640	AM270981	608743	609995	1253	*	12.76	12.62	12.9	-0.28	8.3e-18	1.03e-16	promoter-TSS (An02g02620)	An02g02610	1.02474	0.00424318	Up
4855	AM270982	1308149	1308331	183	*	8.91	8.76	9.05	-0.28	0.0123	0.02	promoter-TSS (An03g05870)	An03g05870	1.45242	3.87582e-05	Up
4528	AM270987	798180	798283	104	*	9.45	9.3	9.58	-0.28	0.00586	0.0102	promoter-TSS (An08g03450)	An08g03460	1.75459	3.2513e-123	Up
951	AM270988	1092313	1093543	1231	*	12.33	12.18	12.46	-0.28	1.17e-13	9.72e-13	promoter-TSS (An09g04900)	An09g04900	1.08396	1.27277e-21	Up
3433	AM270990	1109853	1110359	507	*	10.46	10.32	10.6	-0.28	0.000202	0.000466	promoter-TSS (An11g04470)	An11g04470	1.38319	5.8669e-120	Up
831	AM270993	1640295	1641890	1596	*	12.72	12.57	12.86	-0.28	5.05e-15	4.81e-14	promoter-TSS (An14g06980)	An14g06980	1.66469	1.39137e-32	Up
1819	AM270994	1468958	1469610	653	*	11.65	11.5	11.78	-0.28	2.33e-08	1.01e-07	promoter-TSS (An15g06280)	An15g06280	1.02161	1.01616e-07	Up
2335	AM270995	608196	608922	727	*	11.08	10.93	11.21	-0.28	1.23e-06	4.18e-06	promoter-TSS (An16g02770)	An16g02770	1.47204	3.23174e-26	Up
4527	AM270997	1170290	1170407	118	*	9.32	9.18	9.45	-0.28	0.00585	0.0102	promoter-TSS (An18g05070)	An18g05080	1.16366	6.26666e-40	Up
2836	AM270981	1324460	1325116	657	*	11.14	11	11.27	-0.27	1.78e-05	4.97e-05	promoter-TSS (An02g05640)	An02g05650	1.81664	1.0039e-168	Up
2090	AM270981	3472600	3473475	876	*	11.37	11.23	11.5	-0.27	2.08e-07	7.89e-07	promoter-TSS (An02g14340)	An02g14340	1.31655	6.99599e-87	Up
1511	AM270982	529840	531031	1192	*	11.9	11.76	12.03	-0.27	1.04e-09	5.47e-09	promoter-TSS (An03g02700)	An03g02710	1.05814	0.0181097	Up
1038	AM270986	2015828	2017124	1297	*	12.41	12.27	12.54	-0.27	6.42e-13	4.9e-12	promoter-TSS (An07g08990)	An07g08990	1.20932	1.8327e-182	Up
2537	AM270987	1079225	1079958	734	*	11.03	10.89	11.16	-0.27	3.95e-06	1.23e-05	promoter-TSS (An08g04470)	An08g04470	1.08597	4.77829e-72	Up
3002	AM270987	1857279	1858082	804	*	10.59	10.45	10.72	-0.27	3.85e-05	0.000102	promoter-TSS (An08g07780)	An08g07780	1.63493	7.0927e-36	Up
1289	AM270994	1690996	1691965	970	*	12.23	12.09	12.36	-0.27	6.96e-11	4.27e-10	promoter-TSS (An15g07120)	An15g07120	1.04543	2.02186e-53	Up
399	AM270981	46562	48423	1862	*	13.4	13.27	13.52	-0.26	1.75e-22	3.47e-21	Intergenic	An02g00210	1.86873	1.9084e-250	Up
1209	AM270994	1458443	1460578	2136	*	12.27	12.14	12.4	-0.26	1.65e-11	1.08e-10	Intergenic	An15g06240	1.61139	3.2182e-17	Up
5273	AM270980	1740001	1740137	137	*	8.73	8.6	8.86	-0.26	0.0286	0.043	promoter-TSS (An01g07380)	An01g07380	1.57253	2.55105e-48	Up
2565	AM270981	803569	804691	1123	*	11.15	11.01	11.27	-0.26	4.59e-06	1.42e-05	promoter-TSS (An02g03350)	An02g03350	1.07925	2.30697e-29	Up
3123	AM270983	659014	659761	748	*	10.89	10.75	11.02	-0.26	6.55e-05	0.000166	promoter-TSS (An04g02560)	An04g02550	1.30657	4.76393e-70	Up
1463	AM270986	363331	364094	764	*	11.99	11.85	12.11	-0.26	6.04e-10	3.27e-09	promoter-TSS (An07g01950)	An07g01950	1.43978	1.3619e-84	Up
3927	AM270988	929015	929838	824	*	10.23	10.1	10.35	-0.26	0.00115	0.00231	promoter-TSS (An09g04100)	An09g04100	1.01496	8.71118e-51	Up
1063	AM270989	205755	207628	1874	*	12.38	12.24	12.5	-0.26	1.09e-12	8.14e-12	promoter-TSS (An10g00800)	An10g00800	1.48832	1.5364e-22	Up
1660	AM270990	1237239	1238317	1079	*	11.81	11.67	11.93	-0.26	4.8e-09	2.29e-08	promoter-TSS (An11g04990)	An11g04990	1.60136	0	Up
4901	AM270990	1521616	1521771	156	*	9.44	9.31	9.56	-0.26	0.0133	0.0215	promoter-TSS (An11g06190)	An11g06190	1.10806	1.77414e-09	Up
5263	AM270990	2396482	2396630	149	*	9.16	9.03	9.28	-0.26	0.0282	0.0423	promoter-TSS (An11g09990)	An11g10000	1.79507	9.38076e-13	Up
2217	AM270991	354969	355989	1021	*	11.37	11.23	11.5	-0.26	5.32e-07	1.9e-06	promoter-TSS (An12g01280)	An12g01280	1.60238	5.5077e-145	Up
1095	AM270987	1804258	1807883	3626	*	12.47	12.34	12.59	-0.25	1.99e-12	1.44e-11	Intergenic	An08g07530	1.55014	3.75044e-42	Up
3840	AM270980	779524	780039	516	*	10.15	10.01	10.27	-0.25	0.000856	0.00176	promoter-TSS (An01g03230)	An01g03230	1.5359	5.9752e-80	Up
877	AM270983	2019176	2020833	1658	*	12.8	12.67	12.92	-0.25	1.37e-14	1.23e-13	promoter-TSS (An04g08250)	An04g08250	1.25138	2.89454e-13	Up
2828	AM270983	2261997	2262578	582	*	10.93	10.8	11.05	-0.25	1.72e-05	4.82e-05	promoter-TSS (An04g09260)	An04g09270	1.4216	1.00299e-85	Up
2613	AM270986	2303707	2304810	1104	*	11.35	11.22	11.47	-0.25	5.96e-06	1.81e-05	promoter-TSS (An07g10270)	An07g10270	1.26384	6.09998e-69	Up
2174	AM270988	1184934	1185592	659	*	11.78	11.65	11.9	-0.25	4.23e-07	1.54e-06	promoter-TSS (An09g05260)	An09g05270	1.5181	1.8509e-90	Up
4348	AM270991	1267688	1268075	388	*	9.7	9.57	9.82	-0.25	0.00382	0.00695	promoter-TSS (An12g05060)	An12g05070	1.02703	0.0079088	Up
5281	AM270991	2267031	2267288	258	*	8.96	8.83	9.08	-0.25	0.029	0.0434	promoter-TSS (An12g09660)	An12g09660	3.21708	3.94663e-11	Up
2056	AM270994	477061	477866	806	*	11.5	11.37	11.63	-0.25	1.66e-07	6.4e-07	promoter-TSS (An15g01770)	An15g01760	1.28988	7.7886e-122	Up
5243	AM270994	1625731	1625989	259	*	8.88	8.75	9	-0.25	0.0273	0.0411	promoter-TSS (An15g06850)	An15g06850	1.11793	3.15363e-07	Up
3550	AM270995	641505	642129	625	*	10.46	10.33	10.58	-0.25	0.000298	0.000664	promoter-TSS (An16g02950)	An16g02950	1.50374	2.2817e-63	Up
3184	AM270980	1368386	1369140	755	*	10.87	10.74	10.99	-0.24	8.08e-05	0.000201	promoter-TSS (An01g05740)	An01g05740	1.0033	3.89608e-64	Up
3171	AM270987	1388480	1389180	701	*	10.99	10.87	11.11	-0.24	7.63e-05	0.000191	promoter-TSS (An08g05860)	An08g05860	1.01028	2.1285e-19	Up
4136	AM270988	1403021	1403445	425	*	10.02	9.89	10.14	-0.24	0.00215	0.00412	promoter-TSS (An09g06160)	An09g06170	1.2818	1.89337e-32	Up
1496	AM270990	1341569	1342526	958	*	12.14	12.01	12.26	-0.24	8.87e-10	4.69e-09	promoter-TSS (An11g05510)	An11g05510	1.66259	7.3506e-186	Up
3126	AM270990	2229768	2230810	1043	*	11.1	10.98	11.22	-0.24	6.59e-05	0.000167	promoter-TSS (An11g09380)	An11g09380	1.40758	2.5512e-137	Up
3440	AM270996	115	709	595	*	10.84	10.72	10.95	-0.24	0.000208	0.000478	promoter-TSS (An17g00010)	An17g00010	1.69167	1.2577e-27	Up
3254	AM270980	22378	22979	602	*	11	10.88	11.11	-0.23	0.000106	0.000258	promoter-TSS (An01g00080)	An01g00080	1.22063	3.70115e-09	Up
2190	AM270983	748800	750059	1260	*	11.78	11.66	11.89	-0.23	4.49e-07	1.62e-06	promoter-TSS (An04g02970)	An04g02970	1.07336	6.26574e-12	Up
4278	AM270987	1430659	1431142	484	*	10.26	10.14	10.37	-0.23	0.00319	0.00589	promoter-TSS (An08g06050)	An08g06060	1.18263	2.07436e-39	Up
2713	AM270990	1632423	1633223	801	*	11.37	11.25	11.48	-0.23	1.02e-05	2.98e-05	promoter-TSS (An11g06640)	An11g06640	1.50758	0.0178916	Up
2619	AM270993	1650830	1651765	936	*	11.5	11.38	11.61	-0.23	6.09e-06	1.84e-05	promoter-TSS (An14g07040)	An14g07040	1.06686	0.000154685	Up
2823	AM270980	80095	81211	1117	*	11.55	11.43	11.65	-0.22	1.69e-05	4.73e-05	promoter-TSS (An01g00340)	An01g00340	1.83871	1.9271e-189	Up
4311	AM270991	1995652	1996487	836	*	10.43	10.31	10.54	-0.22	0.00356	0.00653	promoter-TSS (An12g08400)	An12g08410	1.03079	0.0312212	Up
3761	AM270992	566443	567118	676	*	10.67	10.55	10.77	-0.22	0.000673	0.00142	promoter-TSS (An13g02370)	An13g02370	1.23908	1.51236e-09	Up
3800	AM270980	2134883	2135532	650	*	10.88	10.78	10.98	-0.21	0.000759	0.00158	promoter-TSS (An01g08960)	An01g08960	1.71303	7.69071e-13	Up
4226	AM270980	2871195	2871871	677	*	10.76	10.65	10.86	-0.21	0.00277	0.00518	promoter-TSS (An01g12180)	An01g12180	1.03178	8.02609e-64	Up
4962	AM270981	3502563	3503039	477	*	9.78	9.67	9.88	-0.21	0.0153	0.0245	promoter-TSS (An02g14470)	An02g14470	1.15521	5.30762e-08	Up
1989	AM270983	2349729	2351011	1283	*	12.21	12.1	12.31	-0.21	9.26e-08	3.68e-07	promoter-TSS (An04g09630)	An04g09630	1.44442	3.42383e-08	Up
4360	AM270986	1038761	1039395	635	*	10.39	10.28	10.49	-0.21	0.00391	0.00711	promoter-TSS (An07g04800)	An07g04800	1.09798	1.74554e-09	Up
2895	AM270988	863783	865106	1324	*	11.44	11.33	11.54	-0.21	2.4e-05	6.56e-05	promoter-TSS (An09g03810)	An09g03810	1.54944	7.81955e-17	Up
2789	AM270995	2112549	2113620	1072	*	11.61	11.5	11.71	-0.21	1.47e-05	4.17e-05	promoter-TSS (An16g09260)	An16g09260	1.31575	6.1584e-219	Up
3629	AM270980	34890	35470	581	*	11.14	11.04	11.24	-0.2	0.000402	0.000876	promoter-TSS (An01g00150)	An01g00150	1.59392	1.4166e-88	Up
5166	AM270980	508716	509287	572	*	9.76	9.66	9.86	-0.2	0.0231	0.0354	promoter-TSS (An01g02130)	An01g02120	1.66931	1.6773e-113	Up
4111	AM270984	253620	254118	499	*	10.67	10.57	10.77	-0.2	0.00198	0.00382	promoter-TSS (An05g00960)	An05g00960	1.45252	2.07893e-49	Up
1714	AM270986	231389	232760	1372	*	12.75	12.64	12.84	-0.2	8.48e-09	3.92e-08	promoter-TSS (An07g01250)	An07g01250	2.84959	1.00085e-35	Up
4845	AM270986	399864	400427	564	*	10.11	10	10.2	-0.2	0.0118	0.0193	promoter-TSS (An07g02090)	An07g02090	1.61231	7.93708e-66	Up
3014	AM270990	2313286	2314412	1127	*	11.55	11.45	11.65	-0.2	4.09e-05	0.000107	promoter-TSS (An11g09700)	An11g09700	1.25211	6.127e-43	Up
4391	AM270993	1242368	1243243	876	*	10.46	10.35	10.56	-0.2	0.00417	0.00752	promoter-TSS (An14g05290)	An14g05290	1.14943	6.12409e-93	Up
1950	AM270994	1341796	1343188	1393	*	12.48	12.38	12.57	-0.2	6.58e-08	2.67e-07	promoter-TSS (An15g05770)	An15g05760	1.26892	0.00580187	Up
4243	AM270997	990448	990891	444	*	10.47	10.36	10.57	-0.2	0.0029	0.00542	promoter-TSS (An18g04240)	An18g04230	1.7075	4.93116e-91	Up
1173	AM270980	465579	466868	1290	*	13.28	13.18	13.37	-0.19	8.66e-12	5.85e-11	promoter-TSS (An01g01940)	An01g01940	1.67841	1.88442e-25	Up
3541	AM270980	721974	723287	1314	*	11.62	11.52	11.71	-0.19	0.000291	0.000651	promoter-TSS (An01g03050)	An01g03050	1.10382	3.19076e-71	Up
5146	AM270981	2058781	2059337	557	*	9.97	9.87	10.06	-0.19	0.0223	0.0343	promoter-TSS (An02g08430)	An02g08430	1.56399	2.7896e-138	Up
4837	AM270981	2287403	2287939	537	*	10.11	10.01	10.21	-0.19	0.0117	0.0191	promoter-TSS (An02g09170)	An02g09170	1.55301	4.82487e-55	Up
3609	AM270982	1135195	1136555	1361	*	11.22	11.12	11.31	-0.19	0.000377	0.000827	promoter-TSS (An03g05100)	An03g05100	1.06326	2.62669e-13	Up
2106	AM270985	432872	434578	1707	*	12.67	12.57	12.76	-0.19	2.31e-07	8.66e-07	promoter-TSS (An06g01730)	An06g01730	1.39502	5.6184e-42	Up
3382	AM270987	2628282	2629136	855	*	11.43	11.33	11.52	-0.19	0.000172	0.000404	promoter-TSS (An08g11030)	An08g11030	1.11145	7.72959e-06	Up
2391	AM270992	571659	572921	1263	*	12.27	12.17	12.36	-0.19	1.77e-06	5.87e-06	promoter-TSS (An13g02400)	An13g02400	1.39541	1.03397e-55	Up
3974	AM270995	2109585	2110656	1072	*	10.91	10.81	11	-0.19	0.0013	0.00259	promoter-TSS (An16g09250)	An16g09255	1.34726	2.33926e-09	Up
4963	AM270980	1307740	1308233	494	*	10.38	10.28	10.47	-0.18	0.0154	0.0245	promoter-TSS (An01g05500)	An01g05500	1.45301	6.20289e-79	Up
2754	AM270981	1293635	1295102	1468	*	12.21	12.12	12.3	-0.18	1.23e-05	3.52e-05	promoter-TSS (An02g05490)	An02g05510	1.49952	5.35922e-07	Up
1910	AM270987	79535	81112	1578	*	12.67	12.57	12.75	-0.18	4.96e-08	2.05e-07	promoter-TSS (An08g00480)	An08g00480	1.02157	3.10795e-32	Up
3740	AM270992	302171	303353	1183	*	11.36	11.27	11.45	-0.18	0.000619	0.00131	promoter-TSS (An13g01230)	An13g01230	1.07802	2.5916e-30	Up
5284	AM270993	409617	410168	552	*	10.06	9.97	10.15	-0.18	0.029	0.0435	promoter-TSS (An14g01570)	An14g01560	1.55944	9.4875e-155	Up
5184	AM270993	907977	908452	476	*	9.93	9.84	10.02	-0.18	0.0241	0.0369	promoter-TSS (An14g03630)	An14g03630	1.64824	8.2288e-161	Up
3718	AM270994	161487	162460	974	*	11.36	11.27	11.45	-0.18	0.000572	0.00122	promoter-TSS (An15g00580)	An15g00580	1.07997	3.25648e-36	Up
3686	AM270995	1953569	1954472	904	*	11.48	11.39	11.57	-0.18	0.0005	0.00107	promoter-TSS (An16g08640)	An16g08640	1.6346	3.85251e-53	Up
2485	AM270990	2344152	2345452	1301	*	12.46	12.37	12.54	-0.17	2.9e-06	9.23e-06	promoter-TSS (An11g09790)	An11g09790	1.21771	4.16497e-88	Up
4908	AM270994	199279	200069	791	*	10.54	10.46	10.62	-0.17	0.0135	0.0218	promoter-TSS (An15g00700)	An15g00700	1.30486	1.82916e-20	Up
4802	AM270994	1652412	1653395	984	*	10.7	10.61	10.78	-0.17	0.0109	0.018	promoter-TSS (An15g06960)	An15g06960	1.15322	0.00523082	Up
4185	AM270987	556096	556879	784	*	11.4	11.33	11.48	-0.16	0.00246	0.00466	Intergenic	An08g02400	1.44318	2.41204e-37	Up
4199	AM270982	247781	248618	838	*	11.26	11.17	11.34	-0.16	0.00255	0.00481	promoter-TSS (An03g01300)	An03g01300	1.1932	1.7232e-05	Up
5296	AM270991	933049	933668	620	*	10.24	10.15	10.31	-0.16	0.0296	0.0442	promoter-TSS (An12g03710)	An12g03720	1.19961	1.1614e-41	Up
3055	AM270993	319447	320957	1511	*	12.15	12.07	12.22	-0.16	5.09e-05	0.000132	promoter-TSS (An14g01150)	An14g01150	1.07853	1.8766e-213	Up
3766	AM270995	260784	262775	1992	*	11.86	11.79	11.94	-0.15	0.000681	0.00143	promoter-TSS (An16g01350)	An16g01350	1.39395	2.47637e-46	Up
4667	AM270988	70582	71812	1231	*	11.21	11.13	11.28	-0.14	0.00815	0.0138	promoter-TSS (An09g00400)	An09g00390	1.50182	0.000146506	Up
5024	AM270990	334030	334934	905	*	11.31	11.24	11.37	-0.13	0.0173	0.0272	promoter-TSS (An11g01300)	An11g01300	1.61485	1.051e-104	Up
2556	AM270986	1944939	1948695	3757	*	13.6	13.54	13.66	-0.12	4.38e-06	1.36e-05	Intergenic	An07g08820	1.00276	5.26917e-28	Up
4823	AM270983	2083609	2085526	1918	*	12.24	12.19	12.29	-0.1	0.0114	0.0187	promoter-TSS (An04g08580)	An04g08580	1.08988	7.01235e-35	Up
4760	AM270991	1834463	1835877	1415	*	12.16	12.11	12.21	-0.1	0.00993	0.0165	promoter-TSS (An12g07620)	An12g07620	1.07132	0.00230658	Up
4912	AM270988	137208	139001	1794	*	12.95	12.91	12.99	-0.08	0.0136	0.0219	Intergenic	An09g00660	1.60812	2.72028e-36	Up
4779	AM270991	1166741	1169371	2631	*	13.75	13.72	13.78	-0.06	0.0104	0.0172	Intergenic	An12g04710	1.2812	2.62117e-65	Up
336	AM270983	1253760	1254475	716	*	11.44	11.16	11.67	-0.51	2.32e-24	5.46e-23	promoter-TSS (An04g05100)	An04g05100	-1.10529	0.0216556	Down
26	AM270980	1391382	1392779	1398	*	13.14	12.9	13.34	-0.44	1.54e-51	4.69e-49	promoter-TSS (An01g05830)	An01g05830	-1.07746	1.77731e-11	Down
1854	AM270983	330915	331270	356	*	10.11	9.87	10.31	-0.44	3.29e-08	1.4e-07	promoter-TSS (An04g01320)	An04g01320	-1.13272	1.92459e-86	Down
1211	AM270983	1055531	1055848	318	*	10.71	10.48	10.92	-0.44	1.71e-11	1.12e-10	promoter-TSS (An04g04230)	An04g04220	-1.06632	2.67758e-13	Down
3314	AM270993	778600	778741	142	*	8.96	8.73	9.16	-0.44	0.000131	0.000312	promoter-TSS (An14g03090)	An14g03090	-1.04929	9.03556e-06	Down
3700	AM270987	395131	395391	261	*	8.87	8.65	9.06	-0.41	0.000543	0.00116	promoter-TSS (An08g01800)	An08g01800	-1.80618	1.82672e-07	Down
1438	AM270983	1792997	1793670	674	*	10.7	10.49	10.89	-0.4	4.77e-10	2.63e-09	promoter-TSS (An04g07230)	An04g07230	-3.25667	5.1861e-228	Down
3003	AM270990	2305258	2306090	833	*	11.97	11.76	12.16	-0.4	3.85e-05	0.000102	promoter-TSS (An11g09660)	An11g09660	-1.46028	8.3934e-125	Down
33	AM270993	983266	984827	1562	*	13.48	13.27	13.67	-0.4	3.13e-48	7.51e-46	promoter-TSS (An14g03990)	An14g03990	-1.29953	4.0072e-99	Down
3690	AM270995	927907	928014	108	*	8.95	8.74	9.13	-0.39	0.000514	0.0011	promoter-TSS (An16g04090)	An16g04090	-1.21748	5.25219e-09	Down
932	AM270981	347526	348448	923	*	11.43	11.23	11.61	-0.38	6.74e-14	5.72e-13	promoter-TSS (An02g01550)	An02g01550	-1.71687	6.20949e-25	Down
213	AM270980	274421	276011	1591	*	12.67	12.48	12.85	-0.37	1.05e-28	3.9e-27	promoter-TSS (An01g01130)	An01g01130	-1.09145	3.16403e-12	Down
3801	AM270993	1369390	1369605	216	*	9.01	8.82	9.19	-0.37	0.00076	0.00158	promoter-TSS (An14g05880)	An14g05880	-1.00117	8.32577e-09	Down
391	AM270983	1790438	1791903	1466	*	12.36	12.17	12.53	-0.36	1.12e-22	2.26e-21	promoter-TSS (An04g07220)	An04g07220	-1.8004	3.3291e-188	Down
2558	AM270993	196870	197172	303	*	10.09	9.89	10.26	-0.36	4.44e-06	1.37e-05	promoter-TSS (An14g00690)	An14g00690	-1.12734	8.96765e-25	Down
4587	AM270987	1835729	1836011	283	*	8.64	8.46	8.8	-0.34	0.00686	0.0118	promoter-TSS (An08g07630)	An08g07630	-1.17792	0.00879596	Down
1200	AM270993	569510	570271	762	*	11.68	11.51	11.84	-0.33	1.45e-11	9.58e-11	promoter-TSS (An14g02250)	An14g02250	-1.15912	5.9097e-94	Down
3386	AM270980	894270	894634	365	*	9.77	9.6	9.92	-0.32	0.000174	0.000406	promoter-TSS (An01g03710)	An01g03720	-1.03781	1.18312e-29	Down
1618	AM270981	2228601	2229044	444	*	11.35	11.18	11.5	-0.32	3.19e-09	1.56e-08	promoter-TSS (An02g08990)	An02g08990	-1.22453	3.34231e-49	Down
279	AM270986	401784	403739	1956	*	13.12	12.95	13.27	-0.32	2.27e-26	6.45e-25	promoter-TSS (An07g02100)	An07g02100	-1.01097	1.65503e-42	Down
691	AM270987	1208419	1210178	1760	*	12.59	12.42	12.74	-0.32	6.86e-17	7.86e-16	promoter-TSS (An08g05010)	An08g05010	-1.18019	4.5449e-110	Down
1820	AM270990	1061468	1062017	550	*	11.23	11.07	11.38	-0.32	2.34e-08	1.02e-07	promoter-TSS (An11g04310)	An11g04310	-1.1242	1.10937e-83	Down
2358	AM270981	1291033	1291440	408	*	10.83	10.67	10.97	-0.31	1.44e-06	4.82e-06	promoter-TSS (An02g05480)	An02g05480	-1.2412	6.82535e-35	Down
1795	AM270981	1789055	1789541	487	*	11.09	10.93	11.24	-0.31	1.81e-08	7.99e-08	promoter-TSS (An02g07480)	An02g07480	-1.04757	9.78768e-13	Down
2445	AM270981	2173331	2173864	534	*	10.72	10.55	10.87	-0.31	2.32e-06	7.5e-06	promoter-TSS (An02g08800)	An02g08800	-1.08742	0.0145147	Down
358	AM270982	680310	682365	2056	*	13.18	13.01	13.32	-0.31	7.71e-24	1.7e-22	promoter-TSS (An03g03320)	An03g03320	-3.14507	1.94387e-08	Down
489	AM270993	612480	613835	1356	*	12.82	12.66	12.97	-0.31	1.83e-20	2.96e-19	promoter-TSS (An14g02460)	An14g02460	-1.43963	0	Down
4324	AM270994	1376367	1376565	199	*	9.12	8.96	9.27	-0.31	0.00369	0.00675	promoter-TSS (An15g05890)	An15g05890	-1.15414	1.36004e-39	Down
2720	AM270982	1078167	1078803	637	*	10.5	10.34	10.64	-0.3	1.03e-05	3.01e-05	promoter-TSS (An03g04900)	An03g04890	-1.40834	0.00792795	Down
4640	AM270983	2364671	2364800	130	*	9.02	8.86	9.16	-0.3	0.00767	0.0131	promoter-TSS (An04g09710)	An04g09710	-1.02894	0.0158949	Down
4296	AM270986	2156361	2156633	273	*	9.31	9.16	9.45	-0.3	0.00334	0.00616	promoter-TSS (An07g09600)	An07g09600	-1.42386	1.77273e-19	Down
725	AM270991	2013820	2014724	905	*	12.47	12.31	12.61	-0.3	2.02e-16	2.2e-15	promoter-TSS (An12g08510)	An12g08510	-1.11492	6.21798e-51	Down
4733	AM270993	896314	896604	291	*	9.09	8.93	9.23	-0.3	0.00936	0.0157	promoter-TSS (An14g03580)	An14g03580	-1.04178	8.9903e-40	Down
1175	AM270995	637591	638655	1065	*	12.03	11.87	12.17	-0.3	8.92e-12	6.01e-11	promoter-TSS (An16g02940)	An16g02930	-1.37107	3.9427e-272	Down
3468	AM270995	997909	998350	442	*	10.06	9.9	10.2	-0.3	0.000228	0.00052	promoter-TSS (An16g04340)	An16g04340	-1.10352	0.00950771	Down
3106	AM270997	567669	568132	464	*	10.21	10.05	10.35	-0.3	6.23e-05	0.000159	promoter-TSS (An18g02650)	An18g02650	-1.50708	8.96762e-24	Down
2168	AM270981	2127355	2128471	1117	*	11.11	10.96	11.25	-0.29	4.04e-07	1.48e-06	promoter-TSS (An02g08640)	An02g08640	-1.28033	0.00142673	Down
1624	AM270982	955109	956436	1328	*	11.6	11.45	11.74	-0.29	3.39e-09	1.65e-08	promoter-TSS (An03g04400)	An03g04400	-1.95929	2.06254e-73	Down
2525	AM270993	981783	982278	496	*	10.8	10.65	10.94	-0.29	3.79e-06	1.19e-05	promoter-TSS (An14g03980)	An14g03980	-1.37172	6.09901e-33	Down
1818	AM270993	1370195	1371502	1308	*	11.47	11.32	11.6	-0.29	2.31e-08	1.01e-07	promoter-TSS (An14g05890)	An14g05890	-1.07748	3.35823e-30	Down
4805	AM270994	1160844	1160993	150	*	8.99	8.83	9.12	-0.29	0.011	0.0181	promoter-TSS (An15g04900)	An15g04900	-1.07046	0.000407425	Down
678	AM270994	1790288	1791537	1250	*	12.76	12.61	12.89	-0.29	4.19e-17	4.9e-16	promoter-TSS (An15g07560)	An15g07560	-1.17278	0.000619262	Down
1210	AM270982	479039	479867	829	*	12.04	11.9	12.17	-0.28	1.67e-11	1.09e-10	promoter-TSS (An03g02525)	An03g02520	-1.61098	0.00561552	Down
3605	AM270986	1851671	1851845	175	*	10.27	10.13	10.4	-0.28	0.000371	0.000814	promoter-TSS (An07g08470)	An07g08470	-1.25898	6.26832e-09	Down
1924	AM270993	1009158	1011054	1897	*	11.46	11.32	11.59	-0.28	5.68e-08	2.34e-07	promoter-TSS (An14g04090)	An14g04100	-1.09635	1.27549e-57	Down
692	AM270983	100908	102432	1525	*	12.82	12.68	12.95	-0.27	6.94e-17	7.94e-16	Intergenic	An04g00480	-1.2772	3.10535e-16	Down
3707	AM270983	621361	621606	246	*	10.14	10	10.26	-0.27	0.000552	0.00118	promoter-TSS (An04g02390)	An04g02390	-2.30441	1.19944e-24	Down
4431	AM270983	894677	894983	307	*	9.57	9.43	9.69	-0.27	0.00456	0.00815	promoter-TSS (An04g03570)	An04g03580	-1.00665	8.89156e-29	Down
1415	AM270984	9518	10829	1312	*	11.85	11.71	11.98	-0.27	3.7e-10	2.07e-09	promoter-TSS (An05g00040)	An05g00030	-1.9775	8.0788e-283	Down
2010	AM270993	182343	183017	675	*	11.4	11.26	11.53	-0.27	1.07e-07	4.2e-07	promoter-TSS (An14g00640)	An14g00640	-1.31458	1.8645e-138	Down
2054	AM270993	634815	635205	391	*	11.36	11.22	11.49	-0.27	1.64e-07	6.34e-07	promoter-TSS (An14g02540)	An14g02540	-2.35795	0	Down
1252	AM270996	61425	62553	1129	*	12.08	11.94	12.2	-0.27	3.89e-11	2.46e-10	promoter-TSS (An17g00310)	An17g00310	-1.19152	3.52825e-95	Down
4418	AM270997	796775	797090	316	*	9.49	9.34	9.61	-0.27	0.00442	0.00792	promoter-TSS (An18g03580)	An18g03580	-1.53289	1.10546e-41	Down
235	AM270993	772268	775516	3249	*	13.72	13.59	13.85	-0.26	7.13e-28	2.4e-26	Intergenic	An14g03080	-1.5303	0	Down
276	AM270997	946436	950418	3983	*	14.23	14.09	14.35	-0.26	1.52e-26	4.35e-25	Intergenic	An18g04090	-3.04475	0	Down
3798	AM270980	2244643	2245320	678	*	10.32	10.18	10.44	-0.26	0.000753	0.00157	promoter-TSS (An01g09390)	An01g09400	-1.74593	4.5876e-118	Down
4380	AM270984	244219	244332	114	*	9.77	9.63	9.89	-0.26	0.00408	0.00737	promoter-TSS (An05g00900)	An05g00900	-2.56443	8.9977e-262	Down
2410	AM270986	2021419	2022226	808	*	11.6	11.47	11.73	-0.26	1.99e-06	6.53e-06	promoter-TSS (An07g09020)	An07g09010	-1.23571	1.70919e-20	Down
2120	AM270987	1180520	1181635	1116	*	11.76	11.63	11.89	-0.26	2.52e-07	9.42e-07	promoter-TSS (An08g04880)	An08g04880	-1.6908	0	Down
3716	AM270988	1106782	1107134	353	*	10.24	10.1	10.36	-0.26	0.000571	0.00122	promoter-TSS (An09g04970)	An09g04970	-1.6763	5.77542e-55	Down
4449	AM270993	66971	67317	347	*	9.53	9.39	9.65	-0.26	0.00473	0.00841	promoter-TSS (An14g00250)	An14g00250	-1.48009	7.17573e-55	Down
4822	AM270995	1573957	1574082	126	*	9.25	9.12	9.38	-0.26	0.0114	0.0187	promoter-TSS (An16g07030)	An16g07030	-1.10523	0.031271	Down
3954	AM270981	1360143	1360662	520	*	10.08	9.94	10.2	-0.25	0.00123	0.00247	promoter-TSS (An02g05760)	An02g05760	-1.36932	2.45653e-39	Down
2060	AM270981	3188755	3189665	911	*	11.66	11.53	11.78	-0.25	1.71e-07	6.57e-07	promoter-TSS (An02g13250)	An02g13250	-1.42848	2.36557e-36	Down
2300	AM270982	315128	315880	753	*	11.48	11.35	11.6	-0.25	9.81e-07	3.37e-06	promoter-TSS (An03g01630)	An03g01630	-1.79905	9.72385e-57	Down
1534	AM270987	1641123	1641467	345	*	12.1	11.97	12.22	-0.25	1.29e-09	6.64e-09	promoter-TSS (An08g06850)	An08g06850	-1.39026	0	Down
3544	AM270990	1149769	1150595	827	*	10.5	10.37	10.62	-0.25	0.000293	0.000655	promoter-TSS (An11g04640)	An11g04640	-1.0744	1.09204e-24	Down
794	AM270991	1172908	1174060	1153	*	12.78	12.64	12.9	-0.25	1.89e-15	1.88e-14	promoter-TSS (An12g04720)	An12g04730	-1.67613	6.6229e-61	Down
2595	AM270995	418142	419136	995	*	11.14	11.01	11.26	-0.25	5.4e-06	1.65e-05	promoter-TSS (An16g01920)	An16g01930	-1.4833	7.39142e-09	Down
2600	AM270995	773085	773981	897	*	11.3	11.17	11.42	-0.25	5.47e-06	1.67e-05	promoter-TSS (An16g03500)	An16g03500	-1.43803	1.7941e-203	Down
3061	AM270995	1425951	1426665	715	*	10.86	10.73	10.98	-0.25	5.29e-05	0.000137	promoter-TSS (An16g06480)	An16g06480	-1.7927	8.71875e-09	Down
269	AM270985	339585	342905	3321	*	14.26	14.13	14.37	-0.24	1.03e-26	3.03e-25	Intergenic	An06g01400	-1.03385	2.15674e-34	Down
600	AM270990	642264	645260	2997	*	13.82	13.69	13.93	-0.24	1.8e-18	2.37e-17	Intergenic	An11g02550	-3.48676	0	Down
4476	AM270981	3484284	3484743	460	*	9.97	9.84	10.08	-0.24	0.00506	0.00894	promoter-TSS (An02g14400)	An02g14400	-1.07767	6.3238e-18	Down
2225	AM270983	100370	100758	389	*	11.58	11.45	11.69	-0.24	5.73e-07	2.04e-06	promoter-TSS (An04g00480)	An04g00480	-1.2772	3.10535e-16	Down
3944	AM270988	1077555	1077931	377	*	10.21	10.09	10.33	-0.24	0.00119	0.0024	promoter-TSS (An09g04840)	An09g04840	-1.33609	8.83255e-23	Down
5341	AM270991	2445152	2445424	273	*	9.12	9	9.24	-0.24	0.0326	0.0483	promoter-TSS (An12g10460)	An12g10450	-1.22301	4.3702e-05	Down
1269	AM270994	1150170	1151538	1369	*	12.52	12.39	12.63	-0.24	5.05e-11	3.15e-10	promoter-TSS (An15g04860)	An15g04860	-2.29827	1.2893e-127	Down
4542	AM270997	1036768	1037066	299	*	10.04	9.91	10.15	-0.24	0.00613	0.0107	promoter-TSS (An18g04410)	An18g04410	-1.1456	1.92757e-05	Down
3052	AM270991	149942	150759	818	*	11.36	11.24	11.47	-0.23	5.08e-05	0.000132	promoter-TSS (An12g00600)	An12g00600	-1.62098	3.09649e-53	Down
2711	AM270991	161527	162240	714	*	11.58	11.46	11.69	-0.23	9.91e-06	2.89e-05	promoter-TSS (An12g00660)	An12g00660	-1.71007	0	Down
758	AM270981	1692222	1694834	2613	*	14.03	13.92	14.13	-0.22	5.73e-16	5.98e-15	Intergenic	An02g07070	-1.05287	9.92202e-51	Down
1296	AM270980	2807417	2809248	1832	*	12.78	12.67	12.88	-0.22	8.11e-11	4.95e-10	Intergenic	An01g11940	-1.07765	1.09235e-45	Down
1176	AM270980	871321	872787	1467	*	13.14	13.03	13.25	-0.22	9.05e-12	6.09e-11	promoter-TSS (An01g03630)	An01g03620	-1.11296	0.00164027	Down
3313	AM270981	944197	945000	804	*	11.28	11.17	11.39	-0.22	0.00013	0.00031	promoter-TSS (An02g03960)	An02g03960	-1.33063	5.9158e-61	Down
4434	AM270981	3594747	3595504	758	*	10.15	10.04	10.26	-0.22	0.00461	0.00822	promoter-TSS (An02g14850)	An02g14850	-1.03764	8.35078e-12	Down
3534	AM270986	659751	660493	743	*	10.84	10.73	10.95	-0.22	0.000284	0.000636	promoter-TSS (An07g03140)	An07g03140	-1.2841	9.28789e-56	Down
442	AM270988	647910	650979	3070	*	14.25	14.14	14.36	-0.22	2.46e-21	4.41e-20	promoter-TSS (An09g02940)	An09g02943	-1.35271	1.66457e-13	Down
3035	AM270988	787184	787761	578	*	11.27	11.16	11.38	-0.22	4.59e-05	0.00012	promoter-TSS (An09g03440)	An09g03440	-1.99953	1.3173e-207	Down
690	AM270988	1273203	1275921	2719	*	13.56	13.45	13.67	-0.22	6.85e-17	7.86e-16	promoter-TSS (An09g05625)	An09g05625	-2.41622	2.9317e-261	Down
3128	AM270990	1241969	1242906	938	*	11.38	11.27	11.49	-0.22	6.62e-05	0.000167	promoter-TSS (An11g05000)	An11g05000	-1.44122	3.9739e-180	Down
4881	AM270991	159512	159818	307	*	9.78	9.67	9.89	-0.22	0.0128	0.0207	promoter-TSS (An12g00630)	An12g00630	-1.29476	1.74944e-12	Down
1631	AM270991	1210777	1212338	1562	*	12.53	12.42	12.64	-0.22	3.64e-09	1.77e-08	promoter-TSS (An12g04880)	An12g04880	-1.41106	1.94674e-87	Down
5112	AM270996	169124	169458	335	*	9.52	9.41	9.63	-0.22	0.0211	0.0326	promoter-TSS (An17g00720)	An17g00720	-1.13313	4.75559e-08	Down
481	AM270981	2322588	2324580	1993	*	13.9	13.79	14	-0.21	1.43e-20	2.36e-19	Intergenic	An02g09310	-1.39797	1.9246e-70	Down
1734	AM270980	497202	499037	1836	*	12.43	12.32	12.53	-0.21	1.01e-08	4.62e-08	promoter-TSS (An01g02090)	An01g02080	-1.10691	1.38787e-10	Down
3494	AM270981	969242	969974	733	*	11.08	10.97	11.18	-0.21	0.000251	0.000568	promoter-TSS (An02g04040)	An02g04040	-1.38874	1.23622e-74	Down
3510	AM270986	1051740	1052600	861	*	11.26	11.15	11.36	-0.21	0.000261	0.000589	promoter-TSS (An07g04860)	An07g04860	-1.06433	2.55886e-18	Down
4753	AM270988	851819	852448	630	*	10.16	10.06	10.26	-0.21	0.00974	0.0162	promoter-TSS (An09g03760)	An09g03760	-1.01516	0.00185172	Down
2291	AM270990	2507791	2508519	729	*	12.29	12.17	12.39	-0.21	9.1e-07	3.14e-06	promoter-TSS (An11g10460)	An11g10450	-1.41251	1.56264e-42	Down
2643	AM270993	647168	648771	1604	*	11.72	11.61	11.83	-0.21	6.84e-06	2.05e-05	promoter-TSS (An14g02610)	An14g02600	-1.36295	4.08614e-06	Down
4519	AM270995	1956235	1956784	550	*	10.16	10.05	10.26	-0.21	0.00571	0.01	promoter-TSS (An16g08650)	An16g08650	-1.25958	2.41127e-44	Down
2459	AM270983	1011418	1012529	1112	*	12.14	12.04	12.23	-0.2	2.59e-06	8.32e-06	Intergenic	An04g04000	-1.38363	0.0173202	Down
3342	AM270980	2221335	2222244	910	*	11.39	11.28	11.49	-0.2	0.000144	0.000341	promoter-TSS (An01g09290)	An01g09290	-1.00716	7.74037e-60	Down
3925	AM270980	3044193	3044663	471	*	10.94	10.84	11.04	-0.2	0.00113	0.00229	promoter-TSS (An01g12810)	An01g12810	-1.24654	1.36475e-80	Down
4994	AM270981	431026	431273	248	*	9.89	9.79	9.99	-0.2	0.0163	0.0259	promoter-TSS (An02g01870)	An02g01870	-2.00682	0	Down
4761	AM270983	1295304	1297005	1702	*	12.44	12.33	12.54	-0.2	0.00995	0.0165	promoter-TSS (An04g05300)	An04g05300	-1.73097	2.0963e-145	Down
3831	AM270986	2059515	2060280	766	*	11.09	10.98	11.18	-0.2	0.000821	0.0017	promoter-TSS (An07g09170)	An07g09170	-1.27142	7.47482e-79	Down
5095	AM270991	1390658	1391325	668	*	9.85	9.75	9.95	-0.2	0.0201	0.0312	promoter-TSS (An12g05640)	An12g05640	-1.0213	1.72131e-09	Down
3814	AM270991	1809897	1810563	667	*	10.97	10.86	11.06	-0.2	0.000782	0.00162	promoter-TSS (An12g07530)	An12g07530	-1.01439	4.83109e-46	Down
4115	AM270992	441736	442393	658	*	10.65	10.55	10.75	-0.2	0.002	0.00385	promoter-TSS (An13g01790)	An13g01790	-1.08654	1.77932e-12	Down
3086	AM270981	1122696	1123667	972	*	11.89	11.79	11.98	-0.19	5.73e-05	0.000147	promoter-TSS (An02g04690)	An02g04690	-1.06865	3.49372e-15	Down
3376	AM270982	1444904	1446485	1582	*	15.35	15.25	15.45	-0.19	0.000171	0.000401	promoter-TSS (An03g06410)	An03g06410	-1.44172	0	Down
4347	AM270986	1046931	1047433	503	*	10.74	10.64	10.83	-0.19	0.00381	0.00694	promoter-TSS (An07g04840)	An07g04840	-1.17534	1.18517e-22	Down
3330	AM270990	1508520	1509257	738	*	11.6	11.51	11.7	-0.19	0.000138	0.000327	promoter-TSS (An11g06140)	An11g06140	-1.14161	1.3054e-126	Down
3329	AM270991	42260	42792	533	*	11.52	11.43	11.62	-0.19	0.000138	0.000327	promoter-TSS (An12g00160)	An12g00160	-1.68388	6.2888e-169	Down
4775	AM270991	416853	417535	683	*	10.33	10.24	10.42	-0.19	0.0103	0.017	promoter-TSS (An12g01540)	An12g01540	-1.36979	1.19306e-76	Down
2303	AM270991	2509376	2510610	1235	*	12.27	12.17	12.36	-0.19	9.85e-07	3.39e-06	promoter-TSS (An12g10710)	An12g10720	-1.48553	2.41736e-62	Down
2951	AM270992	652979	654129	1151	*	11.63	11.53	11.73	-0.19	3.05e-05	8.19e-05	promoter-TSS (An13g02810)	An13g02810	-1.00781	6.24698e-13	Down
1957	AM270993	1201846	1203421	1576	*	12.76	12.66	12.85	-0.19	7e-08	2.83e-07	promoter-TSS (An14g05070)	An14g05070	-1.96928	8.94029e-56	Down
3522	AM270994	1660619	1661538	920	*	11.67	11.58	11.76	-0.19	0.000274	0.000615	promoter-TSS (An15g06990)	An15g06990	-1.55032	9.9653e-135	Down
4384	AM270997	340033	340545	513	*	10.69	10.59	10.78	-0.19	0.0041	0.00741	promoter-TSS (An18g01690)	An18g01690	-1.02159	4.09081e-33	Down
1221	AM270983	954356	956370	2015	*	13.49	13.4	13.58	-0.18	2.03e-11	1.32e-10	Intergenic	An04g03830	-1.32331	2.67676e-86	Down
2343	AM270993	76040	76790	751	*	12.29	12.2	12.38	-0.18	1.34e-06	4.51e-06	Intergenic	An14g00290	-1.0255	0.000376554	Down
1305	AM270981	1364991	1366784	1794	*	13.22	13.13	13.31	-0.18	9.46e-11	5.74e-10	promoter-TSS (An02g05810)	An02g05800	-1.24564	3.60229e-05	Down
2294	AM270981	1403336	1405033	1698	*	12.66	12.56	12.75	-0.18	9.51e-07	3.28e-06	promoter-TSS (An02g06010)	An02g06010	-1.07869	2.15567e-20	Down
5091	AM270987	1061098	1061885	788	*	10.33	10.24	10.41	-0.18	0.02	0.0311	promoter-TSS (An08g04360)	An08g04360	-1.0057	2.69283e-34	Down
4787	AM270987	2527001	2527651	651	*	10.49	10.4	10.58	-0.18	0.0105	0.0174	promoter-TSS (An08g10570)	An08g10570	-1.11684	1.79099e-46	Down
4444	AM270988	331120	331425	306	*	10.8	10.71	10.88	-0.18	0.0047	0.00838	promoter-TSS (An09g01550)	An09g01550	-1.56606	3.3064e-181	Down
4038	AM270994	1704876	1705557	682	*	11.07	10.97	11.16	-0.18	0.00158	0.00309	promoter-TSS (An15g07200)	An15g07200	-1.25294	3.22448e-29	Down
1287	AM270987	1032674	1036236	3563	*	14.06	13.97	14.14	-0.17	6.74e-11	4.14e-10	Intergenic	An08g04300	-1.64675	8.0903e-169	Down
1487	AM270983	1064492	1068358	3867	*	13.42	13.33	13.5	-0.17	8.01e-10	4.26e-09	Intergenic	An04g04280	-1.03431	5.82746e-35	Down
2051	AM270981	1987167	1988842	1676	*	12.67	12.58	12.75	-0.17	1.58e-07	6.11e-07	Intergenic	An02g08220	-1.18882	1.198e-112	Down
1151	AM270987	612598	617919	5322	*	14.85	14.76	14.93	-0.17	6.48e-12	4.45e-11	promoter-TSS (An08g02630)	An08g02625	-1.22205	0.000858592	Down
4820	AM270990	1900441	1901159	719	*	10.51	10.42	10.59	-0.17	0.0113	0.0186	promoter-TSS (An11g07960)	An11g07960	-1.08137	3.84038e-22	Down
2840	AM270991	2198394	2199457	1064	*	12.22	12.14	12.3	-0.17	1.8e-05	5.02e-05	promoter-TSS (An12g09340)	An12g09330	-1.00888	5.86969e-40	Down
2632	AM270993	610079	611334	1256	*	12.28	12.2	12.37	-0.17	6.46e-06	1.94e-05	promoter-TSS (An14g02440)	An14g02440	-1.74285	0.0074741	Down
1947	AM270996	39024	40424	1401	*	12.91	12.83	12.99	-0.17	6.41e-08	2.61e-07	promoter-TSS (An17g00230)	An17g00220	-1.1441	0.00255268	Down
4085	AM270996	413392	414694	1303	*	11.16	11.07	11.24	-0.17	0.00181	0.0035	promoter-TSS (An17g01760)	An17g01760	-1.06839	0.0396075	Down
1335	AM270980	37401	39114	1714	*	13.64	13.55	13.71	-0.16	1.35e-10	8.03e-10	promoter-TSS (An01g00160)	An01g00160	-1.08868	2.6806e-115	Down
2894	AM270980	65790	67008	1219	*	12.43	12.35	12.51	-0.16	2.38e-05	6.5e-05	promoter-TSS (An01g00280)	An01g00280	-1.92128	2.41548e-35	Down
1700	AM270980	3189744	3191540	1797	*	13.46	13.38	13.54	-0.16	7.41e-09	3.45e-08	promoter-TSS (An01g13350)	An01g13360	-1.74888	1.91937e-23	Down
5197	AM270986	1872442	1872753	312	*	10.36	10.28	10.44	-0.16	0.0245	0.0373	promoter-TSS (An07g08550)	An07g08550	-1.69339	2.43146e-06	Down
4317	AM270988	954361	955210	850	*	11.17	11.08	11.25	-0.16	0.00361	0.00661	promoter-TSS (An09g04240)	An09g04240	-1.84678	0	Down
3594	AM270980	3495689	3497530	1842	*	12.12	12.04	12.19	-0.15	0.000356	0.000783	promoter-TSS (An01g14630)	An01g14630	-1.16951	0.0180107	Down
4598	AM270982	331597	332711	1115	*	11.17	11.09	11.24	-0.15	0.00698	0.012	promoter-TSS (An03g01700)	An03g01700	-1.07009	3.48225e-07	Down
5014	AM270983	1629376	1629991	616	*	10.84	10.76	10.91	-0.15	0.0169	0.0266	promoter-TSS (An04g06590)	An04g06590	-1.84902	3.63693e-36	Down
5347	AM270990	1661260	1662042	783	*	10.43	10.35	10.5	-0.15	0.0333	0.0493	promoter-TSS (An11g06780)	An11g06780	-1.77117	1.5235e-160	Down
4304	AM270980	1010282	1010840	559	*	11.71	11.64	11.78	-0.14	0.00339	0.00623	promoter-TSS (An01g04320)	An01g04320	-1.09936	5.01829e-10	Down
2967	AM270981	2499195	2501072	1878	*	12.77	12.7	12.84	-0.14	3.28e-05	8.74e-05	promoter-TSS (An02g10100)	An02g10100	-1.16045	3.2975e-14	Down
4119	AM270981	3455008	3455662	655	*	11.75	11.67	11.82	-0.14	0.00204	0.00393	promoter-TSS (An02g14260)	An02g14260	-1.24072	0.00579405	Down
4069	AM270986	1407540	1408318	779	*	11.82	11.75	11.89	-0.14	0.00173	0.00336	promoter-TSS (An07g06530)	An07g06535	-1.43291	2.27902e-21	Down
1705	AM270992	728789	731808	3020	*	13.88	13.81	13.95	-0.14	7.7e-09	3.58e-08	promoter-TSS (An13g03180)	An13g03170	-1.81578	4.47993e-06	Down
4632	AM270993	910899	911745	847	*	11.51	11.44	11.58	-0.14	0.00756	0.0129	promoter-TSS (An14g03650)	An14g03650	-1.62659	1.01609e-14	Down
4381	AM270995	529566	530356	791	*	11.54	11.47	11.61	-0.14	0.00408	0.00738	promoter-TSS (An16g02430)	An16g02430	-1.09696	1.28766e-64	Down
4731	AM270980	2976069	2976926	858	*	11.5	11.43	11.56	-0.13	0.00933	0.0156	promoter-TSS (An01g12520)	An01g12520	-1.42447	1.15159e-14	Down
4331	AM270981	1866380	1867267	888	*	12	11.93	12.06	-0.13	0.00373	0.00682	promoter-TSS (An02g07770)	An02g07770	-1.96956	8.5594e-262	Down
2295	AM270988	257189	258920	1732	*	13.34	13.27	13.4	-0.13	9.64e-07	3.33e-06	promoter-TSS (An09g01230)	An09g01230	-1.22202	2.43183e-43	Down
4999	AM270993	1076126	1076872	747	*	11.17	11.1	11.23	-0.13	0.0165	0.0262	promoter-TSS (An14g04520)	An14g04510	-1.54527	7.31518e-05	Down
3222	AM270993	1305094	1306722	1629	*	12.56	12.49	12.63	-0.13	9.14e-05	0.000224	promoter-TSS (An14g05580)	An14g05570	-1.14027	4.37749e-27	Down
5205	AM270993	1554508	1555162	655	*	11.13	11.07	11.2	-0.13	0.0248	0.0377	promoter-TSS (An14g06600)	An14g06600	-1.99269	6.8337e-287	Down
5214	AM270981	2742829	2744253	1425	*	11.32	11.26	11.38	-0.12	0.0253	0.0384	promoter-TSS (An02g11160)	An02g11170	-1.63482	4.41409e-21	Down
4872	AM270988	1561030	1561937	908	*	11.56	11.5	11.62	-0.12	0.0125	0.0204	promoter-TSS (An09g06780)	An09g06780	-1.09899	1.18421e-50	Down
2834	AM270991	2409062	2410466	1405	*	13.13	13.07	13.19	-0.12	1.78e-05	4.96e-05	promoter-TSS (An12g10350)	An12g10350	-1.57471	2.68532e-65	Down
5210	AM270993	705554	706608	1055	*	11.2	11.14	11.26	-0.12	0.025	0.0379	promoter-TSS (An14g02870)	An14g02870	-1.17527	0.000407074	Down
5335	AM270993	1676984	1677933	950	*	11	10.93	11.06	-0.12	0.0321	0.0477	promoter-TSS (An14g07150)	An14g07150	-1.59141	4.97275e-85	Down
4829	AM270994	1628466	1629583	1118	*	11.59	11.53	11.65	-0.12	0.0115	0.0189	promoter-TSS (An15g06870)	An15g06860	-1.39977	8.06608e-67	Down
4237	AM270980	3216893	3218190	1298	*	12.34	12.28	12.4	-0.11	0.00286	0.00534	promoter-TSS (An01g13480)	An01g13480	-1.5475	1.19112e-06	Down
4650	AM270981	1748394	1750230	1837	*	12.43	12.38	12.48	-0.11	0.00787	0.0134	promoter-TSS (An02g07360)	An02g07350	-2.30876	0	Down
5223	AM270986	1510731	1511825	1095	*	11.48	11.43	11.54	-0.11	0.026	0.0395	promoter-TSS (An07g07090)	An07g07080	-1.24122	0.000884522	Down
4126	AM270986	2025527	2027210	1684	*	12.76	12.71	12.82	-0.11	0.00209	0.00401	promoter-TSS (An07g09040)	An07g09030	-1.40534	0.000883894	Down
4562	AM270988	131838	133038	1201	*	12.31	12.25	12.36	-0.11	0.00647	0.0112	promoter-TSS (An09g00650)	An09g00650	-1.07303	4.15873e-17	Down
5150	AM270991	1467326	1468592	1267	*	11.51	11.45	11.57	-0.11	0.0224	0.0344	promoter-TSS (An12g05950)	An12g05960	-1.19499	1.2545e-27	Down
4826	AM270997	1449561	1450695	1135	*	11.96	11.9	12.02	-0.11	0.0115	0.0188	promoter-TSS (An18g06380)	An18g06390	-1.45247	2.517e-61	Down
3504	AM270981	1946431	1948258	1828	*	13.24	13.19	13.29	-0.1	0.000256	0.000578	Intergenic	An02g08030	-1.70632	3.4746e-118	Down
4977	AM270986	846951	848357	1407	*	12.11	12.06	12.15	-0.1	0.0157	0.025	promoter-TSS (An07g03980)	An07g03980	-1.1456	2.62295e-61	Down
5316	AM270987	2302551	2304063	1513	*	11.78	11.73	11.82	-0.1	0.031	0.0461	promoter-TSS (An08g09700)	An08g09700	-1.39787	0.0182741	Down
5352	AM270991	592355	593476	1122	*	11.58	11.53	11.63	-0.1	0.0336	0.0497	promoter-TSS (An12g02320)	An12g02320	-1.3624	1.62225e-08	Down
4841	AM270980	1330751	1332382	1632	*	12.8	12.76	12.85	-0.09	0.0117	0.0192	promoter-TSS (An01g05630)	An01g05620	-1.14523	1.55092e-55	Down
5225	AM270987	829734	830764	1031	*	12.2	12.15	12.24	-0.09	0.0261	0.0396	promoter-TSS (An08g03560)	An08g03560	-3.27565	0	Down
4574	AM270986	1060399	1062366	1968	*	13.22	13.18	13.26	-0.08	0.00667	0.0115	promoter-TSS (An07g04900)	An07g04900	-1.55495	3.74321e-90	Down
4652	AM270994	114213	116369	2157	*	13.78	13.74	13.81	-0.07	0.0079	0.0134	Intergenic	An15g00410	-2.69272	5.4817e-213	Down
211	AM270984	47675	47822	148	*	8.77	7.92	9.3	-1.37	7.99e-29	3e-27	promoter-TSS (An05g00210)	An05g00210
829	AM270987	2685511	2685707	197	*	8.87	8.34	9.26	-0.92	4.38e-15	4.18e-14	promoter-TSS (An08g11330)	An08g11340	-0.282391	0.755009
1	AM270984	52657	55504	2848	*	12.79	12.35	13.12	-0.77	4.31e-127	3.41e-123	promoter-TSS (An05g00250)	An05g00240	0.106034	0.911313
656	AM270982	712793	713346	554	*	10.1	9.72	10.41	-0.69	1.83e-17	2.2e-16	promoter-TSS (An03g03440)	An03g03440	0.261167	0.767311
2486	AM270997	1206927	1207053	127	*	8.4	8.02	8.7	-0.68	2.9e-06	9.24e-06	promoter-TSS (An18g05270)	An18g05270	0.897009	3.44976e-13
1715	AM270980	2515161	2515434	274	*	9.01	8.66	9.29	-0.64	8.49e-09	3.92e-08	promoter-TSS (An01g10640)	An01g10630	-0.0940425	0.880423
50	AM270980	2706719	2707783	1065	*	11.91	11.56	12.2	-0.64	8.89e-44	1.41e-41	promoter-TSS (An01g11520)	An01g11520	-0.544865	0.00597226
340	AM270984	414534	415491	958	*	11.05	10.69	11.33	-0.64	2.83e-24	6.6e-23	promoter-TSS (An05g01760)	An05g01760	0.647983	0.0271551
17	AM270985	323123	325356	2234	*	12.28	11.92	12.57	-0.64	1.11e-55	5.16e-53	promoter-TSS (An06g01330)	An06g01330
894	AM270991	1944186	1944303	118	*	10.02	9.68	10.3	-0.61	2.31e-14	2.05e-13	promoter-TSS (An12g08180)	An12g08170	-0.0711268	0.955413
11	AM270986	1341841	1343425	1585	*	12.42	12.09	12.68	-0.6	1.6e-61	1.15e-58	promoter-TSS (An07g06240)	An07g06240	0.22511	0.00535919
41	AM270980	816980	818466	1487	*	12.08	11.76	12.34	-0.59	4.64e-46	8.96e-44	promoter-TSS (An01g03410)	An01g03410	-0.611161	1.42029e-14
643	AM270980	3390422	3391133	712	*	10.68	10.37	10.94	-0.57	9.24e-18	1.14e-16	promoter-TSS (An01g14160)	An01g14160	0.285007	0.00238715
274	AM270987	1422802	1423310	509	*	11.54	11.25	11.79	-0.53	1.38e-26	3.98e-25	promoter-TSS (An08g06040)	An08g06030	-0.511814	3.81252e-13
87	AM270992	818492	819464	973	*	12.09	11.81	12.33	-0.53	3.95e-39	3.6e-37	promoter-TSS (An13g03610)	An13g03610	0.584405	0.151913
2262	AM270997	338234	338346	113	*	9.14	8.85	9.38	-0.53	7.64e-07	2.67e-06	promoter-TSS (An18g01680)	An18g01680	0.449061	0.0689764
1587	AM270980	651966	652512	547	*	9.81	9.53	10.05	-0.52	2.49e-09	1.24e-08	promoter-TSS (An01g02760)	An01g02770	-0.0291595	0.984797
44	AM270981	1606792	1608039	1248	*	12.5	12.22	12.74	-0.52	2.05e-45	3.68e-43	promoter-TSS (An02g06790)	An02g06800	-0.477129	0.636008
1824	AM270983	1193260	1193572	313	*	9.66	9.38	9.89	-0.5	2.4e-08	1.04e-07	promoter-TSS (An04g04830)	An04g04830
3699	AM270983	1516593	1516690	98	*	8.14	7.87	8.37	-0.5	0.000537	0.00115	promoter-TSS (An04g06110)	An04g06110	-0.373498	0.70935
108	AM270987	1346080	1347677	1598	*	12.41	12.14	12.64	-0.5	1.43e-36	1.05e-34	promoter-TSS (An08g05610)	An08g05620	0.855883	0.311522
3296	AM270995	139317	139455	139	*	8.6	8.33	8.83	-0.5	0.000123	0.000295	promoter-TSS (An16g00730)	An16g00730	0.0251092	0.985214
2943	AM270995	552235	552384	150	*	8.73	8.46	8.96	-0.5	2.94e-05	7.91e-05	promoter-TSS (An16g02510)	An16g02510	0.00359325	0.986762
74	AM270985	317945	319041	1097	*	12.37	12.1	12.59	-0.49	9.05e-41	9.68e-39	promoter-TSS (An06g01300)	An06g01300	-0.14289	0.0244766
3203	AM270986	1581360	1581501	142	*	8.61	8.34	8.84	-0.49	8.43e-05	0.000208	promoter-TSS (An07g07380)	An07g07380	0.362168	0.000863873
2907	AM270995	1944099	1944282	184	*	9.03	8.77	9.26	-0.49	2.49e-05	6.77e-05	promoter-TSS (An16g08610)	An16g08600	-0.301238	0.732295
1086	AM270997	1168334	1168676	343	*	10.43	10.17	10.66	-0.49	1.65e-12	1.21e-11	promoter-TSS (An18g05060)	An18g05060	0.139457	0.0893665
290	AM270997	1420935	1421852	918	*	11.76	11.5	11.99	-0.49	5.06e-26	1.38e-24	promoter-TSS (An18g06260)	An18g06260	0.434403	6.39242e-19
2357	AM270982	241033	241316	284	*	9.46	9.2	9.68	-0.48	1.43e-06	4.81e-06	promoter-TSS (An03g01270)	An03g01270	0.0587997	0.933603
36	AM270983	1259619	1261119	1501	*	12.77	12.51	12.99	-0.48	6.53e-48	1.44e-45	promoter-TSS (An04g05130)	An04g05140	-0.164619	0.877168
2985	AM270991	1270156	1270407	252	*	9.24	8.98	9.46	-0.48	3.54e-05	9.38e-05	promoter-TSS (An12g05080)	An12g05080	-0.158911	0.744409
1230	AM270991	1859744	1860117	374	*	10.4	10.14	10.62	-0.48	2.6e-11	1.67e-10	promoter-TSS (An12g07720)	An12g07720	-0.631536	8.02592e-32
1862	AM270993	722127	722602	476	*	9.97	9.7	10.19	-0.48	3.42e-08	1.45e-07	promoter-TSS (An14g02940)	An14g02940	0.688137	0.00447144
1500	AM270993	1037744	1038069	326	*	10.06	9.8	10.29	-0.48	8.96e-10	4.73e-09	promoter-TSS (An14g04260)	An14g04260	0.627977	0.00749346
2379	AM270980	215582	215875	294	*	9.36	9.1	9.58	-0.47	1.66e-06	5.53e-06	promoter-TSS (An01g00900)	An01g00910	-0.12124	0.907694
929	AM270980	3406845	3407367	523	*	10.8	10.55	11.02	-0.47	6.27e-14	5.34e-13	promoter-TSS (An01g14250)	An01g14250	0.0123378	0.930381
1595	AM270981	2892149	2892568	420	*	10.08	9.82	10.29	-0.47	2.7e-09	1.34e-08	promoter-TSS (An02g11830)	An02g11830	0.735755	0.000357799
1256	AM270982	837057	837530	474	*	10.37	10.12	10.59	-0.47	4.37e-11	2.75e-10	promoter-TSS (An03g03840)	An03g03840	0.196033	0.525872
3530	AM270983	1867720	1867825	106	*	8.48	8.23	8.7	-0.47	0.000281	0.00063	promoter-TSS (An04g07550)	An04g07550
681	AM270984	247831	248357	527	*	11.1	10.84	11.32	-0.47	4.41e-17	5.12e-16	promoter-TSS (An05g00930)	An05g00920	0.641556	0.494672
3015	AM270986	1361559	1361736	178	*	8.96	8.71	9.18	-0.47	4.1e-05	0.000108	promoter-TSS (An07g06360)	An07g06360	0.0291494	0.95546
1639	AM270980	948835	949120	286	*	10.06	9.81	10.27	-0.46	3.8e-09	1.83e-08	promoter-TSS (An01g04030)	An01g04020	0.189528	0.51408
55	AM270980	2316322	2317018	697	*	12.68	12.43	12.89	-0.46	2.12e-43	3.05e-41	promoter-TSS (An01g09690)	An01g09680	0.029826	0.966088
3090	AM270982	591882	591992	111	*	8.9	8.65	9.11	-0.46	5.81e-05	0.000149	promoter-TSS (An03g03000)	An03g03000	-0.15118	0.453745
544	AM270982	1115962	1116453	492	*	11.45	11.2	11.67	-0.46	2.07e-19	3.01e-18	promoter-TSS (An03g05020)	An03g05020	0.536862	3.40268e-23
2439	AM270985	587076	587252	177	*	9.44	9.19	9.65	-0.46	2.26e-06	7.34e-06	promoter-TSS (An06g02320)	An06g02320	0.148179	0.747221
275	AM270990	479210	480601	1392	*	11.88	11.63	12.09	-0.46	1.48e-26	4.27e-25	promoter-TSS (An11g01970)	An11g01980	0.134674	0.280193
2247	AM270990	1925776	1926044	269	*	9.64	9.39	9.85	-0.46	6.98e-07	2.46e-06	promoter-TSS (An11g08070)	An11g08070	-0.926188	5.08027e-47
20	AM270991	1366295	1367690	1396	*	13.02	12.77	13.24	-0.46	9.41e-54	3.72e-51	promoter-TSS (An12g05510)	An12g05520	0.26896	0.78705
3879	AM270993	1408564	1408688	125	*	8.6	8.35	8.81	-0.46	0.000991	0.00202	promoter-TSS (An14g06030)	An14g06020	0.69457	6.44847e-13
597	AM270994	491798	492521	724	*	11.43	11.19	11.65	-0.46	1.67e-18	2.21e-17	promoter-TSS (An15g01830)	An15g01820	0.484908	0.220739
1677	AM270995	686706	687089	384	*	10.19	9.95	10.41	-0.46	5.56e-09	2.63e-08	promoter-TSS (An16g03130)	An16g03130	0.271205	0.0357714
749	AM270995	1280699	1281441	743	*	11.13	10.88	11.34	-0.46	4.22e-16	4.46e-15	promoter-TSS (An16g05740)	An16g05740	0.375503	0.516439
2118	AM270980	1934923	1935237	315	*	9.77	9.53	9.97	-0.45	2.5e-07	9.33e-07	promoter-TSS (An01g08190)	An01g08190	-1.11099	0.0708574
2261	AM270980	2531977	2532364	388	*	9.57	9.33	9.78	-0.45	7.58e-07	2.66e-06	promoter-TSS (An01g10730)	An01g10730	0.892701	1.17212e-05
2475	AM270987	1111262	1111561	300	*	9.49	9.24	9.69	-0.45	2.76e-06	8.81e-06	promoter-TSS (An08g04590)	An08g04590	0.385037	0.000318863
2911	AM270997	889172	889298	127	*	9.13	8.89	9.34	-0.45	2.54e-05	6.9e-05	promoter-TSS (An18g03900)	An18g03910	0.314315	0.000394687
2176	AM270997	918928	919203	276	*	9.8	9.56	10	-0.45	4.26e-07	1.55e-06	promoter-TSS (An18g04000)	An18g04000	-0.389475	2.80224e-05
666	AM270983	214053	214730	678	*	11.49	11.25	11.7	-0.44	3.12e-17	3.71e-16	Intergenic	An04g00900	0.777216	0.172977
876	AM270980	2283171	2284208	1038	*	11.15	10.92	11.36	-0.44	1.32e-14	1.19e-13	promoter-TSS (An01g09550)	An01g09550	-0.0327133	0.93796
1118	AM270981	1166591	1167405	815	*	10.87	10.63	11.07	-0.44	2.88e-12	2.04e-11	promoter-TSS (An02g04910)	An02g04910	0.279243	0.0969396
4041	AM270982	606062	606197	136	*	8.3	8.06	8.5	-0.44	0.00158	0.0031	promoter-TSS (An03g03040)	An03g03040	0.272048	0.000339738
562	AM270982	627703	628370	668	*	11.58	11.35	11.79	-0.44	5.09e-19	7.17e-18	promoter-TSS (An03g03110)	An03g03110	0.631515	0.494328
664	AM270984	248918	249363	446	*	11.38	11.15	11.59	-0.44	2.47e-17	2.94e-16	promoter-TSS (An05g00920)	An05g00930	-0.733554	5.58433e-10
920	AM270985	320117	320688	572	*	11.01	10.77	11.21	-0.44	4.63e-14	3.99e-13	promoter-TSS (An06g01320)	An06g01320	0.589045	0.0339777
1423	AM270994	933773	933988	216	*	10.52	10.29	10.73	-0.44	3.98e-10	2.22e-09	promoter-TSS (An15e03920)	An15e03920
354	AM270994	1226010	1227509	1500	*	11.83	11.59	12.03	-0.44	5.16e-24	1.15e-22	promoter-TSS (An15g05190)	An15g05190
2143	AM270980	1273357	1273508	152	*	9.92	9.69	10.12	-0.43	3.29e-07	1.22e-06	promoter-TSS (An01g05330)	An01g05330	-0.482894	4.58646e-14
76	AM270980	1618994	1620627	1634	*	12.79	12.56	12.99	-0.43	1.36e-40	1.41e-38	promoter-TSS (An01g06920)	An01g06920	0.125494	0.411958
2776	AM270980	1662025	1662364	340	*	9.35	9.12	9.55	-0.43	1.35e-05	3.84e-05	promoter-TSS (An01g07020)	An01g07020	0.539942	5.91563e-08
1443	AM270981	1423145	1423455	311	*	10.57	10.34	10.77	-0.43	5.12e-10	2.81e-09	promoter-TSS (An02g06080)	An02g06080	0.0425051	0.75283
2732	AM270981	2699191	2699357	167	*	9.52	9.29	9.72	-0.43	1.07e-05	3.11e-05	promoter-TSS (An02g10920)	An02g10910	-0.160961	0.744409
1246	AM270981	3163202	3163798	597	*	10.8	10.57	10.99	-0.43	3.54e-11	2.25e-10	promoter-TSS (An02g13160)	An02g13160	0.155432	0.0282285
1564	AM270982	666946	667162	217	*	10.39	10.16	10.59	-0.43	1.73e-09	8.76e-09	promoter-TSS (An03g03270)	An03g03270	0.649822	2.56283e-12
2202	AM270983	2391217	2391782	566	*	10.09	9.86	10.29	-0.43	4.82e-07	1.73e-06	promoter-TSS (An04g09830)	An04g09830	-0.0379316	0.895368
2085	AM270985	509413	509855	443	*	9.95	9.72	10.15	-0.43	2e-07	7.6e-07	promoter-TSS (An06g02040)	An06g02040	-0.326712	0.13489
676	AM270986	410063	410781	719	*	11.43	11.2	11.63	-0.43	4.04e-17	4.73e-16	promoter-TSS (An07g02120)	An07g02130	-0.135414	0.173271
1454	AM270987	1737158	1737609	452	*	10.53	10.3	10.73	-0.43	5.63e-10	3.06e-09	promoter-TSS (An08g07320)	An08g07320	-0.154842	0.362162
3524	AM270991	812158	812277	120	*	8.96	8.73	9.16	-0.43	0.000275	0.000619	promoter-TSS (An12g03170)	An12g03170	0.468752	0.561827
1466	AM270993	1027260	1027827	568	*	10.51	10.29	10.71	-0.43	6.31e-10	3.41e-09	promoter-TSS (An14g04200)	An14g04200	-0.0438271	0.964097
993	AM270996	579278	580115	838	*	11	10.76	11.19	-0.43	3.17e-13	2.52e-12	promoter-TSS (An17g02330)	An17g02330	0.618695	1.0058e-33
1056	AM270997	944360	944747	388	*	11.06	10.83	11.26	-0.43	1e-12	7.51e-12	promoter-TSS (An18g04080)	An18g04080	0.400049	0.112697
107	AM270981	439533	441420	1888	*	12.71	12.49	12.9	-0.42	1.2e-36	8.9e-35	Intergenic	An02g01910	0.210119	0.828065
1158	AM270983	213426	214037	612	*	10.88	10.66	11.07	-0.42	7.08e-12	4.84e-11	Intergenic	An04g00890	0.233355	0.766678
1960	AM270980	2106393	2106705	313	*	10.09	9.87	10.29	-0.42	7.19e-08	2.9e-07	promoter-TSS (An01g08860)	An01g08860	-0.764741	3.92252e-11
2146	AM270980	3432086	3432635	550	*	9.96	9.73	10.15	-0.42	3.46e-07	1.27e-06	promoter-TSS (An01g14350)	An01g14350	-0.531025	0.00564512
2326	AM270981	445577	445845	269	*	9.77	9.54	9.96	-0.42	1.17e-06	3.97e-06	promoter-TSS (An02g01950)	An02g01940	0.407637	0.342392
971	AM270981	2312434	2313229	796	*	11.04	10.81	11.24	-0.42	1.9e-13	1.55e-12	promoter-TSS (An02g09280)	An02g09270	0.0407883	0.899621
761	AM270981	3043100	3043286	187	*	11.37	11.15	11.56	-0.42	6.55e-16	6.81e-15	promoter-TSS (An02g12550)	An02g12560	-0.129484	0.906533
349	AM270982	599266	600152	887	*	12.07	11.84	12.26	-0.42	4.1e-24	9.29e-23	promoter-TSS (An03g03020)	An03g03020	0.271983	0.707023
753	AM270982	729215	730128	914	*	11.5	11.27	11.69	-0.42	4.67e-16	4.91e-15	promoter-TSS (An03g03490)	An03g03500	0.0695244	0.54983
4342	AM270982	1166058	1166164	107	*	8.54	8.31	8.73	-0.42	0.0038	0.00693	promoter-TSS (An03g05210)	An03g05210	0.0232686	0.955626
1204	AM270983	1388252	1388774	523	*	10.84	10.61	11.03	-0.42	1.58e-11	1.04e-10	promoter-TSS (An04g05640)	An04g05640	0.0699267	0.422793
2418	AM270983	1788496	1788707	212	*	9.66	9.43	9.86	-0.42	2.02e-06	6.63e-06	promoter-TSS (An04g07210)	An04g07200	-0.736979	1.13492e-62
1363	AM270986	1765909	1766145	237	*	10.7	10.47	10.9	-0.42	2.07e-10	1.2e-09	promoter-TSS (An07g08100)	An07g08110	0.543611	0.0265745
115	AM270987	1015752	1017735	1984	*	12.73	12.51	12.92	-0.42	2.13e-35	1.47e-33	promoter-TSS (An08g04235)	An08g04235	-0.770257	0.190352
2576	AM270991	121809	122076	268	*	9.85	9.63	10.05	-0.42	4.81e-06	1.48e-05	promoter-TSS (An12g00490)	An12g00490	0.173322	0.174323
1098	AM270993	53796	54397	602	*	11.03	10.81	11.22	-0.42	2.04e-12	1.47e-11	promoter-TSS (An14g00200)	An14g00200	-0.0703536	0.109395
1127	AM270993	1251403	1252165	763	*	11.12	10.9	11.32	-0.42	3.94e-12	2.77e-11	promoter-TSS (An14g05330)	An14g05330	0.712065	4.07802e-19
1964	AM270993	1389106	1389614	509	*	10.11	9.89	10.31	-0.42	7.35e-08	2.96e-07	promoter-TSS (An14g05940)	An14g05940	0.31418	0.607196
3091	AM270994	900461	900841	381	*	9.14	8.92	9.34	-0.42	5.83e-05	0.000149	promoter-TSS (An15g03720)	An15g03720	0.329688	0.237234
1727	AM270995	1239591	1239896	306	*	10.37	10.15	10.57	-0.42	9.42e-09	4.32e-08	promoter-TSS (An16g05560)	An16g05560	0.756632	0.00526497
2426	AM270991	1434557	1434727	171	*	9.79	9.56	9.98	-0.41	2.1e-06	6.84e-06	Intergenic	An12g05810	-0.27429	0.765298
2344	AM270980	1375695	1376011	317	*	9.88	9.66	10.08	-0.41	1.34e-06	4.51e-06	promoter-TSS (An01g05770)	An01g05760	-0.553238	1.15135e-10
3452	AM270980	3376685	3376905	221	*	8.94	8.72	9.13	-0.41	0.000214	0.00049	promoter-TSS (An01g14090)	An01g14090	0.167331	0.559914
688	AM270982	512129	513062	934	*	11.56	11.34	11.75	-0.41	6.01e-17	6.91e-16	promoter-TSS (An03g02640)	An03g02640	0.00321148	0.987718
170	AM270986	548827	550399	1573	*	12.75	12.53	12.94	-0.41	2.43e-31	1.13e-29	promoter-TSS (An07g02710)	An07g02720	0.448232	0.495018
383	AM270986	1100114	1101345	1232	*	12.18	11.96	12.36	-0.41	4.07e-23	8.4e-22	promoter-TSS (An07g05030)	An07g05030	-0.366804	0.18972
551	AM270987	212848	213963	1116	*	12.03	11.81	12.22	-0.41	3.12e-19	4.48e-18	promoter-TSS (An08g01070)	An08g01070	-0.0630242	0.814396
2611	AM270987	974088	974441	354	*	9.63	9.41	9.82	-0.41	5.9e-06	1.79e-05	promoter-TSS (An08g04070)	An08g04070	0.643263	7.9953e-14
1202	AM270988	703093	703370	278	*	11.11	10.89	11.3	-0.41	1.49e-11	9.8e-11	promoter-TSS (An09g03110)	An09g03110	0.0299576	0.965552
118	AM270992	115385	117417	2033	*	12.79	12.57	12.98	-0.41	3.36e-35	2.26e-33	promoter-TSS (An13g00470)	An13g00470	-0.153648	0.804763
1724	AM270993	1458549	1458924	376	*	10.53	10.31	10.72	-0.41	9.27e-09	4.26e-08	promoter-TSS (An14g06210)	An14g06210	0.290823	0.00827872
3532	AM270995	784659	784780	122	*	9.13	8.91	9.31	-0.41	0.000283	0.000635	promoter-TSS (An16g03540)	An16g03540	0.890537	6.40098e-28
518	AM270995	2115240	2116229	990	*	11.85	11.63	12.04	-0.41	6.38e-20	9.74e-19	promoter-TSS (An16g09280)	An16g09280	0.0186614	0.900734
3287	AM270997	749428	749541	114	*	9.08	8.86	9.27	-0.41	0.00012	0.00029	promoter-TSS (An18g03335)	An18g03335	0.570363	2.47575e-11
2381	AM270980	591135	591570	436	*	9.87	9.65	10.06	-0.4	1.68e-06	5.57e-06	promoter-TSS (An01e02450)	An01e02450
2848	AM270980	1580867	1581084	218	*	9.56	9.35	9.75	-0.4	1.87e-05	5.2e-05	promoter-TSS (An01g06760)	An01g06760	-0.323395	0.690977
2972	AM270980	2960633	2961097	465	*	9.48	9.27	9.67	-0.4	3.36e-05	8.96e-05	promoter-TSS (An01g12480)	An01g12480	0.318358	0.186069
1381	AM270981	2246298	2246823	526	*	10.79	10.58	10.98	-0.4	2.57e-10	1.47e-09	promoter-TSS (An02g09020)	An02g09020	-0.0613605	0.747221
206	AM270982	685167	686095	929	*	12.64	12.42	12.82	-0.4	3.06e-29	1.17e-27	promoter-TSS (An03g03330)	An03g03330	-0.521566	3.96933e-05
1637	AM270982	754667	755180	514	*	10.54	10.32	10.72	-0.4	3.77e-09	1.82e-08	promoter-TSS (An03g03570)	An03g03570	-0.552778	1.86133e-09
1832	AM270982	1020810	1021265	456	*	10.31	10.1	10.5	-0.4	2.53e-08	1.09e-07	promoter-TSS (An03g04700)	An03g04700	0.164734	0.38129
1156	AM270983	24768	25935	1168	*	11.18	10.97	11.36	-0.4	6.86e-12	4.7e-11	promoter-TSS (An04g00150)	An04g00160	0.649798	9.22557e-05
146	AM270984	396056	397668	1613	*	12.64	12.42	12.82	-0.4	4.35e-33	2.36e-31	promoter-TSS (An05g01660)	An05g01670	-0.0066642	0.993916
1429	AM270986	289032	289685	654	*	10.7	10.49	10.89	-0.4	4.31e-10	2.39e-09	promoter-TSS (An07g01550)	An07g01550	0.561975	0.00541405
2751	AM270986	597154	597356	203	*	9.8	9.59	9.99	-0.4	1.2e-05	3.46e-05	promoter-TSS (An07g02890)	An07g02890	0.891538	0.000143064
3782	AM270987	2277801	2277956	156	*	8.8	8.59	8.99	-0.4	0.000713	0.00149	promoter-TSS (An08g09580)	An08g09580	0.457702	0.536468
3529	AM270993	561082	561246	165	*	9.02	8.8	9.2	-0.4	0.000277	0.000622	promoter-TSS (An14g02210)	An14g02210	0.507227	0.00188982
3258	AM270993	1351642	1352003	362	*	9.22	9	9.41	-0.4	0.000109	0.000264	promoter-TSS (An14g05810)	An14g05810	0.173888	0.607196
2167	AM270994	823958	824341	384	*	10.22	10	10.4	-0.4	4.04e-07	1.47e-06	promoter-TSS (An15g03350)	An15g03350	-0.025005	0.879805
1722	AM270994	1423269	1423776	508	*	10.59	10.37	10.78	-0.4	9.22e-09	4.24e-08	promoter-TSS (An15g06110)	An15g06110	-0.530848	8.06692e-08
3219	AM270997	686299	686601	303	*	9.46	9.25	9.64	-0.4	9.07e-05	0.000223	promoter-TSS (An18g03090)	An18g03090	0.0755062	0.764584
127	AM270997	835057	837276	2220	*	12.93	12.72	13.11	-0.4	1.86e-34	1.16e-32	promoter-TSS (An18g03730)	An18g03730	0.134809	0.0679731
148	AM270980	2112973	2114673	1701	*	12.9	12.7	13.08	-0.39	4.6e-33	2.46e-31	Intergenic	An01g08880	0.372791	3.73407e-06
1942	AM270980	2854585	2855075	491	*	10.45	10.24	10.63	-0.39	6.34e-08	2.59e-07	promoter-TSS (An01g12110)	An01g12110	-0.561509	0.0532648
3044	AM270980	3258845	3258974	130	*	9.63	9.42	9.81	-0.39	4.83e-05	0.000125	promoter-TSS (An01g13650)	An01g13650	0.0376508	0.908729
1455	AM270981	512008	512830	823	*	10.83	10.63	11.01	-0.39	5.64e-10	3.07e-09	promoter-TSS (An02g02250)	An02g02250	-0.519412	0.437417
1643	AM270981	1908165	1909117	953	*	10.86	10.65	11.04	-0.39	3.91e-09	1.88e-08	promoter-TSS (An02g07910)	An02g07910	-0.626861	0.46838
3456	AM270981	1977868	1978057	190	*	9.33	9.12	9.52	-0.39	0.000215	0.000492	promoter-TSS (An02g08170)	An02g08170	0.838896	0.105366
3873	AM270981	2908510	2908658	149	*	8.91	8.7	9.09	-0.39	0.000983	0.00201	promoter-TSS (An02g11900)	An02g11900	0.0855867	0.584131
1758	AM270982	920393	921132	740	*	10.92	10.71	11.1	-0.39	1.21e-08	5.46e-08	promoter-TSS (An03g04220)	An03g04220	0.10917	0.869937
2564	AM270982	961747	962053	307	*	10.06	9.85	10.24	-0.39	4.57e-06	1.41e-05	promoter-TSS (An03g04430)	An03g04430	-0.615705	9.73471e-17
1015	AM270983	605391	606292	902	*	11.34	11.13	11.52	-0.39	4.17e-13	3.25e-12	promoter-TSS (An04g02320)	An04g02320	0.184213	0.0705092
2939	AM270983	1186957	1187105	149	*	9.54	9.34	9.72	-0.39	2.86e-05	7.71e-05	promoter-TSS (An04g04800)	An04g04800	-0.0785441	0.753727
351	AM270983	1377457	1378224	768	*	12.23	12.02	12.42	-0.39	4.45e-24	1e-22	promoter-TSS (An04g05630)	An04g05630	0.337921	7.80722e-09
1025	AM270986	369805	370482	678	*	11.68	11.47	11.86	-0.39	5.1e-13	3.94e-12	promoter-TSS (An07g01970)	An07g01970	-0.365138	2.27912e-16
716	AM270986	404858	406060	1203	*	11.59	11.38	11.77	-0.39	1.52e-16	1.68e-15	promoter-TSS (An07g02110)	An07g02110	0.124223	0.383569
1074	AM270986	833222	833737	516	*	11.16	10.95	11.35	-0.39	1.32e-12	9.73e-12	promoter-TSS (An07g03930)	An07g03930	-0.0926731	0.891331
2871	AM270986	1514199	1514403	205	*	9.54	9.33	9.73	-0.39	2.1e-05	5.79e-05	promoter-TSS (An07g07100)	An07g07100	0.488246	3.14642e-06
3155	AM270987	112402	112550	149	*	9.37	9.16	9.55	-0.39	7.08e-05	0.000178	promoter-TSS (An08g00600)	An08g00600	0.249675	0.206893
775	AM270987	938009	939255	1247	*	11.5	11.29	11.68	-0.39	1.12e-15	1.14e-14	promoter-TSS (An08g03920)	An08g03930	-0.142227	0.500125
2945	AM270987	1282305	1282517	213	*	9.5	9.29	9.69	-0.39	2.97e-05	8e-05	promoter-TSS (An08g05330)	An08g05340	-0.151182	0.840098
3377	AM270987	1534090	1534225	136	*	9.21	9	9.39	-0.39	0.000171	0.000402	promoter-TSS (An08g06460)	An08g06460	0.36429	0.01264
2069	AM270988	1400564	1401246	683	*	10.38	10.18	10.56	-0.39	1.8e-07	6.88e-07	promoter-TSS (An09g06150)	An09g06150	0.158117	0.187018
629	AM270988	1590630	1592417	1788	*	11.83	11.62	12.01	-0.39	5.77e-18	7.27e-17	promoter-TSS (An09g06880)	An09g06880	0.356742	0.723091
1757	AM270991	1615902	1616114	213	*	10.58	10.37	10.76	-0.39	1.2e-08	5.39e-08	promoter-TSS (An12g06720)	An12g06720
328	AM270992	347798	349282	1485	*	12.33	12.13	12.51	-0.39	1.14e-24	2.75e-23	promoter-TSS (An13g01370)	An13g01360	0.292093	0.317522
823	AM270992	602157	603374	1218	*	11.47	11.26	11.65	-0.39	3.97e-15	3.81e-14	promoter-TSS (An13g02510)	An13g02510	0.279303	0.569859
2243	AM270993	1507609	1508026	418	*	10.1	9.89	10.29	-0.39	6.84e-07	2.41e-06	promoter-TSS (An14g06460)	An14g06460	-0.0439264	0.893713
3339	AM270994	1092485	1092849	365	*	9.24	9.03	9.42	-0.39	0.000144	0.00034	promoter-TSS (An15g04640)	An15g04640	1.03084	0.197967
543	AM270994	1227816	1229077	1262	*	11.99	11.78	12.17	-0.39	2.03e-19	2.96e-18	promoter-TSS (An15g05200)	An15g05200	0.513911	4.50357e-19
450	AM270995	967590	968522	933	*	12.03	11.82	12.21	-0.39	3.22e-21	5.67e-20	promoter-TSS (An16g04210)	An16g04210	0.271744	0.743521
3512	AM270995	1443194	1443458	265	*	9.17	8.96	9.35	-0.39	0.000263	0.000592	promoter-TSS (An16g06560)	An16g06560	-0.791754	0.108544
32	AM270983	1732705	1735426	2722	*	13.51	13.31	13.69	-0.38	2.15e-48	5.31e-46	Intergenic	An04g06960	-0.916385	4.47744e-49
769	AM270990	2257918	2259385	1468	*	11.6	11.39	11.77	-0.38	1.02e-15	1.05e-14	Intergenic	An11g09490	-0.49717	0.397498
1605	AM270980	1259859	1260411	553	*	10.8	10.6	10.98	-0.38	2.85e-09	1.41e-08	promoter-TSS (An01g05290)	An01g05290	-0.184767	0.0623263
2477	AM270980	1302309	1302866	558	*	10.14	9.94	10.32	-0.38	2.76e-06	8.83e-06	promoter-TSS (An01g05490)	An01g05480	0.00803246	0.992555
1702	AM270981	161199	161866	668	*	10.77	10.57	10.94	-0.38	7.64e-09	3.55e-08	promoter-TSS (An02g00740)	An02g00740	-0.0585218	0.95189
3788	AM270981	582308	582441	134	*	9.16	8.96	9.34	-0.38	0.000733	0.00153	promoter-TSS (An02g02510)	An02g02510	0.221661	0.0720631
1852	AM270981	1085210	1085703	494	*	10.42	10.22	10.6	-0.38	3.19e-08	1.36e-07	promoter-TSS (An02g04510)	An02g04510	-0.149383	0.425854
974	AM270981	1572210	1572699	490	*	11.47	11.27	11.65	-0.38	2.07e-13	1.68e-12	promoter-TSS (An02g06670)	An02g06670	0.155137	0.729587
3706	AM270981	3340472	3340608	137	*	9.33	9.13	9.51	-0.38	0.000552	0.00118	promoter-TSS (An02g13820)	An02g13830	0.321897	0.161451
528	AM270982	593782	594485	704	*	12.06	11.85	12.23	-0.38	9.67e-20	1.45e-18	promoter-TSS (An03g03010)	An03g03010	-0.0478544	0.742933
2405	AM270982	974501	975103	603	*	9.97	9.77	10.15	-0.38	1.94e-06	6.39e-06	promoter-TSS (An03g04510)	An03g04510	-0.694713	0.00137043
1071	AM270983	21533	22394	862	*	11.32	11.12	11.5	-0.38	1.29e-12	9.56e-12	promoter-TSS (An04g00140)	An04g00140	-0.133836	0.180154
1179	AM270983	238508	239273	766	*	11.17	10.97	11.35	-0.38	9.14e-12	6.13e-11	promoter-TSS (An04g00950)	An04g00940
2596	AM270983	874229	874559	331	*	10.18	9.98	10.36	-0.38	5.43e-06	1.66e-05	promoter-TSS (An04g03460)	An04g03450	0.0831391	0.942846
536	AM270983	944664	945937	1274	*	11.94	11.74	12.12	-0.38	1.53e-19	2.27e-18	promoter-TSS (An04g03780)	An04g03780	-0.55075	6.76101e-27
4022	AM270983	1853603	1853738	136	*	8.84	8.65	9.02	-0.38	0.00152	0.003	promoter-TSS (An04g07490)	An04g07480	0.934518	2.6473e-20
825	AM270985	26699	27937	1239	*	11.56	11.36	11.74	-0.38	4.03e-15	3.86e-14	promoter-TSS (An06g00110)	An06g00110	0.287508	0.146799
3955	AM270986	1127234	1127337	104	*	8.77	8.56	8.95	-0.38	0.00124	0.00247	promoter-TSS (An07g05150)	An07g05140	0.783068	1.3088e-05
2505	AM270986	1716603	1717046	444	*	9.98	9.77	10.16	-0.38	3.38e-06	1.07e-05	promoter-TSS (An07g07860)	An07g07860	-0.161472	0.0503659
815	AM270986	2087417	2088903	1487	*	11.73	11.53	11.91	-0.38	3.43e-15	3.33e-14	promoter-TSS (An07g09300)	An07g09300	-0.13531	0.908738
789	AM270987	1712948	1713816	869	*	11.64	11.44	11.82	-0.38	1.55e-15	1.55e-14	promoter-TSS (An08g07190)	An08g07180	0.0344784	0.984672
260	AM270989	135682	136885	1204	*	12.74	12.53	12.91	-0.38	5.75e-27	1.75e-25	promoter-TSS (An10g00540)	An10g00540	0.0720497	0.672428
3936	AM270989	237030	237196	167	*	8.93	8.73	9.11	-0.38	0.00117	0.00235	promoter-TSS (An10g00920)	An10g00920
3483	AM270990	662020	662331	312	*	9.18	8.97	9.35	-0.38	0.000242	0.00055	promoter-TSS (An11g02630)	An11g02630	0.276446	0.0164512
1859	AM270990	932033	932855	823	*	10.51	10.31	10.69	-0.38	3.4e-08	1.45e-07	promoter-TSS (An11g03780)	An11g03780	-0.362487	0.609863
2801	AM270990	1779998	1780179	182	*	9.89	9.69	10.06	-0.38	1.57e-05	4.45e-05	promoter-TSS (An11g07380)	An11g07370	-0.953133	0.117038
3199	AM270990	2576547	2576700	154	*	9.39	9.18	9.57	-0.38	8.35e-05	0.000207	promoter-TSS (An11g10760)	An11g10750	-0.0558338	0.7738
3200	AM270991	488931	489039	109	*	9.49	9.28	9.67	-0.38	8.37e-05	0.000207	promoter-TSS (An12g01880)	An12g01880	0.434019	0.124259
69	AM270992	367249	369035	1787	*	13.52	13.32	13.7	-0.38	4.76e-41	5.46e-39	promoter-TSS (An13g01430)	An13g01430	-0.495938	0.0114701
4064	AM270995	1422526	1422649	124	*	8.82	8.61	9	-0.38	0.0017	0.00331	promoter-TSS (An16g06470)	An16g06470	-0.356969	0.744409
15	AM270996	489997	494536	4540	*	14.09	13.88	14.27	-0.38	1.27e-58	6.7e-56	promoter-TSS (An17g02050)	An17g02050	-0.0702925	0.955507
52	AM270995	1618828	1621438	2611	*	13.42	13.23	13.6	-0.37	1.24e-43	1.89e-41	Intergenic	An16g07240	0.276841	0.636008
144	AM270980	2948123	2950917	2795	*	13.22	13.02	13.39	-0.37	3.62e-33	1.99e-31	Intergenic	An01g12450	0.198557	0.00362343
178	AM270980	3430456	3431700	1245	*	13.08	12.89	13.25	-0.37	1.09e-30	4.85e-29	Intergenic	An01g14350	-0.531025	0.00564512
1046	AM270981	1538742	1539953	1212	*	11.35	11.15	11.52	-0.37	7.98e-13	6.04e-12	Intergenic	An02g06540	0.511969	0.490736
3919	AM270988	1592981	1593312	332	*	9.02	8.82	9.19	-0.37	0.00112	0.00226	Intergenic	An09g06890	0.894342	0.285788
1358	AM270980	925470	926333	864	*	11.23	11.03	11.4	-0.37	1.91e-10	1.11e-09	promoter-TSS (An01g03920)	An01g03910
1811	AM270980	1300086	1300722	637	*	10.71	10.51	10.88	-0.37	2.1e-08	9.2e-08	promoter-TSS (An01g05470)	An01g05470	-0.0874294	0.552244
1264	AM270980	2463226	2463784	559	*	11.11	10.91	11.28	-0.37	4.83e-11	3.02e-10	promoter-TSS (An01g10380)	An01g10390	-0.279356	0.385026
1153	AM270981	552747	553583	837	*	11.51	11.31	11.68	-0.37	6.68e-12	4.59e-11	promoter-TSS (An02g02380)	An02g02380	-0.238723	9.21704e-05
2778	AM270981	1185629	1186086	458	*	9.85	9.65	10.02	-0.37	1.37e-05	3.89e-05	promoter-TSS (An02g04990)	An02g04990	0.102458	0.358891
2348	AM270981	2114126	2114745	620	*	10.11	9.91	10.28	-0.37	1.36e-06	4.58e-06	promoter-TSS (An02g08590)	An02g08590	0.343328	0.162298
1306	AM270981	3345477	3346290	814	*	11.15	10.95	11.32	-0.37	9.49e-11	5.75e-10	promoter-TSS (An02g13860)	An02g13860	-0.530989	3.32041e-24
1504	AM270981	3440580	3441312	733	*	11.24	11.05	11.42	-0.37	9.53e-10	5.01e-09	promoter-TSS (An02g14200)	An02g14200	-0.0197845	0.899091
3065	AM270982	506723	507213	491	*	9.7	9.5	9.87	-0.37	5.4e-05	0.000139	promoter-TSS (An03g02630)	An03g02630	1.07797	0.101384
2637	AM270982	691776	692243	468	*	9.89	9.69	10.06	-0.37	6.71e-06	2.01e-05	promoter-TSS (An03g03350)	An03g03350	0.463578	1.49233e-14
3803	AM270982	1128889	1129212	324	*	9.28	9.08	9.46	-0.37	0.000762	0.00159	promoter-TSS (An03g05070)	An03g05070	-0.437588	0.109941
2571	AM270982	1249832	1250271	440	*	10.28	10.08	10.45	-0.37	4.75e-06	1.46e-05	promoter-TSS (An03g05620)	An03g05620	0.375684	0.665571
2036	AM270983	1284099	1284521	423	*	10.38	10.18	10.55	-0.37	1.33e-07	5.18e-07	promoter-TSS (An04g05260)	An04g05260	0.307558	9.77677e-10
4097	AM270983	1902230	1902362	133	*	8.89	8.69	9.07	-0.37	0.00189	0.00364	promoter-TSS (An04g07690)	An04g07690	-0.163639	0.842348
1298	AM270984	264321	264920	600	*	11.16	10.97	11.33	-0.37	8.29e-11	5.06e-10	promoter-TSS (An05g01010)	An05g01020
189	AM270986	250720	252031	1312	*	12.75	12.55	12.92	-0.37	2.48e-30	1.04e-28	promoter-TSS (An07g01350)	An07g01360	0.331704	0.0861184
670	AM270986	1534666	1535664	999	*	11.93	11.73	12.1	-0.37	3.46e-17	4.08e-16	promoter-TSS (An07g07170)	An07g07170	-0.884082	2.55694e-07
3019	AM270986	2262499	2262782	284	*	9.61	9.42	9.78	-0.37	4.19e-05	0.00011	promoter-TSS (An07g10050)	An07g10050	-0.364375	0.000946607
2140	AM270987	593223	593599	377	*	10.46	10.27	10.64	-0.37	3.21e-07	1.19e-06	promoter-TSS (An08g02530)	An08g02530	0.619243	2.85641e-09
3286	AM270987	2558305	2558578	274	*	9.38	9.18	9.55	-0.37	0.00012	0.000289	promoter-TSS (An08g10710)	An08g10710	-0.148894	0.0419895
990	AM270987	2653621	2654474	854	*	11.4	11.21	11.58	-0.37	2.94e-13	2.35e-12	promoter-TSS (An08g11190)	An08g11180	-0.13113	0.592722
1815	AM270988	744894	745750	857	*	10.89	10.69	11.06	-0.37	2.24e-08	9.76e-08	promoter-TSS (An09g03260)	An09g03260	-0.590001	0.0118039
3176	AM270990	414195	414454	260	*	9.5	9.3	9.67	-0.37	7.79e-05	0.000194	promoter-TSS (An11g01700)	An11g01700	-0.356206	0.000410528
1275	AM270990	495469	496044	576	*	11.03	10.84	11.21	-0.37	5.67e-11	3.52e-10	promoter-TSS (An11g02000)	An11g02000	0.242215	0.0778376
66	AM270990	922619	924228	1610	*	13.3	13.1	13.47	-0.37	1.46e-41	1.75e-39	promoter-TSS (An11g03730)	An11g03740	-0.148235	0.381917
897	AM270990	1188959	1189868	910	*	11.55	11.35	11.73	-0.37	2.54e-14	2.24e-13	promoter-TSS (An11g04820)	An11g04820	0.52709	0.00299616
1442	AM270991	138834	139587	754	*	11.06	10.86	11.23	-0.37	5.04e-10	2.77e-09	promoter-TSS (An12g00560)	An12g00550	-0.587895	9.63826e-24
230	AM270991	1424807	1426222	1416	*	12.66	12.46	12.83	-0.37	5.94e-28	2.04e-26	promoter-TSS (An12g05750)	An12g05770	0.448232	0.495018
3451	AM270992	20135	20276	142	*	9.27	9.07	9.44	-0.37	0.000213	0.000488	promoter-TSS (An13g00080)	An13g00080	0.485698	1.35004e-07
672	AM270993	1018263	1019355	1093	*	11.89	11.69	12.06	-0.37	3.54e-17	4.17e-16	promoter-TSS (An14g04170)	An14g04170	-0.214635	0.000106204
1475	AM270993	1235586	1236108	523	*	10.91	10.71	11.08	-0.37	7.02e-10	3.77e-09	promoter-TSS (An14g05260)	An14g05260	0.258624	8.26324e-05
25	AM270993	1336799	1338886	2088	*	13.89	13.7	14.07	-0.37	9.69e-52	3.07e-49	promoter-TSS (An14g05750)	An14g05740	0.400044	0.596647
2239	AM270994	1324155	1324630	476	*	10.22	10.02	10.4	-0.37	6.45e-07	2.28e-06	promoter-TSS (An15g05680)	An15g05680	0.398823	0.0462958
271	AM270994	1765866	1767270	1405	*	12.6	12.4	12.77	-0.37	1.21e-26	3.55e-25	promoter-TSS (An15g07520)	An15g07520	0.00487341	0.984598
1240	AM270995	648229	648913	685	*	11.59	11.39	11.76	-0.37	3.05e-11	1.95e-10	promoter-TSS (An16g02980)	An16g02980	-0.253234	0.0581571
2727	AM270996	529755	530201	447	*	9.87	9.68	10.05	-0.37	1.06e-05	3.08e-05	promoter-TSS (An17g02160)	An17g02160	-0.1582	0.390621
3077	AM270996	546091	546231	141	*	9.68	9.49	9.86	-0.37	5.6e-05	0.000144	promoter-TSS (An17g02250)	An17g02250	0.228635	0.239592
18	AM270990	1134179	1138907	4729	*	14.19	14	14.36	-0.36	4.39e-55	1.93e-52	Intergenic	An11g04580	0.179131	0.873983
237	AM270992	340294	343034	2741	*	12.72	12.53	12.89	-0.36	8.36e-28	2.79e-26	Intergenic	An13g01340	-0.563705	0.0578047
1027	AM270990	29292	30347	1056	*	11.52	11.33	11.69	-0.36	5.33e-13	4.11e-12	Intergenic	An11g00080	0.667161	0.444165
1668	AM270986	1932230	1933219	990	*	10.92	10.73	11.08	-0.36	5.25e-09	2.49e-08	Intergenic	An07g08780	-0.485053	0.460756
1070	AM270980	1274817	1275440	624	*	11.74	11.55	11.91	-0.36	1.28e-12	9.47e-12	promoter-TSS (An01g05340)	An01g05340	-0.0804371	0.738095
344	AM270980	1403595	1405373	1779	*	12.55	12.36	12.71	-0.36	3.41e-24	7.85e-23	promoter-TSS (An01g05900)	An01g05910	-0.325737	0.754308
311	AM270980	2020246	2021800	1555	*	12.58	12.39	12.75	-0.36	3.52e-25	8.97e-24	promoter-TSS (An01g08570)	An01g08570	0.0908176	0.0582197
186	AM270980	2319652	2321977	2326	*	13.07	12.88	13.24	-0.36	1.89e-30	8.05e-29	promoter-TSS (An01g09700)	An01g09710	1.1345	0.143907
1635	AM270980	2877544	2878247	704	*	10.9	10.71	11.07	-0.36	3.7e-09	1.79e-08	promoter-TSS (An01g12210)	An01g12210	0.00958361	0.902479
870	AM270980	3469981	3471542	1562	*	11.79	11.6	11.96	-0.36	1.16e-14	1.06e-13	promoter-TSS (An01g14520)	An01g14520	0.545114	0.045599
1966	AM270981	263073	263453	381	*	10.59	10.39	10.76	-0.36	7.53e-08	3.03e-07	promoter-TSS (An02g01250)	An02g01250	0.583505	1.52832e-08
1278	AM270981	504105	504851	747	*	11.17	10.98	11.34	-0.36	6.2e-11	3.84e-10	promoter-TSS (An02g02210)	An02g02220	0.0895566	0.844426
627	AM270981	1468735	1469743	1009	*	12	11.81	12.17	-0.36	5.63e-18	7.11e-17	promoter-TSS (An02g06320)	An02g06310	-0.0102903	0.986762
4639	AM270981	1598793	1599325	533	*	10.4	10.2	10.57	-0.36	0.00764	0.013	promoter-TSS (An02g06770)	An02g06770	0.129685	0.211337
3683	AM270981	1967748	1967859	112	*	9.27	9.08	9.44	-0.36	0.0005	0.00107	promoter-TSS (An02g08120)	An02g08120	0.473079	0.00401874
1901	AM270981	2335587	2336148	562	*	10.7	10.51	10.86	-0.36	4.65e-08	1.94e-07	promoter-TSS (An02g09390)	An02g09390	-0.867148	1.05611e-08
1279	AM270981	2452354	2452925	572	*	11.21	11.02	11.38	-0.36	6.2e-11	3.84e-10	promoter-TSS (An02g09940)	An02g09940	0.107917	0.178563
721	AM270981	2652715	2654363	1649	*	11.82	11.63	11.99	-0.36	1.86e-16	2.04e-15	promoter-TSS (An02g10720)	An02g10720	-0.141886	0.63263
85	AM270981	3434573	3436655	2083	*	13.61	13.42	13.78	-0.36	1.12e-39	1.05e-37	promoter-TSS (An02g14180)	An02g14180	-0.912985	0.0955543
730	AM270981	3462828	3463910	1083	*	11.91	11.72	12.08	-0.36	2.52e-16	2.73e-15	promoter-TSS (An02g14300)	An02g14300	-0.611373	2.14755e-06
972	AM270982	570981	571899	919	*	11.52	11.33	11.69	-0.36	1.92e-13	1.56e-12	promoter-TSS (An03g02920)	An03g02910	0.847459	5.72955e-19
1962	AM270982	816877	817448	572	*	10.92	10.73	11.09	-0.36	7.32e-08	2.95e-07	promoter-TSS (An03g03780)	An03g03780	0.449733	1.43592e-06
2499	AM270983	1670169	1670916	748	*	10.38	10.19	10.55	-0.36	3.22e-06	1.02e-05	promoter-TSS (An04g06830)	An04g06830	-0.155153	0.883452
1308	AM270983	1895258	1895964	707	*	11.1	10.91	11.27	-0.36	9.62e-11	5.82e-10	promoter-TSS (An04g07670)	An04g07650	0.824537	0.332895
592	AM270986	270203	271991	1789	*	12.07	11.88	12.24	-0.36	1.44e-18	1.93e-17	promoter-TSS (An07g01450)	An07g01460	-0.000497692	0.996743
3941	AM270986	565650	565981	332	*	9.03	8.84	9.2	-0.36	0.00118	0.00237	promoter-TSS (An07g02790)	An07g02790	0.628229	0.173677
3161	AM270986	1185745	1186134	390	*	9.68	9.49	9.85	-0.36	7.24e-05	0.000181	promoter-TSS (An07g05510)	An07g05500	-0.576391	1.63838e-15
1627	AM270987	101913	102479	567	*	10.95	10.76	11.12	-0.36	3.59e-09	1.75e-08	promoter-TSS (An08g00570)	An08g00570	0.136857	0.190513
1801	AM270987	190487	191016	530	*	10.91	10.72	11.08	-0.36	1.88e-08	8.25e-08	promoter-TSS (An08g00960)	An08g00970	0.470051	2.83778e-28
2769	AM270987	242671	242801	131	*	9.97	9.79	10.14	-0.36	1.31e-05	3.75e-05	promoter-TSS (An08g01190)	An08g01190	0.277481	0.0179281
288	AM270989	213405	215852	2448	*	12.69	12.5	12.86	-0.36	4.46e-26	1.22e-24	promoter-TSS (An10g00830)	An10g00830	0.287773	0.0620507
3735	AM270989	251176	251411	236	*	9.13	8.94	9.3	-0.36	0.000602	0.00127	promoter-TSS (An10g00970)	An10g00980
3143	AM270990	940708	940899	192	*	9.87	9.68	10.04	-0.36	6.84e-05	0.000172	promoter-TSS (An11g03830)	An11g03830	0.141549	0.320188
1172	AM270990	2529766	2530482	717	*	11.29	11.09	11.46	-0.36	8.61e-12	5.81e-11	promoter-TSS (An11g10580)	An11g10570	-0.244543	0.0468823
3411	AM270991	1061002	1061323	322	*	9.45	9.27	9.62	-0.36	0.000188	0.000437	promoter-TSS (An12g04250)	An12g04250	0.453865	0.645189
3571	AM270993	712819	713305	487	*	9.48	9.29	9.64	-0.36	0.000324	0.000717	promoter-TSS (An14g02900)	An14g02900	0.739376	0.133015
2670	AM270993	819114	819768	655	*	10.09	9.9	10.26	-0.36	8.08e-06	2.4e-05	promoter-TSS (An14g03270)	An14g03270	0.737501	4.36319e-21
1902	AM270993	1005545	1006106	562	*	10.92	10.73	11.09	-0.36	4.65e-08	1.94e-07	promoter-TSS (An14g04080)	An14g04080	-0.0506231	0.468233
3337	AM270994	92181	92468	288	*	9.53	9.34	9.7	-0.36	0.000142	0.000336	promoter-TSS (An15g00340)	An15g00340	0.438108	0.000557143
312	AM270995	87421	89137	1717	*	12.56	12.36	12.73	-0.36	3.92e-25	9.94e-24	promoter-TSS (An16g00435)	An16g00430	-0.519832	0.00719606
1696	AM270995	511899	512851	953	*	10.9	10.7	11.06	-0.36	7.37e-09	3.44e-08	promoter-TSS (An16g02340)	An16g02340
16	AM270995	1705148	1709990	4843	*	14.02	13.83	14.19	-0.36	3.53e-57	1.75e-54	promoter-TSS (An16g07550)	An16g07550
759	AM270995	1802857	1803820	964	*	11.79	11.6	11.96	-0.36	6.17e-16	6.44e-15	promoter-TSS (An16g07980)	An16g07980	0.129022	0.489404
1745	AM270995	1899111	1899554	444	*	10.94	10.75	11.11	-0.36	1.1e-08	4.99e-08	promoter-TSS (An16g08410)	An16g08410	-0.257881	8.01253e-06
1713	AM270996	581718	582360	643	*	10.73	10.54	10.9	-0.36	8.45e-09	3.9e-08	promoter-TSS (An17g02340)	An17g02340	0.647121	1.11622e-46
1489	AM270997	490152	490660	509	*	11.04	10.84	11.21	-0.36	8.24e-10	4.38e-09	promoter-TSS (An18g02350)	An18g02350	0.324028	0.00673305
1690	AM270997	715064	715575	512	*	10.97	10.78	11.14	-0.36	6.59e-09	3.09e-08	promoter-TSS (An18g03200)	An18g03200	-0.204572	0.00148586
24	AM270993	219101	223201	4101	*	13.98	13.79	14.14	-0.35	9.02e-52	2.97e-49	Intergenic	An14g00790	-0.687	0.344733
195	AM270983	361019	362958	1940	*	12.98	12.8	13.15	-0.35	6.6e-30	2.68e-28	Intergenic	An04g01440	0.256697	0.00115301
1174	AM270980	3435303	3436447	1145	*	11.46	11.28	11.63	-0.35	8.85e-12	5.96e-11	Intergenic	An01g14360	-0.399228	0.000602819
1361	AM270983	1718835	1719506	672	*	11.14	10.95	11.31	-0.35	1.99e-10	1.16e-09	Intergenic	An04g06950	-0.636357	6.60304e-08
2251	AM270980	131688	132301	614	*	10.54	10.36	10.71	-0.35	7.1e-07	2.5e-06	promoter-TSS (An01g00520)	An01g00520	-0.163431	0.8719
4358	AM270980	1354109	1354341	233	*	8.81	8.62	8.97	-0.35	0.00391	0.00709	promoter-TSS (An01g05690)	An01g05690	0.464656	0.000371858
1218	AM270980	1447795	1448701	907	*	11.64	11.46	11.81	-0.35	1.98e-11	1.29e-10	promoter-TSS (An01g06130)	An01g06130	-0.375918	0.000956177
960	AM270980	1460015	1460908	894	*	11.69	11.5	11.85	-0.35	1.47e-13	1.21e-12	promoter-TSS (An01g06170)	An01g06170	-0.169546	0.0362299
2575	AM270980	1538039	1538505	467	*	10.16	9.98	10.33	-0.35	4.8e-06	1.48e-05	promoter-TSS (An01g06520)	An01g06510	0.650596	0.464404
1871	AM270980	1735681	1736242	562	*	10.74	10.56	10.91	-0.35	3.65e-08	1.54e-07	promoter-TSS (An01g07350)	An01g07350	-0.0656298	0.65872
4691	AM270980	2108045	2108164	120	*	8.59	8.4	8.75	-0.35	0.00856	0.0144	promoter-TSS (An01g08870)	An01g08870	-0.133938	0.434851
711	AM270980	3521840	3523036	1197	*	11.97	11.78	12.13	-0.35	1.27e-16	1.42e-15	promoter-TSS (An01g14730)	An01g14730	0.648287	8.31705e-17
2280	AM270980	3547124	3547802	679	*	10.5	10.32	10.67	-0.35	8.29e-07	2.88e-06	promoter-TSS (An01g14820)	An01g14820	0.508085	0.388212
2153	AM270981	1490727	1491286	560	*	10.66	10.48	10.83	-0.35	3.65e-07	1.34e-06	promoter-TSS (An02g06390)	An02g06390	0.683286	4.97447e-42
1427	AM270981	1666408	1667106	699	*	11.28	11.09	11.45	-0.35	4.25e-10	2.36e-09	promoter-TSS (An02g06980)	An02g06980	-0.036319	0.636881
1128	AM270981	1714059	1714866	808	*	11.45	11.26	11.61	-0.35	4.01e-12	2.81e-11	promoter-TSS (An02g07170)	An02g07180	-0.0328338	0.984233
2285	AM270981	1957943	1958308	366	*	10.37	10.19	10.54	-0.35	8.74e-07	3.03e-06	promoter-TSS (An02g08070)	An02g08060	-0.583589	8.91835e-10
1384	AM270981	2639785	2640755	971	*	11.17	10.98	11.33	-0.35	2.72e-10	1.55e-09	promoter-TSS (An02g10670)	An02g10670	0.552261	8.75485e-28
3343	AM270981	2814316	2814492	177	*	9.63	9.44	9.79	-0.35	0.000145	0.000343	promoter-TSS (An02g11470)	An02g11470	0.133651	0.599415
2093	AM270982	861770	862281	512	*	10.7	10.51	10.86	-0.35	2.11e-07	7.98e-07	promoter-TSS (An03g03940)	An03g03950	0.159686	0.857229
935	AM270982	915306	916291	986	*	11.74	11.56	11.91	-0.35	7.04e-14	5.96e-13	promoter-TSS (An03g04190)	An03g04200	-0.278953	0.308602
1541	AM270983	388258	388757	500	*	11.33	11.14	11.49	-0.35	1.41e-09	7.25e-09	promoter-TSS (An04g01530)	An04g01530	-0.699879	7.78442e-16
3912	AM270983	1762777	1762940	164	*	9.17	8.98	9.33	-0.35	0.0011	0.00222	promoter-TSS (An04g07080)	An04g07080	0.07799	0.423462
438	AM270985	262502	263561	1060	*	12.37	12.19	12.54	-0.35	2.01e-21	3.64e-20	promoter-TSS (An06g01110)	An06g01120	0.0565453	0.648852
3121	AM270986	204695	205171	477	*	9.85	9.67	10.02	-0.35	6.51e-05	0.000165	promoter-TSS (An07g01140)	An07g01140	-0.382245	0.716689
378	AM270986	656939	658279	1341	*	12.55	12.37	12.72	-0.35	2.98e-23	6.25e-22	promoter-TSS (An07g03130)	An07g03130	-0.901498	2.42611e-36
3808	AM270986	852732	852882	151	*	9.24	9.05	9.4	-0.35	0.000769	0.0016	promoter-TSS (An07g04000)	An07g04000	0.193406	0.272123
2355	AM270986	1090327	1090818	492	*	10.33	10.15	10.5	-0.35	1.43e-06	4.8e-06	promoter-TSS (An07g04990)	An07g05000	0.0197636	0.986762
2540	AM270986	1131967	1132449	483	*	10.18	10	10.35	-0.35	3.99e-06	1.24e-05	promoter-TSS (An07g05170)	An07g05160	0.269087	0.00669662
2639	AM270986	1179850	1180438	589	*	10.1	9.91	10.26	-0.35	6.73e-06	2.02e-05	promoter-TSS (An07g05480)	An07g05470	-0.0347526	0.983191
2018	AM270986	1190676	1191586	911	*	10.73	10.55	10.9	-0.35	1.17e-07	4.57e-07	promoter-TSS (An07g05530)	An07g05530	-0.0103504	0.986762
2949	AM270986	1261916	1262123	208	*	9.88	9.7	10.04	-0.35	3.01e-05	8.07e-05	promoter-TSS (An07g05930)	An07g05940	-0.159096	0.15691
1998	AM270986	1530639	1531134	496	*	10.62	10.43	10.78	-0.35	1.01e-07	4e-07	promoter-TSS (An07g07150)	An07g07150	0.347394	6.94202e-11
2317	AM270986	2083544	2084109	566	*	10.44	10.26	10.61	-0.35	1.09e-06	3.73e-06	promoter-TSS (An07g09290)	An07g09290	0.271529	0.103916
352	AM270986	2134247	2135774	1528	*	12.65	12.46	12.81	-0.35	4.78e-24	1.07e-22	promoter-TSS (An07g09500)	An07g09510	-0.246997	0.807221
3516	AM270986	2210566	2210892	327	*	9.75	9.56	9.91	-0.35	0.000266	0.0006	promoter-TSS (An07g09830)	An07g09830	0.0908743	0.215132
747	AM270986	2263274	2264175	902	*	12.07	11.88	12.24	-0.35	3.76e-16	3.99e-15	promoter-TSS (An07g10060)	An07g10060	-0.669908	1.77577e-07
23	AM270987	5849	8224	2376	*	13.97	13.79	14.14	-0.35	1.9e-52	6.55e-50	promoter-TSS (An08g00050)	An08g00050	0.220345	0.84196
1846	AM270987	1191494	1192347	854	*	11.03	10.85	11.2	-0.35	2.9e-08	1.24e-07	promoter-TSS (An08g04950)	An08g04940	0.325345	0.744409
1092	AM270987	1921342	1922018	677	*	11.57	11.38	11.74	-0.35	1.92e-12	1.39e-11	promoter-TSS (An08g08080)	An08g08080	-0.594459	5.08414e-12
989	AM270987	2092961	2093576	616	*	11.82	11.64	11.98	-0.35	2.93e-13	2.34e-12	promoter-TSS (An08g08750)	An08g08750	-0.394629	1.45346e-23
1731	AM270987	2676386	2678040	1655	*	10.9	10.71	11.06	-0.35	9.78e-09	4.47e-08	promoter-TSS (An08g11260)	An08g11270	0.148179	0.747221
1139	AM270988	220006	221077	1072	*	11.41	11.23	11.58	-0.35	5.22e-12	3.63e-11	promoter-TSS (An09g01050)	An09g01060	-0.158911	0.744409
121	AM270988	957211	958457	1247	*	13.24	13.05	13.41	-0.35	3.94e-35	2.58e-33	promoter-TSS (An09g04260)	An09g04270	-0.0261633	0.986762
2987	AM270989	257177	257551	375	*	10.07	9.88	10.23	-0.35	3.58e-05	9.48e-05	promoter-TSS (An10g01020)	An10g01020	0.30735	0.767761
1596	AM270990	366291	366902	612	*	11.25	11.06	11.41	-0.35	2.71e-09	1.34e-08	promoter-TSS (An11g01510)	An11g01510	-0.479042	1.91997e-06
560	AM270990	550879	551543	665	*	12.42	12.23	12.58	-0.35	4.89e-19	6.91e-18	promoter-TSS (An11g02230)	An11g02220	-0.333519	3.34045e-14
2245	AM270990	1890774	1891145	372	*	10.56	10.38	10.72	-0.35	6.91e-07	2.44e-06	promoter-TSS (An11g07920)	An11g07920	0.335817	0.13457
4290	AM270990	2695747	2695867	121	*	8.81	8.63	8.98	-0.35	0.00331	0.00611	promoter-TSS (An11g11190)	An11g11190	0.0940792	0.651449
407	AM270991	634094	635253	1160	*	12.43	12.25	12.6	-0.35	3.01e-22	5.86e-21	promoter-TSS (An12g02450)	An12g02460	0.183809	0.841103
1879	AM270991	786332	786670	339	*	10.78	10.6	10.94	-0.35	3.89e-08	1.64e-07	promoter-TSS (An12g03040)	An12g03040	0.024161	0.982425
4091	AM270991	1387450	1387596	147	*	9.04	8.85	9.21	-0.35	0.00185	0.00358	promoter-TSS (An12g05630)	An12g05630	-0.618413	0.361301
1476	AM270991	1863355	1864245	891	*	11.15	10.96	11.32	-0.35	7.07e-10	3.79e-09	promoter-TSS (An12g07750)	An12g07750	-0.0192519	0.850255
1887	AM270991	1952933	1953067	135	*	10.72	10.54	10.89	-0.35	4.07e-08	1.71e-07	promoter-TSS (An12g08220)	An12g08220	0.172688	0.826245
1994	AM270992	46312	46468	157	*	10.9	10.72	11.07	-0.35	9.61e-08	3.81e-07	promoter-TSS (An13g00170)	An13g00170	-0.969156	0.0715142
4244	AM270992	165070	165215	146	*	8.88	8.7	9.05	-0.35	0.00293	0.00547	promoter-TSS (An13g00720)	An13g00720	-0.84293	0.0818777
2323	AM270993	140440	140613	174	*	10.37	10.18	10.53	-0.35	1.14e-06	3.88e-06	promoter-TSS (An14g00520)	An14g00520	0.355669	0.00021638
3145	AM270993	391315	391585	271	*	9.82	9.63	9.98	-0.35	6.9e-05	0.000174	promoter-TSS (An14g01480)	An14g01480	-0.0766472	0.744409
2293	AM270993	463024	463231	208	*	10.37	10.18	10.53	-0.35	9.42e-07	3.25e-06	promoter-TSS (An14g01820)	An14g01820	0.13369	0.831904
1217	AM270993	973926	974438	513	*	11.33	11.14	11.49	-0.35	1.95e-11	1.27e-10	promoter-TSS (An14g03920)	An14g03920	0.481164	1.87176e-08
3367	AM270993	1045806	1045968	163	*	9.58	9.39	9.74	-0.35	0.000167	0.000392	promoter-TSS (An14g04300)	An14g04300	0.639227	6.34895e-08
3444	AM270994	384523	384981	459	*	9.56	9.37	9.72	-0.35	0.00021	0.000483	promoter-TSS (An15g01390)	An15g01390	0.403461	0.00199971
51	AM270994	790476	793446	2971	*	13.74	13.56	13.91	-0.35	1.05e-43	1.62e-41	promoter-TSS (An15g03180)	An15g03180	-0.995987	0.205707
492	AM270994	799377	801091	1715	*	12.51	12.32	12.67	-0.35	2.23e-20	3.59e-19	promoter-TSS (An15g03230)	An15g03220	0.0794504	0.19234
1707	AM270994	1411846	1412442	597	*	10.96	10.78	11.13	-0.35	7.95e-09	3.69e-08	promoter-TSS (An15g06040)	An15g06040	0.17132	0.158524
2512	AM270996	229992	230441	450	*	10.19	10	10.36	-0.35	3.56e-06	1.12e-05	promoter-TSS (An17g00970)	An17g00970	-0.0114473	0.987297
2878	AM270997	916340	916936	597	*	10.17	9.98	10.33	-0.35	2.19e-05	6.02e-05	promoter-TSS (An18g03990)	An18g03990	0.598826	1.2027e-17
1764	AM270997	1044200	1044611	412	*	10.9	10.72	11.07	-0.35	1.29e-08	5.77e-08	promoter-TSS (An18g04430)	An18g04430	-0.251253	0.117577
998	AM270997	1163447	1164793	1347	*	11.62	11.44	11.79	-0.35	3.33e-13	2.64e-12	promoter-TSS (An18g05050)	An18g05050	0.3885	1.10002e-08
3116	AM270997	1361005	1361419	415	*	9.8	9.61	9.96	-0.35	6.43e-05	0.000163	promoter-TSS (An18g05940)	An18g05950	-0.728428	0.310562
768	AM270997	1527713	1528655	943	*	11.96	11.77	12.12	-0.35	9.59e-16	9.89e-15	promoter-TSS (An18g06800)	An18g06790	-0.277974	0.795755
156	AM270991	1006896	1009422	2527	*	13.28	13.1	13.44	-0.34	2.33e-32	1.18e-30	Intergenic	An12g04020	-0.00900365	0.927362
250	AM270997	986212	988265	2054	*	13.36	13.18	13.52	-0.34	2.14e-27	6.76e-26	Intergenic	An18g04220	0.051437	0.305456
652	AM270980	1104574	1106675	2102	*	12.33	12.15	12.49	-0.34	1.62e-17	1.96e-16	Intergenic	An01g04650	0.0327639	0.908952
766	AM270983	2098013	2100147	2135	*	11.9	11.72	12.06	-0.34	8.75e-16	9.04e-15	Intergenic	An04g08620	-0.336204	0.0430255
1087	AM270997	1301944	1302434	491	*	11.57	11.39	11.73	-0.34	1.71e-12	1.25e-11	Intergenic	An18g05730	-0.76768	2.17264e-23
3521	AM270980	498	1122	625	*	9.55	9.36	9.71	-0.34	0.000274	0.000615	promoter-TSS (An01g00020)	An01g00020	0.272447	0.659307
554	AM270980	521696	523406	1711	*	12.48	12.3	12.64	-0.34	4.03e-19	5.75e-18	promoter-TSS (An01g02170)	An01g02170	-0.112585	0.248726
699	AM270980	3102963	3103932	970	*	11.99	11.81	12.15	-0.34	9.33e-17	1.06e-15	promoter-TSS (An01g13070)	An01g13070	-0.163893	0.0375938
1674	AM270980	3340425	3341274	850	*	11.07	10.89	11.23	-0.34	5.49e-09	2.6e-08	promoter-TSS (An01g13930)	An01g13930	-0.142405	0.0523941
1518	AM270980	3385900	3386737	838	*	11.12	10.94	11.28	-0.34	1.12e-09	5.83e-09	promoter-TSS (An01g14130)	An01g14130	-0.271133	0.0998047
4230	AM270980	3613972	3614282	311	*	8.9	8.72	9.06	-0.34	0.0028	0.00523	promoter-TSS (An01g15150)	An01g15150	-0.174484	0.872095
1164	AM270981	31978	32880	903	*	11.64	11.46	11.8	-0.34	7.52e-12	5.11e-11	promoter-TSS (An02g00160)	An02g00160	0.504928	0.573204
2464	AM270981	412971	413178	208	*	10.34	10.16	10.5	-0.34	2.63e-06	8.43e-06	promoter-TSS (An02g01770)	An02g01770	0.169322	0.10837
4474	AM270981	614352	614475	124	*	8.7	8.52	8.86	-0.34	0.00504	0.00893	promoter-TSS (An02g02650)	An02g02645	-0.266697	0.48476
2635	AM270981	1338026	1338558	533	*	10.43	10.25	10.58	-0.34	6.67e-06	2e-05	promoter-TSS (An02g05690)	An02g05690	0.244179	0.0267994
2684	AM270981	1689150	1689580	431	*	10.13	9.95	10.29	-0.34	8.86e-06	2.61e-05	promoter-TSS (An02g07060)	An02g07060	0.485885	0.000589926
510	AM270981	1716215	1717652	1438	*	12.58	12.4	12.74	-0.34	4.31e-20	6.68e-19	promoter-TSS (An02g07210)	An02g07200	-0.140513	0.904793
2250	AM270981	1762639	1763018	380	*	10.92	10.74	11.08	-0.34	7.03e-07	2.47e-06	promoter-TSS (An02g07380)	An02g07390	0.138528	0.668237
1663	AM270981	1831660	1833077	1418	*	11.33	11.15	11.49	-0.34	4.91e-09	2.34e-08	promoter-TSS (An02g07650)	An02g07650	0.180263	0.000702685
1919	AM270981	1836320	1837098	779	*	10.8	10.61	10.96	-0.34	5.32e-08	2.19e-07	promoter-TSS (An02g07660)	An02g07660	-0.0158691	0.93796
1035	AM270981	2887051	2887982	932	*	11.88	11.7	12.04	-0.34	6.03e-13	4.61e-12	promoter-TSS (An02g11810)	An02g11810	-0.541091	3.1325e-08
1609	AM270982	320093	320673	581	*	11	10.82	11.16	-0.34	3.02e-09	1.48e-08	promoter-TSS (An03g01660)	An03g01660	0.053624	0.609863
577	AM270982	718623	720455	1833	*	12.35	12.17	12.51	-0.34	8.17e-19	1.12e-17	promoter-TSS (An03g03460)	An03g03460	0.0386766	0.634502
3110	AM270983	446781	447137	357	*	9.81	9.63	9.97	-0.34	6.34e-05	0.000161	promoter-TSS (An04g01730)	An04g01730	0.35963	8.14869e-12
3393	AM270983	1161256	1161743	488	*	10.01	9.83	10.17	-0.34	0.000177	0.000412	promoter-TSS (An04g04690)	An04g04690	-0.339964	0.048352
1339	AM270983	1170183	1170890	708	*	11.41	11.23	11.58	-0.34	1.39e-10	8.24e-10	promoter-TSS (An04g04740)	An04g04740	-0.791383	2.12874e-18
2955	AM270983	1257438	1257917	480	*	10.33	10.15	10.49	-0.34	3.12e-05	8.35e-05	promoter-TSS (An04g05120)	An04g05120	0.00334192	0.986762
512	AM270983	1264744	1267439	2696	*	12.7	12.52	12.86	-0.34	4.81e-20	7.44e-19	promoter-TSS (An04g05170)	An04g05170	-0.158911	0.744409
1319	AM270983	1374153	1374827	675	*	11.43	11.25	11.59	-0.34	1.06e-10	6.37e-10	promoter-TSS (An04g05620)	An04g05610	0.014899	0.986762
1101	AM270983	2177629	2178429	801	*	11.59	11.41	11.75	-0.34	2.1e-12	1.51e-11	promoter-TSS (An04g08970)	An04g08970	0.0301159	0.763506
406	AM270985	245116	245968	853	*	12.53	12.35	12.69	-0.34	2.78e-22	5.41e-21	promoter-TSS (An06g01040)	An06g01040	-0.165565	0.02712
2428	AM270986	290904	291464	561	*	10.32	10.14	10.48	-0.34	2.12e-06	6.9e-06	promoter-TSS (An07g01560)	An07g01570	0.398425	0.0570464
4191	AM270986	386687	386811	125	*	9.16	8.97	9.32	-0.34	0.00251	0.00474	promoter-TSS (An07g02040)	An07g02030
382	AM270986	1145621	1146896	1276	*	12.62	12.43	12.78	-0.34	4.01e-23	8.32e-22	promoter-TSS (An07g05260)	An07g05250	-0.282077	0.744409
1236	AM270986	1147771	1149062	1292	*	11.41	11.23	11.57	-0.34	2.8e-11	1.79e-10	promoter-TSS (An07g05280)	An07g05270	0.0929832	0.934846
3418	AM270986	1295780	1296084	305	*	9.77	9.59	9.93	-0.34	0.000193	0.000448	promoter-TSS (An07g06050)	An07g06050	-0.0613499	0.792876
1617	AM270986	1497519	1498053	535	*	11.04	10.86	11.2	-0.34	3.18e-09	1.56e-08	promoter-TSS (An07g07000)	An07g07000	-0.327779	1.35603e-13
2075	AM270986	1565368	1565879	512	*	10.94	10.76	11.1	-0.34	1.84e-07	7.03e-07	promoter-TSS (An07g07300)	An07g07310	-0.169547	0.292806
177	AM270987	992875	994093	1219	*	13.09	12.91	13.25	-0.34	1.03e-30	4.6e-29	promoter-TSS (An08g04130)	An08g04140	-0.529727	1.23027e-13
3714	AM270987	1136849	1136985	137	*	9.43	9.25	9.59	-0.34	0.00057	0.00122	promoter-TSS (An08g04700)	An08g04690	-0.231812	0.744409
4355	AM270987	2013024	2013339	316	*	9.14	8.96	9.3	-0.34	0.00389	0.00708	promoter-TSS (An08g08450)	An08g08450	0.0925168	0.940955
3252	AM270988	796901	797215	315	*	9.7	9.52	9.86	-0.34	0.000105	0.000255	promoter-TSS (An09g03490)	An09g03490	0.347817	0.00550203
840	AM270988	1350170	1351352	1183	*	11.92	11.74	12.08	-0.34	6.33e-15	5.97e-14	promoter-TSS (An09g05940)	An09g05930	-0.0806934	0.93796
259	AM270988	1529654	1530777	1124	*	13.05	12.87	13.21	-0.34	5.46e-27	1.67e-25	promoter-TSS (An09g06670)	An09g06670	0.925738	3.06237e-22
1325	AM270988	1579086	1580199	1114	*	11.35	11.17	11.5	-0.34	1.18e-10	7.03e-10	promoter-TSS (An09g06850)	An09g06850	0.0849951	0.223936
868	AM270990	278232	278980	749	*	11.86	11.68	12.02	-0.34	1.15e-14	1.05e-13	promoter-TSS (An11g01060)	An11g01060	0.177585	0.0486511
3732	AM270991	1073778	1073903	126	*	9.42	9.24	9.57	-0.34	0.000596	0.00126	promoter-TSS (An12g04330)	An12g04330	0.31418	0.607196
1356	AM270991	1091375	1092346	972	*	11.27	11.08	11.43	-0.34	1.86e-10	1.09e-09	promoter-TSS (An12g04470)	An12g04460	-0.0593569	0.951547
969	AM270992	331504	332424	921	*	11.77	11.59	11.93	-0.34	1.81e-13	1.48e-12	promoter-TSS (An13g01320)	An13g01320	-0.269928	0.000299214
523	AM270992	522002	523630	1629	*	12.77	12.59	12.93	-0.34	8.83e-20	1.34e-18	promoter-TSS (An13g02130)	An13g02130	-0.598553	0.0265225
114	AM270992	536443	538436	1994	*	13.46	13.28	13.62	-0.34	2.04e-35	1.42e-33	promoter-TSS (An13g02220)	An13g02210	-0.185679	0.778808
550	AM270993	229517	230549	1033	*	12.44	12.26	12.59	-0.34	2.77e-19	3.98e-18	promoter-TSS (An14g00810)	An14g00820	0.0978226	0.545932
1399	AM270993	677953	678698	746	*	11.28	11.11	11.44	-0.34	3.29e-10	1.86e-09	promoter-TSS (An14g02750)	An14g02750	-0.0799122	0.331573
1807	AM270993	1292402	1293185	784	*	10.99	10.81	11.15	-0.34	2.04e-08	8.92e-08	promoter-TSS (An14g05500)	An14g05500	0.315773	0.0179581
2942	AM270993	1645660	1646012	353	*	9.95	9.77	10.11	-0.34	2.92e-05	7.85e-05	promoter-TSS (An14g07010)	An14g07010	-0.0276674	0.985214
3165	AM270994	917620	917923	304	*	9.79	9.61	9.95	-0.34	7.35e-05	0.000184	promoter-TSS (An15g03820)	An15g03820	-0.00438989	0.979345
4717	AM270994	1394167	1394269	103	*	8.5	8.32	8.66	-0.34	0.00914	0.0153	promoter-TSS (An15g05980)	An15g05980	0.283185	0.196024
1917	AM270995	537212	537763	552	*	11.03	10.85	11.19	-0.34	5.24e-08	2.16e-07	promoter-TSS (An16g02450)	An16g02460	-0.33124	3.81153e-09
2538	AM270995	944574	945069	496	*	10.52	10.34	10.68	-0.34	3.99e-06	1.24e-05	promoter-TSS (An16g04130)	An16g04120	0.394556	0.20804
2546	AM270995	1269634	1270034	401	*	10.41	10.23	10.57	-0.34	4.13e-06	1.28e-05	promoter-TSS (An16g05680)	An16g05680	-0.848256	2.05403e-13
1121	AM270995	1925407	1926787	1381	*	11.5	11.32	11.66	-0.34	3.23e-12	2.28e-11	promoter-TSS (An16g08510)	An16g08510	0.379193	1.4402e-10
696	AM270996	277624	278629	1006	*	12.09	11.91	12.24	-0.34	7.67e-17	8.72e-16	promoter-TSS (An17g01170)	An17g01170	-0.0629405	0.478989
3017	AM270996	315881	316342	462	*	10.07	9.89	10.23	-0.34	4.17e-05	0.000109	promoter-TSS (An17g01340)	An17g01340	-0.289336	0.0279904
132	AM270996	377903	381288	3386	*	13.19	13.01	13.35	-0.34	4.62e-34	2.76e-32	promoter-TSS (An17g01610)	An17g01600	-0.134175	0.906521
1188	AM270997	1467576	1468368	793	*	11.46	11.28	11.62	-0.34	1.1e-11	7.33e-11	promoter-TSS (An18g06510)	An18g06510	0.52492	1.41099e-08
19	AM270987	1198721	1202405	3685	*	14.52	14.35	14.67	-0.33	5.51e-55	2.3e-52	Intergenic	An08g04980	-0.3717	0.393943
42	AM270990	717756	722245	4490	*	15.13	14.96	15.28	-0.33	1.28e-45	2.41e-43	Intergenic	An11g02830	-0.441963	1.55961e-17
478	AM270980	2119809	2120853	1045	*	12.54	12.36	12.7	-0.33	1.13e-20	1.87e-19	Intergenic	An01g08890	-0.863272	1.9016e-44
1841	AM270993	134991	135294	304	*	10.95	10.78	11.11	-0.33	2.79e-08	1.2e-07	Intergenic	An14g00510	0.223971	0.0162142
2551	AM270980	3079768	3080100	333	*	10.39	10.21	10.54	-0.33	4.21e-06	1.31e-05	Intergenic	An01g12970	0.1777	0.873983
624	AM270980	1282887	1284233	1347	*	12.66	12.49	12.82	-0.33	4.6e-18	5.83e-17	promoter-TSS (An01g05370)	An01g05380	-0.00180584	0.998249
4318	AM270980	1532437	1532568	132	*	8.94	8.76	9.09	-0.33	0.00361	0.00661	promoter-TSS (An01g06480)	An01g06480	0.41466	7.27624e-11
297	AM270980	1543158	1545130	1973	*	12.81	12.64	12.97	-0.33	1.01e-25	2.7e-24	promoter-TSS (An01g06530)	An01g06540	0.132893	0.908729
4247	AM270980	1705977	1706280	304	*	9.25	9.08	9.41	-0.33	0.00295	0.0055	promoter-TSS (An01g07200)	An01g07200	-0.332398	6.19774e-07
4057	AM270980	2879238	2879483	246	*	9.16	8.99	9.32	-0.33	0.00166	0.00324	promoter-TSS (An01g12220)	An01g12220	-0.575086	5.70243e-06
1649	AM270981	1114919	1115821	903	*	11.12	10.95	11.28	-0.33	4.12e-09	1.98e-08	promoter-TSS (An02g04670)	An02g04660	-0.229359	0.0176594
826	AM270981	1225876	1227314	1439	*	12.05	11.88	12.2	-0.33	4.06e-15	3.89e-14	promoter-TSS (An02g05180)	An02g05180	-0.800383	1.53401e-05
185	AM270981	1341203	1343025	1823	*	13.15	12.98	13.31	-0.33	1.75e-30	7.48e-29	promoter-TSS (An02g05700)	An02g05710	0.123798	0.914556
3031	AM270981	1444771	1445009	239	*	9.98	9.81	10.14	-0.33	4.57e-05	0.000119	promoter-TSS (An02g06185)	An02g06185	-0.598372	0.383399
1903	AM270981	1492738	1493455	718	*	10.97	10.79	11.12	-0.33	4.68e-08	1.95e-07	promoter-TSS (An02g06410)	An02g06410	0.931191	0.0955543
3371	AM270981	1683387	1683721	335	*	9.7	9.52	9.85	-0.33	0.000169	0.000397	promoter-TSS (An02g07040)	An02g07040	-0.105217	0.401816
3555	AM270981	2327931	2328042	112	*	9.66	9.48	9.82	-0.33	0.000304	0.000677	promoter-TSS (An02g09340)	An02g09340	0.522753	0.0711765
2651	AM270981	2927279	2927454	176	*	10.34	10.16	10.49	-0.33	7.09e-06	2.12e-05	promoter-TSS (An02g11990)	An02g12000	0.264834	0.314201
616	AM270981	3083863	3085095	1233	*	12.3	12.12	12.45	-0.33	3.74e-18	4.8e-17	promoter-TSS (An02g12770)	An02g12770	-0.244034	1.51676e-08
3299	AM270981	3515592	3516175	584	*	10.1	9.93	10.26	-0.33	0.000124	0.000297	promoter-TSS (An02g14530)	An02g14530	0.403558	3.96865e-08
2825	AM270981	3568175	3568639	465	*	10.1	9.92	10.25	-0.33	1.7e-05	4.75e-05	promoter-TSS (An02g14740)	An02g14740	0.191959	0.190341
2365	AM270982	16752	17241	490	*	10.47	10.3	10.63	-0.33	1.5e-06	5.01e-06	promoter-TSS (An03g00070)	An03g00070
945	AM270982	462598	463194	597	*	11.76	11.58	11.92	-0.33	1e-13	8.4e-13	promoter-TSS (An03g02420)	An03g02410	0.606153	0.464011
3253	AM270982	606499	606773	275	*	9.87	9.7	10.02	-0.33	0.000105	0.000255	promoter-TSS (An03g03050)	An03g03050	0.318153	0.208775
645	AM270982	669719	671313	1595	*	12.28	12.1	12.43	-0.33	1.09e-17	1.34e-16	promoter-TSS (An03g03280)	An03g03280	0.404685	0.011221
2272	AM270982	777896	778366	471	*	10.71	10.54	10.86	-0.33	7.92e-07	2.76e-06	promoter-TSS (An03g03650)	An03g03650	-0.72341	1.15692e-07
1192	AM270982	800803	802016	1214	*	11.55	11.37	11.71	-0.33	1.25e-11	8.27e-11	promoter-TSS (An03g03750)	An03g03750	-0.0584571	0.799566
471	AM270982	923853	925125	1273	*	12.5	12.33	12.66	-0.33	8.3e-21	1.39e-19	promoter-TSS (An03g04250)	An03g04240	0.253543	0.70343
1710	AM270982	984141	985033	893	*	11.09	10.92	11.24	-0.33	8.32e-09	3.85e-08	promoter-TSS (An03g04570)	An03g04570	0.798246	5.20545e-08
915	AM270982	991916	993068	1153	*	12.14	11.96	12.3	-0.33	4.17e-14	3.61e-13	promoter-TSS (An03g04600)	An03g04600	-0.26112	4.55057e-09
3476	AM270982	996896	997006	111	*	9.7	9.53	9.85	-0.33	0.000238	0.000542	promoter-TSS (An03g04620)	An03g04620	0.656872	0.00251879
1569	AM270982	1113705	1114569	865	*	11.24	11.06	11.39	-0.33	1.89e-09	9.51e-09	promoter-TSS (An03g05010)	An03g05010	-0.158879	0.158115
4695	AM270982	1298381	1298487	107	*	8.6	8.42	8.75	-0.33	0.00866	0.0146	promoter-TSS (An03g05820)	An03g05820
1036	AM270983	140205	141047	843	*	11.74	11.56	11.9	-0.33	6.12e-13	4.68e-12	promoter-TSS (An04g00650)	An04g00650	0.0426561	0.858222
2962	AM270983	267387	267702	316	*	10.03	9.86	10.19	-0.33	3.2e-05	8.54e-05	promoter-TSS (An04g01090)	An04g01090	-0.272216	0.53844
949	AM270983	440376	441148	773	*	12.11	11.93	12.26	-0.33	1.05e-13	8.72e-13	promoter-TSS (An04g01690)	An04g01690	0.428318	3.93797e-12
2598	AM270983	851460	851980	521	*	10.27	10.1	10.43	-0.33	5.44e-06	1.66e-05	promoter-TSS (An04g03380)	An04g03370	0.176332	0.436852
1890	AM270983	853925	854710	786	*	10.93	10.76	11.09	-0.33	4.2e-08	1.76e-07	promoter-TSS (An04g03400)	An04g03400	0.0660793	0.520649
2338	AM270983	977835	978398	564	*	10.57	10.39	10.73	-0.33	1.25e-06	4.23e-06	promoter-TSS (An04g03910)	An04g03910	0.593437	2.91439e-11
588	AM270983	1211239	1211866	628	*	12.39	12.22	12.54	-0.33	1.19e-18	1.6e-17	promoter-TSS (An04g04940)	An04g04940	-0.531157	5.30163e-07
1849	AM270983	1226522	1227010	489	*	10.95	10.77	11.1	-0.33	3.04e-08	1.3e-07	promoter-TSS (An04g04970)	An04g04970	-0.448496	2.96914e-22
147	AM270983	1228238	1229951	1714	*	13.27	13.09	13.42	-0.33	4.56e-33	2.46e-31	promoter-TSS (An04g04990)	An04g04990	0.276013	2.95777e-05
343	AM270983	1496950	1498383	1434	*	12.88	12.7	13.03	-0.33	3.33e-24	7.67e-23	promoter-TSS (An04g06030)	An04g06020	-0.268223	0.000127289
1421	AM270983	1913672	1915081	1410	*	11.45	11.27	11.6	-0.33	3.92e-10	2.18e-09	promoter-TSS (An04g07740)	An04g07740	-0.216103	0.811814
390	AM270984	250932	252550	1619	*	12.81	12.63	12.96	-0.33	1.1e-22	2.23e-21	promoter-TSS (An05g00940)	An05g00940	-0.487587	0.495517
1182	AM270985	279305	280360	1056	*	11.65	11.48	11.81	-0.33	9.52e-12	6.37e-11	promoter-TSS (An06g01180)	An06g01180	0.15053	0.079685
3956	AM270985	338495	338601	107	*	9.33	9.15	9.48	-0.33	0.00124	0.00247	promoter-TSS (An06g01380)	An06g01390	0.143031	0.279953
4365	AM270986	480396	480872	477	*	8.96	8.79	9.12	-0.33	0.00395	0.00717	promoter-TSS (An07g02400)	An07g02400	0.235769	0.684649
1506	AM270986	662379	663033	655	*	11.16	10.98	11.32	-0.33	9.81e-10	5.15e-09	promoter-TSS (An07g03150)	An07g03150	0.456176	4.79876e-11
1615	AM270986	1432266	1433011	746	*	11.39	11.22	11.54	-0.33	3.16e-09	1.55e-08	promoter-TSS (An07g06670)	An07g06670	-0.0209112	0.986762
2064	AM270986	1459736	1460352	617	*	10.82	10.65	10.98	-0.33	1.73e-07	6.63e-07	promoter-TSS (An07g06770)	An07g06780	-0.434416	1.00226e-14
2008	AM270986	1750019	1750373	355	*	10.81	10.63	10.96	-0.33	1.06e-07	4.16e-07	promoter-TSS (An07g08010)	An07g08000	-0.399976	0.305887
2461	AM270986	2153226	2153916	691	*	10.42	10.24	10.57	-0.33	2.6e-06	8.37e-06	promoter-TSS (An07g09580)	An07g09580	0.347551	0.00695767
578	AM270987	74519	75580	1062	*	12.37	12.2	12.53	-0.33	8.73e-19	1.2e-17	promoter-TSS (An08g00450)	An08g00450	-0.498374	2.77554e-07
1806	AM270987	201099	201611	513	*	10.98	10.81	11.14	-0.33	2.03e-08	8.92e-08	promoter-TSS (An08g01030)	An08g01030	-0.0285698	0.873983
1327	AM270987	570642	571753	1112	*	11.55	11.37	11.71	-0.33	1.22e-10	7.27e-10	promoter-TSS (An08g02430)	An08g02430	0.268756	0.800407
4183	AM270987	590831	591231	401	*	9.13	8.95	9.28	-0.33	0.00246	0.00466	promoter-TSS (An08g02510)	An08g02510	0.288767	0.120965
2592	AM270987	629775	630277	503	*	10.59	10.41	10.74	-0.33	5.32e-06	1.63e-05	promoter-TSS (An08g02680)	An08g02690	0.31418	0.607196
854	AM270987	840372	841554	1183	*	12.09	11.92	12.25	-0.33	8.49e-15	7.87e-14	promoter-TSS (An08g03570)	An08g03570	0.670639	8.52323e-15
2855	AM270987	1069658	1070122	465	*	10.25	10.08	10.41	-0.33	1.95e-05	5.41e-05	promoter-TSS (An08g04420)	An08g04420	0.782431	2.61017e-10
2342	AM270987	1342060	1342546	487	*	10.73	10.56	10.89	-0.33	1.3e-06	4.4e-06	promoter-TSS (An08g05590)	An08g05590	0.121807	0.561228
169	AM270987	1663356	1664815	1460	*	13.18	13.01	13.34	-0.33	2.13e-31	9.97e-30	promoter-TSS (An08g06980)	An08g06970	-0.417934	0.357705
4906	AM270987	2554940	2555039	100	*	8.42	8.25	8.58	-0.33	0.0135	0.0218	promoter-TSS (An08g10680)	An08g10680	0.0250341	0.913153
3218	AM270988	1297914	1298473	560	*	9.92	9.74	10.07	-0.33	9.06e-05	0.000223	promoter-TSS (An09g05710)	An09g05710	-0.339259	4.93696e-06
3043	AM270988	1432412	1432855	444	*	10.03	9.86	10.19	-0.33	4.82e-05	0.000125	promoter-TSS (An09g06290)	An09g06290	0.117339	0.305018
1834	AM270990	126153	126575	423	*	11.02	10.85	11.18	-0.33	2.57e-08	1.11e-07	promoter-TSS (An11g00430)	An11g00430	-0.137867	0.874735
1566	AM270990	1204026	1204842	817	*	11.47	11.3	11.62	-0.33	1.81e-09	9.17e-09	promoter-TSS (An11g04880)	An11g04880	0.219727	0.0439156
2646	AM270991	278356	278939	584	*	10.7	10.52	10.85	-0.33	6.9e-06	2.06e-05	promoter-TSS (An12g01010)	An12g01010	0.225811	0.19108
2865	AM270991	953161	953622	462	*	10.07	9.89	10.22	-0.33	2.07e-05	5.71e-05	promoter-TSS (An12g03820)	An12g03820
89	AM270991	2002006	2003556	1551	*	13.63	13.46	13.79	-0.33	4.25e-39	3.78e-37	promoter-TSS (An12g08440)	An12g08430	0.503925	0.371907
3771	AM270991	2030922	2031066	145	*	9.4	9.22	9.55	-0.33	0.000689	0.00145	promoter-TSS (An12g08580)	An12g08580	0.603746	3.86631e-06
141	AM270991	2114609	2116433	1825	*	13.25	13.07	13.4	-0.33	1.34e-33	7.51e-32	promoter-TSS (An12g08890)	An12g08890	-0.209081	0.151797
30	AM270991	2135644	2140618	4975	*	14.92	14.75	15.08	-0.33	3.37e-49	8.89e-47	promoter-TSS (An12g08980)	An12g08990	-0.864686	0.0179882
1779	AM270991	2238123	2238739	617	*	10.99	10.81	11.14	-0.33	1.48e-08	6.58e-08	promoter-TSS (An12g09530)	An12g09540	-1.13444	0.0512391
1396	AM270992	324644	325281	638	*	11.4	11.23	11.55	-0.33	3.25e-10	1.84e-09	promoter-TSS (An13g01300)	An13g01300	-0.00405885	0.984797
294	AM270992	432291	433808	1518	*	12.86	12.69	13.01	-0.33	7.9e-26	2.13e-24	promoter-TSS (An13g01750)	An13g01750	0.271589	0.0715142
1300	AM270993	951278	952195	918	*	11.67	11.5	11.83	-0.33	8.47e-11	5.16e-10	promoter-TSS (An14g03790)	An14g03790	0.121277	0.319024
2857	AM270993	986894	987553	660	*	10.45	10.28	10.61	-0.33	1.97e-05	5.46e-05	promoter-TSS (An14g04000)	An14g04000	0.61412	3.8031e-06
405	AM270994	1433776	1435670	1895	*	12.62	12.44	12.77	-0.33	2.56e-22	4.99e-21	promoter-TSS (An15g06160)	An15g06170
63	AM270995	1578542	1581600	3059	*	13.96	13.79	14.12	-0.33	5.65e-42	7.1e-40	promoter-TSS (An16g07070)	An16g07070	-0.524412	0.0431654
1789	AM270996	373710	374315	606	*	11.05	10.88	11.21	-0.33	1.63e-08	7.19e-08	promoter-TSS (An17g01560)	An17g01570	-0.806336	1.9694e-15
1277	AM270996	504630	505685	1056	*	11.46	11.29	11.61	-0.33	5.83e-11	3.61e-10	promoter-TSS (An17g02075)	An17g02075	0.156038	0.00920907
2803	AM270996	526080	526729	650	*	10.17	10	10.33	-0.33	1.59e-05	4.48e-05	promoter-TSS (An17g02150)	An17g02150	0.560154	2.67062e-05
103	AM270997	479153	480715	1563	*	13.64	13.47	13.79	-0.33	9.15e-38	7.03e-36	promoter-TSS (An18g02305)	An18g02310	-0.0645774	0.898688
3391	AM270997	1195334	1195690	357	*	9.73	9.56	9.88	-0.33	0.000176	0.000412	promoter-TSS (An18g05230)	An18g05230	-0.114269	0.0828338
46	AM270981	2136174	2139090	2917	*	14.07	13.9	14.22	-0.32	3e-45	5.17e-43	Intergenic	An02g08670	0.407339	2.8392e-12
1945	AM270980	3427841	3428248	408	*	10.97	10.8	11.12	-0.32	6.37e-08	2.59e-07	Intergenic	An01g14350	-0.531025	0.00564512
1973	AM270983	1584019	1584375	357	*	11	10.83	11.15	-0.32	8.04e-08	3.23e-07	Intergenic	An04g06390	0.131608	0.873983
3208	AM270980	91774	92016	243	*	9.99	9.82	10.14	-0.32	8.59e-05	0.000212	Intergenic	An01g00380	0.769325	0.192444
2220	AM270980	86400	87074	675	*	10.7	10.53	10.85	-0.32	5.49e-07	1.96e-06	promoter-TSS (An01g00370)	An01g00370	-0.0715484	0.19225
2554	AM270980	670747	671612	866	*	10.44	10.27	10.59	-0.32	4.29e-06	1.33e-05	promoter-TSS (An01g02840)	An01g02840	0.662807	9.11289e-46
1270	AM270980	1410493	1411686	1194	*	11.7	11.53	11.85	-0.32	5.13e-11	3.2e-10	promoter-TSS (An01g05960)	An01g05955	0.680992	0.388386
1895	AM270980	1431693	1432374	682	*	10.92	10.75	11.07	-0.32	4.34e-08	1.81e-07	promoter-TSS (An01g06060)	An01g06060	0.26578	0.000362002
663	AM270980	1454505	1455714	1210	*	12.57	12.4	12.72	-0.32	2.29e-17	2.73e-16	promoter-TSS (An01g06150)	An01g06150	-0.302588	6.40486e-10
1699	AM270980	1535000	1536096	1097	*	11.2	11.03	11.35	-0.32	7.4e-09	3.45e-08	promoter-TSS (An01g06500)	An01g06490	0.779975	0.363547
1003	AM270980	1699899	1701318	1420	*	11.88	11.72	12.04	-0.32	3.66e-13	2.89e-12	promoter-TSS (An01g07180)	An01g07180	0.14768	0.0532197
1425	AM270980	2275674	2277330	1657	*	11.4	11.23	11.55	-0.32	4.17e-10	2.32e-09	promoter-TSS (An01g09520)	An01g09520	0.18926	0.00900128
1165	AM270980	2573287	2574298	1012	*	11.7	11.54	11.85	-0.32	7.55e-12	5.13e-11	promoter-TSS (An01g10900)	An01g10900	0.0295675	0.984979
56	AM270980	3203408	3208645	5238	*	14.68	14.51	14.83	-0.32	2.61e-43	3.69e-41	promoter-TSS (An01g13420)	An01g13420	-0.751974	0.192072
2179	AM270980	3576489	3577248	760	*	10.81	10.64	10.96	-0.32	4.33e-07	1.57e-06	promoter-TSS (An01g14970)	An01g14970	0.888033	0.250092
3637	AM270981	70606	70882	277	*	9.58	9.41	9.73	-0.32	0.000408	0.000887	promoter-TSS (An02g00310)	An02g00310	-0.152859	0.884681
2818	AM270981	85929	86405	477	*	10.34	10.17	10.49	-0.32	1.65e-05	4.64e-05	promoter-TSS (An02g00390)	An02g00400	0.941236	0.234262
1762	AM270981	299466	300751	1286	*	11.13	10.96	11.28	-0.32	1.26e-08	5.65e-08	promoter-TSS (An02g01390)	An02g01380	-0.115807	0.814517
2415	AM270981	367144	367680	537	*	10.71	10.54	10.86	-0.32	2.01e-06	6.57e-06	promoter-TSS (An02g01615)	An02g01610	0.140141	0.0865268
3545	AM270981	398214	398625	412	*	9.69	9.52	9.84	-0.32	0.000294	0.000657	promoter-TSS (An02g01720)	An02g01710	-0.294001	1.98514e-05
1614	AM270981	699047	699846	800	*	11.39	11.22	11.54	-0.32	3.16e-09	1.55e-08	promoter-TSS (An02g03000)	An02g03000	-0.276842	0.0012534
2359	AM270981	827976	828665	690	*	10.62	10.45	10.77	-0.32	1.44e-06	4.84e-06	promoter-TSS (An02g03460)	An02g03460	0.501902	8.61947e-09
900	AM270981	1098250	1099182	933	*	12	11.83	12.15	-0.32	2.63e-14	2.31e-13	promoter-TSS (An02g04555)	An02g04560	0.109114	0.858222
1863	AM270981	1380589	1381300	712	*	11.03	10.86	11.18	-0.32	3.45e-08	1.47e-07	promoter-TSS (An02g05890)	An02g05880	0.202104	0.00457426
611	AM270981	1466516	1468191	1676	*	12.41	12.24	12.56	-0.32	2.54e-18	3.29e-17	promoter-TSS (An02g06300)	An02g06300	-0.288321	5.49863e-06
2457	AM270981	1704144	1704502	359	*	10.61	10.45	10.76	-0.32	2.55e-06	8.2e-06	promoter-TSS (An02g07120)	An02g07130	-0.400321	7.87169e-07
410	AM270981	1785841	1787009	1169	*	12.76	12.59	12.91	-0.32	3.83e-22	7.4e-21	promoter-TSS (An02g07470)	An02g07470	-0.616068	1.74592e-64
1514	AM270981	1791627	1792907	1281	*	11.34	11.18	11.49	-0.32	1.07e-09	5.62e-09	promoter-TSS (An02g07490)	An02g07490	0.277395	0.00243156
1148	AM270981	1944786	1945957	1172	*	11.64	11.47	11.79	-0.32	5.95e-12	4.1e-11	promoter-TSS (An02g08020)	An02g08020	-0.194457	0.00306288
1594	AM270981	2209085	2210113	1029	*	11.5	11.33	11.65	-0.32	2.64e-09	1.31e-08	promoter-TSS (An02g08900)	An02g08900	-0.0357143	0.797936
4327	AM270981	2247156	2247264	109	*	9.1	8.93	9.25	-0.32	0.00371	0.00678	promoter-TSS (An02g09020)	An02g09020	-0.0613605	0.747221
400	AM270981	2597398	2599041	1644	*	12.75	12.58	12.9	-0.32	1.98e-22	3.91e-21	promoter-TSS (An02g10450)	An02g10450	-0.196523	2.92915e-06
1462	AM270981	2955959	2956680	722	*	11.49	11.32	11.65	-0.32	5.96e-10	3.23e-09	promoter-TSS (An02g12160)	An02g12150	0.382858	0.452624
94	AM270981	3008741	3011607	2867	*	13.74	13.57	13.89	-0.32	8.9e-39	7.49e-37	promoter-TSS (An02g12430)	An02g12430	0.510094	5.17029e-48
166	AM270981	3101531	3103424	1894	*	13.44	13.27	13.59	-0.32	1.56e-31	7.44e-30	promoter-TSS (An02g12860)	An02g12860	0.809966	0.247094
1232	AM270981	3584512	3585185	674	*	11.59	11.42	11.74	-0.32	2.7e-11	1.73e-10	promoter-TSS (An02g14810)	An02g14810	0.648001	1.11895e-06
1829	AM270982	391692	392301	610	*	11.45	11.29	11.6	-0.32	2.51e-08	1.09e-07	promoter-TSS (An03g02000)	An03g02000	-0.56415	0.0379267
874	AM270982	563749	564905	1157	*	12.08	11.91	12.23	-0.32	1.29e-14	1.17e-13	promoter-TSS (An03g02880)	An03g02880	-0.806854	9.54577e-08
1661	AM270982	589232	590026	795	*	11.23	11.07	11.39	-0.32	4.85e-09	2.31e-08	promoter-TSS (An03g02980)	An03g02990	-0.209624	0.0800351
2552	AM270982	914179	914884	706	*	10.51	10.34	10.66	-0.32	4.21e-06	1.31e-05	promoter-TSS (An03g04200)	An03g04190	-0.0913363	0.113058
483	AM270982	962271	963984	1714	*	12.75	12.58	12.9	-0.32	1.46e-20	2.39e-19	promoter-TSS (An03g04450)	An03g04440	-0.635851	0.203887
2014	AM270982	1123912	1125180	1269	*	11.15	10.98	11.3	-0.32	1.12e-07	4.38e-07	promoter-TSS (An03g05050)	An03g05050	-0.00455006	0.987175
774	AM270983	8045	9564	1520	*	12.16	12	12.31	-0.32	1.08e-15	1.1e-14	promoter-TSS (An04g00050)	An04g00060	0.266301	1.16595e-06
72	AM270983	1051125	1054661	3537	*	14.12	13.95	14.27	-0.32	6.67e-41	7.33e-39	promoter-TSS (An04g04210)	An04g04200	-0.749035	0.019812
35	AM270983	2004275	2007500	3226	*	14.49	14.32	14.64	-0.32	5.8e-48	1.31e-45	promoter-TSS (An04g08180)	An04g08180	-0.522188	0.000211911
3631	AM270984	315795	316400	606	*	9.71	9.54	9.87	-0.32	0.000402	0.000876	promoter-TSS (An05g01210)	An05g01210	-0.164536	0.734812
961	AM270984	327852	328277	426	*	11.99	11.82	12.14	-0.32	1.52e-13	1.25e-12	promoter-TSS (An05g01280)	An05g01280	-0.490969	0.084832
529	AM270984	416105	417605	1501	*	12.52	12.35	12.67	-0.32	1.03e-19	1.54e-18	promoter-TSS (An05g01770)	An05g01770	0.475646	1.40651e-10
4240	AM270985	270959	271173	215	*	9.16	8.99	9.31	-0.32	0.00289	0.00539	promoter-TSS (An06e01150)	An06e01150
634	AM270985	148656	150038	1383	*	12.47	12.3	12.62	-0.32	7.21e-18	9.01e-17	promoter-TSS (An06g00630)	An06g00640	-0.59308	4.44895e-09
3614	AM270985	206584	206871	288	*	9.62	9.45	9.78	-0.32	0.000383	0.00084	promoter-TSS (An06g00850)	An06g00850	0.286826	0.118851
1187	AM270986	211103	212108	1006	*	11.62	11.45	11.77	-0.32	1.09e-11	7.26e-11	promoter-TSS (An07g01160)	An07g01170	-0.731615	0.143186
49	AM270986	366614	368599	1986	*	13.99	13.83	14.14	-0.32	2.01e-44	3.25e-42	promoter-TSS (An07g01960)	An07g01960	-0.755797	8.4417e-100
1368	AM270986	681377	681967	591	*	11.48	11.31	11.64	-0.32	2.18e-10	1.26e-09	promoter-TSS (An07g03210)	An07g03210	-0.331557	0.000104314
2663	AM270986	1666913	1667235	323	*	10.47	10.3	10.62	-0.32	7.51e-06	2.23e-05	promoter-TSS (An07g07650)	An07g07650	0.41208	0.00555728
1634	AM270986	1772800	1773167	368	*	11.41	11.25	11.56	-0.32	3.7e-09	1.79e-08	promoter-TSS (An07g08150)	An07g08150
573	AM270987	1420771	1422197	1427	*	12.47	12.31	12.62	-0.32	7.58e-19	1.05e-17	promoter-TSS (An08e06020)	An08e06020
3023	AM270987	68312	68606	295	*	10.04	9.87	10.19	-0.32	4.29e-05	0.000112	promoter-TSS (An08g00420)	An08g00420	-0.0945457	0.355591
726	AM270987	164024	164688	665	*	12.2	12.03	12.35	-0.32	2.19e-16	2.39e-15	promoter-TSS (An08g00840)	An08g00840	0.541239	3.73001e-14
4735	AM270987	367855	368001	147	*	8.76	8.59	8.92	-0.32	0.00938	0.0157	promoter-TSS (An08g01650)	An08g01650	0.466931	6.02355e-11
731	AM270987	412861	414327	1467	*	12.43	12.26	12.58	-0.32	2.56e-16	2.77e-15	promoter-TSS (An08g01860)	An08g01860	0.067224	0.479055
2319	AM270987	491695	492028	334	*	10.82	10.65	10.97	-0.32	1.11e-06	3.79e-06	promoter-TSS (An08g02210)	An08g02210	0.868668	1.97507e-66
5216	AM270987	655724	656094	371	*	10.18	10.01	10.33	-0.32	0.0255	0.0387	promoter-TSS (An08g02810)	An08g02810	0.562228	0.00694573
1658	AM270987	885304	885882	579	*	11.25	11.08	11.4	-0.32	4.75e-09	2.27e-08	promoter-TSS (An08g03720)	An08g03720	0.382343	0.183859
3945	AM270987	1183034	1183328	295	*	9.35	9.18	9.5	-0.32	0.0012	0.0024	promoter-TSS (An08g04890)	An08g04890	-0.0494943	0.729932
2491	AM270987	1210727	1211470	744	*	10.44	10.27	10.6	-0.32	2.96e-06	9.4e-06	promoter-TSS (An08g05020)	An08g05020	-0.870004	0.287649
1512	AM270987	1338513	1339224	712	*	11.44	11.27	11.59	-0.32	1.06e-09	5.56e-09	promoter-TSS (An08g05570)	An08g05580	-0.228702	1.91069e-05
861	AM270987	2139735	2140784	1050	*	12.24	12.07	12.39	-0.32	9.57e-15	8.79e-14	promoter-TSS (An08g09000)	An08g09010	0.974863	2.10774e-91
[truncated: 3,081 more rows]

## Sheet: SH2_DPY_to_delamyR_diffbind
	seqnames	start	end	width	strand	Conc	Conc_SH2_DPY	Conc_delamyR	Fold	p.value	FDR	Annotation	Nearest PromoterID	log2FoldChange(delamyR/SH2DPY)	Padj	Up/Down-Regulation
[truncated: 3,812 more rows]

[truncated: 3 more sheets: SH2_DPY_to_delCreA_diffbind, SH2_DPY_to_delpacC_diffbind, SH2_DPY_to_delprtT_diffbind]
