# Supplementary material for: Profiling of chromatin accessibility identifies transcription factor binding sites across the genome of Aspergillus species
Source: BMC Biol. 2021 Sep 6;19:189. doi: 10.1186/s12915-021-01114-0 (PMC8419926; doi:10.1186/s12915-021-01114-0)
Supplement: Supplementary file 6 — Additional file 6: Supplementary Table S5. Differential peaks and SM cluster analysis of A. oryzae and its laeA mutants. [file 12915_2021_1114_MOESM6_ESM.xlsx]

## Sheet: AO_OElaeA_to_niaDWT_diffbind
Nearest PromoterID	peakID	seqnames	start	end	width	strand	Conc	Conc_OElaeA	Conc_niaDWT	Fold	p.value	FDR	Annotation	Distance to TSS	Nearest PromoterID	log2FoldChange(OElaeA/niaD300WT)	Padj	Up/Down-Regulation
AO090701t00015	1115	5	168061	169045	985	*	10.51	10.8	10.13	0.67	9.43e-16	7.2e-15	promoter-TSS (AO090701t00015)	-58	AO090701t00015	#N/A	#N/A	#N/A
AO090701t00014	386	5	459320	461171	1852	*	12.19	12.44	11.9	0.54	3.59e-28	7.91e-27	promoter-TSS (AO090701t00014)	-204	AO090701t00014	#N/A	#N/A	#N/A
AO090701000553	835	5	888225	891025	2801	*	12.23	12.46	11.97	0.49	5.33e-19	5.43e-18	promoter-TSS (AO090701t00009)	497	AO090701000553	-0.355125	0.0315759	*
AO090701t00006	623	5	1318570	1320872	2303	*	13.08	13.3	12.81	0.48	1.29e-22	1.76e-21	promoter-TSS (AO090701t00006)	-891	AO090701t00006	#N/A	#N/A	#N/A
AO090701t00004	1105	5	1577139	1577820	682	*	10.12	10.44	9.7	0.74	7.78e-16	5.99e-15	promoter-TSS (AO090701t00004)	-169	AO090701t00004	#N/A	#N/A	#N/A
AO090701t00003	1048	5	1629616	1630521	906	*	11.03	11.27	10.75	0.53	1.97e-16	1.6e-15	promoter-TSS (AO090701t00003)	12	AO090701t00003	#N/A	#N/A	#N/A
AO090701t00002	3411	5	1719336	1719874	539	*	9.52	9.71	9.3	0.41	5.72e-05	0.000143	promoter-TSS (AO090701t00002)	-93	AO090701t00002	#N/A	#N/A	#N/A
AO090701000906	3307	5	3605	4310	706	*	10.23	10.05	10.39	-0.34	3.65e-05	9.41e-05	promoter-TSS (AO090701000905)	-193	AO090701000906	0.395199	0.74513	*
AO090701000900	2113	5	16997	17485	489	*	9.19	8.84	9.47	-0.63	6.49e-09	2.62e-08	promoter-TSS (AO090701000900)	-681	AO090701000900	-1.1086	0.295163	*
AO090701000885	2599	5	51537	52443	907	*	11.26	11.41	11.1	0.31	5.03e-07	1.65e-06	promoter-TSS (AO090701000886)	-490	AO090701000885	0.955585	0.139409	*
AO090701000884	1842	5	55140	56567	1428	*	11.74	11.9	11.55	0.35	4.22e-10	1.95e-09	promoter-TSS (AO090701000884)	-971	AO090701000884	#N/A	#N/A	#N/A
AO090701000879	4147	5	65825	66088	264	*	8.73	8.51	8.91	-0.41	0.00105	0.00216	promoter-TSS (AO090701000879)	-347	AO090701000879	-1.41525	0.176403	*
AO090701000877	2773	5	70310	71192	883	*	10.51	10.3	10.69	-0.38	1.48e-06	4.55e-06	promoter-TSS (AO090701000877)	-459	AO090701000877	2.75984	3.94881e-05	Up
AO090701000872	2954	5	83660	84429	770	*	10.77	10.92	10.61	0.32	4.85e-06	1.4e-05	promoter-TSS (AO090701000872)	-472	AO090701000872	0.33451	0.0455089	*
AO090701000858	966	5	112098	113260	1163	*	11.76	11.99	11.48	0.52	3.06e-17	2.7e-16	promoter-TSS (AO090701000858)	-466	AO090701000858	0.397942	8.38427e-06	*
AO090701000854	3216	5	122201	122722	522	*	10.05	10.22	9.86	0.36	2.22e-05	5.88e-05	promoter-TSS (AO090701000854)	-473	AO090701000854	0.819346	0.201967	*
AO090701000847	3582	5	137584	138504	921	*	11.47	11.59	11.35	0.25	0.000116	0.000276	promoter-TSS (AO090701000847)	-511	AO090701000847	0.9834	7.27416e-05	*
AO090701000846	4551	5	145327	145830	504	*	9.84	9.98	9.68	0.29	0.00337	0.0063	promoter-TSS (AO090701000846)	-303	AO090701000846	-1.1234	0.00321948	Down
AO090701000839	1296	5	164670	165523	854	*	10.9	10.63	11.13	-0.5	5.49e-14	3.61e-13	promoter-TSS (AO090701000839)	94	AO090701000839	-0.253375	0.211249	*
AO090701000830	376	5	190965	191805	841	*	11.29	11.6	10.91	0.69	1.18e-28	2.67e-27	promoter-TSS (AO090701000831)	-362	AO090701000830	-0.394522	1.01319e-06	*
AO090701000828	1273	5	195322	196254	933	*	11.56	11.77	11.31	0.46	2.88e-14	1.93e-13	promoter-TSS (AO090701000828)	-534	AO090701000828	0.964745	6.43979e-14	*
AO090701000826	381	5	198028	199192	1165	*	11.28	11.57	10.9	0.67	2.62e-28	5.85e-27	promoter-TSS (AO090701000826)	-934	AO090701000826	0.458201	0.0861231	*
AO090701000824	5001	5	209786	210725	940	*	10.98	10.89	11.07	-0.18	0.0108	0.0184	promoter-TSS (AO090701000824)	-377	AO090701000824	-0.426999	0.064958	*
AO090701000815	5368	5	235239	235586	348	*	9.09	9.22	8.95	0.27	0.0251	0.0397	promoter-TSS (AO090701000815)	-373	AO090701000815	0.813985	1.18325e-06	*
AO090701000813	4580	5	240532	241059	528	*	9.93	10.05	9.8	0.25	0.00359	0.00668	promoter-TSS (AO090701000813)	44	AO090701000813	0.592996	1.05417e-09	*
AO090701000805	5096	5	256847	257609	763	*	10.73	10.81	10.63	0.18	0.0139	0.0232	promoter-TSS (AO090701000806)	103	AO090701000805	-0.5438	0.651283	*
AO090701000799	665	5	271319	272391	1073	*	11.53	11.79	11.22	0.57	6.67e-22	8.54e-21	promoter-TSS (AO090701000799)	-395	AO090701000799	-0.0059602	0.97422	*
AO090701000797	3400	5	277604	278074	471	*	9.69	9.87	9.49	0.38	5.43e-05	0.000136	promoter-TSS (AO090701000797)	-201	AO090701000797	0.622259	1.53469e-10	*
AO090701000796	4273	5	281942	282181	240	*	8.92	9.09	8.72	0.37	0.00153	0.00305	promoter-TSS (AO090701000796)	-194	AO090701000796	0.689667	2.13651e-09	*
AO090701000795	1349	5	285018	286448	1431	*	11.21	11.42	10.97	0.45	1.58e-13	9.99e-13	promoter-TSS (AO090701000795)	-984	AO090701000795	-0.113066	0.305614	*
AO090701000788	1914	5	296590	297197	608	*	10.69	10.94	10.4	0.54	8.46e-10	3.76e-09	promoter-TSS (AO090701000788)	-447	AO090701000788	0.440292	0.00177164	*
AO090701000784	3378	5	305176	305558	383	*	10.93	11.07	10.77	0.3	4.94e-05	0.000124	promoter-TSS (AO090701000783)	-144	AO090701000784	-0.235984	0.0240767	*
AO090701000782	2156	5	308157	308724	568	*	10.41	10.61	10.18	0.43	1.1e-08	4.33e-08	promoter-TSS (AO090701000782)	20	AO090701000782	-0.251408	0.0782458	*
AO090701000780	5032	5	311286	312100	815	*	10.97	11.05	10.88	0.17	0.0117	0.0197	promoter-TSS (AO090701000780)	-623	AO090701000780	-1.17416	1.35507e-34	Down
AO090701000774	1879	5	324994	325710	717	*	10.16	9.88	10.39	-0.52	5.49e-10	2.49e-09	promoter-TSS (AO090701000774)	-582	AO090701000774	-1.4959	0.000316067	Down
AO090701000767	1956	5	340766	342027	1262	*	11.49	11.66	11.3	0.37	1.33e-09	5.79e-09	promoter-TSS (AO090701000767)	-599	AO090701000767	-0.296721	0.000113599	*
AO090701000764	3947	5	344789	345232	444	*	9.77	9.92	9.61	0.31	0.000558	0.0012	promoter-TSS (AO090701000764)	-32	AO090701000764	0.630373	0.0221502	*
AO090701000762	4324	5	351732	352276	545	*	9.6	9.75	9.43	0.33	0.00175	0.00344	promoter-TSS (AO090701000762)	-620	AO090701000762	0.329475	0.00241236	*
AO090701000761	2508	5	356393	356856	464	*	10.03	10.24	9.78	0.46	2.35e-07	7.99e-07	promoter-TSS (AO090701000761)	-163	AO090701000761	0.468755	7.93518e-10	*
AO090701000758	2966	5	363939	364396	458	*	9.85	10.03	9.63	0.41	5.16e-06	1.48e-05	promoter-TSS (AO090701000757)	-151	AO090701000758	0.819776	6.12781e-10	*
AO090701000756	3901	5	367835	368598	764	*	11.2	11.31	11.08	0.23	0.00043	0.000939	promoter-TSS (AO090701000756)	-140	AO090701000756	-0.662474	8.72895e-17	*
AO090701000754	4405	5	375336	375676	341	*	9.16	9.32	8.98	0.34	0.00225	0.00435	promoter-TSS (AO090701000754)	-911	AO090701000754	0.159137	0.340038	*
AO090701000753	4996	5	378267	378714	448	*	10.35	10.45	10.25	0.2	0.0107	0.0182	promoter-TSS (AO090701000753)	-293	AO090701000753	-0.165169	0.119662	*
AO090701000752	951	5	378970	381018	2049	*	13.05	13.26	12.8	0.46	1.8e-17	1.62e-16	promoter-TSS (AO090701000752)	-948	AO090701000752	-0.433084	7.00277e-12	*
AO090701000751	1318	5	382679	383675	997	*	11.87	12.09	11.62	0.46	1.09e-13	7.03e-13	promoter-TSS (AO090701000751)	-682	AO090701000751	-1.46792	1.19758e-38	Down
AO090701000747	2129	5	392196	393578	1383	*	11.98	12.12	11.81	0.31	7.74e-09	3.09e-08	promoter-TSS (AO090701000747)	-719	AO090701000747	-0.976309	7.53053e-11	*
AO090701000742	4328	5	399760	401498	1739	*	11.87	11.95	11.78	0.17	0.00178	0.00351	promoter-TSS (AO090701000742)	-975	AO090701000742	0.491287	6.93125e-14	*
AO090701000739	2346	5	411887	412407	521	*	10.39	10.58	10.16	0.42	6.43e-08	2.33e-07	promoter-TSS (AO090701000739)	-318	AO090701000739	0.0670579	0.633824	*
AO090701000738	1007	5	414071	414471	401	*	10.08	10.42	9.63	0.78	9e-17	7.61e-16	promoter-TSS (AO090701000738)	-675	AO090701000738	-1.97453	2.3365e-107	Down
AO090701000730	3171	5	430793	431580	788	*	11.03	11.17	10.87	0.29	1.77e-05	4.75e-05	promoter-TSS (AO090701000730)	-190	AO090701000730	0.148793	0.0858884	*
AO090701000729	4818	5	435065	435294	230	*	8.98	9.13	8.81	0.32	0.00693	0.0123	promoter-TSS (AO090701000728)	-275	AO090701000729	1.10221	5.55724e-24	Up
AO090701000725	348	5	438655	439938	1284	*	12.1	12.36	11.8	0.56	1.23e-29	3.02e-28	promoter-TSS (AO090701000725)	-619	AO090701000725	0.623242	7.51118e-13	*
AO090701000724	1391	5	441306	442020	715	*	10.7	10.94	10.42	0.52	3.3e-13	2.02e-12	promoter-TSS (AO090701000724)	-358	AO090701000724	0.746657	9.54381e-05	*
AO090701000721	434	5	447727	448935	1209	*	11.57	11.84	11.24	0.61	1.2e-26	2.34e-25	promoter-TSS (AO090701000720)	-428	AO090701000721	-0.373227	0.0112284	*
AO090701000713	2992	5	477068	477591	524	*	9.81	10.02	9.56	0.46	6.31e-06	1.79e-05	promoter-TSS (AO090701000713)	-900	AO090701000713	1.14877	2.04368e-14	Up
AO090701000709	1712	5	497924	499678	1755	*	12.49	12.66	12.31	0.34	7.77e-11	3.86e-10	promoter-TSS (AO090701000709)	-752	AO090701000709	0.337464	0.00452833	*
AO090701000704	5182	5	513343	513688	346	*	9.25	9.38	9.12	0.26	0.017	0.0279	promoter-TSS (AO090701000704)	-186	AO090701000704	0.41402	0.000165578	*
AO090701000700	1323	5	520611	522506	1896	*	12.43	12.62	12.23	0.39	1.17e-13	7.5e-13	promoter-TSS (AO090701000700)	-852	AO090701000700	0.0782275	0.563983	*
AO090701000696	1158	5	531575	532429	855	*	11.32	11.53	11.07	0.47	3.35e-15	2.46e-14	promoter-TSS (AO090701000695)	-152	AO090701000696	-1.15121	0.000822645	Down
AO090701000693	3456	5	537600	538074	475	*	9.86	10.03	9.68	0.35	6.94e-05	0.000171	promoter-TSS (AO090701000693)	-354	AO090701000693	-0.238534	0.193515	*
AO090701000685	3247	5	569597	570276	680	*	10.94	11.08	10.78	0.29	2.55e-05	6.68e-05	promoter-TSS (AO090701000685)	-276	AO090701000685	-0.552325	6.15495e-16	*
AO090701000684	2857	5	573002	573524	523	*	10.28	10.46	10.07	0.39	2.59e-06	7.73e-06	promoter-TSS (AO090701000684)	-253	AO090701000684	0.460759	7.47414e-06	*
AO090701000683	5061	5	575612	576131	520	*	10.4	10.49	10.3	0.19	0.0127	0.0213	promoter-TSS (AO090701000683)	-349	AO090701000683	-0.169457	0.663765	*
AO090701000678	1368	5	588343	589784	1442	*	11.99	12.18	11.77	0.41	2.27e-13	1.41e-12	promoter-TSS (AO090701000678)	-710	AO090701000678	-1.04506	1.95184e-30	Down
AO090701000673	4391	5	605134	605626	493	*	9.32	9.15	9.48	-0.33	0.00215	0.00418	promoter-TSS (AO090701000673)	-759	AO090701000673	-1.8316	2.16107e-08	Down
AO090701000671	637	5	607088	608280	1193	*	11.39	11.65	11.06	0.6	2.44e-22	3.26e-21	promoter-TSS (AO090701000671)	-488	AO090701000671	-1.25819	3.12839e-46	Down
AO090701000664	4769	5	628761	629476	716	*	10.68	10.78	10.56	0.21	0.00592	0.0106	promoter-TSS (AO090701000664)	-467	AO090701000664	-1.08436	0.323115	*
AO090701000657	3360	5	639674	640821	1148	*	11.45	11.58	11.31	0.27	4.59e-05	0.000116	promoter-TSS (AO090701000657)	-342	AO090701000657	-1.43079	9.39664e-50	Down
AO090701000650	979	5	656497	658456	1960	*	11.88	12.1	11.61	0.49	4e-17	3.47e-16	promoter-TSS (AO090701000650)	-226	AO090701000650	-0.859447	1.87335e-21	*
AO090701000645	4930	5	662755	664219	1465	*	11.79	11.86	11.72	0.14	0.00893	0.0154	promoter-TSS (AO090701000645)	-776	AO090701000645	-1.13586	7.60251e-07	Down
AO090701000644	4175	5	666301	666952	652	*	10.15	10.27	10.01	0.26	0.00113	0.00231	promoter-TSS (AO090701000644)	-532	AO090701000644	0.628501	0.000731717	*
AO090701000642	1498	5	678662	679918	1257	*	9.95	9.61	10.23	-0.61	2.39e-12	1.36e-11	promoter-TSS (AO090701000642)	-112	AO090701000642	-0.394398	0.140961	*
AO090701000640	5239	5	684769	685007	239	*	8.24	8.06	8.41	-0.34	0.0193	0.0313	promoter-TSS (AO090701000640)	-816	AO090701000640	1.52946	0.024518	Up
AO090701000629	2217	5	707792	708340	549	*	9.93	10.16	9.67	0.49	1.89e-08	7.27e-08	promoter-TSS (AO090701000629)	-115	AO090701000629	-0.550122	0.28292	*
AO090701000621	350	5	728396	729715	1320	*	11.82	12.1	11.46	0.64	1.64e-29	3.99e-28	promoter-TSS (AO090701000621)	-561	AO090701000621	0.723256	4.65685e-11	*
AO090701000615	3486	5	737949	738680	732	*	10.01	10.17	9.83	0.34	7.77e-05	0.00019	promoter-TSS (AO090701000616)	-186	AO090701000615	0.224543	0.791608	*
AO090701000606	905	5	756713	758469	1757	*	12.7	12.9	12.47	0.42	4.99e-18	4.7e-17	promoter-TSS (AO090701000606)	-872	AO090701000606	1.30439	2.03106e-49	Up
AO090701000602	1940	5	769550	770099	550	*	10.31	10.53	10.05	0.47	1.14e-09	5e-09	promoter-TSS (AO090701000602)	-212	AO090701000602	0.297251	0.00629816	*
AO090701000597	4472	5	780701	781306	606	*	10.47	10.58	10.35	0.23	0.00275	0.00523	promoter-TSS (AO090701000597)	-170	AO090701000597	0.356137	4.05439e-07	*
AO090701000594	2407	5	790309	790615	307	*	8.67	8.26	8.98	-0.72	1.09e-07	3.85e-07	promoter-TSS (AO090701000594)	-218	AO090701000594	1.26864	0.0419176	Up
AO090701000590	488	5	798543	799899	1357	*	12.55	12.78	12.27	0.51	2.43e-25	4.24e-24	promoter-TSS (AO090701000590)	-985	AO090701000590	1.03453	4.78791e-11	Up
AO090701000590	1017	5	800175	801211	1037	*	11.51	11.77	11.19	0.58	1.03e-16	8.66e-16	promoter-TSS (AO090701000589)	487	AO090701000590	1.03453	4.78791e-11	Up
AO090701000588	2734	5	804697	805333	637	*	10.05	10.24	9.83	0.41	1.19e-06	3.71e-06	promoter-TSS (AO090701000588)	-133	AO090701000588	-0.492545	3.5738e-07	*
AO090701000586	3419	5	807055	807560	506	*	9.97	10.13	9.78	0.36	5.94e-05	0.000148	promoter-TSS (AO090701000586)	-275	AO090701000586	-0.306176	0.00522684	*
AO090701000579	4756	5	820395	821188	794	*	10.71	10.81	10.6	0.2	0.00576	0.0103	promoter-TSS (AO090701000579)	-390	AO090701000579	0.454094	0.0634824	*
AO090701000573	2491	5	837238	838014	777	*	11.69	11.84	11.53	0.31	2.1e-07	7.17e-07	promoter-TSS (AO090701000573)	-303	AO090701000573	-1.28327	2.42583e-12	Down
AO090701000572	3562	5	838677	839048	372	*	10.04	10.19	9.87	0.32	0.000106	0.000254	promoter-TSS (AO090701000572)	-126	AO090701000572	-1.57522	5.67336e-63	Down
AO090701000565	1784	5	864749	865791	1043	*	11.36	11.54	11.15	0.39	2.06e-10	9.85e-10	promoter-TSS (AO090701000565)	-473	AO090701000565	-0.546056	7.25991e-07	*
AO090701000557	1091	5	880843	881942	1100	*	11.74	11.95	11.49	0.45	5.99e-16	4.67e-15	promoter-TSS (AO090701000557)	-269	AO090701000557	0.876634	4.65198e-36	*
AO090701000542	1374	5	912633	914734	2102	*	12.61	12.81	12.37	0.44	2.38e-13	1.48e-12	promoter-TSS (AO090701000543)	180	AO090701000542	-0.0557542	0.956466	*
AO090701000535	3496	5	937936	938810	875	*	11.51	11.64	11.36	0.27	8.16e-05	0.000199	promoter-TSS (AO090701000534)	-412	AO090701000535	0.129521	0.663956	*
AO090701000532	1278	5	943732	944405	674	*	10.73	10.97	10.45	0.52	3.34e-14	2.22e-13	promoter-TSS (AO090701000533)	-343	AO090701000532	1.57715	5.10114e-61	Up
AO090701000526	4374	5	962829	964060	1232	*	11.77	11.86	11.69	0.17	0.00205	0.00399	promoter-TSS (AO090701000526)	-583	AO090701000526	1.31862	3.83662e-21	Up
AO090701000519	4636	5	988724	989580	857	*	11.35	11.43	11.26	0.18	0.00419	0.00769	promoter-TSS (AO090701000519)	-657	AO090701000519	-0.11275	0.906362	*
AO090701000517	3457	5	994522	995378	857	*	11.51	11.63	11.38	0.25	6.94e-05	0.000171	promoter-TSS (AO090701000517)	-302	AO090701000517	0.486696	1.10438e-06	*
AO090701000512	4490	5	1006237	1006446	210	*	8.56	8.76	8.34	0.42	0.00292	0.00553	promoter-TSS (AO090701000512)	-332	AO090701000512	-1.03583	0.323794	*
AO090701000510	303	5	1010206	1010805	600	*	9.86	10.32	9.18	1.14	2.33e-31	6.56e-30	promoter-TSS (AO090701000510)	-264	AO090701000510	1.30963	5.07624e-15	Up
AO090701000505	1722	5	1031318	1032894	1577	*	12.1	12.28	11.9	0.37	9.01e-11	4.46e-10	promoter-TSS (AO090701000505)	-659	AO090701000505	1.18482	0.0360765	Up
AO090701000490	3084	5	1065118	1066215	1098	*	10.73	10.88	10.57	0.3	1.08e-05	2.97e-05	promoter-TSS (AO090701000490)	-619	AO090701000490	0.837003	1.27378e-13	*
AO090701000487	3806	5	1075193	1075537	345	*	9.03	9.23	8.79	0.44	0.00029	0.000649	promoter-TSS (AO090701000487)	-238	AO090701000487	2.78516	0.00185306	Up
AO090701t00007	717	5	1156905	1158432	1528	*	11.72	11.97	11.41	0.56	6.49e-21	7.71e-20	promoter-TSS (AO090701000450)	-24	AO090701t00007	#N/A	#N/A	#N/A
AO090701000446	935	5	1169631	1170489	859	*	9.39	8.88	9.76	-0.88	1.11e-17	1.01e-16	promoter-TSS (AO090701000446)	-629	AO090701000446	#N/A	#N/A	#N/A
AO090701000444	1685	5	1178721	1180578	1858	*	11.98	12.15	11.79	0.36	5.41e-11	2.73e-10	promoter-TSS (AO090701000444)	-655	AO090701000444	0.300976	0.00526632	*
AO090701000441	2469	5	1182551	1183041	491	*	9.42	9.66	9.13	0.54	1.76e-07	6.07e-07	promoter-TSS (AO090701000441)	-165	AO090701000441	0.64779	9.63674e-12	*
AO090701000433	2236	5	1201910	1202872	963	*	10.81	10.6	10.99	-0.4	2.34e-08	8.9e-08	promoter-TSS (AO090701000433)	-681	AO090701000433	-2.47299	4.30283e-08	Down
AO090701000420	2022	5	1235883	1236428	546	*	9.68	9.94	9.38	0.56	2.93e-09	1.23e-08	promoter-TSS (AO090701000420)	-316	AO090701000420	0.67947	3.1456e-13	*
AO090701000417	1121	5	1241805	1242805	1001	*	11.74	11.97	11.48	0.48	1.12e-15	8.54e-15	promoter-TSS (AO090701000417)	-490	AO090701000417	1.46482	1.78497e-17	Up
AO090701000416	5349	5	1244731	1245811	1081	*	10.74	10.82	10.65	0.17	0.0238	0.0378	promoter-TSS (AO090701000416)	-569	AO090701000416	0.315311	0.542465	*
AO090701000405	5126	5	1272622	1273447	826	*	10.28	10.38	10.18	0.2	0.0151	0.025	promoter-TSS (AO090701000405)	-286	AO090701000405	0.922841	4.91293e-21	*
AO090701000404	5026	5	1274420	1274771	352	*	9.11	8.96	9.25	-0.29	0.0115	0.0195	promoter-TSS (AO090701000404)	-406	AO090701000404	-1.47917	0.00172047	Down
AO090701000401	551	5	1286026	1288277	2252	*	12.81	13.02	12.55	0.47	5.24e-24	8.1e-23	promoter-TSS (AO090701000401)	-660	AO090701000401	-0.347114	3.49687e-05	*
AO090701000398	4244	5	1293674	1294712	1039	*	10.64	10.75	10.52	0.23	0.00141	0.00282	promoter-TSS (AO090701000398)	-525	AO090701000398	1.55762	7.25628e-28	Up
AO090701000396	2151	5	1296706	1297398	693	*	11.16	11.34	10.95	0.39	1.03e-08	4.1e-08	promoter-TSS (AO090701000397)	-379	AO090701000396	0.457579	3.41023e-06	*
AO090701000382	724	5	1326858	1329357	2500	*	13.38	13.58	13.15	0.43	1.02e-20	1.2e-19	promoter-TSS (AO090701000382)	-846	AO090701000382	-0.499993	9.18906e-13	*
AO090701000381	2630	5	1331031	1331376	346	*	10.06	10.26	9.82	0.44	6.15e-07	1.99e-06	promoter-TSS (AO090701000380)	-82	AO090701000381	-0.674116	8.02356e-10	*
AO090701000375	1405	5	1349342	1351626	2285	*	12.81	12.98	12.61	0.37	3.84e-13	2.33e-12	promoter-TSS (AO090701000375)	-977	AO090701000375	-0.871415	1.73625e-29	*
AO090701000373	3221	5	1352445	1353108	664	*	11.08	11.21	10.94	0.27	2.27e-05	5.99e-05	promoter-TSS (AO090701000373)	-543	AO090701000373	-0.187772	0.0295989	*
AO090701000367	1193	5	1364892	1365797	906	*	11.35	11.58	11.08	0.5	6.67e-15	4.76e-14	promoter-TSS (AO090701000367)	-616	AO090701000367	3.53127	2.08577e-39	Up
AO090701000363	4404	5	1378439	1379090	652	*	10.23	10.36	10.08	0.27	0.00224	0.00433	promoter-TSS (AO090701000363)	-968	AO090701000363	0.261804	0.83118	*
AO090701000347	4292	5	1415230	1415633	404	*	9.18	9.34	9	0.34	0.00163	0.00323	promoter-TSS (AO090701000347)	-411	AO090701000347	1.52505	0.000387682	Up
AO090701000343	3909	5	1429085	1431138	2054	*	12.17	12.26	12.07	0.19	0.000445	0.000969	promoter-TSS (AO090701000343)	-568	AO090701000343	-2.43729	7.2492e-109	Down
AO090701000338	4696	5	1448397	1449529	1133	*	11.69	11.77	11.6	0.16	0.00478	0.00867	promoter-TSS (AO090701000338)	-438	AO090701000338	0.641314	9.25625e-12	*
AO090701t00005	1114	5	1451446	1452533	1088	*	11.07	11.33	10.74	0.59	9.12e-16	6.97e-15	promoter-TSS (AO090701000337)	-102	AO090701t00005	#N/A	#N/A	#N/A
AO090701000335	4241	5	1460603	1460971	369	*	8.78	8.57	8.96	-0.39	0.00138	0.00277	promoter-TSS (AO090701000334)	-145	AO090701000335	-1.04601	0.346462	*
AO090701000328	2456	5	1480732	1481204	473	*	9.46	9.7	9.17	0.53	1.58e-07	5.49e-07	promoter-TSS (AO090701000328)	-565	AO090701000328	-2.9602	3.76402e-07	Down
AO090701000321	5469	5	1499881	1501365	1485	*	11.76	11.7	11.82	-0.12	0.0303	0.0471	promoter-TSS (AO090701000321)	-935	AO090701000321	-1.99444	3.06377e-40	Down
AO090701000318	2213	5	1506326	1507676	1351	*	11.35	11.53	11.15	0.38	1.88e-08	7.22e-08	promoter-TSS (AO090701000318)	-492	AO090701000318	-0.934217	2.31125e-37	*
AO090701000310	3326	5	1530725	1531418	694	*	10.42	10.58	10.23	0.35	4.03e-05	0.000103	promoter-TSS (AO090701000310)	-359	AO090701000310	-0.293834	0.000451432	*
AO090701000308	3661	5	1533792	1534260	469	*	9.97	10.12	9.8	0.32	0.000165	0.000384	promoter-TSS (AO090701000308)	-112	AO090701000308	0.647876	1.06756e-13	*
AO090701000307	4315	5	1536297	1536780	484	*	10	10.13	9.86	0.27	0.00172	0.0034	promoter-TSS (AO090701000307)	-298	AO090701000307	2.95098	6.9825e-103	Up
AO090701000305	4571	5	1542890	1543283	394	*	9.4	9.24	9.54	-0.3	0.00354	0.00659	promoter-TSS (AO090701000305)	-258	AO090701000305	-0.949788	3.12887e-06	*
AO090701000304	4128	5	1544607	1544886	280	*	9.08	8.86	9.27	-0.41	0.000987	0.00204	promoter-TSS (AO090701000304)	-350	AO090701000304	-0.467601	0.701966	*
AO090701000292	2197	5	1574766	1575623	858	*	11.14	11.3	10.95	0.35	1.68e-08	6.49e-08	promoter-TSS (AO090701000292)	-603	AO090701000292	-0.126226	0.300713	*
AO090701000291	5102	5	1578800	1579355	556	*	10.45	10.54	10.36	0.18	0.014	0.0234	promoter-TSS (AO090701000291)	-377	AO090701000291	0.677414	5.16255e-08	*
AO090701000290	1149	5	1580396	1581595	1200	*	11.78	11.97	11.55	0.42	2.82e-15	2.09e-14	promoter-TSS (AO090701000290)	-539	AO090701000290	-0.000210884	0.998292	*
AO090701000285	3795	5	1593338	1595036	1699	*	11.83	11.93	11.74	0.19	0.000283	0.000635	promoter-TSS (AO090701000284)	276	AO090701000285	-1.54417	1.82781e-10	Down
AO090701000283	658	5	1596812	1597690	879	*	11.7	11.94	11.42	0.52	5.3e-22	6.86e-21	promoter-TSS (AO090701000283)	-528	AO090701000283	-1.13047	4.1263e-22	Down
AO090701000282	718	5	1598854	1600115	1262	*	11.95	12.19	11.66	0.53	6.6e-21	7.83e-20	promoter-TSS (AO090701000282)	-219	AO090701000282	-0.0781445	0.311838	*
AO090701000279	1321	5	1605073	1605965	893	*	10.88	11.13	10.57	0.56	1.16e-13	7.47e-13	promoter-TSS (AO090701000280)	-247	AO090701000279	-0.120287	0.159123	*
AO090701000278	4825	5	1607286	1607786	501	*	9.32	9.45	9.17	0.28	0.00701	0.0124	promoter-TSS (AO090701000278)	-72	AO090701000278	0.0610738	0.616611	*
AO090701000274	2391	5	1617742	1618271	530	*	9.85	10.07	9.59	0.48	9.09e-08	3.24e-07	promoter-TSS (AO090701000274)	-584	AO090701000274	-2.27076	1.76966e-27	Down
AO090701000273	4668	5	1623663	1624351	689	*	10.29	10.42	10.15	0.26	0.00456	0.00833	promoter-TSS (AO090701000273)	-239	AO090701000273	-2.15064	2.4484e-122	Down
AO090701000271	3407	5	1625787	1626012	226	*	8.58	8.29	8.82	-0.53	5.64e-05	0.000141	promoter-TSS (AO090701000271)	-487	AO090701000271	-0.642091	0.586912	*
AO090701000270	2210	5	1630826	1632150	1325	*	11.94	12.11	11.76	0.35	1.83e-08	7.06e-08	promoter-TSS (AO090701000270)	-857	AO090701000270	0.270895	0.00182123	*
AO090701000267	2016	5	1641202	1642612	1411	*	12.5	12.64	12.35	0.29	2.75e-09	1.16e-08	promoter-TSS (AO090701000267)	-690	AO090701000267	-1.03107	1.9143e-28	Down
AO090701000265	4000	5	1644506	1645177	672	*	10.65	10.78	10.51	0.27	0.000654	0.00139	promoter-TSS (AO090701000265)	-275	AO090701000265	-0.160499	0.192765	*
AO090701000264	2652	5	1649527	1650336	810	*	10.5	10.68	10.29	0.39	7.18e-07	2.3e-06	promoter-TSS (AO090701000263)	221	AO090701000264	0.0989975	0.578614	*
AO090701000253	2134	5	1670573	1671427	855	*	10.37	10.57	10.13	0.44	8.71e-09	3.48e-08	promoter-TSS (AO090701000253)	-466	AO090701000253	1.06351	2.12951e-31	Up
AO090701000249	5465	5	1686351	1687141	791	*	10.09	9.98	10.19	-0.21	0.03	0.0468	promoter-TSS (AO090701000248)	-307	AO090701000249	-0.466898	0.435981	*
AO090701000244	2533	5	1696701	1697421	721	*	10.73	10.91	10.54	0.37	2.99e-07	1.01e-06	promoter-TSS (AO090701000244)	-596	AO090701000244	-1.61778	2.22707e-18	Down
AO090701000243	2823	5	1701873	1702443	571	*	9.55	9.29	9.77	-0.48	2.16e-06	6.51e-06	promoter-TSS (AO090701000243)	-417	AO090701000243	-0.332452	0.651283	*
AO090701000235	1918	5	1721747	1722598	852	*	11.07	11.27	10.83	0.43	8.58e-10	3.81e-09	promoter-TSS (AO090701000235)	-141	AO090701000235	-0.359459	3.45307e-05	*
AO090701000233	2724	5	1725200	1726136	937	*	10.99	11.14	10.82	0.32	1.12e-06	3.5e-06	promoter-TSS (AO090701000233)	-411	AO090701000233	0.6963	0.14019	*
AO090701000229	4488	5	1732301	1733145	845	*	10.49	10.6	10.37	0.23	0.00289	0.00549	promoter-TSS (AO090701000230)	-101	AO090701000229	-0.30087	0.041901	*
AO090701000228	4975	5	1734735	1735246	512	*	9.74	9.86	9.62	0.24	0.00993	0.017	promoter-TSS (AO090701000228)	-554	AO090701000228	0.739091	7.83703e-06	*
AO090701000226	2850	5	1738391	1739092	702	*	10.39	10.6	10.15	0.45	2.46e-06	7.35e-06	promoter-TSS (AO090701000226)	-138	AO090701000226	-0.388241	0.000116083	*
AO090701000225	4548	5	1740893	1741536	644	*	10.85	10.94	10.74	0.2	0.00336	0.00628	promoter-TSS (AO090701000225)	-237	AO090701000225	0.377454	0.000277622	*
AO090701000220	2553	5	1756073	1756784	712	*	10.97	11.14	10.79	0.34	3.51e-07	1.17e-06	promoter-TSS (AO090701000220)	-349	AO090701000220	1.13666	3.7846e-35	Up
AO090701000218	2903	5	1761007	1762362	1356	*	11.35	11.48	11.21	0.28	3.8e-06	1.12e-05	promoter-TSS (AO090701000218)	-571	AO090701000218	0.912767	1.98374e-12	*
AO090701000214	1024	5	1769798	1771001	1204	*	12.17	12.38	11.91	0.47	1.23e-16	1.02e-15	promoter-TSS (AO090701000214)	-599	AO090701000214	0.213568	0.00144027	*
AO090701000213	2331	5	1774221	1774885	665	*	10.71	10.89	10.51	0.39	5.6e-08	2.05e-07	promoter-TSS (AO090701000212)	-218	AO090701000213	0.551587	9.82469e-07	*
AO090701000210	4157	5	1781505	1782112	608	*	10.73	10.84	10.61	0.23	0.00108	0.0022	promoter-TSS (AO090701000211)	-206	AO090701000210	-0.0956817	0.449317	*
AO090701000208	5246	5	1788819	1789551	733	*	9.5	9.62	9.38	0.23	0.0195	0.0316	promoter-TSS (AO090701000208)	-139	AO090701000208	0.402116	2.30498e-05	*
AO090701000206	546	5	1792210	1793136	927	*	11.16	11.46	10.79	0.66	3.63e-24	5.65e-23	promoter-TSS (AO090701000206)	-420	AO090701000206	2.46643	0	Up
AO090701000204	1562	5	1798412	1799838	1427	*	12.75	12.92	12.57	0.35	6.2e-12	3.38e-11	promoter-TSS (AO090701000204)	-969	AO090701000204	0.702449	1.13856e-06	*
AO090701000191	4433	5	1831294	1831795	502	*	10.25	10.37	10.12	0.26	0.00242	0.00465	promoter-TSS (AO090701000191)	-166	AO090701000191	-0.483405	0.189537	*
AO090701000190	148	5	1833576	1835438	1863	*	12.5	12.81	12.11	0.7	8.96e-41	5.15e-39	promoter-TSS (AO090701000190)	-920	AO090701000190	-0.981544	2.08738e-33	*
AO090701000188	1033	5	1839590	1840299	710	*	10.36	10.64	10.01	0.64	1.49e-16	1.23e-15	promoter-TSS (AO090701000188)	-198	AO090701000188	1.06125	3.33866e-31	Up
AO090701000183	2048	5	1858995	1859343	349	*	9.09	8.72	9.38	-0.65	3.91e-09	1.62e-08	promoter-TSS (AO090701000183)	-505	AO090701000183	-0.759064	0.00717756	*
AO090701000175	4911	5	1874443	1875094	652	*	10.69	10.78	10.6	0.19	0.00865	0.015	promoter-TSS (AO090701000175)	-245	AO090701000175	-0.0488871	0.624954	*
AO090701000173	3366	5	1877338	1878219	882	*	11.34	11.47	11.2	0.27	4.75e-05	0.00012	promoter-TSS (AO090701000173)	-511	AO090701000173	0.574012	2.30503e-16	*
AO090701000171	710	5	1885887	1886869	983	*	11.41	11.66	11.1	0.56	5.33e-21	6.4e-20	promoter-TSS (AO090701000171)	-416	AO090701000171	-0.481739	0.000256331	*
AO090701000168	2298	5	1889953	1890437	485	*	10.25	10.45	10.01	0.45	3.93e-08	1.46e-07	promoter-TSS (AO090701000168)	-136	AO090701000168	-0.0850505	0.362114	*
AO090701000167	1787	5	1891224	1892002	779	*	10.4	10.63	10.13	0.5	2.17e-10	1.03e-09	promoter-TSS (AO090701000167)	-311	AO090701000167	0.183601	0.019198	*
AO090701000165	955	5	1892590	1893712	1123	*	11.29	11.53	11.01	0.52	1.95e-17	1.74e-16	promoter-TSS (AO090701000165)	-892	AO090701000165	-0.486763	0.0793682	*
AO090701000165	2748	5	1893876	1894352	477	*	9.33	9.56	9.05	0.5	1.32e-06	4.09e-06	promoter-TSS (AO090701000165)	71	AO090701000165	-0.486763	0.0793682	*
AO090701000163	3934	5	1896961	1897467	507	*	9.67	9.83	9.49	0.34	0.00051	0.0011	promoter-TSS (AO090701000164)	24	AO090701000163	0.198515	0.0309024	*
AO090701t00001	440	5	1899426	1900725	1300	*	11.83	12.09	11.51	0.58	1.86e-26	3.6e-25	promoter-TSS (AO090701000162)	-365	AO090701t00001	#N/A	#N/A	#N/A
AO090701000156	291	5	1915274	1918888	3615	*	13.05	13.3	12.75	0.55	6.89e-32	2.02e-30	promoter-TSS (AO090701000156)	41	AO090701000156	-0.181833	0.648834	*
AO090701000153	2769	5	1923167	1924291	1125	*	11.09	11.25	10.92	0.34	1.46e-06	4.48e-06	promoter-TSS (AO090701000153)	-424	AO090701000153	-0.642568	2.78952e-16	*
AO090701000148	2692	5	1942038	1943146	1109	*	12.08	12.2	11.94	0.26	9.2e-07	2.91e-06	promoter-TSS (AO090701000149)	-468	AO090701000148	-0.661229	6.9635e-09	*
AO090701000147	1727	5	1949997	1951004	1008	*	11.79	11.96	11.6	0.36	9.59e-11	4.73e-10	promoter-TSS (AO090701000147)	-989	AO090701000147	-3.01769	2.3879e-221	Down
AO090701000146	706	5	1951170	1952318	1149	*	10.92	11.2	10.56	0.64	4.26e-21	5.14e-20	promoter-TSS (AO090701000146)	99	AO090701000146	-1.06549	9.37137e-19	Down
AO090701000137	3282	5	1979932	1980469	538	*	9.86	10.04	9.67	0.37	3.18e-05	8.24e-05	promoter-TSS (AO090701000137)	-141	AO090701000137	0.661198	3.03863e-19	*
AO090701000132	4441	5	1986603	1986937	335	*	9.36	9.52	9.2	0.32	0.00247	0.00474	promoter-TSS (AO090701000133)	-105	AO090701000132	0.480303	4.88843e-05	*
AO090701000131	3538	5	1994777	1995560	784	*	10.82	10.96	10.68	0.28	9.44e-05	0.000227	promoter-TSS (AO090701000131)	-59	AO090701000131	-1.08471	7.1891e-40	Down
AO090701000129	3506	5	1997835	1998527	693	*	11	11.12	10.87	0.26	8.44e-05	0.000205	promoter-TSS (AO090701000129)	-183	AO090701000129	-0.663648	1.23041e-16	*
AO090701000127	2534	5	2000988	2001428	441	*	10.6	10.79	10.39	0.4	3e-07	1.01e-06	promoter-TSS (AO090701000128)	-237	AO090701000127	0.119842	0.38741	*
AO090701000126	294	5	2003184	2004715	1532	*	12.02	12.3	11.68	0.62	8.56e-32	2.48e-30	promoter-TSS (AO090701000126)	-786	AO090701000126	0.155253	0.125036	*
AO090701000124	2091	5	2008808	2009401	594	*	10.3	10.51	10.06	0.46	5.57e-09	2.27e-08	promoter-TSS (AO090701000123)	-272	AO090701000124	0.224505	0.00617117	*
AO090701000122	4915	5	2018918	2019463	546	*	10.43	10.53	10.33	0.2	0.00868	0.015	promoter-TSS (AO090701000122)	-491	AO090701000122	0.67963	1.62213e-12	*
AO090701000121	2405	5	2020996	2021978	983	*	11.9	12.04	11.74	0.31	1.08e-07	3.81e-07	promoter-TSS (AO090701000121)	-824	AO090701000121	-0.0286694	0.937355	*
AO090701000114	5367	5	2053850	2054073	224	*	8.4	8.55	8.23	0.32	0.025	0.0396	promoter-TSS (AO090701000114)	-289	AO090701000114	-0.872887	3.56976e-05	*
AO090701000109	5153	5	2075408	2076049	642	*	10.24	10.33	10.14	0.19	0.0162	0.0268	promoter-TSS (AO090701000109)	-246	AO090701000109	-1.13726	1.56153e-10	Down
AO090701000101	4947	5	2091433	2092008	576	*	10.16	10.27	10.04	0.23	0.00921	0.0158	promoter-TSS (AO090701000100)	-124	AO090701000101	-0.333576	0.000869044	*
AO090701000099	4954	5	2096717	2097241	525	*	10.23	10.33	10.12	0.21	0.00939	0.0161	promoter-TSS (AO090701000099)	-466	AO090701000099	-0.491442	0.000773138	*
AO090701000098	3883	5	2097730	2098441	712	*	10.52	10.65	10.38	0.27	0.000397	0.00087	promoter-TSS (AO090701000098)	-415	AO090701000098	-0.0990443	0.47134	*
AO090701000097	5235	5	2101736	2102677	942	*	11.12	11.2	11.04	0.16	0.019	0.031	promoter-TSS (AO090701000097)	-213	AO090701000097	-0.661368	7.82983e-06	*
AO090701000095	1174	5	2106215	2107091	877	*	10.64	10.9	10.32	0.59	4.32e-15	3.14e-14	promoter-TSS (AO090701000094)	-72	AO090701000095	-0.693305	1.39829e-12	*
AO090701000089	4222	5	2118633	2119244	612	*	10.29	10.41	10.16	0.25	0.00131	0.00264	promoter-TSS (AO090701000090)	-5	AO090701000089	0.484233	2.59231e-14	*
AO090701000086	2973	5	2128007	2129026	1020	*	11.06	11.22	10.88	0.33	5.41e-06	1.55e-05	promoter-TSS (AO090701000086)	-956	AO090701000086	0.67922	2.95526e-13	*
AO090701000084	5422	5	2135075	2135707	633	*	9.83	9.92	9.72	0.2	0.0273	0.0428	promoter-TSS (AO090701000084)	-604	AO090701000084	0.535824	4.63816e-08	*
AO090701000082	4152	5	2137892	2138348	457	*	9.69	9.84	9.52	0.32	0.00106	0.00218	promoter-TSS (AO090701000082)	-312	AO090701000082	0.886305	2.2929e-15	*
AO090701000081	3796	5	2141040	2141790	751	*	11.25	11.36	11.14	0.23	0.000284	0.000637	promoter-TSS (AO090701000081)	-429	AO090701000081	0.459237	0.000168877	*
AO090701000076	2350	5	2153334	2153709	376	*	10.52	10.71	10.31	0.4	6.51e-08	2.36e-07	promoter-TSS (AO090701000076)	-181	AO090701000076	0.473998	0.00834869	*
AO090701000070	1467	5	2163728	2164416	689	*	10.15	10.43	9.8	0.63	1.29e-12	7.47e-12	promoter-TSS (AO090701000070)	-272	AO090701000070	0.678504	1.43639e-11	*
AO090701000066	1253	5	2175162	2176319	1158	*	10.54	10.81	10.22	0.59	2.03e-14	1.38e-13	promoter-TSS (AO090701000067)	-723	AO090701000066	0.596426	1.2752e-19	*
AO090701000062	4424	5	2186012	2186463	452	*	9.53	9.66	9.37	0.29	0.00236	0.00454	promoter-TSS (AO090701000062)	-149	AO090701000062	0.31474	0.00302323	*
AO090701000060	1416	5	2189084	2189579	496	*	10	10.28	9.65	0.63	4.42e-13	2.66e-12	promoter-TSS (AO090701000060)	94	AO090701000060	0.513386	6.73135e-07	*
AO090701000057	5110	5	2196472	2197022	551	*	9.81	9.92	9.7	0.22	0.0145	0.0242	promoter-TSS (AO090701000057)	-434	AO090701000057	0.271389	0.0028349	*
AO090701000055	4507	5	2202586	2203141	556	*	10.58	10.69	10.46	0.23	0.00305	0.00577	promoter-TSS (AO090701000056)	-324	AO090701000055	0.809488	2.33837e-17	*
AO090701000050	1733	5	2217803	2219947	2145	*	12.92	13.08	12.74	0.34	1.03e-10	5.04e-10	promoter-TSS (AO090701000050)	-818	AO090701000050	-0.650577	0.000269606	*
AO090701000046	2433	5	2227252	2229439	2188	*	12.54	12.67	12.4	0.27	1.36e-07	4.75e-07	promoter-TSS (AO090701000046)	-759	AO090701000046	-0.823605	2.73218e-17	*
AO090701000045	4904	5	2231907	2232458	552	*	10.69	10.78	10.59	0.19	0.00846	0.0147	promoter-TSS (AO090701000044)	-344	AO090701000045	1.03198	7.54829e-11	Up
AO090701000041	4274	5	2248118	2248994	877	*	9.94	10.07	9.8	0.27	0.00153	0.00305	promoter-TSS (AO090701000041)	50	AO090701000041	0.261441	0.00208148	*
AO090701000038	116	5	2255335	2256889	1555	*	12.11	12.43	11.7	0.73	1.77e-43	1.3e-41	promoter-TSS (AO090701000038)	-660	AO090701000038	-0.13078	0.651721	*
AO090701000023	3711	5	2296012	2296488	477	*	9.97	9.8	10.12	-0.33	0.000197	0.000451	promoter-TSS (AO090701000023)	-63	AO090701000023	0.872169	2.09469e-27	*
AO090701000022	2688	5	2301560	2303299	1740	*	11.82	11.95	11.68	0.28	8.82e-07	2.79e-06	promoter-TSS (AO090701000022)	-863	AO090701000022	0.5418	3.78972e-11	*
AO090701000014	2641	5	2319839	2320931	1093	*	11.61	11.74	11.46	0.28	6.61e-07	2.13e-06	promoter-TSS (AO090701000014)	-47	AO090701000014	-0.151185	0.139849	*
AO090701000013	4510	5	2321379	2322768	1390	*	11.63	11.72	11.54	0.17	0.00307	0.0058	promoter-TSS (AO090701000013)	-555	AO090701000013	-0.407615	2.33627e-08	*
AO090701000010	3132	5	2328210	2329808	1599	*	11.61	11.73	11.48	0.25	1.48e-05	4.03e-05	promoter-TSS (AO090701000011)	325	AO090701000010	0.168257	0.0755149	*
AO090701000005	5000	5	2343532	2345114	1583	*	12.05	12.12	11.98	0.14	0.0108	0.0184	promoter-TSS (AO090701000005)	-870	AO090701000005	-0.212815	0.0340159	*
AO090701000002	5048	5	2351039	2351988	950	*	12.26	12.19	12.33	-0.14	0.0121	0.0204	promoter-TSS (AO090701000002)	-574	AO090701000002	-1.55067	1.9453e-58	Down
AO090701000001	812	5	2353615	2354700	1086	*	10.42	10.04	10.72	-0.68	2.12e-19	2.22e-18	promoter-TSS (AO090701000001)	47	AO090701000001	-0.460187	0.0547316	*
AO090673000003	3808	AP007160	5710	6519	810	*	11	11.12	10.88	0.25	0.000293	0.000656	promoter-TSS (AO090673000003)	-145	AO090673000003	-0.0570307	0.782653	*
AO090672000008	5319	3	2677847	2679470	1624	*	12.36	12.48	12.24	0.24	0.0224	0.0358	promoter-TSS (AO090672000006)	-855	AO090672000008	0.0802228	0.491497	*
AO090672000004	774	3	2674776	2675407	632	*	10.81	11.09	10.46	0.63	4.86e-20	5.34e-19	promoter-TSS (AO090672000005)	-246	AO090672000004	0.159226	0.606229	*
AO090672000001	5288	3	2665957	2667013	1057	*	11.56	11.49	11.63	-0.14	0.0211	0.0339	promoter-TSS (AO090672000001)	-279	AO090672000001	-0.450219	0.0460818	*
AO090663000003	3986	AP007177	2325	2748	424	*	9.11	8.91	9.29	-0.37	0.000629	0.00134	promoter-TSS (AO090663000003)	-508	AO090663000003	-0.889859	0.0471503	*
AO090308000008	3398	1	6478323	6478614	292	*	8.8	8.53	9.03	-0.5	5.39e-05	0.000135	promoter-TSS (AO090308000008)	-150	AO090308000008	-0.992698	0.373366	*
AO090206000129	1143	7	2913567	2914626	1060	*	10.64	10.91	10.3	0.61	2.29e-15	1.71e-14	promoter-TSS (AO090206000129)	-489	AO090206000129	1.68274	3.4673e-13	Up
AO090206000122	5176	7	2896897	2897129	233	*	8.69	8.85	8.53	0.32	0.0169	0.0278	promoter-TSS (AO090206000122)	-294	AO090206000122	-0.10066	0.911994	*
AO090206000115	1350	7	2881260	2881816	557	*	10.06	10.36	9.69	0.67	1.58e-13	9.99e-13	promoter-TSS (AO090206000115)	-398	AO090206000115	0.719807	7.48494e-10	*
AO090206000113	1226	7	2876037	2876712	676	*	10.3	10.57	9.96	0.61	1.2e-14	8.31e-14	promoter-TSS (AO090206000113)	-36	AO090206000113	0.368805	0.000194828	*
AO090206000110	2299	7	2871629	2871894	266	*	9.14	9.41	8.81	0.6	4e-08	1.48e-07	promoter-TSS (AO090206000110)	-194	AO090206000110	0.05734	0.750443	*
AO090206000109	38	7	2867889	2869450	1562	*	12.01	12.36	11.53	0.83	1.86e-57	4.16e-55	promoter-TSS (AO090206000109)	30	AO090206000109	-0.160785	0.576424	*
AO090206000108	212	7	2861366	2862380	1015	*	11.11	11.47	10.62	0.84	1.78e-36	7.15e-35	promoter-TSS (AO090206000108)	-349	AO090206000108	-1.14161	1.59351e-35	Down
AO090206000105	5112	7	2859179	2859589	411	*	9.15	9.27	9.01	0.27	0.0146	0.0243	promoter-TSS (AO090206000105)	-252	AO090206000105	0.0689633	0.788422	*
AO090206000093	2582	7	2827497	2827924	428	*	9.18	9.43	8.88	0.55	4.49e-07	1.48e-06	promoter-TSS (AO090206000093)	-248	AO090206000093	-0.514508	0.667283	*
AO090206000084	143	7	2806321	2807836	1516	*	12.07	12.37	11.68	0.69	3.03e-41	1.8e-39	promoter-TSS (AO090206000084)	-928	AO090206000084	0.702705	9.80591e-14	*
AO090206000081	1548	7	2801073	2801757	685	*	10.49	10.73	10.21	0.52	5.65e-12	3.11e-11	promoter-TSS (AO090206000082)	-83	AO090206000081	0.42591	2.01138e-05	*
AO090206000078	437	7	2789773	2791017	1245	*	11.43	11.72	11.07	0.65	1.41e-26	2.75e-25	promoter-TSS (AO090206000078)	-449	AO090206000078	-0.624247	5.15893e-14	*
AO090206000077	458	7	2788285	2788995	711	*	11.15	11.46	10.76	0.7	4.18e-26	7.76e-25	promoter-TSS (AO090206000077)	-349	AO090206000077	-0.266234	0.00716825	*
AO090206000073	145	7	2775334	2777304	1971	*	12.76	13.04	12.41	0.63	3.81e-41	2.24e-39	promoter-TSS (AO090206000072)	-966	AO090206000073	-0.584341	5.09353e-10	*
AO090206000067	1088	7	2759783	2760721	939	*	10.6	10.9	10.23	0.67	5.56e-16	4.35e-15	promoter-TSS (AO090206000068)	-338	AO090206000067	1.01861	3.43012e-22	Up
AO090206000065	5006	7	2755016	2755723	708	*	10.06	10.16	9.95	0.22	0.011	0.0188	promoter-TSS (AO090206000065)	-299	AO090206000065	-2.17686	3.9942e-204	Down
AO090206000064	4509	7	2751053	2752054	1002	*	10.32	10.43	10.2	0.23	0.00306	0.00577	promoter-TSS (AO090206000064)	-283	AO090206000064	-0.328325	0.0104597	*
AO090206000061	2753	7	2741786	2742479	694	*	10.47	10.66	10.26	0.39	1.38e-06	4.26e-06	promoter-TSS (AO090206000061)	-526	AO090206000061	0.507903	6.16301e-07	*
AO090206000058	2020	7	2728596	2728929	334	*	9.34	9.62	8.99	0.63	2.9e-09	1.22e-08	promoter-TSS (AO090206000059)	-70	AO090206000058	1.19547	2.0353e-41	Up
AO090206000057	3245	7	2722262	2722741	480	*	9.65	9.84	9.43	0.41	2.53e-05	6.63e-05	promoter-TSS (AO090206000056)	-123	AO090206000057	0.14608	0.64164	*
AO090206000054	2388	7	2713000	2713526	527	*	10.14	10.34	9.9	0.44	8.99e-08	3.21e-07	promoter-TSS (AO090206000053)	-161	AO090206000054	-0.670157	7.52121e-12	*
AO090206000050	2357	7	2706877	2707702	826	*	10.67	10.85	10.46	0.4	7.04e-08	2.54e-07	promoter-TSS (AO090206000051)	-294	AO090206000050	0.0915899	0.443812	*
AO090206000048	2034	7	2700513	2701376	864	*	11.56	11.71	11.38	0.33	3.26e-09	1.36e-08	promoter-TSS (AO090206000048)	-509	AO090206000048	0.0709577	0.703537	*
AO090206000047	779	7	2697929	2699133	1205	*	11.18	11.44	10.87	0.57	6.12e-20	6.69e-19	promoter-TSS (AO090206000047)	-470	AO090206000047	-0.171758	0.0143458	*
AO090206000046	2762	7	2694054	2694510	457	*	9.76	9.96	9.52	0.45	1.41e-06	4.35e-06	promoter-TSS (AO090206000046)	-26	AO090206000046	-0.107293	0.463266	*
AO090206000044	3462	7	2688689	2689457	769	*	10.36	10.51	10.2	0.31	7.11e-05	0.000175	promoter-TSS (AO090206000044)	-247	AO090206000044	1.16747	4.72707e-11	Up
AO090206000041	4704	7	2683810	2684515	706	*	10.5	10.61	10.38	0.23	0.00491	0.00889	promoter-TSS (AO090206000041)	-108	AO090206000041	-0.251467	0.467239	*
AO090206000040	3032	7	2679498	2679989	492	*	10.58	10.74	10.4	0.35	8.02e-06	2.25e-05	promoter-TSS (AO090206000040)	-240	AO090206000040	0.194352	0.00873777	*
AO090206000037	1994	7	2672788	2673598	811	*	11.27	11.47	11.04	0.43	2.35e-09	1e-08	promoter-TSS (AO090206000037)	-194	AO090206000037	0.0705694	0.525517	*
AO090206000034	701	7	2670279	2671466	1188	*	11.16	11.42	10.83	0.59	3.13e-21	3.8e-20	promoter-TSS (AO090206000034)	-975	AO090206000034	-0.328157	0.595744	*
AO090206000032	5275	7	2665626	2666248	623	*	9.95	10.04	9.85	0.2	0.0204	0.033	promoter-TSS (AO090206000031)	-342	AO090206000032	-2.07397	2.74582e-17	Down
AO090206000030	1606	7	2660580	2661252	673	*	10.53	10.77	10.24	0.52	1.27e-11	6.73e-11	promoter-TSS (AO090206000030)	-554	AO090206000030	0.611445	1.02874e-09	*
AO090206000028	5278	7	2654754	2654989	236	*	8.84	8.98	8.69	0.28	0.0205	0.0331	promoter-TSS (AO090206000028)	-123	AO090206000028	0.515024	1.51854e-05	*
AO090206000026	4429	7	2652509	2653000	492	*	10.35	10.47	10.22	0.25	0.00241	0.00463	promoter-TSS (AO090206000026)	-216	AO090206000026	0.471793	9.38031e-07	*
AO090206000022	855	7	2639815	2640682	868	*	11.45	11.7	11.15	0.55	1e-18	9.97e-18	promoter-TSS (AO090206000022)	-447	AO090206000022	0.0497136	0.714564	*
AO090206000018	1634	7	2632179	2633469	1291	*	11.73	11.92	11.52	0.4	2.02e-11	1.05e-10	promoter-TSS (AO090206000019)	-479	AO090206000018	0.202567	0.129856	*
AO090206000012	2161	7	2615155	2615699	545	*	10.44	10.64	10.21	0.44	1.14e-08	4.47e-08	promoter-TSS (AO090206000012)	-264	AO090206000012	-0.14789	0.108904	*
AO090206000010	806	7	2611441	2612412	972	*	11.37	11.61	11.08	0.53	1.87e-19	1.98e-18	promoter-TSS (AO090206000010)	-351	AO090206000010	0.300811	0.00682644	*
AO090206000009	2400	7	2609054	2609579	526	*	9.44	9.69	9.14	0.55	1.05e-07	3.71e-07	promoter-TSS (AO090206000009)	-616	AO090206000009	-0.0054321	0.991524	*
AO090206000005	4835	7	2598274	2599140	867	*	10.57	10.67	10.47	0.2	0.00713	0.0126	promoter-TSS (AO090206000005)	-206	AO090206000005	0.82724	1.35989e-13	*
AO090206000004	5365	7	2594662	2595772	1111	*	10.62	10.7	10.54	0.16	0.0249	0.0395	promoter-TSS (AO090206000004)	-912	AO090206000004	0.402609	0.003663	*
AO090206000003	1958	7	2591905	2592703	799	*	11.26	11.45	11.04	0.41	1.39e-09	6.03e-09	promoter-TSS (AO090206000003)	-696	AO090206000003	-0.0505941	0.736558	*
AO090206000001	5228	7	2588293	2589834	1542	*	12.51	12.58	12.44	0.14	0.0188	0.0307	promoter-TSS (AO090206000002)	458	AO090206000001	-0.336675	6.08579e-07	*
AO090166000119	4114	4	4868223	4868752	530	*	9.87	10.01	9.71	0.3	0.000955	0.00198	promoter-TSS (AO090166000119)	-179	AO090166000119	-0.27116	0.711676	*
AO090166000107	3483	4	4850216	4851887	1672	*	12.03	12.14	11.91	0.23	7.7e-05	0.000188	promoter-TSS (AO090166000107)	-953	AO090166000107	1.52893	0.00128384	Up
AO090166000098	3888	4	4826497	4827103	607	*	9.95	9.79	10.1	-0.3	0.000405	0.000888	promoter-TSS (AO090166000098)	-402	AO090166000098	-0.054166	0.937355	*
AO090166000096	3600	4	4823572	4824200	629	*	10.77	10.9	10.62	0.28	0.000134	0.000317	promoter-TSS (AO090166000096)	-990	AO090166000096	0.89894	4.19446e-07	*
AO090166000079	5155	4	4780674	4780866	193	*	7.87	7.65	8.05	-0.4	0.0163	0.0269	promoter-TSS (AO090166000079)	-265	AO090166000079	-0.0937986	0.943879	*
AO090166000076	4723	4	4775376	4775551	176	*	8.7	8.87	8.5	0.37	0.00523	0.00942	promoter-TSS (AO090166000076)	-556	AO090166000076	2.70525	2.92381e-33	Up
AO090166000071	1176	4	4754948	4756560	1613	*	11.47	11.21	11.69	-0.48	4.78e-15	3.46e-14	promoter-TSS (AO090166000071)	-805	AO090166000071	-0.4106	0.517923	*
AO090166000064	2791	4	4733558	4734070	513	*	9.85	10.05	9.61	0.45	1.74e-06	5.31e-06	promoter-TSS (AO090166000064)	-187	AO090166000064	0.27855	0.721839	*
AO090166000046	4104	4	4672780	4674293	1514	*	11.84	11.93	11.75	0.18	0.000915	0.0019	promoter-TSS (AO090166000046)	-548	AO090166000046	-0.218129	0.00702189	*
AO090166000045	4373	4	4667058	4667662	605	*	10.41	10.29	10.52	-0.23	0.00204	0.00396	promoter-TSS (AO090166000045)	-84	AO090166000045	-0.219052	0.69135	*
AO090166000035	4616	4	4647783	4648620	838	*	10.14	10.26	10.02	0.24	0.00401	0.0074	promoter-TSS (AO090166000035)	-485	AO090166000035	-0.109853	0.689455	*
AO090166000034	4339	4	4646679	4646957	279	*	8.09	7.82	8.31	-0.48	0.00181	0.00354	promoter-TSS (AO090166000034)	-577	AO090166000034	-2.16163	1.30956e-07	Down
AO090166000030	2458	4	4640685	4641461	777	*	10.85	11.02	10.66	0.37	1.61e-07	5.56e-07	promoter-TSS (AO090166000030)	-22	AO090166000030	0.630843	0.0980612	*
AO090166000026	2037	4	4629031	4630013	983	*	11.11	11.29	10.9	0.39	3.41e-09	1.42e-08	promoter-TSS (AO090166000026)	-537	AO090166000026	-1.57365	1.10572e-07	Down
AO090166000013	4989	4	4587586	4588057	472	*	9.64	9.76	9.5	0.26	0.0104	0.0177	promoter-TSS (AO090166000013)	-45	AO090166000013	0.120361	0.754641	*
AO090166000009	5339	4	4574905	4575231	327	*	9.46	9.34	9.57	-0.23	0.0233	0.0371	promoter-TSS (AO090166000009)	-373	AO090166000009	-0.671146	0.395168	*
AO090138t00001	3518	6	4074820	4075541	722	*	9.99	10.15	9.81	0.35	8.88e-05	0.000215	promoter-TSS (AO090138t00001)	93	AO090138t00001	#N/A	#N/A	#N/A
AO090138000205	2484	6	3690313	3690888	576	*	9.85	9.59	10.07	-0.48	1.94e-07	6.66e-07	promoter-TSS (AO090138000205)	27	AO090138000205	-0.540218	3.9625e-06	*
AO090138000204	880	6	3693213	3694262	1050	*	10.59	10.24	10.87	-0.63	2.25e-18	2.18e-17	promoter-TSS (AO090138000204)	-732	AO090138000204	-0.787263	0.485861	*
AO090138000194	2659	6	3725282	3725758	477	*	8.98	8.65	9.24	-0.59	7.58e-07	2.43e-06	promoter-TSS (AO090138000194)	-301	AO090138000194	-2.19775	0.00893589	Down
AO090138000190	3300	6	3735485	3736891	1407	*	11.69	11.81	11.57	0.24	3.45e-05	8.9e-05	promoter-TSS (AO090138000190)	18	AO090138000190	-1.5818	0.0074295	Down
AO090138000180	3720	6	3753502	3754662	1161	*	11.03	11.16	10.89	0.26	0.000201	0.00046	promoter-TSS (AO090138000180)	-211	AO090138000180	-3.01508	5.22689e-97	Down
AO090138000179	5231	6	3757495	3757897	403	*	9.34	9.45	9.21	0.24	0.0189	0.0307	promoter-TSS (AO090138000179)	-606	AO090138000179	-0.679805	0.00102445	*
AO090138000173	4705	6	3780485	3780764	280	*	8.97	8.8	9.12	-0.33	0.00493	0.00892	promoter-TSS (AO090138000173)	-618	AO090138000173	0.471037	0.651283	*
AO090138000157	4682	6	3820492	3821468	977	*	10.92	10.82	11.01	-0.19	0.00469	0.00853	promoter-TSS (AO090138000157)	-157	AO090138000157	-1.69445	2.66466e-60	Down
AO090138000156	4874	6	3822856	3823818	963	*	9.93	10.04	9.8	0.24	0.00797	0.0139	promoter-TSS (AO090138000156)	-173	AO090138000156	-0.0215113	0.974757	*
AO090138000147	4768	6	3844290	3845244	955	*	10.33	10.44	10.2	0.23	0.0059	0.0105	promoter-TSS (AO090138000147)	-525	AO090138000147	#N/A	#N/A	#N/A
AO090138000145	392	6	3849301	3850522	1222	*	10.1	10.48	9.58	0.9	9.92e-28	2.15e-26	promoter-TSS (AO090138000145)	-761	AO090138000145	-0.94639	0.335492	*
AO090138000144	4164	6	3852060	3852621	562	*	7.62	7.89	7.29	0.6	0.0011	0.00225	promoter-TSS (AO090138000144)	-187	AO090138000144	-1.35587	0.0554516	*
AO090138000142	3219	6	3859452	3860163	712	*	8.19	8.47	7.84	0.63	2.23e-05	5.9e-05	promoter-TSS (AO090138000142)	-588	AO090138000142	-2.01311	1.01162e-06	Down
AO090138000136	1758	6	3867325	3868448	1124	*	10.26	10.7	9.62	1.08	1.34e-10	6.5e-10	promoter-TSS (AO090138000136)	-665	AO090138000136	0.345659	0.754287	*
AO090138000134	110	6	3879647	3880643	997	*	10.37	10.84	9.68	1.15	2.7e-44	2.09e-42	promoter-TSS (AO090138000134)	-806	AO090138000134	0.262393	0.703537	*
AO090138000133	4883	6	3892393	3893047	655	*	10.97	11.07	10.87	0.2	0.00821	0.0143	promoter-TSS (AO090138000132)	-269	AO090138000133	1.36242	6.03601e-38	Up
AO090138000129	1075	6	3899581	3900412	832	*	10.82	11.08	10.5	0.58	4.82e-16	3.82e-15	promoter-TSS (AO090138000129)	73	AO090138000129	-0.373372	0.104699	*
AO090138000126	3633	6	3906455	3908163	1709	*	11.84	11.95	11.73	0.22	0.000146	0.000343	promoter-TSS (AO090138000126)	-913	AO090138000126	0.331253	3.43552e-05	*
AO090138000125	4663	6	3922088	3922731	644	*	10.08	9.95	10.2	-0.25	0.00451	0.00824	promoter-TSS (AO090138000125)	-138	AO090138000125	-1.69115	4.97807e-05	Down
AO090138000121	3162	6	3935674	3936014	341	*	8.71	8.42	8.95	-0.53	1.67e-05	4.49e-05	promoter-TSS (AO090138000121)	-254	AO090138000121	-0.234993	0.822829	*
AO090138000117	5296	6	3946164	3946898	735	*	10.31	10.39	10.21	0.18	0.0213	0.0343	promoter-TSS (AO090138000117)	-637	AO090138000117	0.338303	0.367128	*
AO090138000116	2955	6	3951564	3952851	1288	*	11.13	11.28	10.96	0.32	4.87e-06	1.4e-05	promoter-TSS (AO090138000115)	-630	AO090138000116	0.132646	0.913277	*
AO090138000109	4092	6	3964358	3965007	650	*	10.92	11.03	10.81	0.22	0.000882	0.00183	promoter-TSS (AO090138000109)	-657	AO090138000109	0.805878	0.380962	*
AO090138000107	2736	6	3967257	3967648	392	*	9.4	9.13	9.62	-0.5	1.2e-06	3.72e-06	promoter-TSS (AO090138000107)	-574	AO090138000107	-0.633547	0.462667	*
AO090138000106	2962	6	3969850	3970416	567	*	9.98	10.17	9.76	0.41	5.02e-06	1.44e-05	promoter-TSS (AO090138000106)	-452	AO090138000106	-1.28595	2.49117e-13	Down
AO090138000095	1653	6	3995665	3996363	699	*	10.87	11.08	10.64	0.44	2.96e-11	1.53e-10	promoter-TSS (AO090138000095)	-205	AO090138000095	0.0123363	0.968273	*
AO090138t00002	1508	6	3998277	3999640	1364	*	11.86	12.05	11.64	0.4	2.72e-12	1.54e-11	promoter-TSS (AO090138000094)	411	AO090138t00002	#N/A	#N/A	#N/A
AO090138000085	5086	6	4022725	4023587	863	*	10.51	10.61	10.4	0.22	0.0134	0.0225	promoter-TSS (AO090138000085)	-422	AO090138000085	-0.836618	0.210667	*
AO090138000079	4948	6	4040343	4041085	743	*	10.63	10.72	10.53	0.19	0.00922	0.0159	promoter-TSS (AO090138000079)	-742	AO090138000079	0.427548	0.722484	*
AO090138000077	4858	6	4044586	4045434	849	*	10.04	9.92	10.15	-0.23	0.00762	0.0133	promoter-TSS (AO090138000077)	-433	AO090138000077	-1.45631	0.152513	*
AO090138000075	5171	6	4047712	4048113	402	*	9.23	9.1	9.35	-0.25	0.0167	0.0275	promoter-TSS (AO090138000075)	-289	AO090138000075	0.512343	0.000170931	*
AO090138000071	5354	6	4053175	4053954	780	*	10.88	10.96	10.8	0.16	0.0241	0.0383	promoter-TSS (AO090138000071)	-467	AO090138000071	0.179231	0.877938	*
AO090138000066	4350	6	4063196	4063566	371	*	8.87	8.68	9.04	-0.36	0.00189	0.00369	promoter-TSS (AO090138000065)	815	AO090138000066	-0.0534795	0.956466	*
AO090138000060	4069	6	4072054	4072409	356	*	9.41	9.57	9.23	0.34	0.000834	0.00175	promoter-TSS (AO090138000059)	-39	AO090138000060	-0.742865	0.00842756	*
AO090138000056	269	6	4077430	4079572	2143	*	11.62	11.18	11.95	-0.77	3.64e-33	1.15e-31	promoter-TSS (AO090138000056)	-537	AO090138000056	-4.0982	0	Down
AO090138000055	4435	6	4082932	4083444	513	*	10.14	10.01	10.27	-0.25	0.00245	0.00471	promoter-TSS (AO090138000055)	-719	AO090138000055	0.180558	0.804274	*
AO090138000053	5284	6	4085117	4085801	685	*	9.97	10.07	9.87	0.2	0.0208	0.0335	promoter-TSS (AO090138000053)	-10	AO090138000053	0.281705	0.200213	*
AO090138000051	4813	6	4089636	4089883	248	*	8.69	8.5	8.85	-0.35	0.00675	0.0119	promoter-TSS (AO090138000051)	6	AO090138000051	1.45448	4.43323e-05	Up
AO090138000046	4972	6	4099020	4099469	450	*	9.75	9.86	9.63	0.24	0.00983	0.0168	promoter-TSS (AO090138000046)	-204	AO090138000046	0.311758	0.388569	*
AO090138000041	5136	6	4108772	4109199	428	*	9.53	9.65	9.39	0.26	0.0154	0.0256	promoter-TSS (AO090138000041)	-305	AO090138000041	-0.523256	0.651283	*
AO090138000039	4124	6	4116122	4116584	463	*	9.68	9.83	9.52	0.31	0.00097	0.002	promoter-TSS (AO090138000039)	-612	AO090138000039	-0.105634	0.650388	*
AO090138000023	5120	6	4149138	4150525	1388	*	11.42	11.49	11.34	0.15	0.0149	0.0247	promoter-TSS (AO090138000024)	-783	AO090138000023	-0.647605	0.0445566	*
AO090138000018	2802	6	4156675	4157248	574	*	10.18	9.97	10.36	-0.39	1.9e-06	5.76e-06	promoter-TSS (AO090138000018)	-359	AO090138000018	0.859861	0.382068	*
AO090124t00003	829	5	2504642	2505385	744	*	10.49	10.79	10.1	0.69	4.17e-19	4.28e-18	promoter-TSS (AO090124t00003)	78	AO090124t00003	#N/A	#N/A	#N/A
AO090124t00002	1802	5	2588072	2588609	538	*	9.58	9.85	9.24	0.62	2.69e-10	1.27e-09	promoter-TSS (AO090124t00002)	-22	AO090124t00002	#N/A	#N/A	#N/A
AO090124t00001	771	5	2624156	2624955	800	*	10.38	10.7	9.98	0.72	4.22e-20	4.66e-19	promoter-TSS (AO090124t00001)	-46	AO090124t00001	#N/A	#N/A	#N/A
AO090124000091	1050	5	2444776	2446282	1507	*	12.16	12.35	11.95	0.41	2.19e-16	1.78e-15	promoter-TSS (AO090124000091)	-441	AO090124000091	0.589669	1.54087e-10	*
AO090124000085	4855	5	2464623	2464995	373	*	10.14	10.03	10.25	-0.22	0.00758	0.0133	promoter-TSS (AO090124000085)	-120	AO090124000085	0.19529	0.0172681	*
AO090124000079	2240	5	2489208	2489976	769	*	10.9	11.07	10.7	0.37	2.41e-08	9.15e-08	promoter-TSS (AO090124000078)	-152	AO090124000079	1.15064	3.65396e-65	Up
AO090124000077	4171	5	2495351	2495720	370	*	9.38	9.2	9.54	-0.34	0.00113	0.0023	promoter-TSS (AO090124000077)	-669	AO090124000077	-0.760447	4.59292e-22	*
AO090124000075	1997	5	2497728	2498297	570	*	10.89	11.1	10.65	0.45	2.49e-09	1.06e-08	promoter-TSS (AO090124000076)	-304	AO090124000075	0.665396	2.33576e-16	*
AO090124000074	1293	5	2500647	2501549	903	*	12	12.2	11.77	0.43	4.94e-14	3.25e-13	promoter-TSS (AO090124000074)	-539	AO090124000074	-0.224895	0.0011851	*
AO090124000073	2230	5	2502931	2503534	604	*	10.25	10.45	10.01	0.44	2.22e-08	8.46e-08	promoter-TSS (AO090124000073)	-237	AO090124000073	-0.643401	3.55116e-12	*
AO090124000068	1586	5	2511986	2512558	573	*	9.75	10.03	9.38	0.65	9.13e-12	4.9e-11	promoter-TSS (AO090124000070)	-197	AO090124000068	-0.0895819	0.947236	*
AO090124000066	3790	5	2518670	2519275	606	*	10.27	10.41	10.11	0.3	0.000278	0.000624	promoter-TSS (AO090124000066)	-130	AO090124000066	-0.115213	0.548238	*
AO090124000064	4925	5	2520907	2521382	476	*	9.73	9.86	9.58	0.28	0.00884	0.0153	promoter-TSS (AO090124000064)	-464	AO090124000064	0.37277	0.382068	*
AO090124000061	3926	5	2537622	2538388	767	*	10.83	10.96	10.68	0.28	0.000488	0.00106	promoter-TSS (AO090124000061)	-681	AO090124000061	-1.31018	0.00639871	Down
AO090124000053	1663	5	2560542	2561337	796	*	10.25	10.5	9.95	0.56	3.61e-11	1.85e-10	promoter-TSS (AO090124000053)	-365	AO090124000053	1.19626	7.87953e-14	Up
AO090124000052	627	5	2561826	2562942	1117	*	11.24	11.5	10.91	0.6	1.72e-22	2.34e-21	promoter-TSS (AO090124000052)	-27	AO090124000052	1.30877	5.8732e-17	Up
AO090124000046	3033	5	2572765	2573604	840	*	11.66	11.78	11.53	0.26	8.12e-06	2.28e-05	promoter-TSS (AO090124000046)	-344	AO090124000046	-1.22939	4.52976e-21	Down
AO090124000044	4064	5	2576978	2577382	405	*	10.42	10.55	10.28	0.27	0.000829	0.00174	promoter-TSS (AO090124000044)	-154	AO090124000044	0.38655	0.0112722	*
AO090124000043	5163	5	2579328	2580401	1074	*	12.62	12.68	12.55	0.14	0.0165	0.0272	promoter-TSS (AO090124000043)	-482	AO090124000043	1.46865	8.6286e-23	Up
AO090124000021	3433	5	2628183	2628876	694	*	10.74	10.88	10.59	0.29	6.34e-05	0.000157	promoter-TSS (AO090124000021)	-251	AO090124000021	2.33076	1.50704e-27	Up
AO090124000015	2982	5	2645383	2646258	876	*	11.33	11.19	11.45	-0.27	5.95e-06	1.7e-05	promoter-TSS (AO090124000015)	-372	AO090124000015	-1.98257	1.96493e-51	Down
AO090124000014	4272	5	2649506	2650574	1069	*	12.32	12.41	12.23	0.18	0.00153	0.00305	promoter-TSS (AO090124000014)	-452	AO090124000014	-1.6308	3.60644e-58	Down
AO090120t00007	1432	5	3507121	3507687	567	*	9.73	10.06	9.3	0.76	6.22e-13	3.7e-12	promoter-TSS (AO090120t00007)	4	AO090120t00007	#N/A	#N/A	#N/A
AO090120t00005	3736	5	3174587	3175119	533	*	9.73	9.89	9.55	0.34	0.000219	0.000499	promoter-TSS (AO090120t00005)	24	AO090120t00005	#N/A	#N/A	#N/A
AO090120t00004	2115	5	3173471	3174077	607	*	9.8	10.04	9.52	0.53	6.77e-09	2.72e-08	promoter-TSS (AO090120t00004)	-21	AO090120t00004	#N/A	#N/A	#N/A
AO090120000500	2095	5	4020973	4021483	511	*	9.72	9.96	9.43	0.53	5.72e-09	2.32e-08	promoter-TSS (AO090120000501)	-89	AO090120000500	0.829822	1.06733e-28	*
AO090120000499	2726	5	4018770	4019500	731	*	10.14	10.33	9.92	0.41	1.13e-06	3.54e-06	promoter-TSS (AO090120000499)	-343	AO090120000499	-0.981054	8.77669e-18	*
AO090120000498	3744	5	4016426	4017074	649	*	10.07	10.22	9.91	0.31	0.000231	0.000525	promoter-TSS (AO090120000497)	-55	AO090120000498	0.760595	3.65809e-11	*
AO090120000494	4298	5	4012838	4013393	556	*	9.77	9.92	9.61	0.31	0.00164	0.00326	promoter-TSS (AO090120000494)	-111	AO090120000494	1.36077	1.22566e-26	Up
AO090120000493	2521	5	4009304	4010359	1056	*	11.21	11.38	11.03	0.34	2.66e-07	8.99e-07	promoter-TSS (AO090120000493)	-371	AO090120000493	-0.0196578	0.842516	*
AO090120000486	3846	5	3990718	3991286	569	*	9.76	9.91	9.59	0.33	0.000337	0.000747	promoter-TSS (AO090120000486)	-114	AO090120000486	-0.696363	3.01484e-10	*
AO090120000484	2717	5	3987306	3988048	743	*	10.39	10.56	10.2	0.37	1.1e-06	3.44e-06	promoter-TSS (AO090120000485)	-112	AO090120000484	-0.179823	0.0233856	*
AO090120000483	3088	5	3980739	3981401	663	*	10.18	10.36	9.97	0.39	1.11e-05	3.06e-05	promoter-TSS (AO090120000483)	-226	AO090120000483	1.1932	6.93036e-19	Up
AO090120000480	4532	5	3974988	3975452	465	*	9.76	9.9	9.6	0.3	0.00325	0.00611	promoter-TSS (AO090120000480)	-124	AO090120000480	-0.0327669	0.856037	*
AO090120000479	3695	5	3971766	3973089	1324	*	11.84	11.94	11.73	0.21	0.000185	0.000426	promoter-TSS (AO090120000479)	-777	AO090120000479	-0.459552	2.33918e-07	*
AO090120000477	5427	5	3967666	3968068	403	*	9.33	9.45	9.2	0.25	0.0274	0.043	promoter-TSS (AO090120000477)	-167	AO090120000477	0.536434	0.0246275	*
AO090120000476	1165	5	3964424	3966299	1876	*	11.53	11.74	11.3	0.44	3.88e-15	2.84e-14	promoter-TSS (AO090120000476)	-180	AO090120000476	-0.0239411	0.821754	*
AO090120000471	1745	5	3953994	3954848	855	*	10.97	11.18	10.73	0.44	1.12e-10	5.46e-10	promoter-TSS (AO090120000471)	-646	AO090120000471	1.11663	3.39267e-09	Up
AO090120000470	3971	5	3947645	3948671	1027	*	10.82	10.95	10.67	0.28	0.000592	0.00127	promoter-TSS (AO090120000470)	-440	AO090120000470	0.833998	3.80714e-13	*
AO090120000469	3413	5	3944415	3945096	682	*	9.96	10.12	9.78	0.35	5.76e-05	0.000144	promoter-TSS (AO090120000469)	-359	AO090120000469	-0.0798321	0.482752	*
AO090120000468	3441	5	3942341	3942894	554	*	10.11	10.29	9.9	0.39	6.61e-05	0.000164	promoter-TSS (AO090120000468)	-482	AO090120000468	0.418013	0.548774	*
AO090120000463	4480	5	3932468	3932979	512	*	10.01	10.13	9.86	0.27	0.00281	0.00534	promoter-TSS (AO090120000463)	-373	AO090120000463	-0.596759	8.94834e-08	*
AO090120000440	5251	5	3859839	3860476	638	*	10	10.1	9.9	0.2	0.0197	0.0319	promoter-TSS (AO090120000440)	-753	AO090120000440	0.150536	0.651283	*
AO090120000439	1403	5	3856428	3857684	1257	*	11.01	11.24	10.73	0.5	3.6e-13	2.18e-12	promoter-TSS (AO090120000438)	-503	AO090120000439	0.382307	2.941e-06	*
AO090120000434	1238	5	3848367	3850070	1704	*	12.62	12.81	12.4	0.41	1.71e-14	1.17e-13	promoter-TSS (AO090120000434)	-918	AO090120000434	-0.178553	0.601625	*
AO090120000426	1018	5	3822991	3824238	1248	*	11.36	11.6	11.09	0.51	1.05e-16	8.75e-16	promoter-TSS (AO090120000428)	-585	AO090120000426	-1.55632	3.20762e-25	Down
AO090120000424	3809	5	3818743	3819446	704	*	10.49	10.62	10.35	0.27	0.000294	0.000658	promoter-TSS (AO090120000424)	-215	AO090120000424	0.33249	2.76847e-05	*
AO090120000423	2980	5	3816682	3817195	514	*	10.15	10.34	9.93	0.4	5.9e-06	1.69e-05	promoter-TSS (AO090120000423)	-321	AO090120000423	1.04929	3.89683e-08	Up
AO090120000420	4641	5	3810861	3811968	1108	*	10.85	10.95	10.75	0.2	0.00422	0.00774	promoter-TSS (AO090120000420)	-710	AO090120000420	0.713934	3.19707e-10	*
AO090120000411	3434	5	3786926	3787368	443	*	9.5	9.68	9.29	0.39	6.37e-05	0.000158	promoter-TSS (AO090120000412)	-111	AO090120000411	0.861361	4.40556e-24	*
AO090120000410	2931	5	3784385	3785233	849	*	10.36	10.53	10.16	0.37	4.5e-06	1.31e-05	promoter-TSS (AO090120000410)	-144	AO090120000410	0.892667	5.27775e-06	*
AO090120000403	3489	5	3762762	3763990	1229	*	10.96	11.08	10.82	0.26	7.88e-05	0.000192	promoter-TSS (AO090120000403)	-617	AO090120000403	0.816325	1.83663e-13	*
AO090120000402	3561	5	3759308	3759957	650	*	10.07	10.22	9.9	0.32	0.000106	0.000252	promoter-TSS (AO090120000402)	-325	AO090120000402	0.223131	0.0757066	*
AO090120000397	1957	5	3743668	3744461	794	*	10.66	10.86	10.43	0.43	1.35e-09	5.89e-09	promoter-TSS (AO090120000397)	-76	AO090120000397	0.496746	2.21352e-06	*
AO090120000396	1799	5	3738985	3740744	1760	*	11.79	11.96	11.6	0.35	2.62e-10	1.24e-09	promoter-TSS (AO090120000396)	-685	AO090120000396	-0.29774	0.00802231	*
AO090120t00008	922	5	3718266	3719089	824	*	10.72	10.99	10.38	0.61	7.45e-18	6.88e-17	promoter-TSS (AO090120000392)	-92	AO090120t00008	#N/A	#N/A	#N/A
AO090120000387	4984	5	3704407	3705011	605	*	9.54	9.66	9.41	0.25	0.0103	0.0175	promoter-TSS (AO090120000387)	-191	AO090120000387	-0.830614	3.08432e-18	*
AO090120000367	3778	5	3656972	3657427	456	*	9.39	9.19	9.57	-0.39	0.000263	0.000592	promoter-TSS (AO090120000367)	-297	AO090120000367	-0.523244	0.155235	*
AO090120000364	4531	5	3650997	3651464	468	*	9.8	9.93	9.65	0.29	0.00325	0.00611	promoter-TSS (AO090120000364)	-105	AO090120000364	0.201733	0.0938032	*
AO090120000363	1380	5	3647499	3648517	1019	*	11.54	11.73	11.32	0.41	2.68e-13	1.65e-12	promoter-TSS (AO090120000361)	-402	AO090120000363	-0.488655	6.90757e-09	*
AO090120000360	1589	5	3644935	3645635	701	*	10.44	10.68	10.15	0.53	9.18e-12	4.92e-11	promoter-TSS (AO090120000360)	-79	AO090120000360	0.00554527	0.971536	*
AO090120000355	3144	5	3632501	3633080	580	*	10.73	10.88	10.56	0.32	1.55e-05	4.19e-05	promoter-TSS (AO090120000354)	-284	AO090120000355	0.989333	7.50722e-17	*
AO090120000352	1687	5	3629540	3630865	1326	*	12.05	12.21	11.88	0.33	5.49e-11	2.77e-10	promoter-TSS (AO090120000352)	-608	AO090120000352	0.18737	0.0142782	*
AO090120000350	2619	5	3622240	3623442	1203	*	11.35	11.49	11.19	0.3	5.83e-07	1.89e-06	promoter-TSS (AO090120000350)	-935	AO090120000350	-1.18876	1.53388e-61	Down
AO090120000349	4072	5	3620014	3620746	733	*	10.47	10.59	10.33	0.26	0.00084	0.00176	promoter-TSS (AO090120000349)	-507	AO090120000349	-0.0515807	0.624815	*
AO090120000348	1172	5	3613716	3614289	574	*	9.72	10.06	9.28	0.78	4.14e-15	3.01e-14	promoter-TSS (AO090120000347)	-296	AO090120000348	0.367216	0.00130158	*
AO090120000346	2291	5	3605345	3605875	531	*	10.6	10.8	10.37	0.42	3.75e-08	1.39e-07	promoter-TSS (AO090120000346)	-234	AO090120000346	0.708637	9.81426e-20	*
AO090120000342	2635	5	3599601	3600364	764	*	10.18	10.38	9.96	0.42	6.39e-07	2.06e-06	promoter-TSS (AO090120000341)	-327	AO090120000342	0.673134	1.268e-05	*
AO090120000340	407	5	3594078	3595273	1196	*	11.99	12.24	11.69	0.55	2.04e-27	4.26e-26	promoter-TSS (AO090120000340)	-846	AO090120000340	-1.28981	7.28422e-68	Down
AO090120000338	3685	5	3586166	3586701	536	*	10.73	10.86	10.58	0.27	0.00018	0.000415	promoter-TSS (AO090120000338)	-622	AO090120000338	-0.865996	6.59268e-23	*
AO090120000335	5386	5	3580303	3580750	448	*	9.57	9.68	9.45	0.23	0.0257	0.0405	promoter-TSS (AO090120000335)	-141	AO090120000335	0.314617	2.02785e-05	*
AO090120000331	2601	5	3569734	3570761	1028	*	11.16	11.34	10.95	0.39	5.09e-07	1.67e-06	promoter-TSS (AO090120000331)	-750	AO090120000331	1.04802	4.27944e-15	Up
AO090120000328	3501	5	3563541	3564424	884	*	11.09	11.21	10.96	0.25	8.33e-05	0.000203	promoter-TSS (AO090120000328)	-10	AO090120000328	0.427441	0.0801973	*
AO090120000321	253	5	3532791	3533514	724	*	11.59	11.89	11.21	0.68	3.6e-34	1.21e-32	promoter-TSS (AO090120000321)	-581	AO090120000321	-0.160459	0.128115	*
AO090120000320	2345	5	3525213	3525756	544	*	10.39	10.58	10.17	0.41	6.3e-08	2.29e-07	promoter-TSS (AO090120000320)	-334	AO090120000320	0.557058	1.20111e-07	*
AO090120000316	2983	5	3518519	3519830	1312	*	11.34	11.47	11.19	0.28	5.99e-06	1.71e-05	promoter-TSS (AO090120000316)	-756	AO090120000316	0.158911	0.10317	*
AO090120000309	5323	5	3496722	3497730	1009	*	11.01	11.08	10.93	0.15	0.0226	0.0361	promoter-TSS (AO090120000309)	-546	AO090120000309	1.98909	1.04949e-28	Up
AO090120000307	2854	5	3490658	3491428	771	*	10.47	10.65	10.28	0.37	2.54e-06	7.57e-06	promoter-TSS (AO090120000307)	-248	AO090120000307	-0.304537	2.61841e-05	*
AO090120000299	5254	5	3466807	3468662	1856	*	12.02	12.09	11.96	0.13	0.0197	0.032	promoter-TSS (AO090120000299)	-899	AO090120000299	1.14652	1.05788e-35	Up
AO090120000294	1639	5	3436502	3437269	768	*	10.55	10.77	10.28	0.49	2.14e-11	1.11e-10	promoter-TSS (AO090120000293)	-373	AO090120000294	-0.281325	0.00331377	*
AO090120000290	2196	5	3426508	3427065	558	*	10	10.23	9.73	0.5	1.66e-08	6.44e-08	promoter-TSS (AO090120000290)	-255	AO090120000290	0.424326	2.17061e-08	*
AO090120000286	874	5	3415796	3418689	2894	*	12.81	13.02	12.55	0.47	1.98e-18	1.92e-17	promoter-TSS (AO090120000286)	-891	AO090120000286	0.858177	0.00067956	*
AO090120000285	4685	5	3412347	3412964	618	*	9.59	9.72	9.46	0.27	0.0047	0.00855	promoter-TSS (AO090120000284)	340	AO090120000285	0.764129	1.68175e-07	*
AO090120000281	5470	5	3406481	3406966	486	*	9.95	10.04	9.85	0.19	0.0305	0.0474	promoter-TSS (AO090120000281)	-216	AO090120000281	0.32062	0.0450981	*
AO090120000268	2169	5	3384495	3385651	1157	*	11.02	11.2	10.83	0.37	1.29e-08	5.06e-08	promoter-TSS (AO090120000268)	-723	AO090120000268	0.123313	0.394457	*
AO090120000258	2681	5	3358258	3358603	346	*	10.42	10.61	10.2	0.41	8.53e-07	2.71e-06	promoter-TSS (AO090120000258)	-704	AO090120000258	-1.18194	2.40423e-25	Down
AO090120000256	1861	5	3350729	3352737	2009	*	12.71	12.85	12.56	0.29	5.05e-10	2.31e-09	promoter-TSS (AO090120000256)	-703	AO090120000256	-0.837182	4.95073e-36	*
AO090120000255	2733	5	3347247	3347649	403	*	9.71	9.93	9.44	0.5	1.19e-06	3.71e-06	promoter-TSS (AO090120000255)	-357	AO090120000255	0.364253	4.18531e-06	*
AO090120000249	4790	5	3331098	3331972	875	*	11.22	11.3	11.13	0.17	0.00637	0.0113	promoter-TSS (AO090120000249)	-59	AO090120000249	-0.235519	0.00259346	*
AO090120000240	1100	5	3311058	3312361	1304	*	11.75	11.96	11.51	0.45	7.04e-16	5.45e-15	promoter-TSS (AO090120000241)	-430	AO090120000240	0.0171794	0.898597	*
AO090120000239	5429	5	3307999	3308464	466	*	9.39	9.27	9.49	-0.22	0.0275	0.0431	promoter-TSS (AO090120000239)	-175	AO090120000239	-0.351608	0.0272614	*
AO090120000232	4438	5	3285448	3285951	504	*	10.21	10.32	10.08	0.24	0.00247	0.00473	promoter-TSS (AO090120000232)	-538	AO090120000232	0.776987	3.72383e-08	*
AO090120000231	2128	5	3282816	3283373	558	*	9.55	9.25	9.81	-0.56	7.73e-09	3.09e-08	promoter-TSS (AO090120000231)	-828	AO090120000231	-0.339301	0.754899	*
AO090120000224	3193	5	3259794	3260641	848	*	11.36	11.49	11.23	0.26	1.91e-05	5.09e-05	promoter-TSS (AO090120000224)	-240	AO090120000224	0.0255362	0.76495	*
AO090120000219	5331	5	3242381	3243333	953	*	11.36	11.42	11.29	0.14	0.0229	0.0366	promoter-TSS (AO090120000219)	-779	AO090120000219	-0.390797	0.000215215	*
AO090120000216	625	5	3231902	3233054	1153	*	11.77	12.01	11.47	0.54	1.55e-22	2.12e-21	promoter-TSS (AO090120000216)	-827	AO090120000216	0.163025	0.162255	*
AO090120000215	1825	5	3227199	3228328	1130	*	11.79	11.95	11.61	0.34	3.59e-10	1.68e-09	promoter-TSS (AO090120000215)	-283	AO090120000215	-0.037588	0.705788	*
AO090120000203	674	5	3196615	3198576	1962	*	12.01	12.25	11.72	0.53	1.2e-21	1.51e-20	promoter-TSS (AO090120000203)	-871	AO090120000203	0.522198	0.00092044	*
AO090120t00006	280	5	3189641	3191202	1562	*	11.44	11.75	11.06	0.69	2.16e-32	6.56e-31	promoter-TSS (AO090120000200)	-490	AO090120t00006	#N/A	#N/A	#N/A
AO090120000196	4185	5	3177292	3178972	1681	*	10.46	10.58	10.32	0.26	0.00118	0.00239	promoter-TSS (AO090120000196)	-826	AO090120000196	-0.113173	0.162504	*
AO090120000191	2389	5	3161575	3162094	520	*	9.24	8.93	9.49	-0.56	9e-08	3.21e-07	promoter-TSS (AO090120000191)	-759	AO090120000191	-0.150385	0.91307	*
AO090120t00003	3636	5	3156042	3156877	836	*	10.62	10.75	10.46	0.29	0.000149	0.000349	promoter-TSS (AO090120000189)	-136	AO090120t00003	#N/A	#N/A	#N/A
AO090120000183	4673	5	3144950	3146528	1579	*	11.95	12.02	11.87	0.15	0.00461	0.00839	promoter-TSS (AO090120000183)	-335	AO090120000183	-3.48813	9.18651e-95	Down
AO090120000179	4871	5	3135041	3135586	546	*	9.88	10	9.74	0.26	0.00786	0.0137	promoter-TSS (AO090120000180)	-171	AO090120000179	0.368451	8.47523e-07	*
AO090120000178	89	5	3128265	3130501	2237	*	12.02	12.35	11.6	0.75	1.57e-46	1.5e-44	promoter-TSS (AO090120000178)	-808	AO090120000178	-0.177837	0.031763	*
AO090120000175	4533	5	3125272	3125905	634	*	10.43	10.54	10.32	0.22	0.00325	0.00611	promoter-TSS (AO090120000175)	-366	AO090120000175	-0.589888	6.99009e-17	*
AO090120000174	5376	5	3123779	3124216	438	*	10.4	10.48	10.31	0.17	0.0253	0.0401	promoter-TSS (AO090120000174)	-340	AO090120000174	0.665486	1.65312e-18	*
AO090120000169	1328	5	3113676	3115218	1543	*	11.54	11.73	11.31	0.43	1.21e-13	7.78e-13	promoter-TSS (AO090120000169)	-404	AO090120000169	-0.0728514	0.484575	*
AO090120000165	4891	5	3105034	3106908	1875	*	11.57	11.64	11.49	0.16	0.00827	0.0144	promoter-TSS (AO090120000166)	-341	AO090120000165	-0.376738	0.123877	*
AO090120000164	4281	5	3103732	3104148	417	*	9.01	8.82	9.18	-0.36	0.00156	0.0031	promoter-TSS (AO090120000164)	-267	AO090120000164	0.00447042	0.986754	*
AO090120000155	295	5	3077947	3078296	350	*	10.31	10.71	9.76	0.94	8.84e-32	2.55e-30	promoter-TSS (AO090120000155)	-906	AO090120000155	-2.32916	4.411e-161	Down
AO090120000155	3234	5	3078557	3079059	503	*	10.64	10.78	10.48	0.3	2.39e-05	6.29e-05	promoter-TSS (AO090120000155)	-220	AO090120000155	-2.32916	4.411e-161	Down
AO090120000153	2888	5	3061232	3061808	577	*	10.97	11.14	10.78	0.36	3.48e-06	1.03e-05	promoter-TSS (AO090120000153)	-169	AO090120000153	-0.394942	6.0841e-05	*
AO090120000149	2255	5	3052257	3052717	461	*	9.94	10.17	9.66	0.51	2.68e-08	1.01e-07	promoter-TSS (AO090120000149)	-326	AO090120000149	0.0204027	0.846895	*
AO090120000145	4311	5	3038773	3039272	500	*	9.88	9.73	10.01	-0.27	0.0017	0.00335	promoter-TSS (AO090120000145)	-187	AO090120000145	-0.0884365	0.613746	*
AO090120000141	5474	5	3030374	3031025	652	*	9.43	9.32	9.53	-0.22	0.0308	0.0478	promoter-TSS (AO090120000141)	-250	AO090120000141	0.996627	1.32266e-12	*
AO090120000137	2283	5	3021511	3022423	913	*	10.52	10.73	10.28	0.45	3.39e-08	1.26e-07	promoter-TSS (AO090120000137)	-216	AO090120000137	0.0305117	0.763481	*
AO090120000136	3539	5	3020582	3021197	616	*	10.25	10.4	10.09	0.31	9.46e-05	0.000228	promoter-TSS (AO090120000136)	-217	AO090120000136	0.828202	1.36211e-22	*
AO090120000135	4997	5	3015905	3017264	1360	*	11.27	11.35	11.19	0.16	0.0108	0.0183	promoter-TSS (AO090120000135)	-661	AO090120000135	0.258332	0.00449893	*
AO090120000133	1839	5	3014264	3015038	775	*	10.52	10.74	10.26	0.48	4.15e-10	1.92e-09	promoter-TSS (AO090120000133)	-291	AO090120000133	0.2003	0.00686942	*
AO090120000132	2302	5	3011149	3012354	1206	*	11.56	11.71	11.39	0.32	4.18e-08	1.54e-07	promoter-TSS (AO090120000132)	-383	AO090120000132	0.052818	0.61517	*
AO090120000131	2189	5	3008670	3009233	564	*	10.1	10.31	9.85	0.46	1.54e-08	6e-08	promoter-TSS (AO090120000131)	-67	AO090120000131	-0.15804	0.0276517	*
AO090120000129	4745	5	3004992	3005693	702	*	10.88	10.97	10.78	0.19	0.00553	0.00992	promoter-TSS (AO090120000128)	-240	AO090120000129	0.0620373	0.624291	*
AO090120000115	949	5	2971792	2972681	890	*	11.99	12.2	11.75	0.46	1.71e-17	1.53e-16	promoter-TSS (AO090120000115)	-857	AO090120000115	-0.44266	1.36339e-06	*
AO090120000112	2522	5	2959552	2962143	2592	*	12.7	12.81	12.57	0.24	2.71e-07	9.16e-07	promoter-TSS (AO090120000112)	-984	AO090120000112	0.613317	4.20175e-19	*
AO090120000109	2811	5	2953048	2954626	1579	*	12.47	12.58	12.34	0.24	1.99e-06	6.04e-06	promoter-TSS (AO090120000109)	-721	AO090120000109	-0.63213	3.98852e-20	*
AO090120000105	4785	5	2942190	2942617	428	*	9.19	9.33	9.03	0.3	0.00628	0.0112	promoter-TSS (AO090120000105)	-129	AO090120000105	0.006508	0.968273	*
AO090120000103	4593	5	2939718	2940338	621	*	10.02	10.14	9.89	0.25	0.00379	0.00702	promoter-TSS (AO090120000103)	-250	AO090120000103	-0.175257	0.24082	*
AO090120000102	336	5	2935153	2935724	572	*	10.25	10.63	9.73	0.9	3.82e-30	9.69e-29	promoter-TSS (AO090120000102)	-530	AO090120000102	2.67466	1.40631e-53	Up
AO090120000101	4108	5	2932304	2932934	631	*	9.85	10	9.69	0.32	0.000928	0.00192	promoter-TSS (AO090120000101)	-238	AO090120000101	0.998671	3.48082e-18	*
AO090120000099	3469	5	2928639	2929089	451	*	9.56	9.74	9.35	0.39	7.24e-05	0.000178	promoter-TSS (AO090120000100)	-93	AO090120000099	0.996355	1.45131e-11	*
AO090120000098	1142	5	2926899	2928176	1278	*	11.58	11.79	11.33	0.46	2.19e-15	1.63e-14	promoter-TSS (AO090120000098)	-609	AO090120000098	0.265192	0.000599505	*
AO090120000095	460	5	2914202	2915709	1508	*	12.39	12.64	12.1	0.53	5.78e-26	1.07e-24	promoter-TSS (AO090120000095)	-708	AO090120000095	0.390986	8.50556e-07	*
AO090120000093	4460	5	2909504	2910156	653	*	10.25	10.36	10.12	0.24	0.00265	0.00506	promoter-TSS (AO090120000091)	-175	AO090120000093	-0.0710228	0.5728	*
AO090120000090	4526	5	2905388	2905761	374	*	10.28	10.4	10.14	0.26	0.00322	0.00606	promoter-TSS (AO090120000090)	-217	AO090120000090	1.16409	3.70243e-19	Up
AO090120000088	186	5	2901337	2902512	1176	*	11.64	11.95	11.24	0.71	1.13e-37	5.17e-36	promoter-TSS (AO090120000088)	-694	AO090120000088	-0.667215	7.05538e-18	*
AO090120000087	3632	5	2895493	2896131	639	*	10.95	11.08	10.8	0.28	0.000145	0.000339	promoter-TSS (AO090120000087)	-913	AO090120000087	-0.121203	0.730674	*
AO090120000085	5097	5	2882061	2882772	712	*	9.99	10.1	9.87	0.23	0.0139	0.0232	promoter-TSS (AO090120000085)	-511	AO090120000085	0.388717	0.0155132	*
AO090120000083	3331	5	2873513	2874522	1010	*	11.12	11.25	10.98	0.27	4.1e-05	0.000105	promoter-TSS (AO090120000083)	-412	AO090120000083	0.193518	0.0276938	*
AO090120000080	893	5	2862164	2864324	2161	*	13.28	13.49	13.03	0.45	3.51e-18	3.35e-17	promoter-TSS (AO090120000080)	-639	AO090120000080	-0.123571	0.0609116	*
AO090120000079	999	5	2861278	2861794	517	*	10.9	11.16	10.59	0.58	7.78e-17	6.63e-16	promoter-TSS (AO090120000079)	-224	AO090120000079	0.859967	3.83498e-07	*
AO090120000076	3814	5	2857409	2857864	456	*	9.66	9.82	9.48	0.33	0.000299	0.000668	promoter-TSS (AO090120000075)	37	AO090120000076	0.765289	0.222063	*
AO090120000068	332	5	2843286	2845032	1747	*	12.49	12.74	12.18	0.56	2.16e-30	5.55e-29	promoter-TSS (AO090120000068)	-950	AO090120000068	1.79045	3.8063e-165	Up
AO090120000058	2571	5	2815178	2815935	758	*	10.95	11.13	10.74	0.39	4.09e-07	1.36e-06	promoter-TSS (AO090120000058)	-729	AO090120000058	1.5193	3.04686e-05	Up
AO090120000053	3359	5	2801362	2801894	533	*	9.84	9.65	10.01	-0.36	4.59e-05	0.000116	promoter-TSS (AO090120000053)	-200	AO090120000053	-1.87637	7.54914e-79	Down
AO090120000050	1469	5	2795280	2796192	913	*	10.31	9.99	10.58	-0.59	1.38e-12	7.99e-12	promoter-TSS (AO090120000050)	-770	AO090120000050	-0.933831	0.3877	*
AO090120000046	1749	5	2789659	2790658	1000	*	10.9	11.1	10.67	0.43	1.19e-10	5.78e-10	promoter-TSS (AO090120000046)	-401	AO090120000046	0.569306	0.0898669	*
AO090120000040	4154	5	2779961	2780398	438	*	9.82	9.96	9.66	0.3	0.00107	0.00219	promoter-TSS (AO090120000040)	-124	AO090120000040	0.767107	8.59167e-18	*
AO090120000039	4647	5	2777002	2777679	678	*	10.92	11.02	10.81	0.21	0.00429	0.00787	promoter-TSS (AO090120000039)	-277	AO090120000039	0.655066	2.2449e-10	*
AO090120000027	4728	5	2757690	2758630	941	*	11.06	11.15	10.96	0.19	0.0053	0.00954	promoter-TSS (AO090120000027)	-338	AO090120000027	0.881577	5.42954e-13	*
AO090120000018	1600	5	2727986	2728748	763	*	10.22	10.48	9.91	0.57	1.08e-11	5.72e-11	promoter-TSS (AO090120000018)	-860	AO090120000018	1.28606	0.0622233	*
AO090120000017	4320	5	2726274	2727217	944	*	11.16	11.25	11.06	0.19	0.00174	0.00343	promoter-TSS (AO090120000017)	-402	AO090120000017	0.594277	0.0611335	*
AO090120000009	3106	5	2713999	2715002	1004	*	10.65	10.82	10.45	0.37	1.23e-05	3.36e-05	promoter-TSS (AO090120000009)	-399	AO090120000009	-0.388631	0.228802	*
AO090120000001	5337	5	2693354	2693587	234	*	8.69	8.54	8.83	-0.28	0.0232	0.037	promoter-TSS (AO090120000001)	-720	AO090120000001	-0.2988	0.810263	*
AO090113t00001	988	5	4195714	4196399	686	*	10.57	10.84	10.22	0.62	4.92e-17	4.24e-16	promoter-TSS (AO090113t00001)	47	AO090113t00001	#N/A	#N/A	#N/A
AO090113000188	3519	5	4487156	4487904	749	*	10.88	11	10.74	0.27	8.89e-05	0.000215	promoter-TSS (AO090113000187)	-334	AO090113000188	-0.297974	0.260626	*
AO090113000167	4079	5	4432802	4433499	698	*	10.19	10.05	10.32	-0.27	0.000851	0.00178	promoter-TSS (AO090113000167)	-631	AO090113000167	0.260187	0.703537	*
AO090113000146	5268	5	4393938	4394228	291	*	8.47	8.31	8.62	-0.32	0.0202	0.0326	promoter-TSS (AO090113000146)	-25	AO090113000146	-0.732008	0.505774	*
AO090113000141	4842	5	4381832	4383391	1560	*	11.98	12.04	11.91	0.14	0.00728	0.0128	promoter-TSS (AO090113000141)	-785	AO090113000141	-0.00703242	0.985909	*
AO090113000129	1284	5	4347449	4348718	1270	*	11.98	12.16	11.77	0.39	4.09e-14	2.71e-13	promoter-TSS (AO090113000129)	-556	AO090113000129	-0.145616	0.0396467	*
AO090113000120	1152	5	4333961	4336105	2145	*	12.79	12.97	12.59	0.38	2.98e-15	2.2e-14	promoter-TSS (AO090113000120)	-338	AO090113000120	0.899752	2.13876e-15	*
AO090113000116	1701	5	4322880	4324271	1392	*	12.15	12.31	11.98	0.33	7.16e-11	3.58e-10	promoter-TSS (AO090113000116)	-814	AO090113000116	-1.10494	8.82468e-46	Down
AO090113000114	3701	5	4318708	4319139	432	*	9.38	9.56	9.17	0.39	0.000188	0.000433	promoter-TSS (AO090113000114)	-159	AO090113000114	0.575795	4.80624e-06	*
AO090113000110	1608	5	4313052	4313869	818	*	11.11	11.32	10.87	0.45	1.31e-11	6.91e-11	promoter-TSS (AO090113000110)	-367	AO090113000110	0.165841	0.0979772	*
AO090113000109	4830	5	4311308	4311685	378	*	9	9.15	8.84	0.31	0.00709	0.0125	promoter-TSS (AO090113000109)	27	AO090113000109	-0.52734	0.0455703	*
AO090113000107	2598	5	4307199	4307628	430	*	8.66	8.3	8.94	-0.64	5.02e-07	1.65e-06	promoter-TSS (AO090113000107)	-360	AO090113000107	-0.676786	0.3636	*
AO090113000104	1790	5	4302556	4303065	510	*	9.89	10.15	9.57	0.58	2.3e-10	1.09e-09	promoter-TSS (AO090113000104)	-164	AO090113000104	-1.13285	3.79147e-42	Down
AO090113000097	5492	5	4284181	4284732	552	*	10.31	10.39	10.23	0.17	0.0316	0.049	promoter-TSS (AO090113000097)	-202	AO090113000097	-0.508769	0.378358	*
AO090113000090	3399	5	4264882	4265359	478	*	10.11	10.28	9.92	0.37	5.4e-05	0.000135	promoter-TSS (AO090113000090)	-396	AO090113000090	-1.90784	3.8833e-19	Down
AO090113000088	2927	5	4261477	4261919	443	*	9.42	9.17	9.63	-0.46	4.3e-06	1.25e-05	promoter-TSS (AO090113000088)	-157	AO090113000088	-0.936161	0.0788112	*
AO090113000086	1926	5	4255143	4255771	629	*	10.73	10.93	10.5	0.43	9.57e-10	4.23e-09	promoter-TSS (AO090113000085)	-158	AO090113000086	0.417306	0.20699	*
AO090113000084	1392	5	4254004	4254553	550	*	9.66	9.97	9.27	0.69	3.36e-13	2.05e-12	promoter-TSS (AO090113000084)	-295	AO090113000084	1.52192	1.2658e-31	Up
AO090113000083	4005	5	4249989	4250988	1000	*	10.52	10.65	10.37	0.27	0.000667	0.00142	promoter-TSS (AO090113000083)	-443	AO090113000083	0.00238958	0.982215	*
AO090113000082	4028	5	4248643	4249116	474	*	9.47	9.63	9.29	0.34	0.000724	0.00153	promoter-TSS (AO090113000082)	-402	AO090113000082	1.18508	0.258307	*
AO090113000080	1122	5	4245018	4245862	845	*	11.23	11.48	10.93	0.55	1.14e-15	8.66e-15	promoter-TSS (AO090113000080)	-322	AO090113000080	-0.888279	3.54611e-28	*
AO090113000073	4470	5	4225911	4226515	605	*	9.65	9.79	9.51	0.28	0.00273	0.00519	promoter-TSS (AO090113000073)	-234	AO090113000073	-1.00027	0.00763596	Down
AO090113000066	4248	5	4210552	4210723	172	*	8.44	8.21	8.64	-0.43	0.00143	0.00287	promoter-TSS (AO090113000066)	-171	AO090113000066	-0.257447	0.332214	*
AO090113t00002	1190	5	4205114	4206126	1013	*	10.54	10.8	10.21	0.59	6.31e-15	4.51e-14	promoter-TSS (AO090113000065)	214	AO090113t00002	#N/A	#N/A	#N/A
AO090113000064	2017	5	4204155	4204648	494	*	9.69	9.95	9.36	0.59	2.77e-09	1.17e-08	promoter-TSS (AO090113000064)	-337	AO090113000064	0.846139	0.359157	*
AO090113000062	422	5	4198237	4199404	1168	*	11.55	11.83	11.2	0.63	4.67e-27	9.41e-26	promoter-TSS (AO090113000063)	-700	AO090113000062	0.6388	4.57783e-12	*
AO090113000054	2051	5	4173355	4174122	768	*	9.96	9.68	10.19	-0.51	3.96e-09	1.64e-08	promoter-TSS (AO090113000054)	-478	AO090113000054	-1.08359	0.134895	*
AO090113000050	5038	5	4162992	4163519	528	*	10.02	10.12	9.9	0.22	0.0117	0.0198	promoter-TSS (AO090113000050)	-128	AO090113000050	-0.0795969	0.881982	*
AO090113000038	3122	5	4128938	4130114	1177	*	11.61	11.75	11.46	0.29	1.37e-05	3.74e-05	promoter-TSS (AO090113000038)	-845	AO090113000038	-3.39376	1.07275e-44	Down
AO090113000021	2251	5	4098500	4099937	1438	*	11.9	12.03	11.74	0.29	2.61e-08	9.87e-08	promoter-TSS (AO090113000021)	-976	AO090113000021	-1.18741	0.23631	*
AO090113000006	5416	5	4061832	4062374	543	*	10.05	10.13	9.95	0.18	0.027	0.0425	promoter-TSS (AO090113000006)	-160	AO090113000006	0.634801	2.61164e-10	*
AO090113000003	4717	5	4058045	4058612	568	*	9.78	9.91	9.64	0.27	0.00514	0.00928	promoter-TSS (AO090113000003)	-118	AO090113000003	0.0251957	0.870505	*
AO090113000001	3773	5	4049587	4049850	264	*	9.42	9.59	9.22	0.36	0.000261	0.000588	promoter-TSS (AO090113000001)	-819	AO090113000001	-0.218395	0.0951914	*
AO090103t00010	1988	8	309362	310181	820	*	10.47	10.69	10.2	0.49	2.23e-09	9.55e-09	promoter-TSS (AO090103t00010)	-29	AO090103t00010	#N/A	#N/A	#N/A
AO090103t00009	215	8	403378	406610	3233	*	13.68	13.95	13.36	0.59	3.28e-36	1.3e-34	promoter-TSS (AO090103t00009)	-263	AO090103t00009	#N/A	#N/A	#N/A
AO090103t00008	2177	8	456471	457516	1046	*	11	11.2	10.77	0.43	1.4e-08	5.48e-08	promoter-TSS (AO090103t00008)	-34	AO090103t00008	#N/A	#N/A	#N/A
AO090103t00006	1675	8	633848	634883	1036	*	10.99	11.2	10.75	0.46	4.73e-11	2.41e-10	promoter-TSS (AO090103t00006)	-120	AO090103t00006	#N/A	#N/A	#N/A
AO090103t00003	177	8	1146508	1149644	3137	*	12.66	12.93	12.32	0.61	1.65e-38	7.91e-37	promoter-TSS (AO090103t00003)	-361	AO090103t00003	#N/A	#N/A	#N/A
AO090103000495	1170	8	38345	39057	713	*	10.24	10.52	9.89	0.63	4.04e-15	2.94e-14	promoter-TSS (AO090103000494)	-218	AO090103000495	1.83286	2.66526e-68	Up
AO090103000486	3479	8	57081	57965	885	*	10.72	10.87	10.56	0.31	7.56e-05	0.000185	promoter-TSS (AO090103000486)	-696	AO090103000486	-0.0123939	0.980966	*
AO090103000485	1772	8	58622	59619	998	*	10.65	10.87	10.39	0.49	1.63e-10	7.83e-10	promoter-TSS (AO090103000485)	-470	AO090103000485	0.387884	0.0836411	*
AO090103000482	5374	8	65423	65628	206	*	8.48	8.31	8.62	-0.31	0.0252	0.0399	promoter-TSS (AO090103000482)	-952	AO090103000482	0.378924	0.73709	*
AO090103000479	3450	8	72183	73513	1331	*	11.67	11.78	11.55	0.23	6.79e-05	0.000168	promoter-TSS (AO090103000479)	-871	AO090103000479	0.167237	0.472414	*
AO090103000478	3610	8	78868	79177	310	*	8.74	8.95	8.48	0.48	0.000138	0.000325	promoter-TSS (AO090103000478)	-536	AO090103000478	-1.60479	0.0381628	Down
AO090103000469	5240	8	90225	90853	629	*	10.53	10.62	10.44	0.18	0.0194	0.0315	promoter-TSS (AO090103000469)	-82	AO090103000469	0.572183	0.0773335	*
AO090103000466	5380	8	97331	97690	360	*	8.93	8.79	9.05	-0.26	0.0255	0.0403	promoter-TSS (AO090103000466)	-647	AO090103000466	-0.485269	0.693686	*
AO090103000463	4167	8	105631	106257	627	*	10.57	10.69	10.44	0.24	0.00111	0.00226	promoter-TSS (AO090103000463)	-460	AO090103000463	0.941045	0.146351	*
AO090103000456	1781	8	121063	122136	1074	*	11.69	11.86	11.49	0.37	1.9e-10	9.1e-10	promoter-TSS (AO090103000456)	-516	AO090103000456	-2.20346	3.3981e-135	Down
AO090103000451	741	8	128023	129592	1570	*	12	12.23	11.74	0.48	1.87e-20	2.15e-19	promoter-TSS (AO090103000452)	-576	AO090103000451	-0.545677	2.58507e-10	*
AO090103000444	4516	8	145452	145994	543	*	10.6	10.71	10.47	0.24	0.00315	0.00593	promoter-TSS (AO090103000444)	-166	AO090103000444	0.386315	7.13435e-05	*
AO090103000443	2654	8	152348	152987	640	*	10.26	10.44	10.06	0.39	7.2e-07	2.31e-06	promoter-TSS (AO090103000443)	-247	AO090103000443	0.23948	0.00379896	*
AO090103000442	3131	8	154519	155396	878	*	10.6	10.75	10.42	0.33	1.48e-05	4.01e-05	promoter-TSS (AO090103000442)	-433	AO090103000442	-0.688649	0.00112783	*
AO090103000437	3702	8	164034	165881	1848	*	11.72	11.62	11.82	-0.2	0.000188	0.000433	promoter-TSS (AO090103000437)	-88	AO090103000437	-0.512377	0.675972	*
AO090103000415	2311	8	212681	212927	247	*	8.46	8	8.81	-0.82	4.58e-08	1.69e-07	promoter-TSS (AO090103000415)	-933	AO090103000415	-1.89385	2.23575e-07	Down
AO090103000414	4880	8	223364	223713	350	*	9.06	8.9	9.2	-0.3	0.00813	0.0142	promoter-TSS (AO090103000414)	-293	AO090103000414	-0.0552048	0.956466	*
AO090103000410	5142	8	228144	228799	656	*	10.49	10.58	10.38	0.2	0.0156	0.0258	promoter-TSS (AO090103000410)	-202	AO090103000410	0.619846	3.44877e-13	*
AO090103000408	3820	8	233619	234383	765	*	10.4	10.54	10.25	0.29	0.000307	0.000684	promoter-TSS (AO090103000408)	-344	AO090103000408	0.670441	1.30437e-15	*
AO090103000407	2260	8	235287	237410	2124	*	12.53	12.68	12.37	0.31	2.79e-08	1.05e-07	promoter-TSS (AO090103000407)	-900	AO090103000407	0.428653	9.74219e-07	*
AO090103000403	4462	8	243122	243868	747	*	10.99	11.09	10.89	0.21	0.00266	0.00507	promoter-TSS (AO090103000403)	-335	AO090103000403	1.18805	8.26719e-18	Up
AO090103000399	2809	8	254532	255365	834	*	10.93	11.07	10.76	0.31	1.98e-06	6.01e-06	promoter-TSS (AO090103000399)	-281	AO090103000399	-0.0421498	0.713318	*
AO090103t00011	920	8	276443	276882	440	*	10.68	10.95	10.34	0.61	7.17e-18	6.64e-17	promoter-TSS (AO090103000387)	159	AO090103t00011	#N/A	#N/A	#N/A
AO090103000384	1458	8	281693	282419	727	*	11.63	11.83	11.39	0.44	1.04e-12	6.09e-12	promoter-TSS (AO090103000385)	-162	AO090103000384	-1.053	1.02331e-39	Down
AO090103000383	1063	8	283118	284168	1051	*	11.91	12.13	11.66	0.47	3.38e-16	2.7e-15	promoter-TSS (AO090103000383)	-572	AO090103000383	-0.275884	0.0186157	*
AO090103000367	3785	8	320233	321267	1035	*	11.3	11.41	11.17	0.24	0.000273	0.000613	promoter-TSS (AO090103000367)	-455	AO090103000367	-0.571951	5.5084e-09	*
AO090103000362	3709	8	330090	330567	478	*	10.06	10.21	9.9	0.31	0.000196	0.000449	promoter-TSS (AO090103000362)	-199	AO090103000362	0.0928375	0.751852	*
AO090103000346	2939	8	384918	385691	774	*	10.96	11.11	10.8	0.31	4.6e-06	1.33e-05	promoter-TSS (AO090103000346)	-235	AO090103000346	0.416371	0.0994167	*
AO090103000343	3052	8	393358	393936	579	*	10.29	10.45	10.1	0.35	8.89e-06	2.48e-05	promoter-TSS (AO090103000343)	-463	AO090103000343	3.43741	6.2633e-254	Up
AO090103000342	4247	8	397246	398178	933	*	11.45	11.54	11.35	0.19	0.00142	0.00285	promoter-TSS (AO090103000341)	-485	AO090103000342	-1.34675	5.77794e-95	Down
AO090103000334	3894	8	422892	423832	941	*	12	12.11	11.89	0.22	0.000419	0.000916	promoter-TSS (AO090103000334)	-676	AO090103000334	1.87501	1.226e-16	Up
AO090103000332	2008	8	425336	425794	459	*	10.67	10.88	10.43	0.45	2.64e-09	1.12e-08	promoter-TSS (AO090103000333)	-284	AO090103000332	0.636971	1.29189e-18	*
AO090103000331	675	8	428802	429658	857	*	11	11.28	10.66	0.62	1.25e-21	1.58e-20	promoter-TSS (AO090103000331)	-72	AO090103000331	-0.138945	0.120601	*
AO090103000329	3812	8	435007	436139	1133	*	11.51	11.61	11.4	0.21	0.000298	0.000666	promoter-TSS (AO090103000329)	-499	AO090103000329	-0.797411	3.30721e-14	*
AO090103000322	1005	8	449522	450481	960	*	11.73	11.95	11.47	0.48	8.82e-17	7.47e-16	promoter-TSS (AO090103000322)	-679	AO090103000322	0.824918	0.000553192	*
AO090103000322	3944	8	450656	451219	564	*	9.91	10.05	9.75	0.3	0.00055	0.00119	promoter-TSS (AO090103000321)	257	AO090103000322	0.824918	0.000553192	*
AO090103000320	5065	8	452469	453058	590	*	10.19	10.29	10.08	0.2	0.0128	0.0216	promoter-TSS (AO090103000320)	-469	AO090103000320	0.434362	1.47385e-06	*
AO090103000308	2498	8	483166	483473	308	*	9.39	9.63	9.1	0.53	2.18e-07	7.42e-07	promoter-TSS (AO090103000308)	-133	AO090103000308	1.99033	5.50327e-36	Up
AO090103000307	737	8	484363	485633	1271	*	12.02	12.26	11.73	0.53	1.48e-20	1.71e-19	promoter-TSS (AO090103000307)	-509	AO090103000307	1.17278	1.36901e-14	Up
AO090103000290	3068	8	524991	525519	529	*	10.46	10.62	10.27	0.35	9.53e-06	2.65e-05	promoter-TSS (AO090103000290)	-376	AO090103000290	-0.148181	0.914143	*
AO090103000287	2624	8	531779	532577	799	*	10.64	10.81	10.44	0.36	5.96e-07	1.93e-06	promoter-TSS (AO090103000287)	-586	AO090103000287	-0.998295	0.0732867	*
AO090103000284	2543	8	539181	539555	375	*	8.56	8.85	8.19	0.66	3.26e-07	1.09e-06	promoter-TSS (AO090103000284)	-788	AO090103000284	0.0973983	0.776956	*
AO090103000275	4869	8	561352	561819	468	*	9.21	9.34	9.06	0.29	0.00782	0.0137	promoter-TSS (AO090103000275)	-522	AO090103000275	-0.620741	0.123594	*
AO090103000264	4662	8	591311	591494	184	*	8.37	8.16	8.56	-0.4	0.00445	0.00813	promoter-TSS (AO090103000264)	-222	AO090103000264	-0.333202	0.651283	*
AO090103000243	4457	8	644092	644467	376	*	8.78	8.59	8.95	-0.36	0.00262	0.00501	promoter-TSS (AO090103000243)	-346	AO090103000243	-1.39454	0.167072	*
AO090103000221	4664	8	708850	709153	304	*	8.36	8.15	8.55	-0.4	0.00453	0.00827	promoter-TSS (AO090103000220)	202	AO090103000221	-1.89437	0.0164019	Down
AO090103000216	1920	8	721936	723229	1294	*	12.04	12.2	11.85	0.35	8.89e-10	3.94e-09	promoter-TSS (AO090103000216)	-556	AO090103000216	1.28605	3.06909e-70	Up
AO090103000214	5217	8	729702	730072	371	*	9.6	9.7	9.48	0.23	0.0183	0.0299	promoter-TSS (AO090103000214)	-391	AO090103000214	-2.14015	6.07725e-21	Down
AO090103000207	3511	8	752340	753025	686	*	10.64	10.49	10.77	-0.28	8.6e-05	0.000209	promoter-TSS (AO090103000206)	380	AO090103000207	-0.307866	0.801992	*
AO090103000193	3722	8	778931	779463	533	*	10.11	10.28	9.92	0.35	0.000204	0.000466	promoter-TSS (AO090103000193)	-539	AO090103000193	-0.704887	0.553612	*
AO090103000187	2253	8	787388	788654	1267	*	11.04	11.22	10.84	0.38	2.64e-08	9.96e-08	promoter-TSS (AO090103000187)	-445	AO090103000187	-0.551286	0.651283	*
AO090103000170	4879	8	826200	827092	893	*	10.64	10.74	10.54	0.2	0.00808	0.0141	promoter-TSS (AO090103000170)	-525	AO090103000170	-1.58053	7.83407e-20	Down
AO090103000165	3178	8	844261	845321	1061	*	10.39	10.54	10.22	0.32	1.81e-05	4.85e-05	promoter-TSS (AO090103000165)	-354	AO090103000165	-1.36799	4.08855e-53	Down
AO090103000160	4319	8	856686	857488	803	*	9.83	9.68	9.96	-0.28	0.00174	0.00343	promoter-TSS (AO090103000160)	-160	AO090103000160	-0.68632	0.511814	*
AO090103000157	3467	8	861776	862037	262	*	8.3	7.98	8.56	-0.57	7.18e-05	0.000176	promoter-TSS (AO090103000157)	-561	AO090103000157	-1.7536	0.0816337	*
AO090103000142	5108	8	896409	896714	306	*	9.17	9.3	9.03	0.27	0.0143	0.0239	promoter-TSS (AO090103000142)	-170	AO090103000142	0.152576	0.578614	*
AO090103000139	4713	8	901271	901763	493	*	9.74	9.88	9.59	0.28	0.00501	0.00905	promoter-TSS (AO090103000139)	-110	AO090103000139	1.00788	2.36284e-06	Up
AO090103000138	2179	8	904466	905531	1066	*	11.39	11.57	11.17	0.4	1.42e-08	5.56e-08	promoter-TSS (AO090103000138)	-242	AO090103000138	0.141588	0.289607	*
AO090103000136	1425	8	909699	911475	1777	*	11.79	11.99	11.55	0.44	5.15e-13	3.08e-12	promoter-TSS (AO090103000136)	-354	AO090103000136	0.53531	3.65732e-09	*
AO090103000133	2510	8	915451	915982	532	*	10.16	10.36	9.93	0.44	2.41e-07	8.17e-07	promoter-TSS (AO090103000133)	-325	AO090103000133	-0.213049	0.332884	*
AO090103000132	635	8	917438	918400	963	*	11.78	12.03	11.47	0.55	2.35e-22	3.16e-21	promoter-TSS (AO090103000132)	-372	AO090103000132	0.749804	4.58514e-28	*
AO090103000118	3869	8	962375	962699	325	*	9.49	9.67	9.29	0.38	0.000376	0.000827	promoter-TSS (AO090103000118)	-273	AO090103000118	0.563146	0.445585	*
AO090103000117	342	8	965385	967021	1637	*	12.05	12.33	11.7	0.62	6.61e-30	1.65e-28	promoter-TSS (AO090103000117)	-895	AO090103000117	1.55646	1.75767e-34	Up
AO090103000109	1540	8	986012	987452	1441	*	11.94	12.11	11.74	0.37	5.12e-12	2.83e-11	promoter-TSS (AO090103000109)	-601	AO090103000109	0.43195	0.000584779	*
AO090103000108	3036	8	992442	993069	628	*	9.89	10.07	9.68	0.39	8.35e-06	2.34e-05	promoter-TSS (AO090103000108)	-725	AO090103000108	0.190249	0.724779	*
AO090103000105	4503	8	999213	999686	474	*	9.98	10.1	9.84	0.26	0.00304	0.00574	promoter-TSS (AO090103000104)	-706	AO090103000105	0.623202	0.08488	*
AO090103000095	4865	8	1017896	1018128	233	*	9.35	9.5	9.2	0.3	0.00776	0.0136	promoter-TSS (AO090103000095)	-227	AO090103000095	-3.74718	1.32506e-36	Down
AO090103000093	5471	8	1023618	1024226	609	*	9.54	9.43	9.64	-0.21	0.0306	0.0476	promoter-TSS (AO090103000093)	-556	AO090103000093	1.68278	4.09464e-11	Up
AO090103000092	2953	8	1027322	1027853	532	*	9.78	9.97	9.55	0.41	4.85e-06	1.4e-05	promoter-TSS (AO090103000092)	-365	AO090103000092	2.37952	2.84773e-43	Up
AO090103000091	1495	8	1029357	1031632	2276	*	12.01	12.19	11.82	0.37	2.24e-12	1.28e-11	promoter-TSS (AO090103000090)	698	AO090103000091	-0.234989	0.707201	*
AO090103000084	985	8	1043457	1044843	1387	*	11.96	12.17	11.7	0.47	4.53e-17	3.91e-16	promoter-TSS (AO090103000084)	-883	AO090103000084	-0.679907	0.217838	*
AO090103000082	1555	8	1046711	1047766	1056	*	12.23	12.4	12.04	0.36	6.02e-12	3.3e-11	promoter-TSS (AO090103000082)	-578	AO090103000082	-0.516177	7.84318e-16	*
AO090103000078	490	8	1056022	1058549	2528	*	12.47	12.71	12.2	0.51	2.63e-25	4.58e-24	promoter-TSS (AO090103000078)	-262	AO090103000078	-1.33266	0.0197228	Down
AO090103t00005	1210	8	1062346	1063553	1208	*	11.74	11.95	11.49	0.46	9.49e-15	6.67e-14	promoter-TSS (AO090103000075)	343	AO090103t00005	#N/A	#N/A	#N/A
AO090103000072	3100	8	1073835	1074651	817	*	10.44	10.61	10.25	0.36	1.17e-05	3.22e-05	promoter-TSS (AO090103000072)	-131	AO090103000072	0.788391	7.23768e-15	*
AO090103000069	5466	8	1076066	1076717	652	*	10.16	10.25	10.06	0.19	0.0301	0.0469	promoter-TSS (AO090103000069)	-127	AO090103000069	0.811413	9.48602e-21	*
AO090103000064	4701	8	1091087	1091839	753	*	10.85	10.94	10.75	0.2	0.00489	0.00885	promoter-TSS (AO090103000064)	-521	AO090103000064	-0.489007	0.00451904	*
AO090103000063	510	8	1093033	1094002	970	*	11.63	11.89	11.31	0.58	6.2e-25	1.03e-23	promoter-TSS (AO090103000063)	-600	AO090103000063	0.034653	0.848181	*
AO090103000056	430	8	1105707	1107497	1791	*	13.03	13.28	12.73	0.54	9.12e-27	1.81e-25	promoter-TSS (AO090103000056)	-985	AO090103000056	-0.610873	2.83625e-20	*
AO090103000053	4415	8	1111935	1112511	577	*	10.26	10.39	10.11	0.27	0.00231	0.00445	promoter-TSS (AO090103000053)	-320	AO090103000053	0.741202	4.49832e-15	*
AO090103000051	1631	8	1113197	1114557	1361	*	11.83	12	11.63	0.37	1.93e-11	1.01e-10	promoter-TSS (AO090103000051)	-570	AO090103000051	1.02201	1.09671e-44	Up
AO090103000050	4852	8	1116068	1116298	231	*	8.72	8.89	8.54	0.36	0.0075	0.0132	promoter-TSS (AO090103000050)	-196	AO090103000050	0.0535942	0.867166	*
AO090103000048	744	8	1118526	1119884	1359	*	12.01	12.23	11.75	0.48	2.09e-20	2.4e-19	promoter-TSS (AO090103000048)	-971	AO090103000048	1.25884	9.77819e-43	Up
AO090103t00001	453	8	1173677	1175034	1358	*	11.56	11.84	11.21	0.63	2.95e-26	5.55e-25	promoter-TSS (AO090103000034)	-327	AO090103t00001	#N/A	#N/A	#N/A
AO090103000032	852	8	1178120	1179127	1008	*	11.91	12.12	11.66	0.46	8.88e-19	8.88e-18	promoter-TSS (AO090103000032)	-652	AO090103000032	-1.0048	5.60473e-25	Down
AO090103000021	2233	8	1211900	1212956	1057	*	11.66	11.81	11.49	0.33	2.27e-08	8.65e-08	promoter-TSS (AO090103000022)	-478	AO090103000021	-0.535942	2.02656e-05	*
AO090103000019	950	8	1216429	1218005	1577	*	12.71	12.91	12.48	0.43	1.72e-17	1.55e-16	promoter-TSS (AO090103000020)	58	AO090103000019	0.21367	0.0468841	*
AO090103000018	1433	8	1225839	1227098	1260	*	12.21	12.4	12	0.4	6.73e-13	4e-12	promoter-TSS (AO090103000018)	-952	AO090103000018	0.952111	8.52814e-33	*
AO090103000011	3706	8	1244622	1245285	664	*	9.92	10.07	9.75	0.32	0.000192	0.000441	promoter-TSS (AO090103000011)	-196	AO090103000011	0.636019	4.6671e-16	*
AO090103000010	3172	8	1249075	1250912	1838	*	12.04	12.15	11.92	0.23	1.78e-05	4.77e-05	promoter-TSS (AO090103000010)	-838	AO090103000010	0.604228	3.1984e-07	*
AO090103000008	4782	8	1255387	1256139	753	*	10.42	10.52	10.31	0.21	0.00624	0.0111	promoter-TSS (AO090103000008)	-236	AO090103000008	0.281666	0.00148755	*
AO090103000007	750	8	1260918	1262511	1594	*	12.05	12.28	11.77	0.51	2.59e-20	2.94e-19	promoter-TSS (AO090103000007)	-634	AO090103000007	0.101889	0.151623	*
AO090103000005	3799	8	1264349	1264880	532	*	10.29	10.43	10.13	0.31	0.000285	0.000639	promoter-TSS (AO090103000005)	-100	AO090103000005	0.674593	2.20183e-13	*
AO090102t00010	1162	4	3184832	3185621	790	*	10.38	10.67	10.02	0.65	3.62e-15	2.65e-14	promoter-TSS (AO090102t00010)	84	AO090102t00010	#N/A	#N/A	#N/A
AO090102t00008	292	4	3599439	3600941	1503	*	11.38	11.7	10.97	0.73	7.14e-32	2.08e-30	promoter-TSS (AO090102t00009)	265	AO090102t00008	#N/A	#N/A	#N/A
AO090102t00007	223	4	3881808	3883626	1819	*	12.54	12.81	12.22	0.59	1.1e-35	4.18e-34	promoter-TSS (AO090102t00006)	120	AO090102t00007	#N/A	#N/A	#N/A
AO090102t00004	1188	4	4129134	4130262	1129	*	11.15	11.4	10.85	0.54	5.91e-15	4.24e-14	promoter-TSS (AO090102t00004)	-65	AO090102t00004	#N/A	#N/A	#N/A
AO090102t00003	151	4	4174949	4176677	1729	*	11.93	12.25	11.52	0.73	1.35e-40	7.63e-39	promoter-TSS (AO090102t00003)	-254	AO090102t00003	#N/A	#N/A	#N/A
AO090102t00001	2468	4	4373015	4373647	633	*	9.64	9.87	9.36	0.51	1.74e-07	6e-07	promoter-TSS (AO090102t00001)	48	AO090102t00001	#N/A	#N/A	#N/A
AO090102000651	4610	4	2762586	2764277	1692	*	11.19	11.28	11.09	0.19	0.00394	0.00727	promoter-TSS (AO090102000651)	-801	AO090102000651	0.0617669	0.609769	*
AO090102000649	5143	4	2770111	2770599	489	*	9.68	9.56	9.79	-0.23	0.0156	0.0259	promoter-TSS (AO090102000649)	-376	AO090102000649	-0.0485379	0.968273	*
AO090102000646	1361	4	2780528	2781965	1438	*	12.28	12.46	12.07	0.39	2.09e-13	1.31e-12	promoter-TSS (AO090102000647)	-567	AO090102000646	0.456703	0.00179522	*
AO090102000645	978	4	2786134	2787297	1164	*	11.09	11.33	10.79	0.54	3.87e-17	3.37e-16	promoter-TSS (AO090102000645)	-562	AO090102000645	0.463014	5.08587e-12	*
AO090102000640	1788	4	2801194	2802054	861	*	10.92	11.12	10.7	0.42	2.2e-10	1.05e-09	promoter-TSS (AO090102000639)	-296	AO090102000640	0.633007	1.19009e-05	*
AO090102000638	3189	4	2805597	2806325	729	*	10.96	11.1	10.81	0.29	1.88e-05	5.03e-05	promoter-TSS (AO090102000638)	-308	AO090102000638	0.262318	0.000845937	*
AO090102000637	1369	4	2807903	2808807	905	*	11.59	11.8	11.36	0.44	2.27e-13	1.41e-12	promoter-TSS (AO090102000637)	-566	AO090102000637	-1.31153	1.41728e-60	Down
AO090102000633	4718	4	2820765	2821784	1020	*	12.01	12.09	11.93	0.16	0.00514	0.00928	promoter-TSS (AO090102000633)	-722	AO090102000633	-0.131077	0.201407	*
AO090102000632	1153	4	2823922	2825341	1420	*	12.45	12.63	12.25	0.38	3.01e-15	2.22e-14	promoter-TSS (AO090102000632)	-476	AO090102000632	0.740676	1.85116e-21	*
AO090102000627	155	4	2833688	2835374	1687	*	12.51	12.79	12.17	0.63	2.69e-40	1.48e-38	promoter-TSS (AO090102000629)	-745	AO090102000627	0.125454	0.0997763	*
AO090102000626	2375	4	2837367	2838507	1141	*	12.1	12.25	11.95	0.3	8.03e-08	2.88e-07	promoter-TSS (AO090102000626)	-678	AO090102000626	1.38413	1.9764e-60	Up
AO090102000625	4540	4	2842515	2843062	548	*	10.12	10.23	9.99	0.24	0.00329	0.00617	promoter-TSS (AO090102000625)	-225	AO090102000625	0.529332	1.11022e-13	*
AO090102000622	2633	4	2850360	2851047	688	*	11.69	11.82	11.54	0.28	6.33e-07	2.05e-06	promoter-TSS (AO090102000622)	-266	AO090102000622	-0.630171	4.09596e-12	*
AO090102000619	3622	4	2860509	2860997	489	*	10.36	10.51	10.19	0.32	0.000142	0.000333	promoter-TSS (AO090102000619)	-655	AO090102000619	0.8604	9.29605e-29	*
AO090102000617	2084	4	2861857	2863490	1634	*	12.08	12.24	11.91	0.33	5.28e-09	2.16e-08	promoter-TSS (AO090102000617)	-752	AO090102000617	0.276458	0.0429519	*
AO090102000614	3289	4	2871256	2872153	898	*	10.47	10.62	10.31	0.31	3.28e-05	8.49e-05	promoter-TSS (AO090102000614)	-490	AO090102000614	0.338498	0.00521229	*
AO090102000609	3294	4	2882358	2882642	285	*	9.35	9.55	9.12	0.42	3.38e-05	8.74e-05	promoter-TSS (AO090102000609)	-255	AO090102000609	-0.102467	0.335687	*
AO090102000605	1564	4	2890794	2891783	990	*	11.12	11.33	10.87	0.47	6.35e-12	3.46e-11	promoter-TSS (AO090102000605)	-427	AO090102000605	0.608513	7.65519e-08	*
AO090102000604	506	4	2893143	2893902	760	*	10.49	10.84	10.02	0.82	4.74e-25	7.97e-24	promoter-TSS (AO090102000604)	-432	AO090102000604	-0.726953	0.00514441	*
AO090102000602	23	4	2895999	2897078	1080	*	11.85	12.25	11.3	0.95	2.81e-67	1.04e-64	promoter-TSS (AO090102000602)	-640	AO090102000602	1.48271	2.8619e-85	Up
AO090102000597	3488	4	2909260	2911201	1942	*	12.05	12.15	11.94	0.21	7.87e-05	0.000192	promoter-TSS (AO090102000597)	-850	AO090102000597	-0.535776	9.49329e-07	*
AO090102000593	5314	4	2917692	2917992	301	*	8.96	9.09	8.81	0.28	0.0222	0.0356	promoter-TSS (AO090102000594)	-62	AO090102000593	0.524313	2.16595e-09	*
AO090102000590	1525	4	2923349	2923921	573	*	10.28	10.56	9.95	0.61	4.24e-12	2.37e-11	promoter-TSS (AO090102000591)	-308	AO090102000590	0.229865	0.045088	*
AO090102000585	1794	4	2942597	2943018	422	*	10.74	10.94	10.51	0.44	2.44e-10	1.16e-09	promoter-TSS (AO090102000585)	-292	AO090102000585	0.739106	1.35813e-18	*
AO090102000584	2851	4	2943923	2944482	560	*	10.4	10.58	10.2	0.38	2.49e-06	7.42e-06	promoter-TSS (AO090102000584)	-337	AO090102000584	-1.89924	7.42366e-89	Down
AO090102000578	5183	4	2965455	2965668	214	*	9.18	9.31	9.05	0.26	0.017	0.028	promoter-TSS (AO090102000578)	-204	AO090102000578	0.357798	0.00563807	*
AO090102000576	3710	4	2970438	2971259	822	*	10.53	10.66	10.39	0.27	0.000196	0.00045	promoter-TSS (AO090102000576)	-366	AO090102000576	0.116038	0.547838	*
AO090102000571	1201	4	2979297	2980301	1005	*	11.32	11.53	11.06	0.47	7.46e-15	5.29e-14	promoter-TSS (AO090102000571)	-442	AO090102000571	-0.202701	0.0486546	*
AO090102000565	3593	4	2990617	2991454	838	*	10.66	10.79	10.52	0.28	0.000128	0.000302	promoter-TSS (AO090102000565)	-916	AO090102000565	-1.40354	3.63813e-05	Down
AO090102000564	2766	4	2997046	2997642	597	*	9.77	9.97	9.53	0.44	1.44e-06	4.44e-06	promoter-TSS (AO090102000564)	-490	AO090102000564	1.02429	2.48416e-11	Up
AO090102000560	2805	4	3003244	3003996	753	*	10.76	10.91	10.58	0.33	1.92e-06	5.83e-06	promoter-TSS (AO090102000560)	-809	AO090102000560	0.776175	1.54699e-05	*
AO090102000558	4519	4	3006693	3007370	678	*	10.7	10.8	10.6	0.21	0.00317	0.00598	promoter-TSS (AO090102000558)	-130	AO090102000558	0.31904	0.000249881	*
AO090102000557	4691	4	3008534	3009476	943	*	10.7	10.8	10.6	0.2	0.00476	0.00863	promoter-TSS (AO090102000557)	-373	AO090102000557	-0.351861	0.000381611	*
AO090102t00011	3811	4	3025814	3026572	759	*	10.46	10.6	10.31	0.28	0.000297	0.000664	promoter-TSS (AO090102000551)	121	AO090102t00011	#N/A	#N/A	#N/A
AO090102000543	2079	4	3050983	3051307	325	*	9.31	9.6	8.96	0.63	5.1e-09	2.09e-08	promoter-TSS (AO090102000543)	-536	AO090102000543	-0.511063	0.029218	*
AO090102000541	4210	4	3057049	3057726	678	*	10.59	10.7	10.47	0.23	0.00125	0.00254	promoter-TSS (AO090102000540)	-162	AO090102000541	-0.16829	0.277398	*
AO090102000535	3769	4	3072701	3073260	560	*	10.08	10.23	9.92	0.31	0.000257	0.00058	promoter-TSS (AO090102000536)	-194	AO090102000535	-0.830233	1.9562e-08	*
AO090102000532	4212	4	3080820	3081433	614	*	9.75	9.89	9.6	0.3	0.00127	0.00257	promoter-TSS (AO090102000532)	-175	AO090102000532	0.870135	1.77784e-20	*
AO090102000528	5385	4	3089495	3090023	529	*	10.48	10.56	10.38	0.18	0.0256	0.0405	promoter-TSS (AO090102000528)	-174	AO090102000528	0.202598	0.0911706	*
AO090102000527	4322	4	3094026	3095594	1569	*	11.5	11.59	11.41	0.18	0.00175	0.00344	promoter-TSS (AO090102000525)	-556	AO090102000527	0.432344	4.5829e-07	*
AO090102000522	4738	4	3105184	3105838	655	*	10.05	10.16	9.93	0.23	0.00543	0.00976	promoter-TSS (AO090102000522)	-25	AO090102000522	1.19429	2.18829e-23	Up
AO090102000521	847	4	3107064	3109106	2043	*	11.81	12.03	11.55	0.48	7.4e-19	7.44e-18	promoter-TSS (AO090102000521)	-773	AO090102000521	0.125913	0.197798	*
AO090102000517	707	4	3118731	3120195	1465	*	11.66	11.9	11.37	0.53	4.63e-21	5.57e-20	promoter-TSS (AO090102000517)	-678	AO090102000517	0.252177	0.005926	*
AO090102000514	5051	4	3127161	3128177	1017	*	10.57	10.66	10.48	0.18	0.0122	0.0206	promoter-TSS (AO090102000514)	54	AO090102000514	-0.0347127	0.956329	*
AO090102000506	3281	4	3148769	3149172	404	*	8.62	8.32	8.86	-0.54	3.13e-05	8.12e-05	promoter-TSS (AO090102000506)	-400	AO090102000506	-1.47759	1.29861e-05	Down
AO090102000502	2968	4	3166858	3167391	534	*	11.07	11.2	10.91	0.29	5.24e-06	1.5e-05	promoter-TSS (AO090102000502)	-328	AO090102000502	-0.262213	0.000758065	*
AO090102000497	2380	4	3177176	3178442	1267	*	12	12.13	11.85	0.28	8.29e-08	2.97e-07	promoter-TSS (AO090102000497)	-566	AO090102000497	-0.440633	7.56506e-11	*
AO090102000492	1109	4	3198859	3199466	608	*	11.02	11.27	10.72	0.55	8.5e-16	6.52e-15	promoter-TSS (AO090102000492)	-589	AO090102000492	-0.420256	0.00499956	*
AO090102000489	5249	4	3201719	3204461	2743	*	12.93	12.99	12.87	0.12	0.0195	0.0317	promoter-TSS (AO090102000489)	-111	AO090102000489	-0.562023	4.83929e-10	*
AO090102000488	5496	4	3206716	3207283	568	*	10.47	10.55	10.39	0.17	0.0321	0.0497	promoter-TSS (AO090102000488)	-497	AO090102000488	0.210925	0.0143458	*
AO090102000480	1836	4	3224704	3226260	1557	*	12.74	12.9	12.55	0.35	4.01e-10	1.86e-09	promoter-TSS (AO090102000480)	-793	AO090102000480	-0.970852	1.8525e-14	*
AO090102000476	1704	4	3240436	3242478	2043	*	12.24	12.4	12.05	0.35	7.4e-11	3.7e-10	promoter-TSS (AO090102000476)	-341	AO090102000476	-0.683955	4.02806e-15	*
AO090102000469	3364	4	3249633	3250127	495	*	9.43	9.21	9.62	-0.42	4.68e-05	0.000118	promoter-TSS (AO090102000469)	-445	AO090102000469	-1.22708	0.000301492	Down
AO090102000454	3902	4	3297888	3298465	578	*	8.99	8.75	9.19	-0.43	0.000434	0.000947	promoter-TSS (AO090102000454)	83	AO090102000454	-1.83131	2.37548e-16	Down
AO090102000449	4487	4	3308530	3308712	183	*	8.8	8.97	8.61	0.36	0.00289	0.00549	promoter-TSS (AO090102000449)	-139	AO090102000449	0.103297	0.848159	*
AO090102000445	3608	4	3319564	3320514	951	*	11.72	11.84	11.58	0.26	0.000137	0.000324	promoter-TSS (AO090102000445)	-78	AO090102000445	-0.168628	0.384743	*
AO090102000440	39	4	3343964	3344865	902	*	10.65	11.12	9.96	1.16	1.47e-56	3.22e-54	promoter-TSS (AO090102000440)	-608	AO090102000440	-1.49192	0.0216151	Down
AO090102000438	451	4	3351734	3352526	793	*	9.82	10.22	9.26	0.96	2.78e-26	5.25e-25	promoter-TSS (AO090102000438)	-615	AO090102000438	#N/A	#N/A	#N/A
AO090102000426	2746	4	3367434	3368119	686	*	8.06	8.39	7.63	0.76	1.28e-06	3.97e-06	promoter-TSS (AO090102000426)	-146	AO090102000426	-2.16078	9.43149e-07	Down
AO090102000425	827	4	3369575	3370722	1148	*	10	10.33	9.57	0.76	3.93e-19	4.05e-18	promoter-TSS (AO090102000425)	-773	AO090102000425	-0.0534795	0.956466	*
AO090102000424	3793	4	3374836	3375800	965	*	10.17	10.32	10	0.32	0.00028	0.000629	promoter-TSS (AO090102000424)	-537	AO090102000424	#N/A	#N/A	#N/A
AO090102000413	4440	4	3401237	3401914	678	*	10.89	11	10.77	0.23	0.00247	0.00474	promoter-TSS (AO090102000413)	-429	AO090102000413	-1.32452	1.14577e-10	Down
AO090102000402	1869	4	3424474	3425085	612	*	9.72	9.98	9.39	0.58	5.24e-10	2.39e-09	promoter-TSS (AO090102000402)	-801	AO090102000402	0.377953	0.54087	*
AO090102000400	1737	4	3426610	3427114	505	*	9.68	9.96	9.34	0.62	1.05e-10	5.17e-10	promoter-TSS (AO090102000401)	-214	AO090102000400	-0.992851	0.325491	*
AO090102000393	4445	4	3450501	3451517	1017	*	11.71	11.79	11.61	0.18	0.00251	0.0048	promoter-TSS (AO090102000393)	-575	AO090102000393	0.828032	3.37154e-24	*
AO090102000388	680	4	3464347	3466394	2048	*	13.07	13.29	12.81	0.49	1.78e-21	2.23e-20	promoter-TSS (AO090102000388)	-901	AO090102000388	-1.43258	3.31041e-94	Down
AO090102000387	4620	4	3467883	3468706	824	*	10.99	11.09	10.87	0.22	0.00405	0.00746	promoter-TSS (AO090102000387)	-454	AO090102000387	0.133018	0.231097	*
AO090102000382	5338	4	3486812	3488201	1390	*	11.43	11.51	11.35	0.15	0.0232	0.037	promoter-TSS (AO090102000382)	-954	AO090102000382	0.579562	0.162101	*
AO090102000378	940	4	3493312	3495040	1729	*	12.64	12.83	12.41	0.43	1.2e-17	1.09e-16	promoter-TSS (AO090102000378)	-465	AO090102000378	-2.33919	2.7174e-110	Down
AO090102000373	3027	4	3505992	3506955	964	*	11.32	11.46	11.18	0.28	7.94e-06	2.23e-05	promoter-TSS (AO090102000373)	-436	AO090102000373	0.36537	0.00043329	*
AO090102000372	694	4	3520252	3520988	737	*	10.79	11.08	10.42	0.66	2.72e-21	3.34e-20	promoter-TSS (AO090102000372)	-538	AO090102000372	0.46442	0.0181333	*
AO090102000370	2164	4	3523885	3525535	1651	*	12.26	12.41	12.08	0.33	1.14e-08	4.5e-08	promoter-TSS (AO090102000370)	-795	AO090102000370	-0.163939	0.324553	*
AO090102000368	3911	4	3532825	3533657	833	*	10.44	10.57	10.29	0.28	0.00045	0.000979	promoter-TSS (AO090102000368)	-463	AO090102000368	-0.0938536	0.535389	*
AO090102000366	1665	4	3538519	3539090	572	*	10.48	10.71	10.2	0.51	3.67e-11	1.88e-10	promoter-TSS (AO090102000366)	-207	AO090102000366	0.644752	1.03334e-13	*
AO090102000362	3920	4	3543379	3544138	760	*	10.9	11.02	10.77	0.25	0.000467	0.00102	promoter-TSS (AO090102000362)	-345	AO090102000362	0.420398	0.0468534	*
AO090102000361	4022	4	3545301	3546617	1317	*	11.98	12.06	11.89	0.18	0.000706	0.0015	promoter-TSS (AO090102000361)	-882	AO090102000361	0.249637	0.0114579	*
AO090102000359	2682	4	3554357	3555397	1041	*	10.94	11.1	10.76	0.34	8.61e-07	2.73e-06	promoter-TSS (AO090102000359)	-503	AO090102000359	0.797789	0.00950806	*
AO090102000354	4755	4	3564931	3565384	454	*	9.15	9.3	8.98	0.32	0.00575	0.0103	promoter-TSS (AO090102000354)	-143	AO090102000354	0.0639097	0.588887	*
AO090102000349	4611	4	3576704	3577638	935	*	10.99	11.09	10.9	0.19	0.00396	0.0073	promoter-TSS (AO090102000350)	-323	AO090102000349	0.386389	1.1987e-06	*
AO090102000345	1302	4	3586646	3587746	1101	*	11.26	11.49	10.98	0.51	6.73e-14	4.4e-13	promoter-TSS (AO090102000345)	-107	AO090102000345	-0.711278	1.08798e-09	*
AO090102000343	770	4	3589784	3591443	1660	*	12.34	12.57	12.07	0.49	3.97e-20	4.39e-19	promoter-TSS (AO090102000343)	-898	AO090102000343	1.29175	9.83574e-55	Up
AO090102000340	3330	4	3603320	3604033	714	*	10.34	10.5	10.17	0.33	4.08e-05	0.000104	promoter-TSS (AO090102000340)	-647	AO090102000340	-0.333202	0.651283	*
AO090102000339	3658	4	3605615	3606506	892	*	10.46	10.6	10.3	0.3	0.000164	0.000381	promoter-TSS (AO090102000339)	-342	AO090102000339	1.05695	3.01587e-47	Up
AO090102000316	4645	4	3687946	3688445	500	*	9.76	9.89	9.62	0.27	0.00427	0.00782	promoter-TSS (AO090102000316)	-200	AO090102000316	-0.0598132	0.941643	*
AO090102000313	4449	4	3693809	3694277	469	*	10.24	10.35	10.12	0.24	0.00255	0.00489	promoter-TSS (AO090102000313)	-828	AO090102000313	0.358801	0.176557	*
AO090102000310	3682	4	3698914	3699681	768	*	11.26	11.39	11.12	0.27	0.000178	0.000411	promoter-TSS (AO090102000310)	-215	AO090102000310	-0.25604	0.000558803	*
AO090102000309	1741	4	3703865	3705104	1240	*	12.04	12.22	11.84	0.38	1.09e-10	5.31e-10	promoter-TSS (AO090102000309)	-493	AO090102000309	0.596343	5.62288e-08	*
AO090102000303	5276	4	3715284	3715994	711	*	10.65	10.73	10.57	0.16	0.0204	0.033	promoter-TSS (AO090102000303)	-236	AO090102000303	0.560801	0.635576	*
AO090102000298	1306	4	3724452	3725158	707	*	11.25	11.48	10.99	0.49	7.45e-14	4.86e-13	promoter-TSS (AO090102000298)	-395	AO090102000298	1.6727	1.33704e-33	Up
AO090102000296	3155	4	3728843	3729331	489	*	9.46	9.67	9.23	0.44	1.62e-05	4.38e-05	promoter-TSS (AO090102000296)	-611	AO090102000296	0.115749	0.72775	*
AO090102000295	3924	4	3730463	3730726	264	*	8.84	9.2	8.35	0.85	0.000481	0.00104	promoter-TSS (AO090102000295)	-183	AO090102000295	0.607764	0.056525	*
AO090102000294	419	4	3732638	3733774	1137	*	11.4	11.68	11.04	0.64	3.75e-27	7.61e-26	promoter-TSS (AO090102000294)	-380	AO090102000294	-0.579242	2.35504e-11	*
AO090102000293	1683	4	3736662	3737049	388	*	10.43	10.66	10.15	0.51	5.39e-11	2.73e-10	promoter-TSS (AO090102000293)	-391	AO090102000293	0.817548	9.0958e-13	*
AO090102000290	504	4	3739413	3740534	1122	*	11.62	11.9	11.27	0.63	4.7e-25	7.93e-24	promoter-TSS (AO090102000290)	-560	AO090102000290	-0.0635174	0.651283	*
AO090102000288	1248	4	3741679	3742922	1244	*	12.16	12.35	11.94	0.41	1.85e-14	1.26e-13	promoter-TSS (AO090102000288)	-864	AO090102000288	-0.490364	1.86004e-08	*
AO090102000287	4811	4	3746961	3747466	506	*	10.21	10.31	10.1	0.22	0.00668	0.0118	promoter-TSS (AO090102000287)	-275	AO090102000287	1.16397	0.00486027	Up
AO090102000282	3470	4	3758655	3759405	751	*	10.99	11.12	10.85	0.26	7.25e-05	0.000178	promoter-TSS (AO090102000282)	-895	AO090102000282	-0.653994	0.170683	*
AO090102000276	2453	4	3772868	3773908	1041	*	11.23	11.39	11.05	0.34	1.56e-07	5.41e-07	promoter-TSS (AO090102000275)	-117	AO090102000276	0.522551	8.56414e-08	*
AO090102000274	2080	4	3777610	3779732	2123	*	12.61	12.77	12.44	0.33	5.13e-09	2.1e-08	promoter-TSS (AO090102000274)	-986	AO090102000274	1.10791	6.19341e-33	Up
AO090102000272	3249	4	3785325	3786484	1160	*	11.19	11.32	11.05	0.27	2.57e-05	6.74e-05	promoter-TSS (AO090102000272)	-486	AO090102000272	-0.980442	6.20976e-31	*
AO090102000263	1466	4	3827355	3828031	677	*	10.02	10.3	9.68	0.62	1.26e-12	7.3e-12	promoter-TSS (AO090102000263)	-326	AO090102000263	1.431	4.19376e-05	Up
AO090102000259	2430	4	3848008	3848828	821	*	11.13	11.29	10.94	0.36	1.35e-07	4.72e-07	promoter-TSS (AO090102000259)	-791	AO090102000259	-1.14476	0.0240767	Down
AO090102000257	2108	4	3856757	3857537	781	*	10.51	10.72	10.27	0.45	6.26e-09	2.53e-08	promoter-TSS (AO090102000257)	-517	AO090102000257	-0.362466	0.0127315	*
AO090102000252	1242	4	3867239	3867643	405	*	10.94	11.18	10.66	0.52	1.74e-14	1.19e-13	promoter-TSS (AO090102000252)	-385	AO090102000252	1.37334	1.48239e-49	Up
AO090102000251	5454	4	3870669	3871550	882	*	10.83	10.9	10.75	0.15	0.0291	0.0454	promoter-TSS (AO090102000249)	-167	AO090102000251	-0.536292	1.63415e-07	*
AO090102000245	2304	4	3884356	3885310	955	*	11.3	11.46	11.12	0.34	4.22e-08	1.56e-07	promoter-TSS (AO090102000245)	-189	AO090102000245	0.205228	0.12463	*
AO090102000243	929	4	3890529	3892248	1720	*	13.07	13.29	12.82	0.47	9.19e-18	8.42e-17	promoter-TSS (AO090102000243)	-466	AO090102000243	-0.781128	0.419524	*
AO090102000233	3563	4	3924247	3924534	288	*	8.72	8.94	8.45	0.48	0.000107	0.000255	promoter-TSS (AO090102000234)	249	AO090102000233	0.41269	2.01919e-05	*
AO090102000231	3065	4	3927260	3927848	589	*	10.1	10.28	9.89	0.39	9.38e-06	2.61e-05	promoter-TSS (AO090102000231)	-677	AO090102000231	-0.834392	4.06094e-09	*
AO090102000226	1534	4	3939117	3940442	1326	*	11.43	11.62	11.21	0.41	4.92e-12	2.73e-11	promoter-TSS (AO090102000226)	-61	AO090102000226	-0.19565	0.014578	*
AO090102000224	1533	4	3943003	3944176	1174	*	10.95	11.17	10.68	0.49	4.79e-12	2.66e-11	promoter-TSS (AO090102000224)	-652	AO090102000224	-1.27162	8.88067e-23	Down
AO090102000223	4187	4	3946129	3946437	309	*	9.68	9.83	9.5	0.33	0.00118	0.00241	promoter-TSS (AO090102000223)	-297	AO090102000223	-0.658678	0.00068272	*
AO090102000220	3753	4	3963442	3963888	447	*	9.61	9.79	9.41	0.38	0.000236	0.000536	promoter-TSS (AO090102000220)	-191	AO090102000220	-0.395283	0.0108008	*
AO090102000219	70	4	3966149	3968128	1980	*	12.63	12.95	12.2	0.75	4.37e-50	5.32e-48	promoter-TSS (AO090102000219)	-641	AO090102000219	-1.09194	6.98073e-40	Down
AO090102000217	5025	4	3975299	3975858	560	*	9.75	9.86	9.63	0.24	0.0114	0.0193	promoter-TSS (AO090102000217)	24	AO090102000217	0.158245	0.856409	*
AO090102000209	1966	4	3998553	3999289	737	*	10.29	10.52	10	0.52	1.53e-09	6.62e-09	promoter-TSS (AO090102000209)	-239	AO090102000209	-0.392878	0.00207014	*
AO090102000208	2232	4	4000900	4001805	906	*	10.95	11.14	10.74	0.39	2.27e-08	8.65e-08	promoter-TSS (AO090102000208)	-459	AO090102000208	-0.674812	5.86724e-16	*
AO090102000207	2840	4	4003419	4004264	846	*	11.34	11.48	11.19	0.29	2.37e-06	7.1e-06	promoter-TSS (AO090102000207)	-448	AO090102000207	-0.0973339	0.378393	*
AO090102000205	2166	4	4007305	4008860	1556	*	12.27	12.42	12.11	0.32	1.2e-08	4.73e-08	promoter-TSS (AO090102000205)	-648	AO090102000205	-1.89883	1.4784e-180	Down
AO090102000204	2209	4	4017185	4018382	1198	*	11.81	11.97	11.63	0.34	1.82e-08	7.03e-08	promoter-TSS (AO090102000204)	-597	AO090102000204	0.952092	6.75403e-33	*
AO090102000198	2254	4	4032467	4032972	506	*	9.72	9.98	9.4	0.58	2.65e-08	1e-07	promoter-TSS (AO090102000198)	-245	AO090102000198	0.788971	0.498363	*
AO090102000190	1144	4	4044808	4045393	586	*	10.38	10.67	10.02	0.64	2.32e-15	1.73e-14	promoter-TSS (AO090102000190)	-192	AO090102000190	-0.735172	0.00755261	*
AO090102000184	3557	4	4056720	4057258	539	*	10.01	9.84	10.16	-0.32	0.000104	0.000249	promoter-TSS (AO090102000184)	-297	AO090102000184	0.658	0.447971	*
AO090102000183	4922	4	4058578	4059243	666	*	10.38	10.48	10.28	0.2	0.00879	0.0152	promoter-TSS (AO090102000183)	-284	AO090102000183	0.294963	0.044872	*
AO090102000181	4587	4	4065179	4065657	479	*	9.46	9.6	9.31	0.3	0.00374	0.00694	promoter-TSS (AO090102000181)	-596	AO090102000181	0.386857	0.0834145	*
AO090102000177	3577	4	4072529	4073282	754	*	10.66	10.81	10.49	0.32	0.000115	0.000273	promoter-TSS (AO090102000177)	-382	AO090102000177	-1.08597	0.260926	*
AO090102000174	2868	4	4086550	4087215	666	*	10.37	10.55	10.17	0.38	2.91e-06	8.64e-06	promoter-TSS (AO090102000174)	-265	AO090102000174	-0.616344	1.62664e-09	*
AO090102000173	3481	4	4088562	4089932	1371	*	11	11.13	10.85	0.28	7.61e-05	0.000186	promoter-TSS (AO090102000173)	-579	AO090102000173	0.00925214	0.947505	*
AO090102000167	2847	4	4107444	4108648	1205	*	11.72	11.87	11.55	0.33	2.44e-06	7.28e-06	promoter-TSS (AO090102000167)	-363	AO090102000167	-0.155109	0.413714	*
AO090102000164	1866	4	4118489	4119207	719	*	10.52	10.73	10.28	0.46	5.09e-10	2.32e-09	promoter-TSS (AO090102000164)	-301	AO090102000164	0.15284	0.189224	*
AO090102000163	4477	4	4124233	4124844	612	*	10.32	10.45	10.18	0.28	0.00279	0.00531	promoter-TSS (AO090102000163)	-224	AO090102000163	-0.741138	0.00154057	*
AO090102000156	3525	4	4135988	4136896	909	*	10.64	10.77	10.49	0.28	9.15e-05	0.000221	promoter-TSS (AO090102000156)	-280	AO090102000156	0.167793	0.150212	*
AO090102000150	3425	4	4151172	4151848	677	*	9.9	10.08	9.69	0.4	6.21e-05	0.000154	promoter-TSS (AO090102000150)	-57	AO090102000150	0.145613	0.0586767	*
AO090102000149	2918	4	4154440	4154911	472	*	9.72	9.92	9.49	0.42	4.14e-06	1.21e-05	promoter-TSS (AO090102000149)	-195	AO090102000149	0.746832	7.71579e-10	*
AO090102000148	1630	4	4156453	4157333	881	*	10.7	10.93	10.42	0.51	1.88e-11	9.81e-11	promoter-TSS (AO090102000148)	-518	AO090102000148	-1.07263	2.85828e-30	Down
AO090102000147	3110	4	4161091	4161873	783	*	10.84	10.98	10.68	0.3	1.26e-05	3.45e-05	promoter-TSS (AO090102000147)	12	AO090102000147	0.173768	0.0901872	*
AO090102000139	3764	4	4181354	4182134	781	*	10.44	10.57	10.29	0.28	0.00025	0.000565	promoter-TSS (AO090102000139)	-826	AO090102000139	-0.345365	0.463266	*
AO090102000136	3973	4	4196901	4197329	429	*	9.96	10.11	9.79	0.32	0.000599	0.00128	promoter-TSS (AO090102000136)	-281	AO090102000136	0.734383	3.48809e-15	*
AO090102000133	1163	4	4204163	4204812	650	*	10.92	11.15	10.64	0.52	3.67e-15	2.69e-14	promoter-TSS (AO090102000133)	-252	AO090102000133	0.32392	8.53014e-05	*
AO090102000131	1934	4	4205662	4206802	1141	*	11.82	12	11.61	0.39	1.11e-09	4.88e-09	promoter-TSS (AO090102000131)	-523	AO090102000131	-0.153812	0.503552	*
AO090102000130	4002	4	4209461	4210711	1251	*	11.12	11.23	11	0.24	0.000659	0.0014	promoter-TSS (AO090102000130)	32	AO090102000130	0.940397	5.48321e-06	*
AO090102000128	5220	4	4211738	4212125	388	*	9.19	9.31	9.06	0.25	0.0184	0.03	promoter-TSS (AO090102000128)	-248	AO090102000128	0.490147	0.0225556	*
AO090102000125	2606	4	4216008	4217192	1185	*	11.66	11.8	11.51	0.29	5.21e-07	1.7e-06	promoter-TSS (AO090102000125)	-837	AO090102000125	-0.935606	1.57982e-07	*
AO090102000121	2922	4	4222729	4223701	973	*	10.91	11.05	10.75	0.3	4.2e-06	1.22e-05	promoter-TSS (AO090102000121)	-365	AO090102000121	1.00167	5.23542e-34	Up
AO090102000111	2369	4	4249297	4250299	1003	*	10.81	11	10.6	0.39	7.72e-08	2.78e-07	promoter-TSS (AO090102000111)	-532	AO090102000111	0.52783	2.79397e-09	*
AO090102000107	4544	4	4254880	4256050	1171	*	11.68	11.76	11.6	0.16	0.00331	0.0062	promoter-TSS (AO090102000108)	-417	AO090102000107	-0.654402	1.8901e-24	*
AO090102000099	1551	4	4278295	4278900	606	*	10.18	10.43	9.88	0.55	5.92e-12	3.25e-11	promoter-TSS (AO090102000099)	-234	AO090102000099	0.786337	1.60216e-17	*
AO090102t00002	1046	4	4300080	4300915	836	*	10.95	11.21	10.65	0.56	1.91e-16	1.55e-15	promoter-TSS (AO090102000096)	136	AO090102t00002	#N/A	#N/A	#N/A
AO090102000092	3807	4	4308736	4309098	363	*	9.15	9.33	8.94	0.39	0.000292	0.000654	promoter-TSS (AO090102000092)	-638	AO090102000092	-0.907869	0.00794574	*
AO090102000091	3999	4	4309809	4310654	846	*	11.38	11.48	11.27	0.21	0.000653	0.00139	promoter-TSS (AO090102000091)	-357	AO090102000091	-0.549262	0.298407	*
AO090102000065	4263	4	4376447	4377137	691	*	10.56	10.68	10.43	0.25	0.0015	0.00299	promoter-TSS (AO090102000065)	-308	AO090102000065	-0.591104	3.03705e-13	*
AO090102000061	2675	4	4386938	4387303	366	*	10.53	10.7	10.34	0.36	8.27e-07	2.63e-06	promoter-TSS (AO090102000061)	-168	AO090102000061	-1.69653	2.0466e-07	Down
AO090102000053	2602	4	4407675	4408122	448	*	9.29	9	9.54	-0.53	5.15e-07	1.68e-06	promoter-TSS (AO090102000053)	-461	AO090102000053	-0.0681707	0.956466	*
AO090102000044	5070	4	4432435	4433559	1125	*	11.7	11.78	11.62	0.16	0.013	0.0219	promoter-TSS (AO090102000044)	-960	AO090102000044	-0.0315992	0.96174	*
AO090102000030	4025	4	4467721	4468018	298	*	8.92	8.71	9.11	-0.39	0.000716	0.00152	promoter-TSS (AO090102000031)	-540	AO090102000030	0.342611	0.782577	*
AO090102000029	4473	4	4469590	4470465	876	*	11.58	11.67	11.5	0.17	0.00275	0.00524	promoter-TSS (AO090102000029)	-365	AO090102000029	0.0250622	0.95593	*
AO090102000017	5179	4	4498805	4499704	900	*	11.44	11.52	11.36	0.16	0.0169	0.0278	promoter-TSS (AO090102000017)	-376	AO090102000017	0.439702	0.0852022	*
AO090102000015	3241	4	4500732	4501831	1100	*	11.49	11.61	11.36	0.25	2.46e-05	6.47e-05	promoter-TSS (AO090102000015)	-380	AO090102000015	-1.84371	2.9345e-65	Down
AO090102000009	2040	4	4513490	4514372	883	*	11.26	11.44	11.06	0.38	3.47e-09	1.45e-08	promoter-TSS (AO090102000009)	-464	AO090102000009	0.698416	0.214275	*
AO090102000005	2477	4	4523828	4524295	468	*	9.41	9.66	9.12	0.54	1.89e-07	6.48e-07	promoter-TSS (AO090102000004)	-164	AO090102000005	-1.01602	0.115269	*
AO090038t00006	217	6	2003136	2003780	645	*	10.86	11.26	10.3	0.97	3.96e-36	1.55e-34	promoter-TSS (AO090038t00006)	-220	AO090038t00006	#N/A	#N/A	#N/A
AO090038t00004	1465	6	2407892	2408783	892	*	10.45	10.72	10.12	0.6	1.25e-12	7.24e-12	promoter-TSS (AO090038t00004)	29	AO090038t00004	#N/A	#N/A	#N/A
AO090038t00003	1518	6	2860514	2861402	889	*	11.22	11.44	10.98	0.46	3.41e-12	1.91e-11	promoter-TSS (AO090038t00003)	-24	AO090038t00003	#N/A	#N/A	#N/A
AO090038000633	4179	6	1936063	1936508	446	*	9.71	9.54	9.87	-0.33	0.00116	0.00235	promoter-TSS (AO090038000633)	-103	AO090038000633	0.477666	0.0149308	*
AO090038000632	4129	6	1941137	1942357	1221	*	12.05	12.14	11.95	0.18	0.000988	0.00204	promoter-TSS (AO090038000631)	-364	AO090038000632	0.130539	0.239515	*
AO090038000629	2807	6	1948973	1949631	659	*	10.48	10.65	10.29	0.36	1.95e-06	5.91e-06	promoter-TSS (AO090038000629)	-713	AO090038000629	-1.18146	0.00119802	Down
AO090038000624	3026	6	1963639	1964687	1049	*	10.69	10.84	10.52	0.32	7.93e-06	2.23e-05	promoter-TSS (AO090038000624)	-248	AO090038000624	0.160696	0.0401076	*
AO090038000621	2387	6	1977166	1978097	932	*	11.46	11.63	11.28	0.35	8.9e-08	3.17e-07	promoter-TSS (AO090038000621)	-630	AO090038000621	-1.0492	8.70436e-14	Down
AO090038000615	1324	6	1992319	1992823	505	*	9.84	10.15	9.44	0.71	1.17e-13	7.5e-13	promoter-TSS (AO090038000616)	-235	AO090038000615	0.458814	2.3744e-07	*
AO090038000612	3485	6	1999580	2001051	1472	*	11.41	11.52	11.29	0.23	7.76e-05	0.00019	promoter-TSS (AO090038000612)	-172	AO090038000612	-0.82936	0.0443653	*
AO090038000609	4944	6	2008190	2009147	958	*	11.11	11.19	11.03	0.17	0.00909	0.0157	promoter-TSS (AO090038000609)	-525	AO090038000609	0.35808	0.000112203	*
AO090038000604	2293	6	2019981	2020783	803	*	11.31	11.48	11.12	0.36	3.82e-08	1.42e-07	promoter-TSS (AO090038000604)	-785	AO090038000604	-0.425898	7.58436e-06	*
AO090038000598	4506	6	2038043	2038434	392	*	9.86	9.99	9.73	0.26	0.00304	0.00575	promoter-TSS (AO090038000598)	-298	AO090038000598	-0.428059	0.175509	*
AO090038000595	4875	6	2047750	2048861	1112	*	11.45	11.53	11.37	0.15	0.00798	0.0139	promoter-TSS (AO090038000595)	-522	AO090038000595	0.206246	0.00217515	*
AO090038000591	3575	6	2057172	2057741	570	*	10.44	10.58	10.29	0.29	0.000114	0.000272	promoter-TSS (AO090038000592)	-142	AO090038000591	0.25277	0.250116	*
AO090038000589	1732	6	2066122	2066444	323	*	9.57	9.86	9.22	0.64	1.02e-10	5.02e-10	promoter-TSS (AO090038000589)	-785	AO090038000589	-1.00016	1.56122e-39	Down
AO090038000589	4456	6	2065309	2065757	449	*	9.92	10.05	9.78	0.27	0.00259	0.00495	promoter-TSS (AO090038000589)	-35	AO090038000589	-1.00016	1.56122e-39	Down
AO090038000585	4093	6	2071201	2071426	226	*	8.94	9.14	8.7	0.44	0.000882	0.00183	promoter-TSS (AO090038000585)	38	AO090038000585	1.0275	1.52182e-35	Up
AO090038000583	5074	6	2079694	2080198	505	*	9.67	9.79	9.54	0.25	0.0131	0.022	promoter-TSS (AO090038000583)	-375	AO090038000583	0.990632	5.42816e-23	*
AO090038000579	4770	6	2086278	2086763	486	*	9.85	9.97	9.71	0.26	0.00594	0.0106	promoter-TSS (AO090038000579)	-143	AO090038000579	0.0120424	0.952374	*
AO090038000576	3754	6	2093327	2093864	538	*	10.34	10.48	10.19	0.29	0.000238	0.000539	promoter-TSS (AO090038000576)	-327	AO090038000576	-0.299277	0.0186459	*
AO090038000575	4521	6	2095843	2096054	212	*	8.43	8.2	8.62	-0.42	0.00319	0.00601	promoter-TSS (AO090038000575)	-360	AO090038000575	-0.58536	0.0451628	*
AO090038000574	2774	6	2099533	2100302	770	*	11.36	11.52	11.19	0.33	1.5e-06	4.59e-06	promoter-TSS (AO090038000574)	-297	AO090038000574	-1.40181	5.40639e-33	Down
AO090038000566	3687	6	2121041	2121485	445	*	9.26	9.45	9.04	0.41	0.000181	0.000419	promoter-TSS (AO090038000566)	-144	AO090038000566	0.110346	0.32362	*
AO090038000565	1744	6	2127010	2127937	928	*	11.42	11.61	11.19	0.43	1.12e-10	5.45e-10	promoter-TSS (AO090038000565)	-446	AO090038000565	0.209425	0.154755	*
AO090038000562	3119	6	2130697	2131204	508	*	10.32	10.48	10.14	0.34	1.3e-05	3.55e-05	promoter-TSS (AO090038000563)	-203	AO090038000562	-0.368423	3.52941e-07	*
AO090038000557	3346	6	2147150	2147851	702	*	9.81	9.62	9.98	-0.36	4.34e-05	0.000111	promoter-TSS (AO090038000557)	-208	AO090038000557	-3.06862	1.74239e-57	Down
AO090038000554	659	6	2156534	2157928	1395	*	11.26	11.55	10.91	0.64	5.33e-22	6.89e-21	promoter-TSS (AO090038000554)	-831	AO090038000554	0.472295	4.04343e-05	*
AO090038000553	4960	6	2159673	2160135	463	*	8.99	8.83	9.13	-0.3	0.00951	0.0163	promoter-TSS (AO090038000553)	-286	AO090038000553	-0.435792	0.00164888	*
AO090038000551	2245	6	2162659	2163606	948	*	10.92	11.11	10.7	0.41	2.5e-08	9.48e-08	promoter-TSS (AO090038000551)	-581	AO090038000551	-0.214232	0.0325974	*
AO090038000545	5442	6	2178959	2179490	532	*	10.23	10.32	10.12	0.2	0.0285	0.0446	promoter-TSS (AO090038000545)	-270	AO090038000545	0.946429	0.0325228	*
AO090038000543	4309	6	2180954	2181585	632	*	10.66	10.77	10.55	0.22	0.00169	0.00334	promoter-TSS (AO090038000543)	-440	AO090038000543	-0.0904926	0.745945	*
AO090038000540	3707	6	2209465	2210278	814	*	10.76	10.62	10.88	-0.26	0.000193	0.000443	promoter-TSS (AO090038000540)	-634	AO090038000540	-1.54622	3.44578e-20	Down
AO090038000539	2504	6	2214829	2216698	1870	*	11.87	12.03	11.7	0.33	2.22e-07	7.56e-07	promoter-TSS (AO090038000539)	-887	AO090038000539	-0.71771	7.27671e-13	*
AO090038000535	3801	6	2227660	2229018	1359	*	12.16	12.25	12.07	0.18	0.000288	0.000645	promoter-TSS (AO090038000535)	-684	AO090038000535	-0.784258	2.64441e-12	*
AO090038000524	1104	6	2261871	2262941	1071	*	11.08	11.33	10.78	0.55	7.75e-16	5.98e-15	promoter-TSS (AO090038000524)	-865	AO090038000524	1.48093	8.18788e-50	Up
AO090038000499	1583	6	2330017	2330758	742	*	10.71	10.93	10.45	0.48	8.44e-12	4.54e-11	promoter-TSS (AO090038000499)	-425	AO090038000499	0.877689	0.0169883	*
AO090038000494	4138	6	2343648	2344245	598	*	10.79	10.9	10.68	0.22	0.00103	0.00212	promoter-TSS (AO090038000494)	-193	AO090038000494	0.557453	0.165326	*
AO090038000491	2816	6	2350387	2351211	825	*	11.28	11.43	11.1	0.33	2.06e-06	6.24e-06	promoter-TSS (AO090038000491)	-545	AO090038000491	-0.483592	1.0644e-08	*
AO090038000489	5218	6	2362141	2362857	717	*	10.95	11.03	10.85	0.18	0.0184	0.03	promoter-TSS (AO090038000489)	-266	AO090038000489	-0.293763	0.475216	*
AO090038000486	2489	6	2367532	2368111	580	*	10.36	10.54	10.15	0.4	2.08e-07	7.13e-07	promoter-TSS (AO090038000485)	-275	AO090038000486	0.510864	0.563649	*
AO090038000483	3356	6	2371921	2372284	364	*	8.84	8.58	9.07	-0.48	4.57e-05	0.000116	promoter-TSS (AO090038000483)	-124	AO090038000483	-1.94471	5.31969e-05	Down
AO090038000475	4096	6	2389468	2389703	236	*	8.65	8.41	8.85	-0.44	0.000886	0.00184	promoter-TSS (AO090038000476)	-233	AO090038000475	-1.84547	4.17709e-06	Down
AO090038000466	2821	6	2421383	2421961	579	*	10.3	10.49	10.09	0.4	2.11e-06	6.36e-06	promoter-TSS (AO090038000466)	-352	AO090038000466	1.34394	4.3386e-82	Up
AO090038000463	5215	6	2435378	2436059	682	*	10.11	10.2	10.01	0.2	0.0182	0.0298	promoter-TSS (AO090038000463)	-771	AO090038000463	0.0710014	0.858171	*
AO090038000461	1849	6	2439346	2439882	537	*	10.25	10.47	9.98	0.49	4.38e-10	2.02e-09	promoter-TSS (AO090038000461)	-228	AO090038000461	0.420709	0.197907	*
AO090038000458	2068	6	2446220	2446951	732	*	10.72	10.91	10.49	0.42	4.71e-09	1.94e-08	promoter-TSS (AO090038000459)	-42	AO090038000458	-0.385004	0.284814	*
AO090038000449	2541	6	2471227	2471876	650	*	10.49	10.67	10.29	0.39	3.23e-07	1.08e-06	promoter-TSS (AO090038000449)	-671	AO090038000449	-1.25182	1.83771e-05	Down
AO090038000448	4296	6	2477219	2477741	523	*	10.05	10.18	9.91	0.26	0.00164	0.00324	promoter-TSS (AO090038000448)	-684	AO090038000448	0.786904	0.121236	*
AO090038000444	3017	6	2487995	2488399	405	*	8.75	8.45	9	-0.55	7.49e-06	2.11e-05	promoter-TSS (AO090038000445)	643	AO090038000444	-1.25617	0.019837	Down
AO090038000441	1251	6	2493828	2494647	820	*	11.19	11.43	10.9	0.53	1.92e-14	1.31e-13	promoter-TSS (AO090038000441)	-91	AO090038000441	-1.29071	1.1821e-84	Down
AO090038000436	4609	6	2503673	2504141	469	*	10.2	10.32	10.08	0.23	0.00393	0.00725	promoter-TSS (AO090038000436)	-325	AO090038000436	0.414177	1.23275e-05	*
AO090038000435	3985	6	2506979	2507655	677	*	10.51	10.63	10.37	0.26	0.000626	0.00134	promoter-TSS (AO090038000435)	-182	AO090038000435	-0.0159958	0.874998	*
AO090038000431	2076	6	2522467	2522994	528	*	10.71	10.9	10.49	0.41	5e-09	2.05e-08	promoter-TSS (AO090038000431)	-230	AO090038000431	0.491619	1.05453e-05	*
AO090038000429	2110	6	2527509	2528958	1450	*	12.02	12.16	11.87	0.29	6.41e-09	2.59e-08	promoter-TSS (AO090038000429)	-688	AO090038000429	0.693531	3.17255e-05	*
AO090038000417	3030	6	2551965	2553462	1498	*	11.6	11.73	11.46	0.27	7.99e-06	2.25e-05	promoter-TSS (AO090038000417)	-227	AO090038000417	0.499466	8.06388e-13	*
AO090038000413	3382	6	2564905	2565672	768	*	10.56	10.7	10.41	0.3	5e-05	0.000126	promoter-TSS (AO090038000413)	-502	AO090038000413	1.12338	0.160133	*
AO090038000412	3675	6	2567094	2567570	477	*	9.58	9.75	9.38	0.37	0.000174	0.000404	promoter-TSS (AO090038000411)	-90	AO090038000412	-0.226001	0.0152626	*
AO090038000410	3387	6	2569862	2570808	947	*	10.39	10.23	10.54	-0.31	5.21e-05	0.000131	promoter-TSS (AO090038000410)	-537	AO090038000410	-2.5047	8.36285e-12	Down
AO090038000406	787	6	2578578	2580600	2023	*	12.77	12.99	12.5	0.49	1.02e-19	1.11e-18	promoter-TSS (AO090038000406)	-298	AO090038000406	-0.591249	0.016832	*
AO090038000404	5082	6	2586160	2587054	895	*	11.75	11.82	11.67	0.14	0.0133	0.0224	promoter-TSS (AO090038000404)	-424	AO090038000404	-2.19688	1.7706e-151	Down
AO090038000402	4941	6	2601304	2601946	643	*	10.6	10.69	10.49	0.2	0.00904	0.0156	promoter-TSS (AO090038000402)	-291	AO090038000402	0.048674	0.759845	*
AO090038000399	686	6	2611224	2611975	752	*	11.33	11.59	11	0.59	2.03e-21	2.52e-20	promoter-TSS (AO090038000400)	-382	AO090038000399	0.519869	1.75423e-12	*
AO090038000397	5453	6	2618180	2618461	282	*	9.04	9.16	8.91	0.25	0.029	0.0454	promoter-TSS (AO090038000397)	-90	AO090038000397	1.28276	4.02282e-18	Up
AO090038000396	4340	6	2620057	2621287	1231	*	12.12	12.21	12.03	0.19	0.00181	0.00354	promoter-TSS (AO090038000396)	-362	AO090038000396	-1.09118	1.76655e-43	Down
AO090038000383	4481	6	2670458	2670744	287	*	9.34	9.49	9.18	0.31	0.00281	0.00534	promoter-TSS (AO090038000383)	-313	AO090038000383	0.791289	6.48632e-24	*
AO090038000379	3270	6	2683857	2684967	1111	*	11.3	11.43	11.16	0.27	2.94e-05	7.66e-05	promoter-TSS (AO090038000379)	-581	AO090038000379	-0.0927156	0.504659	*
AO090038000376	2883	6	2689813	2690564	752	*	10.85	11.01	10.66	0.35	3.34e-06	9.85e-06	promoter-TSS (AO090038000376)	-245	AO090038000376	0.075244	0.593932	*
AO090038000370	2335	6	2695777	2697606	1830	*	12.04	12.17	11.9	0.28	5.76e-08	2.1e-07	promoter-TSS (AO090038000370)	-366	AO090038000370	0.606802	9.03914e-08	*
AO090038000369	4981	6	2700677	2701010	334	*	9.19	9.33	9.03	0.3	0.0102	0.0174	promoter-TSS (AO090038000369)	-438	AO090038000369	-0.514335	1.95955e-06	*
AO090038000368	3000	6	2703044	2703438	395	*	9.46	9.67	9.21	0.47	6.59e-06	1.87e-05	promoter-TSS (AO090038000367)	-219	AO090038000368	0.653372	3.79897e-17	*
AO090038000362	1399	6	2719235	2721006	1772	*	12.77	12.95	12.57	0.38	3.55e-13	2.16e-12	promoter-TSS (AO090038000362)	-846	AO090038000362	-1.09181	8.23967e-50	Down
AO090038000359	3074	6	2726199	2727746	1548	*	12.65	12.77	12.52	0.25	9.82e-06	2.72e-05	promoter-TSS (AO090038000359)	-727	AO090038000359	-0.760198	7.19415e-26	*
AO090038000357	1128	6	2734779	2735883	1105	*	11.2	11.43	10.93	0.5	1.42e-15	1.07e-14	promoter-TSS (AO090038000356)	17	AO090038000357	0.406837	3.12279e-10	*
AO090038000350	3969	6	2752801	2753241	441	*	9.59	9.75	9.42	0.33	0.000589	0.00126	promoter-TSS (AO090038000349)	-99	AO090038000350	0.793711	0.000345888	*
AO090038000344	4354	6	2762416	2762914	499	*	9.81	9.95	9.67	0.28	0.0019	0.00371	promoter-TSS (AO090038000344)	-239	AO090038000344	0.59774	0.000165119	*
AO090038000338	2093	6	2775438	2775882	445	*	9.75	9.99	9.46	0.54	5.7e-09	2.32e-08	promoter-TSS (AO090038000338)	-126	AO090038000338	1.87995	1.0808e-144	Up
AO090038000335	1090	6	2780430	2781537	1108	*	11.13	11.37	10.85	0.52	5.89e-16	4.6e-15	promoter-TSS (AO090038000337)	-453	AO090038000335	0.967309	1.26247e-28	*
AO090038000330	3995	6	2795742	2796639	898	*	10.15	10.28	10	0.29	0.00065	0.00139	promoter-TSS (AO090038000330)	-524	AO090038000330	0.359601	0.328074	*
AO090038000317	4353	6	2827406	2828212	807	*	11.34	11.43	11.24	0.19	0.0019	0.00371	promoter-TSS (AO090038000317)	-169	AO090038000317	0.254329	0.000557041	*
AO090038000316	3070	6	2831206	2831906	701	*	10.6	10.76	10.43	0.33	9.65e-06	2.68e-05	promoter-TSS (AO090038000316)	-303	AO090038000316	-1.30956	1.07788e-08	Down
AO090038000313	547	6	2836589	2839052	2464	*	12.42	12.64	12.15	0.49	3.93e-24	6.12e-23	promoter-TSS (AO090038000313)	-297	AO090038000313	0.574803	1.54908e-09	*
AO090038000310	3830	6	2844943	2845647	705	*	10.35	10.48	10.2	0.28	0.000317	0.000704	promoter-TSS (AO090038000310)	-197	AO090038000310	-0.677962	8.87628e-11	*
AO090038000309	5123	6	2846464	2846943	480	*	9.92	10.02	9.81	0.21	0.015	0.0249	promoter-TSS (AO090038000308)	-128	AO090038000309	0.495259	0.000244404	*
AO090038000306	4671	6	2850251	2851289	1039	*	10.9	11	10.79	0.21	0.00457	0.00834	promoter-TSS (AO090038000306)	-385	AO090038000306	-0.517164	4.87475e-07	*
AO090038000305	3580	6	2854288	2855130	843	*	10.69	10.82	10.55	0.27	0.000116	0.000275	promoter-TSS (AO090038000305)	-308	AO090038000305	0.441716	7.59147e-06	*
AO090038000299	4543	6	2878613	2880221	1609	*	11.02	11.12	10.92	0.2	0.0033	0.00619	promoter-TSS (AO090038000299)	-534	AO090038000299	-0.100645	0.526175	*
AO090038000297	889	6	2886842	2887864	1023	*	11.73	11.95	11.46	0.49	3.24e-18	3.11e-17	promoter-TSS (AO090038000297)	-530	AO090038000297	1.04754	2.09953e-38	Up
AO090038000295	449	6	2889101	2889876	776	*	11.15	11.46	10.75	0.71	2.67e-26	5.07e-25	promoter-TSS (AO090038000296)	-210	AO090038000295	-0.264379	0.000252889	*
AO090038000291	4228	6	2894590	2894958	369	*	10.01	10.14	9.86	0.28	0.00132	0.00266	promoter-TSS (AO090038000292)	-223	AO090038000291	0.859867	8.60184e-29	*
AO090038000287	1053	6	2903608	2904504	897	*	11.2	11.44	10.91	0.53	2.31e-16	1.87e-15	promoter-TSS (AO090038000288)	-21	AO090038000287	-0.0618914	0.483688	*
AO090038000281	3333	6	2924502	2925274	773	*	10.88	11.01	10.74	0.27	4.11e-05	0.000105	promoter-TSS (AO090038000281)	-434	AO090038000281	-2.37859	1.7787e-249	Down
AO090038000280	68	6	2934841	2935868	1028	*	11.37	11.75	10.86	0.88	2.93e-50	3.67e-48	promoter-TSS (AO090038000280)	-901	AO090038000280	0.376889	7.82985e-05	*
AO090038000279	3191	6	2937280	2938658	1379	*	12.29	12.4	12.18	0.23	1.9e-05	5.07e-05	promoter-TSS (AO090038000279)	-818	AO090038000279	-0.816166	6.33433e-33	*
AO090038000276	4436	6	2939676	2940056	381	*	9.55	9.69	9.4	0.3	0.00245	0.00471	promoter-TSS (AO090038000278)	-642	AO090038000276	0.415622	0.00108893	*
AO090038000274	3061	6	2944145	2945274	1130	*	11.62	11.76	11.46	0.3	9.21e-06	2.56e-05	promoter-TSS (AO090038000274)	-533	AO090038000274	0.182773	0.148756	*
AO090038000273	1034	6	2952689	2953668	980	*	11.29	11.52	11	0.52	1.51e-16	1.25e-15	promoter-TSS (AO090038000273)	-798	AO090038000273	-0.0545794	0.764546	*
AO090038000270	1907	6	2959314	2959855	542	*	10.2	10.43	9.93	0.51	7.74e-10	3.45e-09	promoter-TSS (AO090038000270)	-118	AO090038000270	-0.533653	7.10135e-10	*
AO090038000265	5002	6	2971924	2972341	418	*	9.67	9.79	9.54	0.25	0.0108	0.0185	promoter-TSS (AO090038000265)	-107	AO090038000265	-1.21163	0.0275439	Down
AO090038000261	3930	6	2980043	2980613	571	*	9.63	9.79	9.44	0.35	0.000506	0.0011	promoter-TSS (AO090038000261)	-384	AO090038000261	0.159584	0.886801	*
AO090038000260	719	6	2984565	2985361	797	*	11.02	11.29	10.68	0.61	7.19e-21	8.51e-20	promoter-TSS (AO090038000260)	-534	AO090038000260	-0.117514	0.643185	*
AO090038000255	4850	6	2996060	2996827	768	*	10.37	10.47	10.26	0.21	0.00743	0.013	promoter-TSS (AO090038000255)	-613	AO090038000255	0.239953	0.391818	*
AO090038000254	1304	6	3000332	3002334	2003	*	12.44	12.63	12.21	0.43	7.3e-14	4.76e-13	promoter-TSS (AO090038000254)	-804	AO090038000254	0.137853	0.100598	*
AO090038000245	3741	6	3016776	3017915	1140	*	11.07	11.18	10.95	0.24	0.000228	0.000518	promoter-TSS (AO090038000245)	-603	AO090038000245	0.269461	0.00369182	*
AO090038000244	3115	6	3021481	3022055	575	*	10.86	11.01	10.7	0.31	1.28e-05	3.51e-05	promoter-TSS (AO090038000244)	-352	AO090038000244	-0.36323	0.000160208	*
AO090038000242	102	6	3024613	3026660	2048	*	12.54	12.83	12.17	0.65	1.28e-45	1.07e-43	promoter-TSS (AO090038000242)	-598	AO090038000242	0.675977	0.00454812	*
AO090038000234	2168	6	3047202	3048081	880	*	11.26	11.45	11.05	0.41	1.25e-08	4.91e-08	promoter-TSS (AO090038000233)	-460	AO090038000234	1.38235	1.75257e-08	Up
AO090038000232	683	6	3051126	3051818	693	*	10.19	10.54	9.72	0.83	1.92e-21	2.4e-20	promoter-TSS (AO090038000232)	-271	AO090038000232	-0.344324	0.0369171	*
AO090038000224	2532	6	3072495	3073223	729	*	10.99	11.16	10.8	0.36	2.9e-07	9.75e-07	promoter-TSS (AO090038000224)	-226	AO090038000224	0.0150803	0.887171	*
AO090038000221	3166	6	3082215	3082422	208	*	8.95	8.68	9.18	-0.51	1.74e-05	4.69e-05	promoter-TSS (AO090038000221)	-839	AO090038000221	-1.17071	0.283382	*
AO090038000206	2976	6	3126931	3128331	1401	*	12.11	12.23	11.98	0.24	5.59e-06	1.6e-05	promoter-TSS (AO090038000206)	-682	AO090038000206	-0.256544	0.695086	*
AO090038000197	2566	6	3158695	3159420	726	*	10.43	10.61	10.22	0.39	4.07e-07	1.35e-06	promoter-TSS (AO090038000199)	-520	AO090038000197	0.677344	0.0404055	*
AO090038000195	2970	6	3168521	3169335	815	*	10.27	10.08	10.44	-0.37	5.27e-06	1.51e-05	promoter-TSS (AO090038000195)	-581	AO090038000195	-0.793707	0.382907	*
AO090038000191	2537	6	3176758	3177616	859	*	11	11.15	10.82	0.34	3.14e-07	1.05e-06	promoter-TSS (AO090038000191)	-411	AO090038000191	0.297166	0.703537	*
AO090038000183	2264	6	3206010	3206515	506	*	9.62	9.32	9.86	-0.53	2.8e-08	1.05e-07	promoter-TSS (AO090038000183)	-336	AO090038000183	-0.734965	0.431416	*
AO090038000177	2933	6	3224433	3225513	1081	*	11.55	11.69	11.4	0.28	4.51e-06	1.31e-05	promoter-TSS (AO090038000177)	-544	AO090038000177	-0.616755	0.159074	*
AO090038000175	2535	6	3228037	3229229	1193	*	11.16	11.32	10.98	0.34	3.01e-07	1.01e-06	promoter-TSS (AO090038000175)	-883	AO090038000175	-0.540872	0.647468	*
AO090038000161	3401	6	3260581	3261108	528	*	10.03	10.2	9.84	0.36	5.47e-05	0.000137	promoter-TSS (AO090038000161)	-80	AO090038000161	0.852884	0.212012	*
AO090038000138	3732	6	3318693	3320093	1401	*	10.84	10.97	10.71	0.26	0.000214	0.000489	promoter-TSS (AO090038000138)	-963	AO090038000138	-0.731134	0.000249398	*
AO090038000129	3185	6	3345517	3346318	802	*	10.93	11.08	10.77	0.32	1.85e-05	4.96e-05	promoter-TSS (AO090038000129)	-494	AO090038000129	-0.10197	0.941147	*
AO090038000126	1877	6	3348825	3349337	513	*	10.05	9.76	10.29	-0.53	5.42e-10	2.46e-09	promoter-TSS (AO090038000126)	-364	AO090038000126	-0.654303	0.0266771	*
AO090038000111	4786	6	3383771	3384452	682	*	10.52	10.42	10.62	-0.2	0.00631	0.0112	promoter-TSS (AO090038000111)	-676	AO090038000111	-0.371598	0.221583	*
AO090038000110	1169	6	3386154	3387807	1654	*	12.47	12.65	12.26	0.39	4.01e-15	2.92e-14	promoter-TSS (AO090038000110)	-715	AO090038000110	0.0480993	0.634393	*
AO090038000108	1780	6	3393951	3394144	194	*	9.32	9.62	8.94	0.68	1.85e-10	8.86e-10	promoter-TSS (AO090038000107)	-349	AO090038000108	0.859	0.00771341	*
AO090038000103	4102	6	3405249	3406595	1347	*	11.36	11.46	11.25	0.21	0.00091	0.00189	promoter-TSS (AO090038000103)	-809	AO090038000103	-0.296782	0.799587	*
AO090038000090	2929	6	3431113	3431976	864	*	11.45	11.58	11.31	0.28	4.37e-06	1.27e-05	promoter-TSS (AO090038000090)	-484	AO090038000090	-2.59814	4.9631e-139	Down
AO090038000089	2785	6	3435362	3436903	1542	*	12	12.14	11.85	0.3	1.71e-06	5.22e-06	promoter-TSS (AO090038000089)	-338	AO090038000089	0.597729	0.0110547	*
AO090038000084	4159	6	3461089	3461622	534	*	9.31	9.47	9.12	0.34	0.00108	0.00221	promoter-TSS (AO090038000084)	-237	AO090038000084	-0.784349	0.196184	*
AO090038000077	2715	6	3476596	3477187	592	*	10.45	10.62	10.25	0.38	1.08e-06	3.4e-06	promoter-TSS (AO090038000077)	-137	AO090038000077	1.00039	7.72072e-05	Up
AO090038000066	193	6	3495513	3496799	1287	*	12.05	12.35	11.69	0.66	3.04e-37	1.34e-35	promoter-TSS (AO090038000067)	-700	AO090038000066	3.0022	1.0504e-304	Up
AO090038000040	1189	6	3557670	3559378	1709	*	12.11	12.3	11.9	0.4	6.13e-15	4.39e-14	promoter-TSS (AO090038000040)	-932	AO090038000040	0.348831	0.00334364	*
AO090038000030	601	6	3580075	3580915	841	*	10.71	11.02	10.33	0.69	4.46e-23	6.32e-22	promoter-TSS (AO090038000030)	-947	AO090038000030	-0.52226	0.662309	*
AO090038000029	2187	6	3584548	3585291	744	*	10.81	10.99	10.61	0.38	1.53e-08	5.96e-08	promoter-TSS (AO090038000029)	-523	AO090038000029	-0.828821	1.57502e-06	*
AO090038000027	4437	6	3594828	3595548	721	*	10.94	11.03	10.84	0.2	0.00246	0.00472	promoter-TSS (AO090038000027)	-446	AO090038000027	-0.312216	0.787637	*
AO090038000016	2074	6	3625289	3625692	404	*	10.04	10.26	9.78	0.49	4.92e-09	2.02e-08	promoter-TSS (AO090038000016)	-140	AO090038000016	0.80241	0.0240911	*
AO090026t00012	2313	3	3061640	3062788	1149	*	10.92	11.11	10.7	0.41	4.64e-08	1.71e-07	promoter-TSS (AO090026t00012)	-82	AO090026t00012	#N/A	#N/A	#N/A
AO090026t00010	113	3	3453222	3454524	1303	*	11.63	12.01	11.11	0.9	4.88e-44	3.68e-42	promoter-TSS (AO090026t00011)	227	AO090026t00010	#N/A	#N/A	#N/A
AO090026t00008	1110	3	3582426	3583229	804	*	10.35	10.63	10	0.64	8.62e-16	6.61e-15	promoter-TSS (AO090026t00008)	-61	AO090026t00008	#N/A	#N/A	#N/A
AO090026t00007	347	3	3715513	3716248	736	*	11.05	11.41	10.58	0.83	9.13e-30	2.24e-28	promoter-TSS (AO090026t00007)	28	AO090026t00007	#N/A	#N/A	#N/A
AO090026t00004	1381	3	4247199	4248120	922	*	10.73	10.96	10.44	0.52	2.75e-13	1.7e-12	promoter-TSS (AO090026t00004)	3	AO090026t00004	#N/A	#N/A	#N/A
AO090026t00002	233	3	4797769	4799370	1602	*	11.77	12.07	11.4	0.67	3.22e-35	1.18e-33	promoter-TSS (AO090026t00002)	-424	AO090026t00002	#N/A	#N/A	#N/A
AO090026t00001	447	3	4918402	4920471	2070	*	12.57	12.81	12.27	0.54	2.39e-26	4.56e-25	promoter-TSS (AO090026t00001)	77	AO090026t00001	#N/A	#N/A	#N/A
AO090026000843	3095	3	2810492	2810971	480	*	9.91	10.09	9.71	0.39	1.13e-05	3.12e-05	promoter-TSS (AO090026000843)	-229	AO090026000843	0.694694	1.17905e-16	*
AO090026000842	5414	3	2813826	2814610	785	*	11.4	11.47	11.33	0.14	0.0269	0.0423	promoter-TSS (AO090026000842)	-319	AO090026000842	-0.510199	7.72141e-14	*
AO090026000840	4773	3	2817476	2818589	1114	*	11.72	11.79	11.63	0.16	0.00597	0.0106	promoter-TSS (AO090026000841)	-364	AO090026000840	0.435667	0.000214232	*
AO090026000839	1878	3	2827158	2828423	1266	*	11.62	11.79	11.43	0.36	5.48e-10	2.48e-09	promoter-TSS (AO090026000839)	-873	AO090026000839	0.232609	0.154318	*
AO090026000835	4566	3	2841508	2842566	1059	*	11.47	11.55	11.38	0.17	0.00348	0.0065	promoter-TSS (AO090026000835)	-597	AO090026000835	0.772828	8.07041e-09	*
AO090026000834	5281	3	2844858	2845588	731	*	10.51	10.6	10.42	0.17	0.0206	0.0333	promoter-TSS (AO090026000834)	-280	AO090026000834	-0.434516	5.79553e-05	*
AO090026000832	3242	3	2849327	2849961	635	*	10.84	10.98	10.69	0.29	2.48e-05	6.51e-05	promoter-TSS (AO090026000833)	739	AO090026000832	-0.384869	6.40521e-07	*
AO090026000830	4232	3	2859258	2860020	763	*	10.72	10.83	10.6	0.23	0.00135	0.00272	promoter-TSS (AO090026000830)	-506	AO090026000830	-0.4206	0.0538471	*
AO090026000827	2144	3	2869662	2870674	1013	*	11.19	11.36	10.99	0.36	9.62e-09	3.82e-08	promoter-TSS (AO090026000827)	-485	AO090026000827	0.549998	1.53812e-08	*
AO090026000826	343	3	2877054	2877282	229	*	9.03	9.55	8.21	1.33	6.65e-30	1.65e-28	promoter-TSS (AO090026000826)	-748	AO090026000826	2.66087	2.4282e-117	Up
AO090026000826	780	3	2876284	2876751	468	*	11.29	11.56	10.97	0.59	6.35e-20	6.93e-19	promoter-TSS (AO090026000826)	-98	AO090026000826	2.66087	2.4282e-117	Up
AO090026000824	2270	3	2880597	2881590	994	*	11.56	11.71	11.39	0.32	2.98e-08	1.12e-07	promoter-TSS (AO090026000824)	-836	AO090026000824	-0.593715	8.58945e-13	*
AO090026000821	4513	3	2886573	2887471	899	*	11.27	11.36	11.18	0.18	0.00311	0.00587	promoter-TSS (AO090026000820)	-137	AO090026000821	-0.698415	2.22098e-08	*
AO090026000819	2804	3	2890533	2891129	597	*	10.09	10.27	9.87	0.4	1.92e-06	5.82e-06	promoter-TSS (AO090026000819)	-315	AO090026000819	-0.458572	0.207294	*
AO090026000818	1375	3	2892998	2894415	1418	*	12.05	12.24	11.84	0.4	2.47e-13	1.53e-12	promoter-TSS (AO090026000818)	-652	AO090026000818	0.607098	0.0585335	*
AO090026000816	3259	3	2895486	2895875	390	*	8.88	9.11	8.61	0.49	2.69e-05	7.04e-05	promoter-TSS (AO090026000816)	-120	AO090026000816	0.327756	4.10181e-06	*
AO090026000815	3466	3	2898424	2899142	719	*	10.11	10.27	9.93	0.34	7.16e-05	0.000176	promoter-TSS (AO090026000815)	-400	AO090026000815	0.304958	0.00108423	*
AO090026t00018	626	3	2949537	2951290	1754	*	12.02	12.28	11.7	0.58	1.68e-22	2.29e-21	promoter-TSS (AO090026000802)	150	AO090026t00018	#N/A	#N/A	#N/A
AO090026000800	2570	3	2953444	2953740	297	*	8.82	8.46	9.11	-0.64	4.09e-07	1.35e-06	promoter-TSS (AO090026000800)	-183	AO090026000800	-1.76764	0.0135174	Down
AO090026000798	5263	3	2960042	2960408	367	*	9.42	9.53	9.3	0.23	0.0201	0.0325	promoter-TSS (AO090026000798)	-661	AO090026000798	0.395876	0.316279	*
AO090026000785	4991	3	2996192	2996850	659	*	10.31	10.41	10.2	0.2	0.0105	0.0179	promoter-TSS (AO090026000785)	-378	AO090026000785	-0.374832	1.71924e-05	*
AO090026000781	763	3	3003401	3004350	950	*	10.81	11.09	10.47	0.63	3.65e-20	4.07e-19	promoter-TSS (AO090026000781)	-337	AO090026000781	-0.00240801	0.997289	*
AO090026000779	995	3	3007252	3008200	949	*	10.45	10.73	10.09	0.64	6.1e-17	5.22e-16	promoter-TSS (AO090026000779)	-687	AO090026000779	-0.0599066	0.956624	*
AO090026000765	5230	3	3041186	3041499	314	*	8.96	9.1	8.82	0.28	0.0189	0.0307	promoter-TSS (AO090026000765)	-157	AO090026000765	-0.815648	0.0850961	*
AO090026000761	3648	3	3052810	3053127	318	*	8.78	9	8.53	0.47	0.000159	0.000372	promoter-TSS (AO090026000761)	-493	AO090026000761	-0.757349	0.156904	*
AO090026000760	4939	3	3054433	3054968	536	*	9.76	9.88	9.64	0.24	0.00898	0.0155	promoter-TSS (AO090026000760)	-290	AO090026000760	0.0201891	0.961277	*
AO090026000756	2303	3	3059211	3059767	557	*	10.17	10.39	9.92	0.48	4.18e-08	1.54e-07	promoter-TSS (AO090026000756)	-291	AO090026000756	-0.626871	0.605246	*
AO090026000751	3990	3	3069867	3070471	605	*	9.77	9.91	9.6	0.31	0.000642	0.00137	promoter-TSS (AO090026000751)	-142	AO090026000751	0.778197	1.92881e-12	*
AO090026000745	850	3	3083771	3084551	781	*	11	11.26	10.67	0.59	8.18e-19	8.19e-18	promoter-TSS (AO090026000745)	95	AO090026000745	0.465366	5.34323e-06	*
AO090026000732	4937	3	3113736	3113963	228	*	8.67	8.83	8.49	0.34	0.00897	0.0155	promoter-TSS (AO090026000732)	-192	AO090026000732	0.686206	2.07056e-10	*
AO090026000725	4492	3	3145896	3146342	447	*	9.58	9.72	9.44	0.28	0.00298	0.00564	promoter-TSS (AO090026000725)	-310	AO090026000725	0.0937843	0.623988	*
AO090026000713	808	3	3169297	3170226	930	*	11.21	11.5	10.84	0.65	1.96e-19	2.06e-18	promoter-TSS (AO090026000714)	-381	AO090026000713	0.865981	9.2733e-09	*
AO090026000708	2249	3	3183807	3184817	1011	*	11.72	11.86	11.56	0.3	2.57e-08	9.72e-08	promoter-TSS (AO090026000708)	-290	AO090026000708	-1.73994	9.17504e-87	Down
AO090026000707	2818	3	3188076	3188679	604	*	11.17	11.31	11.01	0.3	2.08e-06	6.28e-06	promoter-TSS (AO090026000707)	-494	AO090026000707	0.0669978	0.50185	*
AO090026000705	4744	3	3197077	3197566	490	*	9.89	10.01	9.77	0.24	0.00551	0.00989	promoter-TSS (AO090026000704)	-130	AO090026000705	0.442805	2.83775e-06	*
AO090026000700	279	3	3207705	3209060	1356	*	11.82	12.12	11.46	0.66	2.1e-32	6.4e-31	promoter-TSS (AO090026000700)	-563	AO090026000700	0.189643	0.0378588	*
AO090026000695	1721	3	3218655	3220015	1361	*	11.19	11.39	10.96	0.43	9e-11	4.45e-10	promoter-TSS (AO090026000695)	-835	AO090026000695	-0.199587	0.192068	*
AO090026000690	4221	3	3226146	3226883	738	*	10.52	10.64	10.4	0.24	0.00131	0.00264	promoter-TSS (AO090026000690)	-295	AO090026000690	0.850337	9.52836e-10	*
AO090026000688	4035	3	3230748	3231103	356	*	9.35	9.51	9.17	0.34	0.000742	0.00157	promoter-TSS (AO090026000688)	-163	AO090026000688	0.685511	2.03021e-11	*
AO090026000687	2658	3	3234099	3234845	747	*	10.59	10.76	10.39	0.38	7.36e-07	2.36e-06	promoter-TSS (AO090026000687)	-218	AO090026000687	1.06413	1.20638e-27	Up
AO090026000683	1670	3	3241909	3243267	1359	*	11.71	11.89	11.5	0.38	4.26e-11	2.17e-10	promoter-TSS (AO090026000683)	-468	AO090026000683	-0.117108	0.218211	*
AO090026000678	4306	3	3254572	3255613	1042	*	11.54	11.65	11.43	0.22	0.00168	0.00331	promoter-TSS (AO090026000678)	-321	AO090026000678	0.448057	0.113485	*
AO090026000676	4017	3	3257847	3258122	276	*	8.69	8.9	8.46	0.44	0.000691	0.00146	promoter-TSS (AO090026000676)	-53	AO090026000676	0.874786	5.23955e-19	*
AO090026000672	1695	3	3264604	3265240	637	*	10.44	10.68	10.14	0.54	6.72e-11	3.38e-10	promoter-TSS (AO090026000671)	-277	AO090026000672	0.385342	3.96877e-07	*
AO090026000664	3188	3	3285201	3285902	702	*	10.22	10.38	10.04	0.34	1.87e-05	5e-05	promoter-TSS (AO090026000665)	-248	AO090026000664	0.677478	4.04066e-20	*
AO090026000662	2297	3	3290909	3291436	528	*	9.88	10.11	9.61	0.5	3.92e-08	1.45e-07	promoter-TSS (AO090026000662)	-149	AO090026000662	0.296526	0.0272135	*
AO090026000660	1407	3	3298637	3299324	688	*	11.65	11.84	11.42	0.42	3.87e-13	2.34e-12	promoter-TSS (AO090026000660)	-201	AO090026000660	-1.89661	3.77561e-74	Down
AO090026000656	2958	3	3316492	3316927	436	*	10.06	10.23	9.85	0.38	4.95e-06	1.42e-05	promoter-TSS (AO090026000655)	-187	AO090026000656	-0.161208	0.069228	*
AO090026000651	4511	3	3329361	3329878	518	*	10.61	10.71	10.5	0.21	0.00307	0.0058	promoter-TSS (AO090026000651)	-133	AO090026000651	0.53428	3.67951e-11	*
AO090026000641	3177	3	3352367	3352720	354	*	9.42	9.62	9.18	0.44	1.81e-05	4.84e-05	promoter-TSS (AO090026000641)	-368	AO090026000641	0.298039	0.34854	*
AO090026000639	3665	3	3356906	3357409	504	*	9.9	10.06	9.71	0.35	0.000166	0.000387	promoter-TSS (AO090026000639)	-418	AO090026000639	0.591056	2.18333e-05	*
AO090026000634	123	3	3366866	3368385	1520	*	12.42	12.71	12.05	0.66	1.75e-42	1.21e-40	promoter-TSS (AO090026000634)	-584	AO090026000634	-0.829979	0.00557294	*
AO090026000628	2634	3	3380601	3380943	343	*	9.42	9.66	9.14	0.52	6.34e-07	2.05e-06	promoter-TSS (AO090026000630)	86	AO090026000628	-0.901334	3.14112e-12	*
AO090026000627	1289	3	3382001	3383092	1092	*	11.84	12.02	11.63	0.39	4.63e-14	3.06e-13	promoter-TSS (AO090026000627)	-923	AO090026000627	-0.18318	0.323039	*
AO090026000623	1930	3	3392534	3393983	1450	*	11.98	12.13	11.81	0.31	1.05e-09	4.63e-09	promoter-TSS (AO090026000623)	-490	AO090026000623	0.0894736	0.731389	*
AO090026000616	2708	3	3413531	3414072	542	*	9.78	9.98	9.54	0.44	1.03e-06	3.23e-06	promoter-TSS (AO090026000616)	-393	AO090026000616	0.100421	0.362114	*
AO090026000614	942	3	3414640	3415918	1279	*	11.82	12.04	11.58	0.46	1.25e-17	1.13e-16	promoter-TSS (AO090026000614)	-629	AO090026000614	-0.433407	7.35413e-07	*
AO090026000613	4596	3	3418986	3419855	870	*	10.82	10.92	10.72	0.2	0.0038	0.00704	promoter-TSS (AO090026000613)	-425	AO090026000613	0.206726	0.00627942	*
AO090026000612	3698	3	3424227	3424704	478	*	9.59	9.78	9.37	0.41	0.000185	0.000427	promoter-TSS (AO090026000611)	-128	AO090026000612	0.678095	9.03325e-13	*
AO090026000607	2204	3	3433335	3433879	545	*	10.34	10.54	10.11	0.43	1.73e-08	6.68e-08	promoter-TSS (AO090026000607)	-130	AO090026000607	0.135382	0.311359	*
AO090026000605	4360	3	3440267	3440763	497	*	9.68	9.82	9.52	0.3	0.00194	0.00379	promoter-TSS (AO090026000605)	-188	AO090026000605	-0.433132	0.000371012	*
AO090026000603	4655	3	3444245	3444770	526	*	10.21	10.33	10.07	0.26	0.00439	0.00802	promoter-TSS (AO090026000603)	-182	AO090026000603	-0.104832	0.213067	*
AO090026000600	3932	3	3446161	3446743	583	*	9.58	9.74	9.41	0.34	0.000509	0.0011	promoter-TSS (AO090026000601)	166	AO090026000600	0.56162	1.32918e-06	*
AO090026000598	3168	3	3451194	3451858	665	*	10.52	10.67	10.35	0.32	1.76e-05	4.74e-05	promoter-TSS (AO090026000598)	-246	AO090026000598	0.384163	0.00557296	*
AO090026000595	1346	3	3458118	3458665	548	*	10.25	10.52	9.92	0.6	1.5e-13	9.49e-13	promoter-TSS (AO090026000595)	-680	AO090026000595	0.172685	0.202338	*
AO090026000571	2081	3	3519371	3521035	1665	*	11.97	12.11	11.81	0.3	5.18e-09	2.12e-08	promoter-TSS (AO090026000571)	-748	AO090026000571	-0.800876	2.53015e-25	*
AO090026000561	3715	3	3548982	3549441	460	*	9.54	9.72	9.33	0.39	0.000198	0.000454	promoter-TSS (AO090026000561)	-350	AO090026000561	-0.986004	0.384943	*
AO090026000558	1137	3	3556561	3557130	570	*	10.41	10.69	10.07	0.63	1.82e-15	1.36e-14	promoter-TSS (AO090026000558)	-303	AO090026000558	-0.982067	2.4476e-24	*
AO090026000557	56	3	3557829	3559787	1959	*	12.78	13.11	12.36	0.75	1.75e-52	2.66e-50	promoter-TSS (AO090026000557)	-967	AO090026000557	0.63315	1.89504e-17	*
AO090026000554	1676	3	3565371	3567870	2500	*	11.85	12.02	11.67	0.35	4.75e-11	2.41e-10	promoter-TSS (AO090026000554)	97	AO090026000554	-0.956274	4.52862e-22	*
AO090026000552	3487	3	3573680	3574206	527	*	10.04	10.2	9.86	0.34	7.79e-05	0.00019	promoter-TSS (AO090026000552)	-334	AO090026000552	1.04315	5.34397e-31	Up
AO090026000550	4486	3	3576615	3577449	835	*	10.68	10.78	10.57	0.21	0.00286	0.00544	promoter-TSS (AO090026000550)	-314	AO090026000550	0.0224864	0.905353	*
AO090026000548	5369	3	3580050	3580477	428	*	9.4	9.51	9.27	0.24	0.0251	0.0397	promoter-TSS (AO090026000549)	-113	AO090026000548	1.39099	2.04115e-25	Up
AO090026000538	1971	3	3604885	3605935	1051	*	10.84	11.02	10.62	0.41	1.8e-09	7.78e-09	promoter-TSS (AO090026000538)	-811	AO090026000538	0.597441	6.07322e-07	*
AO090026000535	5404	3	3610479	3611222	744	*	10.55	10.63	10.46	0.17	0.0264	0.0416	promoter-TSS (AO090026000535)	-784	AO090026000535	0.664583	6.29725e-06	*
AO090026000526	5185	3	3641144	3641649	506	*	10.32	10.43	10.22	0.21	0.0171	0.028	promoter-TSS (AO090026000526)	-196	AO090026000526	0.406223	0.211413	*
AO090026000524	4172	3	3645959	3646812	854	*	10.88	11	10.76	0.23	0.00113	0.0023	promoter-TSS (AO090026000524)	-238	AO090026000524	0.675345	9.17419e-17	*
AO090026000521	2597	3	3664169	3665066	898	*	10.99	11.15	10.82	0.33	5.02e-07	1.65e-06	promoter-TSS (AO090026000520)	-291	AO090026000521	0.109336	0.325731	*
AO090026000517	2914	3	3672990	3673806	817	*	10.17	10.35	9.97	0.38	4.08e-06	1.19e-05	promoter-TSS (AO090026000517)	-126	AO090026000517	0.115654	0.411554	*
AO090026000516	1880	3	3674473	3675486	1014	*	11.49	11.66	11.29	0.37	5.58e-10	2.53e-09	promoter-TSS (AO090026000516)	-416	AO090026000516	-0.300448	0.000698147	*
AO090026000515	800	3	3678459	3679301	843	*	11.11	11.39	10.76	0.64	1.73e-19	1.84e-18	promoter-TSS (AO090026000514)	-493	AO090026000515	0.513133	5.50404e-06	*
AO090026000513	2778	3	3683463	3684196	734	*	9.83	10.03	9.6	0.43	1.54e-06	4.73e-06	promoter-TSS (AO090026000513)	-342	AO090026000513	0.673297	0.0177327	*
AO090026000512	3290	3	3686248	3686491	244	*	8.51	8.76	8.21	0.55	3.29e-05	8.51e-05	promoter-TSS (AO090026000511)	868	AO090026000512	0.33423	0.465507	*
AO090026000510	4304	3	3689466	3691061	1596	*	11.22	11.32	11.12	0.2	0.00167	0.00331	promoter-TSS (AO090026000510)	-604	AO090026000510	0.821143	7.46814e-23	*
AO090026000507	3129	3	3696485	3697225	741	*	9.92	10.1	9.72	0.38	1.42e-05	3.87e-05	promoter-TSS (AO090026000507)	84	AO090026000507	0.39651	0.216114	*
AO090026000503	2441	3	3706104	3707149	1046	*	11.24	11.4	11.05	0.35	1.44e-07	5.04e-07	promoter-TSS (AO090026000502)	-483	AO090026000503	1.0151	3.42309e-29	Up
AO090026000500	3505	3	3713907	3714278	372	*	9.86	10.03	9.67	0.36	8.42e-05	0.000205	promoter-TSS (AO090026000500)	-89	AO090026000500	0.581823	2.07708e-10	*
AO090026000496	426	3	3723279	3724751	1473	*	12.01	12.26	11.71	0.55	5.72e-27	1.14e-25	promoter-TSS (AO090026000496)	-718	AO090026000496	0.374162	1.82744e-05	*
AO090026000495	3970	3	3726012	3726247	236	*	8.94	9.12	8.73	0.4	0.000591	0.00127	promoter-TSS (AO090026000495)	-276	AO090026000495	0.838497	1.2238e-28	*
AO090026000491	5014	3	3736562	3736783	222	*	9.98	10.09	9.87	0.22	0.0112	0.019	promoter-TSS (AO090026000491)	-49	AO090026000491	1.27309	5.72861e-22	Up
AO090026000490	2924	3	3739006	3739800	795	*	11.35	11.48	11.21	0.27	4.28e-06	1.25e-05	promoter-TSS (AO090026000490)	-559	AO090026000490	-0.587659	2.75277e-10	*
AO090026000488	4496	3	3741066	3742518	1453	*	12.01	12.09	11.93	0.16	0.00299	0.00566	promoter-TSS (AO090026000488)	-694	AO090026000488	-2.33546	6.24547e-43	Down
AO090026000482	3595	3	3764484	3765144	661	*	10.45	10.59	10.3	0.29	0.000131	0.000309	promoter-TSS (AO090026000482)	-289	AO090026000482	0.261128	0.0255583	*
AO090026000475	5387	3	3779771	3780208	438	*	9.26	9.37	9.13	0.24	0.0257	0.0406	promoter-TSS (AO090026000475)	95	AO090026000475	0.899245	8.49828e-06	*
AO090026000465	2185	3	3804360	3805035	676	*	10.69	10.88	10.47	0.41	1.52e-08	5.92e-08	promoter-TSS (AO090026000465)	-278	AO090026000465	-0.623215	0.175989	*
AO090026000461	249	3	3820366	3821630	1265	*	11.9	12.18	11.55	0.63	2.26e-34	7.73e-33	promoter-TSS (AO090026000461)	-865	AO090026000461	0.530156	0.0105093	*
AO090026000458	1157	3	3833089	3833891	803	*	11.1	11.34	10.81	0.54	3.29e-15	2.42e-14	promoter-TSS (AO090026000458)	-10	AO090026000458	-0.443883	7.6438e-13	*
AO090026000457	2221	3	3835015	3835545	531	*	10.35	10.57	10.1	0.46	1.96e-08	7.52e-08	promoter-TSS (AO090026000457)	-457	AO090026000457	-1.28504	2.84451e-30	Down
AO090026000452	2070	3	3848046	3849470	1425	*	11.61	11.76	11.44	0.32	4.73e-09	1.94e-08	promoter-TSS (AO090026000452)	-848	AO090026000452	-1.08519	2.12381e-07	Down
AO090026000448	4600	3	3858833	3859656	824	*	11.24	11.33	11.15	0.18	0.00383	0.0071	promoter-TSS (AO090026000449)	-230	AO090026000448	-1.99195	1.3326e-113	Down
AO090026000447	2695	3	3865526	3866616	1091	*	11.35	11.48	11.19	0.29	9.24e-07	2.92e-06	promoter-TSS (AO090026000447)	-684	AO090026000447	-0.157841	0.543786	*
AO090026000446	3156	3	3868378	3869006	629	*	9.63	9.83	9.41	0.42	1.62e-05	4.38e-05	promoter-TSS (AO090026000446)	38	AO090026000446	0.513372	7.02365e-05	*
AO090026000441	4743	3	3875883	3877055	1173	*	10.75	10.85	10.65	0.2	0.00549	0.00986	promoter-TSS (AO090026000441)	-588	AO090026000441	0.739996	1.20047e-12	*
AO090026000440	1938	3	3879075	3880195	1121	*	11.14	11.33	10.94	0.39	1.12e-09	4.94e-09	promoter-TSS (AO090026000440)	-652	AO090026000440	0.413607	2.73028e-05	*
AO090026000437	5066	3	3885073	3886025	953	*	11.59	11.67	11.51	0.15	0.0129	0.0218	promoter-TSS (AO090026000437)	-334	AO090026000437	-0.704134	1.15675e-14	*
AO090026000434	3046	3	3892623	3892988	366	*	9.59	9.8	9.36	0.44	8.67e-06	2.42e-05	promoter-TSS (AO090026000434)	-342	AO090026000434	0.531263	5.45134e-09	*
AO090026000431	4805	3	3897260	3897780	521	*	10.19	10.3	10.07	0.23	0.00664	0.0118	promoter-TSS (AO090026000431)	-136	AO090026000431	-0.419261	0.000339842	*
AO090026000429	3531	3	3913895	3914772	878	*	11.2	11.43	10.93	0.51	9.31e-05	0.000224	promoter-TSS (AO090026000429)	-411	AO090026000429	0.138222	0.528697	*
AO090026000428	3354	3	3918087	3918672	586	*	10.5	10.64	10.34	0.3	4.53e-05	0.000115	promoter-TSS (AO090026000428)	-370	AO090026000428	-0.0357008	0.773052	*
AO090026000426	1673	3	3921180	3923226	2047	*	12.07	12.23	11.88	0.35	4.48e-11	2.28e-10	promoter-TSS (AO090026000426)	-714	AO090026000426	0.562635	0.00165102	*
AO090026000425	5007	3	3925955	3926578	624	*	9.62	9.74	9.49	0.25	0.0111	0.0189	promoter-TSS (AO090026000425)	-266	AO090026000425	0.22457	0.0253194	*
AO090026000423	3248	3	3929992	3930585	594	*	10.29	10.46	10.1	0.35	2.55e-05	6.69e-05	promoter-TSS (AO090026000424)	-141	AO090026000423	0.687185	8.78582e-10	*
AO090026000422	4630	3	3933772	3933987	216	*	8.61	8.8	8.4	0.39	0.00414	0.00762	promoter-TSS (AO090026000422)	-194	AO090026000422	0.33922	0.0142635	*
AO090026000420	695	3	3937498	3938978	1481	*	12.02	12.25	11.74	0.51	2.76e-21	3.38e-20	promoter-TSS (AO090026000420)	-610	AO090026000420	-0.27504	0.0755456	*
AO090026000417	2102	3	3942197	3943742	1546	*	11.1	11.27	10.9	0.37	6.17e-09	2.5e-08	promoter-TSS (AO090026000417)	-366	AO090026000417	-0.306449	0.000369828	*
AO090026000411	4454	3	3961267	3961972	706	*	11.28	11.37	11.18	0.19	0.00258	0.00494	promoter-TSS (AO090026000410)	-449	AO090026000411	-2.26391	0.000613997	Down
AO090026000405	4711	3	3977480	3977894	415	*	9.17	9.01	9.31	-0.3	0.005	0.00903	promoter-TSS (AO090026000405)	-544	AO090026000405	0.635	0.522536	*
AO090026000404	1259	3	3980014	3981021	1008	*	11.44	11.66	11.19	0.47	2.22e-14	1.5e-13	promoter-TSS (AO090026000404)	-515	AO090026000404	-1.07275	2.71739e-35	Down
AO090026000402	4430	3	3984121	3984786	666	*	11.03	11.12	10.93	0.19	0.00241	0.00464	promoter-TSS (AO090026000402)	-512	AO090026000402	-0.249981	0.0236986	*
AO090026000396	3157	3	3994898	3996175	1278	*	11.87	11.75	11.98	-0.24	1.63e-05	4.4e-05	promoter-TSS (AO090026000396)	-797	AO090026000396	-3.71934	2.0476e-208	Down
AO090026000395	4406	3	4002123	4002725	603	*	9.98	10.11	9.83	0.28	0.00228	0.0044	promoter-TSS (AO090026000395)	-561	AO090026000395	-2.03292	1.8754e-50	Down
AO090026000393	3843	3	4004327	4004818	492	*	9.67	9.84	9.48	0.36	0.000335	0.000741	promoter-TSS (AO090026000393)	-126	AO090026000393	0.0618746	0.671893	*
AO090026000392	4549	3	4006650	4007365	716	*	10.32	10.42	10.2	0.23	0.00336	0.00629	promoter-TSS (AO090026000392)	-97	AO090026000392	-0.0360805	0.770945	*
AO090026000390	37	3	4011601	4013683	2083	*	12.72	13.04	12.31	0.73	7.03e-58	1.62e-55	promoter-TSS (AO090026000390)	-977	AO090026000390	-0.0750295	0.605861	*
AO090026000385	2381	3	4022882	4023432	551	*	9.81	10.04	9.54	0.49	8.44e-08	3.02e-07	promoter-TSS (AO090026000385)	-115	AO090026000385	-1.7536	0.0816337	*
AO090026000381	2447	3	4034191	4034872	682	*	9.68	9.91	9.41	0.5	1.5e-07	5.21e-07	promoter-TSS (AO090026000381)	-550	AO090026000381	0.42644	0.718967	*
AO090026000378	1054	3	4037901	4038588	688	*	10.21	10.52	9.81	0.71	2.34e-16	1.89e-15	promoter-TSS (AO090026000378)	-387	AO090026000378	-1.22814	0.0314567	Down
AO090026000372	1067	3	4055697	4056513	817	*	10.01	10.33	9.6	0.73	3.85e-16	3.07e-15	promoter-TSS (AO090026000372)	-6	AO090026000372	0.161463	0.0291939	*
AO090026000371	3789	3	4057575	4058309	735	*	10.53	10.66	10.38	0.28	0.000277	0.000622	promoter-TSS (AO090026000371)	-384	AO090026000371	0.386508	0.000164355	*
AO090026000370	5270	3	4060806	4061758	953	*	10.59	10.68	10.5	0.18	0.0203	0.0328	promoter-TSS (AO090026000370)	-308	AO090026000370	0.0717028	0.573032	*
AO090026000369	1693	3	4062567	4064147	1581	*	11.49	11.69	11.26	0.43	6.58e-11	3.31e-10	promoter-TSS (AO090026000369)	-684	AO090026000369	-0.245521	0.0274267	*
AO090026000360	4508	3	4099561	4099862	302	*	8.72	8.52	8.89	-0.37	0.00305	0.00577	promoter-TSS (AO090026000360)	-481	AO090026000360	-0.358031	0.434794	*
AO090026000344	4716	3	4128658	4129300	643	*	10.29	10.4	10.18	0.23	0.0051	0.00921	promoter-TSS (AO090026000344)	-196	AO090026000344	0.0452731	0.770235	*
AO090026000342	5054	3	4138314	4138779	466	*	9.7	9.82	9.58	0.25	0.0123	0.0207	promoter-TSS (AO090026000342)	-173	AO090026000342	0.59716	1.98114e-09	*
AO090026000338	1208	3	4153614	4154985	1372	*	11.65	11.85	11.41	0.45	8.37e-15	5.9e-14	promoter-TSS (AO090026000338)	-415	AO090026000338	-0.311052	0.00118897	*
AO090026000336	3224	3	4161535	4162095	561	*	10.39	10.54	10.22	0.32	2.31e-05	6.09e-05	promoter-TSS (AO090026000337)	-214	AO090026000336	0.596241	0.00109437	*
AO090026000334	727	3	4165992	4167004	1013	*	11.45	11.72	11.13	0.59	1.08e-20	1.26e-19	promoter-TSS (AO090026000334)	-156	AO090026000334	0.691322	7.40984e-09	*
AO090026000332	446	3	4170896	4171254	359	*	10.78	11.12	10.35	0.77	2.08e-26	3.98e-25	promoter-TSS (AO090026000332)	-630	AO090026000332	0.328824	0.0156342	*
AO090026000329	1568	3	4177795	4179670	1876	*	12.55	12.69	12.38	0.31	6.97e-12	3.79e-11	promoter-TSS (AO090026000329)	-790	AO090026000329	-2.14501	3.1403e-207	Down
AO090026000325	2114	3	4192150	4192610	461	*	10.06	10.29	9.8	0.49	6.74e-09	2.71e-08	promoter-TSS (AO090026000326)	-256	AO090026000325	1.01694	6.79096e-11	Up
AO090026000324	2701	3	4193755	4194086	332	*	9.27	9.5	8.99	0.51	9.63e-07	3.04e-06	promoter-TSS (AO090026000324)	-77	AO090026000324	0.869228	2.69759e-13	*
AO090026000320	4268	3	4216284	4216803	520	*	9.43	9.26	9.58	-0.32	0.00151	0.00302	promoter-TSS (AO090026000320)	-189	AO090026000320	-0.0742971	0.952374	*
AO090026000316	2825	3	4227005	4228245	1241	*	11.46	11.6	11.31	0.29	2.17e-06	6.53e-06	promoter-TSS (AO090026000317)	-329	AO090026000316	0.455905	0.0380463	*
AO090026000315	4498	3	4232166	4232819	654	*	10.25	10.36	10.12	0.24	0.003	0.00567	promoter-TSS (AO090026000315)	-250	AO090026000315	1.24607	6.1308e-47	Up
AO090026000314	2378	3	4233238	4235276	2039	*	11.81	11.95	11.67	0.28	8.18e-08	2.93e-07	promoter-TSS (AO090026000314)	-929	AO090026000314	-0.834495	4.91026e-24	*
AO090026000309	2902	3	4252139	4253665	1527	*	11.63	11.75	11.49	0.26	3.78e-06	1.11e-05	promoter-TSS (AO090026000309)	-884	AO090026000309	-0.337501	0.00276537	*
AO090026000298	3386	3	4271934	4273203	1270	*	11.46	11.34	11.58	-0.24	5.17e-05	0.00013	promoter-TSS (AO090026000298)	-542	AO090026000298	-0.110073	0.398555	*
AO090026000294	3361	3	4277010	4277631	622	*	10.1	10.27	9.91	0.36	4.6e-05	0.000117	promoter-TSS (AO090026000295)	-55	AO090026000294	-0.395789	0.000135172	*
AO090026000284	581	3	4311585	4312442	858	*	10.65	10.97	10.25	0.72	1.87e-23	2.73e-22	promoter-TSS (AO090026000284)	-175	AO090026000284	-0.096409	0.241263	*
AO090026000282	1921	3	4319622	4321235	1614	*	11.83	11.98	11.66	0.32	8.9e-10	3.94e-09	promoter-TSS (AO090026000282)	-435	AO090026000282	-0.324925	5.953e-05	*
AO090026000277	3541	3	4329845	4330623	779	*	10.14	10.29	9.96	0.33	9.49e-05	0.000228	promoter-TSS (AO090026000277)	-572	AO090026000277	-0.82811	2.8743e-07	*
AO090026000270	4286	3	4348148	4348398	251	*	9.21	9.37	9.02	0.35	0.00159	0.00315	promoter-TSS (AO090026000270)	-252	AO090026000270	0.720071	5.98172e-07	*
AO090026000269	4761	3	4351635	4351940	306	*	9.53	9.66	9.39	0.27	0.00579	0.0104	promoter-TSS (AO090026000269)	-760	AO090026000269	0.770936	2.2526e-11	*
AO090026000267	1209	3	4352115	4353245	1131	*	12.06	12.25	11.85	0.39	9.41e-15	6.62e-14	promoter-TSS (AO090026000267)	-500	AO090026000267	-0.563652	2.27441e-15	*
AO090026000266	2900	3	4353783	4355936	2154	*	12.38	12.5	12.25	0.25	3.71e-06	1.09e-05	promoter-TSS (AO090026000266)	-799	AO090026000266	-2.07067	7.92327e-61	Down
AO090026000265	2501	3	4358054	4358421	368	*	9.38	9.63	9.07	0.56	2.19e-07	7.45e-07	promoter-TSS (AO090026000265)	-88	AO090026000265	0.97302	3.38919e-24	*
AO090026000265	3780	3	4357463	4357715	253	*	9.26	9.44	9.06	0.38	0.000267	0.000602	promoter-TSS (AO090026000265)	-737	AO090026000265	0.97302	3.38919e-24	*
AO090026000264	2786	3	4361980	4362536	557	*	9.82	10.02	9.58	0.44	1.71e-06	5.24e-06	promoter-TSS (AO090026000264)	-296	AO090026000264	0.779873	3.0378e-16	*
AO090026000263	1859	3	4364067	4365108	1042	*	11.42	11.6	11.21	0.39	5.02e-10	2.3e-09	promoter-TSS (AO090026000263)	-674	AO090026000263	-0.571007	6.14662e-06	*
AO090026000262	4491	3	4367033	4367851	819	*	10.49	10.6	10.37	0.23	0.00292	0.00554	promoter-TSS (AO090026000262)	-170	AO090026000262	1.17398	9.75315e-33	Up
AO090026000259	2673	3	4381742	4382564	823	*	10.93	11.09	10.75	0.33	8.23e-07	2.62e-06	promoter-TSS (AO090026000259)	-418	AO090026000259	0.277455	0.00440354	*
AO090026000256	1098	3	4396192	4396888	697	*	10.45	10.74	10.1	0.64	6.63e-16	5.14e-15	promoter-TSS (AO090026000256)	-287	AO090026000256	1.48041	1.12639e-77	Up
AO090026000255	5003	3	4397790	4398351	562	*	9.33	9.46	9.2	0.26	0.0109	0.0185	promoter-TSS (AO090026000255)	-356	AO090026000255	2.60122	1.044e-291	Up
AO090026000254	4046	3	4402780	4403738	959	*	11.53	11.63	11.43	0.2	0.000771	0.00162	promoter-TSS (AO090026000254)	-420	AO090026000254	-1.21428	1.84778e-44	Down
AO090026000249	4471	3	4417363	4418210	848	*	11.13	11.22	11.03	0.2	0.00274	0.00523	promoter-TSS (AO090026000250)	599	AO090026000249	0.364439	0.0385674	*
AO090026000248	5423	3	4421611	4422297	687	*	10.03	10.13	9.93	0.2	0.0273	0.0428	promoter-TSS (AO090026000248)	-103	AO090026000248	-0.277689	0.18037	*
AO090026000238	5500	3	4453404	4454180	777	*	10.64	10.72	10.56	0.17	0.0322	0.0499	promoter-TSS (AO090026000238)	-400	AO090026000238	-0.521078	0.399755	*
AO090026000234	3073	3	4465055	4465613	559	*	10.17	10.34	9.96	0.38	9.73e-06	2.69e-05	promoter-TSS (AO090026000234)	-105	AO090026000234	0.280123	0.0322242	*
AO090026000231	1396	3	4471292	4472702	1411	*	12.1	12.28	11.89	0.39	3.45e-13	2.1e-12	promoter-TSS (AO090026000231)	-638	AO090026000231	0.650291	7.65081e-17	*
AO090026000230	2667	3	4474548	4475227	680	*	10.84	11.01	10.66	0.35	7.98e-07	2.55e-06	promoter-TSS (AO090026000230)	-555	AO090026000230	-0.518422	4.9813e-05	*
AO090026000228	1489	3	4478330	4478951	622	*	11.02	11.23	10.78	0.45	1.99e-12	1.14e-11	promoter-TSS (AO090026000228)	-175	AO090026000228	0.790467	5.72861e-22	*
AO090026000226	5059	3	4481729	4482382	654	*	9.98	10.09	9.87	0.22	0.0126	0.0213	promoter-TSS (AO090026000226)	-180	AO090026000226	-0.032689	0.895462	*
AO090026000225	997	3	4487724	4488538	815	*	11.25	11.49	10.97	0.51	7.57e-17	6.46e-16	promoter-TSS (AO090026000225)	-132	AO090026000225	-1.09515	2.23427e-20	Down
AO090026000208	3421	3	4522842	4523194	353	*	8.88	8.62	9.09	-0.48	6.03e-05	0.00015	promoter-TSS (AO090026000208)	60	AO090026000208	0.0283343	0.97799	*
AO090026000204	3558	3	4532967	4534282	1316	*	11.47	11.58	11.35	0.23	0.000104	0.000249	promoter-TSS (AO090026000203)	-621	AO090026000204	-0.782261	0.0105542	*
AO090026000198	4809	3	4561428	4561930	503	*	9.72	9.84	9.58	0.25	0.00667	0.0118	promoter-TSS (AO090026000198)	-148	AO090026000198	-1.38253	0.00466223	Down
AO090026000189	1239	3	4583392	4584544	1153	*	11.23	11.48	10.93	0.55	1.72e-14	1.18e-13	promoter-TSS (AO090026000189)	-140	AO090026000189	-0.029004	0.801023	*
AO090026000185	4627	3	4599758	4600607	850	*	10.69	10.79	10.58	0.21	0.00412	0.00759	promoter-TSS (AO090026000185)	-258	AO090026000185	-0.130577	0.228001	*
AO090026000184	2889	3	4603431	4604212	782	*	10.94	11.09	10.78	0.31	3.49e-06	1.03e-05	promoter-TSS (AO090026000184)	-89	AO090026000184	-2.2571	6.8827e-203	Down
AO090026000183	4763	3	4605708	4606607	900	*	10.43	10.54	10.32	0.22	0.00581	0.0104	promoter-TSS (AO090026000183)	-404	AO090026000183	-0.203916	0.26812	*
AO090026000179	3994	3	4614999	4615894	896	*	9.93	9.77	10.07	-0.31	0.00065	0.00138	promoter-TSS (AO090026000179)	-784	AO090026000179	-2.0678	4.7315e-59	Down
AO090026000178	2351	3	4617152	4618558	1407	*	12.67	12.79	12.53	0.27	6.53e-08	2.37e-07	promoter-TSS (AO090026000178)	-642	AO090026000178	-1.06713	1.58895e-12	Down
AO090026000166	4581	3	4651643	4652055	413	*	9.26	9.4	9.09	0.32	0.00364	0.00677	promoter-TSS (AO090026000165)	-118	AO090026000166	0.775244	1.29165e-08	*
AO090026000163	3655	3	4657868	4658468	601	*	9.5	9.68	9.29	0.39	0.000163	0.000379	promoter-TSS (AO090026000163)	-206	AO090026000163	0.719408	4.59695e-21	*
AO090026000160	2057	3	4665400	4666067	668	*	10.26	10.48	10	0.48	4.32e-09	1.79e-08	promoter-TSS (AO090026000160)	-512	AO090026000160	-0.239982	0.272234	*
AO090026000151	5184	3	4690992	4691438	447	*	9.38	9.5	9.25	0.24	0.017	0.028	promoter-TSS (AO090026000151)	-3	AO090026000151	0.976051	2.00446e-16	*
AO090026000150	4582	3	4693281	4694587	1307	*	11.46	11.55	11.37	0.19	0.00365	0.00678	promoter-TSS (AO090026000150)	-537	AO090026000150	1.58161	4.68594e-16	Up
AO090026000149	3357	3	4696328	4696851	524	*	9.87	9.68	10.04	-0.36	4.57e-05	0.000116	promoter-TSS (AO090026000149)	-190	AO090026000149	0.231777	0.714477	*
AO090026000145	5134	3	4712460	4712655	196	*	8.28	8.08	8.46	-0.39	0.0153	0.0253	promoter-TSS (AO090026000145)	-909	AO090026000145	-0.551286	0.651283	*
AO090026000141	3752	3	4724786	4725632	847	*	11.08	11.19	10.96	0.23	0.000236	0.000535	promoter-TSS (AO090026000141)	-84	AO090026000141	0.486948	1.20853e-12	*
AO090026000139	2877	3	4727695	4728436	742	*	10.89	11.04	10.73	0.32	3.1e-06	9.19e-06	promoter-TSS (AO090026000139)	-176	AO090026000139	-1.06785	1.20082e-15	Down
AO090026000137	3375	3	4733465	4734282	818	*	10.93	11.06	10.78	0.28	4.86e-05	0.000123	promoter-TSS (AO090026000137)	-520	AO090026000137	0.104363	0.722323	*
AO090026000135	3566	3	4739039	4739516	478	*	9.38	9.6	9.12	0.47	0.000107	0.000256	promoter-TSS (AO090026000135)	-128	AO090026000135	0.0419638	0.689396	*
AO090026000133	3010	3	4743749	4744910	1162	*	11.75	11.86	11.62	0.24	7.17e-06	2.03e-05	promoter-TSS (AO090026000133)	-344	AO090026000133	-0.489635	9.62503e-10	*
AO090026000130	3054	3	4752861	4753641	781	*	10.19	10.36	9.99	0.37	8.97e-06	2.5e-05	promoter-TSS (AO090026000131)	-498	AO090026000130	-0.429433	0.481839	*
AO090026000098	2944	3	4842393	4842980	588	*	10.11	10.28	9.91	0.37	4.67e-06	1.35e-05	promoter-TSS (AO090026000097)	-317	AO090026000098	1.11691	0.167732	*
AO090026000096	1337	3	4846761	4847354	594	*	10.47	10.74	10.13	0.61	1.41e-13	8.95e-13	promoter-TSS (AO090026000096)	-844	AO090026000096	3.52935	3.48519e-06	Up
AO090026000095	100	3	4849080	4850609	1530	*	12.1	12.42	11.69	0.74	9.23e-46	7.86e-44	promoter-TSS (AO090026000095)	-723	AO090026000095	1.04676	0.00840513	Up
AO090026000094	1729	3	4853495	4854383	889	*	11.22	11.42	10.98	0.44	9.74e-11	4.8e-10	promoter-TSS (AO090026000094)	-343	AO090026000094	0.344534	0.363196	*
AO090026000090	4287	3	4859861	4860471	611	*	9.81	9.67	9.95	-0.28	0.00159	0.00315	promoter-TSS (AO090026000090)	-276	AO090026000090	-0.348637	0.329136	*
AO090026000084	4359	3	4893712	4894543	832	*	10.4	10.52	10.28	0.24	0.00194	0.00379	promoter-TSS (AO090026000084)	-257	AO090026000084	0.802631	0.0108279	*
AO090026000082	2799	3	4900199	4901253	1055	*	10.71	10.87	10.53	0.34	1.82e-06	5.55e-06	promoter-TSS (AO090026000082)	-779	AO090026000082	-1.56392	0.000272175	Down
AO090026000078	250	3	4916262	4917212	951	*	11.29	11.61	10.86	0.75	2.46e-34	8.36e-33	promoter-TSS (AO090026000078)	-497	AO090026000078	1.93473	3.5154e-169	Up
AO090026000071	5484	3	4938614	4939392	779	*	10.97	11.04	10.89	0.14	0.0311	0.0483	promoter-TSS (AO090026000071)	-950	AO090026000071	-0.322679	0.787637	*
AO090026000067	3276	3	4950698	4951480	783	*	11.18	11.31	11.04	0.27	3.03e-05	7.87e-05	promoter-TSS (AO090026000067)	-676	AO090026000067	-0.268798	0.731249	*
AO090026000065	90	3	4954256	4955855	1600	*	12.23	12.55	11.83	0.72	1.82e-46	1.72e-44	promoter-TSS (AO090026000066)	262	AO090026000065	-0.0821759	0.913731	*
AO090026000063	3841	3	4959665	4960701	1037	*	11.24	11.34	11.12	0.22	0.000332	0.000736	promoter-TSS (AO090026000063)	-760	AO090026000063	0.204682	0.878817	*
AO090026000057	1454	3	4972014	4973386	1373	*	12.42	12.58	12.23	0.35	9.92e-13	5.81e-12	promoter-TSS (AO090026000057)	-705	AO090026000057	-1.12931	2.88893e-27	Down
AO090026000036	2466	3	5029443	5030394	952	*	11.2	11.36	11.01	0.35	1.72e-07	5.95e-07	promoter-TSS (AO090026000036)	-325	AO090026000036	0.419918	0.248251	*
AO090026000011	3823	3	5090696	5090945	250	*	8.32	8.02	8.56	-0.53	0.000309	0.000688	promoter-TSS (AO090026000011)	-380	AO090026000011	0.112116	0.706634	*
AO090026000002	12	3	5118102	5119340	1239	*	11.61	12.11	10.84	1.28	3.49e-81	2.47e-78	promoter-TSS (AO090026000002)	-228	AO090026000002	0.689852	1.13499e-20	*
AO090023t00024	296	3	2202815	2204481	1667	*	11.95	12.26	11.55	0.71	1.07e-31	3.09e-30	promoter-TSS (AO090023t00024)	-155	AO090023t00024	#N/A	#N/A	#N/A
AO090023t00022	1020	3	2094820	2096506	1687	*	11.55	11.78	11.27	0.52	1.15e-16	9.58e-16	promoter-TSS (AO090023t00023)	-222	AO090023t00022	#N/A	#N/A	#N/A
AO090023t00020	2082	3	1737987	1738851	865	*	10.61	10.82	10.38	0.44	5.24e-09	2.14e-08	promoter-TSS (AO090023t00020)	-57	AO090023t00020	#N/A	#N/A	#N/A
AO090023t00019	2935	3	1644286	1644793	508	*	9.31	9.54	9.04	0.49	4.56e-06	1.32e-05	promoter-TSS (AO090023t00019)	-26	AO090023t00019	#N/A	#N/A	#N/A
AO090023t00014	2843	3	992097	992818	722	*	10.51	10.69	10.29	0.4	2.39e-06	7.16e-06	promoter-TSS (AO090023t00014)	-16	AO090023t00014	#N/A	#N/A	#N/A
AO090023t00008	1472	3	384219	384870	652	*	10.18	10.44	9.87	0.58	1.44e-12	8.32e-12	promoter-TSS (AO090023t00008)	-29	AO090023t00008	#N/A	#N/A	#N/A
AO090023t00004	1335	3	261390	262070	681	*	10.23	10.5	9.9	0.6	1.38e-13	8.83e-13	promoter-TSS (AO090023t00004)	45	AO090023t00004	#N/A	#N/A	#N/A
AO090023t00002	357	3	254454	257042	2589	*	12.43	12.69	12.1	0.59	2.9e-29	6.92e-28	promoter-TSS (AO090023t00002)	61	AO090023t00002	#N/A	#N/A	#N/A
AO090023001009	3728	3	2654556	2655329	774	*	11.52	11.39	11.64	-0.25	0.000212	0.000484	promoter-TSS (AO090023001009)	-289	AO090023001009	-1.21226	1.16708e-49	Down
AO090023001007	2476	3	2650298	2651547	1250	*	11.44	11.59	11.28	0.31	1.87e-07	6.42e-07	promoter-TSS (AO090023001007)	-369	AO090023001007	0.259619	0.204284	*
AO090023001001	5232	3	2642256	2643116	861	*	10.62	10.71	10.53	0.18	0.0189	0.0308	promoter-TSS (AO090023001001)	-453	AO090023001001	-0.0520249	0.763559	*
AO090023000999	4637	3	2638264	2639057	794	*	10.73	10.83	10.63	0.2	0.0042	0.00771	promoter-TSS (AO090023000999)	-48	AO090023000999	-0.621075	0.000545764	*
AO090023000997	1985	3	2635895	2636663	769	*	10.98	11.16	10.77	0.39	2.19e-09	9.38e-09	promoter-TSS (AO090023000997)	-233	AO090023000997	0.520136	1.30304e-09	*
AO090023000994	2367	3	2629478	2630550	1073	*	11.99	12.14	11.82	0.32	7.63e-08	2.75e-07	promoter-TSS (AO090023000994)	82	AO090023000994	0.374984	0.42413	*
AO090023000991	1813	3	2620632	2622223	1592	*	12.54	12.7	12.35	0.35	3.08e-10	1.45e-09	promoter-TSS (AO090023000991)	-917	AO090023000991	-1.35123	3.78066e-47	Down
AO090023000980	1459	3	2588843	2589531	689	*	10.51	10.76	10.22	0.54	1.06e-12	6.18e-12	promoter-TSS (AO090023000980)	-4	AO090023000980	-0.302517	0.01651	*
AO090023000979	3438	3	2585102	2585736	635	*	11.17	11.29	11.04	0.26	6.55e-05	0.000162	promoter-TSS (AO090023000977)	-421	AO090023000979	0.533316	0.0315256	*
AO090023000973	1798	3	2568456	2569072	617	*	10.96	11.15	10.74	0.41	2.58e-10	1.22e-09	promoter-TSS (AO090023000973)	-339	AO090023000973	-0.932254	0.00342876	*
AO090023000962	4155	3	2538348	2538711	364	*	9.91	10.04	9.76	0.29	0.00107	0.00219	promoter-TSS (AO090023000962)	-90	AO090023000962	1.03759	2.82413e-27	Up
AO090023000961	3798	3	2535333	2536433	1101	*	10.74	10.86	10.61	0.25	0.000284	0.000637	promoter-TSS (AO090023000961)	-457	AO090023000961	1.05562	9.40695e-23	Up
AO090023000952	4992	3	2520296	2520915	620	*	10.13	10.23	10.03	0.21	0.0106	0.0181	promoter-TSS (AO090023000952)	-510	AO090023000952	-1.89526	5.46991e-21	Down
AO090023000941	1636	3	2478611	2479835	1225	*	10.56	10.8	10.28	0.53	2.11e-11	1.1e-10	promoter-TSS (AO090023000941)	-560	AO090023000941	0.690221	3.28896e-11	*
AO090023000923	1230	3	2424844	2426835	1992	*	12.66	12.83	12.46	0.36	1.25e-14	8.63e-14	promoter-TSS (AO090023000923)	-992	AO090023000923	2.16415	2.5595e-219	Up
AO090023000922	5227	3	2420905	2421297	393	*	9.34	9.21	9.45	-0.25	0.0187	0.0305	promoter-TSS (AO090023000922)	-414	AO090023000922	-1.56632	0.00684185	Down
AO090023000916	3389	3	2400854	2401202	349	*	9.97	10.14	9.78	0.36	5.25e-05	0.000132	promoter-TSS (AO090023000916)	-237	AO090023000916	-0.895086	4.20618e-39	*
AO090023000915	1076	3	2398836	2399864	1029	*	11.41	11.63	11.16	0.47	4.87e-16	3.85e-15	promoter-TSS (AO090023000915)	-540	AO090023000915	-0.478139	2.4564e-10	*
AO090023000912	2207	3	2395115	2395768	654	*	10.61	10.8	10.39	0.41	1.77e-08	6.82e-08	promoter-TSS (AO090023000912)	-275	AO090023000912	-0.152355	0.068867	*
AO090023000908	4500	3	2378780	2379322	543	*	10.62	10.72	10.51	0.21	0.00301	0.00569	promoter-TSS (AO090023000908)	-543	AO090023000908	0.0820214	0.494126	*
AO090023000906	24	3	2370155	2372903	2749	*	13.14	13.47	12.7	0.77	6.7e-67	2.38e-64	promoter-TSS (AO090023000906)	-983	AO090023000906	-0.884212	1.74278e-41	*
AO090023000892	4073	3	2334175	2335832	1658	*	11.4	11.5	11.29	0.21	0.00084	0.00176	promoter-TSS (AO090023000892)	-718	AO090023000892	0.278401	0.060965	*
AO090023000890	3444	3	2332626	2333024	399	*	8.96	8.71	9.17	-0.46	6.63e-05	0.000164	promoter-TSS (AO090023000890)	-242	AO090023000890	-0.0959611	0.475826	*
AO090023000885	2984	3	2318126	2318798	673	*	10.98	11.12	10.83	0.29	6e-06	1.71e-05	promoter-TSS (AO090023000884)	-526	AO090023000885	0.0532764	0.859687	*
AO090023000882	4300	3	2310428	2311650	1223	*	11.87	11.95	11.78	0.17	0.00165	0.00327	promoter-TSS (AO090023000882)	-625	AO090023000882	0.514059	0.01124	*
AO090023000877	3383	3	2291195	2291612	418	*	9.07	8.82	9.29	-0.47	5.06e-05	0.000127	promoter-TSS (AO090023000877)	-500	AO090023000877	-2.02077	1.04274e-13	Down
AO090023000864	5175	3	2254815	2255318	504	*	9.83	9.94	9.72	0.22	0.0169	0.0278	promoter-TSS (AO090023000864)	-121	AO090023000864	-0.159693	0.15217	*
AO090023000862	4971	3	2252091	2252814	724	*	10.61	10.7	10.51	0.19	0.00982	0.0168	promoter-TSS (AO090023000862)	-195	AO090023000862	0.190618	0.0283893	*
AO090023000859	5140	3	2245085	2245509	425	*	10.26	10.35	10.15	0.2	0.0155	0.0257	promoter-TSS (AO090023000861)	-277	AO090023000859	0.66915	2.45396e-17	*
AO090023000858	4557	3	2240754	2241894	1141	*	10.49	10.6	10.37	0.23	0.00341	0.00637	promoter-TSS (AO090023000858)	-535	AO090023000858	-0.0329512	0.859648	*
AO090023000853	3417	3	2230302	2231153	852	*	11.27	11.39	11.15	0.24	5.86e-05	0.000146	promoter-TSS (AO090023000853)	-294	AO090023000853	0.742372	2.86511e-18	*
AO090023000848	2782	3	2213896	2214623	728	*	9.78	9.53	10	-0.46	1.66e-06	5.07e-06	promoter-TSS (AO090023000847)	-575	AO090023000848	0.22162	0.863855	*
AO090023000841	4783	3	2195312	2195788	477	*	9.4	9.53	9.25	0.28	0.00626	0.0111	promoter-TSS (AO090023000840)	-173	AO090023000841	0.87327	2.82667e-10	*
AO090023000837	945	3	2183244	2184706	1463	*	11.63	11.86	11.37	0.49	1.32e-17	1.18e-16	promoter-TSS (AO090023000837)	-576	AO090023000837	0.304288	4.04364e-06	*
AO090023000830	2065	3	2165587	2166310	724	*	10.92	11.11	10.7	0.4	4.63e-09	1.91e-08	promoter-TSS (AO090023000830)	-114	AO090023000830	-0.170929	0.0470087	*
AO090023000824	2316	3	2149540	2150165	626	*	9.22	9.5	8.87	0.63	4.76e-08	1.75e-07	promoter-TSS (AO090023000824)	-246	AO090023000824	0.743188	1.25551e-19	*
AO090023000820	4026	3	2137361	2137640	280	*	8.87	9.06	8.65	0.41	0.00072	0.00152	promoter-TSS (AO090023000820)	-220	AO090023000820	-0.264513	0.00568064	*
AO090023000818	1834	3	2131244	2132423	1180	*	11.36	11.54	11.14	0.4	3.96e-10	1.84e-09	promoter-TSS (AO090023000819)	-481	AO090023000818	0.95971	5.49652e-31	*
AO090023000816	2648	3	2126069	2126994	926	*	11	11.17	10.81	0.36	7.04e-07	2.26e-06	promoter-TSS (AO090023000816)	-335	AO090023000816	0.454338	8.92541e-07	*
AO090023000807	3545	3	2101325	2102364	1040	*	11.99	12.09	11.89	0.2	9.76e-05	0.000234	promoter-TSS (AO090023000807)	-605	AO090023000807	-1.69578	1.0285e-101	Down
AO090023000806	104	3	2098778	2099692	915	*	11.7	12.05	11.23	0.82	2.16e-45	1.76e-43	promoter-TSS (AO090023000806)	-382	AO090023000806	-0.221207	0.00323362	*
AO090023000798	1736	3	2071228	2072028	801	*	10.61	10.83	10.36	0.46	1.04e-10	5.11e-10	promoter-TSS (AO090023000797)	-78	AO090023000798	-0.0737837	0.456108	*
AO090023000796	4036	3	2069524	2070107	584	*	9.96	10.11	9.8	0.31	0.000743	0.00157	promoter-TSS (AO090023000796)	-11	AO090023000796	0.252035	0.00559359	*
AO090023000793	1969	3	2059920	2061217	1298	*	11.94	12.1	11.77	0.32	1.73e-09	7.48e-09	promoter-TSS (AO090023000793)	-519	AO090023000793	-0.0930007	0.466978	*
AO090023000786	5067	3	2042669	2043249	581	*	9.98	9.87	10.08	-0.21	0.0129	0.0218	promoter-TSS (AO090023000786)	-414	AO090023000786	0.105435	0.440539	*
AO090023000772	4935	3	2017146	2017681	536	*	10.2	10.31	10.08	0.23	0.00896	0.0155	promoter-TSS (AO090023000772)	-277	AO090023000772	-0.919775	4.46354e-22	*
AO090023000771	448	3	2012402	2013900	1499	*	12.5	12.73	12.23	0.5	2.4e-26	4.57e-25	promoter-TSS (AO090023000771)	-991	AO090023000771	0.573128	2.55361e-16	*
AO090023000767	5341	3	2005499	2006330	832	*	10.51	10.59	10.42	0.17	0.0233	0.0372	promoter-TSS (AO090023000767)	-381	AO090023000767	0.687676	2.09605e-05	*
AO090023000766	3426	3	2002918	2003432	515	*	9.66	9.83	9.46	0.37	6.21e-05	0.000154	promoter-TSS (AO090023000766)	-347	AO090023000766	0.405495	2.17777e-07	*
AO090023000765	2280	3	2000879	2001704	826	*	11.04	11.2	10.85	0.35	3.31e-08	1.23e-07	promoter-TSS (AO090023000765)	-197	AO090023000765	-0.518625	1.17507e-09	*
AO090023000759	4381	3	1987750	1988271	522	*	9.52	9.66	9.35	0.31	0.0021	0.00408	promoter-TSS (AO090023000759)	-9	AO090023000759	0.777295	4.51887e-08	*
AO090023000758	1438	3	1982984	1983693	710	*	10.19	10.48	9.82	0.66	6.98e-13	4.13e-12	promoter-TSS (AO090023000758)	-217	AO090023000758	1.10582	3.41829e-49	Up
AO090023000756	2613	3	1980365	1981594	1230	*	10.76	10.92	10.57	0.35	5.58e-07	1.82e-06	promoter-TSS (AO090023000756)	-369	AO090023000756	0.862045	2.628e-30	*
AO090023000754	379	3	1972076	1972924	849	*	10.75	11.11	10.28	0.82	1.67e-28	3.76e-27	promoter-TSS (AO090023000754)	-558	AO090023000754	1.86241	1.4926e-129	Up
AO090023000752	3468	3	1966343	1967668	1326	*	11.21	11.33	11.08	0.25	7.23e-05	0.000177	promoter-TSS (AO090023000751)	-548	AO090023000752	0.954716	5.90996e-47	*
AO090023000750	4303	3	1963929	1964201	273	*	8.83	9.01	8.61	0.4	0.00167	0.0033	promoter-TSS (AO090023000750)	-54	AO090023000750	1.02719	1.56306e-23	Up
AO090023000739	4397	3	1934323	1935680	1358	*	11.47	11.56	11.36	0.21	0.00218	0.00423	promoter-TSS (AO090023000739)	-841	AO090023000739	1.36477	2.89039e-08	Up
AO090023000732	5311	3	1924200	1924604	405	*	9.17	9.28	9.04	0.25	0.022	0.0352	promoter-TSS (AO090023000732)	-11	AO090023000732	0.828492	1.82429e-10	*
AO090023000724	4368	3	1907550	1907984	435	*	9.34	9.49	9.17	0.32	0.00201	0.00391	promoter-TSS (AO090023000725)	-130	AO090023000724	1.00231	7.69366e-19	Up
AO090023000723	570	3	1905151	1905745	595	*	10.66	10.97	10.26	0.71	1.24e-23	1.86e-22	promoter-TSS (AO090023000723)	-242	AO090023000723	0.314109	0.0219444	*
AO090023000722	7	3	1902912	1903476	565	*	10.67	11.25	9.7	1.54	5.27e-89	6.41e-86	promoter-TSS (AO090023000722)	-364	AO090023000722	2.3389	1.30074e-83	Up
AO090023000721	45	3	1899564	1901175	1612	*	12.27	12.6	11.84	0.76	2.3e-54	4.36e-52	promoter-TSS (AO090023000721)	-475	AO090023000721	0.240503	0.686791	*
AO090023000718	2644	3	1893152	1894226	1075	*	11.47	11.63	11.29	0.34	6.72e-07	2.17e-06	promoter-TSS (AO090023000718)	-670	AO090023000718	-2.27019	2.0815e-138	Down
AO090023000715	1706	3	1884992	1885803	812	*	10.58	10.79	10.32	0.47	7.44e-11	3.72e-10	promoter-TSS (AO090023000714)	-244	AO090023000715	-1.81523	2.19007e-13	Down
AO090023000713	3997	3	1877218	1878979	1762	*	12.71	12.79	12.63	0.16	0.000652	0.00139	promoter-TSS (AO090023000713)	-910	AO090023000713	0.351242	0.000903408	*
AO090023000710	5463	3	1874205	1874872	668	*	10.46	10.55	10.37	0.17	0.03	0.0467	promoter-TSS (AO090023000710)	-690	AO090023000710	0.750956	1.49287e-19	*
AO090023000709	5481	3	1866349	1867613	1265	*	10.65	10.73	10.57	0.16	0.031	0.0481	promoter-TSS (AO090023000709)	-342	AO090023000709	0.913186	8.06832e-14	*
AO090023000706	4385	3	1861452	1862152	701	*	10.4	10.52	10.28	0.24	0.00213	0.00414	promoter-TSS (AO090023000706)	-311	AO090023000706	0.0305092	0.922679	*
AO090023000704	4680	3	1852977	1853736	760	*	10.03	10.15	9.9	0.24	0.00467	0.0085	promoter-TSS (AO090023000704)	-552	AO090023000704	0.654234	4.91636e-08	*
AO090023000700	4961	3	1847011	1848203	1193	*	11.69	11.78	11.6	0.17	0.00955	0.0164	promoter-TSS (AO090023000700)	-458	AO090023000700	0.337858	0.458505	*
AO090023000694	5343	3	1829370	1829958	589	*	10.12	10.23	10.01	0.22	0.0235	0.0374	promoter-TSS (AO090023000693)	711	AO090023000694	-0.307225	0.752116	*
AO090023000685	1232	3	1801820	1803329	1510	*	12.47	12.65	12.26	0.39	1.26e-14	8.72e-14	promoter-TSS (AO090023000685)	-616	AO090023000685	0.610213	2.97005e-10	*
AO090023000679	2246	3	1780696	1781728	1033	*	11.48	11.63	11.31	0.32	2.5e-08	9.49e-08	promoter-TSS (AO090023000680)	-401	AO090023000679	-0.141157	0.750206	*
AO090023t00021	137	3	1775672	1777267	1596	*	11.87	12.22	11.42	0.8	1.65e-41	1.03e-39	promoter-TSS (AO090023000677)	-424	AO090023t00021	#N/A	#N/A	#N/A
AO090023000669	1491	3	1757550	1758282	733	*	10.51	10.74	10.22	0.52	2.15e-12	1.23e-11	promoter-TSS (AO090023000669)	-333	AO090023000669	0.812052	8.77098e-13	*
AO090023000665	3621	3	1752551	1753291	741	*	10.21	10.36	10.03	0.32	0.000141	0.000333	promoter-TSS (AO090023000665)	-294	AO090023000665	0.074386	0.540075	*
AO090023000661	4469	3	1743887	1744428	542	*	10.07	9.94	10.2	-0.26	0.00272	0.00518	promoter-TSS (AO090023000661)	-647	AO090023000661	-1.66626	0.0963405	*
AO090023000658	75	3	1734510	1736035	1526	*	12.38	12.69	11.97	0.72	4.81e-49	5.46e-47	promoter-TSS (AO090023000658)	-405	AO090023000658	0.377982	0.0193318	*
AO090023000657	494	3	1731633	1733282	1650	*	12.1	12.34	11.81	0.53	3.12e-25	5.37e-24	promoter-TSS (AO090023000657)	-980	AO090023000657	-0.743393	0.176249	*
AO090023000654	4418	3	1725378	1726433	1056	*	11.66	11.75	11.56	0.18	0.00233	0.00448	promoter-TSS (AO090023000654)	-553	AO090023000654	1.15163	4.31232e-54	Up
AO090023000652	2669	3	1722526	1722818	293	*	9.86	10.06	9.61	0.45	8.03e-07	2.56e-06	promoter-TSS (AO090023000652)	-158	AO090023000652	0.132409	0.185605	*
AO090023000650	3136	3	1712211	1712605	395	*	10.97	11.13	10.79	0.33	1.49e-05	4.06e-05	promoter-TSS (AO090023000650)	-560	AO090023000650	-0.515673	0.0616113	*
AO090023000647	1015	3	1701989	1703367	1379	*	12.64	12.83	12.42	0.41	1.01e-16	8.48e-16	promoter-TSS (AO090023000647)	-954	AO090023000647	-0.412868	1.44907e-05	*
AO090023000646	512	3	1697444	1699084	1641	*	12.1	12.36	11.78	0.58	6.52e-25	1.08e-23	promoter-TSS (AO090023000646)	-850	AO090023000646	-0.824657	3.28575e-25	*
AO090023000645	1550	3	1694593	1695467	875	*	11.29	11.48	11.07	0.42	5.78e-12	3.18e-11	promoter-TSS (AO090023000645)	-447	AO090023000645	0.663384	1.07917e-23	*
AO090023000641	2419	3	1680481	1681113	633	*	9.78	10.01	9.49	0.52	1.17e-07	4.12e-07	promoter-TSS (AO090023000640)	-89	AO090023000641	0.950313	2.05995e-33	*
AO090023000634	5160	3	1667824	1668437	614	*	9.72	9.82	9.6	0.23	0.0164	0.027	promoter-TSS (AO090023000634)	-508	AO090023000634	-0.787685	2.1436e-07	*
AO090023000631	3186	3	1661589	1662224	636	*	10.25	10.41	10.08	0.33	1.86e-05	4.96e-05	promoter-TSS (AO090023000631)	-139	AO090023000631	0.358166	0.000159259	*
AO090023000630	4285	3	1657940	1659018	1079	*	11.53	11.62	11.43	0.19	0.00158	0.00314	promoter-TSS (AO090023000630)	-426	AO090023000630	0.0895209	0.406847	*
AO090023000623	4586	3	1631870	1632307	438	*	9.72	9.85	9.58	0.28	0.00371	0.00688	promoter-TSS (AO090023000623)	-58	AO090023000623	-2.66893	2.5613e-205	Down
AO090023000622	2917	3	1629314	1630233	920	*	10.64	10.8	10.47	0.34	4.13e-06	1.2e-05	promoter-TSS (AO090023000622)	-247	AO090023000622	0.217683	0.0965119	*
AO090023t00018	153	3	1613486	1615105	1620	*	11.75	12.09	11.3	0.79	2e-40	1.11e-38	promoter-TSS (AO090023000614)	29	AO090023t00018	#N/A	#N/A	#N/A
AO090023000613	2731	3	1609880	1610724	845	*	11.19	11.35	11.01	0.34	1.17e-06	3.64e-06	promoter-TSS (AO090023000613)	-589	AO090023000613	-1.24855	0.000930556	Down
AO090023000611	5113	3	1606803	1607232	430	*	9.23	9.36	9.09	0.26	0.0146	0.0244	promoter-TSS (AO090023000611)	-215	AO090023000611	-0.824099	8.78237e-10	*
AO090023000599	1084	3	1578894	1580452	1559	*	12.91	13.09	12.7	0.38	5.23e-16	4.11e-15	promoter-TSS (AO090023000599)	-569	AO090023000599	0.0621517	0.47408	*
AO090023000597	596	3	1576891	1578090	1200	*	12.25	12.49	11.97	0.52	3.22e-23	4.61e-22	promoter-TSS (AO090023000596)	83	AO090023000597	-0.591657	0.538412	*
AO090023000592	5135	3	1566599	1567487	889	*	11.32	11.4	11.24	0.16	0.0153	0.0253	promoter-TSS (AO090023000592)	-310	AO090023000592	-2.66513	3.48386e-59	Down
AO090023000590	4220	3	1559297	1560154	858	*	11.25	11.35	11.15	0.2	0.0013	0.00263	promoter-TSS (AO090023000590)	-462	AO090023000590	-1.37251	6.58036e-05	Down
AO090023000587	4344	3	1555202	1555875	674	*	10.2	10.33	10.07	0.26	0.00183	0.00359	promoter-TSS (AO090023000587)	-171	AO090023000587	0.357684	0.117042	*
AO090023000584	2965	3	1548284	1548590	307	*	9.6	9.8	9.37	0.43	5.1e-06	1.47e-05	promoter-TSS (AO090023000584)	-41	AO090023000584	0.323163	0.000223955	*
AO090023000583	600	3	1546225	1547539	1315	*	12.23	12.46	11.95	0.51	4.46e-23	6.32e-22	promoter-TSS (AO090023000583)	-774	AO090023000583	1.27293	7.95064e-62	Up
AO090023000576	1474	3	1517429	1517962	534	*	11.09	11.3	10.85	0.44	1.48e-12	8.53e-12	promoter-TSS (AO090023000576)	-409	AO090023000576	-0.446795	4.53773e-08	*
AO090023000573	3572	3	1510081	1510553	473	*	9.85	10.01	9.66	0.36	0.000112	0.000266	promoter-TSS (AO090023000573)	-96	AO090023000573	1.36078	1.84097e-17	Up
AO090023000571	1831	3	1507160	1508312	1153	*	11.54	11.71	11.35	0.36	3.81e-10	1.77e-09	promoter-TSS (AO090023000571)	-639	AO090023000571	0.11395	0.42357	*
AO090023000567	2349	3	1497408	1498318	911	*	10.29	10.06	10.49	-0.43	6.5e-08	2.36e-07	promoter-TSS (AO090023000566)	-495	AO090023000567	-0.581734	0.61243	*
AO090023000565	962	3	1493890	1495715	1826	*	11.56	11.3	11.78	-0.49	2.46e-17	2.18e-16	promoter-TSS (AO090023000565)	-836	AO090023000565	-2.84559	0.000350096	Down
AO090023000558	3596	3	1475256	1476046	791	*	10.51	10.64	10.36	0.28	0.000131	0.00031	promoter-TSS (AO090023000559)	-297	AO090023000558	-0.483585	0.00185471	*
AO090023000546	4245	3	1448181	1448856	676	*	9.97	10.11	9.81	0.3	0.00141	0.00282	promoter-TSS (AO090023000546)	-690	AO090023000546	1.15837	0.246858	*
AO090023000536	4626	3	1426104	1426847	744	*	9.85	9.71	9.97	-0.26	0.00412	0.00758	promoter-TSS (AO090023000536)	-620	AO090023000536	-0.340283	0.777867	*
AO090023000535	4679	3	1420749	1421254	506	*	9.94	10.06	9.81	0.25	0.00467	0.00849	promoter-TSS (AO090023000535)	-671	AO090023000535	-2.51082	0.00954939	Down
AO090023000528	576	3	1400253	1401175	923	*	11.09	11.37	10.74	0.63	1.7e-23	2.52e-22	promoter-TSS (AO090023000528)	-315	AO090023000528	-0.617604	1.15363e-10	*
AO090023000522	2141	3	1371090	1372478	1389	*	11.37	11.53	11.19	0.34	9.51e-09	3.78e-08	promoter-TSS (AO090023000522)	-585	AO090023000522	-0.183955	0.219478	*
AO090023000521	4650	3	1365866	1366311	446	*	9.71	9.85	9.55	0.29	0.00432	0.00791	promoter-TSS (AO090023000521)	-305	AO090023000521	0.380676	0.000500704	*
AO090023000519	1860	3	1360500	1363361	2862	*	13	13.16	12.83	0.32	5.03e-10	2.3e-09	promoter-TSS (AO090023000519)	-523	AO090023000519	0.39897	5.72139e-05	*
AO090023000516	4122	3	1344441	1345332	892	*	10.72	10.84	10.59	0.25	0.000964	0.00199	promoter-TSS (AO090023000516)	-363	AO090023000516	-1.00566	1.50476e-29	Down
AO090023000515	3465	3	1340741	1341972	1232	*	11.43	11.55	11.31	0.23	7.13e-05	0.000175	promoter-TSS (AO090023000515)	-769	AO090023000515	-0.540221	0.501995	*
AO090023000510	1970	3	1335237	1335733	497	*	9.52	9.8	9.17	0.63	1.75e-09	7.57e-09	promoter-TSS (AO090023000511)	-129	AO090023000510	0.810697	1.32826e-21	*
AO090023000509	4448	3	1332238	1332970	733	*	10.47	10.59	10.35	0.24	0.00254	0.00486	promoter-TSS (AO090023000509)	-420	AO090023000509	1.24258	8.00147e-38	Up
AO090023000503	2777	3	1312360	1312776	417	*	9.41	9.65	9.14	0.51	1.53e-06	4.7e-06	promoter-TSS (AO090023000503)	-105	AO090023000503	-0.00356431	0.981986	*
AO090023000501	822	3	1308116	1309077	962	*	11.61	11.83	11.34	0.49	3.31e-19	3.42e-18	promoter-TSS (AO090023000501)	-444	AO090023000501	-0.73174	5.27848e-09	*
AO090023000500	3941	3	1305587	1306297	711	*	10.9	11.01	10.77	0.23	0.000544	0.00117	promoter-TSS (AO090023000500)	-262	AO090023000500	0.643878	4.10816e-14	*
AO090023000499	2808	3	1299730	1300819	1090	*	12.07	11.92	12.21	-0.29	1.97e-06	5.96e-06	promoter-TSS (AO090023000499)	-821	AO090023000499	-0.69072	0.000268594	*
AO090023000496	939	3	1294640	1295537	898	*	10.75	11.03	10.4	0.63	1.19e-17	1.08e-16	promoter-TSS (AO090023000496)	-417	AO090023000496	-0.383368	0.00808108	*
AO090023000493	2307	3	1279361	1280238	878	*	11.01	11.17	10.82	0.36	4.45e-08	1.64e-07	promoter-TSS (AO090023000492)	-267	AO090023000493	0.0417067	0.887565	*
AO090023000487	503	3	1259333	1260333	1001	*	11.68	11.94	11.36	0.58	4.33e-25	7.34e-24	promoter-TSS (AO090023000487)	-513	AO090023000487	-0.193243	0.0689409	*
AO090023000486	2856	3	1255933	1256940	1008	*	11.62	11.74	11.48	0.26	2.55e-06	7.6e-06	promoter-TSS (AO090023000486)	-347	AO090023000486	0.535299	3.11242e-07	*
AO090023000485	4856	3	1253929	1254217	289	*	8.92	9.09	8.73	0.36	0.00759	0.0133	promoter-TSS (AO090023000485)	-104	AO090023000485	-0.0531697	0.772388	*
AO090023000483	1301	3	1244809	1246655	1847	*	12.66	12.85	12.43	0.42	6.67e-14	4.36e-13	promoter-TSS (AO090023000484)	-911	AO090023000483	0.737661	2.16378e-18	*
AO090023t00016	1547	3	1231199	1232480	1282	*	11.83	12.01	11.63	0.38	5.53e-12	3.04e-11	promoter-TSS (AO090023000480)	-386	AO090023t00016	#N/A	#N/A	#N/A
AO090023000477	2610	3	1219912	1220390	479	*	9.58	9.8	9.32	0.48	5.51e-07	1.8e-06	promoter-TSS (AO090023000476)	-118	AO090023000477	0.561648	5.60674e-07	*
AO090023000474	3914	3	1217947	1218753	807	*	10.68	10.8	10.55	0.25	0.000451	0.000982	promoter-TSS (AO090023000474)	-254	AO090023000474	-0.581059	8.74741e-09	*
AO090023000472	2904	3	1210702	1212107	1406	*	11.47	11.6	11.33	0.27	3.83e-06	1.12e-05	promoter-TSS (AO090023000471)	-49	AO090023000472	0.171421	0.0220769	*
AO090023000465	3953	3	1193061	1194364	1304	*	11.86	11.96	11.75	0.21	0.000568	0.00122	promoter-TSS (AO090023000465)	-204	AO090023000465	-0.674307	1.84923e-13	*
AO090023000463	3222	3	1191081	1191940	860	*	10.5	10.65	10.33	0.32	2.28e-05	6.02e-05	promoter-TSS (AO090023000463)	57	AO090023000463	0.695282	0.229234	*
AO090023000460	3194	3	1179388	1179956	569	*	9.27	9.02	9.48	-0.45	1.95e-05	5.2e-05	promoter-TSS (AO090023000460)	-600	AO090023000460	-0.411726	0.542239	*
AO090023000452	4934	3	1158924	1159388	465	*	9.19	9.34	9.02	0.32	0.00896	0.0155	promoter-TSS (AO090023000452)	-172	AO090023000452	-0.106181	0.905353	*
AO090023t00015	1604	3	1122397	1123817	1421	*	11.47	11.67	11.24	0.43	1.21e-11	6.44e-11	promoter-TSS (AO090023000441)	420	AO090023t00015	#N/A	#N/A	#N/A
AO090023000434	2000	3	1103917	1104296	380	*	9.71	9.96	9.4	0.57	2.51e-09	1.07e-08	promoter-TSS (AO090023000433)	-240	AO090023000434	0.130281	0.184574	*
AO090023000427	2554	3	1092988	1093901	914	*	10.89	11.05	10.71	0.34	3.6e-07	1.2e-06	promoter-TSS (AO090023000428)	332	AO090023000427	0.865935	0.00188707	*
AO090023000424	281	3	1083782	1084472	691	*	10.32	10.73	9.73	1	2.23e-32	6.76e-31	promoter-TSS (AO090023000424)	-903	AO090023000424	3.70998	1.5389e-28	Up
AO090023000422	1241	3	1078693	1080745	2053	*	12.54	12.73	12.32	0.41	1.73e-14	1.19e-13	promoter-TSS (AO090023000422)	-807	AO090023000422	-1.32344	4.97572e-34	Down
AO090023000421	1716	3	1075086	1075747	662	*	10.12	10.38	9.81	0.57	8.09e-11	4.01e-10	promoter-TSS (AO090023000421)	-315	AO090023000421	-0.486367	1.23384e-07	*
AO090023000419	3140	3	1069759	1071603	1845	*	11.6	11.73	11.45	0.29	1.52e-05	4.13e-05	promoter-TSS (AO090023000419)	-875	AO090023000419	0.353764	0.0730921	*
AO090023000416	2356	3	1066150	1066624	475	*	9.24	8.93	9.49	-0.57	7.03e-08	2.54e-07	promoter-TSS (AO090023000417)	-238	AO090023000416	-2.24503	0.00720547	Down
AO090023000415	4153	3	1060791	1061045	255	*	8.67	8.43	8.87	-0.44	0.00106	0.00218	promoter-TSS (AO090023000415)	-453	AO090023000415	-0.332452	0.651283	*
AO090023000412	4607	3	1056140	1056866	727	*	10.53	10.64	10.42	0.22	0.00391	0.00722	promoter-TSS (AO090023000413)	-225	AO090023000412	0.808508	1.42057e-09	*
AO090023000411	2417	3	1052852	1054022	1171	*	10.83	11	10.64	0.36	1.15e-07	4.06e-07	promoter-TSS (AO090023000411)	-425	AO090023000411	3.31001	2.581e-280	Up
AO090023000402	5443	3	1032944	1033520	577	*	10.62	10.7	10.54	0.16	0.0286	0.0447	promoter-TSS (AO090023000402)	-236	AO090023000402	-1.20328	0.100324	*
AO090023000401	1863	3	1030591	1031220	630	*	10.15	9.86	10.39	-0.53	5.08e-10	2.32e-09	promoter-TSS (AO090023000401)	-474	AO090023000401	-0.467974	0.703537	*
AO090023000396	1618	3	1017450	1018011	562	*	10.48	10.73	10.18	0.55	1.48e-11	7.76e-11	promoter-TSS (AO090023000396)	-240	AO090023000396	0.341988	0.0141188	*
AO090023000395	3649	3	1013969	1014872	904	*	11.31	11.42	11.19	0.23	0.00016	0.000374	promoter-TSS (AO090023000395)	-245	AO090023000395	1.51805	4.2664e-119	Up
AO090023000393	4357	3	1009985	1010232	248	*	8.54	8.32	8.74	-0.42	0.00192	0.00374	promoter-TSS (AO090023000393)	-789	AO090023000393	-0.755973	0.515627	*
AO090023000385	550	3	995039	996472	1434	*	11.86	12.11	11.57	0.54	4.4e-24	6.8e-23	promoter-TSS (AO090023000385)	-668	AO090023000385	-0.56496	2.31685e-05	*
AO090023000383	3548	3	986865	987313	449	*	8.95	8.7	9.16	-0.46	9.88e-05	0.000237	promoter-TSS (AO090023000383)	-795	AO090023000383	-0.674365	0.555295	*
AO090023000372	3227	3	949745	949962	218	*	8.61	8.89	8.27	0.62	2.32e-05	6.13e-05	promoter-TSS (AO090023000372)	-611	AO090023000372	-0.0557542	0.956466	*
AO090023000371	252	3	946502	947310	809	*	10.74	11.12	10.24	0.88	3.07e-34	1.04e-32	promoter-TSS (AO090023000371)	-324	AO090023000371	4.067	0	Up
AO090023000370	1319	3	942579	943599	1021	*	11.63	11.83	11.39	0.44	1.09e-13	7.03e-13	promoter-TSS (AO090023000370)	-505	AO090023000370	0.784149	6.99037e-06	*
AO090023000366	2056	3	935671	936226	556	*	11.07	11.25	10.85	0.4	4.3e-09	1.78e-08	promoter-TSS (AO090023000366)	-252	AO090023000366	-0.242443	0.00362131	*
AO090023000365	3154	3	932199	933244	1046	*	11.47	11.6	11.32	0.27	1.62e-05	4.36e-05	promoter-TSS (AO090023000365)	-596	AO090023000365	-0.0593262	0.774735	*
AO090023000349	4367	3	891508	892532	1025	*	10.73	10.83	10.61	0.22	0.002	0.00391	promoter-TSS (AO090023000349)	-463	AO090023000349	0.270679	0.00238862	*
AO090023000339	2614	3	863845	865340	1496	*	11.63	11.79	11.45	0.34	5.58e-07	1.82e-06	promoter-TSS (AO090023000337)	-516	AO090023000339	-0.0212287	0.911038	*
AO090023000336	5035	3	862110	862542	433	*	9.22	9.48	8.9	0.58	0.0117	0.0198	promoter-TSS (AO090023000336)	-309	AO090023000336	0.660211	2.57155e-20	*
AO090023000335	3624	3	856918	858110	1193	*	11.98	12.09	11.85	0.24	0.000142	0.000333	promoter-TSS (AO090023000335)	-568	AO090023000335	-0.482731	1.78729e-05	*
AO090023000332	1303	3	853385	854319	935	*	11.4	11.6	11.16	0.44	6.75e-14	4.41e-13	promoter-TSS (AO090023000332)	-504	AO090023000332	0.405715	1.75977e-06	*
AO090023000321	3868	3	815391	816413	1023	*	10.31	10.46	10.14	0.32	0.000375	0.000825	promoter-TSS (AO090023000320)	-408	AO090023000321	0.0147394	0.939981	*
AO090023000319	4140	3	812984	813541	558	*	9.98	10.11	9.83	0.28	0.00104	0.00213	promoter-TSS (AO090023000319)	-217	AO090023000319	-0.0749397	0.578614	*
AO090023000316	830	3	802339	803825	1487	*	11.7	11.93	11.41	0.52	4.18e-19	4.29e-18	promoter-TSS (AO090023000316)	-902	AO090023000316	0.678298	2.29911e-06	*
AO090023000314	3964	3	797149	797758	610	*	9.93	10.08	9.77	0.31	0.000583	0.00125	promoter-TSS (AO090023000314)	-102	AO090023000314	0.0646316	0.695179	*
AO090023000313	1651	3	791711	792876	1166	*	11.8	11.99	11.58	0.41	2.71e-11	1.4e-10	promoter-TSS (AO090023000312)	-611	AO090023000313	0.577615	5.70036e-07	*
AO090023000310	3344	3	788930	789823	894	*	11.17	11.31	11.02	0.29	4.32e-05	0.00011	promoter-TSS (AO090023000310)	-826	AO090023000310	-0.601026	0.000295094	*
AO090023000307	5084	3	780892	781677	786	*	11.23	11.31	11.15	0.16	0.0134	0.0225	promoter-TSS (AO090023000307)	-468	AO090023000307	1.54724	2.67973e-20	Up
AO090023000305	3551	3	777172	777817	646	*	10.46	10.6	10.3	0.31	9.99e-05	0.00024	promoter-TSS (AO090023000305)	-306	AO090023000305	-1.00799	8.71849e-18	Down
AO090023000304	2725	3	774834	775646	813	*	10.64	10.81	10.44	0.38	1.13e-06	3.53e-06	promoter-TSS (AO090023000304)	-365	AO090023000304	-0.870533	1.31375e-23	*
AO090023000303	3968	3	772253	772708	456	*	9.47	9.64	9.28	0.36	0.000588	0.00126	promoter-TSS (AO090023000303)	-165	AO090023000303	0.467464	9.24405e-06	*
AO090023000280	4282	3	726912	727285	374	*	9.61	9.76	9.45	0.31	0.00157	0.00312	promoter-TSS (AO090023000280)	-308	AO090023000280	0.507388	0.356038	*
AO090023000278	896	3	718391	720673	2283	*	12.97	13.17	12.73	0.44	3.59e-18	3.41e-17	promoter-TSS (AO090023000278)	-917	AO090023000278	0.498572	9.61674e-08	*
AO090023000273	1979	3	712584	713959	1376	*	12.52	12.66	12.36	0.3	1.92e-09	8.28e-09	promoter-TSS (AO090023000273)	-640	AO090023000273	-1.66349	5.27396e-36	Down
AO090023000272	4054	3	699707	700190	484	*	9.59	9.41	9.75	-0.34	0.000789	0.00166	promoter-TSS (AO090023000272)	-207	AO090023000272	-0.189463	0.456266	*
AO090023000264	3015	3	679043	679942	900	*	11.05	11.19	10.89	0.3	7.46e-06	2.11e-05	promoter-TSS (AO090023000264)	-438	AO090023000264	0.242518	0.00384622	*
AO090023000259	1173	3	663004	664104	1101	*	11.57	11.77	11.33	0.44	4.26e-15	3.09e-14	promoter-TSS (AO090023000259)	-522	AO090023000259	-1.79085	6.86125e-77	Down
AO090023000257	559	3	659746	661135	1390	*	12.28	12.51	11.99	0.52	6.54e-24	9.96e-23	promoter-TSS (AO090023000257)	-367	AO090023000257	-0.753587	0.00172928	*
AO090023000250	2826	3	643750	644902	1153	*	11.59	11.75	11.42	0.33	2.17e-06	6.55e-06	promoter-TSS (AO090023000250)	-520	AO090023000250	-0.140132	0.177332	*
AO090023000249	1625	3	641306	641853	548	*	10.52	10.74	10.25	0.49	1.71e-11	8.94e-11	promoter-TSS (AO090023000249)	-149	AO090023000249	-0.333202	0.651283	*
AO090023000242	3834	3	615359	616642	1284	*	11.04	11.16	10.92	0.23	0.000321	0.000714	promoter-TSS (AO090023000242)	-718	AO090023000242	1.19592	7.03921e-28	Up
AO090023000240	5440	3	611516	612441	926	*	11.13	11.2	11.05	0.14	0.0283	0.0442	promoter-TSS (AO090023000240)	-321	AO090023000240	0.501471	1.0795e-06	*
AO090023000235	1657	3	593828	595247	1420	*	11.75	11.92	11.54	0.38	3.24e-11	1.66e-10	promoter-TSS (AO090023000235)	-608	AO090023000235	-0.0270404	0.848862	*
AO090023000232	4893	3	581936	582957	1022	*	10.34	10.44	10.22	0.22	0.00831	0.0145	promoter-TSS (AO090023000232)	-723	AO090023000232	0.221419	0.514224	*
AO090023000229	2383	3	572791	574153	1363	*	11.22	11.39	11.03	0.36	8.52e-08	3.04e-07	promoter-TSS (AO090023000230)	253	AO090023000229	-0.336793	0.518177	*
AO090023000225	2797	3	562909	563919	1011	*	11.06	11.21	10.89	0.32	1.81e-06	5.5e-06	promoter-TSS (AO090023000226)	-23	AO090023000225	0.828624	1.28749e-09	*
AO090023000222	2133	3	556766	558431	1666	*	11.96	12.12	11.78	0.34	8.42e-09	3.36e-08	promoter-TSS (AO090023000223)	-163	AO090023000222	-0.433157	3.03726e-06	*
AO090023000220	4258	3	551533	552790	1258	*	10.56	10.67	10.43	0.24	0.00148	0.00296	promoter-TSS (AO090023000221)	215	AO090023000220	-0.22429	0.125152	*
AO090023000219	4677	3	549469	549886	418	*	9.46	9.59	9.31	0.28	0.00464	0.00845	promoter-TSS (AO090023000219)	-198	AO090023000219	0.97622	4.46765e-17	*
AO090023000209	4872	3	525975	526807	833	*	10.94	11.02	10.84	0.18	0.00788	0.0138	promoter-TSS (AO090023000209)	-406	AO090023000209	-0.0805741	0.552382	*
AO090023000207	4771	3	523234	523831	598	*	9.63	9.76	9.49	0.27	0.00595	0.0106	promoter-TSS (AO090023000207)	-36	AO090023000207	0.863365	1.21859e-10	*
AO090023000202	1582	3	509272	510144	873	*	10.26	10.51	9.96	0.55	8.08e-12	4.35e-11	promoter-TSS (AO090023000203)	-305	AO090023000202	-0.0835845	0.722969	*
AO090023000199	4376	3	496785	497266	482	*	9.53	9.68	9.36	0.33	0.00207	0.00402	promoter-TSS (AO090023000198)	-230	AO090023000199	0.715334	1.25559e-16	*
AO090023000195	3372	3	490076	490590	515	*	10.07	10.23	9.89	0.34	4.79e-05	0.000121	promoter-TSS (AO090023000195)	-140	AO090023000195	1.13504	2.93098e-12	Up
AO090023000194	3955	3	485767	486485	719	*	10.06	10.21	9.89	0.31	0.000571	0.00123	promoter-TSS (AO090023000194)	-115	AO090023000194	-1.04267	0.00305677	Down
AO090023000187	5253	3	466981	467444	464	*	9.6	9.72	9.47	0.25	0.0197	0.0319	promoter-TSS (AO090023000187)	-251	AO090023000187	-0.224876	0.598686	*
AO090023000186	2867	3	464755	465207	453	*	9.42	9.16	9.63	-0.47	2.9e-06	8.61e-06	promoter-TSS (AO090023000186)	-181	AO090023000186	-0.191943	0.746595	*
AO090023t00011	312	3	457402	460095	2694	*	12.26	12.54	11.91	0.63	4.39e-31	1.2e-29	promoter-TSS (AO090023000184)	-227	AO090023t00011	#N/A	#N/A	#N/A
AO090023t00009	444	3	455961	456995	1035	*	10.84	11.16	10.43	0.73	2.02e-26	3.87e-25	promoter-TSS (AO090023000183)	-236	AO090023t00009	#N/A	#N/A	#N/A
AO090023000181	4798	3	451610	451949	340	*	8.9	8.74	9.05	-0.32	0.00655	0.0116	promoter-TSS (AO090023000181)	19	AO090023000181	-0.678362	0.00580339	*
AO090023000177	2741	3	448296	449385	1090	*	11.01	11.17	10.82	0.35	1.22e-06	3.78e-06	promoter-TSS (AO090023000177)	79	AO090023000177	1.13666	0.262088	*
AO090023000173	526	3	439911	441121	1211	*	11.34	11.62	11	0.62	1.6e-24	2.58e-23	promoter-TSS (AO090023000173)	-665	AO090023000173	0.158369	0.12488	*
AO090023000163	1739	3	414069	415073	1005	*	11.78	11.95	11.58	0.37	1.07e-10	5.26e-10	promoter-TSS (AO090023000164)	274	AO090023000163	-0.171863	0.463266	*
AO090023000160	4683	3	406085	406467	383	*	9.39	9.53	9.25	0.28	0.0047	0.00854	promoter-TSS (AO090023000160)	-833	AO090023000160	0.534546	0.651283	*
AO090023000157	4959	3	398099	398592	494	*	10.47	10.36	10.57	-0.2	0.00951	0.0163	promoter-TSS (AO090023000157)	-304	AO090023000157	-0.579848	0.613063	*
AO090023000133	5004	3	340051	340757	707	*	10.26	10.36	10.15	0.22	0.0109	0.0185	promoter-TSS (AO090023000134)	-145	AO090023000133	0.00279942	0.982818	*
AO090023000127	4067	3	322543	322915	373	*	9.98	10.12	9.83	0.28	0.000833	0.00174	promoter-TSS (AO090023000127)	-105	AO090023000127	0.534311	4.12464e-07	*
AO090023000123	2704	3	311504	311953	450	*	10.08	9.86	10.27	-0.41	9.9e-07	3.12e-06	promoter-TSS (AO090023000123)	-268	AO090023000123	1.07624	0.00862688	Up
AO090023000116	4219	3	291117	291743	627	*	9.9	9.75	10.03	-0.28	0.0013	0.00262	promoter-TSS (AO090023000116)	-320	AO090023000116	0.65461	0.192659	*
AO090023000113	3053	3	285481	285759	279	*	8.67	8.37	8.92	-0.56	8.95e-06	2.5e-05	promoter-TSS (AO090023000113)	-379	AO090023000113	-2.37359	0.00144281	Down
AO090023000105	764	3	266712	267357	646	*	10.88	11.16	10.53	0.63	3.68e-20	4.1e-19	promoter-TSS (AO090023000105)	-196	AO090023000105	1.09242	8.65833e-28	Up
AO090023000099	4145	3	249232	249695	464	*	9.89	10.05	9.72	0.33	0.00105	0.00215	promoter-TSS (AO090023000099)	-125	AO090023000099	0.567518	8.88964e-13	*
AO090023000098	415	3	246859	247839	981	*	12.01	12.27	11.69	0.59	2.99e-27	6.14e-26	promoter-TSS (AO090023000098)	-316	AO090023000098	-1.08723	4.80875e-31	Down
AO090023000097	2936	3	243412	244108	697	*	10.79	10.97	10.58	0.39	4.58e-06	1.33e-05	promoter-TSS (AO090023000096)	-251	AO090023000097	-2.93874	1.58134e-24	Down
AO090023000078	4552	3	206824	207375	552	*	9.75	9.88	9.61	0.26	0.00338	0.00633	promoter-TSS (AO090023000078)	-106	AO090023000078	0.316125	0.00144356	*
AO090023000063	1546	3	173248	173563	316	*	8.82	8.32	9.19	-0.87	5.48e-12	3.02e-11	promoter-TSS (AO090023000063)	-54	AO090023000063	-0.314743	0.791608	*
AO090023000059	4209	3	161942	162269	328	*	8.65	8.42	8.85	-0.42	0.00125	0.00253	promoter-TSS (AO090023000059)	-325	AO090023000059	-0.914629	0.345228	*
AO090023000056	3334	3	151891	153180	1290	*	11.55	11.67	11.43	0.24	4.18e-05	0.000107	promoter-TSS (AO090023000056)	-674	AO090023000056	-0.798501	4.32146e-18	*
AO090023000045	1915	3	117654	120069	2416	*	12.25	12.09	12.39	-0.31	8.47e-10	3.77e-09	promoter-TSS (AO090023000045)	-918	AO090023000045	-2.29519	2.39194e-07	Down
AO090023000044	5052	3	114274	115054	781	*	10.69	10.78	10.59	0.2	0.0123	0.0207	promoter-TSS (AO090023000044)	-382	AO090023000044	0.217445	0.242548	*
AO090023000042	5028	3	107745	108511	767	*	10.29	10.19	10.39	-0.2	0.0115	0.0196	promoter-TSS (AO090023000042)	-519	AO090023000042	-1.35107	1.37495e-14	Down
AO090023000037	3725	3	95462	95894	433	*	8.96	8.72	9.16	-0.44	0.000209	0.000478	promoter-TSS (AO090023000037)	-190	AO090023000037	-2.20995	6.93061e-06	Down
AO090023000012	3603	3	31079	32405	1327	*	10.78	10.64	10.9	-0.26	0.000135	0.000319	promoter-TSS (AO090023000012)	-620	AO090023000012	0.101612	0.942136	*
AO090023000002	2243	3	4857	5327	471	*	9.5	9.2	9.74	-0.54	2.48e-08	9.41e-08	promoter-TSS (AO090023000002)	-126	AO090023000002	0.487938	0.57725	*
AO090020t00006	1334	6	607828	609034	1207	*	11.5	11.72	11.24	0.48	1.33e-13	8.49e-13	promoter-TSS (AO090020t00006)	27	AO090020t00006	#N/A	#N/A	#N/A
AO090020t00005	748	6	617044	618016	973	*	10.88	11.17	10.52	0.66	2.48e-20	2.82e-19	promoter-TSS (AO090020t00005)	95	AO090020t00005	-0.0889295	0.944852	*
AO090020t00004	582	6	639613	640186	574	*	10.47	10.81	10.03	0.78	1.88e-23	2.75e-22	promoter-TSS (AO090020t00004)	-6	AO090020t00004	#N/A	#N/A	#N/A
AO090020t00001	2653	6	1438093	1438930	838	*	10.23	10.44	9.99	0.44	7.2e-07	2.31e-06	promoter-TSS (AO090020t00001)	55	AO090020t00001	#N/A	#N/A	#N/A
AO090020000705	4686	6	38978	39936	959	*	10.88	10.98	10.77	0.21	0.00471	0.00856	promoter-TSS (AO090020000705)	-386	AO090020000705	0.127275	0.543228	*
AO090020000703	2577	6	41559	42347	789	*	10.83	10.64	11	-0.35	4.3e-07	1.42e-06	promoter-TSS (AO090020000703)	-489	AO090020000703	0.641517	4.1103e-08	*
AO090020000692	4757	6	74042	75424	1383	*	12.12	12.19	12.05	0.14	0.00576	0.0103	promoter-TSS (AO090020000692)	-356	AO090020000692	-0.539214	8.60402e-06	*
AO090020000689	1389	6	81560	82059	500	*	9.83	10.13	9.44	0.7	3.27e-13	2.01e-12	promoter-TSS (AO090020000689)	-154	AO090020000689	1.50009	1.40368e-15	Up
AO090020000687	1864	6	83548	84756	1209	*	11.67	11.84	11.47	0.37	5.08e-10	2.32e-09	promoter-TSS (AO090020000686)	-515	AO090020000687	2.71171	2.6117e-163	Up
AO090020000685	128	6	87572	89028	1457	*	12.23	12.55	11.81	0.74	3.92e-42	2.61e-40	promoter-TSS (AO090020000685)	-539	AO090020000685	1.09406	1.04492e-29	Up
AO090020000675	5177	6	118531	119151	621	*	9.48	9.61	9.33	0.28	0.0169	0.0278	promoter-TSS (AO090020000675)	-179	AO090020000675	-0.0835845	0.722969	*
AO090020000667	4011	6	133238	135087	1850	*	13.06	13.15	12.96	0.19	0.000677	0.00144	promoter-TSS (AO090020000667)	-489	AO090020000667	-1.26142	2.37024e-39	Down
AO090020000659	4127	6	149645	150534	890	*	10.66	10.77	10.53	0.24	0.000982	0.00203	promoter-TSS (AO090020000659)	-391	AO090020000659	-0.0584519	0.924344	*
AO090020000655	5418	6	160779	161159	381	*	9.62	9.51	9.72	-0.21	0.0271	0.0426	promoter-TSS (AO090020000655)	-383	AO090020000655	-1.25411	0.00519878	Down
AO090020t00008	761	6	184661	185644	984	*	10.56	10.86	10.19	0.67	3.48e-20	3.89e-19	promoter-TSS (AO090020000645)	170	AO090020t00008	#N/A	#N/A	#N/A
AO090020000640	848	6	195504	196445	942	*	10.96	11.23	10.63	0.6	7.68e-19	7.71e-18	promoter-TSS (AO090020000640)	-514	AO090020000640	-0.259252	0.18479	*
AO090020000636	2239	6	202427	203460	1034	*	10.72	10.9	10.51	0.39	2.41e-08	9.15e-08	promoter-TSS (AO090020000636)	-49	AO090020000636	0.499345	0.0121432	*
AO090020000634	3871	6	207936	209650	1715	*	12	12.11	11.89	0.22	0.000377	0.000829	promoter-TSS (AO090020000632)	-744	AO090020000634	0.162067	0.127185	*
AO090020000631	2920	6	211420	212101	682	*	11.22	11.36	11.07	0.29	4.15e-06	1.21e-05	promoter-TSS (AO090020000631)	-396	AO090020000631	-1.03379	0.000217385	Down
AO090020000626	2542	6	221532	222104	573	*	9.82	10.03	9.57	0.46	3.24e-07	1.09e-06	promoter-TSS (AO090020000626)	-111	AO090020000626	1.24537	5.57518e-36	Up
AO090020000625	3368	6	223900	224552	653	*	9.94	10.11	9.76	0.35	4.76e-05	0.00012	promoter-TSS (AO090020000625)	-198	AO090020000625	-0.110413	0.41349	*
AO090020000622	3370	6	232855	234292	1438	*	10.98	11.13	10.82	0.32	4.78e-05	0.000121	promoter-TSS (AO090020000622)	-683	AO090020000622	0.156296	0.310626	*
AO090020000619	468	6	241803	243191	1389	*	12.15	12.39	11.87	0.51	9.5e-26	1.73e-24	promoter-TSS (AO090020000619)	-598	AO090020000619	-0.0531387	0.560773	*
AO090020000611	3851	6	275038	275805	768	*	10.65	10.78	10.51	0.27	0.000345	0.000764	promoter-TSS (AO090020000611)	-457	AO090020000611	0.499679	0.216086	*
AO090020000610	5447	6	277146	277482	337	*	9.21	9.33	9.09	0.24	0.0288	0.045	promoter-TSS (AO090020000610)	-220	AO090020000610	-1.32641	0.0599085	*
AO090020000609	1614	6	280592	281918	1327	*	11.76	11.95	11.56	0.39	1.4e-11	7.37e-11	promoter-TSS (AO090020000609)	-484	AO090020000609	0.0290702	0.953025	*
AO090020000603	2443	6	296986	298464	1479	*	11.28	11.43	11.11	0.32	1.46e-07	5.09e-07	promoter-TSS (AO090020000603)	-869	AO090020000603	1.27734	4.7318e-80	Up
AO090020t00007	443	6	300023	301749	1727	*	12.22	12.49	11.89	0.6	1.97e-26	3.78e-25	promoter-TSS (AO090020000602)	556	AO090020t00007	#N/A	#N/A	#N/A
AO090020000601	2273	6	304493	305340	848	*	11.16	11.34	10.96	0.39	3.06e-08	1.14e-07	promoter-TSS (AO090020000601)	-40	AO090020000601	1.28495	8.56991e-37	Up
AO090020000599	3267	6	306304	306718	415	*	9.57	9.76	9.36	0.4	2.91e-05	7.57e-05	promoter-TSS (AO090020000599)	-136	AO090020000599	0.887174	7.95775e-23	*
AO090020000596	672	6	310765	312223	1459	*	11.67	11.94	11.34	0.59	1.02e-21	1.29e-20	promoter-TSS (AO090020000595)	-468	AO090020000596	0.210784	0.0142292	*
AO090020000594	3972	6	313525	314093	569	*	10.26	10.4	10.11	0.29	0.000592	0.00127	promoter-TSS (AO090020000594)	-316	AO090020000594	0.123975	0.271381	*
AO090020000593	1045	6	317772	318005	234	*	9.38	9.74	8.9	0.84	1.87e-16	1.52e-15	promoter-TSS (AO090020000593)	-139	AO090020000593	0.141324	0.109203	*
AO090020000592	4666	6	322577	323383	807	*	11.59	11.67	11.5	0.17	0.00455	0.0083	promoter-TSS (AO090020000592)	-439	AO090020000592	-0.090843	0.403268	*
AO090020000591	4215	6	327850	328468	619	*	10.84	10.95	10.72	0.23	0.00128	0.00259	promoter-TSS (AO090020000591)	-159	AO090020000591	0.478909	6.65661e-05	*
AO090020000585	4411	6	338015	339948	1934	*	11.53	11.62	11.43	0.19	0.00229	0.00442	promoter-TSS (AO090020000585)	-773	AO090020000585	-0.15254	0.710036	*
AO090020000584	2800	6	340283	340892	610	*	9.97	10.16	9.75	0.41	1.85e-06	5.63e-06	promoter-TSS (AO090020000584)	-80	AO090020000584	-0.32362	0.00707532	*
AO090020000580	4912	6	349068	349515	448	*	9.23	9.37	9.07	0.3	0.00867	0.015	promoter-TSS (AO090020000580)	-710	AO090020000580	0.325729	0.267217	*
AO090020000579	5303	6	352896	353366	471	*	9.81	9.92	9.69	0.23	0.0216	0.0346	promoter-TSS (AO090020000579)	-194	AO090020000579	0.65852	4.12163e-13	*
AO090020000577	1339	6	354408	355011	604	*	10.3	10.57	9.98	0.58	1.41e-13	8.96e-13	promoter-TSS (AO090020000577)	-167	AO090020000577	0.479124	1.46203e-06	*
AO090020000575	3784	6	358171	358564	394	*	8.84	9.05	8.6	0.45	0.000272	0.000611	promoter-TSS (AO090020000576)	-93	AO090020000575	0.626716	1.66943e-11	*
AO090020000571	1363	6	369550	370516	967	*	10.56	10.81	10.25	0.56	2.13e-13	1.33e-12	promoter-TSS (AO090020000572)	-525	AO090020000571	1.16776	4.081e-14	Up
AO090020000562	4314	6	394064	394547	484	*	9.81	9.94	9.67	0.28	0.00171	0.00338	promoter-TSS (AO090020000562)	-536	AO090020000562	-0.0320374	0.961827	*
AO090020000558	2780	6	406867	408353	1487	*	11.74	11.87	11.6	0.27	1.6e-06	4.9e-06	promoter-TSS (AO090020000558)	-820	AO090020000558	0.212673	0.233118	*
AO090020000554	395	6	413527	415927	2401	*	12.15	12.4	11.84	0.57	1.16e-27	2.51e-26	promoter-TSS (AO090020000554)	-781	AO090020000554	-0.0644388	0.829566	*
AO090020000551	3215	6	418091	418345	255	*	8.62	8.88	8.31	0.57	2.21e-05	5.86e-05	promoter-TSS (AO090020000551)	-44	AO090020000551	0.762118	6.21419e-17	*
AO090020000550	2344	6	421164	421791	628	*	10.15	10.36	9.9	0.46	6.16e-08	2.24e-07	promoter-TSS (AO090020000550)	-267	AO090020000550	0.495248	0.170235	*
AO090020000544	1797	6	428371	430000	1630	*	11.26	11.05	11.44	-0.39	2.51e-10	1.19e-09	promoter-TSS (AO090020000544)	-147	AO090020000544	-0.349224	0.696165	*
AO090020000539	4371	6	442629	443304	676	*	11.65	11.75	11.55	0.2	0.00202	0.00394	promoter-TSS (AO090020000539)	-550	AO090020000539	1.50326	9.39223e-77	Up
AO090020000527	1922	6	471485	472129	645	*	10.05	10.3	9.75	0.55	9.14e-10	4.05e-09	promoter-TSS (AO090020000527)	-385	AO090020000527	1.44195	4.18588e-14	Up
AO090020000524	3535	6	475091	476065	975	*	11.13	11.25	11	0.25	9.4e-05	0.000226	promoter-TSS (AO090020000526)	-231	AO090020000524	0.416913	0.00947209	*
AO090020000523	4050	6	479574	480080	507	*	9.89	10.03	9.73	0.3	0.000784	0.00165	promoter-TSS (AO090020000523)	-366	AO090020000523	0.779903	2.86027e-15	*
AO090020000522	5047	6	482866	483360	495	*	10.07	10.18	9.95	0.22	0.0121	0.0204	promoter-TSS (AO090020000522)	-217	AO090020000522	0.565943	2.2633e-12	*
AO090020000521	1401	6	484303	485397	1095	*	11.59	11.78	11.38	0.4	3.56e-13	2.17e-12	promoter-TSS (AO090020000521)	-261	AO090020000521	-0.313061	0.00200623	*
AO090020000520	1217	6	486735	488542	1808	*	12.29	12.47	12.09	0.39	1.02e-14	7.15e-14	promoter-TSS (AO090020000520)	-594	AO090020000520	-0.00998279	0.915285	*
AO090020000517	467	6	496855	498425	1571	*	12.51	12.73	12.25	0.49	7.84e-26	1.43e-24	promoter-TSS (AO090020000518)	-788	AO090020000517	-0.204281	0.00500659	*
AO090020000516	1236	6	502328	504249	1922	*	12.92	13.1	12.71	0.4	1.66e-14	1.15e-13	promoter-TSS (AO090020000516)	-876	AO090020000516	-1.07518	2.81093e-32	Down
AO090020000514	4068	6	509641	510569	929	*	10.72	10.83	10.6	0.23	0.000834	0.00175	promoter-TSS (AO090020000514)	-604	AO090020000514	-1.08722	1.08961e-25	Down
AO090020000512	4896	6	514381	514762	382	*	9.39	9.25	9.52	-0.27	0.00839	0.0146	promoter-TSS (AO090020000511)	-573	AO090020000512	0.820579	4.55197e-09	*
AO090020000509	3142	6	520069	520498	430	*	9	8.74	9.23	-0.49	1.53e-05	4.14e-05	promoter-TSS (AO090020000509)	-344	AO090020000509	-0.596821	0.497046	*
AO090020000508	1125	6	522943	523972	1030	*	11.4	11.63	11.12	0.5	1.24e-15	9.41e-15	promoter-TSS (AO090020000508)	-432	AO090020000508	-0.0872642	0.889041	*
AO090020000501	4579	6	548351	549287	937	*	10.12	9.98	10.24	-0.26	0.00359	0.00667	promoter-TSS (AO090020000500)	-39	AO090020000501	-1.39694	1.42418e-72	Down
AO090020000495	3791	6	564501	564999	499	*	10.12	10.26	9.96	0.31	0.000278	0.000625	promoter-TSS (AO090020000494)	-217	AO090020000495	0.575068	1.18875e-12	*
AO090020000493	5480	6	567967	568396	430	*	9.05	9.17	8.92	0.25	0.031	0.0481	promoter-TSS (AO090020000492)	-174	AO090020000493	0.204467	0.0122693	*
AO090020000489	3045	6	576192	577084	893	*	10.21	10.38	10.01	0.37	8.65e-06	2.42e-05	promoter-TSS (AO090020000489)	-120	AO090020000489	-0.182242	0.159723	*
AO090020000486	3494	6	581858	582129	272	*	8.89	9.12	8.62	0.51	8.11e-05	0.000198	promoter-TSS (AO090020000486)	-390	AO090020000486	0.56001	1.9299e-07	*
AO090020000473	4162	6	620041	620436	396	*	9.65	9.79	9.48	0.31	0.00109	0.00223	promoter-TSS (AO090020000473)	-351	AO090020000473	-0.135518	0.354636	*
AO090020000472	1309	6	622863	623422	560	*	10.98	11.21	10.72	0.49	7.62e-14	4.95e-13	promoter-TSS (AO090020000472)	-327	AO090020000472	0.568755	9.7851e-05	*
AO090020000468	3960	6	632454	632701	248	*	9.38	9.54	9.18	0.36	0.00058	0.00125	promoter-TSS (AO090020000468)	-78	AO090020000468	0.633096	1.68907e-12	*
AO090020000466	709	6	634338	636806	2469	*	13.12	13.32	12.89	0.43	4.84e-21	5.81e-20	promoter-TSS (AO090020000466)	-315	AO090020000466	0.659067	3.34487e-05	*
AO090020000453	2009	6	664134	664863	730	*	10.46	10.69	10.2	0.48	2.64e-09	1.12e-08	promoter-TSS (AO090020000453)	37	AO090020000453	1.23101	2.59519e-08	Up
AO090020000450	1680	6	671656	672443	788	*	11.04	11.23	10.81	0.42	5.1e-11	2.58e-10	promoter-TSS (AO090020000450)	-575	AO090020000450	0.0861559	0.30047	*
AO090020t00003	486	6	681649	683254	1606	*	11.65	11.92	11.32	0.59	2.2e-25	3.86e-24	promoter-TSS (AO090020000448)	583	AO090020t00003	#N/A	#N/A	#N/A
AO090020000440	5330	6	697838	699226	1389	*	11.02	10.95	11.1	-0.15	0.0229	0.0365	promoter-TSS (AO090020000440)	-782	AO090020000440	0.696725	0.0182708	*
AO090020000437	103	6	703215	704532	1318	*	11.32	11.7	10.81	0.88	1.49e-45	1.23e-43	promoter-TSS (AO090020000438)	-78	AO090020000437	0.502829	0.00238261	*
AO090020000436	4453	6	707705	708783	1079	*	11.7	11.79	11.61	0.18	0.00258	0.00494	promoter-TSS (AO090020000436)	-828	AO090020000436	-0.0762256	0.463266	*
AO090020000435	5172	6	713823	714061	239	*	9.68	9.79	9.56	0.23	0.0167	0.0276	promoter-TSS (AO090020000435)	-653	AO090020000435	0.65265	1.43528e-19	*
AO090020000433	3232	6	736659	738754	2096	*	12.5	12.6	12.39	0.21	2.37e-05	6.25e-05	promoter-TSS (AO090020000433)	-363	AO090020000433	-0.443275	0.712478	*
AO090020000429	4170	6	753233	753595	363	*	9.34	9.5	9.17	0.34	0.00113	0.0023	promoter-TSS (AO090020000429)	-236	AO090020000429	0.674523	5.22477e-10	*
AO090020000427	2424	6	757410	758242	833	*	11.18	11.34	10.99	0.35	1.27e-07	4.46e-07	promoter-TSS (AO090020000427)	-326	AO090020000427	-0.564919	0.00031934	*
AO090020000426	2352	6	765184	765732	549	*	10.25	10.46	10.02	0.44	6.63e-08	2.4e-07	promoter-TSS (AO090020000426)	-194	AO090020000426	0.295799	0.00814832	*
AO090020000423	1891	6	768217	769853	1637	*	12.25	12.43	12.05	0.38	6.11e-10	2.75e-09	promoter-TSS (AO090020000423)	-859	AO090020000423	-1.42782	7.37376e-32	Down
AO090020000422	3199	6	775302	775762	461	*	10.44	10.6	10.25	0.35	2.02e-05	5.38e-05	promoter-TSS (AO090020000422)	-271	AO090020000422	-0.938389	8.70104e-26	*
AO090020000418	3872	6	783445	783970	526	*	10.88	11	10.75	0.25	0.00038	0.000836	promoter-TSS (AO090020000418)	-187	AO090020000418	0.839662	1.25205e-25	*
AO090020000415	2563	6	792166	793201	1036	*	11.77	11.91	11.63	0.28	3.85e-07	1.28e-06	promoter-TSS (AO090020000415)	-299	AO090020000415	-0.129053	0.121941	*
AO090020000413	3108	6	794626	795171	546	*	10.06	10.23	9.87	0.36	1.25e-05	3.43e-05	promoter-TSS (AO090020000413)	-113	AO090020000413	0.428126	2.5201e-09	*
AO090020000412	1775	6	799238	800867	1630	*	11.52	11.69	11.32	0.37	1.67e-10	7.99e-10	promoter-TSS (AO090020000412)	-856	AO090020000412	-1.81092	6.67389e-92	Down
AO090020000410	3718	6	802219	803139	921	*	11.73	11.84	11.61	0.24	0.0002	0.000457	promoter-TSS (AO090020000410)	-421	AO090020000410	1.17664	1.68639e-19	Up
AO090020000408	3394	6	805634	806186	553	*	10.2	10.36	10.03	0.33	5.32e-05	0.000133	promoter-TSS (AO090020000408)	-264	AO090020000408	0.0773835	0.467605	*
AO090020000389	4478	6	848783	849566	784	*	11.52	11.61	11.42	0.19	0.0028	0.00532	promoter-TSS (AO090020000390)	-350	AO090020000389	-1.76349	4.67412e-17	Down
AO090020000386	4774	6	863136	863706	571	*	10.34	10.45	10.23	0.22	0.00606	0.0108	promoter-TSS (AO090020000387)	-317	AO090020000386	-0.160811	0.86497	*
AO090020000385	1963	6	865038	865883	846	*	10.51	10.73	10.24	0.49	1.48e-09	6.43e-09	promoter-TSS (AO090020000385)	-413	AO090020000385	-1.23593	0.00889993	Down
AO090020000383	4695	6	870079	871233	1155	*	10.85	10.95	10.73	0.22	0.00477	0.00865	promoter-TSS (AO090020000383)	-757	AO090020000383	-0.760378	0.368439	*
AO090020000374	2544	6	898286	898775	490	*	10.24	10.44	10.02	0.42	3.29e-07	1.1e-06	promoter-TSS (AO090020000375)	-124	AO090020000374	0.872809	0.000930228	*
AO090020000369	4236	6	908314	908815	502	*	9.88	10.04	9.71	0.32	0.00137	0.00276	promoter-TSS (AO090020000369)	-305	AO090020000369	-0.347072	0.6653	*
AO090020000357	3699	6	938908	939854	947	*	9.98	9.82	10.13	-0.32	0.000187	0.00043	promoter-TSS (AO090020000357)	-498	AO090020000357	-0.260853	0.199794	*
AO090020000356	1807	6	944250	945396	1147	*	11.95	12.11	11.77	0.34	2.97e-10	1.4e-09	promoter-TSS (AO090020000355)	-504	AO090020000356	-0.333822	0.00169713	*
AO090020000354	3184	6	946647	947578	932	*	12.03	12.15	11.89	0.26	1.84e-05	4.92e-05	promoter-TSS (AO090020000354)	-374	AO090020000354	0.316942	0.00175269	*
AO090020000352	5413	6	951938	952633	696	*	10.39	10.31	10.47	-0.17	0.0268	0.0422	promoter-TSS (AO090020000352)	10	AO090020000352	0.299871	0.545927	*
AO090020000351	742	6	956965	957907	943	*	11.35	11.6	11.03	0.57	2.02e-20	2.32e-19	promoter-TSS (AO090020000351)	-466	AO090020000351	1.38387	5.25444e-73	Up
AO090020000350	4007	6	959644	959955	312	*	9.29	9.46	9.1	0.37	0.000672	0.00143	promoter-TSS (AO090020000350)	10	AO090020000350	0.508978	3.8558e-09	*
AO090020000349	4177	6	962158	964236	2079	*	12.1	12.19	12.01	0.18	0.00114	0.00232	promoter-TSS (AO090020000349)	-773	AO090020000349	0.616872	7.65472e-18	*
AO090020000345	3338	6	967779	969199	1421	*	12.04	12.14	11.93	0.21	4.2e-05	0.000107	promoter-TSS (AO090020000345)	-491	AO090020000345	0.111189	0.289247	*
AO090020000340	4514	6	982040	982706	667	*	10.11	10.23	9.97	0.26	0.00312	0.00589	promoter-TSS (AO090020000340)	41	AO090020000340	-0.0500677	0.707201	*
AO090020000338	523	6	984713	985631	919	*	11.02	11.32	10.65	0.67	1.27e-24	2.07e-23	promoter-TSS (AO090020000339)	-397	AO090020000338	0.661345	1.0765e-16	*
AO090020000337	3409	6	988284	989217	934	*	11.21	11.35	11.07	0.28	5.65e-05	0.000141	promoter-TSS (AO090020000337)	-426	AO090020000337	0.941452	1.10778e-13	*
AO090020000333	1666	6	994828	995279	452	*	10.19	10.45	9.89	0.56	3.73e-11	1.91e-10	promoter-TSS (AO090020000333)	-627	AO090020000333	-1.28362	0.00276537	Down
AO090020000331	2465	6	997017	998223	1207	*	11.91	12.04	11.77	0.27	1.7e-07	5.89e-07	promoter-TSS (AO090020000332)	-394	AO090020000331	-0.246346	0.0125745	*
AO090020000328	2200	6	1001762	1003035	1274	*	11.76	11.9	11.59	0.31	1.69e-08	6.56e-08	promoter-TSS (AO090020000328)	-824	AO090020000328	0.147998	0.157735	*
AO090020000314	4929	6	1045844	1046381	538	*	10.36	10.46	10.26	0.2	0.0089	0.0154	promoter-TSS (AO090020000314)	-271	AO090020000314	0.232453	0.0142424	*
AO090020000313	1628	6	1047521	1048254	734	*	11.42	11.61	11.21	0.4	1.8e-11	9.43e-11	promoter-TSS (AO090020000313)	-86	AO090020000313	-0.202407	0.0131093	*
AO090020000310	3579	6	1056630	1057292	663	*	11.11	11.24	10.97	0.27	0.000115	0.000274	promoter-TSS (AO090020000311)	-289	AO090020000310	-0.172459	0.159895	*
AO090020000309	3299	6	1060555	1061520	966	*	10.78	10.93	10.61	0.33	3.43e-05	8.85e-05	promoter-TSS (AO090020000309)	-346	AO090020000309	0.34457	0.014977	*
AO090020000304	4182	6	1067781	1068424	644	*	10.31	10.43	10.18	0.26	0.00117	0.00238	promoter-TSS (AO090020000304)	-944	AO090020000304	0.304298	0.0190627	*
AO090020000302	1906	6	1071335	1072000	666	*	10.83	11.04	10.59	0.45	7.73e-10	3.45e-09	promoter-TSS (AO090020000302)	-90	AO090020000302	0.418333	0.0010277	*
AO090020000297	1345	6	1081109	1082331	1223	*	11.9	12.08	11.68	0.4	1.48e-13	9.37e-13	promoter-TSS (AO090020000298)	-78	AO090020000297	-0.150985	0.0889501	*
AO090020000295	4410	6	1084060	1084395	336	*	9.69	9.82	9.54	0.28	0.00229	0.00442	promoter-TSS (AO090020000295)	-184	AO090020000295	-0.523057	6.75479e-05	*
AO090020000292	3002	6	1089281	1089891	611	*	9.41	9.16	9.62	-0.45	6.84e-06	1.94e-05	promoter-TSS (AO090020000292)	-749	AO090020000292	0.824132	0.272037	*
AO090020000290	2530	6	1095582	1096518	937	*	11.72	11.85	11.56	0.29	2.87e-07	9.67e-07	promoter-TSS (AO090020000290)	-490	AO090020000290	0.237183	0.0376925	*
AO090020000287	3588	6	1108137	1109608	1472	*	12.15	12.24	12.05	0.19	0.000122	0.000289	promoter-TSS (AO090020000287)	-649	AO090020000287	-1.26969	0.000634986	Down
AO090020000284	1038	6	1114301	1115242	942	*	10.87	11.12	10.56	0.56	1.58e-16	1.29e-15	promoter-TSS (AO090020000284)	-284	AO090020000284	0.828781	6.15796e-13	*
AO090020000282	4338	6	1116897	1118019	1123	*	11.78	11.86	11.69	0.17	0.0018	0.00354	promoter-TSS (AO090020000282)	-521	AO090020000282	1.64996	1.62965e-31	Up
AO090020000281	4534	6	1118953	1119655	703	*	10.5	10.62	10.37	0.25	0.00325	0.00611	promoter-TSS (AO090020000280)	-253	AO090020000281	1.71273	2.37768e-24	Up
AO090020000241	4048	6	1213717	1214899	1183	*	12.21	12.3	12.12	0.18	0.000778	0.00164	promoter-TSS (AO090020000241)	-547	AO090020000241	-0.920778	1.92083e-24	*
AO090020000218	1542	6	1273065	1274103	1039	*	12.11	12.27	11.93	0.35	5.25e-12	2.9e-11	promoter-TSS (AO090020000218)	-802	AO090020000218	0.572013	9.49941e-10	*
AO090020000217	1205	6	1281635	1282869	1235	*	11.93	12.14	11.68	0.46	8.23e-15	5.82e-14	promoter-TSS (AO090020000217)	-568	AO090020000217	-0.016237	0.956466	*
AO090020000213	1570	6	1288219	1289273	1055	*	11.26	11.46	11.02	0.43	7.1e-12	3.85e-11	promoter-TSS (AO090020000212)	-530	AO090020000213	0.0486047	0.956466	*
AO090020000211	2471	6	1292230	1292885	656	*	10.03	10.24	9.78	0.46	1.82e-07	6.28e-07	promoter-TSS (AO090020000211)	-404	AO090020000211	0.0460792	0.892476	*
AO090020000205	4205	6	1308148	1309091	944	*	10.85	10.96	10.72	0.25	0.00124	0.00251	promoter-TSS (AO090020000205)	-401	AO090020000205	0.152573	0.406084	*
AO090020000203	2677	6	1316454	1317300	847	*	10.72	10.9	10.5	0.4	8.43e-07	2.68e-06	promoter-TSS (AO090020000203)	-564	AO090020000203	0.401471	9.16206e-05	*
AO090020000202	2241	6	1318695	1319270	576	*	10.71	10.91	10.47	0.44	2.42e-08	9.19e-08	promoter-TSS (AO090020000202)	-512	AO090020000202	-0.278356	0.024518	*
AO090020000195	578	6	1327290	1328357	1068	*	11.15	11.44	10.77	0.67	1.75e-23	2.57e-22	promoter-TSS (AO090020000195)	-454	AO090020000195	-0.49245	0.00181239	*
AO090020000193	2789	6	1335673	1336429	757	*	10.84	11	10.65	0.35	1.73e-06	5.29e-06	promoter-TSS (AO090020000192)	-340	AO090020000193	0.00742725	0.980966	*
AO090020000180	2077	6	1375110	1375595	486	*	9.32	9.61	8.97	0.64	5e-09	2.05e-08	promoter-TSS (AO090020000180)	-123	AO090020000180	0.627418	1.76448e-11	*
AO090020000176	3258	6	1381083	1381497	415	*	9.3	9.51	9.07	0.44	2.69e-05	7.04e-05	promoter-TSS (AO090020000176)	-291	AO090020000176	0.853851	1.85993e-06	*
AO090020000175	1858	6	1383352	1384580	1229	*	11.39	11.57	11.18	0.39	5.01e-10	2.3e-09	promoter-TSS (AO090020000174)	167	AO090020000175	0.742118	0.0602041	*
AO090020000163	5023	6	1403145	1403812	668	*	9.9	10.01	9.78	0.23	0.0114	0.0193	promoter-TSS (AO090020000163)	-757	AO090020000163	-0.48411	0.0909422	*
AO090020000157	2703	6	1420518	1421225	708	*	10.21	10.4	9.99	0.42	9.78e-07	3.08e-06	promoter-TSS (AO090020000157)	-436	AO090020000157	1.5094	0.000667316	Up
AO090020000148	4749	6	1439826	1440336	511	*	9.69	9.81	9.55	0.27	0.00563	0.0101	promoter-TSS (AO090020000148)	-119	AO090020000148	-0.302824	0.0895711	*
AO090020000136	5017	6	1472633	1473125	493	*	9.62	9.74	9.5	0.24	0.0112	0.0191	promoter-TSS (AO090020000136)	-124	AO090020000136	-0.0964284	0.690937	*
AO090020000133	3339	6	1478683	1479504	822	*	11.15	11.28	11.02	0.25	4.21e-05	0.000107	promoter-TSS (AO090020000134)	-364	AO090020000133	-0.145262	0.126362	*
AO090020000128	3760	6	1490843	1491086	244	*	9	9.2	8.78	0.42	0.000247	0.000559	promoter-TSS (AO090020000128)	-337	AO090020000128	0.142814	0.126964	*
AO090020000127	429	6	1493730	1495663	1934	*	12.17	12.42	11.86	0.56	7.56e-27	1.5e-25	promoter-TSS (AO090020000127)	-700	AO090020000127	-0.0056375	0.961827	*
AO090020000125	542	6	1499010	1500501	1492	*	12.22	12.45	11.95	0.5	3.31e-24	5.2e-23	promoter-TSS (AO090020000126)	-473	AO090020000125	-0.278618	0.00116954	*
AO090020000122	2490	6	1507263	1508028	766	*	10.96	11.12	10.78	0.34	2.09e-07	7.15e-07	promoter-TSS (AO090020000122)	-136	AO090020000122	-0.291854	0.000413488	*
AO090020000118	4133	6	1518665	1519095	431	*	9.2	9.36	9.01	0.36	0.000997	0.00205	promoter-TSS (AO090020000118)	-130	AO090020000118	0.894299	9.53936e-12	*
AO090020000114	1494	6	1525000	1525785	786	*	10.72	10.95	10.44	0.5	2.22e-12	1.26e-11	promoter-TSS (AO090020000114)	-290	AO090020000114	0.245449	0.00304044	*
AO090020000113	4623	6	1526890	1527191	302	*	8.86	9.02	8.68	0.34	0.00409	0.00754	promoter-TSS (AO090020000112)	180	AO090020000113	0.713879	6.50537e-08	*
AO090020000109	4951	6	1530351	1530644	294	*	9.53	9.66	9.39	0.27	0.0093	0.016	promoter-TSS (AO090020000110)	-67	AO090020000109	0.113779	0.263135	*
AO090020000107	435	6	1532608	1534265	1658	*	12.69	12.92	12.43	0.49	1.27e-26	2.48e-25	promoter-TSS (AO090020000107)	-846	AO090020000107	-1.33036	1.81423e-57	Down
AO090020000105	2170	6	1539347	1540156	810	*	10.93	11.11	10.72	0.38	1.31e-08	5.13e-08	promoter-TSS (AO090020000105)	-371	AO090020000105	0.369304	1.87606e-05	*
AO090020000103	4237	6	1544152	1544725	574	*	10.69	10.8	10.57	0.22	0.00137	0.00276	promoter-TSS (AO090020000103)	-530	AO090020000103	0.296136	0.00151318	*
AO090020000099	2974	6	1554764	1555197	434	*	9.16	9.39	8.89	0.49	5.49e-06	1.57e-05	promoter-TSS (AO090020000099)	-559	AO090020000099	0.391455	2.14457e-05	*
AO090020000092	1908	6	1571489	1572233	745	*	10.05	10.3	9.74	0.56	7.74e-10	3.45e-09	promoter-TSS (AO090020000092)	-224	AO090020000092	-0.013967	0.968273	*
AO090020000086	341	6	1590117	1590999	883	*	11.53	11.82	11.17	0.65	6.5e-30	1.62e-28	promoter-TSS (AO090020000086)	-413	AO090020000086	-0.0053727	0.961277	*
AO090020000085	4967	6	1592598	1593039	442	*	9.55	9.67	9.42	0.26	0.00968	0.0166	promoter-TSS (AO090020000085)	-212	AO090020000085	0.908618	1.62972e-26	*
AO090020000083	1817	6	1595443	1596191	749	*	10.89	11.08	10.66	0.42	3.16e-10	1.48e-09	promoter-TSS (AO090020000084)	-222	AO090020000083	0.503184	8.53014e-05	*
AO090020000082	5169	6	1597481	1598253	773	*	10.15	10.26	10.05	0.21	0.0167	0.0275	promoter-TSS (AO090020000082)	-365	AO090020000082	0.65521	3.15401e-06	*
AO090020000076	5473	6	1612630	1613258	629	*	10.92	10.99	10.84	0.15	0.0307	0.0478	promoter-TSS (AO090020000076)	-245	AO090020000076	0.981107	4.35698e-09	*
AO090020000073	406	6	1618231	1619754	1524	*	12.3	12.54	12.02	0.52	1.95e-27	4.09e-26	promoter-TSS (AO090020000073)	-672	AO090020000073	-0.392796	2.32915e-07	*
AO090020000068	3385	6	1634524	1635469	946	*	11.6	11.73	11.46	0.27	5.14e-05	0.000129	promoter-TSS (AO090020000068)	-828	AO090020000068	-0.33307	0.0367713	*
AO090020000067	1785	6	1636739	1637606	868	*	10.74	10.94	10.51	0.44	2.07e-10	9.89e-10	promoter-TSS (AO090020000067)	-452	AO090020000067	-0.0613988	0.51082	*
AO090020000058	5196	6	1659678	1660816	1139	*	11.28	11.36	11.19	0.16	0.0176	0.0288	promoter-TSS (AO090020000060)	-651	AO090020000058	0.858149	1.06859e-23	*
AO090020000056	5435	6	1670602	1671808	1207	*	10.99	11.06	10.92	0.15	0.028	0.0438	promoter-TSS (AO090020000056)	-117	AO090020000056	-1.03457	6.98088e-43	Down
AO090020000053	3491	6	1675202	1675756	555	*	10.05	10.21	9.87	0.34	7.96e-05	0.000194	promoter-TSS (AO090020000053)	-187	AO090020000053	-0.0457583	0.762376	*
AO090020000050	1754	6	1680524	1681885	1362	*	11.51	11.69	11.32	0.37	1.31e-10	6.34e-10	promoter-TSS (AO090020000050)	-174	AO090020000050	-0.715146	3.99231e-22	*
AO090020000045	1177	6	1692458	1693258	801	*	10.96	11.2	10.66	0.54	4.86e-15	3.51e-14	promoter-TSS (AO090020000045)	-35	AO090020000045	-1.05877	3.9663e-11	Down
AO090020000043	2069	6	1697022	1697583	562	*	11.22	11.4	11.02	0.38	4.72e-09	1.94e-08	promoter-TSS (AO090020000043)	-515	AO090020000043	-3.91055	0	Down
AO090020000042	858	6	1700586	1701888	1303	*	11.96	12.17	11.71	0.46	1.1e-18	1.09e-17	promoter-TSS (AO090020000042)	-736	AO090020000042	-0.41059	0.000889035	*
AO090020000039	1935	6	1717476	1719435	1960	*	12.3	12.45	12.12	0.34	1.11e-09	4.88e-09	promoter-TSS (AO090020000038)	644	AO090020000039	0.0428673	0.735623	*
AO090020000037	3284	6	1721943	1722415	473	*	9.88	10.05	9.68	0.37	3.22e-05	8.34e-05	promoter-TSS (AO090020000037)	-404	AO090020000037	-0.701945	1.21014e-10	*
AO090020000036	729	6	1724023	1724830	808	*	10.71	11.02	10.33	0.68	1.16e-20	1.35e-19	promoter-TSS (AO090020000036)	-541	AO090020000036	-0.25229	0.148912	*
AO090020000033	3723	6	1737308	1738230	923	*	10.96	11.08	10.83	0.25	0.000204	0.000467	promoter-TSS (AO090020000034)	-363	AO090020000033	-0.117304	0.61243	*
AO090020000032	2353	6	1740436	1741043	608	*	10.31	10.51	10.09	0.42	6.84e-08	2.47e-07	promoter-TSS (AO090020000032)	-55	AO090020000032	-0.103931	0.23384	*
AO090020000030	191	6	1743845	1746129	2285	*	12.55	12.81	12.22	0.59	2.18e-37	9.74e-36	promoter-TSS (AO090020000030)	-727	AO090020000030	-0.26876	0.00498903	*
AO090020000028	1855	6	1750116	1751567	1452	*	11.11	11.29	10.9	0.39	4.9e-10	2.25e-09	promoter-TSS (AO090020000028)	-374	AO090020000028	0.885017	2.851e-23	*
AO090020000027	508	6	1757044	1758607	1564	*	11.67	11.95	11.32	0.64	5.29e-25	8.86e-24	promoter-TSS (AO090020000027)	-468	AO090020000027	0.12264	0.305194	*
AO090020000025	549	6	1761424	1762056	633	*	10.65	10.97	10.23	0.73	4.29e-24	6.66e-23	promoter-TSS (AO090020000026)	-234	AO090020000025	0.575824	8.37645e-12	*
AO090020000024	974	6	1768213	1769754	1542	*	11.64	11.87	11.38	0.49	3.68e-17	3.22e-16	promoter-TSS (AO090020000024)	-874	AO090020000024	-0.994352	2.27684e-31	*
AO090020000020	1731	6	1779126	1780413	1288	*	11.59	11.79	11.35	0.44	1e-10	4.94e-10	promoter-TSS (AO090020000019)	-671	AO090020000020	0.166984	0.204883	*
AO090020000016	992	6	1784019	1784671	653	*	10.59	10.87	10.24	0.63	5.58e-17	4.79e-16	promoter-TSS (AO090020000016)	-411	AO090020000016	0.398051	9.51264e-05	*
AO090020000015	3158	6	1785298	1786039	742	*	10.75	10.89	10.6	0.3	1.64e-05	4.41e-05	promoter-TSS (AO090020000015)	-245	AO090020000015	-0.339638	1.3376e-05	*
AO090020000014	2590	6	1787303	1788532	1230	*	11.33	11.47	11.16	0.31	4.85e-07	1.59e-06	promoter-TSS (AO090020000014)	-565	AO090020000014	-0.131729	0.488264	*
AO090020000013	2340	6	1792911	1794288	1378	*	11.58	11.73	11.41	0.32	5.96e-08	2.17e-07	promoter-TSS (AO090020000013)	-824	AO090020000013	0.743706	1.87618e-12	*
AO090020000011	521	6	1800620	1801524	905	*	11.6	11.87	11.28	0.58	9.79e-25	1.6e-23	promoter-TSS (AO090020000010)	-170	AO090020000011	0.740508	9.86487e-08	*
AO090020000009	4012	6	1804382	1804966	585	*	10.84	10.95	10.72	0.23	0.000679	0.00144	promoter-TSS (AO090020000009)	-349	AO090020000009	-0.641626	3.61704e-08	*
AO090020000008	3697	6	1807956	1808525	570	*	10.98	11.1	10.85	0.25	0.000185	0.000427	promoter-TSS (AO090020000008)	-293	AO090020000008	0.338901	1.23235e-06	*
AO090012t00029	2908	4	2026562	2026895	334	*	9.38	9.6	9.11	0.49	4.01e-06	1.17e-05	promoter-TSS (AO090012t00029)	-100	AO090012t00029	#N/A	#N/A	#N/A
AO090012t00028	946	4	2020163	2021560	1398	*	11.5	11.76	11.18	0.58	1.34e-17	1.21e-16	promoter-TSS (AO090012t00027)	-392	AO090012t00028	#N/A	#N/A	#N/A
AO090012t00025	754	4	1930128	1932587	2460	*	11.8	12.05	11.5	0.56	2.99e-20	3.38e-19	promoter-TSS (AO090012t00026)	-111	AO090012t00025	#N/A	#N/A	#N/A
AO090012t00024	895	4	1800743	1801362	620	*	10.66	10.95	10.29	0.66	3.55e-18	3.37e-17	promoter-TSS (AO090012t00024)	78	AO090012t00024	#N/A	#N/A	#N/A
AO090012t00021	877	4	1793492	1794732	1241	*	11.18	11.42	10.88	0.54	2.11e-18	2.04e-17	promoter-TSS (AO090012t00021)	-256	AO090012t00021	#N/A	#N/A	#N/A
AO090012t00019	483	4	1721345	1722424	1080	*	10.91	11.23	10.5	0.73	1.7e-25	3e-24	promoter-TSS (AO090012t00019)	-275	AO090012t00019	#N/A	#N/A	#N/A
AO090012t00017	463	4	1653326	1656254	2929	*	13.29	13.51	13.03	0.48	6.45e-26	1.19e-24	promoter-TSS (AO090012t00017)	-45	AO090012t00017	#N/A	#N/A	#N/A
AO090012t00016	539	4	1643188	1645272	2085	*	12.38	12.61	12.12	0.49	3.17e-24	5.01e-23	promoter-TSS (AO090012t00016)	96	AO090012t00016	#N/A	#N/A	#N/A
AO090012t00014	1615	4	1158825	1159589	765	*	10.1	10.39	9.75	0.64	1.41e-11	7.42e-11	promoter-TSS (AO090012t00014)	64	AO090012t00014	#N/A	#N/A	#N/A
AO090012t00013	607	4	1070565	1071237	673	*	10.69	11	10.29	0.71	5.77e-23	8.1e-22	promoter-TSS (AO090012t00013)	45	AO090012t00013	#N/A	#N/A	#N/A
AO090012t00012	854	4	1067836	1068787	952	*	10.81	11.1	10.44	0.66	9.95e-19	9.92e-18	promoter-TSS (AO090012t00012)	91	AO090012t00012	#N/A	#N/A	#N/A
AO090012t00011	399	4	1065806	1066538	733	*	10.44	10.8	9.96	0.84	1.41e-27	3e-26	promoter-TSS (AO090012t00011)	-61	AO090012t00011	#N/A	#N/A	#N/A
AO090012t00009	1130	4	914034	915198	1165	*	11.1	11.36	10.79	0.57	1.45e-15	1.09e-14	promoter-TSS (AO090012t00009)	-55	AO090012t00009	#N/A	#N/A	#N/A
AO090012t00008	1959	4	642222	642569	348	*	9.28	9.59	8.89	0.7	1.42e-09	6.18e-09	promoter-TSS (AO090012t00008)	-71	AO090012t00008	#N/A	#N/A	#N/A
AO090012t00007	1952	4	582384	583181	798	*	10.85	11.05	10.63	0.43	1.26e-09	5.48e-09	promoter-TSS (AO090012t00007)	97	AO090012t00007	#N/A	#N/A	#N/A
AO090012t00006	462	4	537498	538781	1284	*	10.9	11.22	10.49	0.73	6.23e-26	1.15e-24	promoter-TSS (AO090012t00006)	33	AO090012t00006	#N/A	#N/A	#N/A
AO090012t00003	98	4	400303	402069	1767	*	12.4	12.7	12.01	0.69	7.56e-46	6.56e-44	promoter-TSS (AO090012t00004)	320	AO090012t00003	#N/A	#N/A	#N/A
AO090012t00002	839	4	291394	292317	924	*	10.98	11.24	10.66	0.58	6.03e-19	6.12e-18	promoter-TSS (AO090012t00002)	-69	AO090012t00002	#N/A	#N/A	#N/A
AO090012t00001	1462	4	224058	224845	788	*	10.16	10.47	9.78	0.69	1.16e-12	6.76e-12	promoter-TSS (AO090012t00001)	17	AO090012t00001	#N/A	#N/A	#N/A
AO090012001026	2728	4	2661767	2662251	485	*	10.85	11.01	10.66	0.35	1.14e-06	3.57e-06	promoter-TSS (AO090012001026)	-181	AO090012001026	-0.158296	0.0588957	*
AO090012001023	3998	4	2653780	2654643	864	*	11	11.1	10.88	0.23	0.000653	0.00139	promoter-TSS (AO090012001023)	-172	AO090012001023	0.391983	0.0046166	*
AO090012001020	2043	4	2642176	2642722	547	*	11.11	11.28	10.91	0.37	3.69e-09	1.54e-08	promoter-TSS (AO090012001020)	-152	AO090012001020	0.0578126	0.703869	*
AO090012001014	4086	4	2625586	2626273	688	*	10.2	10.34	10.06	0.28	0.000864	0.0018	promoter-TSS (AO090012001014)	-212	AO090012001014	-0.298504	0.0711793	*
AO090012001009	1340	4	2615439	2616543	1105	*	11.36	11.56	11.13	0.44	1.43e-13	9.08e-13	promoter-TSS (AO090012001010)	-300	AO090012001009	0.163068	0.216086	*
AO090012001005	1660	4	2598422	2599198	777	*	11.08	11.29	10.84	0.45	3.44e-11	1.77e-10	promoter-TSS (AO090012001005)	-327	AO090012001005	0.261967	0.00946961	*
AO090012001003	2528	4	2594999	2595886	888	*	10.8	10.97	10.6	0.37	2.83e-07	9.53e-07	promoter-TSS (AO090012001003)	-199	AO090012001003	-0.383172	1.7816e-06	*
AO090012000999	3448	4	2590452	2591050	599	*	9.76	9.93	9.57	0.36	6.73e-05	0.000166	promoter-TSS (AO090012000999)	-298	AO090012000999	0.586915	5.33682e-08	*
AO090012000997	3285	4	2584880	2585967	1088	*	12.18	12.29	12.07	0.22	3.23e-05	8.38e-05	promoter-TSS (AO090012000997)	-472	AO090012000997	-0.22797	0.00178063	*
AO090012000996	3087	4	2583775	2584220	446	*	10.52	10.67	10.34	0.33	1.09e-05	3.02e-05	promoter-TSS (AO090012000996)	-428	AO090012000996	1.09117	4.28611e-35	Up
AO090012000995	4479	4	2577798	2579248	1451	*	11.98	12.06	11.9	0.16	0.00281	0.00533	promoter-TSS (AO090012000995)	-458	AO090012000995	-2.43373	0	Down
AO090012000994	5229	4	2577272	2577636	365	*	9.93	10.03	9.83	0.2	0.0188	0.0307	promoter-TSS (AO090012000994)	-355	AO090012000994	-0.00414335	0.979726	*
AO090012000993	4369	4	2575498	2575972	475	*	10.63	10.74	10.52	0.22	0.00201	0.00392	promoter-TSS (AO090012000993)	-270	AO090012000993	0.156139	0.417911	*
AO090012000991	2723	4	2571719	2572054	336	*	9.61	9.82	9.35	0.47	1.12e-06	3.5e-06	promoter-TSS (AO090012000991)	-627	AO090012000991	0.154334	0.389422	*
AO090012000988	325	4	2566931	2567423	493	*	10.84	11.19	10.37	0.82	1.48e-30	3.88e-29	promoter-TSS (AO090012000988)	-397	AO090012000988	3.09325	8.2995e-218	Up
AO090012000986	4606	4	2554735	2555372	638	*	9.79	9.91	9.65	0.26	0.00389	0.00718	promoter-TSS (AO090012000986)	-196	AO090012000986	-0.247292	0.0637549	*
AO090012000982	3059	4	2541399	2543001	1603	*	11.04	11.17	10.89	0.28	9.12e-06	2.54e-05	promoter-TSS (AO090012000982)	-857	AO090012000982	0.0453019	0.703537	*
AO090012000980	2446	4	2539407	2540195	789	*	11.02	11.19	10.83	0.36	1.5e-07	5.21e-07	promoter-TSS (AO090012000980)	-326	AO090012000980	0.836977	5.0784e-09	*
AO090012000977	4895	4	2534466	2535282	817	*	10.95	11.04	10.84	0.2	0.00838	0.0146	promoter-TSS (AO090012000978)	-316	AO090012000977	-1.83027	2.26945e-25	Down
AO090012000976	2278	4	2529368	2531138	1771	*	12.21	12.34	12.06	0.28	3.24e-08	1.21e-07	promoter-TSS (AO090012000976)	-456	AO090012000976	-1.22491	2.47259e-40	Down
AO090012000974	2657	4	2527730	2528591	862	*	11.35	11.49	11.2	0.29	7.22e-07	2.31e-06	promoter-TSS (AO090012000975)	-454	AO090012000974	0.760818	1.23088e-18	*
AO090012000963	520	4	2500972	2502709	1738	*	12.26	12.5	11.98	0.51	9.2e-25	1.51e-23	promoter-TSS (AO090012000963)	-760	AO090012000963	-0.555057	5.76177e-09	*
AO090012000961	1348	4	2497472	2498499	1028	*	11.16	11.38	10.91	0.47	1.55e-13	9.81e-13	promoter-TSS (AO090012000961)	-290	AO090012000961	0.935905	9.38744e-28	*
AO090012000959	5214	4	2489046	2489642	597	*	10.91	11	10.82	0.17	0.0182	0.0297	promoter-TSS (AO090012000959)	-351	AO090012000959	0.0651635	0.787637	*
AO090012000957	50	4	2486184	2487387	1204	*	12.06	12.42	11.6	0.82	7.5e-54	1.28e-51	promoter-TSS (AO090012000958)	-636	AO090012000957	0.50828	2.49926e-07	*
AO090012000950	166	4	2472042	2473662	1621	*	11.98	12.3	11.57	0.73	1.49e-39	7.63e-38	promoter-TSS (AO090012000950)	-713	AO090012000950	0.589556	3.55691e-14	*
AO090012000949	2012	4	2469930	2470447	518	*	10.2	10.44	9.9	0.54	2.7e-09	1.14e-08	promoter-TSS (AO090012000949)	-271	AO090012000949	-0.806769	3.79015e-19	*
AO090012000948	4341	4	2466230	2466657	428	*	10.3	10.42	10.18	0.24	0.00181	0.00355	promoter-TSS (AO090012000948)	-112	AO090012000948	0.864766	1.5884e-37	*
AO090012000947	408	4	2457025	2459486	2462	*	13.03	13.26	12.76	0.51	2.24e-27	4.67e-26	promoter-TSS (AO090012000947)	-197	AO090012000947	0.434503	0.000254656	*
AO090012000944	5115	4	2440987	2441622	636	*	10.09	10.19	9.98	0.21	0.0147	0.0245	promoter-TSS (AO090012000944)	-99	AO090012000944	0.920794	1.48047e-09	*
AO090012000942	5424	4	2425547	2426080	534	*	10	9.9	10.09	-0.19	0.0273	0.0428	promoter-TSS (AO090012000942)	-127	AO090012000942	-1.27529	8.24628e-19	Down
AO090012000934	970	4	2407578	2408234	657	*	10.5	10.79	10.12	0.67	3.49e-17	3.06e-16	promoter-TSS (AO090012000935)	-391	AO090012000934	0.549914	1.0942e-09	*
AO090012000932	1804	4	2401018	2401832	815	*	11.07	11.26	10.84	0.42	2.76e-10	1.3e-09	promoter-TSS (AO090012000932)	-443	AO090012000932	1.61589	1.71783e-12	Up
AO090012000930	1707	4	2396574	2397231	658	*	10.62	10.83	10.37	0.46	7.47e-11	3.73e-10	promoter-TSS (AO090012000930)	-227	AO090012000930	0.717045	0.00678335	*
AO090012000924	2572	4	2386315	2386635	321	*	9.39	9.63	9.12	0.51	4.11e-07	1.36e-06	promoter-TSS (AO090012000924)	-262	AO090012000924	0.607415	3.87668e-07	*
AO090012000914	2595	4	2362488	2363277	790	*	10.36	10.54	10.16	0.38	5e-07	1.64e-06	promoter-TSS (AO090012000913)	-235	AO090012000914	0.572695	8.03553e-06	*
AO090012000910	984	4	2355459	2356840	1382	*	12.12	12.32	11.88	0.44	4.39e-17	3.8e-16	promoter-TSS (AO090012000910)	-554	AO090012000910	-0.882634	2.54322e-37	*
AO090012000908	3117	4	2349004	2351143	2140	*	11.57	11.42	11.7	-0.28	1.3e-05	3.54e-05	promoter-TSS (AO090012000908)	-183	AO090012000908	-1.01626	5.27244e-38	Down
AO090012000893	5107	4	2311025	2311421	397	*	9.82	9.7	9.93	-0.23	0.0143	0.0239	promoter-TSS (AO090012000893)	-290	AO090012000893	-0.666898	0.149546	*
AO090012000886	2529	4	2299570	2300191	622	*	10.39	10.58	10.17	0.41	2.86e-07	9.62e-07	promoter-TSS (AO090012000887)	-287	AO090012000886	0.690448	2.59097e-05	*
AO090012000865	2269	4	2239703	2240640	938	*	10.75	10.93	10.54	0.39	2.91e-08	1.09e-07	promoter-TSS (AO090012000865)	-406	AO090012000865	0.919373	1.41473e-19	*
AO090012000855	4201	4	2203154	2203949	796	*	10.59	10.71	10.47	0.24	0.00123	0.00249	promoter-TSS (AO090012000855)	-418	AO090012000855	0.572384	7.9073e-16	*
AO090012000852	1195	4	2197153	2197887	735	*	12.08	12.28	11.84	0.45	6.78e-15	4.83e-14	promoter-TSS (AO090012000852)	-636	AO090012000852	-0.777859	3.44317e-25	*
AO090012000848	1692	4	2187537	2188728	1192	*	11.1	11.29	10.89	0.41	6.48e-11	3.26e-10	promoter-TSS (AO090012000849)	20	AO090012000848	1.17369	3.90764e-12	Up
AO090012000843	528	4	2173029	2174036	1008	*	11.92	12.18	11.62	0.56	1.74e-24	2.81e-23	promoter-TSS (AO090012000843)	-878	AO090012000843	0.966545	0.00578496	*
AO090012000836	218	4	2150348	2153293	2946	*	12.73	13	12.4	0.61	4.94e-36	1.93e-34	promoter-TSS (AO090012000836)	-412	AO090012000836	-0.400048	1.23235e-06	*
AO090012000835	2496	4	2147011	2147441	431	*	10.62	10.79	10.43	0.37	2.16e-07	7.37e-07	promoter-TSS (AO090012000835)	-160	AO090012000835	0.181713	0.433109	*
AO090012000830	5167	4	2135843	2136326	484	*	10.05	10.15	9.95	0.2	0.0166	0.0274	promoter-TSS (AO090012000829)	-139	AO090012000830	0.541301	4.94706e-08	*
AO090012000827	5273	4	2132266	2132752	487	*	9.76	9.87	9.65	0.22	0.0204	0.0329	promoter-TSS (AO090012000827)	-210	AO090012000827	0.395594	9.80433e-07	*
AO090012000826	4699	4	2128895	2129681	787	*	10.57	10.67	10.46	0.21	0.00486	0.0088	promoter-TSS (AO090012000826)	-362	AO090012000826	-0.482488	0.0231019	*
AO090012000820	3082	4	2116337	2116909	573	*	10.56	10.72	10.37	0.35	1.05e-05	2.9e-05	promoter-TSS (AO090012000820)	-409	AO090012000820	-1.20347	1.65008e-13	Down
AO090012000818	4767	4	2099553	2100530	978	*	11.11	11.21	11.01	0.19	0.0059	0.0105	promoter-TSS (AO090012000818)	-504	AO090012000818	0.184412	0.0805328	*
AO090012000816	3268	4	2096164	2097293	1130	*	11.79	11.9	11.67	0.23	2.91e-05	7.59e-05	promoter-TSS (AO090012000817)	-217	AO090012000816	-0.508362	1.34295e-05	*
AO090012000814	2625	4	2090531	2091847	1317	*	11.89	12.02	11.74	0.28	5.96e-07	1.93e-06	promoter-TSS (AO090012000814)	-777	AO090012000814	-1.69533	9.24376e-87	Down
AO090012000810	1313	4	2077125	2078036	912	*	11.55	11.76	11.32	0.44	8.24e-14	5.34e-13	promoter-TSS (AO090012000810)	-839	AO090012000810	0.370262	0.0141591	*
AO090012000808	3931	4	2073740	2074052	313	*	8.2	7.92	8.43	-0.51	0.000507	0.0011	promoter-TSS (AO090012000807)	426	AO090012000808	0.304529	0.0619445	*
AO090012000805	4657	4	2067859	2068374	516	*	10.02	10.14	9.9	0.24	0.0044	0.00804	promoter-TSS (AO090012000805)	-165	AO090012000805	1.19557	8.01323e-37	Up
AO090012000803	4325	4	2060182	2060696	515	*	9.8	9.94	9.64	0.31	0.00177	0.00348	promoter-TSS (AO090012000803)	-937	AO090012000803	0.860608	0.252257	*
AO090012000801	1036	4	2058288	2059052	765	*	10.32	10.62	9.95	0.67	1.55e-16	1.28e-15	promoter-TSS (AO090012000802)	-65	AO090012000801	0.0634422	0.480812	*
AO090012000800	4859	4	2055643	2055848	206	*	8.26	8.45	8.05	0.41	0.00763	0.0134	promoter-TSS (AO090012000800)	-251	AO090012000800	1.61518	1.18759e-11	Up
AO090012000798	2932	4	2050740	2051373	634	*	10.48	10.65	10.29	0.36	4.51e-06	1.31e-05	promoter-TSS (AO090012000798)	-416	AO090012000798	0.600388	8.44836e-14	*
AO090012000797	3821	4	2046678	2047321	644	*	10.24	10.38	10.09	0.28	0.000308	0.000686	promoter-TSS (AO090012000797)	-20	AO090012000797	0.726636	1.03675e-16	*
AO090012000791	3836	4	2035963	2036456	494	*	9.63	9.8	9.44	0.36	0.000328	0.000729	promoter-TSS (AO090012000790)	-134	AO090012000791	0.784514	0.000634912	*
AO090012000786	2524	4	2024109	2024671	563	*	10.81	10.97	10.62	0.35	2.74e-07	9.25e-07	promoter-TSS (AO090012000786)	-333	AO090012000786	0.257036	0.275813	*
AO090012000782	3118	4	2015309	2016068	760	*	10.91	11.05	10.75	0.3	1.3e-05	3.55e-05	promoter-TSS (AO090012000783)	-356	AO090012000782	0.419922	2.6053e-06	*
AO090012000779	2474	4	2005011	2006541	1531	*	12.21	12.34	12.06	0.28	1.86e-07	6.39e-07	promoter-TSS (AO090012000779)	-617	AO090012000779	-1.42782	2.20511e-65	Down
AO090012000773	4136	4	1992517	1992817	301	*	9.54	9.7	9.36	0.34	0.00101	0.00208	promoter-TSS (AO090012000773)	-148	AO090012000773	0.616475	4.52276e-15	*
AO090012000772	2700	4	1987868	1988417	550	*	10.22	10.42	9.99	0.43	9.43e-07	2.97e-06	promoter-TSS (AO090012000772)	-188	AO090012000772	0.323532	0.00124467	*
AO090012000766	4414	4	1948634	1948953	320	*	9	8.82	9.17	-0.35	0.0023	0.00445	promoter-TSS (AO090012000766)	-672	AO090012000766	-1.07698	0.000249398	Down
AO090012000764	4379	4	1942952	1943142	191	*	9.79	9.93	9.64	0.29	0.00209	0.00405	promoter-TSS (AO090012000764)	-135	AO090012000764	0.571958	5.57384e-14	*
AO090012000762	4995	4	1938065	1940069	2005	*	13.03	13.15	12.89	0.26	0.0106	0.0182	promoter-TSS (AO090012000762)	94	AO090012000762	-0.782216	0.0108959	*
AO090012000760	4796	4	1934899	1935399	501	*	10.75	10.84	10.66	0.19	0.00653	0.0116	promoter-TSS (AO090012000760)	-287	AO090012000760	1.5695	7.65419e-05	Up
AO090012000749	4403	4	1903166	1903715	550	*	9.65	9.78	9.5	0.29	0.00223	0.00432	promoter-TSS (AO090012000749)	-465	AO090012000749	1.07796	0.309663	*
AO090012000732	3500	4	1864620	1865217	598	*	10.35	10.5	10.19	0.31	8.28e-05	0.000201	promoter-TSS (AO090012000732)	-241	AO090012000732	-0.75131	8.89703e-07	*
AO090012000729	1578	4	1862400	1863267	868	*	11.5	11.68	11.29	0.39	7.79e-12	4.2e-11	promoter-TSS (AO090012000729)	-734	AO090012000729	-1.7632	5.59724e-94	Down
AO090012000727	4902	4	1857860	1858759	900	*	11.01	11.1	10.91	0.18	0.00845	0.0147	promoter-TSS (AO090012000728)	-359	AO090012000727	0.71206	1.1352e-14	*
AO090012000725	3492	4	1847131	1847914	784	*	10.84	10.98	10.69	0.29	8.01e-05	0.000195	promoter-TSS (AO090012000725)	-554	AO090012000725	-0.932159	6.33685e-19	*
AO090012000719	1911	4	1836017	1838242	2226	*	12.35	12.5	12.17	0.34	8.03e-10	3.58e-09	promoter-TSS (AO090012000719)	-641	AO090012000719	-0.75997	1.17009e-11	*
AO090012000718	3380	4	1830338	1831368	1031	*	10.95	11.07	10.81	0.27	4.96e-05	0.000125	promoter-TSS (AO090012000718)	-791	AO090012000718	1.05447	4.04066e-20	Up
AO090012000716	3908	4	1824114	1824670	557	*	10.31	10.44	10.16	0.28	0.000445	0.000969	promoter-TSS (AO090012000717)	-123	AO090012000716	-0.231829	0.0327469	*
AO090012000715	2462	4	1822522	1823515	994	*	11	11.17	10.81	0.36	1.67e-07	5.78e-07	promoter-TSS (AO090012000715)	-458	AO090012000715	-0.304714	0.00125992	*
AO090012000714	1973	4	1818786	1820043	1258	*	11.95	12.13	11.75	0.39	1.86e-09	8.01e-09	promoter-TSS (AO090012000713)	-551	AO090012000714	-2.46053	2.5922e-158	Down
AO090012000711	3712	4	1814630	1815245	616	*	10.3	10.44	10.14	0.3	0.000197	0.000451	promoter-TSS (AO090012000712)	-390	AO090012000711	-2.10238	9.2585e-112	Down
AO090012000703	5332	4	1781244	1781488	245	*	8.28	8.1	8.43	-0.32	0.0229	0.0366	promoter-TSS (AO090012000703)	-395	AO090012000703	-0.720478	0.530186	*
AO090012000699	3223	4	1771706	1772811	1106	*	11.91	12.02	11.79	0.23	2.3e-05	6.08e-05	promoter-TSS (AO090012000699)	-505	AO090012000699	0.932173	1.55869e-12	*
AO090012t00020	1066	4	1768079	1769232	1154	*	11.03	11.3	10.7	0.6	3.84e-16	3.07e-15	promoter-TSS (AO090012000697)	-279	AO090012t00020	#N/A	#N/A	#N/A
AO090012000696	4390	4	1766700	1767235	536	*	10.12	10.23	9.99	0.25	0.00215	0.00417	promoter-TSS (AO090012000696)	-301	AO090012000696	1.30947	1.28487e-44	Up
AO090012000680	195	4	1723076	1723733	658	*	9.75	9.02	10.23	-1.21	3.82e-37	1.67e-35	promoter-TSS (AO090012000680)	-307	AO090012000680	-2.46361	7.85092e-14	Down
AO090012000671	1904	4	1709025	1710793	1769	*	11.9	12.05	11.73	0.32	7.2e-10	3.22e-09	promoter-TSS (AO090012000671)	-802	AO090012000671	1.98697	1.82609e-32	Up
AO090012000670	3567	4	1705820	1706902	1083	*	10.86	11	10.72	0.28	0.000108	0.000257	promoter-TSS (AO090012000670)	-485	AO090012000670	-1.39483	1.9101e-78	Down
AO090012000669	5358	4	1702428	1703747	1320	*	10.98	11.05	10.9	0.15	0.0242	0.0385	promoter-TSS (AO090012000669)	-579	AO090012000669	-1.56773	0.0121465	Down
AO090012000662	4903	4	1686220	1686797	578	*	9.94	10.05	9.81	0.24	0.00845	0.0147	promoter-TSS (AO090012000662)	-306	AO090012000662	-0.0406685	0.944852	*
AO090012000659	2312	4	1677047	1678758	1712	*	12.79	12.92	12.65	0.28	4.6e-08	1.69e-07	promoter-TSS (AO090012000660)	300	AO090012000659	-0.515157	0.613746	*
AO090012000658	2588	4	1675166	1676599	1434	*	11.87	12	11.73	0.26	4.67e-07	1.54e-06	promoter-TSS (AO090012000658)	-322	AO090012000658	-1.54137	2.29938e-06	Down
AO090012000653	473	4	1660389	1661325	937	*	11.66	11.95	11.29	0.66	1.16e-25	2.09e-24	promoter-TSS (AO090012000652)	-385	AO090012000653	0.00544865	0.971347	*
AO090012000651	1378	4	1656604	1656921	318	*	10.36	10.62	10.05	0.56	2.64e-13	1.63e-12	promoter-TSS (AO090012000651)	-222	AO090012000651	-1.47478	4.43691e-51	Down
AO090012000643	3337	4	1636534	1637054	521	*	10.15	10.32	9.95	0.36	4.19e-05	0.000107	promoter-TSS (AO090012000643)	-351	AO090012000643	0.897471	1.98854e-26	*
AO090012000642	5307	4	1635405	1636368	964	*	10.9	10.98	10.82	0.16	0.0216	0.0347	promoter-TSS (AO090012000642)	-206	AO090012000642	0.113275	0.651283	*
AO090012000641	4598	4	1632659	1633174	516	*	10	10.12	9.86	0.26	0.00382	0.00708	promoter-TSS (AO090012000641)	-199	AO090012000641	0.51049	1.46311e-08	*
AO090012000638	3324	4	1630313	1631054	742	*	10.6	10.74	10.44	0.3	3.99e-05	0.000102	promoter-TSS (AO090012000638)	-184	AO090012000638	0.230128	0.0160728	*
AO090012000637	5081	4	1626991	1627768	778	*	10.62	10.72	10.52	0.19	0.0133	0.0223	promoter-TSS (AO090012000637)	-305	AO090012000637	0.145897	0.853251	*
AO090012000632	2618	4	1614075	1615440	1366	*	11.39	11.53	11.23	0.3	5.77e-07	1.88e-06	promoter-TSS (AO090012000633)	-188	AO090012000632	0.490781	0.0150703	*
AO090012000629	3937	4	1609244	1610060	817	*	11.15	11.25	11.04	0.21	0.000517	0.00112	promoter-TSS (AO090012000630)	-82	AO090012000629	-0.117029	0.124897	*
AO090012000625	1287	4	1598560	1600236	1677	*	12.15	12.36	11.91	0.44	4.13e-14	2.73e-13	promoter-TSS (AO090012000625)	-738	AO090012000625	-0.76616	1.36674e-09	*
AO090012000621	3123	4	1586031	1587356	1326	*	11.54	11.67	11.4	0.27	1.37e-05	3.74e-05	promoter-TSS (AO090012000621)	-459	AO090012000621	0.119169	0.373517	*
AO090012000616	4829	4	1576378	1576839	462	*	9.51	9.64	9.37	0.28	0.00708	0.0125	promoter-TSS (AO090012000616)	-145	AO090012000616	0.221372	0.477424	*
AO090012000614	2768	4	1569332	1570031	700	*	10.64	10.45	10.8	-0.35	1.45e-06	4.47e-06	promoter-TSS (AO090012000614)	-454	AO090012000614	0.460814	0.269027	*
AO090012000607	4670	4	1545564	1546154	591	*	10.42	10.54	10.3	0.23	0.00457	0.00833	promoter-TSS (AO090012000607)	-157	AO090012000607	-1.8535	1.25524e-10	Down
AO090012000602	2195	4	1533176	1534052	877	*	11.18	11.35	10.99	0.36	1.66e-08	6.42e-08	promoter-TSS (AO090012000602)	-445	AO090012000602	-0.806435	1.6025e-12	*
AO090012000601	3782	4	1526208	1526808	601	*	10.01	10.16	9.85	0.3	0.000271	0.000609	promoter-TSS (AO090012000601)	-586	AO090012000601	0.332242	3.1164e-06	*
AO090012000598	3646	4	1517199	1517851	653	*	10.47	10.6	10.32	0.28	0.000157	0.000367	promoter-TSS (AO090012000598)	-135	AO090012000598	1.10268	7.49017e-21	Up
AO090012000596	1671	4	1509447	1510658	1212	*	11.23	11.41	11.01	0.4	4.35e-11	2.22e-10	promoter-TSS (AO090012000597)	-285	AO090012000596	-0.696664	0.0103725	*
AO090012000595	2004	4	1506809	1507839	1031	*	11.28	11.44	11.09	0.36	2.6e-09	1.11e-08	promoter-TSS (AO090012000595)	-295	AO090012000595	-0.842996	6.82715e-06	*
AO090012000592	5248	4	1505175	1505828	654	*	10.27	10.36	10.16	0.2	0.0195	0.0317	promoter-TSS (AO090012000592)	-85	AO090012000592	0.876349	1.21138e-19	*
AO090012000591	1030	4	1500253	1501915	1663	*	12.03	12.26	11.76	0.5	1.39e-16	1.15e-15	promoter-TSS (AO090012000591)	-946	AO090012000591	1.55224	6.34661e-05	Up
AO090012000586	2100	4	1490216	1491156	941	*	11	11.19	10.78	0.42	5.99e-09	2.43e-08	promoter-TSS (AO090012000586)	-543	AO090012000586	-1.38623	5.67705e-11	Down
AO090012000583	4726	4	1481758	1482388	631	*	9.93	10.05	9.8	0.25	0.00527	0.0095	promoter-TSS (AO090012000583)	-178	AO090012000583	0.373246	0.000282153	*
AO090012000579	4217	4	1470075	1470275	201	*	8.85	9.04	8.62	0.42	0.0013	0.00262	promoter-TSS (AO090012000579)	-429	AO090012000579	-0.965961	4.03619e-13	*
AO090012000573	3962	4	1454645	1455509	865	*	11.65	11.74	11.56	0.19	0.000581	0.00125	promoter-TSS (AO090012000573)	-464	AO090012000573	-0.771241	6.57403e-08	*
AO090012000565	1081	4	1441034	1442116	1083	*	11.67	11.87	11.43	0.44	5.11e-16	4.03e-15	promoter-TSS (AO090012000565)	-783	AO090012000565	5.71058	3.9395e-162	Up
AO090012000562	3981	4	1434704	1435706	1003	*	11.55	11.65	11.44	0.21	0.000621	0.00133	promoter-TSS (AO090012000561)	-543	AO090012000562	1.10112	0.000639189	Up
AO090012000553	2360	4	1405597	1406309	713	*	10.51	10.7	10.28	0.42	7.18e-08	2.59e-07	promoter-TSS (AO090012000553)	-59	AO090012000553	0.712432	1.03787e-05	*
AO090012000551	5132	4	1402896	1404024	1129	*	11.29	11.36	11.21	0.15	0.0152	0.0252	promoter-TSS (AO090012000551)	-423	AO090012000551	-0.49844	2.3256e-10	*
AO090012000550	2231	4	1400827	1401545	719	*	10.34	10.54	10.11	0.43	2.24e-08	8.56e-08	promoter-TSS (AO090012000550)	-208	AO090012000550	0.366278	2.19705e-05	*
AO090012000548	3452	4	1396602	1397502	901	*	10.85	10.98	10.71	0.27	6.82e-05	0.000168	promoter-TSS (AO090012000549)	-361	AO090012000548	0.426755	2.299e-06	*
AO090012000547	1912	4	1391675	1392803	1129	*	11.31	11.48	11.12	0.37	8.07e-10	3.59e-09	promoter-TSS (AO090012000547)	-553	AO090012000547	-0.146115	0.378977	*
AO090012000537	2591	4	1367756	1368445	690	*	11.62	11.76	11.47	0.29	4.87e-07	1.6e-06	promoter-TSS (AO090012000537)	-210	AO090012000537	-0.631046	1.10004e-11	*
AO090012000533	4110	4	1353899	1354494	596	*	9.76	9.91	9.6	0.31	0.000935	0.00194	promoter-TSS (AO090012000533)	-53	AO090012000533	0.431263	5.19168e-09	*
AO090012000528	3079	4	1348022	1349400	1379	*	11.3	11.42	11.16	0.27	1.02e-05	2.82e-05	promoter-TSS (AO090012000528)	-779	AO090012000528	-0.0613502	0.508386	*
AO090012000526	3055	4	1342030	1343916	1887	*	12.19	12.3	12.06	0.24	8.97e-06	2.5e-05	promoter-TSS (AO090012000526)	-583	AO090012000526	0.772319	1.01292e-31	*
AO090012000522	4976	4	1333335	1333762	428	*	10.24	10.35	10.14	0.21	0.00993	0.017	promoter-TSS (AO090012000524)	-171	AO090012000522	-0.700266	1.64521e-05	*
AO090012000521	4070	4	1328089	1328660	572	*	10.03	10.16	9.88	0.28	0.000836	0.00175	promoter-TSS (AO090012000521)	-260	AO090012000521	-1.59747	5.14084e-83	Down
AO090012000520	2072	4	1326439	1327431	993	*	10.98	11.16	10.78	0.38	4.82e-09	1.98e-08	promoter-TSS (AO090012000520)	-505	AO090012000520	-1.89786	3.13828e-39	Down
AO090012000504	4851	4	1277249	1277945	697	*	10.47	10.57	10.36	0.21	0.00744	0.0131	promoter-TSS (AO090012000504)	-280	AO090012000504	1.04029	4.21093e-27	Up
AO090012000502	1803	4	1273243	1273785	543	*	10.44	10.66	10.17	0.49	2.75e-10	1.3e-09	promoter-TSS (AO090012000502)	-325	AO090012000502	0.872272	1.42184e-26	*
AO090012000498	1377	4	1251378	1252060	683	*	11.57	11.78	11.34	0.44	2.64e-13	1.63e-12	promoter-TSS (AO090012000498)	-594	AO090012000498	-1.86543	5.1083e-153	Down
AO090012000495	445	4	1238340	1239427	1088	*	12.27	12.52	11.98	0.54	2.03e-26	3.88e-25	promoter-TSS (AO090012000495)	-246	AO090012000495	-0.669026	2.09665e-20	*
AO090012000493	788	4	1231725	1232551	827	*	11.19	11.45	10.88	0.58	1.07e-19	1.15e-18	promoter-TSS (AO090012000493)	-283	AO090012000493	0.514471	8.43045e-06	*
AO090012000486	3854	4	1219508	1219991	484	*	9.41	9.58	9.21	0.37	0.000347	0.000766	promoter-TSS (AO090012000487)	-101	AO090012000486	1.2443	1.56459e-66	Up
AO090012000483	4781	4	1202358	1203294	937	*	11.01	11.1	10.91	0.19	0.0062	0.011	promoter-TSS (AO090012000482)	422	AO090012000483	0.360384	0.204056	*
AO090012000475	4709	4	1183835	1184313	479	*	9.62	9.74	9.48	0.26	0.00497	0.00899	promoter-TSS (AO090012000475)	-137	AO090012000475	0.0240277	0.878847	*
AO090012000472	251	4	1175037	1176579	1543	*	12.39	12.66	12.05	0.6	3.07e-34	1.04e-32	promoter-TSS (AO090012000472)	-937	AO090012000472	-0.844049	0.000182989	*
AO090012000469	1545	4	1171059	1172219	1161	*	11.44	11.63	11.21	0.42	5.4e-12	2.98e-11	promoter-TSS (AO090012000469)	-654	AO090012000469	0.32828	0.202848	*
AO090012000465	179	4	1159834	1160425	592	*	10.23	10.67	9.58	1.1	2.25e-38	1.07e-36	promoter-TSS (AO090012000465)	-243	AO090012000465	2.40015	7.77071e-61	Up
AO090012000455	4973	4	1140375	1140909	535	*	10.75	10.85	10.65	0.2	0.00985	0.0169	promoter-TSS (AO090012000455)	-220	AO090012000455	-0.890659	1.05922e-11	*
AO090012000452	3733	4	1136155	1136809	655	*	10.43	10.56	10.28	0.29	0.000215	0.00049	promoter-TSS (AO090012000454)	-304	AO090012000452	0.667117	3.4189e-13	*
AO090012000447	4906	4	1120444	1121506	1063	*	11.25	11.33	11.17	0.16	0.00855	0.0148	promoter-TSS (AO090012000447)	-241	AO090012000447	0.173636	0.0772936	*
AO090012000446	5262	4	1118692	1119282	591	*	9.9	10	9.79	0.21	0.0201	0.0324	promoter-TSS (AO090012000446)	-323	AO090012000446	0.455053	0.154298	*
AO090012000445	2720	4	1113150	1114625	1476	*	11.3	11.45	11.14	0.31	1.11e-06	3.48e-06	promoter-TSS (AO090012000445)	-760	AO090012000445	-0.493974	0.0257448	*
AO090012000444	4393	4	1109548	1110132	585	*	10.25	10.38	10.11	0.27	0.00216	0.00419	promoter-TSS (AO090012000444)	-175	AO090012000444	0.511122	2.48164e-12	*
AO090012000441	3974	4	1103074	1103733	660	*	10.35	10.49	10.2	0.29	0.000601	0.00129	promoter-TSS (AO090012000442)	-301	AO090012000441	-1.46455	0.0180793	Down
AO090012000436	2225	4	1088196	1088745	550	*	9.91	10.15	9.62	0.53	2.05e-08	7.86e-08	promoter-TSS (AO090012000436)	-84	AO090012000436	0.229372	0.000823875	*
AO090012000435	4632	4	1086661	1087015	355	*	9.07	9.23	8.9	0.33	0.00415	0.00762	promoter-TSS (AO090012000435)	-366	AO090012000435	0.142738	0.577841	*
AO090012000433	2994	4	1082451	1083252	802	*	10.67	10.83	10.49	0.34	6.35e-06	1.81e-05	promoter-TSS (AO090012000433)	-870	AO090012000433	0.00117464	0.994706	*
AO090012000430	3395	4	1072194	1073026	833	*	11.3	11.42	11.16	0.27	5.32e-05	0.000133	promoter-TSS (AO090012000430)	-449	AO090012000430	-0.77232	1.62329e-18	*
AO090012000417	4550	4	1026576	1027347	772	*	11.26	11.35	11.17	0.18	0.00337	0.0063	promoter-TSS (AO090012000417)	-147	AO090012000417	-0.548986	9.17033e-15	*
AO090012000416	2163	4	1022829	1023809	981	*	10.72	10.94	10.45	0.48	1.14e-08	4.49e-08	promoter-TSS (AO090012000416)	-125	AO090012000416	-0.77117	7.17662e-17	*
AO090012000415	308	4	1021324	1022038	715	*	10.48	10.85	9.97	0.89	3.01e-31	8.31e-30	promoter-TSS (AO090012000415)	-290	AO090012000415	-0.602079	8.13958e-15	*
AO090012000414	2503	4	1017895	1018835	941	*	11.16	11.32	10.99	0.33	2.21e-07	7.5e-07	promoter-TSS (AO090012000414)	-322	AO090012000414	-0.642953	2.36819e-17	*
AO090012000410	2320	4	1006964	1007664	701	*	10.41	10.62	10.16	0.45	5.2e-08	1.91e-07	promoter-TSS (AO090012000410)	-320	AO090012000410	0.901117	5.2417e-14	*
AO090012000408	676	4	1002006	1002799	794	*	10.85	11.14	10.49	0.65	1.29e-21	1.63e-20	promoter-TSS (AO090012000409)	-491	AO090012000408	0.551655	5.23268e-07	*
AO090012000405	2214	4	997345	998029	685	*	10.58	10.78	10.35	0.43	1.88e-08	7.23e-08	promoter-TSS (AO090012000405)	-878	AO090012000405	0.725088	2.63668e-05	*
AO090012000402	3044	4	988349	988870	522	*	10.24	10.41	10.03	0.38	8.61e-06	2.41e-05	promoter-TSS (AO090012000402)	-226	AO090012000402	0.601317	9.86925e-08	*
AO090012000396	2915	4	976053	976781	729	*	10.44	10.26	10.6	-0.34	4.08e-06	1.19e-05	promoter-TSS (AO090012000396)	-501	AO090012000396	-2.25157	3.06709e-06	Down
AO090012t00010	921	4	972835	973573	739	*	10.26	10.58	9.85	0.73	7.39e-18	6.83e-17	promoter-TSS (AO090012000395)	-67	AO090012t00010	#N/A	#N/A	#N/A
AO090012000394	772	4	969350	970897	1548	*	11.92	12.16	11.62	0.54	4.6e-20	5.07e-19	promoter-TSS (AO090012000394)	-539	AO090012000394	0.175348	0.0347013	*
AO090012000378	3654	4	930276	931132	857	*	10.14	10.28	9.98	0.31	0.000162	0.000376	promoter-TSS (AO090012000378)	-378	AO090012000378	-1.83252	5.57623e-24	Down
AO090012000372	1166	4	919475	920231	757	*	10.25	9.91	10.53	-0.62	3.91e-15	2.86e-14	promoter-TSS (AO090012000372)	-188	AO090012000372	-2.68546	1.18015e-49	Down
AO090012000370	4968	4	911631	912024	394	*	8.73	8.56	8.88	-0.32	0.00974	0.0167	promoter-TSS (AO090012000370)	-285	AO090012000370	-0.852533	0.377327	*
AO090012000366	4892	4	902848	903425	578	*	10.7	10.79	10.6	0.19	0.00829	0.0144	promoter-TSS (AO090012000366)	-588	AO090012000366	-0.00982056	0.987987	*
AO090012000354	5457	4	876872	877324	453	*	9.88	9.97	9.78	0.19	0.0293	0.0458	promoter-TSS (AO090012000354)	-431	AO090012000354	-1.35405	1.46491e-10	Down
AO090012000353	1390	4	871140	872853	1714	*	11.97	12.14	11.76	0.38	3.27e-13	2.01e-12	promoter-TSS (AO090012000353)	-918	AO090012000353	-0.265715	0.0894106	*
AO090012000343	3681	4	841104	841560	457	*	9.72	9.54	9.88	-0.34	0.000177	0.00041	promoter-TSS (AO090012000343)	-276	AO090012000343	-0.548793	0.637837	*
AO090012000334	3152	4	817796	818685	890	*	10.3	10.46	10.12	0.34	1.61e-05	4.35e-05	promoter-TSS (AO090012000334)	-188	AO090012000334	-0.418842	0.19585	*
AO090012000327	3427	4	800927	801666	740	*	10.9	11.03	10.76	0.26	6.21e-05	0.000154	promoter-TSS (AO090012000327)	-772	AO090012000327	-0.310636	0.770935	*
AO090012000307	4280	4	764231	765691	1461	*	11.73	11.82	11.65	0.17	0.00156	0.0031	promoter-TSS (AO090012000307)	-401	AO090012000307	-0.251669	0.273143	*
AO090012000306	3504	4	760131	760588	458	*	9.93	10.08	9.75	0.34	8.41e-05	0.000204	promoter-TSS (AO090012000306)	-949	AO090012000306	-0.733399	2.13876e-15	*
AO090012000303	1360	4	755494	756674	1181	*	12.38	12.55	12.18	0.37	2.05e-13	1.28e-12	promoter-TSS (AO090012000304)	-511	AO090012000303	0.716933	4.40687e-12	*
AO090012000301	2305	4	753011	753817	807	*	10.97	11.14	10.77	0.38	4.23e-08	1.56e-07	promoter-TSS (AO090012000301)	-700	AO090012000301	-1.56142	1.07076e-50	Down
AO090012000298	3007	4	736872	737534	663	*	10.48	10.64	10.3	0.34	7.01e-06	1.98e-05	promoter-TSS (AO090012000298)	-833	AO090012000298	-0.389195	0.0247444	*
AO090012000297	2952	4	734120	736122	2003	*	12.8	12.92	12.67	0.25	4.84e-06	1.39e-05	promoter-TSS (AO090012000297)	-496	AO090012000297	0.274149	0.000290479	*
AO090012000290	235	4	717598	718364	767	*	10.3	9.72	10.71	-0.99	5.92e-35	2.15e-33	promoter-TSS (AO090012000290)	-515	AO090012000290	-3.13907	5.58682e-06	Down
AO090012000288	4362	4	710686	711557	872	*	10.86	10.96	10.75	0.21	0.00196	0.00382	promoter-TSS (AO090012000287)	-202	AO090012000288	-1.14517	1.71444e-13	Down
AO090012000284	1266	4	706139	707164	1026	*	11.02	11.25	10.75	0.5	2.56e-14	1.72e-13	promoter-TSS (AO090012000284)	-254	AO090012000284	-0.788767	4.88938e-12	*
AO090012000279	4821	4	687448	688921	1474	*	11.56	11.63	11.47	0.16	0.00697	0.0123	promoter-TSS (AO090012000279)	-905	AO090012000279	-0.0549281	0.750741	*
AO090012000274	1900	4	675989	676561	573	*	10.47	10.68	10.22	0.47	6.89e-10	3.09e-09	promoter-TSS (AO090012000274)	-207	AO090012000274	0.446001	2.69943e-06	*
AO090012000272	1286	4	673758	674566	809	*	11.11	11.34	10.84	0.49	4.11e-14	2.72e-13	promoter-TSS (AO090012000272)	2	AO090012000272	-0.00845121	0.944991	*
AO090012000271	3016	4	671106	672336	1231	*	11.71	11.84	11.57	0.27	7.47e-06	2.11e-05	promoter-TSS (AO090012000271)	-315	AO090012000271	0.890301	1.31287e-41	*
AO090012000268	3039	4	664270	664865	596	*	10.21	10.38	10.01	0.37	8.43e-06	2.36e-05	promoter-TSS (AO090012000268)	-407	AO090012000268	0.738266	1.5837e-13	*
AO090012000265	409	4	647811	649107	1297	*	12	12.26	11.68	0.58	2.24e-27	4.67e-26	promoter-TSS (AO090012000265)	-841	AO090012000265	0.164384	0.331004	*
AO090012000257	3694	4	629562	630173	612	*	10.39	10.53	10.24	0.3	0.000184	0.000425	promoter-TSS (AO090012000257)	-582	AO090012000257	-0.303324	0.591747	*
AO090012000249	2841	4	609955	610657	703	*	10.45	10.61	10.26	0.36	2.38e-06	7.13e-06	promoter-TSS (AO090012000249)	-402	AO090012000249	0.685613	2.36687e-08	*
AO090012000245	4450	4	601169	601709	541	*	10.82	10.91	10.71	0.21	0.00256	0.00489	promoter-TSS (AO090012000245)	-251	AO090012000245	0.81244	3.46433e-13	*
AO090012000240	4057	4	589365	589865	501	*	9.8	9.96	9.61	0.35	0.000798	0.00167	promoter-TSS (AO090012000240)	-324	AO090012000240	0.0722352	0.590598	*
AO090012000235	3564	4	579500	579827	328	*	8.93	8.69	9.14	-0.45	0.000107	0.000255	promoter-TSS (AO090012000235)	-280	AO090012000235	-0.635766	0.495099	*
AO090012000232	4584	4	573188	574194	1007	*	11.5	11.41	11.58	-0.17	0.00369	0.00685	promoter-TSS (AO090012000232)	-587	AO090012000232	0.960764	4.80154e-29	*
AO090012000230	239	4	567726	569117	1392	*	12.05	12.33	11.7	0.63	8.52e-35	3.04e-33	promoter-TSS (AO090012000230)	-568	AO090012000230	0.388406	4.38353e-06	*
AO090012000227	2368	4	566330	566909	580	*	10.73	10.91	10.53	0.38	7.67e-08	2.76e-07	promoter-TSS (AO090012000227)	-623	AO090012000227	0.22769	0.0996795	*
AO090012000226	1276	4	561948	563378	1431	*	12.32	12.5	12.12	0.37	3.19e-14	2.13e-13	promoter-TSS (AO090012000226)	-719	AO090012000226	0.874875	0.220468	*
AO090012000217	917	4	541652	542495	844	*	11.53	11.77	11.25	0.51	6.7e-18	6.22e-17	promoter-TSS (AO090012000218)	-586	AO090012000217	0.276185	0.0814923	*
AO090012000210	3493	4	526843	527249	407	*	10.02	10.19	9.84	0.35	8.03e-05	0.000196	promoter-TSS (AO090012000210)	-252	AO090012000210	-0.0165021	0.878172	*
AO090012000203	817	4	506135	506692	558	*	10.17	10.49	9.75	0.74	2.83e-19	2.95e-18	promoter-TSS (AO090012000203)	-224	AO090012000203	0.34213	0.00132219	*
AO090012000199	5417	4	494882	495328	447	*	9.28	9.4	9.16	0.23	0.0271	0.0426	promoter-TSS (AO090012000199)	-76	AO090012000199	0.484857	4.79489e-09	*
AO090012000198	3365	4	489269	489708	440	*	10.34	10.49	10.17	0.31	4.74e-05	0.00012	promoter-TSS (AO090012000198)	-121	AO090012000198	0.810537	3.61457e-14	*
AO090012000195	778	4	480347	482421	2075	*	12.47	12.68	12.21	0.48	6.03e-20	6.59e-19	promoter-TSS (AO090012000195)	-981	AO090012000195	-0.155537	0.661696	*
AO090012000193	307	4	476510	477375	866	*	11.36	11.67	10.97	0.71	2.94e-31	8.16e-30	promoter-TSS (AO090012000191)	-382	AO090012000193	-0.661629	1.95151e-10	*
AO090012000189	3747	4	468254	468973	720	*	10.36	10.51	10.2	0.31	0.000233	0.00053	promoter-TSS (AO090012000188)	-156	AO090012000189	0.449278	3.01714e-11	*
AO090012000186	2450	4	463438	464495	1058	*	11.24	11.4	11.07	0.34	1.54e-07	5.36e-07	promoter-TSS (AO090012000187)	-87	AO090012000186	0.402635	1.05653e-06	*
AO090012000182	3050	4	448631	449739	1109	*	10.8	10.96	10.62	0.35	8.84e-06	2.47e-05	promoter-TSS (AO090012000182)	-985	AO090012000182	1.05086	1.9714e-29	Up
AO090012000181	2824	4	444541	445030	490	*	9.96	10.15	9.74	0.41	2.16e-06	6.51e-06	promoter-TSS (AO090012000181)	-526	AO090012000181	0.178515	0.247547	*
AO090012000180	2565	4	441269	442568	1300	*	12.19	12.32	12.05	0.27	4.05e-07	1.34e-06	promoter-TSS (AO090012000180)	-961	AO090012000180	-0.651725	1.06176e-06	*
AO090012000172	1512	4	415361	417222	1862	*	12.47	12.62	12.3	0.32	3.03e-12	1.7e-11	promoter-TSS (AO090012000173)	-172	AO090012000172	0.826387	2.18648e-20	*
AO090012000155	398	4	369681	370483	803	*	11.22	11.53	10.82	0.71	1.3e-27	2.77e-26	promoter-TSS (AO090012000155)	-476	AO090012000155	0.207363	0.0108693	*
AO090012000154	4186	4	367928	368903	976	*	11.88	11.97	11.79	0.18	0.00118	0.0024	promoter-TSS (AO090012000153)	-340	AO090012000154	0.198232	0.0487279	*
AO090012000150	2205	4	360832	361901	1070	*	11.91	12.05	11.75	0.31	1.73e-08	6.69e-08	promoter-TSS (AO090012000150)	-453	AO090012000150	-0.535504	3.44211e-07	*
AO090012000149	5321	4	358516	358810	295	*	8.94	9.07	8.8	0.27	0.0224	0.0359	promoter-TSS (AO090012000149)	-222	AO090012000149	1.58869	0.00770003	Up
AO090012000146	2451	4	353191	353614	424	*	9.26	9.51	8.95	0.56	1.55e-07	5.4e-07	promoter-TSS (AO090012000146)	-440	AO090012000146	0.208722	0.651283	*
AO090012000141	4062	4	340374	341121	748	*	10.71	10.83	10.59	0.24	0.000827	0.00173	promoter-TSS (AO090012000141)	-269	AO090012000141	-1.86371	5.84164e-06	Down
AO090012000137	3840	4	335658	336602	945	*	10.23	10.38	10.06	0.32	0.000329	0.000729	promoter-TSS (AO090012000137)	-574	AO090012000137	0.61534	0.0213807	*
AO090012000131	1560	4	317741	318902	1162	*	11.53	11.73	11.3	0.43	6.13e-12	3.34e-11	promoter-TSS (AO090012000131)	-461	AO090012000131	-0.361617	0.471937	*
AO090012000128	4199	4	311637	312257	621	*	10.67	10.78	10.55	0.23	0.00122	0.00248	promoter-TSS (AO090012000128)	-133	AO090012000128	0.270049	0.322081	*
AO090012000116	3404	4	287635	288136	502	*	9.64	9.82	9.44	0.39	5.57e-05	0.000139	promoter-TSS (AO090012000116)	-415	AO090012000116	1.05371	0.0248894	Up
AO090012000113	2208	4	279724	280352	629	*	10.79	10.98	10.56	0.41	1.79e-08	6.9e-08	promoter-TSS (AO090012000113)	-408	AO090012000113	0.709019	0.541083	*
AO090012000110	3607	4	274016	274889	874	*	10.31	10.46	10.15	0.3	0.000137	0.000324	promoter-TSS (AO090012000110)	-333	AO090012000110	0.691813	1.12146e-13	*
AO090012000104	1983	4	253476	253998	523	*	9.83	10.09	9.51	0.58	2.1e-09	9.01e-09	promoter-TSS (AO090012000104)	-904	AO090012000104	-0.0985301	0.832248	*
AO090012000103	2645	4	250424	251816	1393	*	11.61	11.76	11.45	0.31	6.78e-07	2.18e-06	promoter-TSS (AO090012000103)	-884	AO090012000103	0.1881	0.680239	*
AO090012000102	5315	4	248566	249302	737	*	10.96	11.04	10.86	0.18	0.0222	0.0356	promoter-TSS (AO090012000102)	-154	AO090012000102	0.228007	0.0860685	*
AO090012000098	566	4	236674	238205	1532	*	12.35	12.57	12.08	0.49	9.56e-24	1.44e-22	promoter-TSS (AO090012000098)	-254	AO090012000098	0.917391	8.77334e-27	*
AO090012000092	2873	4	226753	227134	382	*	9.28	9.02	9.51	-0.49	2.98e-06	8.84e-06	promoter-TSS (AO090012000091)	-588	AO090012000092	-0.312386	0.770038	*
AO090012000086	2263	4	208831	209760	930	*	11.79	11.93	11.64	0.29	2.8e-08	1.05e-07	promoter-TSS (AO090012000086)	-333	AO090012000086	0.210377	0.146465	*
AO090012000072	3101	4	170154	170504	351	*	8.74	8.44	8.98	-0.54	1.18e-05	3.23e-05	promoter-TSS (AO090012000072)	-411	AO090012000072	#N/A	#N/A	#N/A
AO090012000071	1903	4	161872	163215	1344	*	11.22	11.4	11	0.4	7.16e-10	3.2e-09	promoter-TSS (AO090012000071)	-758	AO090012000071	-1.44735	8.49578e-81	Down
AO090012000066	149	4	153074	154984	1911	*	12.38	12.71	11.97	0.74	9.06e-41	5.18e-39	promoter-TSS (AO090012000066)	-863	AO090012000066	3.77507	5.5509e-151	Up
AO090012000050	2757	4	109990	110946	957	*	11.71	11.85	11.57	0.28	1.39e-06	4.3e-06	promoter-TSS (AO090012000050)	-222	AO090012000050	-1.14286	2.90936e-46	Down
AO090012000046	3134	4	101568	102100	533	*	10.01	10.18	9.82	0.36	1.49e-05	4.04e-05	promoter-TSS (AO090012000046)	-753	AO090012000046	-1.1949	0.000161247	Down
AO090012000029	2895	4	62112	63336	1225	*	11.37	11.5	11.22	0.28	3.58e-06	1.05e-05	promoter-TSS (AO090012000029)	-332	AO090012000029	-1.14247	3.19443e-06	Down
AO090012000027	3936	4	58441	59305	865	*	11.05	10.92	11.17	-0.24	0.000515	0.00111	promoter-TSS (AO090012000027)	-392	AO090012000027	-2.11921	1.61047e-11	Down
AO090012000026	2288	4	54765	55426	662	*	11.06	10.83	11.26	-0.43	3.64e-08	1.35e-07	promoter-TSS (AO090012000026)	-459	AO090012000026	-1.51921	0.00837125	Down
AO090012000020	5345	4	44908	45385	478	*	8.99	8.85	9.12	-0.27	0.0235	0.0375	promoter-TSS (AO090012000020)	-669	AO090012000020	0.70791	0.540795	*
AO090012000018	3626	4	41739	42376	638	*	10.85	10.98	10.71	0.27	0.000143	0.000336	promoter-TSS (AO090012000018)	-473	AO090012000018	0.423217	0.0565269	*
AO090012000006	4065	4	20719	21099	381	*	9.99	10.13	9.84	0.29	0.000832	0.00174	promoter-TSS (AO090012000006)	-329	AO090012000006	1.32839	7.6255e-06	Up
AO090012000002	3179	4	9284	9492	209	*	8.46	8.13	8.73	-0.6	1.81e-05	4.85e-05	promoter-TSS (AO090012000002)	-21	AO090012000002	-1.36749	0.174767	*
AO090012000001	3543	4	2513	2798	286	*	9.03	8.8	9.23	-0.44	9.71e-05	0.000233	promoter-TSS (AO090012000001)	-617	AO090012000001	-0.512377	0.675972	*
AO090011t00014	309	7	1598795	1600985	2191	*	11.68	12	11.28	0.72	3.34e-31	9.19e-30	promoter-TSS (AO090011t00013)	336	AO090011t00014	#N/A	#N/A	#N/A
AO090011t00011	1567	7	1596825	1597355	531	*	9.5	9.81	9.11	0.7	6.74e-12	3.66e-11	promoter-TSS (AO090011t00011)	-21	AO090011t00011	#N/A	#N/A	#N/A
AO090011t00009	327	7	1592004	1593688	1685	*	11.54	11.86	11.12	0.74	1.59e-30	4.13e-29	promoter-TSS (AO090011t00009)	-126	AO090011t00009	#N/A	#N/A	#N/A
AO090011t00008	1571	7	1568277	1569057	781	*	10.57	10.83	10.27	0.56	7.3e-12	3.96e-11	promoter-TSS (AO090011t00008)	-87	AO090011t00008	#N/A	#N/A	#N/A
AO090011000954	1003	7	2499386	2500239	854	*	11.59	11.81	11.33	0.48	8.48e-17	7.2e-16	promoter-TSS (AO090011000954)	81	AO090011000954	-0.16087	0.0321337	*
AO090011000952	1295	7	2496477	2497614	1138	*	12	12.18	11.78	0.4	5.4e-14	3.55e-13	promoter-TSS (AO090011000952)	-329	AO090011000952	0.385144	0.000183856	*
AO090011000947	3708	7	2482569	2483097	529	*	9.45	9.63	9.24	0.39	0.000194	0.000446	promoter-TSS (AO090011000947)	-263	AO090011000947	0.33238	0.0726617	*
AO090011000944	3484	7	2472357	2472931	575	*	10.29	10.43	10.13	0.31	7.73e-05	0.000189	promoter-TSS (AO090011000944)	-173	AO090011000944	-0.385326	0.00289909	*
AO090011000940	1601	7	2465534	2466496	963	*	11.07	11.29	10.8	0.48	1.15e-11	6.1e-11	promoter-TSS (AO090011000940)	-289	AO090011000940	-0.0503349	0.659876	*
AO090011000939	3523	7	2461519	2462086	568	*	10.06	10.22	9.88	0.34	9.09e-05	0.00022	promoter-TSS (AO090011000939)	-452	AO090011000939	0.367514	0.00219513	*
AO090011000938	3325	7	2459928	2460307	380	*	9.69	9.87	9.49	0.38	4.01e-05	0.000103	promoter-TSS (AO090011000938)	-143	AO090011000938	0.506155	0.0131592	*
AO090011000933	391	7	2453473	2454575	1103	*	10.95	11.28	10.52	0.76	7.21e-28	1.57e-26	promoter-TSS (AO090011000933)	-244	AO090011000933	0.393862	2.35608e-06	*
AO090011000932	1964	7	2450963	2451230	268	*	9.18	9.47	8.82	0.65	1.51e-09	6.53e-09	promoter-TSS (AO090011000932)	-13	AO090011000932	-0.508559	0.0141309	*
AO090011000931	3287	7	2447282	2448991	1710	*	12.34	12.45	12.22	0.23	3.26e-05	8.44e-05	promoter-TSS (AO090011000931)	-819	AO090011000931	0.00141612	0.987532	*
AO090011000916	1083	7	2389569	2391875	2307	*	12.37	12.55	12.17	0.39	5.22e-16	4.11e-15	promoter-TSS (AO090011000916)	-851	AO090011000916	-0.309984	9.87627e-05	*
AO090011000913	5046	7	2384359	2386117	1759	*	12.35	12.41	12.28	0.13	0.012	0.0203	promoter-TSS (AO090011000913)	-873	AO090011000913	-0.653186	2.89451e-12	*
AO090011000910	5224	7	2375074	2375344	271	*	8.86	8.71	8.99	-0.28	0.0186	0.0304	promoter-TSS (AO090011000910)	-671	AO090011000910	0.232802	0.20701	*
AO090011000902	3639	7	2345422	2346023	602	*	9.79	9.95	9.6	0.35	0.000151	0.000353	promoter-TSS (AO090011000903)	-15	AO090011000902	-0.121357	0.290903	*
AO090011000893	931	7	2287391	2288601	1211	*	12.01	12.22	11.76	0.46	1.03e-17	9.43e-17	promoter-TSS (AO090011000893)	-913	AO090011000893	-2.07257	1.73647e-72	Down
AO090011000886	1851	7	2267881	2268561	681	*	10.4	10.63	10.14	0.49	4.5e-10	2.07e-09	promoter-TSS (AO090011000886)	-622	AO090011000886	-0.256458	0.276469	*
AO090011000881	3463	7	2257432	2258177	746	*	11.04	11.17	10.9	0.27	7.12e-05	0.000175	promoter-TSS (AO090011000881)	-502	AO090011000881	-0.715573	0.132246	*
AO090011000879	4251	7	2252139	2252504	366	*	9.52	9.68	9.35	0.33	0.00144	0.00289	promoter-TSS (AO090011000879)	-127	AO090011000879	-1.77487	4.31847e-23	Down
AO090011000876	2158	7	2244854	2245449	596	*	10.6	10.82	10.36	0.46	1.11e-08	4.4e-08	promoter-TSS (AO090011000876)	-570	AO090011000876	-0.919091	1.99552e-30	*
AO090011000872	2279	7	2234800	2235160	361	*	9.07	9.35	8.72	0.64	3.25e-08	1.21e-07	promoter-TSS (AO090011000872)	-166	AO090011000872	0.751268	3.36882e-13	*
AO090011000869	3629	7	2222188	2223126	939	*	10.45	10.6	10.3	0.3	0.000143	0.000336	promoter-TSS (AO090011000870)	-630	AO090011000869	0.99201	5.94509e-05	*
AO090011000862	2996	7	2208094	2208699	606	*	10.11	10.28	9.91	0.37	6.44e-06	1.83e-05	promoter-TSS (AO090011000863)	-327	AO090011000862	0.910055	9.88155e-25	*
AO090011000861	4317	7	2204783	2205456	674	*	11.01	11.11	10.9	0.2	0.00173	0.00341	promoter-TSS (AO090011000861)	-244	AO090011000861	0.597552	1.70859e-07	*
AO090011000858	2198	7	2198592	2199966	1375	*	11.43	11.59	11.24	0.36	1.68e-08	6.49e-08	promoter-TSS (AO090011000858)	-815	AO090011000858	0.169436	0.246103	*
AO090011000853	2928	7	2179696	2180523	828	*	10.9	11.05	10.73	0.32	4.35e-06	1.26e-05	promoter-TSS (AO090011000853)	-278	AO090011000853	0.0276294	0.80443	*
AO090011000850	3377	7	2172838	2173344	507	*	10.08	10.24	9.9	0.33	4.88e-05	0.000123	promoter-TSS (AO090011000851)	-190	AO090011000850	0.815185	2.69053e-11	*
AO090011000848	3783	7	2170926	2171684	759	*	10.77	10.89	10.64	0.26	0.000271	0.00061	promoter-TSS (AO090011000849)	17	AO090011000848	0.226851	0.0644597	*
AO090011000846	3794	7	2163907	2164255	349	*	9.1	9.3	8.88	0.41	0.000282	0.000633	promoter-TSS (AO090011000846)	-211	AO090011000846	1.04805	3.9274e-36	Up
AO090011000845	2319	7	2161608	2162281	674	*	10.32	10.52	10.1	0.42	5.18e-08	1.9e-07	promoter-TSS (AO090011000844)	-156	AO090011000845	0.590689	4.40186e-10	*
AO090011000842	4003	7	2154748	2155338	591	*	10.56	10.68	10.43	0.25	0.00066	0.0014	promoter-TSS (AO090011000842)	-650	AO090011000842	-0.336278	0.00121188	*
AO090011000840	1245	7	2150117	2150873	757	*	10.8	11.04	10.51	0.53	1.79e-14	1.23e-13	promoter-TSS (AO090011000840)	-345	AO090011000840	-0.991398	5.05606e-24	*
AO090011000839	2386	7	2144227	2145262	1036	*	11.6	11.75	11.43	0.32	8.83e-08	3.15e-07	promoter-TSS (AO090011000839)	-480	AO090011000839	-0.918451	1.36284e-24	*
AO090011000835	2432	7	2126608	2127347	740	*	11.25	11.42	11.06	0.36	1.36e-07	4.75e-07	promoter-TSS (AO090011000835)	-888	AO090011000835	0.124936	0.551959	*
AO090011000833	4539	7	2121317	2121934	618	*	9.93	10.06	9.8	0.26	0.00328	0.00616	promoter-TSS (AO090011000833)	-20	AO090011000833	0.730471	1.62658e-08	*
AO090011000832	3832	7	2119087	2120002	916	*	10.59	10.74	10.42	0.31	0.000319	0.000709	promoter-TSS (AO090011000832)	-502	AO090011000832	0.259192	0.0834923	*
AO090011000831	3611	7	2114268	2114927	660	*	10.83	10.96	10.69	0.27	0.000138	0.000325	promoter-TSS (AO090011000831)	-347	AO090011000831	-1.5717	2.9412e-102	Down
AO090011000824	5290	7	2102316	2102690	375	*	8.63	8.77	8.47	0.3	0.0212	0.0341	promoter-TSS (AO090011000824)	-279	AO090011000824	0.437862	0.0021291	*
AO090011000822	1531	7	2092053	2094490	2438	*	12.02	12.19	11.83	0.36	4.55e-12	2.53e-11	promoter-TSS (AO090011000822)	-812	AO090011000822	0.803912	7.51219e-24	*
AO090011000818	1096	7	2079861	2080375	515	*	9.82	10.14	9.41	0.72	6.46e-16	5.02e-15	promoter-TSS (AO090011000818)	-386	AO090011000818	-2.08421	3.66039e-50	Down
AO090011000817	4775	7	2078043	2078476	434	*	9.14	8.98	9.28	-0.31	0.00606	0.0108	promoter-TSS (AO090011000817)	15	AO090011000817	0.94761	0.000102716	*
AO090011000813	1917	7	2063421	2064591	1171	*	11.09	11.28	10.88	0.4	8.57e-10	3.8e-09	promoter-TSS (AO090011000813)	-520	AO090011000813	0.501726	1.87961e-09	*
AO090011000812	4759	7	2061527	2062101	575	*	10.34	10.45	10.22	0.22	0.00577	0.0103	promoter-TSS (AO090011000812)	-109	AO090011000812	0.593039	1.15534e-08	*
AO090011000806	2536	7	2051073	2052081	1009	*	10.61	10.79	10.4	0.39	3.04e-07	1.02e-06	promoter-TSS (AO090011000806)	-689	AO090011000806	0.50487	1.43798e-07	*
AO090011000802	4265	7	2046076	2046678	603	*	9.95	10.08	9.81	0.27	0.0015	0.003	promoter-TSS (AO090011000802)	-267	AO090011000802	0.639776	1.23041e-06	*
AO090011000801	4020	7	2044607	2045126	520	*	9.86	10.01	9.7	0.31	0.000702	0.00149	promoter-TSS (AO090011000801)	-800	AO090011000801	0.546949	1.09181e-10	*
AO090011000799	524	7	2037239	2038939	1701	*	12.05	12.3	11.76	0.54	1.48e-24	2.41e-23	promoter-TSS (AO090011000799)	-703	AO090011000799	0.148251	0.272767	*
AO090011000797	3291	7	2030846	2031531	686	*	10.42	10.57	10.25	0.32	3.35e-05	8.66e-05	promoter-TSS (AO090011000796)	-273	AO090011000797	0.0154251	0.956466	*
AO090011000795	1040	7	2018802	2021202	2401	*	13.11	13.33	12.86	0.47	1.67e-16	1.37e-15	promoter-TSS (AO090011000795)	-205	AO090011000795	2.26569	1.9769e-251	Up
AO090011000793	1430	7	2010654	2012283	1630	*	12.51	12.69	12.31	0.39	5.6e-13	3.34e-12	promoter-TSS (AO090011000794)	-744	AO090011000793	-0.154697	0.130436	*
AO090011000790	3214	7	2002858	2003319	462	*	9.09	9.31	8.82	0.5	2.2e-05	5.84e-05	promoter-TSS (AO090011000790)	-80	AO090011000790	0.2938	0.000100157	*
AO090011000788	5100	7	2000883	2002560	1678	*	11.07	10.99	11.15	-0.16	0.014	0.0233	promoter-TSS (AO090011000788)	-953	AO090011000788	1.17537	1.18243e-08	Up
AO090011000782	3147	7	1985953	1986469	517	*	9.88	10.07	9.67	0.4	1.58e-05	4.26e-05	promoter-TSS (AO090011000782)	-145	AO090011000782	0.536385	1.49291e-12	*
AO090011000781	828	7	1983227	1983769	543	*	10.39	10.71	9.99	0.72	4.14e-19	4.26e-18	promoter-TSS (AO090011000781)	-423	AO090011000781	0.914952	0.000142133	*
AO090011000780	3274	7	1981278	1981828	551	*	10.15	10.33	9.96	0.37	2.99e-05	7.76e-05	promoter-TSS (AO090011000780)	-340	AO090011000780	0.000967393	0.994075	*
AO090011000775	77	7	1970761	1973569	2809	*	12.84	13.17	12.41	0.75	1.17e-48	1.3e-46	promoter-TSS (AO090011000774)	128	AO090011000775	0.19841	0.0506097	*
AO090011000773	1317	7	1965563	1967242	1680	*	12.08	12.26	11.86	0.4	1.06e-13	6.83e-13	promoter-TSS (AO090011000773)	-860	AO090011000773	-0.544695	1.03987e-06	*
AO090011000771	3314	7	1962123	1962546	424	*	9.04	9.27	8.78	0.49	3.74e-05	9.62e-05	promoter-TSS (AO090011000771)	-197	AO090011000771	1.04818	4.58356e-23	Up
AO090011000768	3907	7	1959692	1960574	883	*	10.5	10.62	10.36	0.26	0.000442	0.000962	promoter-TSS (AO090011000770)	-225	AO090011000768	-0.412604	5.64082e-06	*
AO090011000764	4631	7	1949399	1950933	1535	*	11.17	11.26	11.07	0.18	0.00415	0.00762	promoter-TSS (AO090011000764)	95	AO090011000764	-1.02101	6.23057e-60	Down
AO090011000763	2960	7	1947364	1947958	595	*	10.64	10.81	10.46	0.35	4.98e-06	1.43e-05	promoter-TSS (AO090011000763)	-790	AO090011000763	-3.11776	6.77333e-10	Down
AO090011000747	5	7	1914715	1915743	1029	*	11	11.57	10.05	1.53	1.37e-111	2.34e-108	promoter-TSS (AO090011000747)	-508	AO090011000747	1.29325	4.62339e-61	Up
AO090011000734	1249	7	1882451	1883256	806	*	10.65	10.9	10.35	0.55	1.86e-14	1.27e-13	promoter-TSS (AO090011000734)	-394	AO090011000734	-1.06743	1.1144e-22	Down
AO090011000722	1298	7	1849397	1850027	631	*	11.5	11.71	11.26	0.45	6.29e-14	4.13e-13	promoter-TSS (AO090011000722)	-380	AO090011000722	-1.77625	7.3346e-117	Down
AO090011000720	957	7	1846989	1848451	1463	*	12.46	12.66	12.23	0.42	1.97e-17	1.76e-16	promoter-TSS (AO090011000720)	-896	AO090011000720	-0.300714	0.0110212	*
AO090011000719	390	7	1836595	1838410	1816	*	12.32	12.57	12.02	0.55	7.15e-28	1.56e-26	promoter-TSS (AO090011000719)	-878	AO090011000719	0.634507	2.23144e-14	*
AO090011000716	1183	7	1833118	1834319	1202	*	11.89	12.09	11.66	0.43	5.45e-15	3.92e-14	promoter-TSS (AO090011000717)	-476	AO090011000716	-1.75081	4.14492e-26	Down
AO090011000712	5450	7	1821767	1822492	726	*	10.2	10.1	10.28	-0.18	0.029	0.0453	promoter-TSS (AO090011000712)	-495	AO090011000712	-0.86193	6.47111e-12	*
AO090011000707	2964	7	1814529	1815083	555	*	9.41	9.62	9.16	0.46	5.09e-06	1.46e-05	promoter-TSS (AO090011000708)	-327	AO090011000707	0.530675	8.47166e-08	*
AO090011000689	4197	7	1771403	1771747	345	*	8.81	8.56	9.03	-0.47	0.00122	0.00247	promoter-TSS (AO090011000689)	-371	AO090011000689	-1.05886	0.0785841	*
AO090011000688	1778	7	1769269	1769798	530	*	9.67	9.95	9.34	0.61	1.76e-10	8.43e-10	promoter-TSS (AO090011000688)	-871	AO090011000688	0.10092	0.62101	*
AO090011000688	1837	7	1768519	1769065	547	*	10.7	10.91	10.46	0.44	4.1e-10	1.9e-09	promoter-TSS (AO090011000688)	-129	AO090011000688	0.10092	0.62101	*
AO090011000679	531	7	1746066	1748030	1965	*	12.22	12.46	11.94	0.52	2.28e-24	3.66e-23	promoter-TSS (AO090011000679)	-896	AO090011000679	-0.295587	3.73611e-05	*
AO090011000669	4754	7	1726852	1727178	327	*	9.11	9.26	8.93	0.32	0.00573	0.0103	promoter-TSS (AO090011000669)	-223	AO090011000669	0.684448	2.2972e-08	*
AO090011000667	2712	7	1722098	1722608	511	*	9.3	9.55	8.99	0.56	1.05e-06	3.3e-06	promoter-TSS (AO090011000667)	-312	AO090011000667	0.737556	1.00961e-09	*
AO090011000665	3477	7	1716106	1716929	824	*	10.78	10.91	10.64	0.27	7.5e-05	0.000184	promoter-TSS (AO090011000665)	-472	AO090011000665	-1.99538	1.35113e-07	Down
AO090011000662	5226	7	1712947	1713205	259	*	8.38	8.54	8.2	0.34	0.0187	0.0304	promoter-TSS (AO090011000662)	-105	AO090011000662	1.02124	5.22376e-07	Up
AO090011000659	2584	7	1707135	1708503	1369	*	11.48	11.63	11.32	0.31	4.52e-07	1.49e-06	promoter-TSS (AO090011000659)	-698	AO090011000659	0.503508	1.94077e-14	*
AO090011000655	3005	7	1703043	1703583	541	*	9.75	9.94	9.53	0.41	6.97e-06	1.98e-05	promoter-TSS (AO090011000655)	-282	AO090011000655	0.756748	1.88575e-19	*
AO090011000654	2656	7	1699761	1700352	592	*	10.12	10.33	9.88	0.44	7.22e-07	2.31e-06	promoter-TSS (AO090011000654)	-433	AO090011000654	-0.975949	1.70877e-11	*
AO090011000652	416	7	1696010	1696721	712	*	10.5	10.85	10.04	0.81	3.35e-27	6.85e-26	promoter-TSS (AO090011000653)	-271	AO090011000652	0.511149	7.7646e-10	*
AO090011000650	1078	7	1691096	1691755	660	*	11.09	11.33	10.82	0.51	4.91e-16	3.88e-15	promoter-TSS (AO090011000650)	-252	AO090011000650	-1.18546	3.36701e-59	Down
AO090011000648	2567	7	1684084	1684517	434	*	9.78	9.99	9.53	0.46	4.07e-07	1.35e-06	promoter-TSS (AO090011000648)	-121	AO090011000648	0.101857	0.382965	*
AO090011000640	2896	7	1651809	1652000	192	*	9.22	9.44	8.95	0.5	3.58e-06	1.05e-05	promoter-TSS (AO090011000640)	-396	AO090011000640	0.82478	4.76356e-06	*
AO090011000638	1714	7	1644016	1645165	1150	*	12.04	12.21	11.84	0.37	7.8e-11	3.87e-10	promoter-TSS (AO090011000638)	-665	AO090011000638	-0.237112	0.00112304	*
AO090011000636	1427	7	1638504	1640308	1805	*	12.03	12.21	11.82	0.39	5.23e-13	3.12e-12	promoter-TSS (AO090011000636)	-953	AO090011000636	-0.276173	0.0549708	*
AO090011000635	3788	7	1633740	1634275	536	*	9.86	10.04	9.66	0.38	0.000277	0.000622	promoter-TSS (AO090011000635)	-211	AO090011000635	0.994458	1.33141e-40	*
AO090011000630	1330	7	1622378	1623439	1062	*	12.09	12.29	11.86	0.43	1.25e-13	7.98e-13	promoter-TSS (AO090011000630)	-634	AO090011000630	1.40961	2.62938e-77	Up
AO090011000629	4780	7	1617642	1618208	567	*	9.85	9.97	9.72	0.26	0.00618	0.011	promoter-TSS (AO090011000629)	-689	AO090011000629	0.137784	0.763174	*
AO090011000626	1087	7	1613012	1613753	742	*	10.8	11.05	10.5	0.55	5.53e-16	4.33e-15	promoter-TSS (AO090011000626)	-281	AO090011000626	-0.236099	0.0036156	*
AO090011000621	1554	7	1604894	1605484	591	*	10.46	10.72	10.13	0.59	6e-12	3.29e-11	promoter-TSS (AO090011000622)	-214	AO090011000621	0.486748	2.38043e-07	*
AO090011000619	1254	7	1588720	1588961	242	*	9.57	9.9	9.14	0.76	2.06e-14	1.4e-13	promoter-TSS (AO090011000619)	-216	AO090011000619	-0.260087	0.305762	*
AO090011000614	3996	7	1572471	1573323	853	*	10.25	10.38	10.11	0.27	0.00065	0.00139	promoter-TSS (AO090011000613)	-563	AO090011000614	0.234913	0.0236578	*
AO090011000610	4703	7	1566048	1566481	434	*	9.48	9.61	9.33	0.28	0.00491	0.00889	promoter-TSS (AO090011000610)	-141	AO090011000610	0.140125	0.242129	*
AO090011000607	3584	7	1545612	1546476	865	*	10.88	11	10.75	0.25	0.000119	0.000282	promoter-TSS (AO090011000606)	-355	AO090011000607	-0.804235	1.96968e-16	*
AO090011000603	4016	7	1535662	1536153	492	*	9.51	9.67	9.33	0.34	0.000687	0.00146	promoter-TSS (AO090011000603)	-194	AO090011000603	0.487471	4.63078e-07	*
AO090011000599	1311	7	1524669	1526249	1581	*	11.31	11.53	11.06	0.46	7.98e-14	5.18e-13	promoter-TSS (AO090011000599)	-429	AO090011000599	0.473657	6.76975e-11	*
AO090011000597	1654	7	1515182	1515611	430	*	9.28	9.59	8.88	0.71	3.01e-11	1.55e-10	promoter-TSS (AO090011000597)	-292	AO090011000597	0.601144	5.78815e-05	*
AO090011000595	259	7	1512762	1514528	1767	*	11.82	12.11	11.46	0.65	5.91e-34	1.94e-32	promoter-TSS (AO090011000596)	173	AO090011000595	-0.124965	0.487979	*
AO090011000592	2676	7	1505915	1506414	500	*	10.07	10.26	9.84	0.43	8.35e-07	2.66e-06	promoter-TSS (AO090011000592)	-397	AO090011000592	0.42784	0.00132912	*
AO090011000590	981	7	1493095	1493696	602	*	10.1	10.42	9.7	0.71	4.06e-17	3.53e-16	promoter-TSS (AO090011000589)	-97	AO090011000590	-0.208825	0.0134647	*
AO090011000587	4443	7	1490379	1490809	431	*	9.25	9.4	9.09	0.32	0.0025	0.00478	promoter-TSS (AO090011000587)	-367	AO090011000587	1.25736	1.3165e-17	Up
AO090011000586	1490	7	1485070	1486059	990	*	11.69	11.88	11.48	0.39	2.01e-12	1.15e-11	promoter-TSS (AO090011000586)	-548	AO090011000586	-1.47136	8.36961e-37	Down
AO090011000584	361	7	1481532	1482180	649	*	11.14	11.46	10.72	0.74	3.49e-29	8.24e-28	promoter-TSS (AO090011000584)	-221	AO090011000584	-0.807826	2.69657e-28	*
AO090011000580	3358	7	1468811	1469277	467	*	9.91	10.08	9.73	0.35	4.57e-05	0.000116	promoter-TSS (AO090011000580)	-636	AO090011000580	0.773358	1.42447e-18	*
AO090011000578	3093	7	1465453	1466099	647	*	10.03	10.2	9.83	0.38	1.13e-05	3.11e-05	promoter-TSS (AO090011000578)	-250	AO090011000578	0.552808	2.84087e-12	*
AO090011000572	288	7	1441320	1443286	1967	*	12.67	12.92	12.36	0.56	5.56e-32	1.64e-30	promoter-TSS (AO090011000572)	-972	AO090011000572	0.0267546	0.760452	*
AO090011000563	4466	7	1419990	1421781	1792	*	11.74	11.82	11.65	0.17	0.0027	0.00514	promoter-TSS (AO090011000563)	83	AO090011000563	-0.381989	1.16069e-08	*
AO090011000553	3597	7	1398048	1398500	453	*	11.18	11.3	11.06	0.24	0.000132	0.000313	promoter-TSS (AO090011000553)	-747	AO090011000553	0.139809	0.188942	*
AO090011000552	612	7	1393858	1394658	801	*	11.21	11.5	10.85	0.65	7.29e-23	1.01e-21	promoter-TSS (AO090011000552)	-590	AO090011000552	1.30166	1.74713e-12	Up
AO090011000545	5187	7	1370879	1371264	386	*	9.87	9.98	9.75	0.23	0.0172	0.0282	promoter-TSS (AO090011000545)	-258	AO090011000545	-0.0738268	0.685053	*
AO090011000543	1271	7	1366101	1367712	1612	*	12.06	12.26	11.82	0.44	2.8e-14	1.88e-13	promoter-TSS (AO090011000543)	-305	AO090011000543	0.102696	0.707201	*
AO090011000541	5138	7	1359189	1360022	834	*	11.5	11.57	11.43	0.14	0.0155	0.0257	promoter-TSS (AO090011000541)	-515	AO090011000541	0.810894	2.63244e-13	*
AO090011000538	2032	7	1347668	1348854	1187	*	11.32	11.49	11.13	0.35	3.18e-09	1.33e-08	promoter-TSS (AO090011000538)	-550	AO090011000538	0.475567	3.9789e-06	*
AO090011000535	1536	7	1343933	1344728	796	*	11.23	11.43	11	0.44	4.99e-12	2.77e-11	promoter-TSS (AO090011000536)	-210	AO090011000535	0.397298	8.37209e-06	*
AO090011000534	1688	7	1340222	1341000	779	*	10.9	11.1	10.66	0.43	5.59e-11	2.82e-10	promoter-TSS (AO090011000532)	-310	AO090011000534	0.318616	0.0133719	*
AO090011000526	5242	7	1327204	1327675	472	*	9.67	9.55	9.78	-0.23	0.0194	0.0315	promoter-TSS (AO090011000526)	-142	AO090011000526	-0.153441	0.910758	*
AO090011000521	1981	7	1312544	1313792	1249	*	11.63	11.8	11.44	0.36	2.01e-09	8.65e-09	promoter-TSS (AO090011000521)	-504	AO090011000521	-0.725525	2.71232e-09	*
AO090011000518	5289	7	1300875	1301032	158	*	8.96	9.09	8.82	0.26	0.0211	0.034	promoter-TSS (AO090011000518)	-282	AO090011000518	0.623558	1.07074e-08	*
AO090011000515	4933	7	1296136	1297272	1137	*	11.36	11.45	11.27	0.18	0.00896	0.0155	promoter-TSS (AO090011000515)	-648	AO090011000515	0.89462	9.02698e-13	*
AO090011000513	3043	7	1286211	1287598	1388	*	11.32	11.45	11.16	0.29	8.58e-06	2.4e-05	promoter-TSS (AO090011000514)	3	AO090011000513	0.335572	2.74299e-06	*
AO090011000510	2130	7	1278310	1278969	660	*	10.43	10.63	10.19	0.44	7.99e-09	3.2e-08	promoter-TSS (AO090011000510)	-112	AO090011000510	-0.29455	0.0225686	*
AO090011000509	2525	7	1277007	1277435	429	*	9.19	9.44	8.88	0.56	2.78e-07	9.39e-07	promoter-TSS (AO090011000509)	-157	AO090011000509	0.26304	0.0119607	*
AO090011000508	1402	7	1272855	1273378	524	*	9.78	10.07	9.41	0.66	3.58e-13	2.18e-12	promoter-TSS (AO090011000508)	-161	AO090011000508	0.46205	0.00684695	*
AO090011t00007	274	7	1269947	1271747	1801	*	12.11	12.39	11.75	0.64	1.11e-32	3.44e-31	promoter-TSS (AO090011000506)	-5	AO090011t00007	#N/A	#N/A	#N/A
AO090011000504	1998	7	1264618	1266574	1957	*	12.28	12.42	12.13	0.28	2.5e-09	1.07e-08	promoter-TSS (AO090011000504)	-983	AO090011000504	0.397166	0.000112533	*
AO090011000503	4229	7	1261185	1261848	664	*	10.27	10.39	10.14	0.25	0.00132	0.00266	promoter-TSS (AO090011000503)	-86	AO090011000503	-0.107552	0.463907	*
AO090011000500	4407	7	1253042	1253321	280	*	8.7	8.48	8.89	-0.4	0.00228	0.00441	promoter-TSS (AO090011000500)	-298	AO090011000500	#N/A	#N/A	#N/A
AO090011000499	5015	7	1251727	1252184	458	*	9.37	9.49	9.23	0.27	0.0112	0.019	promoter-TSS (AO090011000499)	-148	AO090011000499	0.182782	0.195846	*
AO090011000495	36	7	1234622	1236362	1741	*	12.24	12.58	11.79	0.79	6.76e-58	1.6e-55	promoter-TSS (AO090011000495)	-742	AO090011000495	-0.687673	1.10228e-10	*
AO090011000492	3220	7	1226796	1227447	652	*	9.97	10.15	9.76	0.39	2.25e-05	5.96e-05	promoter-TSS (AO090011000493)	-40	AO090011000492	0.939123	4.8399e-16	*
AO090011000491	1977	7	1225100	1225785	686	*	10.08	10.32	9.81	0.51	1.92e-09	8.25e-09	promoter-TSS (AO090011000491)	-3	AO090011000491	1.01613	3.80905e-14	Up
AO090011000490	554	7	1221617	1223474	1858	*	11.64	11.92	11.3	0.62	5.56e-24	8.55e-23	promoter-TSS (AO090011000489)	194	AO090011000490	-0.196084	0.0401048	*
AO090011000488	4401	7	1217043	1217596	554	*	9.81	9.94	9.67	0.27	0.00221	0.00427	promoter-TSS (AO090011000487)	-247	AO090011000488	-0.860319	1.50064e-18	*
AO090011000484	589	7	1211301	1212796	1496	*	11.63	11.88	11.33	0.55	2.18e-23	3.15e-22	promoter-TSS (AO090011000484)	-654	AO090011000484	0.335217	0.0209237	*
AO090011000483	4363	7	1210146	1210598	453	*	9.27	9.42	9.09	0.33	0.00196	0.00383	promoter-TSS (AO090011000483)	-803	AO090011000483	-0.703796	2.33953e-07	*
AO090011000482	4807	7	1207335	1207550	216	*	8.65	8.81	8.46	0.34	0.00666	0.0118	promoter-TSS (AO090011000482)	-336	AO090011000482	0.10699	0.845091	*
AO090011000481	2201	7	1203026	1204051	1026	*	12.54	12.69	12.37	0.32	1.7e-08	6.59e-08	promoter-TSS (AO090011000481)	-516	AO090011000481	-1.16709	0.0385632	Down
AO090011000479	1786	7	1196585	1197131	547	*	10.06	10.31	9.76	0.55	2.08e-10	9.9e-10	promoter-TSS (AO090011000479)	-346	AO090011000479	0.593731	6.16049e-07	*
AO090011000473	4111	7	1190218	1190874	657	*	10.3	10.43	10.15	0.28	0.000938	0.00194	promoter-TSS (AO090011000473)	-265	AO090011000473	0.376234	0.255561	*
AO090011000469	4423	7	1181582	1181904	323	*	9.35	9.51	9.18	0.33	0.00235	0.00453	promoter-TSS (AO090011000469)	-157	AO090011000469	0.979569	6.10489e-12	*
AO090011000467	2881	7	1176640	1177309	670	*	9.95	10.14	9.73	0.41	3.3e-06	9.75e-06	promoter-TSS (AO090011000467)	-934	AO090011000467	0.535655	0.00817556	*
AO090011000466	3298	7	1175228	1176439	1212	*	10.55	10.38	10.69	-0.31	3.41e-05	8.79e-05	promoter-TSS (AO090011000466)	-713	AO090011000466	0.649979	0.0592667	*
AO090011000463	3967	7	1170587	1171381	795	*	10.51	10.64	10.35	0.29	0.000585	0.00126	promoter-TSS (AO090011000463)	-960	AO090011000463	1.20148	0.00230009	Up
AO090011000461	6	7	1165813	1166984	1172	*	11.06	11.64	10.07	1.56	1.85e-107	2.62e-104	promoter-TSS (AO090011000461)	-820	AO090011000461	3.13212	0	Up
AO090011000460	884	7	1164038	1164691	654	*	9.61	9.12	9.97	-0.85	2.65e-18	2.55e-17	promoter-TSS (AO090011000460)	-358	AO090011000460	3.21935	8.4683e-175	Up
AO090011000459	1888	7	1161578	1162169	592	*	9.98	10.23	9.68	0.55	5.85e-10	2.64e-09	promoter-TSS (AO090011000459)	70	AO090011000459	0.254938	0.641176	*
AO090011000458	4461	7	1156194	1156667	474	*	9.98	10.1	9.84	0.26	0.00265	0.00506	promoter-TSS (AO090011000458)	-286	AO090011000458	0.814086	4.20224e-13	*
AO090011000456	2183	7	1153322	1154002	681	*	10.4	10.6	10.16	0.43	1.48e-08	5.76e-08	promoter-TSS (AO090011000456)	-281	AO090011000456	0.575092	3.33432e-08	*
AO090011000455	4861	7	1151195	1151656	462	*	9.46	9.6	9.3	0.3	0.00764	0.0134	promoter-TSS (AO090011000455)	-153	AO090011000455	0.345146	0.0134143	*
AO090011000449	3020	7	1137866	1139427	1562	*	12.52	12.63	12.4	0.23	7.7e-06	2.17e-05	promoter-TSS (AO090011000449)	-834	AO090011000449	0.400426	0.000235902	*
AO090011000447	1885	7	1127875	1129410	1536	*	11.67	11.48	11.83	-0.35	5.71e-10	2.58e-09	promoter-TSS (AO090011000446)	-295	AO090011000447	0.868472	2.12393e-12	*
AO090011000444	2223	7	1125139	1125962	824	*	11.79	11.94	11.63	0.31	2.02e-08	7.75e-08	promoter-TSS (AO090011000444)	-463	AO090011000444	-0.215023	0.258314	*
AO090011000441	1320	7	1118816	1120176	1361	*	12.51	12.7	12.29	0.41	1.14e-13	7.35e-13	promoter-TSS (AO090011000441)	-638	AO090011000441	0.360027	5.83664e-05	*
AO090011000438	1223	7	1112607	1114090	1484	*	11.51	11.73	11.26	0.46	1.16e-14	8.05e-14	promoter-TSS (AO090011000438)	-591	AO090011000438	0.0834106	0.718723	*
AO090011000435	181	7	1105286	1107164	1879	*	12.34	12.63	11.99	0.64	3.07e-38	1.44e-36	promoter-TSS (AO090011000435)	-190	AO090011000435	0.494204	0.685123	*
AO090011000430	1622	7	1089823	1091283	1461	*	11.56	11.77	11.33	0.43	1.65e-11	8.67e-11	promoter-TSS (AO090011000430)	-838	AO090011000430	0.142027	0.865899	*
AO090011000425	3509	7	1083280	1084447	1168	*	11.17	11.29	11.03	0.26	8.59e-05	0.000208	promoter-TSS (AO090011000425)	-485	AO090011000425	0.631987	9.08498e-08	*
AO090011t00005	583	7	1079464	1080646	1183	*	11.11	11.41	10.74	0.67	1.96e-23	2.87e-22	promoter-TSS (AO090011000424)	262	AO090011t00005	#N/A	#N/A	#N/A
AO090011000423	5344	7	1076745	1077289	545	*	10.48	10.57	10.39	0.18	0.0235	0.0375	promoter-TSS (AO090011000423)	-140	AO090011000423	0.333333	0.0490892	*
AO090011000422	2879	7	1072909	1073409	501	*	9.22	8.94	9.46	-0.52	3.14e-06	9.28e-06	promoter-TSS (AO090011000422)	-844	AO090011000422	-0.469314	0.19585	*
AO090011000414	2334	7	1056679	1057969	1291	*	12.61	12.76	12.44	0.32	5.7e-08	2.08e-07	promoter-TSS (AO090011000415)	-274	AO090011000414	-0.00897157	0.929402	*
AO090011000413	1528	7	1055515	1056116	602	*	10.3	10.57	9.97	0.6	4.33e-12	2.41e-11	promoter-TSS (AO090011000413)	-357	AO090011000413	1.29975	4.23674e-44	Up
AO090011000412	1717	7	1051329	1051946	618	*	10.22	10.46	9.94	0.52	8.15e-11	4.04e-10	promoter-TSS (AO090011000412)	-262	AO090011000412	2.88636	2.9852e-212	Up
AO090011000408	59	7	1045409	1046560	1152	*	11.02	11.44	10.45	0.99	7.47e-52	1.08e-49	promoter-TSS (AO090011000408)	-890	AO090011000408	4.91404	0	Up
AO090011t00004	1180	7	984888	986955	2068	*	11.92	12.12	11.7	0.42	5.2e-15	3.76e-14	promoter-TSS (AO090011000384)	483	AO090011t00004	#N/A	#N/A	#N/A
AO090011000379	1268	7	970024	970298	275	*	9.8	10.1	9.42	0.68	2.59e-14	1.74e-13	promoter-TSS (AO090011000379)	-220	AO090011000379	0.514777	2.00959e-06	*
AO090011000376	714	7	955441	957011	1571	*	12.54	12.77	12.27	0.5	5.98e-21	7.13e-20	promoter-TSS (AO090011000376)	-935	AO090011000376	-1.26642	5.58951e-09	Down
AO090011000374	410	7	953326	954481	1156	*	11.03	11.34	10.62	0.72	2.38e-27	4.95e-26	promoter-TSS (AO090011000374)	-591	AO090011000374	-0.699442	0.00482018	*
AO090011000369	1160	7	947092	947879	788	*	10.76	11.01	10.47	0.54	3.56e-15	2.61e-14	promoter-TSS (AO090011000368)	-295	AO090011000369	0.525835	0.00247079	*
AO090011000367	1942	7	945043	945882	840	*	11.02	11.2	10.81	0.39	1.15e-09	5.03e-09	promoter-TSS (AO090011000367)	-85	AO090011000367	-0.177845	0.0445059	*
AO090011000363	1493	7	937967	938655	689	*	9.88	10.17	9.52	0.65	2.21e-12	1.26e-11	promoter-TSS (AO090011000363)	-205	AO090011000363	0.694765	1.11709e-17	*
AO090011000359	3822	7	922170	922878	709	*	10.16	10.3	10	0.3	0.000308	0.000686	promoter-TSS (AO090011000359)	-316	AO090011000359	0.295358	0.105681	*
AO090011000357	4132	7	913251	914205	955	*	11.36	11.46	11.26	0.2	0.000996	0.00205	promoter-TSS (AO090011000357)	-451	AO090011000357	-0.218263	0.0414029	*
AO090011000355	4402	7	909666	909893	228	*	8.8	8.6	8.97	-0.37	0.00222	0.0043	promoter-TSS (AO090011000355)	-462	AO090011000355	#N/A	#N/A	#N/A
[truncated: 2,726 more rows]

## Sheet: AO_dellaeA_to_niaWT_diffbind
Nearest PromoterID	peakID	seqnames	start	end	width	strand	Conc	Conc_dellaeA	Conc_niaDWT	Fold	p.value	FDR	Annotation	Distance to TSS	Nearest PromoterID	log2FoldChange(dellaeA/niaD300WT)	Padj	Up/Down-Regulation
AO090002t00012	4235	Mt	10162	11588	1427	*	15.47	15.62	15.31	0.3	1.55e-05	3.11e-05	promoter-TSS (EBG00005236150)	-55	AO090002t00012	#N/A	#N/A	#N/A
EBG00005236134	1729	Mt	12690	13788	1099	*	15	15.22	14.74	0.47	1.25e-15	6.16e-15	promoter-TSS (EBG00005236134)	-696	EBG00005236134	#N/A	#N/A	#N/A
EBG00005236108	1665	Mt	6397	6861	465	*	14.08	14.3	13.83	0.47	4.82e-16	2.46e-15	promoter-TSS (EBG00005236130)	-251	EBG00005236108	#N/A	#N/A	#N/A
AO090002t00008	861	Mt	5400	5629	230	*	13.23	13.47	12.94	0.53	6.71e-25	6.64e-24	promoter-TSS (EBG00005236110)	-39	AO090002t00008	#N/A	#N/A	#N/A
EBG00005236114	5263	Mt	7658	8225	568	*	14.36	14.53	14.17	0.36	0.00109	0.00177	promoter-TSS (EBG00005236104)	153	EBG00005236114	#N/A	#N/A	#N/A
EBG00005236100	6207	Mt	430	1456	1027	*	14.38	14.55	14.2	0.35	0.0192	0.0263	promoter-TSS (EBG00005236100)	-835	EBG00005236100	#N/A	#N/A	#N/A
AO090701t00015	2448	5	168061	169045	985	*	10.51	10.79	10.17	0.62	2.4e-11	8.33e-11	promoter-TSS (AO090701t00015)	-58	AO090701t00015	#N/A	#N/A	#N/A
AO090701t00014	793	5	459320	461171	1852	*	12.26	12.53	11.94	0.59	7.86e-26	8.44e-25	promoter-TSS (AO090701t00014)	-204	AO090701t00014	#N/A	#N/A	#N/A
AO090701000553	130	5	888225	891025	2801	*	12.47	12.82	12.01	0.81	1.85e-47	1.21e-45	promoter-TSS (AO090701t00009)	497	AO090701000553	2.97989	6.3373e-131	Up
AO090701t00007	1142	5	1156905	1158432	1528	*	11.8	12.08	11.45	0.63	4.38e-21	3.26e-20	promoter-TSS (AO090701t00007)	-24	AO090701t00007	#N/A	#N/A	#N/A
AO090701t00006	875	5	1318570	1320872	2303	*	13.09	13.29	12.85	0.43	1.26e-24	1.22e-23	promoter-TSS (AO090701t00006)	-891	AO090701t00006	#N/A	#N/A	#N/A
AO090701t00004	2332	5	1577139	1577820	682	*	10.12	10.42	9.74	0.68	6.41e-12	2.34e-11	promoter-TSS (AO090701t00004)	-169	AO090701t00004	#N/A	#N/A	#N/A
AO090701t00003	1231	5	1629616	1630521	906	*	11.11	11.38	10.79	0.59	4.07e-20	2.81e-19	promoter-TSS (AO090701t00003)	12	AO090701t00003	#N/A	#N/A	#N/A
AO090701t00002	5536	5	1719336	1719874	539	*	9.52	9.67	9.34	0.33	0.00267	0.00411	promoter-TSS (AO090701t00002)	-93	AO090701t00002	#N/A	#N/A	#N/A
AO090701t00001	401	5	1899426	1900725	1300	*	11.94	12.25	11.55	0.7	3.22e-34	6.83e-33	promoter-TSS (AO090701t00001)	-365	AO090701t00001	#N/A	#N/A	#N/A
AO090701000906	3342	5	3605	4310	706	*	10.22	9.98	10.43	-0.45	6.42e-08	1.63e-07	promoter-TSS (AO090701000905)	-193	AO090701000906	-0.295577	0.841297	*
AO090701000900	5371	5	16997	17485	489	*	9.7	9.86	9.51	0.34	0.00155	0.00246	promoter-TSS (AO090701000900)	-681	AO090701000900	0.420984	0.751333	*
AO090701000885	5057	5	51537	52443	907	*	11.26	11.36	11.14	0.22	0.000497	0.000837	promoter-TSS (AO090701000886)	-490	AO090701000885	-0.49993	0.681412	*
AO090701000884	2802	5	55140	56567	1428	*	11.77	11.93	11.59	0.34	9.41e-10	2.86e-09	promoter-TSS (AO090701000884)	-971	AO090701000884	0.548653	0.593604	*
AO090701000881	5890	5	58849	59306	458	*	9.39	9.53	9.24	0.29	0.00818	0.0118	promoter-TSS (AO090701000881)	-121	AO090701000881	0.342129	0.106786	*
AO090701000872	4500	5	83660	84429	770	*	10.8	10.93	10.65	0.29	5.36e-05	0.000101	promoter-TSS (AO090701000872)	-472	AO090701000872	0.230193	0.362119	*
AO090701000858	779	5	112098	113260	1163	*	11.85	12.12	11.52	0.6	3.76e-26	4.11e-25	promoter-TSS (AO090701000858)	-466	AO090701000858	0.471005	1.4165e-05	*
AO090701000854	5973	5	122201	122722	522	*	9.78	9.65	9.9	-0.25	0.0099	0.0141	promoter-TSS (AO090701000854)	-473	AO090701000854	-0.408441	0.730373	*
AO090701000847	4862	5	137584	138504	921	*	11.51	11.62	11.39	0.23	0.000223	0.00039	promoter-TSS (AO090701000848)	-511	AO090701000847	-0.499956	0.270161	*
AO090701000846	5780	5	145327	145830	504	*	9.87	10	9.72	0.28	0.00562	0.00828	promoter-TSS (AO090701000846)	-303	AO090701000846	0.78069	0.0246005	*
AO090701000839	1387	5	164670	165523	854	*	11.45	11.69	11.17	0.52	1.41e-18	8.67e-18	promoter-TSS (AO090701000839)	94	AO090701000839	1.18487	2.19845e-13	Up
AO090701000835	4604	5	175045	175614	570	*	10.12	10.28	9.93	0.35	8.1e-05	0.00015	promoter-TSS (AO090701000835)	-314	AO090701000835	-0.290195	0.0298909	*
AO090701000830	576	5	190965	191805	841	*	11.36	11.68	10.95	0.73	4.11e-30	6.08e-29	promoter-TSS (AO090701000830)	-362	AO090701000830	-0.84525	1.899e-15	*
AO090701000828	1000	5	195322	196254	933	*	11.65	11.9	11.35	0.56	7.84e-23	6.67e-22	promoter-TSS (AO090701000829)	-534	AO090701000828	-1.26679	1.07722e-09	Down
AO090701000826	2116	5	198028	199192	1165	*	11.19	11.41	10.94	0.46	3.84e-13	1.55e-12	promoter-TSS (AO090701000826)	-934	AO090701000826	-2.51723	7.7467e-09	Down
AO090701000824	1059	5	209786	210725	940	*	11.45	11.73	11.11	0.62	4.25e-22	3.42e-21	promoter-TSS (AO090701000824)	-377	AO090701000824	-0.983502	0.000355716	*
AO090701000820	5406	5	221433	222046	614	*	10.33	10.45	10.19	0.26	0.00176	0.00277	promoter-TSS (AO090701000820)	-113	AO090701000820	-0.450196	0.358116	*
AO090701000819	5173	5	224083	224698	616	*	10.22	10.36	10.08	0.28	0.000767	0.00126	promoter-TSS (AO090701000818)	-256	AO090701000819	2.33753	6.58367e-05	Up
AO090701000817	4946	5	226101	226553	453	*	9.72	9.88	9.53	0.35	0.000318	0.000548	promoter-TSS (AO090701000817)	-306	AO090701000817	-1.61064	5.26547e-37	Down
AO090701000815	4956	5	235239	235586	348	*	9.22	9.43	8.98	0.44	0.000335	0.000576	promoter-TSS (AO090701000815)	-373	AO090701000815	2.57451	1.53821e-79	Up
AO090701000814	1627	5	237015	237831	817	*	10.18	10.52	9.74	0.78	2.13e-16	1.11e-15	promoter-TSS (AO090701000814)	-303	AO090701000814	0.0141875	0.954047	*
AO090701000813	3806	5	240532	241059	528	*	10.07	10.26	9.84	0.43	1.35e-06	3.01e-06	promoter-TSS (AO090701000813)	44	AO090701000813	-0.305482	0.0312814	*
AO090701000808	3314	5	250698	251127	430	*	9.64	9.89	9.34	0.55	5.34e-08	1.37e-07	promoter-TSS (AO090701000808)	-751	AO090701000808	0.480254	0.746601	*
AO090701000805	2987	5	256847	257609	763	*	10.9	11.09	10.67	0.41	4.7e-09	1.34e-08	promoter-TSS (AO090701000806)	103	AO090701000805	-0.0785436	0.964325	*
AO090701000799	645	5	271319	272391	1073	*	11.61	11.89	11.26	0.64	1.43e-28	1.89e-27	promoter-TSS (AO090701000799)	-395	AO090701000799	0.0810335	0.745379	*
AO090701000795	2714	5	285018	286448	1431	*	11.22	11.41	11.01	0.4	4.3e-10	1.35e-09	promoter-TSS (AO090701000795)	-984	AO090701000795	-0.0285649	0.883763	*
AO090701000793	3588	5	288269	288758	490	*	9.7	9.97	9.38	0.59	3.04e-07	7.21e-07	promoter-TSS (AO090701000793)	-604	AO090701000793	-0.2424	0.755886	*
AO090701000788	2817	5	296590	297197	608	*	10.68	10.89	10.44	0.45	1.1e-09	3.32e-09	promoter-TSS (AO090701000788)	-447	AO090701000788	-0.536712	0.00452177	*
AO090701000784	3115	5	305176	305558	383	*	11.02	11.19	10.81	0.38	1.42e-08	3.88e-08	promoter-TSS (AO090701000783)	-144	AO090701000784	0.379363	0.00103697	*
AO090701000782	2261	5	308157	308724	568	*	10.51	10.75	10.22	0.54	2.56e-12	9.63e-12	promoter-TSS (AO090701000781)	20	AO090701000782	-0.5869	0.000464011	*
AO090701000780	1398	5	311286	312100	815	*	11.22	11.47	10.92	0.54	1.88e-18	1.15e-17	promoter-TSS (AO090701000780)	-623	AO090701000780	-0.566567	1.86523e-06	*
AO090701000774	4649	5	324994	325710	717	*	10.26	10.06	10.43	-0.37	9.56e-05	0.000175	promoter-TSS (AO090701000774)	-582	AO090701000774	-0.348507	0.543859	*
AO090701000767	734	5	340766	342027	1262	*	11.7	11.98	11.34	0.65	6.7e-27	7.77e-26	promoter-TSS (AO090701000767)	-599	AO090701000767	-0.678198	4.35546e-12	*
AO090701000764	2986	5	344789	345232	444	*	9.94	10.18	9.65	0.53	4.69e-09	1.34e-08	promoter-TSS (AO090701000764)	-32	AO090701000764	0.0317243	0.960252	*
AO090701000762	3449	5	351732	352276	545	*	9.78	10.03	9.47	0.57	1.25e-07	3.1e-07	promoter-TSS (AO090701000762)	-620	AO090701000762	0.296765	0.0390376	*
AO090701000761	5959	5	356393	356856	464	*	9.95	10.06	9.82	0.24	0.00956	0.0137	promoter-TSS (AO090701000761)	-163	AO090701000761	0.612778	3.50183e-10	*
AO090701000758	4805	5	363939	364396	458	*	9.85	10.02	9.67	0.35	0.000172	0.000304	promoter-TSS (AO090701000757)	-151	AO090701000758	0.15864	0.535339	*
AO090701000756	2724	5	367835	368598	764	*	11.33	11.51	11.12	0.39	4.54e-10	1.42e-09	promoter-TSS (AO090701000756)	-140	AO090701000756	1.72702	1.33767e-93	Up
AO090701000754	4683	5	375336	375676	341	*	9.26	9.47	9.02	0.45	0.000111	0.000202	promoter-TSS (AO090701000754)	-911	AO090701000754	0.00466625	0.985718	*
AO090701000753	2749	5	378267	378714	448	*	10.54	10.76	10.29	0.47	5.65e-10	1.75e-09	promoter-TSS (AO090701000753)	-293	AO090701000753	0.320179	0.00889391	*
AO090701000752	499	5	378970	381018	2049	*	13.13	13.37	12.84	0.53	6.98e-32	1.19e-30	promoter-TSS (AO090701000752)	-948	AO090701000752	1.34567	9.49325e-66	Up
AO090701000751	2390	5	382679	383675	997	*	11.86	12.04	11.66	0.38	1.21e-11	4.33e-11	promoter-TSS (AO090701000751)	-682	AO090701000751	-0.263706	0.0618139	*
AO090701000750	3942	5	386402	387755	1354	*	12.26	12.38	12.13	0.25	2.9e-06	6.26e-06	promoter-TSS (AO090701000750)	-586	AO090701000750	0.44288	0.00256812	*
AO090701000748	1001	5	389025	389960	936	*	11.04	11.33	10.69	0.64	8.05e-23	6.84e-22	promoter-TSS (AO090701000748)	-624	AO090701000748	-0.183789	0.629909	*
AO090701000747	2750	5	392196	393578	1383	*	12.02	12.17	11.85	0.32	5.77e-10	1.79e-09	promoter-TSS (AO090701000747)	-719	AO090701000747	-0.718239	1.63898e-05	*
AO090701000739	1261	5	411887	412407	521	*	10.6	10.91	10.2	0.7	8.18e-20	5.52e-19	promoter-TSS (AO090701000739)	-318	AO090701000739	-0.767752	2.30094e-08	*
AO090701000738	1257	5	414071	414471	401	*	10.14	10.49	9.67	0.82	7.41e-20	5.02e-19	promoter-TSS (AO090701000738)	-675	AO090701000738	-1.73059	1.02827e-55	Down
AO090701000734	1638	5	425329	425908	580	*	10.65	10.93	10.31	0.61	2.87e-16	1.49e-15	promoter-TSS (AO090701000734)	-205	AO090701000734	0.0849471	0.519868	*
AO090701000730	1694	5	430793	431580	788	*	11.2	11.44	10.91	0.53	7.65e-16	3.84e-15	promoter-TSS (AO090701000730)	-190	AO090701000730	-0.251353	0.0116252	*
AO090701000727	5153	5	437782	438296	515	*	9.79	9.97	9.6	0.37	0.000702	0.00116	promoter-TSS (AO090701000727)	-104	AO090701000727	-0.488636	0.131304	*
AO090701000725	738	5	438655	439938	1284	*	12.16	12.42	11.84	0.58	8.13e-27	9.38e-26	promoter-TSS (AO090701000725)	-619	AO090701000725	0.529764	6.42757e-09	*
AO090701000724	1764	5	441306	442020	715	*	10.77	11.03	10.45	0.58	2.12e-15	1.02e-14	promoter-TSS (AO090701000724)	-358	AO090701000724	0.644014	0.0211829	*
AO090701000723	4997	5	444061	444541	481	*	11.21	11.32	11.09	0.22	0.000395	0.000674	promoter-TSS (AO090701000723)	-311	AO090701000723	-0.864709	0.00104518	*
AO090701000721	1197	5	447727	448935	1209	*	11.57	11.81	11.28	0.54	1.56e-20	1.11e-19	promoter-TSS (AO090701000720)	-428	AO090701000721	-0.187081	0.393172	*
AO090701000715	4859	5	471781	472163	383	*	9.48	9.65	9.27	0.38	0.000222	0.00039	promoter-TSS (AO090701000715)	-265	AO090701000715	-0.00765349	0.972841	*
AO090701000713	5812	5	477068	477591	524	*	9.76	9.91	9.6	0.31	0.00639	0.00937	promoter-TSS (AO090701000713)	-900	AO090701000713	-0.0442576	0.898086	*
AO090701000709	356	5	497924	499678	1755	*	12.65	12.9	12.35	0.55	1.52e-35	3.64e-34	promoter-TSS (AO090701000709)	-752	AO090701000709	0.416137	0.00276963	*
AO090701000705	5590	5	509440	509888	449	*	9.14	9.31	8.95	0.36	0.0032	0.00487	promoter-TSS (AO090701000705)	-357	AO090701000705	-0.540612	2.92832e-05	*
AO090701000704	5743	5	513343	513688	346	*	9.32	9.46	9.16	0.31	0.00518	0.00767	promoter-TSS (AO090701000704)	-186	AO090701000704	-0.400423	0.00458195	*
AO090701000700	258	5	520611	522506	1896	*	12.61	12.89	12.27	0.63	5.25e-40	1.73e-38	promoter-TSS (AO090701000700)	-852	AO090701000700	0.00921785	0.969885	*
AO090701000696	3118	5	531575	532429	855	*	11.29	11.45	11.11	0.34	1.43e-08	3.92e-08	promoter-TSS (AO090701000695)	-152	AO090701000696	-0.148454	0.785477	*
AO090701000693	2934	5	537600	538074	475	*	10.01	10.25	9.72	0.53	3.03e-09	8.8e-09	promoter-TSS (AO090701000693)	-354	AO090701000693	-0.495869	0.0209008	*
AO090701000685	3616	5	569597	570276	680	*	11.01	11.17	10.82	0.35	3.79e-07	8.93e-07	promoter-TSS (AO090701000685)	-276	AO090701000685	-0.655303	3.42044e-13	*
AO090701000684	3748	5	573002	573524	523	*	10.34	10.54	10.11	0.43	8.79e-07	2e-06	promoter-TSS (AO090701000684)	-253	AO090701000684	0.0893315	0.67592	*
AO090701000683	5742	5	575612	576131	520	*	10.45	10.56	10.34	0.22	0.00517	0.00767	promoter-TSS (AO090701000683)	-349	AO090701000683	0.425243	0.298661	*
AO090701000678	1086	5	588343	589784	1442	*	12.09	12.33	11.81	0.52	9.13e-22	7.16e-21	promoter-TSS (AO090701000678)	-710	AO090701000678	1.40686	1.3542e-50	Up
AO090701000676	6431	5	595714	596227	514	*	9.85	9.95	9.74	0.21	0.0338	0.0448	promoter-TSS (AO090701000676)	-545	AO090701000676	0.386461	0.163599	*
AO090701000671	622	5	607088	608280	1193	*	11.49	11.79	11.1	0.7	6.08e-29	8.33e-28	promoter-TSS (AO090701000671)	-488	AO090701000671	-1.58511	1.00683e-49	Down
AO090701000667	4727	5	621385	621819	435	*	9.92	10.08	9.73	0.35	0.000128	0.00023	promoter-TSS (AO090701000667)	-162	AO090701000667	0.932635	1.74517e-10	*
AO090701000664	888	5	628761	629476	716	*	11	11.32	10.6	0.71	2.04e-24	1.95e-23	promoter-TSS (AO090701000664)	-467	AO090701000664	3.62069	5.79113e-11	Up
AO090701000660	6033	5	631950	632342	393	*	9.45	9.59	9.3	0.29	0.0116	0.0163	promoter-TSS (AO090701000662)	-362	AO090701000660	2.92941	6.83796e-29	Up
AO090701000658	6353	5	638570	638995	426	*	9.51	9.61	9.39	0.23	0.0277	0.0371	promoter-TSS (AO090701000658)	-180	AO090701000658	0.223239	0.214743	*
AO090701000657	2318	5	639674	640821	1148	*	11.58	11.77	11.35	0.42	4.92e-12	1.81e-11	promoter-TSS (AO090701000657)	-342	AO090701000657	0.116433	0.500744	*
AO090701000652	1745	5	644792	645916	1125	*	11.68	11.89	11.45	0.44	1.47e-15	7.15e-15	promoter-TSS (AO090701000652)	-134	AO090701000652	-0.16319	0.121495	*
AO090701000651	4762	5	646914	647470	557	*	10.36	10.5	10.19	0.31	0.000144	0.000257	promoter-TSS (AO090701000651)	-348	AO090701000651	-0.402913	0.000629482	*
AO090701000650	392	5	656497	658456	1960	*	12.05	12.36	11.65	0.71	1.37e-34	2.97e-33	promoter-TSS (AO090701000650)	-226	AO090701000650	-0.753042	1.05162e-11	*
AO090701000645	4440	5	662755	664219	1465	*	11.87	11.97	11.76	0.21	3.96e-05	7.59e-05	promoter-TSS (AO090701000645)	-776	AO090701000645	0.525446	0.0252472	*
AO090701000644	2993	5	666301	666952	652	*	9.79	9.48	10.05	-0.57	4.89e-09	1.39e-08	promoter-TSS (AO090701000644)	-532	AO090701000644	0.329965	0.229895	*
AO090701000642	849	5	678662	679918	1257	*	10.69	11.02	10.27	0.75	4.19e-25	4.2e-24	promoter-TSS (AO090701000642)	-112	AO090701000642	-1.61698	1.00811e-06	Down
AO090701000629	4545	5	707792	708340	549	*	9.92	10.1	9.71	0.39	6.16e-05	0.000115	promoter-TSS (AO090701000629)	-115	AO090701000629	0.658758	0.168055	*
AO090701000625	6049	5	717869	718191	323	*	8.93	9.07	8.77	0.3	0.0121	0.017	promoter-TSS (AO090701000625)	-867	AO090701000625	-0.210251	0.174261	*
AO090701000623	3606	5	720773	721263	491	*	9.65	9.88	9.37	0.51	3.53e-07	8.33e-07	promoter-TSS (AO090701000623)	-200	AO090701000623	0.67815	0.0308533	*
AO090701000622	1372	5	725731	726517	787	*	11.51	11.75	11.23	0.52	9.62e-19	5.97e-18	promoter-TSS (AO090701000622)	-199	AO090701000622	-0.19945	0.109596	*
AO090701000621	5425	5	728396	729715	1320	*	11.4	11.29	11.5	-0.21	0.00185	0.0029	promoter-TSS (AO090701000621)	-561	AO090701000621	-2.74797	8.96214e-45	Down
AO090701000615	1252	5	737949	738680	732	*	10.29	10.62	9.87	0.75	6.3e-20	4.29e-19	promoter-TSS (AO090701000616)	-186	AO090701000615	-0.551258	0.643608	*
AO090701000612	5630	5	744847	745510	664	*	10.77	10.87	10.66	0.22	0.00362	0.00548	promoter-TSS (AO090701000612)	-246	AO090701000612	-0.78159	0.080493	*
AO090701000606	268	5	756713	758469	1757	*	12.82	13.07	12.51	0.56	3.18e-39	1.01e-37	promoter-TSS (AO090701000606)	-872	AO090701000606	-0.216365	0.162969	*
AO090701000602	3513	5	769550	770099	550	*	10.32	10.52	10.09	0.43	1.88e-07	4.55e-07	promoter-TSS (AO090701000602)	-212	AO090701000602	-0.664103	2.63238e-06	*
AO090701000597	4700	5	780701	781306	606	*	10.55	10.69	10.39	0.3	0.000117	0.000212	promoter-TSS (AO090701000597)	-170	AO090701000597	-0.117697	0.352087	*
AO090701000594	5333	5	790309	790615	307	*	9.21	9.38	9.02	0.36	0.00138	0.00221	promoter-TSS (AO090701000594)	-218	AO090701000594	0.858459	0.339943	*
AO090701000590	294	5	798543	799899	1357	*	12.63	12.9	12.31	0.59	7.71e-38	2.23e-36	promoter-TSS (AO090701000590)	-985	AO090701000590	-0.565144	0.0159906	*
AO090701000590	528	5	800175	801211	1037	*	11.6	11.89	11.23	0.66	2.29e-31	3.7e-30	promoter-TSS (AO090701000589)	487	AO090701000590	-0.565144	0.0159906	*
AO090701000588	529	5	804697	805333	637	*	10.44	10.84	9.87	0.97	2.32e-31	3.74e-30	promoter-TSS (AO090701000588)	-133	AO090701000588	0.226164	0.0914754	*
AO090701000586	3176	5	807055	807560	506	*	10.09	10.32	9.82	0.51	2.21e-08	5.93e-08	promoter-TSS (AO090701000586)	-275	AO090701000586	-0.148227	0.380488	*
AO090701000579	3670	5	820395	821188	794	*	10.83	11	10.64	0.36	5.34e-07	1.24e-06	promoter-TSS (AO090701000579)	-390	AO090701000579	1.23282	5.09646e-08	Up
AO090701000578	6215	5	823525	823933	409	*	9.53	9.41	9.64	-0.24	0.0196	0.0269	promoter-TSS (AO090701000578)	-410	AO090701000578	0.0730659	0.964325	*
AO090701000573	1965	5	837238	838014	777	*	11.79	11.98	11.57	0.41	3.81e-14	1.65e-13	promoter-TSS (AO090701000573)	-303	AO090701000573	0.972219	2.73135e-09	*
AO090701000572	620	5	838677	839048	372	*	10.42	10.79	9.91	0.89	5.12e-29	7.03e-28	promoter-TSS (AO090701000572)	-126	AO090701000572	-0.442246	0.000138531	*
AO090701000565	2338	5	864749	865791	1043	*	10.95	10.67	11.19	-0.52	7.08e-12	2.58e-11	promoter-TSS (AO090701000565)	-473	AO090701000565	-3.60449	8.07197e-88	Down
AO090701000558	5035	5	875542	876152	611	*	9.82	9.65	9.98	-0.33	0.000464	0.000784	promoter-TSS (AO090701000558)	-414	AO090701000558	0.568078	0.260703	*
AO090701000557	506	5	880843	881942	1100	*	11.89	12.17	11.53	0.63	9.88e-32	1.66e-30	promoter-TSS (AO090701000557)	-269	AO090701000557	2.21606	6.9825e-160	Up
AO090701000555	1612	5	887103	887931	829	*	11.24	11.48	10.95	0.52	1.6e-16	8.43e-16	promoter-TSS (AO090701000555)	-302	AO090701000555	1.14943	9.35059e-11	Up
AO090701000542	1331	5	912633	914734	2102	*	12.65	12.86	12.41	0.45	3.74e-19	2.39e-18	promoter-TSS (AO090701000543)	180	AO090701000542	0.472658	0.726511	*
AO090701000535	3052	5	937936	938810	875	*	11.59	11.76	11.4	0.35	7.93e-09	2.21e-08	promoter-TSS (AO090701000534)	-412	AO090701000535	1.12085	4.67456e-07	Up
AO090701000532	2004	5	943732	944405	674	*	10.78	11.03	10.49	0.55	7.86e-14	3.34e-13	promoter-TSS (AO090701000532)	-343	AO090701000532	-0.99146	7.36619e-11	*
AO090701000526	1308	5	962829	964060	1232	*	11.98	12.2	11.73	0.48	2.09e-19	1.36e-18	promoter-TSS (AO090701000527)	-583	AO090701000526	0.85489	6.66117e-07	*
AO090701000519	5431	5	988724	989580	857	*	11.41	11.51	11.3	0.21	0.0019	0.00298	promoter-TSS (AO090701000519)	-657	AO090701000519	3.24362	1.51955e-14	Up
AO090701000517	1499	5	994522	995378	857	*	11.68	11.9	11.42	0.48	1.44e-17	8.2e-17	promoter-TSS (AO090701000517)	-302	AO090701000517	0.0656502	0.751333	*
AO090701000510	5300	5	1010206	1010805	600	*	9.04	8.83	9.22	-0.39	0.00124	0.00199	promoter-TSS (AO090701000510)	-264	AO090701000510	-2.79565	2.79356e-16	Down
AO090701000505	795	5	1031318	1032894	1577	*	12.24	12.48	11.94	0.54	8.28e-26	8.87e-25	promoter-TSS (AO090701000505)	-659	AO090701000505	1.33883	0.0328716	Up
AO090701000483	2629	5	1081102	1081939	838	*	11.27	11.46	11.05	0.41	1.76e-10	5.71e-10	promoter-TSS (AO090701000483)	-451	AO090701000483	-0.662017	5.4435e-05	*
AO090701000481	4249	5	1086340	1086613	274	*	9.41	9.62	9.16	0.45	1.68e-05	3.36e-05	promoter-TSS (AO090701000481)	-728	AO090701000481	-0.197324	0.655983	*
AO090701000476	5063	5	1100820	1101421	602	*	10.26	10.4	10.11	0.29	0.000506	0.000851	promoter-TSS (AO090701000476)	-134	AO090701000476	-0.046188	0.825671	*
AO090701000473	4979	5	1107890	1109445	1556	*	11.69	11.59	11.79	-0.2	0.000366	0.000626	promoter-TSS (AO090701000473)	-745	AO090701000473	0.183145	0.213621	*
AO090701000471	5432	5	1111340	1113976	2637	*	12.28	12.21	12.36	-0.15	0.0019	0.00298	promoter-TSS (AO090701000471)	-691	AO090701000471	-1.32152	9.51101e-44	Down
AO090701000465	6343	5	1129093	1129698	606	*	9.9	10.01	9.79	0.21	0.0272	0.0366	promoter-TSS (AO090701000465)	-389	AO090701000465	-0.600178	0.64983	*
AO090701000446	283	5	1169631	1170489	859	*	10.42	10.85	9.8	1.05	3.65e-38	1.1e-36	promoter-TSS (AO090701000446)	-629	AO090701000446	#N/A	#N/A	#N/A
AO090701000444	4699	5	1178721	1180578	1858	*	11.93	12.03	11.83	0.2	0.000116	0.000211	promoter-TSS (AO090701000444)	-655	AO090701000444	0.138165	0.439367	*
AO090701000441	5262	5	1182551	1183041	491	*	9.36	9.54	9.17	0.37	0.00109	0.00177	promoter-TSS (AO090701000441)	-165	AO090701000441	-0.687214	2.16796e-07	*
AO090701000436	4051	5	1195542	1195885	344	*	9.04	9.28	8.75	0.53	5.62e-06	1.18e-05	promoter-TSS (AO090701000435)	-319	AO090701000436	1.09747	1.32928e-17	Up
AO090701000434	3897	5	1199413	1200060	648	*	10.57	10.74	10.37	0.37	2.34e-06	5.11e-06	promoter-TSS (AO090701000434)	73	AO090701000434	0.863341	7.90985e-05	*
AO090701000433	1868	5	1201910	1202872	963	*	11.29	11.51	11.03	0.48	1.03e-14	4.69e-14	promoter-TSS (AO090701000433)	-681	AO090701000433	2.37649	2.18491e-24	Up
AO090701000420	2339	5	1235883	1236428	546	*	9.78	10.07	9.42	0.65	7.21e-12	2.63e-11	promoter-TSS (AO090701000420)	-316	AO090701000420	0.509797	1.92809e-05	*
AO090701000411	5184	5	1256612	1257138	527	*	9.68	9.5	9.83	-0.33	0.000805	0.00132	promoter-TSS (AO090701000411)	-137	AO090701000411	-0.640349	0.549698	*
AO090701000401	29	5	1286026	1288277	2252	*	12.98	13.29	12.59	0.69	1.17e-61	3.42e-59	promoter-TSS (AO090701000401)	-660	AO090701000401	-0.230661	0.0501538	*
AO090701000398	3855	5	1293674	1294712	1039	*	10.75	10.91	10.56	0.35	1.79e-06	3.95e-06	promoter-TSS (AO090701000398)	-525	AO090701000398	0.466932	0.0342833	*
AO090701000396	876	5	1296706	1297398	693	*	11.33	11.61	10.99	0.62	1.32e-24	1.28e-23	promoter-TSS (AO090701000396)	-379	AO090701000396	0.0313177	0.881414	*
AO090701000382	342	5	1326858	1329357	2500	*	13.48	13.72	13.19	0.53	5.54e-36	1.38e-34	promoter-TSS (AO090701000382)	-846	AO090701000382	-0.600332	4.48611e-08	*
AO090701000381	3960	5	1331031	1331376	346	*	10.09	10.28	9.86	0.42	3.37e-06	7.24e-06	promoter-TSS (AO090701000381)	-82	AO090701000381	0.35137	0.00373658	*
AO090701000378	5813	5	1335232	1335530	299	*	9.06	9.21	8.88	0.33	0.0064	0.00937	promoter-TSS (AO090701000378)	-255	AO090701000378	-0.555692	0.00314109	*
AO090701000377	4858	5	1342151	1342703	553	*	9.67	9.84	9.48	0.36	0.000222	0.00039	promoter-TSS (AO090701000377)	-305	AO090701000377	-0.106979	0.660433	*
AO090701000375	299	5	1349342	1351626	2285	*	12.95	13.2	12.65	0.55	1.32e-37	3.75e-36	promoter-TSS (AO090701000375)	-977	AO090701000375	-0.290935	0.00431188	*
AO090701000373	3610	5	1352445	1353108	664	*	11.15	11.31	10.98	0.32	3.6e-07	8.49e-07	promoter-TSS (AO090701000373)	-543	AO090701000373	-0.13833	0.259062	*
AO090701000372	5767	5	1356405	1356946	542	*	10.25	10.36	10.13	0.23	0.00546	0.00806	promoter-TSS (AO090701000372)	17	AO090701000372	0.63067	0.450824	*
AO090701000367	4652	5	1364892	1365797	906	*	11.27	11.4	11.12	0.29	9.78e-05	0.000179	promoter-TSS (AO090701000367)	-616	AO090701000367	0.264834	0.755886	*
AO090701000363	4806	5	1378439	1379090	652	*	10.3	10.45	10.12	0.33	0.000172	0.000305	promoter-TSS (AO090701000363)	-968	AO090701000363	2.20716	0.0217679	Up
AO090701000351	3998	5	1404407	1404732	326	*	9.13	9.37	8.83	0.54	4.11e-06	8.75e-06	promoter-TSS (AO090701000351)	-92	AO090701000351	0.521678	0.701526	*
AO090701000350	6285	5	1406842	1407129	288	*	9.08	9.21	8.94	0.27	0.0232	0.0314	promoter-TSS (AO090701000350)	-273	AO090701000350	0.701086	0.00206881	*
AO090701000343	787	5	1429085	1431138	2054	*	12.39	12.62	12.11	0.51	5.79e-26	6.27e-25	promoter-TSS (AO090701000343)	-568	AO090701000343	-2.01523	2.3589e-50	Down
AO090701000338	3242	5	1448397	1449529	1133	*	11.81	11.96	11.64	0.32	3.46e-08	9.08e-08	promoter-TSS (AO090701000338)	-438	AO090701000338	0.82546	9.94807e-13	*
AO090701t00005	1102	5	1451446	1452533	1088	*	11.19	11.51	10.78	0.72	1.37e-21	1.06e-20	promoter-TSS (AO090701000337)	-102	AO090701t00005	#N/A	#N/A	#N/A
AO090701000335	4121	5	1460603	1460971	369	*	8.74	8.41	9	-0.59	8.29e-06	1.71e-05	promoter-TSS (AO090701000334)	-145	AO090701000335	-1.23746	0.297269	*
AO090701000329	4228	5	1472780	1473402	623	*	9.73	9.92	9.5	0.42	1.5e-05	3.02e-05	promoter-TSS (AO090701000329)	-670	AO090701000329	0.857895	0.267365	*
AO090701000328	4743	5	1480732	1481204	473	*	9.44	9.63	9.21	0.43	0.000136	0.000244	promoter-TSS (AO090701000328)	-565	AO090701000328	3.49588	2.49169e-48	Up
AO090701000321	4347	5	1499881	1501365	1485	*	11.98	12.08	11.86	0.22	2.44e-05	4.78e-05	promoter-TSS (AO090701000321)	-935	AO090701000321	0.205187	0.246064	*
AO090701000318	1902	5	1506326	1507676	1351	*	11.43	11.64	11.19	0.45	1.67e-14	7.5e-14	promoter-TSS (AO090701000318)	-492	AO090701000318	-0.900527	2.63593e-22	*
AO090701000311	3392	5	1527696	1528745	1050	*	11.29	11.46	11.11	0.34	8.56e-08	2.15e-07	promoter-TSS (AO090701000312)	-484	AO090701000311	2.40366	3.635e-102	Up
AO090701000310	2311	5	1530725	1531418	694	*	10.59	10.85	10.27	0.57	4.55e-12	1.68e-11	promoter-TSS (AO090701000310)	-359	AO090701000310	1.82027	2.2354e-97	Up
AO090701000308	4606	5	1533792	1534260	469	*	10.04	10.21	9.84	0.36	8.17e-05	0.000151	promoter-TSS (AO090701000308)	-112	AO090701000308	0.0756241	0.676719	*
AO090701000295	3433	5	1568210	1568674	465	*	9.93	10.15	9.67	0.48	1.2e-07	2.97e-07	promoter-TSS (AO090701000294)	-352	AO090701000295	1.15791	0.000711296	Up
AO090701000292	2902	5	1574766	1575623	858	*	11.19	11.36	10.99	0.37	2.23e-09	6.53e-09	promoter-TSS (AO090701000292)	-603	AO090701000292	-0.694245	4.63258e-08	*
AO090701000291	4457	5	1578800	1579355	556	*	10.56	10.7	10.4	0.31	4.38e-05	8.37e-05	promoter-TSS (AO090701000291)	-377	AO090701000291	-0.15725	0.515385	*
AO090701000290	1501	5	1580396	1581595	1200	*	11.84	12.05	11.59	0.46	1.49e-17	8.43e-17	promoter-TSS (AO090701000290)	-539	AO090701000290	-0.55703	8.19377e-07	*
AO090701000285	2100	5	1593338	1595036	1699	*	11.98	12.15	11.78	0.38	3.31e-13	1.34e-12	promoter-TSS (AO090701000284)	276	AO090701000285	1.67926	1.81348e-22	Up
AO090701000283	1117	5	1596812	1597690	879	*	11.74	11.98	11.46	0.52	2.42e-21	1.85e-20	promoter-TSS (AO090701000283)	-528	AO090701000283	1.44351	1.81564e-41	Up
AO090701000282	275	5	1598854	1600115	1262	*	12.07	12.36	11.7	0.66	6.03e-39	1.87e-37	promoter-TSS (AO090701000282)	-219	AO090701000282	-0.484443	1.39705e-07	*
AO090701000279	1190	5	1605073	1605965	893	*	11.05	11.4	10.61	0.79	1.42e-20	1.02e-19	promoter-TSS (AO090701000280)	-247	AO090701000279	0.115754	0.355229	*
AO090701000278	5003	5	1607286	1607786	501	*	9.45	9.65	9.21	0.44	0.0004	0.00068	promoter-TSS (AO090701000278)	-72	AO090701000278	-0.391979	0.00226787	*
AO090701000277	2192	5	1609397	1610243	847	*	10.9	11.12	10.63	0.49	1.03e-12	4.01e-12	promoter-TSS (AO090701000277)	-496	AO090701000277	0.409744	0.00529381	*
AO090701000273	3347	5	1623663	1624351	689	*	10.47	10.69	10.19	0.5	6.68e-08	1.7e-07	promoter-TSS (AO090701000273)	-239	AO090701000273	-1.11122	6.9206e-27	Down
AO090701000270	1021	5	1630826	1632150	1325	*	12.07	12.29	11.8	0.49	1.41e-22	1.18e-21	promoter-TSS (AO090701000270)	-857	AO090701000270	-0.33788	0.00546611	*
AO090701000269	1250	5	1638972	1639783	812	*	11.56	11.8	11.27	0.53	5.91e-20	4.03e-19	promoter-TSS (AO090701000268)	-604	AO090701000269	-0.062993	0.702215	*
AO090701000267	586	5	1641202	1642612	1411	*	12.67	12.91	12.39	0.52	1.08e-29	1.56e-28	promoter-TSS (AO090701000267)	-690	AO090701000267	0.314176	0.00466509	*
AO090701000265	2486	5	1644506	1645177	672	*	10.8	11.02	10.55	0.47	3.44e-11	1.18e-10	promoter-TSS (AO090701000265)	-275	AO090701000265	0.0458944	0.816852	*
AO090701000264	3064	5	1649527	1650336	810	*	10.57	10.77	10.33	0.44	9.11e-09	2.53e-08	promoter-TSS (AO090701000263)	221	AO090701000264	-0.0720872	0.768744	*
AO090701000254	2489	5	1668908	1669838	931	*	11.22	11.42	11	0.43	3.62e-11	1.24e-10	promoter-TSS (AO090701000254)	-78	AO090701000254	-1.02413	3.13963e-27	Down
AO090701000253	1599	5	1670573	1671427	855	*	10.52	10.8	10.17	0.64	1.18e-16	6.26e-16	promoter-TSS (AO090701000253)	-466	AO090701000253	0.303634	0.032498	*
AO090701000252	5122	5	1679092	1680011	920	*	10.68	10.81	10.55	0.26	0.00063	0.00105	promoter-TSS (AO090701000252)	-362	AO090701000252	-0.200465	0.730373	*
AO090701000249	6170	5	1686351	1687141	791	*	10.35	10.45	10.23	0.23	0.017	0.0235	promoter-TSS (AO090701000248)	-307	AO090701000249	0.35802	0.614016	*
AO090701000244	3986	5	1696701	1697421	721	*	10.76	10.93	10.58	0.35	3.79e-06	8.1e-06	promoter-TSS (AO090701000244)	-596	AO090701000244	1.29182	1.11482e-18	Up
AO090701000239	5494	5	1712699	1713247	549	*	10.65	10.76	10.54	0.22	0.00239	0.00371	promoter-TSS (AO090701000239)	-182	AO090701000239	-0.40505	0.00116025	*
AO090701000235	1318	5	1721747	1722598	852	*	11.21	11.48	10.87	0.6	2.89e-19	1.86e-18	promoter-TSS (AO090701000235)	-141	AO090701000235	-0.143556	0.256466	*
AO090701000233	2053	5	1725200	1726136	937	*	11.12	11.34	10.86	0.48	1.58e-13	6.54e-13	promoter-TSS (AO090701000233)	-411	AO090701000233	0.636414	0.30423	*
AO090701000229	3480	5	1732301	1733145	845	*	10.64	10.84	10.41	0.43	1.49e-07	3.66e-07	promoter-TSS (AO090701000230)	-101	AO090701000229	0.550969	0.000301754	*
AO090701000228	4904	5	1734735	1735246	512	*	9.84	10	9.66	0.35	0.000261	0.000453	promoter-TSS (AO090701000228)	-554	AO090701000228	-0.467643	0.100997	*
AO090701000226	3908	5	1738391	1739092	702	*	10.43	10.63	10.19	0.44	2.48e-06	5.39e-06	promoter-TSS (AO090701000226)	-138	AO090701000226	-0.359251	0.00622604	*
AO090701000225	3728	5	1740893	1741536	644	*	10.96	11.12	10.78	0.34	7.71e-07	1.76e-06	promoter-TSS (AO090701000225)	-237	AO090701000225	0.701612	1.52827e-08	*
AO090701000220	4684	5	1756073	1756784	712	*	10.97	11.1	10.83	0.27	0.000112	0.000203	promoter-TSS (AO090701000220)	-349	AO090701000220	2.2398	7.8084e-111	Up
AO090701000219	1397	5	1758554	1759524	971	*	11.81	12.03	11.55	0.49	1.77e-18	1.08e-17	promoter-TSS (AO090701000219)	-492	AO090701000219	2.45147	4.1322e-145	Up
AO090701000218	5093	5	1761007	1762362	1356	*	11.36	11.46	11.25	0.21	0.000565	0.000945	promoter-TSS (AO090701000218)	-571	AO090701000218	0.344426	0.076633	*
AO090701000217	6127	5	1765836	1766352	517	*	10.63	10.73	10.52	0.21	0.0148	0.0206	promoter-TSS (AO090701000217)	-131	AO090701000217	0.300919	0.469494	*
AO090701000214	1134	5	1769798	1771001	1204	*	12.22	12.44	11.95	0.49	3.51e-21	2.64e-20	promoter-TSS (AO090701000215)	-599	AO090701000214	0.0441106	0.755886	*
AO090701000213	3454	5	1774221	1774885	665	*	10.75	10.92	10.55	0.38	1.28e-07	3.15e-07	promoter-TSS (AO090701000213)	-218	AO090701000213	-0.114034	0.614763	*
AO090701000210	2748	5	1781505	1782112	608	*	10.88	11.07	10.65	0.42	5.56e-10	1.72e-09	promoter-TSS (AO090701000211)	-206	AO090701000210	0.0943319	0.599604	*
AO090701000208	2504	5	1788819	1789551	733	*	9.81	10.12	9.42	0.69	4.23e-11	1.44e-10	promoter-TSS (AO090701000208)	-139	AO090701000208	-0.0668462	0.705423	*
AO090701000206	898	5	1792210	1793136	927	*	11.21	11.51	10.83	0.67	2.75e-24	2.61e-23	promoter-TSS (AO090701000206)	-420	AO090701000206	1.45804	4.31709e-63	Up
AO090701000204	1542	5	1798412	1799838	1427	*	12.81	12.99	12.61	0.38	3.24e-17	1.79e-16	promoter-TSS (AO090701000204)	-969	AO090701000204	-0.0963091	0.755327	*
AO090701000193	2502	5	1821801	1822579	779	*	10.81	11.04	10.54	0.5	4.19e-11	1.42e-10	promoter-TSS (AO090701000193)	-206	AO090701000193	0.106259	0.415329	*
AO090701000190	200	5	1833576	1835438	1863	*	12.54	12.84	12.15	0.68	3.4e-43	1.45e-41	promoter-TSS (AO090701000190)	-920	AO090701000190	-1.78529	2.01957e-64	Down
AO090701000188	2811	5	1839590	1840299	710	*	10.33	10.57	10.05	0.52	1.04e-09	3.16e-09	promoter-TSS (AO090701000188)	-198	AO090701000188	0.0489957	0.806149	*
AO090701000187	6276	5	1844802	1845535	734	*	10.13	10.23	10.03	0.2	0.0227	0.0307	promoter-TSS (AO090701000187)	-121	AO090701000187	0.558918	0.00194395	*
AO090701000183	4829	5	1858995	1859343	349	*	9.61	9.79	9.42	0.37	0.000192	0.000338	promoter-TSS (AO090701000183)	-505	AO090701000183	0.756132	0.00337637	*
AO090701000173	2752	5	1877338	1878219	882	*	11.43	11.61	11.24	0.37	5.81e-10	1.8e-09	promoter-TSS (AO090701000174)	-511	AO090701000173	0.287829	0.00279248	*
AO090701000172	6456	5	1882005	1882439	435	*	9.58	9.48	9.68	-0.21	0.036	0.0474	promoter-TSS (AO090701000172)	-140	AO090701000172	-0.51015	2.00844e-05	*
AO090701000171	921	5	1885887	1886869	983	*	11.48	11.76	11.14	0.61	5.95e-24	5.5e-23	promoter-TSS (AO090701000171)	-416	AO090701000171	-1.00747	9.16032e-10	Down
AO090701000168	3929	5	1889953	1890437	485	*	10.26	10.44	10.05	0.4	2.71e-06	5.88e-06	promoter-TSS (AO090701000168)	-136	AO090701000168	-0.202828	0.0641369	*
AO090701000167	3159	5	1891224	1892002	779	*	10.42	10.63	10.17	0.46	1.97e-08	5.31e-08	promoter-TSS (AO090701000167)	-311	AO090701000167	-0.223999	0.0340912	*
AO090701000165	1737	5	1892590	1893712	1123	*	11.31	11.53	11.05	0.49	1.4e-15	6.86e-15	promoter-TSS (AO090701000165)	-892	AO090701000165	-0.336999	0.382071	*
AO090701000163	4304	5	1896961	1897467	507	*	9.76	9.96	9.52	0.43	2.11e-05	4.18e-05	promoter-TSS (AO090701000163)	24	AO090701000163	-0.0950681	0.555848	*
AO090701000158	5887	5	1907844	1908672	829	*	10.35	10.45	10.24	0.21	0.00813	0.0118	promoter-TSS (AO090701000158)	-552	AO090701000158	-5.93528	1.1953e-155	Down
AO090701000156	308	5	1915274	1918888	3615	*	13.09	13.35	12.79	0.56	3.04e-37	8.41e-36	promoter-TSS (AO090701000156)	41	AO090701000156	-1.01782	0.0151183	Down
AO090701000153	2935	5	1923167	1924291	1125	*	11.18	11.37	10.96	0.41	3.05e-09	8.84e-09	promoter-TSS (AO090701000153)	-424	AO090701000153	-0.480118	2.02456e-06	*
AO090701000148	1483	5	1942038	1943146	1109	*	12.21	12.41	11.98	0.42	1.08e-17	6.2e-17	promoter-TSS (AO090701000149)	-468	AO090701000148	-0.296063	0.0780069	*
AO090701000145	6171	5	1953664	1953959	296	*	9.09	9.23	8.93	0.3	0.017	0.0235	promoter-TSS (AO090701000145)	-232	AO090701000145	-0.207969	0.193214	*
AO090701000144	1876	5	1958878	1960413	1536	*	11.17	11.43	10.85	0.59	1.16e-14	5.26e-14	promoter-TSS (AO090701000144)	-673	AO090701000144	-0.14133	0.487709	*
AO090701000137	3190	5	1979932	1980469	538	*	9.98	10.21	9.71	0.5	2.41e-08	6.44e-08	promoter-TSS (AO090701000138)	-141	AO090701000137	-0.169743	0.150259	*
AO090701000131	1392	5	1994777	1995560	784	*	11.03	11.29	10.72	0.58	1.59e-18	9.75e-18	promoter-TSS (AO090701000131)	-59	AO090701000131	0.816126	9.62856e-19	*
AO090701000129	2812	5	1997835	1998527	693	*	11.12	11.31	10.91	0.4	1.05e-09	3.17e-09	promoter-TSS (AO090701000130)	-183	AO090701000129	1.15817	4.37911e-39	Up
AO090701000127	3848	5	2000988	2001428	441	*	10.63	10.8	10.43	0.37	1.73e-06	3.84e-06	promoter-TSS (AO090701000127)	-237	AO090701000127	-0.150196	0.47514	*
AO090701000126	742	5	2003184	2004715	1532	*	12.02	12.26	11.72	0.55	1.03e-26	1.19e-25	promoter-TSS (AO090701000126)	-786	AO090701000126	-1.07056	3.78932e-19	Down
AO090701000124	3456	5	2008808	2009401	594	*	10.35	10.56	10.1	0.47	1.29e-07	3.18e-07	promoter-TSS (AO090701000124)	-272	AO090701000124	-0.337219	0.00133233	*
AO090701000122	5490	5	2018918	2019463	546	*	10.49	10.61	10.37	0.24	0.00236	0.00366	promoter-TSS (AO090701000122)	-491	AO090701000122	0.018157	0.94006	*
AO090701000121	3083	5	2020996	2021978	983	*	11.95	12.11	11.78	0.34	1.08e-08	2.99e-08	promoter-TSS (AO090701000121)	-824	AO090701000121	-0.459213	8.01037e-05	*
AO090701000116	4664	5	2038991	2039213	223	*	8.15	7.8	8.44	-0.64	0.000101	0.000184	promoter-TSS (AO090701000116)	-282	AO090701000116	-0.649079	0.114873	*
AO090701000106	4357	5	2083533	2084107	575	*	10.01	10.19	9.81	0.38	2.5e-05	4.88e-05	promoter-TSS (AO090701000104)	-135	AO090701000106	-0.129227	0.517942	*
AO090701000102	6420	5	2087367	2087551	185	*	8.95	9.08	8.8	0.28	0.0328	0.0435	promoter-TSS (AO090701000102)	-169	AO090701000102	-0.0547217	0.774531	*
AO090701000101	5070	5	2091433	2092008	576	*	10.25	10.4	10.08	0.31	0.000516	0.000866	promoter-TSS (AO090701000101)	-124	AO090701000101	0.681823	7.78662e-10	*
AO090701000099	6077	5	2096717	2097241	525	*	10.27	10.37	10.16	0.2	0.0132	0.0184	promoter-TSS (AO090701000099)	-466	AO090701000099	-0.0597062	0.816633	*
AO090701000098	3876	5	2097730	2098441	712	*	10.62	10.78	10.42	0.36	1.99e-06	4.38e-06	promoter-TSS (AO090701000098)	-415	AO090701000098	-0.435104	0.00295698	*
AO090701000097	3898	5	2101736	2102677	942	*	11.23	11.37	11.08	0.3	2.37e-06	5.17e-06	promoter-TSS (AO090701000097)	-213	AO090701000097	0.0722712	0.772379	*
AO090701000095	1832	5	2106215	2107091	877	*	10.7	10.98	10.36	0.62	7.22e-15	3.35e-14	promoter-TSS (AO090701000095)	-72	AO090701000095	1.10648	1.76161e-26	Up
AO090701000089	3546	5	2118633	2119244	612	*	10.43	10.63	10.2	0.43	2.31e-07	5.55e-07	promoter-TSS (AO090701000089)	-5	AO090701000089	-0.242047	0.00883145	*
AO090701000086	2875	5	2128007	2129026	1020	*	11.13	11.31	10.92	0.39	1.74e-09	5.15e-09	promoter-TSS (AO090701000086)	-956	AO090701000086	-0.340996	0.0170678	*
AO090701000084	5135	5	2135075	2135707	633	*	9.93	10.08	9.76	0.32	0.000665	0.0011	promoter-TSS (AO090701000084)	-604	AO090701000084	-0.498724	0.00160505	*
AO090701000082	4633	5	2137892	2138348	457	*	9.77	9.95	9.56	0.39	9.08e-05	0.000167	promoter-TSS (AO090701000082)	-312	AO090701000082	-0.380014	0.0335782	*
AO090701000081	3346	5	2141040	2141790	751	*	11.36	11.52	11.18	0.34	6.61e-08	1.68e-07	promoter-TSS (AO090701000081)	-429	AO090701000081	1.06236	9.01413e-17	Up
AO090701000076	3816	5	2153334	2153709	376	*	10.55	10.72	10.35	0.38	1.44e-06	3.22e-06	promoter-TSS (AO090701000077)	-181	AO090701000076	-0.515781	0.0504866	*
AO090701000070	4039	5	2163728	2164416	689	*	10.09	10.3	9.84	0.46	5.27e-06	1.11e-05	promoter-TSS (AO090701000070)	-272	AO090701000070	-0.196341	0.243144	*
AO090701000066	3680	5	2175162	2176319	1158	*	10.51	10.72	10.26	0.46	5.75e-07	1.33e-06	promoter-TSS (AO090701000066)	-723	AO090701000066	-0.179401	0.094017	*
AO090701000062	4856	5	2186012	2186463	452	*	9.63	9.82	9.41	0.41	0.000217	0.000381	promoter-TSS (AO090701000062)	-149	AO090701000062	-0.437286	0.00314325	*
AO090701000060	2442	5	2189084	2189579	496	*	10.05	10.34	9.69	0.66	2.21e-11	7.69e-11	promoter-TSS (AO090701000061)	94	AO090701000060	-0.177508	0.281961	*
AO090701000057	4196	5	2196472	2197022	551	*	9.96	10.15	9.74	0.41	1.26e-05	2.55e-05	promoter-TSS (AO090701000057)	-434	AO090701000057	-0.624444	3.58994e-08	*
AO090701000055	3982	5	2202586	2203141	556	*	10.68	10.85	10.5	0.35	3.74e-06	7.99e-06	promoter-TSS (AO090701000056)	-324	AO090701000055	-0.035092	0.873824	*
AO090701000052	5448	5	2211975	2212499	525	*	9.94	10.07	9.79	0.28	0.00202	0.00316	promoter-TSS (AO090701000052)	-222	AO090701000052	0.284936	0.0715782	*
AO090701000050	2528	5	2217803	2219947	2145	*	12.95	13.1	12.78	0.32	5.95e-11	2e-10	promoter-TSS (AO090701000050)	-818	AO090701000050	1.21227	2.05654e-14	Up
AO090701000046	2620	5	2227252	2229439	2188	*	12.6	12.75	12.44	0.32	1.56e-10	5.06e-10	promoter-TSS (AO090701000046)	-759	AO090701000046	0.73788	8.55962e-12	*
AO090701000045	4702	5	2231907	2232458	552	*	10.79	10.93	10.63	0.3	0.000117	0.000212	promoter-TSS (AO090701000044)	-344	AO090701000045	-0.166999	0.627306	*
AO090701000041	3830	5	2248118	2248994	877	*	10.07	10.27	9.84	0.43	1.54e-06	3.42e-06	promoter-TSS (AO090701000041)	50	AO090701000041	-0.0686592	0.663848	*
AO090701000038	2675	5	2255335	2256889	1555	*	11.92	12.08	11.74	0.34	3e-10	9.54e-10	promoter-TSS (AO090701000037)	-660	AO090701000038	0.0721644	0.858636	*
AO090701000034	6149	5	2266852	2267644	793	*	10.79	10.87	10.7	0.18	0.0158	0.0219	promoter-TSS (AO090701000034)	-303	AO090701000034	-0.376212	0.0182883	*
AO090701000032	6287	5	2269672	2270496	825	*	10.44	10.52	10.34	0.18	0.0232	0.0314	promoter-TSS (AO090701000032)	-410	AO090701000032	0.371379	0.00440826	*
AO090701000030	6062	5	2273984	2274505	522	*	10.09	10.19	9.97	0.22	0.0125	0.0176	promoter-TSS (AO090701000030)	-217	AO090701000030	-0.766076	8.49967e-05	*
AO090701000027	2839	5	2281021	2282156	1136	*	11.54	11.71	11.34	0.36	1.35e-09	4.04e-09	promoter-TSS (AO090701000026)	-68	AO090701000027	-0.320541	0.0558948	*
AO090701000022	3780	5	2301560	2303299	1740	*	11.88	12.02	11.72	0.31	1.14e-06	2.56e-06	promoter-TSS (AO090701000022)	-863	AO090701000022	-0.106682	0.489582	*
AO090701000017	5116	5	2317230	2317688	459	*	9.63	9.8	9.43	0.37	0.000612	0.00102	promoter-TSS (AO090701000017)	-206	AO090701000017	0.277797	0.430251	*
AO090701000014	2792	5	2319839	2320931	1093	*	11.69	11.86	11.5	0.35	8.68e-10	2.65e-09	promoter-TSS (AO090701000014)	-47	AO090701000014	-0.327578	0.00429599	*
AO090701000013	2814	5	2321379	2322768	1390	*	11.77	11.94	11.58	0.35	1.07e-09	3.23e-09	promoter-TSS (AO090701000013)	-555	AO090701000013	-0.00747519	0.964612	*
AO090701000010	1272	5	2328210	2329808	1599	*	11.79	12.01	11.52	0.49	9.72e-20	6.51e-19	promoter-TSS (AO090701000011)	325	AO090701000010	-0.40947	0.00105415	*
AO090701000006	5387	5	2338503	2339371	869	*	11.75	11.85	11.64	0.2	0.00166	0.00262	promoter-TSS (AO090701000006)	-322	AO090701000006	-0.493642	0.000334635	*
AO090701000005	1715	5	2343532	2345114	1583	*	12.23	12.41	12.01	0.4	9.68e-16	4.81e-15	promoter-TSS (AO090701000005)	-870	AO090701000005	-0.41956	0.000836785	*
AO090701000001	1713	5	2353615	2354700	1086	*	10.48	10.14	10.76	-0.63	9.36e-16	4.65e-15	promoter-TSS (AO090701000001)	47	AO090701000001	0.0515686	0.897944	*
AO090673000004	5941	AP007160	7628	8867	1240	*	11.45	11.53	11.37	0.16	0.0092	0.0132	promoter-TSS (AO090673000004)	-529	AO090673000004	0.420686	0.0941495	*
AO090673000003	3086	AP007160	5710	6519	810	*	11.12	11.3	10.92	0.38	1.12e-08	3.1e-08	promoter-TSS (AO090673000002)	-145	AO090673000003	0.133191	0.614555	*
AO090672000008	3804	3	2677847	2679470	1624	*	12.4	12.52	12.28	0.24	1.33e-06	2.99e-06	promoter-TSS (AO090672000006)	-855	AO090672000008	0.0500164	0.786883	*
AO090672000004	2030	3	2674776	2675407	632	*	10.82	11.08	10.5	0.58	1.09e-13	4.57e-13	promoter-TSS (AO090672000004)	-246	AO090672000004	-0.615216	0.075473	*
AO090672000003	5889	3	2671990	2672685	696	*	10.5	10.61	10.39	0.22	0.00814	0.0118	promoter-TSS (AO090672000002)	323	AO090672000003	-0.188261	0.411309	*
AO090672000001	6016	3	2665957	2667013	1057	*	11.6	11.53	11.67	-0.15	0.0111	0.0157	promoter-TSS (AO090672000001)	-279	AO090672000001	-0.543142	0.0423807	*
AO090206000117	2041	7	2883351	2884046	696	*	10.39	10.67	10.05	0.62	1.33e-13	5.54e-13	promoter-TSS (AO090206000117)	-405	AO090206000117	0.342472	0.362566	*
AO090206000115	3430	7	2881260	2881816	557	*	10.03	10.28	9.73	0.55	1.19e-07	2.96e-07	promoter-TSS (AO090206000115)	-398	AO090206000115	0.514783	0.000515701	*
AO090206000113	3396	7	2876037	2876712	676	*	10.28	10.52	10	0.52	8.68e-08	2.18e-07	promoter-TSS (AO090206000113)	-36	AO090206000113	-0.366768	0.00869643	*
AO090206000110	3895	7	2871629	2871894	266	*	9.15	9.4	8.85	0.54	2.31e-06	5.04e-06	promoter-TSS (AO090206000111)	-194	AO090206000110	-0.462595	0.0135027	*
AO090206000109	436	7	2867889	2869450	1562	*	12.03	12.38	11.57	0.81	2.32e-33	4.53e-32	promoter-TSS (AO090206000109)	30	AO090206000109	0.0252069	0.964325	*
AO090206000108	903	7	2861366	2862380	1015	*	11.15	11.51	10.66	0.84	3.3e-24	3.11e-23	promoter-TSS (AO090206000108)	-349	AO090206000108	0.100635	0.501362	*
AO090206000093	5462	7	2827497	2827924	428	*	9.12	9.3	8.92	0.38	0.00214	0.00333	promoter-TSS (AO090206000093)	-248	AO090206000093	-0.539705	0.696247	*
AO090206000084	3900	7	2806321	2807836	1516	*	12.08	12.37	11.72	0.65	2.38e-06	5.2e-06	promoter-TSS (AO090206000084)	-928	AO090206000084	0.242912	0.0675154	*
AO090206000081	2577	7	2801073	2801757	685	*	10.56	10.81	10.25	0.56	9.44e-11	3.12e-10	promoter-TSS (AO090206000082)	-83	AO090206000081	-0.489501	0.000593589	*
AO090206000078	732	7	2789773	2791017	1245	*	11.48	11.78	11.11	0.67	6.48e-27	7.53e-26	promoter-TSS (AO090206000078)	-449	AO090206000078	-1.32464	6.16541e-34	Down
AO090206000077	927	7	2788285	2788995	711	*	11.22	11.54	10.8	0.74	7.55e-24	6.93e-23	promoter-TSS (AO090206000077)	-349	AO090206000077	-0.445206	0.000293581	*
AO090206000073	1503	7	2775334	2777304	1971	*	12.68	12.87	12.45	0.42	1.51e-17	8.56e-17	promoter-TSS (AO090206000072)	-966	AO090206000073	-0.430856	0.000335875	*
AO090206000069	6004	7	2765270	2765726	457	*	9.32	9.18	9.46	-0.28	0.0107	0.0152	promoter-TSS (AO090206000069)	-813	AO090206000069	0.944099	0.0777658	*
AO090206000067	4205	7	2759783	2760721	939	*	10.49	10.69	10.27	0.42	1.33e-05	2.69e-05	promoter-TSS (AO090206000067)	-338	AO090206000067	0.015577	0.953625	*
AO090206000065	2465	7	2755016	2755723	708	*	10.31	10.58	9.99	0.59	2.81e-11	9.7e-11	promoter-TSS (AO090206000065)	-299	AO090206000065	3.27548	0	Up
AO090206000064	5250	7	2751053	2752054	1002	*	10.38	10.5	10.24	0.27	0.00106	0.00171	promoter-TSS (AO090206000064)	-283	AO090206000064	0.836977	2.82666e-11	*
AO090206000061	4820	7	2741786	2742479	694	*	10.46	10.61	10.3	0.31	0.000184	0.000325	promoter-TSS (AO090206000061)	-526	AO090206000061	-0.0862446	0.675315	*
AO090206000058	6290	7	2728596	2728929	334	*	9.19	9.34	9.03	0.31	0.0233	0.0316	promoter-TSS (AO090206000058)	-70	AO090206000058	0.0482948	0.798384	*
AO090206000054	5902	7	2713000	2713526	527	*	10.06	10.17	9.94	0.23	0.00845	0.0122	promoter-TSS (AO090206000054)	-161	AO090206000054	-0.319458	0.0101747	*
AO090206000050	3918	7	2706877	2707702	826	*	10.69	10.86	10.5	0.37	2.59e-06	5.62e-06	promoter-TSS (AO090206000050)	-294	AO090206000050	-0.280024	0.040063	*
AO090206000048	2857	7	2700513	2701376	864	*	11.6	11.76	11.42	0.34	1.54e-09	4.57e-09	promoter-TSS (AO090206000048)	-509	AO090206000048	0.452678	0.00761287	*
AO090206000047	800	7	2697929	2699133	1205	*	11.28	11.58	10.91	0.67	1.05e-25	1.11e-24	promoter-TSS (AO090206000047)	-470	AO090206000047	-0.435109	4.20703e-07	*
AO090206000046	5069	7	2694054	2694510	457	*	9.74	9.9	9.56	0.34	0.000514	0.000863	promoter-TSS (AO090206000046)	-26	AO090206000046	0.18255	0.318278	*
AO090206000044	4885	7	2688689	2689457	769	*	10.4	10.54	10.24	0.29	0.000237	0.000413	promoter-TSS (AO090206000044)	-247	AO090206000044	0.0397302	0.930854	*
AO090206000041	5914	7	2683810	2684515	706	*	10.54	10.65	10.42	0.24	0.00869	0.0125	promoter-TSS (AO090206000041)	-108	AO090206000041	-0.303445	0.501305	*
AO090206000040	3683	7	2679498	2679989	492	*	10.63	10.8	10.44	0.37	5.96e-07	1.38e-06	promoter-TSS (AO090206000040)	-240	AO090206000040	-0.217821	0.0284931	*
AO090206000037	4049	7	2672788	2673598	811	*	11.24	11.38	11.08	0.3	5.58e-06	1.17e-05	promoter-TSS (AO090206000037)	-194	AO090206000037	-0.477729	0.000408967	*
AO090206000034	2027	7	2670279	2671466	1188	*	11.13	11.35	10.87	0.48	1.06e-13	4.46e-13	promoter-TSS (AO090206000034)	-975	AO090206000034	-0.471105	0.555499	*
AO090206000032	6194	7	2665626	2666248	623	*	10	10.11	9.89	0.23	0.0179	0.0246	promoter-TSS (AO090206000032)	-342	AO090206000032	-1.70486	9.14747e-10	Down
AO090206000030	3022	7	2660580	2661252	673	*	10.55	10.78	10.28	0.49	6.08e-09	1.71e-08	promoter-TSS (AO090206000030)	-554	AO090206000030	0.291529	0.0457385	*
AO090206000028	4001	7	2654754	2654989	236	*	9.05	9.31	8.73	0.57	4.18e-06	8.89e-06	promoter-TSS (AO090206000027)	-123	AO090206000028	0.397312	0.0107498	*
AO090206000026	4584	7	2652509	2653000	492	*	10.43	10.57	10.26	0.32	7.43e-05	0.000138	promoter-TSS (AO090206000026)	-216	AO090206000026	0.16501	0.340083	*
AO090206000025	2104	7	2648179	2648851	673	*	10.59	10.86	10.27	0.59	3.47e-13	1.41e-12	promoter-TSS (AO090206000025)	-232	AO090206000025	2.24319	1.7987e-142	Up
AO090206000022	1369	7	2639815	2640682	868	*	11.5	11.75	11.19	0.56	8.38e-19	5.21e-18	promoter-TSS (AO090206000022)	-447	AO090206000022	-0.125296	0.501204	*
AO090206000018	2581	7	2632179	2633469	1291	*	11.75	11.92	11.56	0.36	9.76e-11	3.22e-10	promoter-TSS (AO090206000019)	-479	AO090206000018	-0.24181	0.179217	*
AO090206000012	3110	7	2615155	2615699	545	*	10.49	10.7	10.25	0.46	1.37e-08	3.75e-08	promoter-TSS (AO090206000012)	-264	AO090206000012	-0.589284	3.9037e-08	*
AO090206000010	2570	7	2611441	2612412	972	*	11.36	11.56	11.12	0.44	8.67e-11	2.87e-10	promoter-TSS (AO090206000010)	-351	AO090206000010	-0.0794474	0.73256	*
AO090206000009	5545	7	2609054	2609579	526	*	9.37	9.54	9.18	0.36	0.00275	0.00422	promoter-TSS (AO090206000009)	-616	AO090206000009	-0.276389	0.694598	*
AO090206000005	5706	7	2598274	2599140	867	*	10.62	10.72	10.51	0.21	0.00465	0.00694	promoter-TSS (AO090206000005)	-206	AO090206000005	0.157299	0.433851	*
AO090206000004	6319	7	2594662	2595772	1111	*	10.67	10.76	10.58	0.18	0.0253	0.0341	promoter-TSS (AO090206000004)	-912	AO090206000004	-0.0810961	0.758026	*
AO090206000003	1833	7	2591905	2592703	799	*	11.37	11.61	11.08	0.52	7.22e-15	3.35e-14	promoter-TSS (AO090206000003)	-696	AO090206000003	-0.141704	0.447411	*
AO090206000001	2327	7	2588293	2589834	1542	*	12.67	12.84	12.48	0.36	5.81e-12	2.13e-11	promoter-TSS (AO090206000002)	458	AO090206000001	-0.214208	0.0293558	*
AO090166000123	5029	4	4883749	4884088	340	*	9.15	8.94	9.34	-0.4	0.000447	0.000757	promoter-TSS (AO090166000123)	-374	AO090166000123	1.05644	0.112147	*
AO090166000107	2307	4	4850216	4851887	1672	*	12.17	12.36	11.95	0.41	4.39e-12	1.62e-11	promoter-TSS (AO090166000107)	-953	AO090166000107	0.52111	0.551821	*
AO090166000105	6195	4	4845056	4845447	392	*	9.16	9.29	9.02	0.27	0.018	0.0248	promoter-TSS (AO090166000103)	-280	AO090166000105	#N/A	#N/A	#N/A
AO090166000098	5844	4	4826497	4827103	607	*	10.26	10.36	10.14	0.23	0.00684	0.00997	promoter-TSS (AO090166000098)	-402	AO090166000098	0.731946	0.133864	*
AO090166000096	5977	4	4823572	4824200	629	*	10.76	10.85	10.66	0.19	0.01	0.0143	promoter-TSS (AO090166000096)	-990	AO090166000096	0.194438	0.559844	*
AO090166000094	5969	4	4820011	4820596	586	*	10.65	10.74	10.55	0.19	0.00985	0.0141	promoter-TSS (AO090166000094)	-202	AO090166000094	0.0905993	0.727836	*
AO090166000078	5478	4	4779756	4780141	386	*	9.16	9.33	8.98	0.35	0.00228	0.00354	promoter-TSS (AO090166000078)	-225	AO090166000078	0.967155	0.0190596	*
AO090166000076	5059	4	4775376	4775551	176	*	8.8	9.02	8.54	0.48	0.000498	0.000839	promoter-TSS (AO090166000076)	-556	AO090166000076	1.16043	0.00101008	Up
AO090166000071	2917	4	4754948	4756560	1613	*	11.9	12.05	11.73	0.32	2.6e-09	7.58e-09	promoter-TSS (AO090166000071)	-805	AO090166000071	2.02413	6.31747e-08	Up
AO090166000065	5974	4	4737589	4737972	384	*	9.44	9.58	9.29	0.29	0.00994	0.0142	promoter-TSS (AO090166000065)	-399	AO090166000065	0.759722	0.548176	*
AO090166000064	3965	4	4733558	4734070	513	*	9.89	10.1	9.65	0.46	3.44e-06	7.39e-06	promoter-TSS (AO090166000064)	-187	AO090166000064	0.707859	0.394718	*
AO090166000062	5725	4	4728188	4729509	1322	*	10.81	10.9	10.7	0.2	0.00485	0.00722	promoter-TSS (AO090166000062)	-565	AO090166000062	0.26131	0.682812	*
AO090166000049	4441	4	4688150	4688687	538	*	10.43	10.61	10.23	0.38	4e-05	7.67e-05	promoter-TSS (AO090166000049)	-81	AO090166000049	0.122233	0.592395	*
AO090166000046	2574	4	4672780	4674293	1514	*	11.96	12.12	11.79	0.33	9.3e-11	3.07e-10	promoter-TSS (AO090166000046)	-548	AO090166000046	0.878929	4.79159e-27	*
AO090166000045	5999	4	4667058	4667662	605	*	10.67	10.77	10.56	0.21	0.0106	0.0151	promoter-TSS (AO090166000045)	-84	AO090166000045	0.218838	0.755886	*
AO090166000042	3629	4	4658484	4659229	746	*	10.95	11.11	10.77	0.34	4.24e-07	9.94e-07	promoter-TSS (AO090166000042)	-368	AO090166000042	0.879596	0.000198904	*
AO090166000035	5776	4	4647783	4648620	838	*	10.19	10.31	10.06	0.25	0.00556	0.00819	promoter-TSS (AO090166000035)	-485	AO090166000035	-0.0231265	0.958708	*
AO090166000034	2618	4	4646679	4646957	279	*	8.82	9.17	8.35	0.82	1.55e-10	5.04e-10	promoter-TSS (AO090166000034)	-577	AO090166000034	0.262346	0.601186	*
AO090166000031	5227	4	4643145	4643952	808	*	10.39	10.51	10.25	0.26	0.000956	0.00156	promoter-TSS (AO090166000031)	-276	AO090166000031	-0.13207	0.617328	*
AO090166000026	403	4	4629031	4630013	983	*	11.36	11.68	10.94	0.74	3.96e-34	8.36e-33	promoter-TSS (AO090166000026)	-537	AO090166000026	-0.736258	0.0270784	*
AO090166000024	4438	4	4624232	4624524	293	*	9.24	9.45	9	0.45	3.92e-05	7.53e-05	promoter-TSS (AO090166000024)	-192	AO090166000024	#N/A	#N/A	#N/A
AO090166000019	6262	4	4607860	4608488	629	*	11	11.08	10.93	0.15	0.022	0.0299	promoter-TSS (AO090166000019)	-334	AO090166000019	0.162588	0.911184	*
AO090166000012	4451	4	4585869	4586535	667	*	10.21	10.37	10.02	0.35	4.24e-05	8.12e-05	promoter-TSS (AO090166000012)	-226	AO090166000012	0.180748	0.890588	*
AO090138000202	5585	6	3697134	3698426	1293	*	10.74	10.85	10.63	0.22	0.00311	0.00473	promoter-TSS (AO090138000202)	-911	AO090138000202	0.415248	0.694627	*
AO090138000201	4361	6	3704647	3705727	1081	*	11.63	11.75	11.5	0.25	2.59e-05	5.06e-05	promoter-TSS (AO090138000201)	-440	AO090138000201	0.485879	0.22666	*
AO090138000194	2548	6	3725282	3725758	477	*	9.64	9.93	9.28	0.64	7.45e-11	2.49e-10	promoter-TSS (AO090138000194)	-301	AO090138000194	-0.00852971	0.993025	*
AO090138000190	1389	6	3735485	3736891	1407	*	11.86	12.08	11.61	0.47	1.47e-18	9e-18	promoter-TSS (AO090138000190)	18	AO090138000190	0.579759	0.350079	*
AO090138000188	5794	6	3741714	3742412	699	*	10.51	10.62	10.4	0.22	0.00596	0.00876	promoter-TSS (AO090138000188)	-133	AO090138000188	0.414479	0.000386948	*
AO090138000180	341	6	3753502	3754662	1161	*	11.39	11.73	10.93	0.8	5.2e-36	1.3e-34	promoter-TSS (AO090138000181)	-211	AO090138000180	3.38085	4.3869e-197	Up
AO090138000179	3572	6	3757495	3757897	403	*	9.54	9.77	9.25	0.52	2.73e-07	6.51e-07	promoter-TSS (AO090138000179)	-606	AO090138000179	0.152289	0.635861	*
AO090138000169	4318	6	3792243	3792793	551	*	9.83	10.01	9.61	0.4	2.22e-05	4.38e-05	promoter-TSS (AO090138000169)	-395	AO090138000169	-0.460249	0.589338	*
AO090138000157	616	6	3820492	3821468	977	*	11.48	11.8	11.05	0.76	4.31e-29	5.95e-28	promoter-TSS (AO090138000157)	-157	AO090138000157	1.51554	1.25023e-52	Up
AO090138000156	3341	6	3822856	3823818	963	*	10.1	10.32	9.84	0.48	6.38e-08	1.62e-07	promoter-TSS (AO090138000156)	-173	AO090138000156	0.944922	0.0842158	*
AO090138000154	4667	6	3828334	3829191	858	*	10.59	10.73	10.43	0.3	0.000102	0.000186	promoter-TSS (AO090138000154)	-333	AO090138000154	0.23571	0.804238	*
AO090138000147	2762	6	3844290	3845244	955	*	10.52	10.75	10.24	0.51	6.42e-10	1.98e-09	promoter-TSS (AO090138000147)	-525	AO090138000147	#N/A	#N/A	#N/A
AO090138000145	1796	6	3849301	3850522	1222	*	10.06	10.4	9.62	0.77	3.95e-15	1.87e-14	promoter-TSS (AO090138000145)	-761	AO090138000145	1.2131	0.3002	*
AO090138000144	6161	6	3852060	3852621	562	*	7.58	7.8	7.33	0.47	0.0167	0.0231	promoter-TSS (AO090138000144)	-187	AO090138000144	0.418729	0.635861	*
AO090138000142	2198	6	3859452	3860163	712	*	8.48	8.91	7.88	1.03	1.09e-12	4.23e-12	promoter-TSS (AO090138000142)	-588	AO090138000142	2.20715	6.95701e-18	Up
AO090138000136	6314	6	3867325	3868448	1124	*	10.02	10.3	9.66	0.63	0.0249	0.0335	promoter-TSS (AO090138000136)	-665	AO090138000136	0.0386722	0.972188	*
AO090138000134	4248	6	3879647	3880643	997	*	10.22	10.59	9.72	0.86	1.67e-05	3.34e-05	promoter-TSS (AO090138000134)	-806	AO090138000134	1.27696	0.24228	*
AO090138000133	4780	6	3892393	3893047	655	*	11.04	11.16	10.91	0.26	0.000154	0.000275	promoter-TSS (AO090138000133)	-269	AO090138000133	-0.278812	0.136842	*
AO090138000129	1549	6	3899581	3900412	832	*	10.89	11.17	10.54	0.63	3.81e-17	2.1e-16	promoter-TSS (AO090138000129)	73	AO090138000129	0.0148177	0.972188	*
AO090138000126	1448	6	3906455	3908163	1709	*	12	12.2	11.77	0.44	5.06e-18	2.98e-17	promoter-TSS (AO090138000126)	-913	AO090138000126	0.307504	0.00897435	*
AO090138000121	4614	6	3935674	3936014	341	*	9.23	9.43	8.99	0.44	8.58e-05	0.000158	promoter-TSS (AO090138000122)	-254	AO090138000121	1.04918	0.232542	*
AO090138000120	2827	6	3937234	3938469	1236	*	11.32	11.5	11.11	0.38	1.19e-09	3.58e-09	promoter-TSS (AO090138000120)	-754	AO090138000120	0.533699	0.723217	*
AO090138000119	6182	6	3942033	3942456	424	*	9.35	9.48	9.21	0.27	0.0175	0.0241	promoter-TSS (AO090138000119)	-444	AO090138000119	-1.25258	0.164942	*
AO090138000117	4497	6	3946164	3946898	735	*	10.42	10.57	10.25	0.32	5.24e-05	9.93e-05	promoter-TSS (AO090138000117)	-637	AO090138000117	0.530755	0.205066	*
AO090138000116	2322	6	3951564	3952851	1288	*	11.23	11.43	11	0.43	5.31e-12	1.95e-11	promoter-TSS (AO090138000115)	-630	AO090138000116	-0.0629804	0.969497	*
AO090138000109	4375	6	3964358	3965007	650	*	10.99	11.13	10.85	0.28	2.84e-05	5.52e-05	promoter-TSS (AO090138000109)	-657	AO090138000109	0.595705	0.635861	*
AO090138000107	4266	6	3967257	3967648	392	*	9.89	10.09	9.66	0.43	1.79e-05	3.57e-05	promoter-TSS (AO090138000107)	-574	AO090138000107	0.711507	0.391895	*
AO090138000106	3219	6	3969850	3970416	567	*	10.07	10.29	9.8	0.49	2.92e-08	7.71e-08	promoter-TSS (AO090138000106)	-452	AO090138000106	0.318604	0.119347	*
AO090138000101	5733	6	3980669	3981079	411	*	9.43	9.57	9.27	0.3	0.00498	0.00739	promoter-TSS (AO090138000101)	-241	AO090138000101	1.09837	0.00545427	Up
AO090138000100	5400	6	3983095	3984269	1175	*	10.44	10.56	10.3	0.26	0.00172	0.00271	promoter-TSS (AO090138000100)	-535	AO090138000100	3.74647	6.20612e-49	Up
AO090138000095	2254	6	3995665	3996363	699	*	10.95	11.18	10.68	0.5	2.23e-12	8.43e-12	promoter-TSS (AO090138000095)	-205	AO090138000095	1.90065	3.12441e-23	Up
AO090138t00002	601	6	3998277	3999640	1364	*	12	12.26	11.68	0.57	2.39e-29	3.39e-28	promoter-TSS (AO090138000094)	411	AO090138t00002	#N/A	#N/A	#N/A
AO090138000079	2803	6	4040343	4041085	743	*	10.82	11.03	10.57	0.45	9.45e-10	2.87e-09	promoter-TSS (AO090138000079)	-742	AO090138000079	2.31462	0.0145912	Up
AO090138000077	3033	6	4044586	4045434	849	*	10.43	10.64	10.19	0.45	6.74e-09	1.89e-08	promoter-TSS (AO090138000076)	-433	AO090138000077	3.73066	1.75979e-14	Up
AO090138000075	2865	6	4047712	4048113	402	*	9.72	9.98	9.39	0.59	1.59e-09	4.71e-09	promoter-TSS (AO090138000075)	-289	AO090138000075	1.8627	4.69887e-44	Up
AO090138000071	3846	6	4053175	4053954	780	*	11.04	11.22	10.84	0.38	1.7e-06	3.75e-06	promoter-TSS (AO090138000071)	-467	AO090138000071	2.31255	0.000518304	Up
AO090138000060	4112	6	4072054	4072409	356	*	9.54	9.77	9.27	0.5	7.84e-06	1.62e-05	promoter-TSS (AO090138000059)	-39	AO090138000060	-0.389532	0.285505	*
AO090138t00001	2633	6	4074820	4075541	722	*	10.16	10.41	9.85	0.57	1.85e-10	5.98e-10	promoter-TSS (AO090138000057)	93	AO090138t00001	#N/A	#N/A	#N/A
AO090138000056	3	6	4077430	4079572	2143	*	12.73	13.21	11.99	1.22	1.86e-108	5.28e-105	promoter-TSS (AO090138000056)	-537	AO090138000056	-0.418305	4.92414e-07	*
AO090138000055	1723	6	4082932	4083444	513	*	10.65	10.93	10.31	0.62	1.14e-15	5.62e-15	promoter-TSS (AO090138000055)	-719	AO090138000055	0.602091	0.442138	*
AO090138000053	6019	6	4085117	4085801	685	*	10.03	10.15	9.91	0.23	0.0111	0.0158	promoter-TSS (AO090138000053)	-10	AO090138000053	-0.522213	0.067004	*
AO090138000052	4833	6	4086625	4087134	510	*	10.22	10.37	10.06	0.31	0.000198	0.000349	promoter-TSS (AO090138000052)	-640	AO090138000052	-0.164534	0.799138	*
AO090138000050	815	6	4091577	4092365	789	*	10.85	11.17	10.44	0.74	1.54e-25	1.61e-24	promoter-TSS (AO090138000050)	-276	AO090138000050	-0.455542	0.398955	*
AO090138000049	3482	6	4094788	4095259	472	*	9.62	9.86	9.33	0.53	1.52e-07	3.72e-07	promoter-TSS (AO090138000049)	-104	AO090138000049	0.2413	0.818018	*
AO090138000046	5729	6	4099020	4099469	450	*	9.81	9.93	9.67	0.26	0.0049	0.00727	promoter-TSS (AO090138000046)	-204	AO090138000046	0.251996	0.624213	*
AO090138000042	2544	6	4105210	4105896	687	*	10.6	10.83	10.34	0.48	7.23e-11	2.42e-10	promoter-TSS (AO090138000042)	-311	AO090138000042	-1.68807	6.46637e-14	Down
AO090138000040	4098	6	4111422	4111870	449	*	10.49	10.66	10.3	0.36	7.38e-06	1.53e-05	promoter-TSS (AO090138000040)	-347	AO090138000040	0.308257	0.433067	*
AO090138000039	4164	6	4116122	4116584	463	*	9.78	9.98	9.56	0.41	1.02e-05	2.09e-05	promoter-TSS (AO090138000039)	-612	AO090138000039	-0.135349	0.669009	*
AO090138000035	5281	6	4123091	4123705	615	*	10.02	10.16	9.87	0.29	0.00117	0.00188	promoter-TSS (AO090138000035)	-409	AO090138000035	-0.230556	0.486774	*
AO090138000021	6277	6	4151672	4152076	405	*	9.25	9.38	9.1	0.27	0.0227	0.0308	promoter-TSS (AO090138000021)	-583	AO090138000021	-0.235854	0.551996	*
AO090138000018	5679	6	4156675	4157248	574	*	10.53	10.65	10.4	0.25	0.00426	0.00639	promoter-TSS (AO090138000018)	-359	AO090138000018	0.291175	0.730373	*
AO090138000009	2758	6	4173372	4173862	491	*	9.92	10.19	9.59	0.6	6.2e-10	1.91e-09	promoter-TSS (AO090138000009)	-216	AO090138000009	0.261529	0.858184	*
AO090124t00002	4468	5	2588072	2588609	538	*	9.52	9.73	9.27	0.46	4.61e-05	8.79e-05	promoter-TSS (AO090124t00002)	-22	AO090124t00002	#N/A	#N/A	#N/A
AO090124t00001	1342	5	2624156	2624955	800	*	10.44	10.77	10.02	0.75	4.51e-19	2.86e-18	promoter-TSS (AO090124t00001)	-46	AO090124t00001	#N/A	#N/A	#N/A
AO090124000091	1431	5	2444776	2446282	1507	*	12.24	12.45	11.99	0.46	3.65e-18	2.17e-17	promoter-TSS (AO090124000091)	-441	AO090124000091	0.166941	0.263819	*
AO090124000086	5851	5	2462506	2462830	325	*	9.51	9.65	9.36	0.29	0.00717	0.0104	promoter-TSS (AO090124000086)	-556	AO090124000086	-0.596308	0.0445987	*
AO090124000085	5878	5	2464623	2464995	373	*	10.4	10.5	10.29	0.21	0.00795	0.0115	promoter-TSS (AO090124000085)	-120	AO090124000085	-0.119678	0.375992	*
AO090124000079	3473	5	2489208	2489976	769	*	10.93	11.1	10.74	0.36	1.4e-07	3.44e-07	promoter-TSS (AO090124000079)	-152	AO090124000079	-0.276728	0.00639596	*
AO090124000075	3794	5	2497728	2498297	570	*	10.87	11.03	10.69	0.34	1.24e-06	2.78e-06	promoter-TSS (AO090124000076)	-304	AO090124000075	0.0162455	0.936837	*
AO090124000074	1232	5	2500647	2501549	903	*	12.09	12.32	11.81	0.51	4.17e-20	2.88e-19	promoter-TSS (AO090124000074)	-539	AO090124000074	-0.811275	6.97672e-23	*
AO090124000073	1642	5	2502931	2503534	604	*	10.42	10.72	10.05	0.67	3.08e-16	1.6e-15	promoter-TSS (AO090124000073)	-237	AO090124000073	-0.544829	3.0993e-06	*
AO090124t00003	1488	5	2504642	2505385	744	*	10.53	10.83	10.14	0.69	1.17e-17	6.67e-17	promoter-TSS (AO090124000072)	78	AO090124t00003	#N/A	#N/A	#N/A
AO090124000068	6463	5	2511986	2512558	573	*	9.54	9.65	9.42	0.22	0.0364	0.0479	promoter-TSS (AO090124000070)	-197	AO090124000068	0.461928	0.737498	*
AO090124000067	5101	5	2514597	2514857	261	*	8.44	8.13	8.69	-0.56	0.000574	0.000958	promoter-TSS (AO090124000067)	-405	AO090124000067	0.641532	0.471076	*
AO090124000066	4845	5	2518670	2519275	606	*	10.31	10.46	10.15	0.31	0.000207	0.000363	promoter-TSS (AO090124000066)	-130	AO090124000066	-0.261872	0.260063	*
AO090124000061	4582	5	2537622	2538388	767	*	10.87	11.01	10.72	0.29	7.34e-05	0.000136	promoter-TSS (AO090124000061)	-681	AO090124000061	0.109458	0.875369	*
AO090124000053	4694	5	2560542	2561337	796	*	10.18	10.35	9.99	0.37	0.000115	0.000209	promoter-TSS (AO090124000053)	-365	AO090124000053	-0.0343095	0.937921	*
AO090124000052	2077	5	2561826	2562942	1117	*	11.19	11.4	10.95	0.46	2.28e-13	9.35e-13	promoter-TSS (AO090124000051)	-27	AO090124000052	-0.323203	0.335602	*
AO090124000047	3847	5	2570537	2570928	392	*	10.12	10.32	9.9	0.41	1.73e-06	3.82e-06	promoter-TSS (AO090124000047)	-211	AO090124000047	1.3477	1.44359e-51	Up
AO090124000046	2472	5	2572765	2573604	840	*	11.76	11.94	11.57	0.37	2.99e-11	1.03e-10	promoter-TSS (AO090124000046)	-344	AO090124000046	-1.0163	4.07306e-11	Down
AO090124000044	2830	5	2576978	2577382	405	*	10.58	10.79	10.32	0.47	1.22e-09	3.67e-09	promoter-TSS (AO090124000044)	-154	AO090124000044	0.167034	0.804087	*
AO090124000043	4435	5	2579328	2580401	1074	*	12.71	12.82	12.59	0.24	3.88e-05	7.45e-05	promoter-TSS (AO090124000043)	-482	AO090124000043	0.412962	0.0890921	*
AO090124000015	2095	5	2645383	2646258	876	*	11.29	11.05	11.49	-0.44	2.96e-13	1.2e-12	promoter-TSS (AO090124000015)	-372	AO090124000015	-1.33094	7.57277e-20	Down
AO090124000014	4262	5	2649506	2650574	1069	*	12.38	12.48	12.27	0.21	1.75e-05	3.5e-05	promoter-TSS (AO090124000014)	-452	AO090124000014	-0.817016	9.91741e-13	*
AO090120t00007	2475	5	3507121	3507687	567	*	9.8	10.14	9.34	0.8	3.01e-11	1.04e-10	promoter-TSS (AO090120t00007)	4	AO090120t00007	#N/A	#N/A	#N/A
AO090120t00006	1060	5	3189641	3191202	1562	*	11.45	11.73	11.1	0.63	4.27e-22	3.43e-21	promoter-TSS (AO090120t00006)	-490	AO090120t00006	#N/A	#N/A	#N/A
AO090120t00004	3713	5	3173471	3174077	607	*	9.81	10.03	9.56	0.47	7.08e-07	1.62e-06	promoter-TSS (AO090120t00004)	-21	AO090120t00004	#N/A	#N/A	#N/A
AO090120000502	2118	5	4022023	4022833	811	*	10.1	10.41	9.7	0.71	3.88e-13	1.56e-12	promoter-TSS (AO090120000502)	-133	AO090120000502	-0.191604	0.211285	*
AO090120000500	2567	5	4020973	4021483	511	*	9.8	10.08	9.47	0.61	8.3e-11	2.75e-10	promoter-TSS (AO090120000500)	-89	AO090120000500	-0.248835	0.0317641	*
AO090120000499	964	5	4018770	4019500	731	*	10.42	10.77	9.96	0.81	3.18e-23	2.81e-22	promoter-TSS (AO090120000499)	-343	AO090120000499	-0.289879	0.0534038	*
AO090120000498	4117	5	4016426	4017074	649	*	10.16	10.35	9.95	0.4	8.06e-06	1.67e-05	promoter-TSS (AO090120000498)	-55	AO090120000498	0.629235	3.59223e-05	*
AO090120000494	6095	5	4012838	4013393	556	*	9.78	9.9	9.65	0.25	0.0137	0.0192	promoter-TSS (AO090120000494)	-111	AO090120000494	0.0519637	0.860492	*
AO090120000493	1513	5	4009304	4010359	1056	*	11.37	11.62	11.07	0.55	1.72e-17	9.65e-17	promoter-TSS (AO090120000493)	-371	AO090120000493	0.207952	0.0440841	*
AO090120000486	3962	5	3990718	3991286	569	*	9.87	10.07	9.63	0.45	3.4e-06	7.3e-06	promoter-TSS (AO090120000486)	-114	AO090120000486	-0.663967	1.12864e-06	*
AO090120000484	1509	5	3987306	3988048	743	*	10.59	10.88	10.24	0.64	1.63e-17	9.18e-17	promoter-TSS (AO090120000485)	-112	AO090120000484	-0.0554955	0.728046	*
AO090120000483	5187	5	3980739	3981401	663	*	10.17	10.32	10.01	0.32	0.000808	0.00133	promoter-TSS (AO090120000483)	-226	AO090120000483	-0.146834	0.619141	*
AO090120000480	5648	5	3974988	3975452	465	*	9.8	9.95	9.64	0.31	0.00382	0.00575	promoter-TSS (AO090120000480)	-124	AO090120000480	-0.519868	0.00248949	*
AO090120000479	1112	5	3971766	3973089	1324	*	12.05	12.28	11.77	0.52	1.91e-21	1.46e-20	promoter-TSS (AO090120000479)	-777	AO090120000479	-0.284651	0.0175924	*
AO090120000477	6043	5	3967666	3968068	403	*	9.38	9.52	9.24	0.28	0.0119	0.0168	promoter-TSS (AO090120000477)	-167	AO090120000477	0.359885	0.285493	*
AO090120000476	3833	5	3964424	3966299	1876	*	11.49	11.63	11.34	0.3	1.56e-06	3.45e-06	promoter-TSS (AO090120000476)	-180	AO090120000476	-0.0432711	0.806559	*
AO090120000470	1271	5	3947645	3948671	1027	*	11.09	11.39	10.71	0.68	9.22e-20	6.18e-19	promoter-TSS (AO090120000470)	-440	AO090120000470	-0.185815	0.384975	*
AO090120000469	3145	5	3944415	3945096	682	*	10.08	10.3	9.82	0.49	1.76e-08	4.76e-08	promoter-TSS (AO090120000469)	-359	AO090120000469	-0.295449	0.0175313	*
AO090120000463	4691	5	3932468	3932979	512	*	10.09	10.25	9.9	0.35	0.000114	0.000207	promoter-TSS (AO090120000463)	-373	AO090120000463	-0.544352	7.61295e-05	*
AO090120000462	5817	5	3927562	3927956	395	*	9.41	9.55	9.26	0.29	0.0065	0.00952	promoter-TSS (AO090120000462)	-699	AO090120000462	-0.00255815	0.992493	*
AO090120000440	4171	5	3859839	3860476	638	*	10.14	10.32	9.94	0.39	1.08e-05	2.2e-05	promoter-TSS (AO090120000440)	-753	AO090120000440	0.0781315	0.86449	*
AO090120000439	5182	5	3856428	3857684	1257	*	11.05	11.29	10.77	0.51	0.000798	0.00131	promoter-TSS (AO090120000439)	-503	AO090120000439	-0.302312	0.00872701	*
AO090120000437	6318	5	3854038	3854198	161	*	8.13	8.29	7.94	0.35	0.0253	0.0341	promoter-TSS (AO090120000437)	-242	AO090120000437	-0.688398	2.37033e-07	*
AO090120000436	3914	5	3852650	3853089	440	*	10.15	10.35	9.93	0.42	2.54e-06	5.53e-06	promoter-TSS (AO090120000436)	-364	AO090120000436	-0.509318	0.102245	*
AO090120000434	939	5	3848367	3850070	1704	*	12.7	12.91	12.44	0.47	1.28e-23	1.16e-22	promoter-TSS (AO090120000434)	-918	AO090120000434	0.115039	0.81316	*
AO090120000426	2443	5	3822991	3824238	1248	*	11.37	11.58	11.13	0.45	2.26e-11	7.88e-11	promoter-TSS (AO090120000426)	-585	AO090120000426	-2.11366	1.08971e-28	Down
AO090120000425	3923	5	3821736	3822410	675	*	10.11	10.31	9.88	0.42	2.69e-06	5.83e-06	promoter-TSS (AO090120000425)	-596	AO090120000425	0.236293	0.330847	*
AO090120000424	3653	5	3818743	3819446	704	*	10.59	10.77	10.39	0.38	4.87e-07	1.14e-06	promoter-TSS (AO090120000424)	-215	AO090120000424	-0.21026	0.0779355	*
AO090120000423	2906	5	3816682	3817195	514	*	10.27	10.51	9.97	0.53	2.31e-09	6.76e-09	promoter-TSS (AO090120000423)	-321	AO090120000423	0.0125406	0.97401	*
AO090120000421	5225	5	3813349	3813933	585	*	10.34	10.47	10.19	0.28	0.000953	0.00155	promoter-TSS (AO090120000421)	-187	AO090120000421	-0.10585	0.730373	*
AO090120000420	4537	5	3810861	3811968	1108	*	10.93	11.07	10.79	0.28	6.02e-05	0.000113	promoter-TSS (AO090120000420)	-710	AO090120000420	-0.179235	0.370378	*
AO090120000418	4037	5	3802707	3804086	1380	*	11.94	12.06	11.82	0.24	5.24e-06	1.11e-05	promoter-TSS (AO090120000418)	-849	AO090120000418	-1.8916	3.97919e-43	Down
AO090120000411	4431	5	3786926	3787368	443	*	9.55	9.75	9.33	0.42	3.82e-05	7.34e-05	promoter-TSS (AO090120000411)	-111	AO090120000411	0.163824	0.233755	*
AO090120000410	3821	5	3784385	3785233	849	*	10.42	10.6	10.2	0.4	1.49e-06	3.32e-06	promoter-TSS (AO090120000410)	-144	AO090120000410	0.136617	0.750397	*
AO090120000404	2689	5	3765912	3766198	287	*	9.44	9.73	9.07	0.66	3.25e-10	1.03e-09	promoter-TSS (AO090120000404)	-587	AO090120000404	-0.478996	0.000745064	*
AO090120000403	2610	5	3762762	3763990	1229	*	11.11	11.33	10.86	0.47	1.37e-10	4.48e-10	promoter-TSS (AO090120000403)	-617	AO090120000403	-0.230925	0.230655	*
AO090120000402	5510	5	3759308	3759957	650	*	10.08	10.2	9.94	0.26	0.00251	0.00388	promoter-TSS (AO090120000402)	-325	AO090120000402	-0.311184	0.0628006	*
AO090120000397	2009	5	3743668	3744461	794	*	10.77	11.03	10.47	0.56	8.35e-14	3.54e-13	promoter-TSS (AO090120000397)	-76	AO090120000397	-0.148185	0.43529	*
AO090120000396	3875	5	3738985	3740744	1760	*	11.79	11.92	11.64	0.27	1.99e-06	4.37e-06	promoter-TSS (AO090120000396)	-685	AO090120000396	3.05413	3.411e-242	Up
AO090120000393	6435	5	3728400	3728824	425	*	9.11	9.23	8.97	0.25	0.0345	0.0457	promoter-TSS (AO090120000393)	-228	AO090120000393	-0.0376216	0.900229	*
AO090120t00008	1698	5	3718266	3719089	824	*	10.77	11.05	10.42	0.62	7.98e-16	4e-15	promoter-TSS (AO090120000392)	-92	AO090120t00008	#N/A	#N/A	#N/A
AO090120000387	1358	5	3704407	3705011	605	*	9.92	10.27	9.45	0.83	6.88e-19	4.32e-18	promoter-TSS (AO090120000387)	-191	AO090120000387	-0.336474	0.0100237	*
AO090120000385	4066	5	3698104	3698729	626	*	10.54	10.7	10.36	0.34	6.19e-06	1.3e-05	promoter-TSS (AO090120000385)	-263	AO090120000385	-1.99731	8.86584e-79	Down
AO090120000384	905	5	3695107	3696113	1007	*	11	11.3	10.62	0.68	3.32e-24	3.13e-23	promoter-TSS (AO090120000384)	-345	AO090120000384	2.44861	4.70951e-72	Up
AO090120000381	6280	5	3689704	3690443	740	*	10.78	10.86	10.68	0.18	0.0229	0.0311	promoter-TSS (AO090120000381)	-368	AO090120000381	-0.415761	0.134666	*
AO090120000378	4128	5	3681666	3681944	279	*	10.17	10.35	9.97	0.38	8.69e-06	1.79e-05	promoter-TSS (AO090120000378)	-306	AO090120000378	0.400417	7.26989e-06	*
AO090120000376	3944	5	3674600	3675537	938	*	11.11	11.26	10.95	0.31	2.98e-06	6.44e-06	promoter-TSS (AO090120000376)	-191	AO090120000376	0.830935	0.000182391	*
AO090120000364	5355	5	3650997	3651464	468	*	9.85	10	9.69	0.32	0.0015	0.00238	promoter-TSS (AO090120000364)	-105	AO090120000364	0.199963	0.217171	*
AO090120000363	1205	5	3647499	3648517	1019	*	11.64	11.88	11.36	0.53	1.94e-20	1.37e-19	promoter-TSS (AO090120000361)	-402	AO090120000363	-0.651406	7.643e-09	*
AO090120000360	1452	5	3644935	3645635	701	*	10.58	10.88	10.19	0.69	5.28e-18	3.1e-17	promoter-TSS (AO090120000360)	-79	AO090120000360	-0.0405367	0.86217	*
AO090120000357	3331	5	3640413	3640942	530	*	9.88	10.11	9.6	0.51	6.02e-08	1.54e-07	promoter-TSS (AO090120000357)	-205	AO090120000357	-0.394368	0.43853	*
AO090120000355	3710	5	3632501	3633080	580	*	10.79	10.95	10.6	0.35	6.98e-07	1.6e-06	promoter-TSS (AO090120000355)	-284	AO090120000355	-0.0324259	0.909404	*
AO090120000352	1415	5	3629540	3630865	1326	*	12.15	12.35	11.92	0.43	2.89e-18	1.74e-17	promoter-TSS (AO090120000352)	-608	AO090120000352	0.112923	0.353983	*
AO090120000351	6201	5	3626601	3626873	273	*	9.01	9.15	8.86	0.29	0.0185	0.0254	promoter-TSS (AO090120000351)	-142	AO090120000351	-0.213503	0.5227	*
AO090120000350	1081	5	3622240	3623442	1203	*	11.54	11.8	11.23	0.56	7.46e-22	5.87e-21	promoter-TSS (AO090120000350)	-935	AO090120000350	-0.965174	7.12972e-27	*
AO090120000349	3958	5	3620014	3620746	733	*	10.57	10.74	10.37	0.37	3.33e-06	7.16e-06	promoter-TSS (AO090120000349)	-507	AO090120000349	-0.882983	1.77818e-17	*
AO090120000348	3251	5	3613716	3614289	574	*	9.65	9.92	9.32	0.59	3.68e-08	9.63e-08	promoter-TSS (AO090120000348)	-296	AO090120000348	-0.457606	0.00331689	*
AO090120000346	3988	5	3605345	3605875	531	*	10.6	10.76	10.41	0.35	3.8e-06	8.12e-06	promoter-TSS (AO090120000346)	-234	AO090120000346	-0.537708	1.04344e-06	*
AO090120000342	3458	5	3599601	3600364	764	*	10.24	10.45	10	0.45	1.32e-07	3.24e-07	promoter-TSS (AO090120000342)	-327	AO090120000342	-0.26759	0.334131	*
AO090120000340	139	5	3594078	3595273	1196	*	12.17	12.51	11.73	0.78	6.5e-47	3.98e-45	promoter-TSS (AO090120000340)	-846	AO090120000340	-0.294921	0.00562152	*
AO090120000338	3421	5	3586166	3586701	536	*	10.83	11	10.62	0.38	1.1e-07	2.75e-07	promoter-TSS (AO090120000338)	-622	AO090120000338	-0.407601	0.000315057	*
AO090120000337	5231	5	3582124	3582579	456	*	9.6	9.76	9.42	0.33	0.000974	0.00159	promoter-TSS (AO090120000337)	-298	AO090120000337	-0.191024	0.243136	*
AO090120000335	2592	5	3580303	3580750	448	*	9.84	10.12	9.49	0.63	1.09e-10	3.58e-10	promoter-TSS (AO090120000335)	-141	AO090120000335	-0.0772025	0.58593	*
AO090120000334	2402	5	3576546	3577499	954	*	11.35	11.54	11.13	0.42	1.34e-11	4.77e-11	promoter-TSS (AO090120000334)	-489	AO090120000334	-1.29513	8.1489e-36	Down
AO090120000331	1637	5	3569734	3570761	1028	*	11.27	11.5	10.99	0.51	2.68e-16	1.39e-15	promoter-TSS (AO090120000331)	-750	AO090120000331	0.0613693	0.840652	*
AO090120000330	5202	5	3565411	3565912	502	*	10.28	10.42	10.13	0.29	0.000848	0.00139	promoter-TSS (AO090120000330)	-359	AO090120000330	0.197602	0.213745	*
AO090120000328	1968	5	3563541	3564424	884	*	11.25	11.47	11	0.47	4.07e-14	1.76e-13	promoter-TSS (AO090120000329)	-10	AO090120000328	-0.659833	0.0522626	*
AO090120000327	5061	5	3560305	3560784	480	*	10.25	10.39	10.09	0.3	0.000502	0.000845	promoter-TSS (AO090120000327)	-863	AO090120000327	-0.0659213	0.772648	*
AO090120000325	4622	5	3556902	3557679	778	*	10.9	11.04	10.75	0.28	8.84e-05	0.000163	promoter-TSS (AO090120000325)	-119	AO090120000325	0.265459	0.0640858	*
AO090120000322	5893	5	3542268	3542714	447	*	9.45	9.58	9.3	0.27	0.00825	0.0119	promoter-TSS (AO090120000322)	-137	AO090120000322	-0.452192	0.0263402	*
AO090120000321	729	5	3532791	3533514	724	*	11.64	11.94	11.25	0.69	6.41e-27	7.48e-26	promoter-TSS (AO090120000321)	-581	AO090120000321	-0.263539	0.0501683	*
AO090120000320	3060	5	3525213	3525756	544	*	10.45	10.65	10.21	0.45	8.87e-09	2.47e-08	promoter-TSS (AO090120000320)	-334	AO090120000320	-0.137357	0.502505	*
AO090120000319	6369	5	3524138	3524433	296	*	8.92	9.05	8.78	0.27	0.0292	0.039	promoter-TSS (AO090120000319)	25	AO090120000319	0.279149	0.148614	*
AO090120000316	786	5	3518519	3519830	1312	*	11.57	11.85	11.23	0.61	5.24e-26	5.68e-25	promoter-TSS (AO090120000316)	-756	AO090120000316	-0.582558	2.74668e-07	*
AO090120000313	5125	5	3504485	3504914	430	*	9.63	9.79	9.45	0.35	0.000634	0.00105	promoter-TSS (AO090120000313)	-99	AO090120000313	-0.0315129	0.889241	*
AO090120000309	5046	5	3496722	3497730	1009	*	11.09	11.21	10.97	0.24	0.000485	0.000819	promoter-TSS (AO090120000309)	-546	AO090120000309	-0.671989	0.0723835	*
AO090120000307	618	5	3490658	3491428	771	*	10.79	11.15	10.32	0.84	4.92e-29	6.78e-28	promoter-TSS (AO090120000307)	-248	AO090120000307	-0.772249	3.41204e-18	*
AO090120000302	4160	5	3480220	3481403	1184	*	11.39	11.52	11.25	0.27	1e-05	2.05e-05	promoter-TSS (AO090120000302)	-477	AO090120000302	1.41422	4.62111e-40	Up
AO090120000299	5127	5	3466807	3468662	1856	*	12.09	12.17	12	0.17	0.00064	0.00106	promoter-TSS (AO090120000299)	-899	AO090120000299	0.289594	0.0595666	*
AO090120000298	4550	5	3445815	3446376	562	*	10.47	10.62	10.29	0.33	6.25e-05	0.000117	promoter-TSS (AO090120000298)	-339	AO090120000298	-0.267366	0.0697484	*
AO090120000294	2031	5	3436502	3437269	768	*	10.65	10.92	10.32	0.6	1.1e-13	4.63e-13	promoter-TSS (AO090120000294)	-373	AO090120000294	0.909868	1.4493e-19	*
AO090120000290	2518	5	3426508	3427065	558	*	10.12	10.4	9.77	0.63	5.27e-11	1.78e-10	promoter-TSS (AO090120000290)	-255	AO090120000290	-0.0696858	0.661265	*
AO090120000286	4890	5	3415796	3418689	2894	*	12.68	12.77	12.59	0.17	0.000245	0.000426	promoter-TSS (AO090120000286)	-891	AO090120000286	-0.300536	0.547847	*
AO090120000285	4064	5	3412347	3412964	618	*	9.73	9.94	9.5	0.44	6.08e-06	1.27e-05	promoter-TSS (AO090120000284)	340	AO090120000285	0.208352	0.409106	*
AO090120000280	6383	5	3405314	3405798	485	*	10.06	10.16	9.96	0.2	0.0304	0.0406	promoter-TSS (AO090120000280)	-191	AO090120000280	0.0520749	0.755886	*
AO090120000273	3951	5	3393359	3393869	511	*	10.09	10.28	9.87	0.41	3.1e-06	6.68e-06	promoter-TSS (AO090120000273)	-269	AO090120000273	-0.824593	5.04838e-08	*
AO090120000272	5466	5	3389084	3389803	720	*	10.83	10.93	10.72	0.21	0.00216	0.00337	promoter-TSS (AO090120000272)	-476	AO090120000272	1.56277	2.02485e-24	Up
AO090120000270	6239	5	3387184	3388041	858	*	10.33	10.44	10.22	0.22	0.0207	0.0282	promoter-TSS (AO090120000270)	-503	AO090120000270	-0.316678	0.209393	*
AO090120000268	3555	5	3384495	3385651	1157	*	11.05	11.22	10.87	0.35	2.51e-07	6.01e-07	promoter-TSS (AO090120000268)	-723	AO090120000268	-0.609037	0.000112863	*
AO090120000266	5427	5	3375005	3375396	392	*	8.82	9.01	8.6	0.41	0.00187	0.00293	promoter-TSS (AO090120000266)	-223	AO090120000266	0.481795	0.000456769	*
AO090120000264	1516	5	3372950	3374034	1085	*	11.37	11.62	11.07	0.55	1.76e-17	9.89e-17	promoter-TSS (AO090120000264)	56	AO090120000264	1.15249	1.93074e-47	Up
AO090120000261	6193	5	3368786	3369226	441	*	9.29	9.42	9.15	0.27	0.0179	0.0246	promoter-TSS (AO090120000262)	-169	AO090120000261	0.0338813	0.902723	*
AO090120000258	1973	5	3358258	3358603	346	*	10.57	10.84	10.24	0.6	4.55e-14	1.96e-13	promoter-TSS (AO090120000258)	-704	AO090120000258	0.0139957	0.951818	*
AO090120000256	674	5	3350729	3352737	2009	*	12.88	13.12	12.6	0.52	5.16e-28	6.52e-27	promoter-TSS (AO090120000256)	-703	AO090120000256	0.924958	0.000131682	*
AO090120000255	4449	5	3347247	3347649	403	*	9.7	9.9	9.48	0.43	4.19e-05	8.01e-05	promoter-TSS (AO090120000255)	-357	AO090120000255	0.379023	0.000181063	*
AO090120000249	3753	5	3331098	3331972	875	*	11.32	11.46	11.17	0.3	9.05e-07	2.05e-06	promoter-TSS (AO090120000249)	-59	AO090120000249	-0.298561	0.00231386	*
AO090120000246	4417	5	3324904	3326085	1182	*	10.83	10.97	10.66	0.31	3.55e-05	6.85e-05	promoter-TSS (AO090120000246)	-184	AO090120000246	0.917729	3.86006e-08	*
AO090120000243	3267	5	3319624	3320518	895	*	11.04	11.21	10.85	0.36	4.22e-08	1.1e-07	promoter-TSS (AO090120000243)	-237	AO090120000243	0.0696315	0.708207	*
AO090120000240	322	5	3311058	3312361	1304	*	11.93	12.24	11.55	0.69	1.39e-36	3.69e-35	promoter-TSS (AO090120000240)	-430	AO090120000240	0.362582	0.00415315	*
AO090120000239	5214	5	3307999	3308464	466	*	9.7	9.86	9.53	0.32	0.000911	0.00149	promoter-TSS (AO090120000239)	-175	AO090120000239	-0.273742	0.205264	*
AO090120000237	5976	5	3304037	3304608	572	*	10.34	10.45	10.23	0.22	0.01	0.0142	promoter-TSS (AO090120000237)	-101	AO090120000237	1.24924	0.140387	*
AO090120000231	5256	5	3282816	3283373	558	*	9.69	9.52	9.85	-0.33	0.00108	0.00175	promoter-TSS (AO090120000231)	-828	AO090120000231	0.0707364	0.964325	*
AO090120000224	3316	5	3259794	3260641	848	*	11.44	11.59	11.27	0.33	5.36e-08	1.38e-07	promoter-TSS (AO090120000223)	-240	AO090120000224	-0.0718947	0.563748	*
AO090120000221	5964	5	3256199	3257464	1266	*	11.34	11.42	11.26	0.16	0.00972	0.0139	promoter-TSS (AO090120000221)	-924	AO090120000221	0.815554	7.17481e-09	*
AO090120000219	1575	5	3242381	3243333	953	*	11.6	11.83	11.33	0.5	6.93e-17	3.74e-16	promoter-TSS (AO090120000219)	-779	AO090120000219	-0.031329	0.877973	*
AO090120000216	1620	5	3231902	3233054	1153	*	11.77	12	11.51	0.48	1.77e-16	9.28e-16	promoter-TSS (AO090120000216)	-827	AO090120000216	0.399912	0.00773498	*
AO090120000215	730	5	3227199	3228328	1130	*	11.98	12.25	11.65	0.6	6.42e-27	7.48e-26	promoter-TSS (AO090120000215)	-283	AO090120000215	0.482483	8.76662e-07	*
AO090120000207	2561	5	3207160	3207886	727	*	10.4	10.65	10.11	0.54	8.01e-11	2.66e-10	promoter-TSS (AO090120000207)	-376	AO090120000207	-0.368904	0.00872854	*
AO090120000205	3028	5	3205360	3206245	886	*	11.71	11.87	11.53	0.35	6.5e-09	1.83e-08	promoter-TSS (AO090120000205)	-592	AO090120000205	-0.278608	0.0247864	*
AO090120000203	1115	5	3196615	3198576	1962	*	12.06	12.3	11.76	0.55	2.37e-21	1.81e-20	promoter-TSS (AO090120000203)	-871	AO090120000203	-0.165065	0.595219	*
AO090120000196	4899	5	3177292	3178972	1681	*	10.52	10.65	10.36	0.29	0.000253	0.00044	promoter-TSS (AO090120000196)	-826	AO090120000196	-3.85495	0	Down
AO090120000193	4593	5	3171055	3171734	680	*	10.36	10.51	10.2	0.32	7.78e-05	0.000144	promoter-TSS (AO090120000193)	-226	AO090120000193	0.625242	6.89211e-05	*
AO090120t00003	4535	5	3156042	3156877	836	*	10.68	10.84	10.5	0.34	6e-05	0.000113	promoter-TSS (AO090120000189)	-136	AO090120t00003	#N/A	#N/A	#N/A
AO090120000186	5971	5	3152819	3153304	486	*	9.44	9.58	9.3	0.28	0.00988	0.0141	promoter-TSS (AO090120000186)	-145	AO090120000186	0.105537	0.730373	*
AO090120000183	1107	5	3144950	3146528	1579	*	12.21	12.45	11.91	0.54	1.6e-21	1.23e-20	promoter-TSS (AO090120000183)	-335	AO090120000183	-1.93385	2.33907e-08	Down
AO090120000179	4563	5	3135041	3135586	546	*	10	10.19	9.78	0.41	6.61e-05	0.000123	promoter-TSS (AO090120000180)	-171	AO090120000179	0.128513	0.245609	*
AO090120000178	4071	5	3128265	3130501	2237	*	12	12.29	11.64	0.65	6.37e-06	1.33e-05	promoter-TSS (AO090120000178)	-808	AO090120000178	-0.73025	8.08721e-14	*
AO090120000175	2900	5	3125272	3125905	634	*	10.6	10.81	10.36	0.45	2.22e-09	6.52e-09	promoter-TSS (AO090120000175)	-366	AO090120000175	0.13271	0.236865	*
AO090120000174	4937	5	3123779	3124216	438	*	10.5	10.64	10.35	0.29	0.000308	0.000531	promoter-TSS (AO090120000174)	-340	AO090120000174	0.520497	8.29814e-07	*
AO090120000173	5353	5	3122023	3122763	741	*	10.96	11.07	10.85	0.22	0.00149	0.00237	promoter-TSS (AO090120000173)	-23	AO090120000173	0.266955	0.0617611	*
AO090120000171	4397	5	3116657	3117183	527	*	9.9	10.08	9.7	0.38	3.18e-05	6.16e-05	promoter-TSS (AO090120000170)	-218	AO090120000171	-0.222829	0.531031	*
AO090120000169	1752	5	3113676	3115218	1543	*	11.62	11.85	11.35	0.51	1.61e-15	7.85e-15	promoter-TSS (AO090120000169)	-404	AO090120000169	-0.25912	0.0436501	*
AO090120000165	4242	5	3105034	3106908	1875	*	11.66	11.79	11.53	0.26	1.63e-05	3.27e-05	promoter-TSS (AO090120000166)	-341	AO090120000165	0.547282	0.0253802	*
AO090120000155	707	5	3078557	3079059	503	*	10.94	11.26	10.52	0.74	2.54e-27	3.06e-26	promoter-TSS (AO090120000155)	-220	AO090120000155	0.427106	3.25821e-06	*
AO090120000155	820	5	3077947	3078296	350	*	10.39	10.81	9.8	1.01	1.92e-25	1.99e-24	promoter-TSS (AO090120000155)	-906	AO090120000155	0.427106	3.25821e-06	*
AO090120000153	3010	5	3061232	3061808	577	*	11.08	11.3	10.82	0.49	5.6e-09	1.58e-08	promoter-TSS (AO090120000153)	-169	AO090120000153	-0.558471	2.13024e-06	*
AO090120000151	5858	5	3055557	3056756	1200	*	10.75	10.85	10.64	0.21	0.0073	0.0106	promoter-TSS (AO090120000151)	-994	AO090120000151	-0.103097	0.755886	*
AO090120000149	2306	5	3052257	3052717	461	*	10.07	10.36	9.7	0.66	4.35e-12	1.61e-11	promoter-TSS (AO090120000149)	-326	AO090120000149	0.72012	7.91178e-16	*
AO090120000145	5762	5	3038773	3039272	500	*	10.17	10.28	10.05	0.23	0.00543	0.00802	promoter-TSS (AO090120000145)	-187	AO090120000145	0.0648081	0.792585	*
AO090120000141	5331	5	3030374	3031025	652	*	9.73	9.88	9.57	0.3	0.00138	0.00221	promoter-TSS (AO090120000141)	-250	AO090120000141	0.719163	0.000112375	*
AO090120000140	4430	5	3027328	3028403	1076	*	11.33	11.46	11.19	0.27	3.8e-05	7.31e-05	promoter-TSS (AO090120000140)	-530	AO090120000140	-0.218633	0.0965292	*
AO090120000137	4786	5	3021511	3022423	913	*	10.68	10.98	10.32	0.66	0.000158	0.000281	promoter-TSS (AO090120000137)	-216	AO090120000137	-0.060257	0.704674	*
AO090120000136	3283	5	3020582	3021197	616	*	10.37	10.57	10.13	0.44	4.77e-08	1.24e-07	promoter-TSS (AO090120000136)	-217	AO090120000136	-0.434632	0.000433027	*
AO090120000135	885	5	3015905	3017264	1360	*	11.57	11.84	11.23	0.61	1.75e-24	1.69e-23	promoter-TSS (AO090120000135)	-661	AO090120000135	1.01359	1.48286e-22	Up
AO090120000133	3594	5	3014264	3015038	775	*	10.55	10.76	10.3	0.46	3.22e-07	7.64e-07	promoter-TSS (AO090120000133)	-291	AO090120000133	-0.0138085	0.937334	*
AO090120000132	2883	5	3011149	3012354	1206	*	11.61	11.77	11.43	0.34	1.92e-09	5.66e-09	promoter-TSS (AO090120000132)	-383	AO090120000132	-0.663448	1.03935e-11	*
AO090120000131	2909	5	3008670	3009233	564	*	10.18	10.41	9.89	0.52	2.38e-09	6.96e-09	promoter-TSS (AO090120000131)	-67	AO090120000131	-0.415708	2.93783e-06	*
AO090120000129	4173	5	3004992	3005693	702	*	10.98	11.12	10.82	0.3	1.08e-05	2.21e-05	promoter-TSS (AO090120000128)	-240	AO090120000129	-0.141173	0.37995	*
AO090120000125	5183	5	2993648	2994122	475	*	9.84	9.99	9.66	0.33	0.000802	0.00132	promoter-TSS (AO090120000125)	-155	AO090120000125	-0.0578111	0.730373	*
AO090120000119	4273	5	2987153	2987797	645	*	10.46	10.62	10.29	0.33	1.85e-05	3.69e-05	promoter-TSS (AO090120000119)	-237	AO090120000119	0.232756	0.527732	*
AO090120000115	1025	5	2971792	2972681	890	*	12.07	12.3	11.79	0.51	1.57e-22	1.3e-21	promoter-TSS (AO090120000115)	-857	AO090120000115	0.935812	7.8647e-20	*
AO090120000112	1069	5	2959552	2962143	2592	*	12.85	13.05	12.61	0.44	5.76e-22	4.59e-21	promoter-TSS (AO090120000112)	-984	AO090120000112	1.04751	4.38827e-33	Up
AO090120000111	2959	5	2958823	2959227	405	*	9.94	10.19	9.65	0.53	3.58e-09	1.03e-08	promoter-TSS (AO090120000111)	-323	AO090120000111	0.439522	0.0068191	*
AO090120000109	2887	5	2953048	2954626	1579	*	12.54	12.67	12.38	0.29	1.98e-09	5.84e-09	promoter-TSS (AO090120000110)	-721	AO090120000109	-0.999555	2.30205e-28	*
AO090120000105	3460	5	2942190	2942617	428	*	9.4	9.66	9.07	0.59	1.33e-07	3.26e-07	promoter-TSS (AO090120000105)	-129	AO090120000105	0.00490713	0.981593	*
AO090120000103	3177	5	2939718	2940338	621	*	10.19	10.41	9.93	0.48	2.21e-08	5.94e-08	promoter-TSS (AO090120000104)	-250	AO090120000103	-0.0985689	0.676932	*
AO090120000102	5290	5	2935153	2935724	572	*	9.62	9.44	9.77	-0.32	0.0012	0.00193	promoter-TSS (AO090120000102)	-530	AO090120000102	-1.056	0.00878021	Down
AO090120000099	5044	5	2928639	2929089	451	*	9.58	9.75	9.39	0.36	0.000483	0.000816	promoter-TSS (AO090120000100)	-93	AO090120000099	0.0912388	0.77173	*
AO090120000098	547	5	2926899	2928176	1278	*	11.73	12.03	11.37	0.66	7e-31	1.09e-29	promoter-TSS (AO090120000098)	-609	AO090120000098	1.24068	6.94462e-46	Up
AO090120000095	250	5	2914202	2915709	1508	*	12.5	12.78	12.14	0.64	1.81e-40	6.18e-39	promoter-TSS (AO090120000095)	-708	AO090120000095	0.411256	0.000234496	*
AO090120000093	2466	5	2909504	2910156	653	*	10.45	10.69	10.16	0.52	2.83e-11	9.77e-11	promoter-TSS (AO090120000093)	-175	AO090120000093	-0.332579	0.0111906	*
AO090120000090	5267	5	2905388	2905761	374	*	10.32	10.44	10.18	0.26	0.00111	0.0018	promoter-TSS (AO090120000090)	-217	AO090120000090	-0.191947	0.470639	*
AO090120000088	502	5	2901337	2902512	1176	*	11.71	12.04	11.28	0.76	8.16e-32	1.38e-30	promoter-TSS (AO090120000088)	-694	AO090120000088	-0.218652	0.075462	*
AO090120000087	4632	5	2895493	2896131	639	*	10.99	11.12	10.84	0.28	9.06e-05	0.000166	promoter-TSS (AO090120000087)	-913	AO090120000087	0.431134	0.215987	*
[truncated: 5,007 more rows]

## Sheet: AO_SM_Cluster
Chr	5'end	3'end	str	Backbone_gene_id	Gene_id	OElaeA/niaDWT_ATAC_fold(FDR<0.05)	OElaeA/niaDWT_RNAseq	Padj(OElaeA/niaDWT)	Up/Down-Regulation	dellaeA/niaWT_ATAC_fold(FDR<0.05)	dellaeA/niaWT_RNAseq	Padj(dellaeA/niaWT)	Up/Down-Regulation	Gene_description
[truncated: 621 more rows]

[truncated: 1 more sheets: AO_SM_backbone]
