# Supplementary material for: Profiling of chromatin accessibility identifies transcription factor binding sites across the genome of Aspergillus species
Source: BMC Biol. 2021 Sep 6;19:189. doi: 10.1186/s12915-021-01114-0 (PMC8419926; doi:10.1186/s12915-021-01114-0)
Supplement: Supplementary file 7 — Additional file 7: Supplementary Table S6. DNA footprints of A. niger wild-type strains and TF-deleted strains. [file 12915_2021_1114_MOESM7_ESM.xlsx]

## Sheet: CBS513_88WT_footprints
chr	start	end
AM270980	2502	2513
AM270980	2542	2569
AM270980	2751	2776
AM270980	4356	4381
AM270980	4561	4584
AM270980	4791	4821
AM270980	4885	4917
AM270980	4983	5008
AM270980	10482	10505
AM270980	10618	10641
AM270980	10699	10714
AM270980	10779	10792
AM270980	10793	10818
AM270980	10888	10911
AM270980	10970	10995
AM270980	11320	11345
AM270980	11464	11489
AM270980	11578	11597
AM270980	11655	11676
AM270980	11821	11842
AM270980	12032	12057
AM270980	21116	21141
AM270980	22437	22462
AM270980	25889	25913
AM270980	25969	25994
AM270980	30082	30110
AM270980	30259	30282
AM270980	34934	34968
AM270980	35015	35040
AM270980	35121	35134
AM270980	35194	35215
AM270980	35284	35309
AM270980	37467	37490
AM270980	37525	37553
AM270980	37645	37670
AM270980	37715	37736
AM270980	37789	37802
AM270980	37873	37898
AM270980	38052	38075
AM270980	38105	38130
AM270980	38440	38457
AM270980	38674	38699
AM270980	38744	38755
AM270980	40551	40566
AM270980	40598	40621
AM270980	40745	40762
AM270980	40821	40846
AM270980	45428	45443
AM270980	45497	45522
AM270980	52847	52872
AM270980	53000	53025
AM270980	53175	53186
AM270980	54321	54346
AM270980	54610	54640
AM270980	54670	54703
AM270980	54881	54906
AM270980	54995	55020
AM270980	59528	59551
AM270980	59729	59748
AM270980	59824	59857
AM270980	66113	66148
AM270980	66210	66235
AM270980	66279	66304
AM270980	66659	66682
AM270980	68556	68577
AM270980	68736	68759
AM270980	68790	68811
AM270980	71559	71582
AM270980	77025	77055
AM270980	77111	77130
AM270980	77252	77277
AM270980	77573	77590
AM270980	80564	80589
AM270980	80722	80752
AM270980	80933	80958
AM270980	83059	83083
AM270980	83210	83235
AM270980	83353	83378
AM270980	85956	85981
AM270980	86353	86372
AM270980	86470	86495
AM270980	86528	86549
AM270980	86599	86624
AM270980	86821	86834
AM270980	86900	86925
AM270980	91894	91917
AM270980	91975	92000
AM270980	93341	93366
AM270980	93465	93499
AM270980	93534	93557
AM270980	93998	94024
AM270980	94112	94127
AM270980	94298	94323
AM270980	94465	94490
AM270980	95670	95693
AM270980	96452	96465
AM270980	96517	96537
AM270980	96576	96601
AM270980	96788	96801
AM270980	97389	97410
AM270980	108731	108746
AM270980	110847	110870
AM270980	111159	111184
AM270980	111219	111240
AM270980	111287	111315
AM270980	112724	112745
AM270980	112842	112867
AM270980	112915	112938
AM270980	112971	112994
AM270980	117293	117316
AM270980	117357	117382
AM270980	117585	117604
AM270980	117727	117752
AM270980	117792	117803
AM270980	121501	121522
AM270980	121675	121698
AM270980	121790	121801
AM270980	123586	123616
AM270980	123781	123809
AM270980	123863	123882
AM270980	123905	123930
AM270980	123956	123981
AM270980	124017	124032
AM270980	124126	124151
AM270980	124248	124274
AM270980	128334	128351
AM270980	128500	128525
AM270980	129089	129104
AM270980	129441	129462
AM270980	129636	129659
AM270980	129781	129806
AM270980	129917	129930
AM270980	131678	131703
AM270980	131751	131781
AM270980	131790	131809
AM270980	139961	139986
AM270980	140068	140091
AM270980	140120	140141
AM270980	140191	140214
AM270980	140323	140348
AM270980	142547	142572
AM270980	144185	144208
AM270980	144317	144336
AM270980	144371	144396
AM270980	144699	144724
AM270980	144806	144831
AM270980	145132	145151
AM270980	145446	145457
AM270980	149380	149401
AM270980	149659	149684
AM270980	149772	149797
AM270980	153291	153316
AM270980	163900	163925
AM270980	164157	164176
AM270980	167953	167968
AM270980	168003	168022
AM270980	168045	168068
AM270980	168219	168238
AM270980	168274	168293
AM270980	181581	181602
AM270980	181830	181853
AM270980	181960	181988
AM270980	182033	182054
AM270980	182104	182125
AM270980	182256	182286
AM270980	182338	182363
AM270980	182546	182561
AM270980	182587	182609
AM270980	182748	182763
AM270980	182814	182839
AM270980	183004	183029
AM270980	183120	183153
AM270980	183559	183580
AM270980	183643	183668
AM270980	184750	184773
AM270980	184806	184837
AM270980	184920	184937
AM270980	185031	185054
AM270980	185093	185118
AM270980	185166	185185
AM270980	185310	185335
AM270980	185377	185400
AM270980	185449	185464
AM270980	185654	185679
AM270980	185930	185955
AM270980	185995	186012
AM270980	189480	189524
AM270980	189873	189892
AM270980	191068	191093
AM270980	206693	206718
AM270980	206876	206901
AM270980	206953	206986
AM270980	207041	207066
AM270980	207100	207125
AM270980	215643	215675
AM270980	215738	215751
AM270980	221637	221660
AM270980	221694	221720
AM270980	221764	221789
AM270980	221839	221860
AM270980	221887	221902
AM270980	224901	224922
AM270980	235239	235254
AM270980	237149	237174
AM270980	237358	237383
AM270980	237877	237900
AM270980	237919	237930
AM270980	237968	237993
AM270980	238287	238312
AM270980	238401	238420
AM270980	238523	238546
AM270980	250959	250982
AM270980	251279	251304
AM270980	251336	251361
AM270980	251478	251497
AM270980	252041	252066
AM270980	252101	252123
AM270980	253553	253580
AM270980	253619	253655
AM270980	253723	253756
AM270980	253791	253817
AM270980	253882	253903
AM270980	255742	255765
AM270980	255865	255888
AM270980	255932	255957
AM270980	256046	256079
AM270980	256114	256135
AM270980	266009	266034
AM270980	266249	266268
AM270980	274717	274740
AM270980	274843	274868
AM270980	274954	274981
AM270980	275204	275225
AM270980	275488	275513
AM270980	275796	275821
AM270980	275855	275872
AM270980	275970	275995
AM270980	277621	277646
AM270980	277654	277665
AM270980	277724	277735
AM270980	282541	282564
AM270980	282635	282650
AM270980	282728	282753
AM270980	282880	282905
AM270980	287902	287927
AM270980	288176	288201
AM270980	288265	288288
AM270980	288364	288389
AM270980	298352	298375
AM270980	298511	298536
AM270980	298610	298631
AM270980	298702	298735
AM270980	298772	298797
AM270980	298841	298866
AM270980	311121	311142
AM270980	311301	311324
AM270980	311353	311380
AM270980	331288	331310
AM270980	331415	331448
AM270980	335197	335220
AM270980	335246	335271
AM270980	335308	335333
AM270980	338354	338379
AM270980	345741	345756
AM270980	345798	345823
AM270980	345929	345954
AM270980	346011	346034
AM270980	349592	349613
AM270980	349906	349931
AM270980	349980	350005
AM270980	350099	350123
AM270980	354133	354158
AM270980	354365	354384
AM270980	354435	354450
AM270980	356293	356318
AM270980	356475	356502
AM270980	356585	356626
AM270980	356882	356907
AM270980	361274	361311
AM270980	361522	361547
AM270980	361570	361591
AM270980	361614	361639
AM270980	361697	361722
AM270980	361752	361777
AM270980	368582	368611
AM270980	368917	368938
AM270980	370622	370647
AM270980	371078	371103
AM270980	371370	371395
AM270980	371432	371457
AM270980	371515	371540
AM270980	371738	371761
AM270980	371825	371850
AM270980	371930	371949
AM270980	379318	379343
AM270980	379595	379620
AM270980	379689	379712
AM270980	379776	379801
AM270980	379880	379905
AM270980	382855	382878
AM270980	382965	382990
AM270980	383186	383211
AM270980	383378	383401
AM270980	384458	384483
AM270980	384716	384739
AM270980	384884	384909
AM270980	385121	385146
AM270980	385281	385306
AM270980	385416	385431
AM270980	385464	385479
AM270980	385538	385577
AM270980	385617	385642
AM270980	385815	385840
AM270980	385907	385928
AM270980	388845	388862
AM270980	388899	388922
AM270980	389017	389042
AM270980	390688	390703
AM270980	390831	390854
AM270980	391108	391133
AM270980	391160	391181
AM270980	394039	394064
AM270980	394096	394113
AM270980	394135	394176
AM270980	394192	394217
AM270980	396696	396707
AM270980	396785	396808
AM270980	413506	413531
AM270980	413572	413583
AM270980	414327	414352
AM270980	417306	417331
AM270980	417449	417474
AM270980	417577	417596
AM270980	417694	417717
AM270980	417728	417747
AM270980	417851	417876
AM270980	417976	418001
AM270980	418033	418056
AM270980	421414	421429
AM270980	421461	421483
AM270980	421529	421554
AM270980	421823	421848
AM270980	421871	421882
AM270980	421917	421948
AM270980	422038	422063
AM270980	422094	422119
AM270980	423453	423472
AM270980	423649	423668
AM270980	427352	427377
AM270980	427458	427481
AM270980	427503	427525
AM270980	427573	427598
AM270980	435703	435728
AM270980	435920	435935
AM270980	436180	436205
AM270980	441137	441156
AM270980	441191	441214
AM270980	441264	441287
AM270980	446081	446106
AM270980	446218	446248
AM270980	446299	446330
AM270980	446375	446394
AM270980	446413	446438
AM270980	451405	451430
AM270980	451488	451513
AM270980	451576	451601
AM270980	453699	453722
AM270980	453823	453836
AM270980	453908	453933
AM270980	453997	454022
AM270980	454144	454169
AM270980	454269	454294
AM270980	454327	454364
AM270980	454451	454476
AM270980	454516	454535
AM270980	457184	457209
AM270980	457328	457351
AM270980	457414	457437
AM270980	457543	457560
AM270980	462753	462778
AM270980	462825	462838
AM270980	465925	465946
AM270980	466150	466176
AM270980	466221	466246
AM270980	466294	466322
AM270980	466443	466458
AM270980	466497	466518
AM270980	466549	466574
AM270980	466815	466838
AM270980	468749	468774
AM270980	468826	468843
AM270980	468930	468949
AM270980	469034	469059
AM270980	469272	469297
AM270980	469350	469380
AM270980	469415	469438
AM270980	469478	469507
AM270980	469548	469579
AM270980	469741	469756
AM270980	469933	469954
AM270980	470272	470295
AM270980	470381	470406
AM270980	476927	476952
AM270980	477265	477290
AM270980	477354	477379
AM270980	491761	491786
AM270980	491826	491851
AM270980	497489	497514
AM270980	497713	497738
AM270980	497932	497957
AM270980	498026	498051
AM270980	498445	498470
AM270980	498498	498523
AM270980	504664	504692
AM270980	504733	504751
AM270980	504831	504854
AM270980	508822	508847
AM270980	509000	509027
AM270980	509076	509101
AM270980	519173	519199
AM270980	519243	519268
AM270980	521902	521923
AM270980	522105	522130
AM270980	522160	522181
AM270980	522878	522899
AM270980	525546	525571
AM270980	529233	529258
AM270980	529352	529377
AM270980	529439	529465
AM270980	532649	532672
AM270980	532733	532758
AM270980	541251	541276
AM270980	541376	541401
AM270980	541452	541473
AM270980	541507	541532
AM270980	542061	542076
AM270980	542246	542269
AM270980	545166	545185
AM270980	545234	545259
AM270980	545654	545677
AM270980	545869	545894
AM270980	546154	546177
AM270980	546222	546247
AM270980	546422	546443
AM270980	546678	546705
AM270980	546843	546866
AM270980	549363	549388
AM270980	549870	549895
AM270980	549953	549974
AM270980	550000	550017
AM270980	550194	550215
AM270980	550815	550840
AM270980	551029	551040
AM270980	551146	551169
AM270980	551253	551278
AM270980	552257	552282
AM270980	552346	552357
AM270980	552441	552466
AM270980	552527	552550
AM270980	552614	552635
AM270980	558922	558956
AM270980	558991	559017
AM270980	559341	559354
AM270980	559432	559445
AM270980	559523	559548
AM270980	559625	559646
AM270980	559809	559834
AM270980	559898	559928
AM270980	559974	559985
AM270980	560040	560063
AM270980	560170	560191
AM270980	560231	560254
AM270980	560325	560348
AM270980	560581	560606
AM270980	560920	560945
AM270980	560964	560985
AM270980	561145	561166
AM270980	567902	567917
AM270980	569801	569826
AM270980	570195	570222
AM270980	570277	570299
AM270980	570463	570489
AM270980	570543	570556
AM270980	570749	570774
AM270980	570885	570904
AM270980	571080	571105
AM270980	571159	571174
AM270980	578732	578757
AM270980	578813	578833
AM270980	578927	578953
AM270980	581681	581706
AM270980	581765	581782
AM270980	581810	581835
AM270980	584470	584495
AM270980	587773	587796
AM270980	587967	587992
AM270980	588037	588056
AM270980	596537	596562
AM270980	597675	597698
AM270980	597751	597777
AM270980	597822	597847
AM270980	597862	597881
AM270980	598067	598092
AM270980	598166	598191
AM270980	601384	601409
AM270980	601522	601547
AM270980	601715	601728
AM270980	605326	605357
AM270980	605445	605456
AM270980	605557	605580
AM270980	606543	606568
AM270980	606668	606691
AM270980	606743	606776
AM270980	606873	606894
AM270980	606960	606981
AM270980	607138	607159
AM270980	607333	607344
AM270980	607608	607633
AM270980	607685	607712
AM270980	607749	607772
AM270980	607810	607833
AM270980	608345	608366
AM270980	614095	614123
AM270980	614328	614349
AM270980	614672	614716
AM270980	620310	620329
AM270980	620481	620500
AM270980	620532	620555
AM270980	626038	626061
AM270980	626149	626172
AM270980	626307	626333
AM270980	633798	633817
AM270980	633844	633875
AM270980	634078	634103
AM270980	637876	637893
AM270980	637976	638001
AM270980	638098	638121
AM270980	638171	638196
AM270980	638303	638328
AM270980	640523	640542
AM270980	641093	641118
AM270980	644699	644711
AM270980	656996	657019
AM270980	659408	659433
AM270980	659492	659516
AM270980	659650	659675
AM270980	660055	660080
AM270980	660411	660432
AM270980	660633	660656
AM270980	660672	660685
AM270980	660783	660808
AM270980	660911	660936
AM270980	671143	671156
AM270980	671185	671206
AM270980	671333	671359
AM270980	671425	671450
AM270980	671476	671501
AM270980	676180	676199
AM270980	676398	676427
AM270980	676522	676547
AM270980	676584	676603
AM270980	676631	676650
AM270980	678518	678547
AM270980	685251	685279
AM270980	685321	685346
AM270980	685400	685425
AM270980	685483	685508
AM270980	685584	685609
AM270980	687961	687985
AM270980	688075	688100
AM270980	689935	689946
AM270980	690015	690040
AM270980	690111	690136
AM270980	694358	694383
AM270980	694430	694455
AM270980	694513	694533
AM270980	694708	694733
AM270980	701778	701803
AM270980	701855	701878
AM270980	701972	701997
AM270980	706168	706181
AM270980	706224	706245
AM270980	708999	709024
AM270980	709602	709623
AM270980	714489	714514
AM270980	716305	716328
AM270980	722178	722204
AM270980	722411	722436
AM270980	722462	722488
AM270980	722683	722708
AM270980	722762	722785
AM270980	722819	722846
AM270980	722859	722884
AM270980	722986	723014
AM270980	727427	727448
AM270980	727563	727591
AM270980	727631	727654
AM270980	727731	727756
AM270980	727792	727807
AM270980	727842	727867
AM270980	727926	727951
AM270980	733412	733437
AM270980	733539	733562
AM270980	733619	733644
AM270980	733667	733692
AM270980	733714	733728
AM270980	738283	738308
AM270980	738342	738367
AM270980	738459	738482
AM270980	738517	738540
AM270980	738591	738616
AM270980	738673	738698
AM270980	738965	738990
AM270980	739159	739172
AM270980	739283	739308
AM270980	739440	739465
AM270980	739533	739558
AM270980	739691	739716
AM270980	739879	739896
AM270980	740235	740256
AM270980	740370	740395
AM270980	745107	745128
AM270980	745138	745160
AM270980	750556	750570
AM270980	750672	750698
AM270980	751113	751138
AM270980	751356	751377
AM270980	751492	751520
AM270980	751646	751671
AM270980	751724	751756
AM270980	756302	756321
AM270980	756375	756402
AM270980	756512	756537
AM270980	766977	767000
AM270980	767082	767107
AM270980	767576	767601
AM270980	767700	767717
AM270980	767765	767792
AM270980	773342	773367
AM270980	773531	773556
AM270980	773608	773633
AM270980	773786	773811
AM270980	779850	779875
AM270980	784083	784108
AM270980	784211	784234
AM270980	787358	787383
AM270980	787435	787460
AM270980	791509	791522
AM270980	791568	791591
AM270980	791607	791620
AM270980	791648	791671
AM270980	795973	795996
AM270980	796188	796209
AM270980	796345	796368
AM270980	796410	796432
AM270980	796476	796501
AM270980	798171	798196
AM270980	798217	798242
AM270980	798296	798315
AM270980	801804	801821
AM270980	801889	801912
AM270980	801951	801962
AM270980	802022	802047
AM270980	802075	802100
AM270980	802199	802222
AM270980	802293	802316
AM270980	804293	804318
AM270980	804364	804390
AM270980	804581	804606
AM270980	805682	805707
AM270980	805807	805832
AM270980	812463	812484
AM270980	812593	812618
AM270980	812720	812743
AM270980	812801	812822
AM270980	813237	813252
AM270980	813279	813298
AM270980	813327	813348
AM270980	813387	813410
AM270980	813486	813505
AM270980	813553	813572
AM270980	813677	813704
AM270980	815443	815469
AM270980	815503	815516
AM270980	815561	815574
AM270980	817979	818007
AM270980	818111	818134
AM270980	818152	818163
AM270980	818194	818205
AM270980	818250	818275
AM270980	822255	822274
AM270980	822552	822577
AM270980	822667	822690
AM270980	822939	822964
AM270980	822999	823024
AM270980	823287	823310
AM270980	823405	823430
AM270980	823760	823785
AM270980	823797	823818
AM270980	823857	823878
AM270980	824423	824434
AM270980	824538	824563
AM270980	824598	824613
AM270980	824634	824659
AM270980	824768	824793
AM270980	824821	824846
AM270980	830539	830564
AM270980	830776	830799
AM270980	830866	830889
AM270980	836645	836660
AM270980	836691	836714
AM270980	836771	836794
AM270980	836869	836886
AM270980	836923	836948
AM270980	837165	837188
AM270980	837259	837293
AM270980	837419	837443
AM270980	837505	837541
AM270980	839568	839593
AM270980	839685	839698
AM270980	839734	839757
AM270980	843145	843162
AM270980	850276	850301
AM270980	850390	850415
AM270980	857529	857546
AM270980	857568	857579
AM270980	857614	857633
AM270980	857752	857771
AM270980	857866	857891
AM270980	859736	859755
AM270980	859822	859847
AM270980	861559	861574
AM270980	861611	861622
AM270980	861665	861690
AM270980	861882	861907
AM270980	861976	862001
AM270980	862150	862171
AM270980	868023	868044
AM270980	870516	870541
AM270980	871314	871339
AM270980	871637	871662
AM270980	871669	871682
AM270980	871706	871729
AM270980	871818	871841
AM270980	872647	872674
AM270980	872691	872710
AM270980	872746	872771
AM270980	883415	883440
AM270980	883567	883592
AM270980	883680	883705
AM270980	887745	887766
AM270980	888549	888572
AM270980	888621	888644
AM270980	888736	888770
AM270980	888947	888972
AM270980	898746	898763
AM270980	898830	898845
AM270980	906413	906436
AM270980	906531	906552
AM270980	911360	911385
AM270980	911499	911512
AM270980	915285	915308
AM270980	915344	915367
AM270980	916292	916317
AM270980	916354	916365
AM270980	916636	916655
AM270980	916752	916777
AM270980	925315	925340
AM270980	925569	925582
AM270980	925641	925666
AM270980	927483	927508
AM270980	927540	927565
AM270980	927626	927651
AM270980	935059	935080
AM270980	935959	935980
AM270980	936147	936172
AM270980	936421	936440
AM270980	943470	943489
AM270980	943543	943568
AM270980	943619	943632
AM270980	943752	943767
AM270980	944004	944022
AM270980	960748	960772
AM270980	967809	967840
AM270980	971585	971610
AM270980	971656	971677
AM270980	971711	971734
AM270980	971918	971935
AM270980	972122	972143
AM270980	976519	976536
AM270980	976583	976608
AM270980	976668	976695
AM270980	976739	976764
AM270980	976788	976811
AM270980	976840	976865
AM270980	976996	977023
AM270980	978908	978935
AM270980	978973	978987
AM270980	979022	979047
AM270980	982598	982625
AM270980	982827	982852
AM270980	990580	990591
AM270980	990629	990654
AM270980	990705	990724
AM270980	990789	990812
AM270980	990953	990978
AM270980	991052	991073
AM270980	995241	995266
AM270980	997134	997159
AM270980	997224	997239
AM270980	997272	997297
AM270980	1007313	1007332
AM270980	1010423	1010448
AM270980	1010525	1010546
AM270980	1012674	1012699
AM270980	1012851	1012888
AM270980	1012892	1012915
AM270980	1012936	1012961
AM270980	1018262	1018287
AM270980	1018327	1018355
AM270980	1027178	1027203
AM270980	1033466	1033477
AM270980	1033521	1033546
AM270980	1040557	1040580
AM270980	1040631	1040650
AM270980	1040842	1040853
AM270980	1040974	1041004
AM270980	1041102	1041127
AM270980	1041203	1041228
AM270980	1041332	1041357
AM270980	1041434	1041453
AM270980	1041545	1041560
AM270980	1048794	1048815
AM270980	1050265	1050280
AM270980	1050621	1050646
AM270980	1050686	1050713
AM270980	1050763	1050784
AM270980	1051035	1051058
AM270980	1051119	1051144
AM270980	1051177	1051202
AM270980	1051301	1051323
AM270980	1051563	1051588
AM270980	1051760	1051785
AM270980	1052134	1052153
AM270980	1052329	1052354
AM270980	1052428	1052453
AM270980	1052647	1052672
AM270980	1052721	1052744
AM270980	1052940	1052967
AM270980	1053030	1053055
AM270980	1062158	1062184
AM270980	1062961	1062980
AM270980	1063039	1063064
AM270980	1063148	1063169
AM270980	1064829	1064850
AM270980	1064933	1064952
AM270980	1064973	1064998
AM270980	1065045	1065070
AM270980	1065174	1065199
AM270980	1065239	1065256
AM270980	1065290	1065313
AM270980	1065397	1065418
AM270980	1065471	1065498
AM270980	1065912	1065937
AM270980	1066131	1066156
AM270980	1066285	1066306
AM270980	1066345	1066363
AM270980	1066387	1066404
AM270980	1066448	1066469
AM270980	1071885	1071908
AM270980	1072091	1072114
AM270980	1078307	1078320
AM270980	1078344	1078363
AM270980	1078424	1078447
AM270980	1084323	1084348
AM270980	1084747	1084772
AM270980	1084910	1084935
AM270980	1085050	1085075
AM270980	1085540	1085565
AM270980	1085630	1085655
AM270980	1085714	1085739
AM270980	1091378	1091393
AM270980	1091498	1091523
AM270980	1091613	1091636
AM270980	1097603	1097617
AM270980	1097624	1097649
AM270980	1104587	1104604
AM270980	1104723	1104748
AM270980	1105019	1105040
AM270980	1105226	1105242
AM270980	1105313	1105338
AM270980	1105495	1105520
AM270980	1105593	1105618
AM270980	1105882	1105901
AM270980	1106027	1106053
AM270980	1106354	1106379
AM270980	1106411	1106439
AM270980	1106487	1106512
AM270980	1106644	1106669
AM270980	1114683	1114708
AM270980	1114797	1114822
AM270980	1119255	1119278
AM270980	1119521	1119554
AM270980	1119607	1119632
AM270980	1119731	1119756
AM270980	1119763	1119776
AM270980	1119780	1119804
AM270980	1122043	1122068
AM270980	1122206	1122229
AM270980	1127037	1127062
AM270980	1127113	1127126
AM270980	1127173	1127192
AM270980	1127228	1127255
AM270980	1127446	1127468
AM270980	1127524	1127547
AM270980	1127653	1127666
AM270980	1127805	1127828
AM270980	1127937	1127962
AM270980	1128023	1128048
AM270980	1128092	1128113
AM270980	1128467	1128492
AM270980	1129278	1129299
AM270980	1129337	1129352
AM270980	1129484	1129511
AM270980	1129659	1129682
AM270980	1129799	1129822
AM270980	1129862	1129887
AM270980	1130324	1130349
AM270980	1130513	1130534
AM270980	1130661	1130674
AM270980	1130714	1130739
AM270980	1130925	1130948
AM270980	1131107	1131132
AM270980	1139706	1139729
AM270980	1139782	1139814
AM270980	1140073	1140098
AM270980	1145801	1145826
AM270980	1145953	1145978
AM270980	1146021	1146046
AM270980	1147492	1147515
AM270980	1147651	1147676
AM270980	1147783	1147808
AM270980	1147857	1147882
AM270980	1148097	1148122
AM270980	1148136	1148159
AM270980	1148589	1148612
AM270980	1148629	1148654
AM270980	1148749	1148774
AM270980	1150462	1150483
AM270980	1150700	1150723
AM270980	1150765	1150794
AM270980	1150884	1150909
AM270980	1151192	1151217
AM270980	1151257	1151270
AM270980	1151303	1151329
AM270980	1151478	1151499
AM270980	1151599	1151622
AM270980	1151949	1151989
AM270980	1152067	1152109
AM270980	1152116	1152129
AM270980	1153042	1153063
AM270980	1158173	1158198
AM270980	1158290	1158315
AM270980	1158372	1158397
AM270980	1159626	1159657
AM270980	1159703	1159725
AM270980	1161812	1161837
AM270980	1161893	1161914
AM270980	1161979	1162009
AM270980	1162698	1162723
AM270980	1162775	1162807
AM270980	1175625	1175650
AM270980	1175712	1175737
AM270980	1175830	1175855
AM270980	1175935	1175967
AM270980	1176040	1176063
AM270980	1176411	1176430
AM270980	1185350	1185369
AM270980	1185483	1185512
AM270980	1185609	1185632
AM270980	1185697	1185710
AM270980	1185763	1185780
AM270980	1191930	1191949
AM270980	1192192	1192209
AM270980	1192339	1192360
AM270980	1192401	1192426
AM270980	1192579	1192604
AM270980	1192808	1192838
AM270980	1192909	1192934
AM270980	1192988	1193001
AM270980	1193123	1193148
AM270980	1193205	1193222
AM270980	1193683	1193708
AM270980	1195034	1195059
AM270980	1195118	1195141
AM270980	1195216	1195231
AM270980	1196290	1196311
AM270980	1197970	1197995
AM270980	1199432	1199457
AM270980	1199553	1199578
AM270980	1202392	1202407
AM270980	1202442	1202467
AM270980	1202645	1202668
AM270980	1202734	1202747
AM270980	1202781	1202806
AM270980	1207578	1207609
AM270980	1207657	1207682
AM270980	1209250	1209269
AM270980	1209453	1209478
AM270980	1209678	1209703
AM270980	1211571	1211596
AM270980	1211631	1211650
AM270980	1211678	1211704
AM270980	1211722	1211733
AM270980	1215465	1215490
AM270980	1216880	1216905
AM270980	1217038	1217055
AM270980	1223307	1223328
AM270980	1223412	1223435
AM270980	1223819	1223832
AM270980	1223908	1223934
AM270980	1223954	1223979
AM270980	1224207	1224226
AM270980	1224248	1224278
AM270980	1224384	1224407
AM270980	1225027	1225046
AM270980	1225072	1225091
AM270980	1225362	1225383
AM270980	1225704	1225729
AM270980	1226212	1226225
AM270980	1230162	1230185
AM270980	1230216	1230235
AM270980	1230880	1230905
AM270980	1231022	1231047
AM270980	1231082	1231105
AM270980	1231192	1231217
AM270980	1231489	1231510
AM270980	1231691	1231712
AM270980	1231721	1231740
AM270980	1231784	1231809
AM270980	1232122	1232147
AM270980	1232368	1232391
AM270980	1242166	1242191
AM270980	1242914	1242939
AM270980	1260072	1260097
AM270980	1262742	1262767
AM270980	1267728	1267753
AM270980	1268032	1268057
AM270980	1268120	1268146
AM270980	1268193	1268220
AM270980	1268292	1268317
AM270980	1275024	1275041
AM270980	1275092	1275103
AM270980	1275547	1275572
AM270980	1276994	1277015
AM270980	1277297	1277310
AM270980	1277530	1277555
AM270980	1277618	1277643
AM270980	1277748	1277769
AM270980	1277861	1277890
AM270980	1277925	1277950
AM270980	1278412	1278437
AM270980	1278596	1278617
AM270980	1278678	1278693
AM270980	1283121	1283144
AM270980	1283330	1283343
AM270980	1283400	1283423
AM270980	1287986	1288009
AM270980	1288119	1288144
AM270980	1288518	1288531
AM270980	1288603	1288624
AM270980	1288705	1288738
AM270980	1288763	1288784
AM270980	1288998	1289018
AM270980	1289094	1289117
AM270980	1289520	1289545
AM270980	1289645	1289658
AM270980	1290138	1290163
AM270980	1293655	1293680
AM270980	1294341	1294366
AM270980	1294395	1294420
AM270980	1296363	1296386
AM270980	1300255	1300278
AM270980	1300388	1300414
AM270980	1300506	1300527
AM270980	1300550	1300573
AM270980	1307933	1307954
AM270980	1308053	1308083
AM270980	1309757	1309780
AM270980	1310199	1310224
AM270980	1322707	1322722
AM270980	1322987	1323012
AM270980	1323121	1323142
AM270980	1323170	1323195
AM270980	1323485	1323506
AM270980	1323539	1323564
AM270980	1323658	1323681
AM270980	1326524	1326549
AM270980	1326683	1326715
AM270980	1326781	1326806
AM270980	1331675	1331698
AM270980	1331761	1331782
AM270980	1331933	1331958
AM270980	1331972	1331991
AM270980	1332159	1332182
AM270980	1332260	1332283
AM270980	1337007	1337032
AM270980	1337284	1337295
AM270980	1337340	1337365
AM270980	1340112	1340140
AM270980	1340170	1340191
AM270980	1340208	1340233
AM270980	1340353	1340378
AM270980	1340460	1340485
AM270980	1349485	1349510
AM270980	1349588	1349613
AM270980	1349681	1349710
AM270980	1349836	1349859
AM270980	1359674	1359696
AM270980	1359731	1359754
AM270980	1359788	1359809
AM270980	1359968	1359987
AM270980	1360191	1360216
AM270980	1360334	1360360
AM270980	1360620	1360643
AM270980	1360685	1360708
AM270980	1361072	1361097
AM270980	1361189	1361214
AM270980	1361387	1361412
AM270980	1361604	1361629
AM270980	1361763	1361778
AM270980	1361791	1361812
AM270980	1361857	1361882
AM270980	1361957	1361980
AM270980	1362028	1362045
AM270980	1362109	1362130
AM270980	1368667	1368686
AM270980	1375975	1376000
AM270980	1379529	1379554
AM270980	1384569	1384594
AM270980	1384636	1384660
AM270980	1384737	1384762
AM270980	1386127	1386152
AM270980	1386266	1386289
AM270980	1387895	1387918
AM270980	1388110	1388135
AM270980	1388192	1388218
AM270980	1388288	1388332
AM270980	1388536	1388561
AM270980	1388669	1388691
AM270980	1392196	1392235
AM270980	1392270	1392295
AM270980	1392340	1392359
AM270980	1392447	1392480
AM270980	1392529	1392556
AM270980	1393943	1393979
AM270980	1394096	1394121
AM270980	1394245	1394270
AM270980	1394369	1394395
AM270980	1394475	1394494
AM270980	1394543	1394569
AM270980	1394657	1394688
AM270980	1404761	1404784
AM270980	1405027	1405052
AM270980	1410876	1410902
AM270980	1411481	1411506
AM270980	1411557	1411582
AM270980	1427441	1427462
AM270980	1427692	1427709
AM270980	1429791	1429816
AM270980	1429872	1429886
AM270980	1430014	1430042
AM270980	1430071	1430094
AM270980	1432088	1432113
AM270980	1432146	1432161
AM270980	1432179	1432223
AM270980	1432303	1432328
AM270980	1438501	1438526
AM270980	1438571	1438590
AM270980	1440160	1440185
AM270980	1440388	1440413
AM270980	1440460	1440492
AM270980	1440520	1440543
AM270980	1442887	1442900
AM270980	1448064	1448089
AM270980	1448131	1448156
AM270980	1448330	1448355
AM270980	1454752	1454775
AM270980	1454983	1455014
AM270980	1455097	1455112
AM270980	1455146	1455167
AM270980	1460243	1460266
AM270980	1460422	1460447
AM270980	1460489	1460519
AM270980	1463890	1463915
AM270980	1464055	1464080
AM270980	1466807	1466820
AM270980	1466858	1466879
AM270980	1474176	1474195
AM270980	1474362	1474387
AM270980	1474473	1474498
AM270980	1485583	1485606
AM270980	1485767	1485788
AM270980	1485814	1485837
AM270980	1485958	1485975
AM270980	1486008	1486033
AM270980	1486106	1486135
AM270980	1486285	1486308
AM270980	1486363	1486389
AM270980	1489105	1489139
AM270980	1489262	1489281
AM270980	1489710	1489733
AM270980	1489944	1489967
AM270980	1490007	1490022
AM270980	1490127	1490140
AM270980	1490183	1490208
AM270980	1490339	1490358
AM270980	1490393	1490418
AM270980	1490463	1490489
AM270980	1490521	1490544
AM270980	1490596	1490624
AM270980	1499823	1499844
AM270980	1499931	1499956
AM270980	1504168	1504194
AM270980	1506457	1506470
AM270980	1506607	1506632
AM270980	1506684	1506716
AM270980	1507060	1507090
AM270980	1510038	1510051
AM270980	1510097	1510110
AM270980	1510141	1510166
AM270980	1512116	1512142
AM270980	1512222	1512243
AM270980	1517803	1517828
AM270980	1517880	1517909
AM270980	1521265	1521286
AM270980	1521431	1521452
AM270980	1521482	1521499
AM270980	1524369	1524394
AM270980	1524453	1524466
AM270980	1524498	1524531
AM270980	1524566	1524591
AM270980	1527467	1527481
AM270980	1534894	1534919
AM270980	1535012	1535035
AM270980	1543378	1543395
AM270980	1543441	1543464
AM270980	1543550	1543575
AM270980	1543691	1543708
AM270980	1543733	1543759
AM270980	1543814	1543851
AM270980	1544573	1544598
AM270980	1544657	1544682
AM270980	1544861	1544886
AM270980	1552166	1552196
AM270980	1553039	1553062
AM270980	1564176	1564199
AM270980	1564247	1564272
AM270980	1564328	1564351
AM270980	1564386	1564421
AM270980	1566184	1566210
AM270980	1566260	1566286
AM270980	1568225	1568244
AM270980	1568388	1568414
AM270980	1570235	1570260
AM270980	1570347	1570372
AM270980	1580879	1580902
AM270980	1580961	1581000
AM270980	1582523	1582548
AM270980	1582610	1582635
AM270980	1582762	1582787
AM270980	1591957	1591982
AM270980	1617471	1617494
AM270980	1617531	1617556
AM270980	1617563	1617582
AM270980	1617706	1617727
AM270980	1620163	1620184
AM270980	1620284	1620309
AM270980	1633781	1633806
AM270980	1633956	1633982
AM270980	1634030	1634051
AM270980	1634085	1634110
AM270980	1634204	1634229
AM270980	1646221	1646234
AM270980	1646343	1646368
AM270980	1646502	1646523
AM270980	1646563	1646586
AM270980	1647453	1647468
AM270980	1647550	1647576
AM270980	1647826	1647849
AM270980	1647885	1647912
AM270980	1650292	1650315
AM270980	1650364	1650389
AM270980	1650490	1650511
AM270980	1650582	1650607
AM270980	1650721	1650746
AM270980	1650794	1650805
AM270980	1650911	1650928
AM270980	1651090	1651111
AM270980	1653167	1653186
AM270980	1653212	1653237
AM270980	1653280	1653299
AM270980	1653409	1653430
AM270980	1653591	1653625
AM270980	1653671	1653699
AM270980	1653921	1653946
AM270980	1654706	1654731
AM270980	1654866	1654889
AM270980	1655629	1655654
AM270980	1655689	1655700
AM270980	1655735	1655748
AM270980	1660180	1660205
AM270980	1660238	1660259
AM270980	1667818	1667843
AM270980	1670346	1670371
AM270980	1677058	1677083
AM270980	1677123	1677148
AM270980	1677291	1677314
AM270980	1680880	1680905
AM270980	1680971	1680996
AM270980	1685932	1685954
AM270980	1690468	1690489
AM270980	1690545	1690570
AM270980	1693101	1693120
AM270980	1693151	1693188
AM270980	1693221	1693236
AM270980	1696268	1696293
AM270980	1700285	1700304
AM270980	1700332	1700357
AM270980	1700482	1700496
AM270980	1700816	1700833
AM270980	1700960	1700981
AM270980	1706000	1706011
AM270980	1706033	1706058
AM270980	1707555	1707580
AM270980	1707654	1707669
AM270980	1707682	1707708
AM270980	1710180	1710191
AM270980	1710308	1710331
AM270980	1710371	1710402
AM270980	1712828	1712853
AM270980	1712903	1712932
AM270980	1715351	1715379
AM270980	1718988	1719013
AM270980	1719380	1719405
AM270980	1719452	1719475
AM270980	1720029	1720054
AM270980	1725625	1725650
AM270980	1725868	1725885
AM270980	1725900	1725913
AM270980	1726006	1726026
AM270980	1726063	1726088
AM270980	1729624	1729649
AM270980	1729683	1729700
AM270980	1737241	1737266
AM270980	1737321	1737343
AM270980	1743977	1744002
AM270980	1750494	1750515
AM270980	1750545	1750570
AM270980	1750852	1750877
AM270980	1750925	1750944
AM270980	1751002	1751023
AM270980	1751171	1751194
AM270980	1751229	1751258
AM270980	1758414	1758437
AM270980	1758561	1758586
AM270980	1758626	1758651
AM270980	1758715	1758740
AM270980	1766225	1766250
AM270980	1766481	1766506
AM270980	1766538	1766553
AM270980	1766588	1766613
AM270980	1768805	1768830
AM270980	1768884	1768899
AM270980	1774291	1774314
AM270980	1782912	1782935
AM270980	1782969	1782994
AM270980	1787199	1787222
AM270980	1787232	1787253
AM270980	1787599	1787624
AM270980	1787667	1787692
AM270980	1788023	1788048
AM270980	1791501	1791534
AM270980	1791649	1791662
AM270980	1791741	1791752
AM270980	1791917	1791938
AM270980	1791973	1791998
AM270980	1792041	1792064
AM270980	1792121	1792144
AM270980	1792248	1792271
AM270980	1796954	1796981
AM270980	1797038	1797061
AM270980	1797100	1797119
AM270980	1801821	1801842
AM270980	1801903	1801924
AM270980	1801943	1801962
AM270980	1801996	1802015
AM270980	1812483	1812512
AM270980	1816451	1816476
AM270980	1821421	1821436
AM270980	1821477	1821501
AM270980	1825653	1825678
AM270980	1825751	1825776
AM270980	1825853	1825878
AM270980	1825909	1825934
AM270980	1825981	1826000
AM270980	1826056	1826081
AM270980	1826271	1826296
AM270980	1826382	1826407
AM270980	1826672	1826697
AM270980	1826743	1826760
AM270980	1826850	1826871
AM270980	1826951	1826976
AM270980	1827020	1827043
AM270980	1827151	1827170
AM270980	1827224	1827249
AM270980	1827519	1827542
AM270980	1827718	1827741
AM270980	1827776	1827801
AM270980	1828988	1829011
AM270980	1829119	1829144
AM270980	1829243	1829281
AM270980	1829457	1829472
AM270980	1829523	1829548
AM270980	1832318	1832343
AM270980	1832436	1832461
AM270980	1832551	1832576
AM270980	1832639	1832669
AM270980	1832757	1832782
AM270980	1832820	1832845
AM270980	1832977	1833002
AM270980	1833045	1833058
AM270980	1833132	1833144
AM270980	1833179	1833200
AM270980	1833398	1833423
AM270980	1834758	1834783
AM270980	1842894	1842919
AM270980	1843019	1843042
AM270980	1843080	1843095
AM270980	1847581	1847611
AM270980	1847851	1847876
AM270980	1848223	1848248
AM270980	1848430	1848443
AM270980	1848471	1848493
AM270980	1848525	1848544
AM270980	1848777	1848802
AM270980	1848908	1848933
AM270980	1848993	1849008
AM270980	1849027	1849046
AM270980	1849116	1849129
AM270980	1849168	1849193
AM270980	1849230	1849255
AM270980	1849295	1849318
AM270980	1849679	1849702
AM270980	1849715	1849734
AM270980	1849769	1849788
AM270980	1849830	1849855
AM270980	1849886	1849911
AM270980	1849946	1849979
AM270980	1850050	1850073
AM270980	1850113	1850136
AM270980	1850298	1850322
AM270980	1850360	1850387
AM270980	1850487	1850498
AM270980	1851048	1851073
AM270980	1851368	1851391
AM270980	1851626	1851651
AM270980	1851699	1851724
AM270980	1851886	1851911
AM270980	1851972	1851991
AM270980	1852055	1852068
AM270980	1852098	1852113
AM270980	1856795	1856822
AM270980	1856927	1856961
AM270980	1856995	1857016
AM270980	1857021	1857047
AM270980	1857110	1857135
AM270980	1857158	1857177
AM270980	1857326	1857354
AM270980	1857500	1857525
AM270980	1857610	1857639
AM270980	1857868	1857889
AM270980	1857941	1857964
AM270980	1858072	1858085
AM270980	1858245	1858272
AM270980	1858312	1858337
AM270980	1858379	1858402
AM270980	1858447	1858468
AM270980	1858524	1858549
AM270980	1858633	1858646
AM270980	1868777	1868798
AM270980	1868829	1868846
AM270980	1872148	1872173
AM270980	1872313	1872337
AM270980	1872373	1872398
AM270980	1872431	1872456
AM270980	1872594	1872607
AM270980	1872723	1872746
AM270980	1875896	1875921
AM270980	1875955	1875972
AM270980	1876007	1876026
AM270980	1877891	1877916
AM270980	1878054	1878082
AM270980	1878219	1878230
AM270980	1878276	1878297
AM270980	1878911	1878934
AM270980	1878985	1879011
AM270980	1879166	1879177
AM270980	1879240	1879266
AM270980	1879337	1879362
AM270980	1879438	1879461
AM270980	1879563	1879584
AM270980	1879638	1879656
AM270980	1881521	1881540
AM270980	1881592	1881617
AM270980	1887350	1887375
AM270980	1887712	1887733
AM270980	1887836	1887851
AM270980	1887894	1887921
AM270980	1887975	1887994
AM270980	1888019	1888042
AM270980	1888191	1888214
AM270980	1888258	1888283
AM270980	1888418	1888441
AM270980	1888472	1888494
AM270980	1890548	1890565
AM270980	1890573	1890590
AM270980	1890654	1890677
AM270980	1890750	1890767
AM270980	1896158	1896172
AM270980	1896450	1896471
AM270980	1900070	1900091
AM270980	1900134	1900157
AM270980	1900192	1900209
AM270980	1900278	1900303
AM270980	1900569	1900582
AM270980	1901086	1901111
AM270980	1901640	1901659
AM270980	1901729	1901754
AM270980	1901839	1901870
AM270980	1913584	1913605
AM270980	1913708	1913731
AM270980	1919811	1919842
AM270980	1919877	1919902
AM270980	1920025	1920063
AM270980	1920138	1920157
AM270980	1920353	1920370
AM270980	1920555	1920580
AM270980	1924500	1924519
AM270980	1924589	1924602
AM270980	1924608	1924633
AM270980	1924711	1924736
AM270980	1924840	1924862
AM270980	1937189	1937215
AM270980	1937776	1937799
AM270980	1941782	1941808
AM270980	1941847	1941874
AM270980	1949807	1949832
AM270980	1949867	1949882
AM270980	1951078	1951099
AM270980	1951140	1951159
AM270980	1951249	1951278
AM270980	1954600	1954625
AM270980	1954897	1954922
AM270980	1957351	1957376
AM270980	1957441	1957472
AM270980	1957500	1957535
AM270980	1957601	1957622
AM270980	1957653	1957679
AM270980	1957803	1957828
AM270980	1957962	1957974
AM270980	1958146	1958173
AM270980	1958266	1958291
AM270980	1958484	1958509
AM270980	1958788	1958811
AM270980	1958954	1958977
AM270980	1959091	1959102
AM270980	1959217	1959240
AM270980	1959279	1959302
AM270980	1959336	1959353
AM270980	1959610	1959635
AM270980	1959866	1959889
AM270980	1959924	1959950
AM270980	1964445	1964467
AM270980	1964701	1964726
AM270980	1964775	1964800
AM270980	1964968	1964985
AM270980	1965275	1965305
AM270980	1965571	1965595
AM270980	1972127	1972142
AM270980	1972185	1972209
AM270980	1975377	1975408
AM270980	1976965	1976990
AM270980	1977364	1977385
AM270980	1980004	1980029
AM270980	1980217	1980228
AM270980	1980329	1980350
AM270980	1980447	1980470
AM270980	1984158	1984173
AM270980	1984217	1984238
AM270980	1984360	1984383
AM270980	1984421	1984446
AM270980	1984682	1984703
AM270980	1988486	1988509
AM270980	1988575	1988590
AM270980	1993311	1993331
AM270980	1993527	1993564
AM270980	1993711	1993736
AM270980	1993994	1994019
AM270980	1994319	1994344
AM270980	1994934	1994955
AM270980	1995000	1995025
AM270980	1995063	1995086
AM270980	1995186	1995199
AM270980	1995243	1995264
AM270980	1995281	1995296
AM270980	1995369	1995388
AM270980	1995868	1995881
AM270980	1995928	1995953
AM270980	1995995	1996018
AM270980	1996214	1996237
AM270980	1996481	1996504
AM270980	1996556	1996577
AM270980	1996646	1996678
AM270980	2001367	2001382
AM270980	2001471	2001496
AM270980	2001558	2001602
AM270980	2001688	2001723
AM270980	2001782	2001807
AM270980	2004498	2004523
AM270980	2007361	2007378
AM270980	2007485	2007510
AM270980	2007613	2007643
AM270980	2013159	2013180
AM270980	2013224	2013249
AM270980	2013317	2013342
AM270980	2013374	2013385
AM270980	2013789	2013812
AM270980	2015239	2015260
AM270980	2015361	2015400
AM270980	2015437	2015471
AM270980	2015560	2015591
AM270980	2015755	2015778
AM270980	2015815	2015837
AM270980	2015877	2015896
AM270980	2021444	2021467
AM270980	2027611	2027632
AM270980	2027777	2027798
AM270980	2027918	2027943
AM270980	2027977	2027998
AM270980	2028195	2028223
AM270980	2030239	2030264
AM270980	2030342	2030361
AM270980	2030394	2030405
AM270980	2030433	2030453
AM270980	2030466	2030489
AM270980	2030742	2030765
AM270980	2035491	2035516
AM270980	2035622	2035662
AM270980	2035726	2035751
AM270980	2040335	2040362
AM270980	2040424	2040449
AM270980	2040523	2040548
AM270980	2040632	2040676
AM270980	2040709	2040738
AM270980	2040775	2040798
AM270980	2053450	2053475
AM270980	2053559	2053584
AM270980	2066340	2066365
AM270980	2066412	2066437
AM270980	2066493	2066518
AM270980	2077194	2077207
AM270980	2077439	2077462
AM270980	2077792	2077815
AM270980	2078394	2078419
AM270980	2078490	2078512
AM270980	2080440	2080453
AM270980	2080566	2080589
AM270980	2080632	2080655
AM270980	2080940	2080965
AM270980	2084679	2084704
AM270980	2084797	2084822
AM270980	2084900	2084925
AM270980	2085031	2085054
AM270980	2085097	2085124
AM270980	2085345	2085366
AM270980	2085439	2085467
AM270980	2085617	2085642
AM270980	2090855	2090872
AM270980	2091490	2091507
AM270980	2091996	2092021
AM270980	2092057	2092078
AM270980	2092145	2092166
AM270980	2092578	2092603
AM270980	2092670	2092703
AM270980	2092732	2092751
AM270980	2092789	2092814
AM270980	2092875	2092888
AM270980	2092959	2092987
AM270980	2093039	2093072
AM270980	2093175	2093198
AM270980	2093350	2093365
AM270980	2093426	2093451
AM270980	2093527	2093550
AM270980	2093689	2093710
AM270980	2093744	2093757
AM270980	2093876	2093910
AM270980	2093937	2093962
AM270980	2094641	2094662
AM270980	2094800	2094822
AM270980	2094845	2094868
AM270980	2095639	2095664
AM270980	2095817	2095842
AM270980	2095999	2096018
AM270980	2104956	2104977
AM270980	2105081	2105106
AM270980	2106659	2106682
AM270980	2113078	2113103
AM270980	2113336	2113363
AM270980	2113422	2113447
AM270980	2113589	2113610
AM270980	2113747	2113779
AM270980	2113815	2113840
AM270980	2113895	2113910
AM270980	2114096	2114121
AM270980	2114202	2114217
AM270980	2114266	2114287
AM270980	2114337	2114362
AM270980	2114485	2114508
AM270980	2114557	2114576
AM270980	2114676	2114701
AM270980	2115250	2115273
AM270980	2115308	2115325
AM270980	2115344	2115369
AM270980	2116843	2116868
AM270980	2117048	2117065
AM270980	2117115	2117140
AM270980	2117197	2117220
AM270980	2117328	2117349
AM270980	2117536	2117561
AM270980	2117648	2117669
AM270980	2117736	2117747
AM270980	2117775	2117798
AM270980	2117903	2117926
AM270980	2120079	2120102
AM270980	2120137	2120154
AM270980	2120293	2120316
AM270980	2120351	2120373
AM270980	2120478	2120493
AM270980	2120560	2120585
AM270980	2120668	2120697
AM270980	2120732	2120755
AM270980	2120791	2120816
AM270980	2126188	2126213
AM270980	2126264	2126287
AM270980	2126373	2126402
AM270980	2126495	2126520
AM270980	2131167	2131197
AM270980	2132019	2132038
AM270980	2132252	2132279
AM270980	2132374	2132393
AM270980	2132406	2132419
AM270980	2132465	2132488
AM270980	2132582	2132605
AM270980	2132774	2132799
AM270980	2133032	2133060
AM270980	2133283	2133308
AM270980	2134923	2134948
AM270980	2135188	2135215
AM270980	2135318	2135343
AM270980	2141553	2141566
AM270980	2141620	2141641
AM270980	2141766	2141798
AM270980	2141833	2141858
AM270980	2141923	2141948
AM270980	2142305	2142324
AM270980	2142629	2142665
AM270980	2142822	2142845
AM270980	2155195	2155236
AM270980	2155335	2155360
AM270980	2155470	2155488
AM270980	2155553	2155574
AM270980	2155607	2155628
AM270980	2155966	2155991
AM270980	2156439	2156466
AM270980	2156515	2156538
AM270980	2156589	2156619
AM270980	2156655	2156676
AM270980	2156747	2156772
AM270980	2156851	2156872
AM270980	2156935	2156967
AM270980	2157239	2157262
AM270980	2157355	2157380
AM270980	2162646	2162678
AM270980	2162715	2162734
AM270980	2163088	2163111
AM270980	2163292	2163315
AM270980	2163375	2163388
AM270980	2163456	2163475
AM270980	2163509	2163532
AM270980	2163676	2163700
AM270980	2163782	2163807
AM270980	2163908	2163933
AM270980	2163985	2164008
AM270980	2164104	2164125
AM270980	2164434	2164450
AM270980	2164471	2164486
AM270980	2164501	2164519
AM270980	2164580	2164601
AM270980	2164658	2164683
AM270980	2164741	2164762
AM270980	2164861	2164880
AM270980	2164908	2164931
AM270980	2165014	2165039
AM270980	2165086	2165109
AM270980	2165142	2165161
AM270980	2165201	2165212
AM270980	2165243	2165268
AM270980	2165304	2165329
AM270980	2165378	2165411
AM270980	2165440	2165463
AM270980	2165548	2165573
AM270980	2173428	2173453
AM270980	2173490	2173510
AM270980	2173582	2173603
AM270980	2173740	2173755
AM270980	2173989	2174014
AM270980	2174088	2174109
AM270980	2174153	2174182
AM270980	2174234	2174263
AM270980	2174409	2174424
AM270980	2193737	2193762
AM270980	2193800	2193825
AM270980	2193878	2193903
AM270980	2199908	2199933
AM270980	2202084	2202107
AM270980	2214129	2214146
AM270980	2214181	2214202
AM270980	2214264	2214289
AM270980	2214338	2214359
AM270980	2214395	2214425
AM270980	2214513	2214538
AM270980	2216735	2216760
AM270980	2217672	2217698
AM270980	2217779	2217806
AM270980	2217867	2217892
AM270980	2217977	2217990
AM270980	2218031	2218048
AM270980	2218119	2218144
AM270980	2218184	2218209
AM270980	2221584	2221603
AM270980	2221632	2221647
AM270980	2221688	2221714
AM270980	2221763	2221788
AM270980	2221851	2221876
AM270980	2221910	2221927
AM270980	2222110	2222135
AM270980	2222169	2222192
AM270980	2227156	2227191
AM270980	2230689	2230714
AM270980	2230739	2230758
AM270980	2244670	2244695
AM270980	2244824	2244853
AM270980	2249904	2249923
AM270980	2249965	2249988
AM270980	2250073	2250092
AM270980	2250260	2250273
AM270980	2251080	2251105
AM270980	2254554	2254579
AM270980	2257922	2257947
AM270980	2257974	2257997
AM270980	2258044	2258065
AM270980	2258422	2258447
AM270980	2258556	2258577
AM270980	2258995	2259020
AM270980	2264654	2264679
AM270980	2264740	2264751
AM270980	2264930	2264949
AM270980	2264999	2265024
AM270980	2265079	2265104
AM270980	2265186	2265209
AM270980	2265250	2265263
AM270980	2265831	2265852
AM270980	2265933	2265956
AM270980	2266190	2266217
AM270980	2266324	2266339
AM270980	2267865	2267903
AM270980	2267949	2267975
AM270980	2268012	2268037
AM270980	2268236	2268261
AM270980	2268475	2268498
AM270980	2270354	2270379
AM270980	2271723	2271746
AM270980	2271775	2271792
AM270980	2274769	2274792
AM270980	2274843	2274868
AM270980	2274930	2274951
AM270980	2276847	2276872
AM270980	2277044	2277067
AM270980	2277176	2277201
AM270980	2282018	2282039
AM270980	2283852	2283878
AM270980	2283996	2284024
AM270980	2284038	2284076
AM270980	2288394	2288417
AM270980	2288553	2288578
AM270980	2288612	2288637
AM270980	2288720	2288745
AM270980	2288935	2288958
AM270980	2294016	2294041
AM270980	2294101	2294126
AM270980	2294161	2294178
AM270980	2294234	2294259
AM270980	2294316	2294341
AM270980	2294524	2294549
AM270980	2294821	2294834
AM270980	2294945	2294968
AM270980	2299559	2299584
AM270980	2299684	2299719
AM270980	2299763	2299788
AM270980	2299855	2299887
AM270980	2299916	2299947
AM270980	2304035	2304060
AM270980	2304132	2304157
AM270980	2304291	2304316
AM270980	2304714	2304739
AM270980	2311546	2311563
AM270980	2314837	2314862
AM270980	2314906	2314933
AM270980	2315174	2315199
AM270980	2315493	2315518
AM270980	2320077	2320088
AM270980	2320089	2320110
AM270980	2321626	2321651
AM270980	2321686	2321707
AM270980	2328074	2328099
AM270980	2328159	2328184
AM270980	2335565	2335590
AM270980	2336204	2336234
AM270980	2336268	2336294
AM270980	2336361	2336384
AM270980	2343436	2343453
AM270980	2343483	2343514
AM270980	2343568	2343606
AM270980	2351377	2351396
AM270980	2351446	2351471
AM270980	2351548	2351573
AM270980	2355861	2355886
AM270980	2355953	2355987
AM270980	2360255	2360280
AM270980	2360385	2360410
AM270980	2360456	2360488
AM270980	2360510	2360535
AM270980	2360557	2360580
AM270980	2360628	2360653
AM270980	2360714	2360735
AM270980	2360906	2360927
AM270980	2361132	2361157
AM270980	2361265	2361288
AM270980	2361323	2361346
AM270980	2370904	2370929
AM270980	2370972	2370987
AM270980	2373843	2373864
AM270980	2374043	2374062
AM270980	2375149	2375174
AM270980	2375258	2375283
AM270980	2380734	2380760
AM270980	2380815	2380832
AM270980	2380877	2380894
AM270980	2380935	2380956
AM270980	2381002	2381025
AM270980	2381049	2381070
AM270980	2388414	2388437
AM270980	2388658	2388683
AM270980	2389236	2389273
AM270980	2389336	2389359
AM270980	2394717	2394742
AM270980	2394812	2394837
AM270980	2394877	2394899
AM270980	2394936	2394961
AM270980	2396253	2396278
AM270980	2396431	2396456
AM270980	2396542	2396563
AM270980	2410065	2410090
AM270980	2410142	2410159
AM270980	2412778	2412803
AM270980	2413202	2413227
AM270980	2413268	2413287
AM270980	2413354	2413375
AM270980	2413562	2413587
AM270980	2413657	2413681
AM270980	2413780	2413805
AM270980	2414879	2414900
AM270980	2421455	2421480
AM270980	2427591	2427612
AM270980	2429241	2429266
AM270980	2429322	2429347
AM270980	2433177	2433202
AM270980	2433234	2433258
[truncated: 22,939 more rows]

## Sheet: SH2DPY_footprints
chr	start	end
AM270980	2370	2395
AM270980	2502	2513
AM270980	2542	2569
AM270980	2658	2679
AM270980	2751	2776
AM270980	4561	4584
AM270980	4791	4821
AM270980	4885	4917
AM270980	4983	5008
AM270980	5054	5067
AM270980	10482	10505
AM270980	10514	10539
AM270980	10618	10641
AM270980	10699	10714
AM270980	10888	10911
AM270980	10970	10995
AM270980	11388	11399
AM270980	11655	11676
AM270980	11821	11842
AM270980	11890	11915
AM270980	12171	12196
AM270980	22437	22462
AM270980	22651	22676
AM270980	22710	22731
AM270980	25889	25913
AM270980	25969	25994
AM270980	30082	30110
AM270980	30259	30282
AM270980	34934	34968
AM270980	35091	35116
AM270980	35121	35134
AM270980	35156	35167
AM270980	35194	35215
AM270980	37525	37553
AM270980	37715	37736
AM270980	37789	37802
AM270980	37873	37898
AM270980	38342	38363
AM270980	38583	38608
AM270980	38674	38699
AM270980	38744	38755
AM270980	38807	38828
AM270980	40689	40712
AM270980	40745	40762
AM270980	40821	40846
AM270980	42277	42302
AM270980	45428	45443
AM270980	54610	54640
AM270980	54670	54703
AM270980	54718	54737
AM270980	54768	54779
AM270980	54800	54817
AM270980	54926	54951
AM270980	54995	55020
AM270980	55201	55222
AM270980	57474	57499
AM270980	57548	57573
AM270980	59528	59551
AM270980	59729	59748
AM270980	59797	59814
AM270980	59824	59857
AM270980	59824	59857
AM270980	66113	66148
AM270980	66210	66235
AM270980	66507	66522
AM270980	66659	66682
AM270980	66712	66737
AM270980	68736	68759
AM270980	68790	68811
AM270980	68840	68861
AM270980	71491	71512
AM270980	71559	71582
AM270980	76968	76985
AM270980	77025	77055
AM270980	77072	77087
AM270980	77111	77130
AM270980	77621	77634
AM270980	77648	77659
AM270980	77679	77704
AM270980	80324	80349
AM270980	80564	80589
AM270980	80722	80752
AM270980	80933	80958
AM270980	82853	82874
AM270980	83059	83083
AM270980	83150	83175
AM270980	86528	86549
AM270980	86599	86624
AM270980	86821	86834
AM270980	86900	86925
AM270980	91894	91917
AM270980	91941	91954
AM270980	93218	93239
AM270980	93271	93286
AM270980	93341	93366
AM270980	93465	93499
AM270980	93534	93557
AM270980	93868	93893
AM270980	93998	94024
AM270980	94112	94127
AM270980	94174	94185
AM270980	94298	94323
AM270980	94465	94490
AM270980	95670	95693
AM270980	95735	95760
AM270980	96383	96398
AM270980	96452	96465
AM270980	96517	96537
AM270980	96576	96601
AM270980	99683	99702
AM270980	99776	99801
AM270980	99831	99856
AM270980	111159	111184
AM270980	111219	111240
AM270980	111287	111315
AM270980	117293	117316
AM270980	117357	117382
AM270980	121547	121568
AM270980	121675	121698
AM270980	121790	121801
AM270980	121893	121906
AM270980	121930	121949
AM270980	122167	122188
AM270980	122382	122405
AM270980	123586	123616
AM270980	123663	123674
AM270980	123781	123809
AM270980	124058	124083
AM270980	124126	124151
AM270980	124175	124198
AM270980	124248	124274
AM270980	128334	128351
AM270980	129441	129462
AM270980	129636	129659
AM270980	129781	129806
AM270980	129837	129862
AM270980	129917	129930
AM270980	129945	129970
AM270980	131751	131781
AM270980	131790	131809
AM270980	131952	131977
AM270980	134720	134737
AM270980	134952	134977
AM270980	135017	135032
AM270980	135117	135130
AM270980	135206	135229
AM270980	135318	135329
AM270980	140068	140091
AM270980	140120	140141
AM270980	140191	140214
AM270980	140323	140348
AM270980	140649	140666
AM270980	142456	142481
AM270980	142547	142572
AM270980	144371	144396
AM270980	144699	144724
AM270980	144806	144831
AM270980	145132	145151
AM270980	145183	145206
AM270980	145498	145523
AM270980	145727	145746
AM270980	149613	149630
AM270980	149772	149797
AM270980	167953	167968
AM270980	168003	168022
AM270980	168045	168068
AM270980	181960	181988
AM270980	182033	182054
AM270980	182104	182125
AM270980	182256	182286
AM270980	182487	182512
AM270980	182546	182561
AM270980	182587	182609
AM270980	182748	182763
AM270980	183004	183029
AM270980	183120	183153
AM270980	183559	183580
AM270980	183643	183668
AM270980	183713	183726
AM270980	184806	184837
AM270980	184920	184937
AM270980	185031	185054
AM270980	185093	185118
AM270980	185166	185185
AM270980	189394	189419
AM270980	189480	189524
AM270980	206953	206986
AM270980	207041	207066
AM270980	215643	215675
AM270980	221490	221513
AM270980	221542	221567
AM270980	221637	221660
AM270980	221694	221720
AM270980	221764	221789
AM270980	221839	221860
AM270980	224901	224922
AM270980	233198	233219
AM270980	233623	233644
AM270980	235257	235274
AM270980	235349	235364
AM270980	237223	237248
AM270980	252041	252066
AM270980	252101	252123
AM270980	253470	253495
AM270980	253553	253580
AM270980	253619	253655
AM270980	253723	253756
AM270980	253791	253817
AM270980	253845	253856
AM270980	253882	253903
AM270980	255646	255661
AM270980	255714	255739
AM270980	255809	255832
AM270980	255865	255888
AM270980	255932	255957
AM270980	256046	256079
AM270980	256114	256135
AM270980	266197	266222
AM270980	266249	266268
AM270980	266310	266329
AM270980	274843	274868
AM270980	274954	274981
AM270980	275488	275513
AM270980	275855	275872
AM270980	275911	275934
AM270980	282635	282650
AM270980	282696	282717
AM270980	282728	282753
AM270980	282810	282831
AM270980	289488	289501
AM270980	298352	298375
AM270980	298702	298735
AM270980	298772	298797
AM270980	298841	298866
AM270980	311353	311380
AM270980	331233	331244
AM270980	331248	331261
AM270980	331288	331310
AM270980	331415	331448
AM270980	338354	338379
AM270980	346011	346034
AM270980	346214	346227
AM270980	346256	346275
AM270980	349906	349931
AM270980	349980	350005
AM270980	350099	350123
AM270980	354313	354338
AM270980	354435	354450
AM270980	356234	356249
AM270980	356341	356364
AM270980	356475	356502
AM270980	356585	356626
AM270980	356659	356680
AM270980	357222	357233
AM270980	357272	357297
AM270980	361274	361311
AM270980	361522	361547
AM270980	361752	361777
AM270980	361827	361852
AM270980	368523	368538
AM270980	368582	368611
AM270980	371370	371395
AM270980	371432	371457
AM270980	371738	371761
AM270980	379640	379663
AM270980	379689	379712
AM270980	385178	385193
AM270980	385281	385306
AM270980	385464	385479
AM270980	385538	385577
AM270980	390733	390756
AM270980	390831	390854
AM270980	394039	394064
AM270980	394096	394113
AM270980	394135	394176
AM270980	394276	394301
AM270980	413506	413531
AM270980	414215	414238
AM270980	414263	414286
AM270980	414327	414352
AM270980	417449	417474
AM270980	417577	417596
AM270980	417694	417717
AM270980	417728	417747
AM270980	418033	418056
AM270980	421414	421429
AM270980	421461	421483
AM270980	421529	421554
AM270980	421917	421948
AM270980	427503	427525
AM270980	427573	427598
AM270980	435703	435728
AM270980	435920	435935
AM270980	436180	436205
AM270980	441053	441078
AM270980	441137	441156
AM270980	446153	446170
AM270980	446218	446248
AM270980	446299	446330
AM270980	446375	446394
AM270980	451329	451352
AM270980	454052	454077
AM270980	454327	454364
AM270980	454451	454476
AM270980	454516	454535
AM270980	457328	457351
AM270980	457414	457437
AM270980	457461	457486
AM270980	457611	457636
AM270980	465617	465638
AM270980	465680	465695
AM270980	465831	465856
AM270980	465925	465946
AM270980	466150	466176
AM270980	466221	466246
AM270980	466294	466322
AM270980	466388	466409
AM270980	468749	468774
AM270980	468872	468885
AM270980	468930	468949
AM270980	469034	469059
AM270980	469272	469297
AM270980	469350	469380
AM270980	469415	469438
AM270980	469478	469507
AM270980	469548	469579
AM270980	469741	469756
AM270980	469989	470012
AM270980	470272	470295
AM270980	470381	470406
AM270980	477211	477226
AM270980	477265	477290
AM270980	491671	491696
AM270980	491761	491786
AM270980	497642	497655
AM270980	497713	497738
AM270980	497872	497885
AM270980	497932	497957
AM270980	498026	498051
AM270980	498230	498251
AM270980	504664	504692
AM270980	504733	504751
AM270980	504831	504854
AM270980	508742	508767
AM270980	508822	508847
AM270980	509000	509027
AM270980	519173	519199
AM270980	519243	519268
AM270980	521902	521923
AM270980	522105	522130
AM270980	522160	522181
AM270980	522932	522943
AM270980	525454	525477
AM270980	529233	529258
AM270980	529352	529377
AM270980	529439	529465
AM270980	529481	529504
AM270980	532649	532672
AM270980	541452	541473
AM270980	545654	545677
AM270980	546422	546443
AM270980	546678	546705
AM270980	546796	546813
AM270980	546843	546866
AM270980	546971	546988
AM270980	549870	549895
AM270980	550194	550215
AM270980	551029	551040
AM270980	551146	551169
AM270980	551253	551278
AM270980	551358	551375
AM270980	552257	552282
AM270980	552346	552357
AM270980	552441	552466
AM270980	554605	554626
AM270980	554698	554709
AM270980	558468	558485
AM270980	558757	558776
AM270980	558922	558956
AM270980	558991	559017
AM270980	559341	559354
AM270980	559432	559445
AM270980	559465	559486
AM270980	559625	559646
AM270980	559687	559710
AM270980	559809	559834
AM270980	559898	559928
AM270980	560170	560191
AM270980	560231	560254
AM270980	560920	560945
AM270980	560964	560985
AM270980	561047	561068
AM270980	561145	561166
AM270980	567849	567872
AM270980	567902	567917
AM270980	569801	569826
AM270980	570133	570158
AM270980	570195	570222
AM270980	570277	570299
AM270980	570463	570489
AM270980	570543	570556
AM270980	570595	570620
AM270980	570885	570904
AM270980	578732	578757
AM270980	578813	578833
AM270980	578868	578879
AM270980	578927	578953
AM270980	581765	581782
AM270980	581810	581835
AM270980	584470	584495
AM270980	587773	587796
AM270980	587967	587992
AM270980	588037	588056
AM270980	588122	588137
AM270980	588161	588186
AM270980	591353	591370
AM270980	591401	591426
AM270980	594973	594996
AM270980	597675	597698
AM270980	597712	597735
AM270980	597751	597777
AM270980	597822	597847
AM270980	601384	601409
AM270980	601522	601547
AM270980	601609	601634
AM270980	601715	601728
AM270980	605326	605357
AM270980	605445	605456
AM270980	605557	605580
AM270980	606668	606691
AM270980	606743	606776
AM270980	606873	606894
AM270980	606960	606981
AM270980	607024	607049
AM270980	607288	607305
AM270980	607333	607344
AM270980	607608	607633
AM270980	607685	607712
AM270980	607749	607772
AM270980	608345	608366
AM270980	612686	612707
AM270980	612871	612882
AM270980	612916	612935
AM270980	614095	614123
AM270980	614147	614170
AM270980	614672	614716
AM270980	620310	620329
AM270980	620422	620443
AM270980	620481	620500
AM270980	626038	626061
AM270980	626149	626172
AM270980	626307	626333
AM270980	633844	633875
AM270980	637771	637796
AM270980	637876	637893
AM270980	637917	637936
AM270980	637976	638001
AM270980	638098	638121
AM270980	638149	638160
AM270980	644699	644711
AM270980	644744	644765
AM270980	652159	652178
AM270980	652269	652290
AM270980	656996	657019
AM270980	659408	659433
AM270980	659492	659516
AM270980	659548	659567
AM270980	659650	659675
AM270980	659704	659721
AM270980	659821	659836
AM270980	660633	660656
AM270980	665977	666002
AM270980	671070	671093
AM270980	671143	671156
AM270980	671333	671359
AM270980	676398	676427
AM270980	676584	676603
AM270980	676631	676650
AM270980	678518	678547
AM270980	685251	685279
AM270980	685321	685346
AM270980	685400	685425
AM270980	685584	685609
AM270980	687961	687985
AM270980	689795	689814
AM270980	689935	689946
AM270980	694358	694383
AM270980	694430	694455
AM270980	694513	694533
AM270980	709153	709178
AM270980	709509	709532
AM270980	722178	722204
AM270980	722411	722436
AM270980	722462	722488
AM270980	722683	722708
AM270980	722762	722785
AM270980	722819	722846
AM270980	722859	722884
AM270980	722927	722944
AM270980	722986	723014
AM270980	723055	723072
AM270980	723144	723167
AM270980	727507	727522
AM270980	727563	727591
AM270980	727731	727756
AM270980	733058	733071
AM270980	733472	733483
AM270980	733667	733692
AM270980	733714	733728
AM270980	733750	733761
AM270980	738283	738308
AM270980	738459	738482
AM270980	738517	738540
AM270980	738591	738616
AM270980	738673	738698
AM270980	738965	738990
AM270980	739283	739308
AM270980	739691	739716
AM270980	739879	739896
AM270980	740235	740256
AM270980	740370	740395
AM270980	745138	745160
AM270980	745206	745219
AM270980	750556	750570
AM270980	750672	750698
AM270980	750957	750968
AM270980	751032	751057
AM270980	751113	751138
AM270980	751356	751377
AM270980	751492	751520
AM270980	751724	751756
AM270980	756274	756299
AM270980	756375	756402
AM270980	757948	757967
AM270980	766857	766882
AM270980	766944	766957
AM270980	766977	767000
AM270980	767082	767107
AM270980	767144	767167
AM270980	767318	767341
AM270980	767576	767601
AM270980	767700	767717
AM270980	767765	767792
AM270980	773342	773367
AM270980	773487	773510
AM270980	773700	773725
AM270980	773786	773811
AM270980	777782	777807
AM270980	779752	779763
AM270980	779788	779801
AM270980	784000	784025
AM270980	784083	784108
AM270980	784152	784171
AM270980	784211	784234
AM270980	787358	787383
AM270980	787405	787420
AM270980	796410	796432
AM270980	801737	801758
AM270980	801804	801821
AM270980	801889	801912
AM270980	801951	801962
AM270980	802022	802047
AM270980	802608	802633
AM270980	804364	804390
AM270980	804458	804483
AM270980	805682	805707
AM270980	805807	805832
AM270980	812720	812743
AM270980	812801	812822
AM270980	813237	813252
AM270980	813279	813298
AM270980	813327	813348
AM270980	813553	813572
AM270980	813677	813704
AM270980	815443	815469
AM270980	815503	815516
AM270980	817979	818007
AM270980	818152	818163
AM270980	818250	818275
AM270980	822198	822221
AM270980	822255	822274
AM270980	822309	822334
AM270980	822606	822631
AM270980	822667	822690
AM270980	822753	822774
AM270980	822776	822787
AM270980	823228	823253
AM270980	823287	823310
AM270980	823797	823818
AM270980	823857	823878
AM270980	824538	824563
AM270980	824598	824613
AM270980	824634	824659
AM270980	824915	824930
AM270980	824988	825011
AM270980	825055	825080
AM270980	826213	826234
AM270980	826356	826371
AM270980	826412	826437
AM270980	830776	830799
AM270980	830866	830889
AM270980	836771	836794
AM270980	836869	836886
AM270980	836923	836948
AM270980	837165	837188
AM270980	837259	837293
AM270980	837382	837393
AM270980	837419	837443
AM270980	837505	837541
AM270980	843145	843162
AM270980	845766	845787
AM270980	845834	845859
AM270980	845893	845914
AM270980	849776	849789
AM270980	849839	849850
AM270980	850390	850415
AM270980	857614	857633
AM270980	859822	859847
AM270980	859902	859927
AM270980	861611	861622
AM270980	861639	861664
AM270980	862064	862089
AM270980	862150	862171
AM270980	862233	862246
AM270980	862285	862308
AM270980	867979	867990
AM270980	868023	868044
AM270980	870457	870468
AM270980	870516	870541
AM270980	871504	871525
AM270980	871669	871682
AM270980	871706	871729
AM270980	871771	871786
AM270980	871794	871807
AM270980	871818	871841
AM270980	872647	872674
AM270980	876558	876573
AM270980	883601	883626
AM270980	888203	888228
AM270980	888549	888572
AM270980	888621	888644
AM270980	888674	888699
AM270980	888736	888770
AM270980	894487	894508
AM270980	894541	894564
AM270980	905458	905483
AM270980	905516	905541
AM270980	906413	906436
AM270980	906531	906552
AM270980	913985	914010
AM270980	915192	915213
AM270980	915285	915308
AM270980	915344	915367
AM270980	916292	916317
AM270980	916354	916365
AM270980	916390	916405
AM270980	916752	916777
AM270980	916818	916835
AM270980	920103	920122
AM270980	920169	920194
AM270980	920283	920304
AM270980	925569	925582
AM270980	925595	925608
AM270980	925641	925666
AM270980	927540	927565
AM270980	927626	927651
AM270980	930439	930464
AM270980	930506	930527
AM270980	935059	935080
AM270980	935755	935768
AM270980	935959	935980
AM270980	936040	936065
AM270980	936421	936440
AM270980	943543	943568
AM270980	943619	943632
AM270980	943752	943767
AM270980	943839	943856
AM270980	943931	943952
AM270980	944004	944022
AM270980	944261	944286
AM270980	952189	952212
AM270980	952386	952407
AM270980	956316	956341
AM270980	956464	956479
AM270980	956517	956536
AM270980	956713	956738
AM270980	960748	960772
AM270980	967809	967840
AM270980	967892	967903
AM270980	970712	970735
AM270980	971585	971610
AM270980	971711	971734
AM270980	976465	976476
AM270980	976583	976608
AM270980	976668	976695
AM270980	976739	976764
AM270980	976788	976811
AM270980	976931	976956
AM270980	976996	977023
AM270980	977080	977099
AM270980	977149	977174
AM270980	978908	978935
AM270980	978973	978987
AM270980	979022	979047
AM270980	979107	979132
AM270980	979201	979226
AM270980	979260	979285
AM270980	982598	982625
AM270980	982749	982774
AM270980	982827	982852
AM270980	987390	987415
AM270980	987449	987468
AM270980	990179	990196
AM270980	990629	990654
AM270980	990705	990724
AM270980	990789	990812
AM270980	995359	995384
AM270980	997224	997239
AM270980	997272	997297
AM270980	1003008	1003027
AM270980	1003473	1003498
AM270980	1003637	1003656
AM270980	1003658	1003669
AM270980	1003885	1003908
AM270980	1007232	1007249
AM270980	1007313	1007332
AM270980	1010423	1010448
AM270980	1010482	1010493
AM270980	1010525	1010546
AM270980	1012796	1012819
AM270980	1012851	1012888
AM270980	1012892	1012915
AM270980	1012936	1012961
AM270980	1017599	1017618
AM270980	1018262	1018287
AM270980	1018327	1018355
AM270980	1030350	1030375
AM270980	1040557	1040580
AM270980	1040631	1040650
AM270980	1040725	1040750
AM270980	1040974	1041004
AM270980	1041042	1041055
AM270980	1041203	1041228
AM270980	1041332	1041357
AM270980	1041390	1041403
AM270980	1041434	1041453
AM270980	1041545	1041560
AM270980	1041587	1041608
AM270980	1041948	1041971
AM270980	1048758	1048783
AM270980	1050621	1050646
AM270980	1050686	1050713
AM270980	1050763	1050784
AM270980	1050817	1050836
AM270980	1050952	1050975
AM270980	1051035	1051058
AM270980	1051119	1051144
AM270980	1051301	1051323
AM270980	1051351	1051372
AM270980	1051515	1051540
AM270980	1051906	1051927
AM270980	1052134	1052153
AM270980	1052215	1052230
AM270980	1052428	1052453
AM270980	1052940	1052967
AM270980	1053030	1053055
AM270980	1053257	1053282
AM270980	1053461	1053486
AM270980	1062158	1062184
AM270980	1063039	1063064
AM270980	1063148	1063169
AM270980	1064472	1064491
AM270980	1064973	1064998
AM270980	1065239	1065256
AM270980	1065290	1065313
AM270980	1065397	1065418
AM270980	1065471	1065498
AM270980	1066131	1066156
AM270980	1066285	1066306
AM270980	1066345	1066363
AM270980	1066387	1066404
AM270980	1066448	1066469
AM270980	1072052	1072075
AM270980	1084475	1084498
AM270980	1084747	1084772
AM270980	1084910	1084935
AM270980	1085630	1085655
AM270980	1091378	1091393
AM270980	1091424	1091447
AM270980	1091613	1091636
AM270980	1097603	1097617
AM270980	1105226	1105242
AM270980	1105313	1105338
AM270980	1105365	1105378
AM270980	1105495	1105520
AM270980	1105593	1105618
AM270980	1105882	1105901
AM270980	1106027	1106053
AM270980	1106354	1106379
AM270980	1106411	1106439
AM270980	1106487	1106512
AM270980	1111150	1111173
AM270980	1114592	1114617
AM270980	1114683	1114708
AM270980	1116589	1116608
AM270980	1119255	1119278
AM270980	1119307	1119322
AM270980	1119402	1119415
AM270980	1119450	1119475
AM270980	1119521	1119554
AM270980	1119780	1119804
AM270980	1122079	1122102
AM270980	1125301	1125326
AM270980	1125397	1125420
AM270980	1126873	1126884
AM270980	1126957	1126982
AM270980	1127037	1127062
AM270980	1127113	1127126
AM270980	1127173	1127192
AM270980	1127228	1127255
AM270980	1127446	1127468
AM270980	1127524	1127547
AM270980	1127937	1127962
AM270980	1129278	1129299
AM270980	1129438	1129449
AM270980	1129484	1129511
AM270980	1129659	1129682
AM270980	1129862	1129887
AM270980	1129967	1129980
AM270980	1130196	1130219
AM270980	1130661	1130674
AM270980	1139782	1139814
AM270980	1139853	1139876
AM270980	1147651	1147676
AM270980	1147857	1147882
AM270980	1149400	1149415
AM270980	1149583	1149608
AM270980	1150765	1150794
AM270980	1151041	1151066
AM270980	1151192	1151217
AM270980	1151303	1151329
AM270980	1151401	1151426
AM270980	1151754	1151779
AM270980	1151949	1151989
AM270980	1152067	1152109
AM270980	1152116	1152129
AM270980	1152170	1152195
AM270980	1152242	1152259
AM270980	1152311	1152330
AM270980	1152824	1152843
AM270980	1153042	1153063
AM270980	1156321	1156336
AM270980	1156940	1156965
AM270980	1158173	1158198
AM270980	1159626	1159657
AM270980	1159703	1159725
AM270980	1161547	1161568
AM270980	1161601	1161626
AM270980	1161893	1161914
AM270980	1161979	1162009
AM270980	1162038	1162061
AM270980	1162775	1162807
AM270980	1162885	1162906
AM270980	1175625	1175650
AM270980	1175830	1175855
AM270980	1175935	1175967
AM270980	1185309	1185332
AM270980	1185483	1185512
AM270980	1185609	1185632
AM270980	1185697	1185710
AM270980	1185763	1185780
AM270980	1191833	1191850
AM270980	1192287	1192312
AM270980	1192808	1192838
AM270980	1192988	1193001
AM270980	1193123	1193148
AM270980	1193205	1193222
AM270980	1193404	1193429
AM270980	1193787	1193812
AM270980	1194239	1194252
AM270980	1195034	1195059
AM270980	1195118	1195141
AM270980	1195216	1195231
AM270980	1196290	1196311
AM270980	1196418	1196437
AM270980	1197862	1197885
AM270980	1197970	1197995
AM270980	1199553	1199578
AM270980	1199647	1199658
AM270980	1202392	1202407
AM270980	1202442	1202467
AM270980	1202781	1202806
AM270980	1202861	1202886
AM270980	1207578	1207609
AM270980	1207657	1207682
AM270980	1211631	1211650
AM270980	1211678	1211704
AM270980	1211722	1211733
AM270980	1211783	1211808
AM270980	1223307	1223328
AM270980	1223412	1223435
AM270980	1223589	1223614
AM270980	1223819	1223832
AM270980	1223908	1223934
AM270980	1223954	1223979
AM270980	1224022	1224047
AM270980	1224109	1224128
AM270980	1224207	1224226
AM270980	1224248	1224278
AM270980	1224384	1224407
AM270980	1224635	1224660
AM270980	1224696	1224719
AM270980	1225027	1225046
AM270980	1225072	1225091
AM270980	1225362	1225383
AM270980	1225511	1225522
AM270980	1226487	1226506
AM270980	1230094	1230119
AM270980	1230162	1230185
AM270980	1231082	1231105
AM270980	1231137	1231160
AM270980	1231192	1231217
AM270980	1231249	1231268
AM270980	1231489	1231510
AM270980	1242166	1242191
AM270980	1260072	1260097
AM270980	1260170	1260187
AM270980	1262580	1262599
AM270980	1262688	1262705
AM270980	1267945	1267970
AM270980	1268120	1268146
AM270980	1268193	1268220
AM270980	1268370	1268391
AM270980	1273373	1273398
AM270980	1273433	1273456
AM270980	1275059	1275070
AM270980	1275092	1275103
AM270980	1276892	1276915
AM270980	1276994	1277015
AM270980	1277297	1277310
AM270980	1277618	1277643
AM270980	1277692	1277703
AM270980	1277748	1277769
AM270980	1277807	1277824
AM270980	1277861	1277890
AM270980	1278596	1278617
AM270980	1283330	1283343
AM270980	1283400	1283423
AM270980	1288119	1288144
AM270980	1288518	1288531
AM270980	1288603	1288624
AM270980	1288705	1288738
AM270980	1288998	1289018
AM270980	1289029	1289054
AM270980	1289094	1289117
AM270980	1289582	1289605
AM270980	1293597	1293610
AM270980	1293655	1293680
AM270980	1300388	1300414
AM270980	1300506	1300527
AM270980	1307933	1307954
AM270980	1308053	1308083
AM270980	1318193	1318212
AM270980	1318243	1318268
AM270980	1323170	1323195
AM270980	1323539	1323564
AM270980	1323606	1323631
AM270980	1323658	1323681
AM270980	1326683	1326715
AM270980	1326781	1326806
AM270980	1331597	1331616
AM270980	1331675	1331698
AM270980	1331972	1331991
AM270980	1332026	1332043
AM270980	1332078	1332097
AM270980	1332159	1332182
AM270980	1337340	1337365
AM270980	1340112	1340140
AM270980	1340170	1340191
AM270980	1340274	1340299
AM270980	1349681	1349710
AM270980	1349836	1349859
AM270980	1349867	1349878
AM270980	1359498	1359517
AM270980	1359674	1359696
AM270980	1359788	1359809
AM270980	1360191	1360216
AM270980	1360334	1360360
AM270980	1360620	1360643
AM270980	1361072	1361097
AM270980	1361189	1361214
AM270980	1361387	1361412
AM270980	1361763	1361778
AM270980	1361957	1361980
AM270980	1362028	1362045
AM270980	1362109	1362130
AM270980	1362304	1362327
AM270980	1362375	1362398
AM270980	1362855	1362878
AM270980	1368667	1368686
AM270980	1368737	1368748
AM270980	1375812	1375837
AM270980	1375876	1375899
AM270980	1375975	1376000
AM270980	1379426	1379451
AM270980	1379485	1379506
AM270980	1379529	1379554
AM270980	1384636	1384660
AM270980	1384953	1384978
AM270980	1386035	1386060
AM270980	1386127	1386152
AM270980	1386203	1386226
AM270980	1386266	1386289
AM270980	1387895	1387918
AM270980	1388005	1388026
AM270980	1388192	1388218
AM270980	1388288	1388332
AM270980	1388369	1388388
AM270980	1388423	1388448
AM270980	1388669	1388691
AM270980	1391906	1391927
AM270980	1392137	1392158
AM270980	1392196	1392235
AM270980	1392270	1392295
AM270980	1392340	1392359
AM270980	1392363	1392374
AM270980	1392447	1392480
AM270980	1392447	1392480
AM270980	1392529	1392556
AM270980	1393943	1393979
AM270980	1394305	1394326
AM270980	1394369	1394395
AM270980	1394475	1394494
AM270980	1394543	1394569
AM270980	1394657	1394688
AM270980	1404854	1404879
AM270980	1405027	1405052
AM270980	1410876	1410902
AM270980	1427441	1427462
AM270980	1427692	1427709
AM270980	1429791	1429816
AM270980	1429872	1429886
AM270980	1430014	1430042
AM270980	1430100	1430111
AM270980	1432088	1432113
AM270980	1432146	1432161
AM270980	1432179	1432223
AM270980	1438571	1438590
AM270980	1440258	1440279
AM270980	1440460	1440492
AM270980	1440520	1440543
AM270980	1442887	1442900
AM270980	1448131	1448156
AM270980	1448264	1448287
AM270980	1448330	1448355
AM270980	1454752	1454775
AM270980	1454983	1455014
AM270980	1455097	1455112
AM270980	1460422	1460447
AM270980	1460489	1460519
AM270980	1463890	1463915
AM270980	1466807	1466820
AM270980	1474176	1474195
AM270980	1476499	1476524
AM270980	1476572	1476595
AM270980	1485814	1485837
AM270980	1485958	1485975
AM270980	1486008	1486033
AM270980	1486106	1486135
AM270980	1486285	1486308
AM270980	1486363	1486389
AM270980	1486413	1486426
AM270980	1486654	1486673
AM270980	1489105	1489139
AM270980	1489362	1489379
AM270980	1489710	1489733
AM270980	1489891	1489904
AM270980	1489944	1489967
AM270980	1490007	1490022
AM270980	1490183	1490208
AM270980	1490232	1490257
AM270980	1490293	1490306
AM270980	1490339	1490358
AM270980	1490393	1490418
AM270980	1490463	1490489
AM270980	1490521	1490544
AM270980	1490596	1490624
AM270980	1499823	1499844
AM270980	1503861	1503874
AM270980	1503926	1503951
AM270980	1503966	1503985
AM270980	1504117	1504134
AM270980	1504168	1504194
AM270980	1506457	1506470
AM270980	1506607	1506632
AM270980	1506684	1506716
AM270980	1506732	1506753
AM270980	1507060	1507090
AM270980	1510038	1510051
AM270980	1510097	1510110
AM270980	1512116	1512142
AM270980	1512222	1512243
AM270980	1517803	1517828
AM270980	1517880	1517909
AM270980	1517955	1517980
AM270980	1521431	1521452
AM270980	1524453	1524466
AM270980	1524498	1524531
AM270980	1524566	1524591
AM270980	1524597	1524622
AM270980	1527408	1527427
AM270980	1527467	1527481
AM270980	1532473	1532486
AM270980	1543550	1543575
AM270980	1543664	1543689
AM270980	1543733	1543759
AM270980	1543814	1543851
AM270980	1544573	1544598
AM270980	1544657	1544682
AM270980	1544717	1544740
AM270980	1548520	1548545
AM270980	1552166	1552196
AM270980	1553039	1553062
AM270980	1556500	1556511
AM270980	1556527	1556552
AM270980	1556578	1556603
AM270980	1564021	1564046
AM270980	1564082	1564095
AM270980	1564176	1564199
AM270980	1564386	1564421
AM270980	1566184	1566210
AM270980	1566260	1566286
AM270980	1568225	1568244
AM270980	1568388	1568414
AM270980	1568583	1568606
AM270980	1570440	1570463
AM270980	1570493	1570514
AM270980	1580879	1580902
AM270980	1580961	1581000
AM270980	1593785	1593800
AM270980	1593834	1593853
AM270980	1617615	1617638
AM270980	1617706	1617727
AM270980	1620163	1620184
AM270980	1633956	1633982
AM270980	1634030	1634051
AM270980	1647338	1647359
AM270980	1647453	1647468
AM270980	1647550	1647576
AM270980	1647599	1647618
AM270980	1647639	1647658
AM270980	1647693	1647718
AM270980	1647826	1647849
AM270980	1647885	1647912
AM270980	1648005	1648018
AM270980	1648051	1648076
AM270980	1650292	1650315
AM270980	1650364	1650389
AM270980	1650490	1650511
AM270980	1650582	1650607
AM270980	1650665	1650686
AM270980	1650721	1650746
AM270980	1650794	1650805
AM270980	1650911	1650928
AM270980	1651090	1651111
AM270980	1651146	1651171
AM270980	1653167	1653186
AM270980	1653212	1653237
AM270980	1653352	1653371
AM270980	1653409	1653430
AM270980	1653591	1653625
AM270980	1653671	1653699
AM270980	1658327	1658340
AM270980	1660238	1660259
AM270980	1662218	1662241
AM270980	1662250	1662269
AM270980	1662297	1662320
AM270980	1670346	1670371
AM270980	1670425	1670448
AM270980	1672285	1672308
AM270980	1672325	1672338
AM270980	1677123	1677148
AM270980	1680971	1680996
AM270980	1685932	1685954
AM270980	1690414	1690433
AM270980	1690468	1690489
AM270980	1690545	1690570
AM270980	1690593	1690618
AM270980	1693101	1693120
AM270980	1693151	1693188
AM270980	1693259	1693276
AM270980	1696296	1696321
AM270980	1696383	1696402
AM270980	1700285	1700304
AM270980	1700482	1700496
AM270980	1700609	1700630
AM270980	1700816	1700833
AM270980	1700893	1700916
AM270980	1700960	1700981
AM270980	1707418	1707437
AM270980	1707600	1707625
AM270980	1707682	1707708
AM270980	1710225	1710246
AM270980	1710308	1710331
AM270980	1710371	1710402
AM270980	1712828	1712853
AM270980	1712903	1712932
AM270980	1715351	1715379
AM270980	1718802	1718825
AM270980	1718939	1718950
AM270980	1718988	1719013
AM270980	1725718	1725737
AM270980	1725868	1725885
AM270980	1726006	1726026
AM270980	1726063	1726088
AM270980	1729624	1729649
AM270980	1737321	1737343
AM270980	1740012	1740037
AM270980	1740063	1740088
AM270980	1740116	1740137
AM270980	1750545	1750570
AM270980	1750821	1750844
AM270980	1751002	1751023
AM270980	1751171	1751194
AM270980	1751229	1751258
AM270980	1753268	1753279
AM270980	1758452	1758471
AM270980	1758515	1758538
AM270980	1758561	1758586
AM270980	1758626	1758651
AM270980	1766404	1766427
AM270980	1766481	1766506
AM270980	1766538	1766553
AM270980	1768884	1768899
AM270980	1782969	1782994
AM270980	1787100	1787125
AM270980	1787199	1787222
AM270980	1787599	1787624
AM270980	1787667	1787692
AM270980	1787902	1787925
AM270980	1788023	1788048
AM270980	1791501	1791534
AM270980	1791741	1791752
AM270980	1791973	1791998
AM270980	1792248	1792271
AM270980	1796954	1796981
AM270980	1797038	1797061
AM270980	1797100	1797119
AM270980	1812483	1812512
AM270980	1821330	1821353
AM270980	1821421	1821436
AM270980	1821477	1821501
AM270980	1826951	1826976
AM270980	1828988	1829011
AM270980	1829158	1829183
AM270980	1829243	1829281
AM270980	1829341	1829356
AM270980	1829393	1829418
AM270980	1829457	1829472
AM270980	1829523	1829548
AM270980	1832551	1832576
AM270980	1832639	1832669
AM270980	1832820	1832845
AM270980	1832913	1832924
AM270980	1832977	1833002
AM270980	1833045	1833058
AM270980	1833132	1833144
AM270980	1833179	1833200
AM270980	1843080	1843095
AM270980	1843244	1843267
AM270980	1843293	1843306
AM270980	1847269	1847286
AM270980	1847581	1847611
AM270980	1847646	1847659
AM270980	1847851	1847876
AM270980	1847981	1848002
AM270980	1848223	1848248
AM270980	1848430	1848443
AM270980	1848471	1848493
AM270980	1848777	1848802
AM270980	1848908	1848933
AM270980	1848993	1849008
AM270980	1849715	1849734
AM270980	1849769	1849788
AM270980	1849830	1849855
AM270980	1849886	1849911
AM270980	1849946	1849979
AM270980	1850050	1850073
AM270980	1850113	1850136
AM270980	1850298	1850322
AM270980	1850360	1850387
AM270980	1851944	1851969
AM270980	1852055	1852068
AM270980	1852098	1852113
AM270980	1855124	1855149
AM270980	1856676	1856701
AM270980	1856795	1856822
AM270980	1856927	1856961
AM270980	1857021	1857047
AM270980	1857110	1857135
AM270980	1857158	1857177
AM270980	1857207	1857228
AM270980	1857326	1857354
AM270980	1857393	1857412
AM270980	1857549	1857562
AM270980	1857610	1857639
AM270980	1857718	1857743
AM270980	1857785	1857808
AM270980	1857868	1857889
AM270980	1857941	1857964
AM270980	1858072	1858085
AM270980	1858191	1858206
AM270980	1858245	1858272
AM270980	1858312	1858337
AM270980	1858379	1858402
AM270980	1858447	1858468
AM270980	1858524	1858549
AM270980	1858633	1858646
AM270980	1858825	1858850
AM270980	1861022	1861045
AM270980	1863661	1863682
AM270980	1863690	1863715
AM270980	1872313	1872337
AM270980	1872373	1872398
AM270980	1872463	1872488
AM270980	1877793	1877816
AM270980	1878054	1878082
AM270980	1878219	1878230
AM270980	1878276	1878297
AM270980	1878911	1878934
AM270980	1878985	1879011
AM270980	1879073	1879088
AM270980	1879108	1879133
AM270980	1879166	1879177
AM270980	1879240	1879266
AM270980	1879638	1879656
AM270980	1887894	1887921
AM270980	1887975	1887994
AM270980	1888019	1888042
AM270980	1888191	1888214
AM270980	1888472	1888494
AM270980	1896158	1896172
AM270980	1900070	1900091
AM270980	1900134	1900157
AM270980	1900192	1900209
AM270980	1901474	1901487
AM270980	1901729	1901754
AM270980	1901839	1901870
AM270980	1913584	1913605
AM270980	1913632	1913645
AM270980	1913708	1913731
AM270980	1919811	1919842
AM270980	1919877	1919902
AM270980	1920025	1920063
AM270980	1920138	1920157
AM270980	1924500	1924519
AM270980	1924521	1924532
AM270980	1924711	1924736
AM270980	1924840	1924862
AM270980	1937189	1937215
AM270980	1941707	1941722
AM270980	1941782	1941808
AM270980	1941847	1941874
AM270980	1949807	1949832
AM270980	1949867	1949882
AM270980	1951140	1951159
AM270980	1951249	1951278
AM270980	1951320	1951337
AM270980	1954897	1954922
AM270980	1956383	1956404
AM270980	1957351	1957376
AM270980	1957441	1957472
AM270980	1957500	1957535
AM270980	1957601	1957622
AM270980	1957653	1957679
AM270980	1957702	1957727
AM270980	1957803	1957828
AM270980	1957962	1957974
AM270980	1958146	1958173
AM270980	1958266	1958291
AM270980	1958954	1958977
AM270980	1959279	1959302
AM270980	1959336	1959353
AM270980	1959610	1959635
AM270980	1959703	1959728
AM270980	1959760	1959785
AM270980	1959794	1959811
AM270980	1959866	1959889
AM270980	1959924	1959950
AM270980	1960003	1960026
AM270980	1963881	1963894
AM270980	1964008	1964019
AM270980	1964203	1964224
AM270980	1964445	1964467
AM270980	1964701	1964726
AM270980	1964775	1964800
AM270980	1964968	1964985
AM270980	1965178	1965197
AM270980	1965275	1965305
AM270980	1965458	1965483
AM270980	1965571	1965595
AM270980	1965615	1965636
AM270980	1972127	1972142
AM270980	1972185	1972209
AM270980	1975377	1975408
AM270980	1975468	1975485
AM270980	1977081	1977106
AM270980	1977364	1977385
AM270980	1980217	1980228
AM270980	1980329	1980350
AM270980	1982661	1982678
AM270980	1982721	1982736
AM270980	1984158	1984173
AM270980	1984217	1984238
AM270980	1984619	1984644
AM270980	1988544	1988569
AM270980	1988575	1988590
AM270980	1993311	1993331
AM270980	1993527	1993564
AM270980	1993630	1993653
AM270980	1993711	1993736
AM270980	1993994	1994019
AM270980	1994038	1994063
AM270980	1994117	1994138
AM270980	1994319	1994344
AM270980	1995000	1995025
AM270980	1995063	1995086
AM270980	1995186	1995199
AM270980	1995243	1995264
AM270980	1995281	1995296
AM270980	1995417	1995432
AM270980	1995574	1995597
AM270980	1995661	1995686
AM270980	1995774	1995797
AM270980	1995868	1995881
AM270980	1995995	1996018
AM270980	1996214	1996237
AM270980	1996481	1996504
AM270980	1996556	1996577
AM270980	1996646	1996678
AM270980	1996908	1996927
AM270980	1997218	1997241
AM270980	2001416	2001441
AM270980	2001471	2001496
AM270980	2001558	2001602
AM270980	2001688	2001723
AM270980	2004366	2004383
AM270980	2004419	2004444
AM270980	2007613	2007643
AM270980	2013317	2013342
AM270980	2013424	2013449
AM270980	2014055	2014072
AM270980	2015239	2015260
AM270980	2015361	2015400
AM270980	2015437	2015471
AM270980	2015560	2015591
AM270980	2015623	2015648
AM270980	2015685	2015708
AM270980	2015755	2015778
AM270980	2015815	2015837
AM270980	2015877	2015896
AM270980	2016042	2016063
AM270980	2021261	2021272
AM270980	2021444	2021467
AM270980	2027611	2027632
AM270980	2027777	2027798
AM270980	2027833	2027850
AM270980	2027977	2027998
AM270980	2028021	2028046
AM270980	2028195	2028223
AM270980	2030239	2030264
AM270980	2030288	2030313
AM270980	2030394	2030405
AM270980	2030433	2030453
AM270980	2030466	2030489
AM270980	2030684	2030707
AM270980	2031015	2031030
AM270980	2035622	2035662
AM270980	2035726	2035751
AM270980	2040335	2040362
AM270980	2040424	2040449
AM270980	2040632	2040676
AM270980	2040709	2040738
AM270980	2066530	2066555
AM270980	2077194	2077207
AM270980	2077372	2077395
AM270980	2077439	2077462
AM270980	2077494	2077505
AM270980	2077640	2077663
AM270980	2078394	2078419
AM270980	2078490	2078512
AM270980	2080440	2080453
AM270980	2080489	2080512
AM270980	2080566	2080589
AM270980	2080632	2080655
AM270980	2084856	2084869
AM270980	2084900	2084925
AM270980	2085031	2085054
AM270980	2085097	2085124
AM270980	2085278	2085291
AM270980	2085345	2085366
AM270980	2085439	2085467
AM270980	2088048	2088071
AM270980	2088113	2088124
AM270980	2088178	2088201
AM270980	2090855	2090872
AM270980	2091821	2091844
AM270980	2091996	2092021
AM270980	2092057	2092078
AM270980	2092145	2092166
AM270980	2092578	2092603
AM270980	2092670	2092703
AM270980	2092732	2092751
AM270980	2092789	2092814
AM270980	2092875	2092888
AM270980	2092959	2092987
AM270980	2092959	2092987
AM270980	2093039	2093072
AM270980	2093120	2093145
AM270980	2093175	2093198
AM270980	2093350	2093365
AM270980	2093426	2093451
AM270980	2093527	2093550
AM270980	2093641	2093666
AM270980	2093744	2093757
AM270980	2093876	2093910
AM270980	2094641	2094662
AM270980	2094800	2094822
AM270980	2095455	2095480
AM270980	2095639	2095664
AM270980	2095817	2095842
AM270980	2095999	2096018
AM270980	2096263	2096282
AM270980	2099138	2099161
AM270980	2099210	2099235
AM270980	2106453	2106466
AM270980	2106501	2106522
AM270980	2106581	2106596
AM270980	2108048	2108073
AM270980	2108125	2108142
AM270980	2113336	2113363
AM270980	2113422	2113447
AM270980	2113493	2113508
AM270980	2113551	2113564
AM270980	2113589	2113610
AM270980	2113747	2113779
AM270980	2113815	2113840
AM270980	2113895	2113910
AM270980	2114202	2114217
AM270980	2114266	2114287
AM270980	2114512	2114523
AM270980	2114557	2114576
AM270980	2116843	2116868
AM270980	2117197	2117220
AM270980	2117250	2117275
AM270980	2117328	2117349
AM270980	2117536	2117561
AM270980	2117601	2117622
AM270980	2117648	2117669
AM270980	2117736	2117747
AM270980	2117775	2117798
AM270980	2117903	2117926
AM270980	2118028	2118053
AM270980	2120079	2120102
AM270980	2120137	2120154
AM270980	2120293	2120316
AM270980	2120351	2120373
AM270980	2120379	2120400
AM270980	2120478	2120493
AM270980	2120560	2120585
AM270980	2120668	2120697
AM270980	2120732	2120755
AM270980	2126188	2126213
AM270980	2126264	2126287
AM270980	2126373	2126402
AM270980	2126445	2126470
AM270980	2131167	2131197
AM270980	2132252	2132279
AM270980	2132374	2132393
AM270980	2132406	2132419
AM270980	2132465	2132488
AM270980	2132707	2132728
AM270980	2133032	2133060
AM270980	2133092	2133107
AM270980	2133142	2133157
AM270980	2135188	2135215
AM270980	2135382	2135405
AM270980	2135409	2135422
AM270980	2141553	2141566
AM270980	2141620	2141641
AM270980	2141766	2141798
AM270980	2141833	2141858
AM270980	2141923	2141948
AM270980	2142305	2142324
AM270980	2142539	2142564
AM270980	2142629	2142665
AM270980	2155091	2155112
AM270980	2155195	2155236
AM270980	2155335	2155360
AM270980	2155412	2155425
AM270980	2155470	2155488
AM270980	2155966	2155991
AM270980	2156138	2156159
AM270980	2156326	2156345
AM270980	2156383	2156398
AM270980	2156439	2156466
AM270980	2156515	2156538
AM270980	2156589	2156619
AM270980	2156678	2156691
AM270980	2156747	2156772
AM270980	2156851	2156872
AM270980	2156902	2156913
AM270980	2156935	2156967
AM270980	2157115	2157132
AM270980	2162646	2162678
AM270980	2162715	2162734
AM270980	2162795	2162818
AM270980	2162841	2162852
AM270980	2163088	2163111
AM270980	2163430	2163447
AM270980	2163509	2163532
AM270980	2163676	2163700
AM270980	2163985	2164008
AM270980	2164028	2164053
AM270980	2164104	2164125
AM270980	2164434	2164450
AM270980	2164501	2164519
AM270980	2164552	2164563
AM270980	2164580	2164601
AM270980	2164658	2164683
AM270980	2164861	2164880
AM270980	2164908	2164931
AM270980	2165014	2165039
AM270980	2165086	2165109
AM270980	2165142	2165161
AM270980	2165201	2165212
AM270980	2165243	2165268
AM270980	2165304	2165329
AM270980	2165378	2165411
AM270980	2165487	2165512
AM270980	2165548	2165573
AM270980	2172396	2172419
AM270980	2173111	2173136
AM270980	2173236	2173261
AM270980	2173313	2173334
AM270980	2173428	2173453
AM270980	2173490	2173510
AM270980	2173582	2173603
AM270980	2173623	2173648
AM270980	2173989	2174014
AM270980	2174088	2174109
AM270980	2174153	2174182
AM270980	2174234	2174263
AM270980	2174349	2174374
AM270980	2177453	2177476
AM270980	2177492	2177507
AM270980	2177557	2177580
AM270980	2177597	2177620
AM270980	2177674	2177699
AM270980	2177772	2177797
AM270980	2193737	2193762
AM270980	2193800	2193825
AM270980	2199908	2199933
AM270980	2202084	2202107
AM270980	2214018	2214031
AM270980	2214181	2214202
AM270980	2214264	2214289
AM270980	2214338	2214359
AM270980	2214395	2214425
AM270980	2214466	2214485
AM270980	2214513	2214538
AM270980	2216735	2216760
AM270980	2217672	2217698
AM270980	2217779	2217806
AM270980	2218119	2218144
AM270980	2218184	2218209
AM270980	2221400	2221421
AM270980	2221584	2221603
AM270980	2221632	2221647
AM270980	2221688	2221714
AM270980	2221998	2222017
AM270980	2225204	2225225
AM270980	2225429	2225454
AM270980	2225502	2225527
AM270980	2225603	2225628
AM270980	2225890	2225913
AM270980	2225942	2225967
AM270980	2227156	2227191
AM270980	2227246	2227259
AM270980	2227587	2227606
AM270980	2230689	2230714
AM270980	2230739	2230758
AM270980	2244824	2244853
AM270980	2244887	2244912
AM270980	2244964	2244975
AM270980	2245138	2245159
AM270980	2250187	2250200
AM270980	2250260	2250273
AM270980	2250359	2250384
AM270980	2254554	2254579
AM270980	2257537	2257552
AM270980	2257748	2257763
AM270980	2264740	2264751
AM270980	2264784	2264803
AM270980	2264884	2264899
AM270980	2264930	2264949
AM270980	2264999	2265024
AM270980	2265079	2265104
AM270980	2265186	2265209
AM270980	2265250	2265263
AM270980	2265831	2265852
AM270980	2265933	2265956
AM270980	2266190	2266217
AM270980	2266324	2266339
AM270980	2267865	2267903
AM270980	2267949	2267975
AM270980	2268194	2268209
AM270980	2268475	2268498
AM270980	2268708	2268733
AM270980	2270354	2270379
AM270980	2270504	2270525
AM270980	2271775	2271792
AM270980	2271832	2271857
AM270980	2274769	2274792
AM270980	2274843	2274868
AM270980	2277272	2277293
AM270980	2281965	2281976
AM270980	2282018	2282039
AM270980	2283745	2283768
AM270980	2283779	2283796
AM270980	2283852	2283878
AM270980	2283996	2284024
AM270980	2284038	2284076
AM270980	2288553	2288578
AM270980	2288612	2288637
AM270980	2288679	2288704
AM270980	2294775	2294798
AM270980	2294821	2294834
AM270980	2299684	2299719
AM270980	2299763	2299788
AM270980	2299855	2299887
AM270980	2299916	2299947
AM270980	2303784	2303797
AM270980	2303978	2303989
AM270980	2304072	2304091
AM270980	2304198	2304217
AM270980	2304395	2304406
AM270980	2311546	2311563
AM270980	2314837	2314862
AM270980	2314906	2314933
AM270980	2319974	2319999
AM270980	2321626	2321651
AM270980	2321686	2321707
AM270980	2336204	2336234
AM270980	2336268	2336294
AM270980	2336361	2336384
AM270980	2343376	2343401
AM270980	2343436	2343453
AM270980	2343483	2343514
AM270980	2343568	2343606
AM270980	2343683	2343708
AM270980	2350926	2350941
AM270980	2351012	2351035
AM270980	2351174	2351199
AM270980	2351290	2351313
AM270980	2351377	2351396
AM270980	2355861	2355886
AM270980	2355953	2355987
AM270980	2360385	2360410
AM270980	2360456	2360488
AM270980	2360714	2360735
AM270980	2375570	2375589
AM270980	2380734	2380760
AM270980	2380877	2380894
AM270980	2380935	2380956
AM270980	2381002	2381025
AM270980	2388530	2388547
AM270980	2388658	2388683
AM270980	2389175	2389192
AM270980	2389236	2389273
AM270980	2389336	2389359
AM270980	2389394	2389413
AM270980	2394877	2394899
AM270980	2394936	2394961
AM270980	2395087	2395106
AM270980	2396301	2396324
AM270980	2396373	2396398
AM270980	2410142	2410159
AM270980	2413202	2413227
AM270980	2413268	2413287
AM270980	2413354	2413375
AM270980	2413440	2413465
AM270980	2413507	2413528
AM270980	2413562	2413587
AM270980	2413657	2413681
AM270980	2413780	2413805
AM270980	2426230	2426241
AM270980	2427591	2427612
AM270980	2427670	2427693
AM270980	2433234	2433258
AM270980	2433287	2433312
AM270980	2444227	2444238
AM270980	2444303	2444314
AM270980	2444336	2444362
AM270980	2450528	2450553
AM270980	2450614	2450639
AM270980	2450733	2450758
AM270980	2450776	2450797
AM270980	2450831	2450846
AM270980	2450956	2450981
AM270980	2463652	2463671
AM270980	2466795	2466808
AM270980	2467106	2467129
AM270980	2467300	2467325
AM270980	2467495	2467512
AM270980	2467543	2467573
AM270980	2467627	2467653
AM270980	2467724	2467749
AM270980	2467793	2467814
AM270980	2468623	2468648
AM270980	2468701	2468712
AM270980	2469008	2469033
AM270980	2469714	2469739
AM270980	2474206	2474229
AM270980	2478098	2478123
AM270980	2478163	2478176
AM270980	2478209	2478232
AM270980	2490688	2490723
AM270980	2490866	2490887
AM270980	2490912	2490935
AM270980	2490961	2490980
AM270980	2496509	2496534
AM270980	2496717	2496738
AM270980	2496771	2496782
AM270980	2496813	2496836
AM270980	2498013	2498034
AM270980	2498084	2498102
AM270980	2498135	2498162
AM270980	2498232	2498247
AM270980	2500475	2500505
AM270980	2500608	2500635
AM270980	2500716	2500737
AM270980	2502182	2502201
AM270980	2502380	2502405
AM270980	2502437	2502458
AM270980	2502491	2502516
AM270980	2510764	2510789
AM270980	2510842	2510867
AM270980	2510986	2511011
AM270980	2511067	2511084
AM270980	2517503	2517528
AM270980	2517545	2517570
AM270980	2520406	2520429
AM270980	2520490	2520515
AM270980	2520609	2520628
AM270980	2520786	2520811
AM270980	2520834	2520859
AM270980	2520919	2520936
AM270980	2521125	2521148
AM270980	2527664	2527685
AM270980	2527773	2527802
AM270980	2527847	2527866
AM270980	2527888	2527916
AM270980	2532284	2532303
AM270980	2532334	2532359
AM270980	2535663	2535688
AM270980	2535823	2535848
AM270980	2535898	2535913
AM270980	2545763	2545788
AM270980	2545996	2546019
AM270980	2546164	2546195
AM270980	2546320	2546350
AM270980	2546363	2546390
AM270980	2546723	2546746
AM270980	2548614	2548635
AM270980	2548695	2548716
AM270980	2566019	2566032
AM270980	2566057	2566076
AM270980	2566082	2566093
AM270980	2566127	2566142
AM270980	2566144	2566169
AM270980	2571042	2571065
AM270980	2571118	2571156
AM270980	2573517	2573551
AM270980	2573633	2573658
AM270980	2573716	2573737
AM270980	2574187	2574212
AM270980	2577851	2577876
AM270980	2577927	2577944
AM270980	2578419	2578440
AM270980	2578522	2578543
AM270980	2578603	2578628
AM270980	2580854	2580879
AM270980	2580928	2580947
AM270980	2580975	2580998
AM270980	2581058	2581083
AM270980	2581133	2581161
AM270980	2581196	2581224
AM270980	2581364	2581381
AM270980	2584570	2584589
AM270980	2584634	2584645
AM270980	2584850	2584875
AM270980	2587581	2587606
AM270980	2587642	2587669
AM270980	2587734	2587765
AM270980	2589657	2589682
AM270980	2589802	2589823
AM270980	2590056	2590075
AM270980	2590170	2590195
AM270980	2595598	2595623
AM270980	2596045	2596068
AM270980	2597901	2597912
AM270980	2597920	2597933
AM270980	2597967	2597986
AM270980	2602404	2602417
AM270980	2602628	2602645
AM270980	2602739	2602762
AM270980	2602802	2602825
AM270980	2602859	2602891
AM270980	2603314	2603339
AM270980	2605161	2605189
AM270980	2605224	2605245
AM270980	2606482	2606503
AM270980	2608357	2608376
AM270980	2608543	2608566
AM270980	2610830	2610855
AM270980	2610889	2610900
AM270980	2610946	2610971
AM270980	2611006	2611029
AM270980	2614286	2614311
AM270980	2614577	2614602
AM270980	2616288	2616311
AM270980	2616527	2616538
AM270980	2616694	2616719
AM270980	2616794	2616817
AM270980	2617202	2617227
AM270980	2620901	2620924
AM270980	2620973	2620998
AM270980	2621171	2621194
AM270980	2627824	2627850
AM270980	2628158	2628201
AM270980	2628293	2628318
AM270980	2628460	2628481
AM270980	2628617	2628634
AM270980	2628654	2628671
AM270980	2628704	2628727
AM270980	2628795	2628820
AM270980	2629040	2629055
AM270980	2629254	2629275
AM270980	2633508	2633529
AM270980	2633551	2633566
AM270980	2633604	2633627
AM270980	2643759	2643782
AM270980	2644403	2644424
AM270980	2644448	2644461
AM270980	2645760	2645787
AM270980	2645811	2645837
AM270980	2645886	2645907
AM270980	2652780	2652807
AM270980	2652842	2652867
AM270980	2657242	2657267
AM270980	2657317	2657334
AM270980	2661311	2661326
AM270980	2661360	2661385
AM270980	2661413	2661434
AM270980	2661463	2661488
AM270980	2667099	2667137
AM270980	2674082	2674116
AM270980	2674176	2674197
AM270980	2676071	2676094
AM270980	2676134	2676157
AM270980	2676182	2676193
AM270980	2685226	2685239
AM270980	2685432	2685457
AM270980	2685491	2685507
AM270980	2685526	2685547
AM270980	2686718	2686729
AM270980	2686741	2686760
AM270980	2686810	2686827
AM270980	2689707	2689724
AM270980	2689775	2689800
AM270980	2689903	2689932
AM270980	2694082	2694112
AM270980	2694156	2694181
AM270980	2694219	2694236
AM270980	2699363	2699388
AM270980	2699775	2699804
AM270980	2699863	2699876
AM270980	2706794	2706815
AM270980	2706967	2706989
AM270980	2707136	2707157
AM270980	2707192	2707217
AM270980	2707311	2707336
AM270980	2707391	2707414
AM270980	2707487	2707512
AM270980	2707552	2707573
AM270980	2732960	2732983
AM270980	2733262	2733287
AM270980	2733319	2733336
[truncated: 20,567 more rows]

## Sheet: SH2MPY_footprints
chr	start	end
AM270980	961	978
AM270980	1025	1044
AM270980	847	872
AM270980	2502	2513
AM270980	2544	2563
AM270980	2658	2679
AM270980	2763	2786
AM270980	4891	4916
AM270980	4983	5008
AM270980	4561	4584
AM270980	5054	5067
AM270980	4791	4816
AM270980	10618	10641
AM270980	10699	10714
AM270980	10482	10503
AM270980	11797	11814
AM270980	11875	11900
AM270980	11655	11676
AM270980	10777	10802
AM270980	10515	10540
AM270980	22710	22731
AM270980	22651	22676
AM270980	25969	25994
AM270980	25890	25913
AM270980	30082	30097
AM270980	30025	30050
AM270980	35195	35208
AM270980	35121	35134
AM270980	35156	35167
AM270980	35091	35116
AM270980	38674	38699
AM270980	37873	37898
AM270980	38342	38363
AM270980	37716	37735
AM270980	37789	37810
AM270980	38744	38755
AM270980	38583	38608
AM270980	38807	38828
AM270980	40745	40756
AM270980	42593	42616
AM270980	42481	42506
AM270980	42277	42302
AM270980	45428	45443
AM270980	52931	52956
AM270980	53000	53025
AM270980	55202	55225
AM270980	54998	55019
AM270980	54756	54781
AM270980	54675	54700
AM270980	54610	54635
AM270980	54800	54825
AM270980	57474	57499
AM270980	57548	57573
AM270980	57418	57433
AM270980	59729	59748
AM270980	59526	59551
AM270980	59825	59842
AM270980	66659	66682
AM270980	66113	66138
AM270980	66507	66522
AM270980	66210	66233
AM270980	66712	66737
AM270980	68796	68811
AM270980	68840	68863
AM270980	68736	68759
AM270980	68506	68531
AM270980	71491	71512
AM270980	71557	71582
AM270980	77035	77058
AM270980	77150	77171
AM270980	77110	77129
AM270980	76974	76985
AM270980	77670	77693
AM270980	80933	80958
AM270980	80324	80349
AM270980	80568	80589
AM270980	82853	82874
AM270980	83064	83089
AM270980	83150	83175
AM270980	86821	86834
AM270980	86902	86925
AM270980	86528	86549
AM270980	86579	86604
AM270980	91894	91917
AM270980	91942	91955
AM270980	93474	93499
AM270980	93271	93286
AM270980	93218	93235
AM270980	93534	93557
AM270980	93341	93366
AM270980	94112	94127
AM270980	94308	94325
AM270980	94011	94024
AM270980	94465	94490
AM270980	94174	94191
AM270980	95673	95688
AM270980	95735	95760
AM270980	96518	96541
AM270980	96452	96465
AM270980	96381	96398
AM270980	96576	96601
AM270980	99682	99703
AM270980	99737	99762
AM270980	99835	99860
AM270980	111287	111304
AM270980	111219	111240
AM270980	121674	121695
AM270980	122168	122189
AM270980	121893	121906
AM270980	121500	121521
AM270980	121631	121642
AM270980	121790	121801
AM270980	123784	123809
AM270980	123663	123674
AM270980	123595	123618
AM270980	124126	124149
AM270980	124248	124273
AM270980	124016	124033
AM270980	124189	124202
AM270980	124064	124083
AM270980	128339	128350
AM270980	129917	129930
AM270980	129635	129652
AM270980	129092	129117
AM270980	129775	129800
AM270980	129445	129462
AM270980	131790	131809
AM270980	131756	131781
AM270980	134953	134978
AM270980	135010	135033
AM270980	135318	135331
AM270980	135117	135142
AM270980	135430	135441
AM270980	140122	140133
AM270980	140184	140207
AM270980	140068	140091
AM270980	142456	142481
AM270980	145727	145746
AM270980	145498	145523
AM270980	145183	145206
AM270980	145132	145151
AM270980	144033	144058
AM270980	144697	144722
AM270980	144169	144194
AM270980	149611	149630
AM270980	149772	149797
AM270980	168042	168067
AM270980	168003	168022
AM270980	167953	167978
AM270980	168268	168293
AM270980	182105	182124
AM270980	183644	183669
AM270980	183559	183580
AM270980	182546	182561
AM270980	183004	183029
AM270980	182041	182054
AM270980	182751	182762
AM270980	183732	183757
AM270980	181828	181853
AM270980	182589	182604
AM270980	182335	182360
AM270980	181973	181990
AM270980	182816	182841
AM270980	182487	182512
AM270980	184920	184945
AM270980	185160	185185
AM270980	185093	185118
AM270980	184806	184831
AM270980	185031	185054
AM270980	189480	189505
AM270980	189413	189438
AM270980	206961	206986
AM270980	207041	207066
AM270980	206693	206718
AM270980	215643	215668
AM270980	221637	221660
AM270980	221695	221720
AM270980	221542	221567
AM270980	221764	221789
AM270980	221490	221515
AM270980	224901	224924
AM270980	224958	224971
AM270980	235241	235266
AM270980	237251	237276
AM270980	252101	252118
AM270980	252055	252074
AM270980	252148	252159
AM270980	253882	253903
AM270980	253731	253752
AM270980	253551	253576
AM270980	253470	253495
AM270980	253792	253813
AM270980	253845	253856
AM270980	253625	253650
AM270980	253942	253967
AM270980	255645	255662
AM270980	255865	255888
AM270980	255935	255960
AM270980	256054	256079
AM270980	256123	256136
AM270980	255714	255739
AM270980	266249	266268
AM270980	266307	266328
AM270980	274843	274868
AM270980	274959	274974
AM270980	275855	275872
AM270980	275492	275509
AM270980	275668	275693
AM270980	282635	282648
AM270980	282736	282753
AM270980	289487	289498
AM270980	298359	298374
AM270980	298772	298795
AM270980	298716	298729
AM270980	298841	298866
AM270980	311357	311372
AM270980	311325	311340
AM270980	331235	331260
AM270980	331708	331721
AM270980	331422	331447
AM270980	331127	331152
AM270980	331752	331773
AM270980	331306	331331
AM270980	338354	338379
AM270980	346011	346034
AM270980	346287	346310
AM270980	349980	350005
AM270980	349910	349931
AM270980	354418	354443
AM270980	357273	357298
AM270980	356659	356680
AM270980	356234	356249
AM270980	361522	361547
AM270980	361286	361311
AM270980	361758	361777
AM270980	368523	368538
AM270980	371370	371395
AM270980	371432	371457
AM270980	371738	371761
AM270980	379689	379712
AM270980	385469	385490
AM270980	385538	385563
AM270980	385282	385301
AM270980	385346	385371
AM270980	388845	388862
AM270980	388795	388818
AM270980	390831	390852
AM270980	390688	390703
AM270980	391167	391182
AM270980	394096	394113
AM270980	394135	394158
AM270980	394043	394068
AM270980	413506	413531
AM270980	414327	414352
AM270980	414263	414286
AM270980	417728	417747
AM270980	417695	417718
AM270980	417442	417467
AM270980	421462	421483
AM270980	421415	421428
AM270980	421529	421554
AM270980	421900	421925
AM270980	427503	427520
AM270980	427458	427481
AM270980	435920	435935
AM270980	436180	436205
AM270980	435703	435728
AM270980	435514	435525
AM270980	441137	441156
AM270980	441053	441078
AM270980	441191	441214
AM270980	446375	446394
AM270980	446223	446248
AM270980	446154	446167
AM270980	446299	446324
AM270980	451405	451428
AM270980	451325	451346
AM270980	454053	454066
AM270980	454519	454544
AM270980	454324	454343
AM270980	454453	454476
AM270980	457328	457351
AM270980	457414	457437
AM270980	457470	457485
AM270980	462825	462838
AM270980	465826	465851
AM270980	466301	466324
AM270980	466152	466175
AM270980	466221	466246
AM270980	465929	465940
AM270980	465680	465695
AM270980	469415	469438
AM270980	469034	469059
AM270980	469271	469296
AM270980	468930	468949
AM270980	468749	468774
AM270980	468872	468885
AM270980	469550	469573
AM270980	470271	470294
AM270980	470393	470406
AM270980	469989	470012
AM270980	477265	477290
AM270980	491761	491786
AM270980	491847	491872
AM270980	497932	497957
AM270980	498230	498251
AM270980	497872	497885
AM270980	504734	504751
AM270980	504831	504854
AM270980	508822	508847
AM270980	508742	508765
AM270980	519243	519258
AM270980	519174	519199
AM270980	522110	522129
AM270980	522160	522181
AM270980	522932	522953
AM270980	525453	525478
AM270980	525513	525538
AM270980	529442	529463
AM270980	529482	529505
AM270980	529352	529377
AM270980	532651	532664
AM270980	545166	545185
AM270980	545654	545677
AM270980	546844	546867
AM270980	546680	546705
AM270980	546422	546443
AM270980	546796	546813
AM270980	549869	549894
AM270980	549953	549974
AM270980	550194	550213
AM270980	552257	552280
AM270980	552446	552461
AM270980	552346	552357
AM270980	551146	551163
AM270980	551030	551041
AM270980	551248	551273
AM270980	554605	554622
AM270980	558468	558485
AM270980	559625	559646
AM270980	558922	558947
AM270980	558992	559017
AM270980	560231	560254
AM270980	559341	559354
AM270980	559809	559834
AM270980	559432	559445
AM270980	560172	560189
AM270980	560919	560944
AM270980	560964	560987
AM270980	561047	561066
AM270980	567902	567927
AM270980	570543	570556
AM270980	570278	570299
AM270980	570465	570490
AM270980	570334	570359
AM270980	570197	570222
AM270980	570885	570904
AM270980	571247	571264
AM270980	578732	578757
AM270980	578927	578952
AM270980	578868	578879
AM270980	578813	578830
AM270980	581810	581831
AM270980	581765	581782
AM270980	584523	584544
AM270980	584463	584488
AM270980	587773	587796
AM270980	588122	588137
AM270980	588037	588056
AM270980	591401	591426
AM270980	591349	591370
AM270980	596581	596606
AM270980	597821	597846
AM270980	597676	597695
AM270980	597711	597728
AM270980	597751	597776
AM270980	601384	601407
AM270980	601529	601552
AM270980	601713	601728
AM270980	605334	605357
AM270980	605445	605456
AM270980	605559	605584
AM270980	605793	605818
AM270980	606668	606691
AM270980	606960	606981
AM270980	606855	606880
AM270980	607749	607772
AM270980	607606	607627
AM270980	607687	607712
AM270980	607333	607344
AM270980	606751	606776
AM270980	607138	607159
AM270980	608348	608367
AM270980	614148	614171
AM270980	614095	614116
AM270980	612924	612947
AM270980	620481	620500
AM270980	620310	620329
AM270980	620422	620443
AM270980	626038	626061
AM270980	626142	626167
AM270980	626077	626100
AM270980	633850	633875
AM270980	638098	638121
AM270980	637876	637893
AM270980	637917	637936
AM270980	638171	638196
AM270980	644700	644711
AM270980	652269	652290
AM270980	652223	652248
AM270980	652159	652178
AM270980	652106	652117
AM270980	656996	657019
AM270980	659483	659508
AM270980	659410	659433
AM270980	659650	659675
AM270980	660645	660656
AM270980	659775	659788
AM270980	659546	659567
AM270980	659821	659834
AM270980	659704	659721
AM270980	660470	660491
AM270980	665966	665989
AM270980	671143	671156
AM270980	671068	671091
AM270980	671333	671358
AM270980	671185	671206
AM270980	671419	671442
AM270980	676631	676656
AM270980	676584	676603
AM270980	678517	678540
AM270980	685321	685346
AM270980	685400	685423
AM270980	685584	685609
AM270980	685260	685279
AM270980	687966	687985
AM270980	689718	689741
AM270980	689935	689946
AM270980	689795	689814
AM270980	689895	689912
AM270980	694359	694384
AM270980	694430	694455
AM270980	709153	709178
AM270980	709509	709532
AM270980	708999	709024
AM270980	722463	722488
AM270980	722411	722434
AM270980	722989	723014
AM270980	722683	722708
AM270980	723055	723072
AM270980	722763	722786
AM270980	722927	722944
AM270980	722855	722880
AM270980	727570	727591
AM270980	727731	727756
AM270980	727507	727522
AM270980	729396	729421
AM270980	729355	729376
AM270980	733715	733728
AM270980	733472	733483
AM270980	733486	733509
AM270980	733008	733027
AM270980	738463	738482
AM270980	738278	738303
AM270980	740235	740256
AM270980	738517	738540
AM270980	739881	739896
AM270980	739283	739308
AM270980	738678	738699
AM270980	739691	739716
AM270980	740370	740395
AM270980	739522	739547
AM270980	743171	743184
AM270980	743100	743125
AM270980	745138	745159
AM270980	751492	751517
AM270980	750673	750698
AM270980	751723	751746
AM270980	751032	751057
AM270980	750957	750968
AM270980	750892	750905
AM270980	750556	750569
AM270980	756382	756399
AM270980	756207	756232
AM270980	756305	756326
AM270980	757922	757941
AM270980	758069	758088
AM270980	757948	757973
AM270980	767770	767795
AM270980	767698	767717
AM270980	766977	767000
AM270980	767576	767601
AM270980	766903	766918
AM270980	766861	766884
AM270980	773345	773366
AM270980	773487	773508
AM270980	773786	773811
AM270980	777782	777807
AM270980	779776	779801
AM270980	784083	784108
AM270980	784219	784234
AM270980	784151	784166
AM270980	787359	787384
AM270980	787408	787419
AM270980	787422	787447
AM270980	796414	796439
AM270980	796106	796119
AM270980	801804	801821
AM270980	801889	801910
AM270980	802020	802043
AM270980	801951	801962
AM270980	802075	802090
AM270980	802612	802635
AM270980	804458	804483
AM270980	805807	805832
AM270980	805716	805741
AM270980	812720	812743
AM270980	813238	813251
AM270980	812803	812822
AM270980	813282	813299
AM270980	812767	812778
AM270980	813553	813572
AM270980	815503	815524
AM270980	815442	815467
AM270980	818152	818163
AM270980	818194	818205
AM270980	817982	818007
AM270980	817885	817908
AM270980	822667	822690
AM270980	822776	822787
AM270980	822753	822774
AM270980	822319	822344
AM270980	822424	822439
AM270980	822198	822221
AM270980	823848	823873
AM270980	824534	824559
AM270980	824984	825009
AM270980	824598	824613
AM270980	824368	824379
AM270980	824914	824927
AM270980	826415	826438
AM270980	826215	826234
AM270980	826356	826371
AM270980	826082	826103
AM270980	830776	830799
AM270980	830694	830709
AM270980	836869	836886
AM270980	837174	837199
AM270980	837268	837293
AM270980	837422	837443
AM270980	836773	836794
AM270980	837513	837538
AM270980	836923	836948
AM270980	843145	843162
AM270980	845833	845858
AM270980	845893	845914
AM270980	849775	849790
AM270980	850390	850415
AM270980	850441	850454
AM270980	857613	857638
AM270980	859826	859847
AM270980	859903	859928
AM270980	862070	862095
AM270980	862150	862165
AM270980	861611	861630
AM270980	862233	862246
AM270980	862284	862309
AM270980	868023	868044
AM270980	870512	870537
AM270980	871771	871786
AM270980	871819	871836
AM270980	871669	871682
AM270980	871707	871728
AM270980	871794	871807
AM270980	871505	871520
AM270980	876558	876573
AM270980	876506	876519
AM270980	880445	880458
AM270980	880486	880507
AM270980	883601	883626
AM270980	886643	886668
AM270980	888621	888644
AM270980	888674	888699
AM270980	888753	888770
AM270980	888203	888228
AM270980	888549	888564
AM270980	894478	894503
AM270980	894424	894437
AM270980	898830	898845
AM270980	898746	898763
AM270980	905497	905512
AM270980	905460	905485
AM270980	905516	905541
AM270980	906537	906552
AM270980	913985	914010
AM270980	915290	915307
AM270980	915344	915367
AM270980	915197	915222
AM270980	916292	916317
AM270980	916354	916365
AM270980	916760	916783
AM270980	920101	920122
AM270980	920283	920308
AM270980	920169	920194
AM270980	925574	925585
AM270980	925667	925692
AM270980	925596	925607
AM270980	927540	927565
AM270980	927626	927651
AM270980	930506	930527
AM270980	930609	930630
AM270980	930439	930462
AM270980	935061	935080
AM270980	936421	936440
AM270980	935959	935980
AM270980	936272	936293
AM270980	944004	944021
AM270980	943619	943632
AM270980	943752	943767
AM270980	943839	943856
AM270980	943931	943956
AM270980	943548	943573
AM270980	952189	952212
AM270980	952394	952407
AM270980	952237	952250
AM270980	956319	956344
AM270980	956734	956757
AM270980	956517	956538
AM270980	960753	960778
AM270980	967892	967903
AM270980	967815	967840
AM270980	971602	971625
AM270980	971718	971737
AM270980	976792	976811
AM270980	976996	977019
AM270980	976945	976968
AM270980	976739	976764
AM270980	976668	976693
AM270980	976583	976608
AM270980	976465	976476
AM270980	977153	977174
AM270980	978973	978986
AM270980	979199	979224
AM270980	979022	979047
AM270980	979260	979285
AM270980	979363	979384
AM270980	978910	978935
AM270980	979107	979132
AM270980	987390	987415
AM270980	987314	987339
AM270980	987449	987468
AM270980	990629	990654
AM270980	990705	990724
AM270980	990791	990808
AM270980	995359	995384
AM270980	997224	997239
AM270980	997272	997297
AM270980	1003008	1003027
AM270980	1003885	1003908
AM270980	1003633	1003656
AM270980	1007321	1007332
AM270980	1007232	1007249
AM270980	1010422	1010447
AM270980	1010482	1010493
AM270980	1010525	1010540
AM270980	1012943	1012960
AM270980	1012891	1012910
AM270980	1012795	1012820
AM270980	1012852	1012869
AM270980	1017562	1017575
AM270980	1017599	1017612
AM270980	1018262	1018275
AM270980	1018327	1018352
AM270980	1027180	1027203
AM270980	1027237	1027262
AM270980	1040556	1040579
AM270980	1041203	1041228
AM270980	1040976	1040999
AM270980	1041332	1041357
AM270980	1041587	1041608
AM270980	1040631	1040650
AM270980	1041390	1041403
AM270980	1040722	1040747
AM270980	1041897	1041922
AM270980	1041442	1041453
AM270980	1041948	1041971
AM270980	1041545	1041564
AM270980	1040842	1040853
AM270980	1043151	1043176
AM270980	1048758	1048783
AM270980	1050688	1050713
AM270980	1050764	1050789
AM270980	1051119	1051142
AM270980	1051035	1051058
AM270980	1050621	1050646
AM270980	1050951	1050976
AM270980	1050560	1050585
AM270980	1050817	1050836
AM270980	1051521	1051546
AM270980	1051351	1051374
AM270980	1051308	1051321
AM270980	1052134	1052153
AM270980	1052428	1052453
AM270980	1052215	1052232
AM270980	1053030	1053055
AM270980	1052940	1052965
AM270980	1053461	1053486
AM270980	1062160	1062183
AM270980	1063039	1063064
AM270980	1063148	1063169
AM270980	1064879	1064898
AM270980	1064665	1064688
AM270980	1064933	1064954
AM270980	1066387	1066404
AM270980	1066345	1066362
AM270980	1066136	1066155
AM270980	1066285	1066304
AM270980	1066448	1066469
AM270980	1065290	1065313
AM270980	1065239	1065256
AM270980	1065397	1065418
AM270980	1065473	1065498
AM270980	1065339	1065364
AM270980	1072096	1072115
AM270980	1078266	1078285
AM270980	1084910	1084935
AM270980	1084747	1084770
AM270980	1085006	1085019
AM270980	1085630	1085655
AM270980	1091610	1091635
AM270980	1091424	1091447
AM270980	1091375	1091394
AM270980	1097606	1097617
AM270980	1105216	1105241
AM270980	1105593	1105614
AM270980	1105365	1105378
AM270980	1106407	1106428
AM270980	1105497	1105520
AM270980	1106027	1106052
AM270980	1105313	1105326
AM270980	1106354	1106375
AM270980	1106492	1106517
AM270980	1105882	1105901
AM270980	1105281	1105296
AM270980	1111149	1111172
AM270980	1114683	1114708
AM270980	1114506	1114519
AM270980	1116589	1116608
AM270980	1119402	1119417
AM270980	1119307	1119322
AM270980	1119452	1119477
AM270980	1119239	1119254
AM270980	1119521	1119546
AM270980	1122084	1122109
AM270980	1125301	1125326
AM270980	1125397	1125422
AM270980	1127113	1127126
AM270980	1127524	1127547
AM270980	1126871	1126884
AM270980	1127230	1127255
AM270980	1127446	1127461
AM270980	1127037	1127058
AM270980	1127173	1127192
AM270980	1126957	1126982
AM270980	1127591	1127614
AM270980	1127937	1127962
AM270980	1129659	1129682
AM270980	1130196	1130219
AM270980	1130108	1130123
AM270980	1129967	1129980
AM270980	1129862	1129887
AM270980	1129397	1129412
AM270980	1130661	1130674
AM270980	1139853	1139876
AM270980	1139782	1139807
AM270980	1139695	1139720
AM270980	1146021	1146046
AM270980	1147651	1147676
AM270980	1149588	1149613
AM270980	1149357	1149372
AM270980	1149400	1149415
AM270980	1151192	1151217
AM270980	1151303	1151324
AM270980	1151399	1151424
AM270980	1151254	1151265
AM270980	1150775	1150792
AM270980	1151041	1151058
AM270980	1152311	1152330
AM270980	1151946	1151971
AM270980	1152170	1152195
AM270980	1152242	1152259
AM270980	1152117	1152128
AM270980	1152069	1152092
AM270980	1151814	1151827
AM270980	1153042	1153063
AM270980	1159701	1159726
AM270980	1159637	1159662
AM270980	1159575	1159586
AM270980	1161609	1161634
AM270980	1161547	1161568
AM270980	1161893	1161914
AM270980	1161979	1162000
AM270980	1162885	1162906
AM270980	1175625	1175650
AM270980	1176405	1176430
AM270980	1176098	1176123
AM270980	1175941	1175964
AM270980	1185698	1185711
AM270980	1185350	1185369
AM270980	1185722	1185741
AM270980	1185609	1185630
AM270980	1185763	1185780
AM270980	1191929	1191950
AM270980	1192287	1192308
AM270980	1192192	1192209
AM270980	1193123	1193146
AM270980	1193402	1193427
AM270980	1192988	1193001
AM270980	1193205	1193222
AM270980	1192808	1192833
AM270980	1193787	1193812
AM270980	1194239	1194252
AM270980	1195118	1195141
AM270980	1195209	1195230
AM270980	1196418	1196437
AM270980	1196288	1196311
AM270980	1197970	1197995
AM270980	1197862	1197885
AM270980	1199553	1199578
AM270980	1199647	1199658
AM270980	1202781	1202806
AM270980	1202392	1202407
AM270980	1202442	1202467
AM270980	1202861	1202886
AM270980	1207586	1207609
AM270980	1207657	1207682
AM270980	1211631	1211650
AM270980	1211714	1211733
AM270980	1211581	1211596
AM270980	1225027	1225046
AM270980	1224207	1224224
AM270980	1223410	1223435
AM270980	1224384	1224407
AM270980	1223954	1223979
AM270980	1224638	1224653
AM270980	1224249	1224272
AM270980	1223594	1223613
AM270980	1223307	1223328
AM270980	1225362	1225383
AM270980	1223910	1223935
AM270980	1224699	1224720
AM270980	1226212	1226225
AM270980	1223819	1223832
AM270980	1224122	1224147
AM270980	1225692	1225717
AM270980	1231140	1231165
AM270980	1231081	1231104
AM270980	1231193	1231218
AM270980	1231489	1231510
AM270980	1231249	1231268
AM270980	1242079	1242098
AM270980	1242118	1242131
AM270980	1260072	1260097
AM270980	1262740	1262765
AM270980	1262580	1262605
AM270980	1262688	1262705
AM270980	1268370	1268393
AM270980	1268120	1268145
AM270980	1268194	1268219
AM270980	1268286	1268311
AM270980	1273433	1273456
AM270980	1275092	1275103
AM270980	1276995	1277016
AM270980	1277691	1277702
AM270980	1277618	1277643
AM270980	1277748	1277769
AM270980	1277297	1277310
AM270980	1277807	1277824
AM270980	1277141	1277162
AM270980	1278596	1278617
AM270980	1283400	1283411
AM270980	1283330	1283341
AM270980	1288506	1288531
AM270980	1288708	1288733
AM270980	1289096	1289117
AM270980	1288999	1289018
AM270980	1288603	1288620
AM270980	1288119	1288144
AM270980	1289645	1289660
AM270980	1293652	1293677
AM270980	1293597	1293610
AM270980	1300479	1300502
AM270980	1300389	1300412
AM270980	1307939	1307952
AM270980	1308043	1308068
AM270980	1309856	1309869
AM270980	1318193	1318212
AM270980	1318243	1318268
AM270980	1323170	1323195
AM270980	1323657	1323682
AM270980	1323539	1323564
AM270980	1323619	1323630
AM270980	1326781	1326806
AM270980	1326690	1326715
AM270980	1332159	1332182
AM270980	1332078	1332097
AM270980	1331597	1331616
AM270980	1331972	1331991
AM270980	1331675	1331692
AM270980	1337354	1337371
AM270980	1340112	1340135
AM270980	1340276	1340299
AM270980	1340174	1340191
AM270980	1349867	1349878
AM270980	1349680	1349701
AM270980	1349834	1349859
AM270980	1354215	1354240
AM270980	1354104	1354129
AM270980	1354165	1354180
AM270980	1359498	1359515
AM270980	1359675	1359696
AM270980	1359788	1359807
AM270980	1360620	1360643
AM270980	1360685	1360702
AM270980	1361387	1361412
AM270980	1361074	1361097
AM270980	1361190	1361213
AM270980	1362109	1362130
AM270980	1362028	1362045
AM270980	1362375	1362398
AM270980	1362855	1362878
AM270980	1362304	1362327
AM270980	1361957	1361980
AM270980	1362797	1362820
AM270980	1361763	1361778
AM270980	1361599	1361622
AM270980	1361508	1361521
AM270980	1368667	1368686
AM270980	1368737	1368748
AM270980	1375812	1375837
AM270980	1375881	1375906
AM270980	1375975	1375990
AM270980	1379529	1379554
AM270980	1379425	1379450
AM270980	1384636	1384659
AM270980	1384738	1384763
AM270980	1384887	1384908
AM270980	1386129	1386152
AM270980	1386203	1386226
AM270980	1386266	1386289
AM270980	1388297	1388322
AM270980	1387895	1387918
AM270980	1388369	1388388
AM270980	1388007	1388026
AM270980	1388193	1388218
AM270980	1388674	1388691
AM270980	1388766	1388785
AM270980	1392535	1392556
AM270980	1392270	1392295
AM270980	1391906	1391927
AM270980	1392363	1392374
AM270980	1392210	1392235
AM270980	1392137	1392158
AM270980	1392469	1392480
AM270980	1392340	1392359
AM270980	1391560	1391585
AM270980	1394369	1394394
AM270980	1394663	1394688
AM270980	1394305	1394326
AM270980	1394474	1394487
AM270980	1394546	1394569
AM270980	1393954	1393979
AM270980	1394245	1394270
AM270980	1393998	1394023
AM270980	1405027	1405052
AM270980	1404761	1404784
AM270980	1404854	1404879
AM270980	1410877	1410902
AM270980	1410827	1410842
AM270980	1425744	1425761
AM270980	1425794	1425819
AM270980	1427441	1427462
AM270980	1427692	1427709
AM270980	1427507	1427532
AM270980	1429791	1429816
AM270980	1429872	1429889
AM270980	1430019	1430044
AM270980	1432088	1432113
AM270980	1432146	1432161
AM270980	1432198	1432223
AM270980	1438571	1438590
AM270980	1440520	1440543
AM270980	1440251	1440276
AM270980	1440622	1440633
AM270980	1440162	1440183
AM270980	1440460	1440485
AM270980	1442887	1442900
AM270980	1448131	1448152
AM270980	1448263	1448288
AM270980	1448322	1448347
AM270980	1455097	1455112
AM270980	1454752	1454775
AM270980	1454989	1455012
AM270980	1460502	1460519
AM270980	1460422	1460433
AM270980	1463890	1463915
AM270980	1464055	1464080
AM270980	1466807	1466820
AM270980	1466750	1466773
AM270980	1474183	1474194
AM270980	1476499	1476524
AM270980	1476572	1476595
AM270980	1476463	1476476
AM270980	1486008	1486031
AM270980	1486285	1486308
AM270980	1486106	1486131
AM270980	1486368	1486389
AM270980	1485814	1485831
AM270980	1486413	1486426
AM270980	1486655	1486672
AM270980	1489114	1489139
AM270980	1490463	1490488
AM270980	1489710	1489733
AM270980	1490173	1490198
AM270980	1489946	1489967
AM270980	1490232	1490257
AM270980	1490602	1490627
AM270980	1490292	1490305
AM270980	1490393	1490416
AM270980	1489891	1489904
AM270980	1490522	1490543
AM270980	1490340	1490359
AM270980	1490687	1490704
AM270980	1490127	1490140
AM270980	1490007	1490030
AM270980	1499830	1499843
AM270980	1499802	1499827
AM270980	1504168	1504191
AM270980	1504110	1504133
AM270980	1503965	1503988
AM270980	1503861	1503874
AM270980	1506609	1506632
AM270980	1506685	1506710
AM270980	1507064	1507089
AM270980	1510038	1510051
AM270980	1510097	1510110
AM270980	1512232	1512243
AM270980	1517803	1517828
AM270980	1517873	1517898
AM270980	1521431	1521446
AM270980	1521252	1521277
AM270980	1521194	1521219
AM270980	1521138	1521163
AM270980	1524506	1524531
AM270980	1524567	1524590
AM270980	1524453	1524466
AM270980	1524608	1524621
AM270980	1527467	1527480
AM270980	1532473	1532496
AM270980	1544657	1544682
AM270980	1543814	1543835
AM270980	1543744	1543769
AM270980	1543550	1543575
AM270980	1548510	1548535
AM270980	1553040	1553063
AM270980	1553859	1553870
AM270980	1556578	1556603
AM270980	1556527	1556552
AM270980	1564082	1564093
AM270980	1566260	1566285
AM270980	1566145	1566168
AM270980	1568583	1568606
AM270980	1568233	1568244
AM270980	1568389	1568414
AM270980	1570493	1570516
AM270980	1570440	1570463
AM270980	1570223	1570248
AM270980	1580961	1580986
AM270980	1580887	1580902
AM270980	1593831	1593852
AM270980	1617615	1617638
AM270980	1617663	1617682
AM270980	1617707	1617728
AM270980	1634030	1634051
AM270980	1633962	1633987
AM270980	1647551	1647576
AM270980	1647826	1647849
AM270980	1648171	1648196
AM270980	1648051	1648076
AM270980	1647452	1647473
AM270980	1647884	1647909
AM270980	1647344	1647359
AM270980	1648005	1648018
AM270980	1647639	1647658
AM270980	1647683	1647700
AM270980	1651146	1651171
AM270980	1651091	1651112
AM270980	1650490	1650511
AM270980	1650292	1650313
AM270980	1650912	1650927
AM270980	1650364	1650389
AM270980	1650582	1650605
AM270980	1650794	1650805
AM270980	1650665	1650686
AM270980	1653680	1653699
AM270980	1653216	1653233
AM270980	1653167	1653186
AM270980	1653406	1653431
AM270980	1653600	1653625
AM270980	1653352	1653371
AM270980	1653733	1653758
AM270980	1653921	1653946
AM270980	1653123	1653148
AM270980	1658327	1658342
AM270980	1660238	1660259
AM270980	1662252	1662269
AM270980	1662297	1662320
AM270980	1662222	1662241
AM270980	1670423	1670448
AM270980	1670346	1670371
AM270980	1672286	1672309
AM270980	1672325	1672338
AM270980	1677127	1677148
AM270980	1677096	1677107
AM270980	1680817	1680830
AM270980	1680971	1680996
AM270980	1685933	1685952
AM270980	1690593	1690618
AM270980	1690545	1690570
AM270980	1690468	1690487
AM270980	1693101	1693118
AM270980	1693175	1693200
AM270980	1693049	1693072
AM270980	1696296	1696321
AM270980	1696377	1696402
AM270980	1700960	1700981
AM270980	1700817	1700834
AM270980	1700482	1700495
AM270980	1700290	1700303
AM270980	1707688	1707713
AM270980	1707654	1707669
AM270980	1710310	1710331
AM270980	1710225	1710246
AM270980	1712908	1712923
AM270980	1712838	1712859
AM270980	1715347	1715370
AM270980	1715467	1715480
AM270980	1718989	1719012
AM270980	1718802	1718825
AM270980	1726063	1726088
AM270980	1726006	1726025
AM270980	1725868	1725885
AM270980	1729624	1729645
AM270980	1737321	1737342
AM270980	1740022	1740043
AM270980	1740065	1740088
AM270980	1740116	1740133
AM270980	1751002	1751021
AM270980	1750545	1750568
AM270980	1751171	1751194
AM270980	1751233	1751258
AM270980	1758472	1758497
AM270980	1758561	1758578
AM270980	1766481	1766506
AM270980	1766404	1766427
AM270980	1774288	1774313
AM270980	1782969	1782992
AM270980	1783010	1783025
AM270980	1787902	1787925
AM270980	1788023	1788048
AM270980	1787602	1787625
AM270980	1787092	1787117
AM270980	1787199	1787212
AM270980	1791976	1791999
AM270980	1791741	1791752
AM270980	1792248	1792273
AM270980	1791654	1791675
AM270980	1797038	1797061
AM270980	1796956	1796981
AM270980	1797099	1797118
AM270980	1814549	1814560
AM270980	1821421	1821440
AM270980	1821477	1821500
AM270980	1821330	1821353
AM270980	1826951	1826976
AM270980	1826850	1826871
AM270980	1829239	1829264
AM270980	1829457	1829472
AM270980	1832977	1833002
AM270980	1833179	1833200
AM270980	1832823	1832842
AM270980	1833132	1833143
AM270980	1832913	1832928
AM270980	1833045	1833058
AM270980	1832551	1832576
AM270980	1833101	1833114
AM270980	1841696	1841717
AM270980	1841769	1841794
AM270980	1843080	1843095
AM270980	1843234	1843257
AM270980	1843155	1843180
AM270980	1848908	1848931
AM270980	1849769	1849788
AM270980	1847851	1847876
AM270980	1848471	1848488
AM270980	1850050	1850073
AM270980	1848430	1848443
AM270980	1848223	1848248
AM270980	1847588	1847611
AM270980	1849830	1849855
AM270980	1848993	1849008
AM270980	1848777	1848802
AM270980	1847981	1848002
AM270980	1850116	1850137
AM270980	1850186	1850197
AM270980	1849291	1849314
AM270980	1850299	1850322
AM270980	1849889	1849914
AM270980	1847447	1847464
AM270980	1849712	1849735
AM270980	1849522	1849545
AM270980	1847261	1847286
AM270980	1849166	1849191
AM270980	1851129	1851144
AM270980	1852098	1852113
AM270980	1851944	1851969
AM270980	1852055	1852066
AM270980	1855124	1855149
AM270980	1854929	1854954
AM270980	1855016	1855041
AM270980	1856794	1856819
AM270980	1858247	1858272
AM270980	1857164	1857177
AM270980	1858447	1858468
AM270980	1857110	1857135
AM270980	1857719	1857744
AM270980	1857785	1857808
AM270980	1858066	1858085
AM270980	1858525	1858544
AM270980	1858379	1858402
AM270980	1857021	1857046
AM270980	1857868	1857889
AM270980	1857337	1857356
AM270980	1857941	1857964
AM270980	1858826	1858851
AM270980	1857614	1857639
AM270980	1858312	1858337
AM270980	1857441	1857466
AM270980	1857207	1857228
AM270980	1858633	1858646
AM270980	1857394	1857407
AM270980	1863661	1863682
AM270980	1872357	1872380
AM270980	1872313	1872336
AM270980	1872535	1872550
AM270980	1878219	1878230
AM270980	1878058	1878083
AM270980	1878276	1878297
AM270980	1877786	1877811
AM270980	1879250	1879275
AM270980	1878986	1879009
AM270980	1879109	1879134
AM270980	1879636	1879651
AM270980	1879063	1879088
AM270980	1888191	1888214
AM270980	1887896	1887921
AM270980	1888029	1888042
AM270980	1888472	1888493
AM270980	1890554	1890565
AM270980	1890476	1890501
AM270980	1890535	1890546
AM270980	1890566	1890587
AM270980	1896159	1896172
AM270980	1900134	1900157
AM270980	1900190	1900209
AM270980	1900070	1900091
AM270980	1901728	1901753
AM270980	1901840	1901865
AM270980	1901640	1901659
AM270980	1913584	1913605
AM270980	1913632	1913645
AM270980	1919811	1919832
AM270980	1919877	1919894
AM270980	1920138	1920157
AM270980	1924841	1924862
AM270980	1924505	1924530
AM270980	1924711	1924736
AM270980	1937189	1937214
AM270980	1941706	1941721
AM270980	1941782	1941807
AM270980	1949867	1949882
AM270980	1949807	1949832
AM270980	1951140	1951159
AM270980	1951078	1951099
AM270980	1951314	1951337
AM270980	1954904	1954929
AM270980	1956383	1956404
AM270980	1957601	1957622
AM270980	1957512	1957535
AM270980	1958147	1958172
AM270980	1957962	1957981
AM270980	1958266	1958291
AM270980	1957804	1957823
AM270980	1957648	1957667
AM270980	1957351	1957374
AM270980	1957440	1957465
AM270980	1959611	1959634
AM270980	1959760	1959785
AM270980	1959924	1959947
AM270980	1960003	1960026
AM270980	1959872	1959895
AM270980	1959703	1959728
AM270980	1959279	1959298
AM270980	1958964	1958987
AM270980	1964203	1964224
AM270980	1963877	1963890
AM270980	1963806	1963819
AM270980	1964701	1964722
AM270980	1964968	1964985
AM270980	1964775	1964800
AM270980	1965615	1965636
AM270980	1965178	1965197
AM270980	1965571	1965594
AM270980	1965458	1965483
AM270980	1972185	1972210
AM270980	1972130	1972155
AM270980	1975469	1975480
AM270980	1977364	1977385
AM270980	1977071	1977090
AM270980	1980329	1980350
AM270980	1980217	1980228
AM270980	1982773	1982798
AM270980	1982711	1982736
AM270980	1984217	1984238
AM270980	1984158	1984173
AM270980	1984618	1984643
AM270980	1984682	1984703
AM270980	1988575	1988588
AM270980	1988545	1988556
AM270980	1988635	1988658
AM270980	1997218	1997241
AM270980	1997266	1997277
AM270980	1995995	1996018
AM270980	1996560	1996575
AM270980	1993711	1993736
AM270980	1995868	1995881
AM270980	1996214	1996237
AM270980	1995283	1995296
AM270980	1995774	1995797
AM270980	1995577	1995598
AM270980	1996481	1996504
AM270980	1993996	1994013
AM270980	1993311	1993326
AM270980	1996646	1996671
AM270980	1996905	1996926
AM270980	1993540	1993565
AM270980	1994319	1994344
AM270980	1994934	1994955
AM270980	1995186	1995199
AM270980	1995000	1995025
AM270980	1993640	1993653
AM270980	2001687	2001712
AM270980	2001601	2001626
AM270980	2001561	2001584
AM270980	2001414	2001425
AM270980	2004419	2004438
AM270980	2004366	2004385
AM270980	2007618	2007643
AM270980	2013374	2013385
AM270980	2013158	2013181
AM270980	2015877	2015896
AM270980	2015820	2015837
AM270980	2015755	2015778
AM270980	2015437	2015462
AM270980	2015375	2015400
AM270980	2015937	2015948
AM270980	2015566	2015583
AM270980	2021445	2021468
AM270980	2021261	2021272
AM270980	2021181	2021206
AM270980	2027777	2027798
AM270980	2028021	2028046
AM270980	2027908	2027933
AM270980	2027833	2027850
AM270980	2030394	2030405
AM270980	2030684	2030707
AM270980	2030466	2030489
AM270980	2030237	2030260
AM270980	2030433	2030452
AM270980	2031015	2031030
AM270980	2035622	2035647
AM270980	2035758	2035783
AM270980	2040335	2040360
AM270980	2040436	2040459
AM270980	2040715	2040738
AM270980	2056008	2056025
AM270980	2055964	2055981
AM270980	2066512	2066537
AM270980	2078394	2078419
AM270980	2077439	2077462
AM270980	2077194	2077213
AM270980	2078490	2078505
AM270980	2077291	2077316
AM270980	2077494	2077505
AM270980	2077372	2077395
AM270980	2080568	2080587
AM270980	2080435	2080454
AM270980	2080489	2080512
AM270980	2080632	2080655
AM270980	2085345	2085366
AM270980	2084900	2084925
AM270980	2085031	2085054
AM270980	2085097	2085122
AM270980	2085434	2085459
AM270980	2085278	2085291
AM270980	2090859	2090872
AM270980	2091996	2092021
AM270980	2093350	2093365
AM270980	2092145	2092166
AM270980	2093525	2093550
AM270980	2093120	2093145
AM270980	2092732	2092751
AM270980	2092067	2092078
AM270980	2093426	2093451
AM270980	2093885	2093910
AM270980	2092678	2092703
AM270980	2092875	2092888
AM270980	2092578	2092603
AM270980	2092789	2092814
AM270980	2093053	2093072
AM270980	2093641	2093666
AM270980	2092948	2092969
AM270980	2093804	2093827
AM270980	2093175	2093198
AM270980	2093745	2093756
AM270980	2094641	2094662
AM270980	2095454	2095479
AM270980	2095640	2095659
AM270980	2095817	2095842
AM270980	2096263	2096286
AM270980	2095999	2096018
AM270980	2099210	2099235
AM270980	2099270	2099295
AM270980	2102907	2102932
AM270980	2102824	2102849
AM270980	2102770	2102793
AM270980	2106453	2106466
AM270980	2106502	2106521
AM270980	2108117	2108140
AM270980	2108048	2108073
AM270980	2113422	2113447
AM270980	2113335	2113360
AM270980	2113493	2113508
AM270980	2113815	2113840
AM270980	2113895	2113910
AM270980	2114202	2114217
AM270980	2113751	2113776
AM270980	2113589	2113610
AM270980	2114485	2114508
AM270980	2114562	2114575
AM270980	2113551	2113564
AM270980	2114276	2114287
AM270980	2117328	2117351
AM270980	2116843	2116868
AM270980	2117536	2117561
AM270980	2117648	2117669
AM270980	2117199	2117220
AM270980	2117903	2117926
AM270980	2117736	2117747
AM270980	2117120	2117145
AM270980	2117251	2117276
AM270980	2117775	2117798
AM270980	2117602	2117619
AM270980	2120351	2120372
AM270980	2120560	2120579
AM270980	2120668	2120693
AM270980	2120732	2120755
AM270980	2120478	2120493
AM270980	2120293	2120316
AM270980	2126378	2126403
AM270980	2126264	2126287
AM270980	2126208	2126225
AM270980	2126448	2126469
AM270980	2131167	2131180
AM270980	2131205	2131228
AM270980	2133035	2133060
AM270980	2132374	2132393
AM270980	2132250	2132275
AM270980	2132406	2132425
AM270980	2133092	2133107
AM270980	2133141	2133162
AM270980	2135375	2135400
AM270980	2135306	2135331
AM270980	2135098	2135123
AM270980	2141833	2141858
AM270980	2141535	2141550
AM270980	2142305	2142326
AM270980	2141620	2141635
AM270980	2141664	2141689
AM270980	2141773	2141798
AM270980	2141940	2141965
AM270980	2146332	2146357
AM270980	2146282	2146307
AM270980	2156515	2156538
AM270980	2156443	2156468
AM270980	2156747	2156772
AM270980	2156851	2156872
AM270980	2156589	2156614
AM270980	2156935	2156956
AM270980	2155470	2155487
AM270980	2156902	2156913
AM270980	2156383	2156398
AM270980	2155339	2155360
AM270980	2155412	2155425
AM270980	2155966	2155991
AM270980	2162646	2162667
AM270980	2165091	2165110
AM270980	2163678	2163699
AM270980	2165304	2165329
AM270980	2165548	2165573
AM270980	2165378	2165403
AM270980	2163509	2163526
AM270980	2164861	2164880
AM270980	2165241	2165260
AM270980	2163088	2163111
AM270980	2165014	2165039
AM270980	2163985	2164008
AM270980	2164908	2164933
AM270980	2165201	2165212
AM270980	2162795	2162818
AM270980	2164658	2164683
AM270980	2164107	2164120
AM270980	2165482	2165503
AM270980	2164759	2164784
AM270980	2164476	2164487
AM270980	2164820	2164831
AM270980	2163782	2163807
AM270980	2163430	2163447
AM270980	2165617	2165642
AM270980	2163735	2163748
AM270980	2172395	2172418
AM270980	2173493	2173510
AM270980	2174088	2174109
AM270980	2174239	2174262
AM270980	2173623	2173648
AM270980	2173582	2173599
AM270980	2174157	2174182
AM270980	2173428	2173453
AM270980	2174349	2174374
AM270980	2173680	2173699
AM270980	2173740	2173755
AM270980	2173989	2174004
AM270980	2177453	2177476
AM270980	2177495	2177520
AM270980	2177561	2177584
AM270980	2177603	2177626
AM270980	2177700	2177725
AM270980	2193800	2193825
AM270980	2193737	2193762
AM270980	2199908	2199933
AM270980	2201893	2201914
AM270980	2214264	2214289
AM270980	2214395	2214420
AM270980	2214513	2214534
AM270980	2214466	2214485
AM270980	2214343	2214360
AM270980	2214181	2214202
AM270980	2214638	2214663
AM270980	2216735	2216760
AM270980	2217680	2217705
AM270980	2217783	2217808
AM270980	2218184	2218209
AM270980	2218119	2218144
AM270980	2221590	2221603
AM270980	2221633	2221646
AM270980	2221688	2221713
AM270980	2221910	2221927
AM270980	2222169	2222192
AM270980	2225502	2225527
AM270980	2225203	2225226
AM270980	2225427	2225452
AM270980	2225603	2225628
AM270980	2227246	2227259
AM270980	2227587	2227606
AM270980	2227395	2227414
AM270980	2230689	2230714
AM270980	2230739	2230758
AM270980	2244894	2244911
AM270980	2244668	2244693
AM270980	2244834	2244859
AM270980	2244964	2244979
AM270980	2244934	2244959
AM270980	2250260	2250273
AM270980	2250354	2250377
AM270980	2257537	2257550
AM270980	2265001	2265024
AM270980	2265186	2265209
AM270980	2265093	2265104
AM270980	2264930	2264949
AM270980	2265831	2265850
AM270980	2265933	2265956
AM270980	2266192	2266217
AM270980	2266013	2266036
AM270980	2266324	2266339
AM270980	2268475	2268498
AM270980	2270503	2270528
AM270980	2270456	2270475
AM270980	2271775	2271792
AM270980	2274769	2274792
AM270980	2274843	2274864
AM270980	2274932	2274951
AM270980	2277276	2277293
AM270980	2277175	2277200
AM270980	2282023	2282042
AM270980	2281965	2281976
AM270980	2284051	2284076
AM270980	2283785	2283796
AM270980	2283852	2283873
AM270980	2283745	2283768
AM270980	2288612	2288637
AM270980	2288553	2288578
AM270980	2294161	2294178
AM270980	2294101	2294126
AM270980	2294016	2294031
AM270980	2294780	2294799
AM270980	2294821	2294834
AM270980	2299510	2299527
AM270980	2299468	2299493
AM270980	2299922	2299947
AM270980	2303784	2303797
AM270980	2304395	2304406
AM270980	2304072	2304091
AM270980	2314837	2314862
AM270980	2314900	2314925
AM270980	2321628	2321651
AM270980	2321686	2321707
AM270980	2336268	2336291
AM270980	2336357	2336382
AM270980	2336204	2336229
AM270980	2343436	2343453
AM270980	2343489	2343514
AM270980	2343568	2343591
AM270980	2343374	2343399
AM270980	2343683	2343708
AM270980	2351377	2351396
AM270980	2351290	2351311
AM270980	2351013	2351034
AM270980	2355861	2355886
AM270980	2355967	2355992
AM270980	2360714	2360735
AM270980	2360476	2360487
AM270980	2360456	2360467
AM270980	2360377	2360400
AM270980	2375570	2375589
AM270980	2380735	2380760
AM270980	2380877	2380896
AM270980	2381002	2381025
AM270980	2380935	2380956
AM270980	2389324	2389347
AM270980	2389237	2389260
AM270980	2389175	2389192
AM270980	2388660	2388685
AM270980	2394936	2394961
AM270980	2394877	2394888
AM270980	2395079	2395098
AM270980	2396375	2396400
AM270980	2396301	2396324
AM270980	2410142	2410159
AM270980	2413561	2413586
AM270980	2413780	2413805
AM270980	2413355	2413374
AM270980	2413268	2413287
AM270980	2413507	2413528
AM270980	2413440	2413465
AM270980	2413658	2413679
AM270980	2412777	2412802
AM270980	2413047	2413072
AM270980	2415086	2415105
AM270980	2427584	2427607
AM270980	2427660	2427685
AM270980	2433287	2433312
AM270980	2433237	2433258
AM270980	2444336	2444357
AM270980	2444303	2444314
AM270980	2444227	2444238
AM270980	2449965	2449990
AM270980	2450831	2450846
AM270980	2450956	2450981
AM270980	2450733	2450758
AM270980	2450776	2450791
AM270980	2463652	2463671
AM270980	2467548	2467573
AM270980	2467622	2467647
AM270980	2467724	2467749
AM270980	2467793	2467814
AM270980	2466795	2466808
AM270980	2467957	2467982
AM270980	2466874	2466899
AM270980	2467300	2467325
AM270980	2468701	2468712
AM270980	2468623	2468648
AM270980	2468882	2468893
AM270980	2468745	2468768
AM270980	2468948	2468973
AM270980	2469606	2469629
AM270980	2469720	2469741
AM270980	2474204	2474229
AM270980	2478163	2478176
AM270980	2478093	2478118
AM270980	2490961	2490980
AM270980	2490912	2490935
AM270980	2490698	2490723
AM270980	2496717	2496738
AM270980	2496824	2496849
AM270980	2496509	2496530
AM270980	2496771	2496782
AM270980	2498135	2498160
AM270980	2498015	2498034
AM270980	2498232	2498247
AM270980	2498085	2498102
AM270980	2500480	2500505
AM270980	2500610	2500635
AM270980	2502380	2502405
AM270980	2502437	2502458
AM270980	2502491	2502516
AM270980	2502182	2502199
AM270980	2502306	2502331
AM270980	2510842	2510867
AM270980	2511067	2511082
AM270980	2510988	2511013
AM270980	2517502	2517527
AM270980	2517547	2517572
AM270980	2520490	2520515
AM270980	2520404	2520429
AM270980	2520609	2520628
AM270980	2520786	2520811
AM270980	2520836	2520859
AM270980	2527777	2527802
AM270980	2527664	2527685
AM270980	2527891	2527916
AM270980	2527727	2527742
AM270980	2532317	2532330
AM270980	2532284	2532297
AM270980	2532334	2532351
AM270980	2535663	2535688
AM270980	2542768	2542791
AM270980	2542843	2542868
AM270980	2545763	2545788
AM270980	2545996	2546019
AM270980	2546723	2546746
AM270980	2546326	2546349
AM270980	2545645	2545656
AM270980	2548614	2548635
AM270980	2548695	2548710
AM270980	2559598	2559623
AM270980	2566128	2566153
AM270980	2566084	2566103
AM270980	2566019	2566032
AM270980	2571042	2571065
AM270980	2571100	2571125
AM270980	2573633	2573658
AM270980	2574191	2574216
AM270980	2573553	2573564
AM270980	2573715	2573736
AM270980	2574136	2574149
AM270980	2577922	2577941
AM270980	2577851	2577876
AM270980	2578419	2578440
AM270980	2578547	2578568
AM270980	2580975	2580998
AM270980	2581132	2581157
AM270980	2581058	2581083
AM270980	2580854	2580879
AM270980	2581356	2581381
AM270980	2581303	2581328
AM270980	2580928	2580941
AM270980	2584626	2584645
AM270980	2584799	2584820
AM270980	2584672	2584691
AM270980	2584574	2584589
AM270980	2587643	2587666
AM270980	2587572	2587593
AM270980	2590170	2590195
AM270980	2589651	2589674
AM270980	2589802	2589823
AM270980	2590056	2590079
AM270980	2596045	2596068
AM270980	2595984	2596009
AM270980	2597967	2597986
AM270980	2602861	2602886
AM270980	2602628	2602645
AM270980	2602802	2602825
AM270980	2602739	2602762
AM270980	2602407	2602424
AM270980	2603001	2603024
AM270980	2603114	2603135
AM270980	2604562	2604575
AM270980	2605224	2605245
AM270980	2605166	2605179
AM270980	2606482	2606503
AM270980	2608357	2608374
AM270980	2610946	2610971
AM270980	2610904	2610915
AM270980	2611006	2611031
AM270980	2614583	2614602
AM270980	2616803	2616828
AM270980	2617206	2617229
AM270980	2617672	2617695
AM270980	2616527	2616538
AM270980	2617358	2617383
AM270980	2616288	2616311
AM270980	2616693	2616716
AM270980	2621170	2621193
AM270980	2628797	2628816
AM270980	2628460	2628481
AM270980	2628659	2628670
AM270980	2628617	2628634
AM270980	2628293	2628318
AM270980	2627825	2627850
AM270980	2629254	2629275
AM270980	2627875	2627896
AM270980	2633553	2633566
AM270980	2633507	2633528
AM270980	2644403	2644426
AM270980	2644448	2644465
AM270980	2644323	2644344
AM270980	2645816	2645837
AM270980	2645895	2645920
AM270980	2645760	2645781
AM270980	2652856	2652869
AM270980	2657242	2657267
AM270980	2661360	2661385
AM270980	2661413	2661434
AM270980	2661313	2661326
AM270980	2661463	2661488
AM270980	2674176	2674191
AM270980	2674216	2674239
AM270980	2676071	2676094
AM270980	2676136	2676157
AM270980	2685492	2685507
AM270980	2685534	2685547
AM270980	2685432	2685457
AM270980	2686718	2686729
AM270980	2686741	2686760
AM270980	2686795	2686806
AM270980	2689673	2689698
AM270980	2689777	2689800
AM270980	2689725	2689742
AM270980	2694219	2694236
AM270980	2694156	2694181
AM270980	2694087	2694112
AM270980	2699535	2699556
AM270980	2699363	2699388
AM270980	2699467	2699492
AM270980	2699774	2699799
AM270980	2706794	2706815
AM270980	2707192	2707217
AM270980	2707136	2707157
AM270980	2707393	2707406
AM270980	2707487	2707500
AM270980	2707552	2707575
AM270980	2706727	2706752
AM270980	2706967	2706988
AM270980	2732964	2732983
AM270980	2733375	2733400
AM270980	2733257	2733282
AM270980	2737582	2737607
AM270980	2737481	2737492
AM270980	2737533	2737548
AM270980	2741144	2741155
AM270980	2741010	2741035
AM270980	2745424	2745443
AM270980	2745959	2745980
AM270980	2745835	2745860
AM270980	2750965	2750990
AM270980	2752306	2752327
AM270980	2752398	2752417
AM270980	2752071	2752096
AM270980	2752636	2752661
AM270980	2752587	2752602
AM270980	2752776	2752789
AM270980	2752720	2752741
AM270980	2752505	2752530
AM270980	2755479	2755504
AM270980	2755411	2755436
AM270980	2763478	2763503
AM270980	2763274	2763299
AM270980	2779215	2779234
AM270980	2779152	2779177
AM270980	2781385	2781408
AM270980	2781325	2781350
AM270980	2783744	2783757
AM270980	2783631	2783656
AM270980	2783688	2783709
AM270980	2785203	2785228
AM270980	2787964	2787987
AM270980	2787904	2787929
AM270980	2787640	2787665
AM270980	2788054	2788071
AM270980	2788009	2788022
AM270980	2788388	2788413
AM270980	2790673	2790688
AM270980	2790617	2790642
AM270980	2790702	2790727
AM270980	2793632	2793655
AM270980	2793572	2793597
AM270980	2793485	2793510
AM270980	2793932	2793953
AM270980	2794265	2794290
AM270980	2794000	2794023
AM270980	2794220	2794239
AM270980	2794089	2794114
AM270980	2793837	2793862
AM270980	2796951	2796974
AM270980	2797286	2797305
AM270980	2797071	2797096
AM270980	2797013	2797026
AM270980	2799375	2799400
AM270980	2803355	2803366
AM270980	2805667	2805692
AM270980	2808187	2808202
AM270980	2808364	2808389
AM270980	2808452	2808467
AM270980	2808304	2808319
AM270980	2808558	2808577
AM270980	2808041	2808052
AM270980	2808098	2808123
AM270980	2812916	2812941
AM270980	2812998	2813023
AM270980	2817986	2817997
AM270980	2817918	2817943
AM270980	2817825	2817850
AM270980	2818306	2818329
AM270980	2818055	2818080
AM270980	2818152	2818175
AM270980	2820848	2820873
AM270980	2820959	2820980
AM270980	2821146	2821157
AM270980	2821005	2821024
AM270980	2823307	2823330
AM270980	2823092	2823113
AM270980	2823196	2823221
AM270980	2823466	2823477
AM270980	2834978	2835003
AM270980	2834879	2834904
AM270980	2834652	2834675
AM270980	2840907	2840930
AM270980	2840839	2840864
AM270980	2840714	2840737
AM270980	2840774	2840795
AM270980	2854860	2854873
AM270980	2854808	2854821
AM270980	2859371	2859394
AM270980	2863937	2863962
AM270980	2863576	2863601
AM270980	2863664	2863681
AM270980	2863715	2863740
AM270980	2863838	2863863
AM270980	2865591	2865614
AM270980	2871511	2871536
AM270980	2871413	2871438
AM270980	2874123	2874142
AM270980	2873940	2873965
AM270980	2874057	2874078
AM270980	2877960	2877985
AM270980	2878028	2878043
AM270980	2879380	2879405
AM270980	2881410	2881425
AM270980	2894453	2894478
AM270980	2894181	2894206
AM270980	2894379	2894404
AM270980	2894280	2894305
AM270980	2898165	2898190
AM270980	2898282	2898303
AM270980	2903770	2903795
AM270980	2903577	2903602
AM270980	2903500	2903513
AM270980	2906799	2906820
AM270980	2908449	2908472
AM270980	2908387	2908406
AM270980	2908331	2908356
AM270980	2908262	2908283
AM270980	2907093	2907106
AM270980	2908215	2908240
AM270980	2907009	2907034
AM270980	2906697	2906722
AM270980	2908085	2908110
AM270980	2907429	2907452
AM270980	2908596	2908617
AM270980	2906590	2906605
AM270980	2914916	2914935
AM270980	2915005	2915028
AM270980	2918717	2918742
AM270980	2917232	2917257
AM270980	2918633	2918650
AM270980	2917410	2917435
AM270980	2918557	2918582
AM270980	2918945	2918970
AM270980	2918263	2918288
[truncated: 19,455 more rows]

## Sheet: SH2_delamyR_footprints
chr	start	end
AM270980	961	978
AM270980	923	934
AM270980	1025	1044
AM270980	2544	2569
AM270980	2502	2513
AM270980	2751	2776
AM270980	2658	2677
AM270980	4891	4916
AM270980	4561	4584
AM270980	4349	4374
AM270980	4468	4493
AM270980	10618	10641
AM270980	10699	10714
AM270980	11821	11842
AM270980	10514	10539
AM270980	11655	11676
AM270980	10977	10994
AM270980	11901	11924
AM270980	11574	11597
AM270980	11320	11345
AM270980	10793	10818
AM270980	11096	11121
AM270980	10482	10495
AM270980	10412	10431
AM270980	18535	18560
AM270980	18448	18473
AM270980	21037	21062
AM270980	22710	22731
AM270980	22437	22462
AM270980	22558	22583
AM270980	25890	25913
AM270980	25969	25994
AM270980	25830	25855
AM270980	30089	30114
AM270980	30257	30282
AM270980	30025	30050
AM270980	35284	35309
AM270980	35195	35208
AM270980	35121	35134
AM270980	34941	34966
AM270980	35156	35167
AM270980	38674	38699
AM270980	37789	37810
AM270980	38437	38460
AM270980	38342	38363
AM270980	38216	38239
AM270980	38744	38755
AM270980	37650	37675
AM270980	38803	38828
AM270980	37873	37898
AM270980	40745	40762
AM270980	40598	40621
AM270980	40821	40846
AM270980	40483	40508
AM270980	42477	42500
AM270980	42593	42616
AM270980	45428	45443
AM270980	51021	51036
AM270980	50953	50976
AM270980	55202	55223
AM270980	54998	55019
AM270980	54680	54703
AM270980	54768	54781
AM270980	54615	54640
AM270980	54929	54950
AM270980	54801	54826
AM270980	57475	57500
AM270980	57548	57573
AM270980	57359	57378
AM270980	59729	59748
AM270980	59797	59822
AM270980	59471	59492
AM270980	59844	59857
AM270980	59528	59551
AM270980	59920	59943
AM270980	66659	66682
AM270980	66113	66138
AM270980	66210	66233
AM270980	66276	66301
AM270980	68553	68578
AM270980	68517	68530
AM270980	71559	71580
AM270980	71491	71512
AM270980	80933	80958
AM270980	80563	80588
AM270980	80411	80436
AM270980	82853	82874
AM270980	82747	82772
AM270980	83057	83082
AM270980	83351	83376
AM270980	83150	83175
AM270980	86463	86488
AM270980	86528	86549
AM270980	86862	86875
AM270980	94465	94490
AM270980	94112	94127
AM270980	93998	94023
AM270980	93467	93492
AM270980	94298	94321
AM270980	94174	94185
AM270980	96576	96601
AM270980	96522	96537
AM270980	96383	96398
AM270980	96452	96465
AM270980	96416	96441
AM270980	96679	96704
AM270980	111292	111303
AM270980	110846	110869
AM270980	111219	111240
AM270980	111143	111168
AM270980	112913	112936
AM270980	112851	112872
AM270980	121673	121698
AM270980	121501	121522
AM270980	121790	121801
AM270980	121548	121573
AM270980	121893	121906
AM270980	122174	122189
AM270980	129775	129800
AM270980	129917	129930
AM270980	129089	129112
AM270980	130088	130111
AM270980	129638	129659
AM270980	128334	128351
AM270980	129558	129583
AM270980	131790	131809
AM270980	131906	131931
AM270980	132249	132274
AM270980	131678	131703
AM270980	135179	135202
AM270980	134953	134978
AM270980	135318	135329
AM270980	135017	135032
AM270980	134720	134737
AM270980	135212	135237
AM270980	140184	140207
AM270980	140122	140141
AM270980	140062	140087
AM270980	142522	142535
AM270980	142547	142570
AM270980	142456	142481
AM270980	145446	145457
AM270980	145183	145206
AM270980	144699	144724
AM270980	145133	145152
AM270980	144185	144208
AM270980	144811	144836
AM270980	144371	144396
AM270980	149773	149798
AM270980	149523	149544
AM270980	163900	163925
AM270980	164080	164105
AM270980	168039	168064
AM270980	168266	168291
AM270980	167953	167968
AM270980	168003	168022
AM270980	168130	168155
AM270980	183644	183669
AM270980	183554	183579
AM270980	182105	182130
AM270980	182546	182561
AM270980	183003	183028
AM270980	182587	182604
AM270980	182342	182367
AM270980	183112	183137
AM270980	182256	182281
AM270980	182814	182839
AM270980	182043	182068
AM270980	181828	181853
AM270980	181585	181602
AM270980	184920	184937
AM270980	185093	185118
AM270980	185166	185185
AM270980	184806	184831
AM270980	185001	185026
AM270980	189480	189505
AM270980	189412	189437
AM270980	206961	206986
AM270980	207041	207066
AM270980	206876	206901
AM270980	207100	207125
AM270980	206693	206718
AM270980	215658	215675
AM270980	221694	221719
AM270980	221839	221860
AM270980	221639	221658
AM270980	221888	221901
AM270980	221778	221803
AM270980	224901	224924
AM270980	233623	233644
AM270980	235257	235276
AM270980	237149	237174
AM270980	237356	237381
AM270980	237221	237240
AM270980	237249	237270
AM270980	237442	237467
AM270980	253727	253752
AM270980	253404	253427
AM270980	253793	253818
AM270980	253470	253495
AM270980	253630	253655
AM270980	253882	253903
AM270980	256054	256079
AM270980	255877	255888
AM270980	255925	255950
AM270980	255796	255821
AM270980	255714	255739
AM270980	266249	266268
AM270980	266310	266329
AM270980	266075	266100
AM270980	266002	266025
AM270980	274843	274868
AM270980	274966	274981
AM270980	275856	275873
AM270980	275796	275821
AM270980	275911	275934
AM270980	275488	275509
AM270980	275199	275224
AM270980	277653	277666
AM270980	298772	298795
AM270980	298702	298727
AM270980	298617	298642
AM270980	298841	298866
AM270980	311121	311142
AM270980	311357	311372
AM270980	331288	331309
AM270980	331127	331152
AM270980	346017	346034
AM270980	345798	345823
AM270980	345933	345958
AM270980	346079	346104
AM270980	346215	346228
AM270980	349980	350005
AM270980	349906	349931
AM270980	350102	350127
AM270980	349813	349834
AM270980	354435	354450
AM270980	354313	354336
AM270980	354365	354384
AM270980	356882	356907
AM270980	356660	356681
AM270980	356479	356504
AM270980	356310	356333
AM270980	356585	356610
AM270980	361286	361311
AM270980	361522	361547
AM270980	361752	361777
AM270980	361697	361722
AM270980	361424	361449
AM270980	361570	361591
AM270980	368523	368538
AM270980	371738	371761
AM270980	371929	371948
AM270980	371796	371821
AM270980	371432	371457
AM270980	371507	371532
AM270980	371370	371395
AM270980	370622	370647
AM270980	370732	370757
AM270980	371087	371108
AM270980	379689	379712
AM270980	379772	379797
AM270980	385284	385309
AM270980	385121	385146
AM270980	384884	384909
AM270980	385022	385047
AM270980	385538	385561
AM270980	389037	389060
AM270980	388728	388753
AM270980	390831	390852
AM270980	391104	391129
AM270980	390688	390709
AM270980	394037	394062
AM270980	394153	394176
AM270980	413506	413531
AM270980	417694	417717
AM270980	417981	418006
AM270980	417734	417757
AM270980	418033	418056
AM270980	417849	417874
AM270980	421529	421554
AM270980	421825	421850
AM270980	421871	421882
AM270980	421416	421429
AM270980	421460	421479
AM270980	422038	422063
AM270980	421917	421938
AM270980	427503	427520
AM270980	427351	427376
AM270980	427585	427608
AM270980	427458	427481
AM270980	435698	435723
AM270980	435920	435935
AM270980	436180	436205
AM270980	435514	435525
AM270980	435860	435881
AM270980	441137	441156
AM270980	441265	441288
AM270980	441191	441214
AM270980	446305	446330
AM270980	446223	446248
AM270980	451405	451430
AM270980	451574	451597
AM270980	454451	454476
AM270980	454144	454169
AM270980	454520	454545
AM270980	453908	453931
AM270980	457327	457350
AM270980	457418	457437
AM270980	457461	457486
AM270980	457547	457560
AM270980	457192	457217
AM270980	466301	466324
AM270980	466161	466186
AM270980	466221	466246
AM270980	466388	466409
AM270980	470281	470300
AM270980	468826	468843
AM270980	469741	469756
AM270980	469554	469579
AM270980	470393	470406
AM270980	469355	469380
AM270980	477265	477290
AM270980	491826	491851
AM270980	491768	491791
AM270980	498024	498049
AM270980	497489	497514
AM270980	497932	497957
AM270980	497872	497885
AM270980	498498	498519
AM270980	497715	497740
AM270980	497801	497826
AM270980	504734	504751
AM270980	504663	504688
AM270980	504831	504854
AM270980	508994	509019
AM270980	508742	508765
AM270980	508833	508850
AM270980	508896	508921
AM270980	509076	509101
AM270980	519243	519258
AM270980	519175	519198
AM270980	522873	522898
AM270980	522160	522181
AM270980	522331	522354
AM270980	522932	522953
AM270980	521902	521923
AM270980	525546	525567
AM270980	529481	529504
AM270980	529439	529464
AM270980	529361	529386
AM270980	541507	541528
AM270980	542246	542269
AM270980	541246	541269
AM270980	541454	541473
AM270980	541373	541398
AM270980	541085	541110
AM270980	541214	541229
AM270980	541637	541662
AM270980	546149	546172
AM270980	546222	546247
AM270980	546844	546867
AM270980	545876	545901
AM270980	545654	545677
AM270980	546419	546442
AM270980	545968	545991
AM270980	546680	546705
AM270980	546047	546072
AM270980	552257	552282
AM270980	552441	552464
AM270980	552527	552550
AM270980	552346	552357
AM270980	551253	551278
AM270980	549870	549895
AM270980	551146	551169
AM270980	551028	551041
AM270980	549953	549974
AM270980	550194	550215
AM270980	549363	549388
AM270980	559809	559834
AM270980	560170	560191
AM270980	559625	559646
AM270980	559432	559445
AM270980	559687	559710
AM270980	560920	560945
AM270980	560580	560605
AM270980	558992	559017
AM270980	560231	560244
AM270980	559897	559918
AM270980	560964	560987
AM270980	558911	558936
AM270980	567902	567917
AM270980	570543	570556
AM270980	570464	570489
AM270980	570754	570779
AM270980	570340	570365
AM270980	570272	570297
AM270980	581683	581708
AM270980	578928	578953
AM270980	578732	578757
AM270980	578868	578879
AM270980	584472	584497
AM270980	587967	587992
AM270980	587869	587894
AM270980	587773	587796
AM270980	591290	591315
AM270980	596537	596562
AM270980	597677	597698
AM270980	597751	597772
AM270980	597822	597847
AM270980	601522	601547
AM270980	601381	601400
AM270980	601713	601728
AM270980	605557	605582
AM270980	605334	605357
AM270980	605445	605456
AM270980	605396	605413
AM270980	608345	608368
AM270980	608289	608312
AM270980	606668	606691
AM270980	607603	607628
AM270980	606965	606980
AM270980	606873	606894
AM270980	607749	607772
AM270980	606752	606777
AM270980	607687	607712
AM270980	607034	607057
AM270980	607333	607344
AM270980	607288	607305
AM270980	614691	614716
AM270980	614323	614346
AM270980	614095	614116
AM270980	614148	614171
AM270980	620310	620329
AM270980	620481	620500
AM270980	626038	626061
AM270980	626149	626172
AM270980	626312	626337
AM270980	633850	633863
AM270980	633793	633818
AM270980	634077	634102
AM270980	633943	633968
AM270980	638098	638121
AM270980	637985	638010
AM270980	637811	637834
AM270980	638303	638328
AM270980	637876	637893
AM270980	644700	644711
AM270980	644716	644739
AM270980	659483	659506
AM270980	659408	659433
AM270980	660057	660082
AM270980	660911	660936
AM270980	660641	660656
AM270980	660411	660432
AM270980	659650	659675
AM270980	659599	659624
AM270980	660470	660491
AM270980	666029	666050
AM270980	671184	671207
AM270980	671333	671358
AM270980	671068	671093
AM270980	671471	671494
AM270980	676631	676650
AM270980	676588	676603
AM270980	676395	676420
AM270980	678522	678547
AM270980	685321	685346
AM270980	685400	685425
AM270980	685584	685609
AM270980	685256	685279
AM270980	685483	685508
AM270980	687805	687822
AM270980	688040	688063
AM270980	690112	690137
AM270980	690015	690040
AM270980	689857	689878
AM270980	694424	694437
AM270980	694367	694384
AM270980	694708	694733
AM270980	709349	709374
AM270980	708999	709024
AM270980	719361	719386
AM270980	719426	719451
AM270980	719104	719129
AM270980	722827	722852
AM270980	722986	723011
AM270980	722469	722494
AM270980	722683	722708
AM270980	722764	722777
AM270980	722411	722434
AM270980	722869	722884
AM270980	727730	727755
AM270980	727561	727586
AM270980	727791	727806
AM270980	733408	733433
AM270980	733667	733692
AM270980	733284	733309
AM270980	740235	740256
AM270980	738673	738698
AM270980	738281	738306
AM270980	739284	739309
AM270980	739440	739465
AM270980	738517	738540
AM270980	738576	738601
AM270980	739686	739711
AM270980	739533	739554
AM270980	737964	737987
AM270980	738025	738046
AM270980	745138	745159
AM270980	745327	745352
AM270980	751495	751520
AM270980	751111	751136
AM270980	750556	750569
AM270980	751355	751376
AM270980	750586	750603
AM270980	751648	751673
AM270980	750673	750698
AM270980	756377	756402
AM270980	756205	756230
AM270980	756296	756321
AM270980	757921	757942
AM270980	757871	757882
AM270980	767769	767794
AM270980	767698	767717
AM270980	766977	767000
AM270980	767576	767601
AM270980	766944	766957
AM270980	773604	773629
AM270980	773786	773811
AM270980	773345	773368
AM270980	773536	773561
AM270980	777787	777812
AM270980	777852	777877
AM270980	779845	779870
AM270980	784083	784108
AM270980	784220	784241
AM270980	791561	791586
AM270980	791648	791671
AM270980	791606	791619
AM270980	791357	791382
AM270980	796414	796439
AM270980	796345	796368
AM270980	802686	802711
AM270980	802020	802043
AM270980	802538	802563
AM270980	802740	802761
AM270980	802614	802633
AM270980	804365	804390
AM270980	804527	804544
AM270980	805807	805832
AM270980	805682	805707
AM270980	812588	812613
AM270980	812801	812822
AM270980	813284	813299
AM270980	813679	813704
AM270980	812517	812540
AM270980	812720	812743
AM270980	813328	813347
AM270980	813494	813519
AM270980	813057	813082
AM270980	813238	813251
AM270980	815443	815468
AM270980	815503	815524
AM270980	817982	818007
AM270980	818152	818163
AM270980	823847	823872
AM270980	823765	823790
AM270980	823347	823372
AM270980	824633	824648
AM270980	824768	824793
AM270980	824538	824563
AM270980	824918	824943
AM270980	824829	824854
AM270980	826417	826440
AM270980	826475	826500
AM270980	826355	826370
AM270980	826080	826103
AM270980	830865	830890
AM270980	830777	830800
AM270980	830541	830566
AM270980	836872	836885
AM270980	837268	837293
AM270980	836923	836948
AM270980	837164	837189
AM270980	836645	836670
AM270980	837508	837533
AM270980	843145	843162
AM270980	845766	845787
AM270980	845932	845957
AM270980	845833	845850
AM270980	849839	849862
AM270980	850390	850415
AM270980	850273	850298
AM270980	849775	849788
AM270980	857614	857633
AM270980	857566	857579
AM270980	859822	859847
AM270980	862072	862095
AM270980	861665	861690
AM270980	862285	862310
AM270980	861876	861899
AM270980	862151	862172
AM270980	862341	862366
AM270980	862209	862220
AM270980	861611	861622
AM270980	862406	862431
AM270980	868019	868044
AM270980	872758	872783
AM270980	871819	871836
AM270980	871771	871786
AM270980	871706	871727
AM270980	871640	871665
AM270980	871794	871807
AM270980	886691	886714
AM270980	891354	891375
AM270980	888629	888644
AM270980	888559	888584
AM270980	888757	888770
AM270980	888679	888700
AM270980	888203	888214
AM270980	906535	906552
AM270980	906415	906436
AM270980	913985	914010
AM270980	915290	915307
AM270980	915344	915367
AM270980	915197	915222
AM270980	916292	916317
AM270980	916752	916777
AM270980	916354	916365
AM270980	920343	920364
AM270980	920283	920304
AM270980	920103	920122
AM270980	920157	920182
AM270980	925641	925666
AM270980	925569	925582
AM270980	927627	927650
AM270980	927539	927560
AM270980	927784	927809
AM270980	935059	935080
AM270980	936422	936447
AM270980	935755	935768
AM270980	936096	936113
AM270980	944001	944022
AM270980	943839	943856
AM270980	943752	943767
AM270980	943470	943493
AM270980	943931	943956
AM270980	952189	952212
AM270980	952238	952249
AM270980	952085	952108
AM270980	956732	956757
AM270980	956517	956538
AM270980	961370	961395
AM270980	961573	961588
AM270980	961231	961254
AM270980	961279	961304
AM270980	971711	971732
AM270980	971656	971677
AM270980	971919	971936
AM270980	979360	979385
AM270980	979022	979047
AM270980	978974	978987
AM270980	979264	979289
AM270980	978908	978933
AM270980	979200	979221
AM270980	979463	979486
AM270980	976996	977019
AM270980	976583	976608
AM270980	976835	976860
AM270980	976792	976811
AM270980	976739	976762
AM270980	982545	982570
AM270980	990629	990654
AM270980	990695	990718
AM270980	990791	990806
AM270980	990953	990978
AM270980	991060	991083
AM270980	995359	995384
AM270980	997224	997239
AM270980	1003885	1003910
AM270980	1003557	1003582
AM270980	1003638	1003661
AM270980	1007314	1007337
AM270980	1007178	1007201
AM270980	1010525	1010546
AM270980	1010482	1010493
AM270980	1012941	1012960
AM270980	1012891	1012910
AM270980	1012851	1012868
AM270980	1017599	1017612
AM270980	1017491	1017516
AM270980	1018646	1018669
AM270980	1018323	1018348
AM270980	1040557	1040580
AM270980	1041203	1041228
AM270980	1040977	1041002
AM270980	1040652	1040677
AM270980	1041545	1041562
AM270980	1041100	1041125
AM270980	1041322	1041339
AM270980	1048758	1048783
AM270980	1048802	1048815
AM270980	1050762	1050783
AM270980	1050686	1050709
AM270980	1052135	1052154
AM270980	1051760	1051785
AM270980	1051119	1051142
AM270980	1050817	1050836
AM270980	1052647	1052672
AM270980	1052428	1052453
AM270980	1051177	1051202
AM270980	1051562	1051587
AM270980	1050951	1050976
AM270980	1052339	1052354
AM270980	1052720	1052737
AM270980	1051679	1051704
AM270980	1052942	1052967
AM270980	1051034	1051057
AM270980	1052301	1052324
AM270980	1051351	1051374
AM270980	1063148	1063169
AM270980	1064933	1064954
AM270980	1064555	1064580
AM270980	1066387	1066404
AM270980	1066284	1066305
AM270980	1066126	1066151
AM270980	1066345	1066362
AM270980	1066444	1066469
AM270980	1065473	1065498
AM270980	1065290	1065313
AM270980	1065397	1065418
AM270980	1065239	1065256
AM270980	1065168	1065193
AM270980	1064973	1064998
AM270980	1071879	1071900
AM270980	1085540	1085565
AM270980	1085639	1085664
AM270980	1084747	1084770
AM270980	1085054	1085075
AM270980	1084611	1084636
AM270980	1097624	1097649
AM270980	1097474	1097487
AM270980	1097505	1097516
AM270980	1105017	1105040
AM270980	1106350	1106375
AM270980	1105591	1105614
AM270980	1106028	1106053
AM270980	1105226	1105241
AM270980	1104809	1104834
AM270980	1105497	1105520
AM270980	1105313	1105334
AM270980	1105365	1105380
AM270980	1106411	1106434
AM270980	1106492	1106517
AM270980	1105158	1105181
AM270980	1114683	1114708
AM270980	1114592	1114617
AM270980	1114507	1114520
AM270980	1119511	1119532
AM270980	1119255	1119278
AM270980	1119605	1119630
AM270980	1119402	1119415
AM270980	1119457	1119478
AM270980	1119312	1119337
AM270980	1119763	1119776
AM270980	1125397	1125422
AM270980	1127113	1127126
AM270980	1127228	1127253
AM270980	1127937	1127962
AM270980	1127524	1127547
AM270980	1127173	1127192
AM270980	1127350	1127375
AM270980	1126799	1126818
AM270980	1129862	1129887
AM270980	1129484	1129509
AM270980	1129278	1129299
AM270980	1129659	1129680
AM270980	1129967	1129980
AM270980	1130176	1130199
AM270980	1130324	1130349
AM270980	1130660	1130679
AM270980	1130714	1130737
AM270980	1130923	1130948
AM270980	1139853	1139876
AM270980	1139695	1139720
AM270980	1139782	1139807
AM270980	1145958	1145983
AM270980	1145642	1145657
AM270980	1146021	1146046
AM270980	1145600	1145619
AM270980	1145800	1145825
AM270980	1147651	1147676
AM270980	1147782	1147807
AM270980	1148100	1148125
AM270980	1147552	1147577
AM270980	1149583	1149608
AM270980	1149346	1149369
AM270980	1151303	1151328
AM270980	1152695	1152720
AM270980	1151192	1151217
AM270980	1150775	1150800
AM270980	1152306	1152331
AM270980	1152170	1152195
AM270980	1152117	1152128
AM270980	1152082	1152107
AM270980	1151041	1151066
AM270980	1151949	1151972
AM270980	1151599	1151622
AM270980	1151478	1151499
AM270980	1152427	1152450
AM270980	1151253	1151270
AM270980	1158170	1158195
AM270980	1159699	1159724
AM270980	1159627	1159652
AM270980	1161984	1162009
AM270980	1161680	1161705
AM270980	1161812	1161837
AM270980	1162216	1162241
AM270980	1162399	1162424
AM270980	1162772	1162797
AM270980	1175941	1175966
AM270980	1175714	1175739
AM270980	1175620	1175643
AM270980	1176040	1176063
AM270980	1176211	1176236
AM270980	1184866	1184891
AM270980	1185609	1185632
AM270980	1184767	1184792
AM270980	1185478	1185503
AM270980	1195034	1195059
AM270980	1195216	1195227
AM270980	1195119	1195144
AM270980	1193683	1193708
AM270980	1193121	1193146
AM270980	1192808	1192833
AM270980	1192398	1192423
AM270980	1193209	1193222
AM270980	1193235	1193250
AM270980	1194235	1194252
AM270980	1196288	1196311
AM270980	1196418	1196437
AM270980	1197970	1197995
AM270980	1197860	1197885
AM270980	1199431	1199452
AM270980	1199557	1199578
AM270980	1202442	1202467
AM270980	1202781	1202806
AM270980	1202392	1202407
AM270980	1202647	1202668
AM270980	1207586	1207599
AM270980	1207086	1207109
AM270980	1211631	1211648
AM270980	1211783	1211808
AM270980	1211678	1211703
AM270980	1211582	1211601
AM270980	1216880	1216905
AM270980	1223307	1223328
AM270980	1223412	1223435
AM270980	1224384	1224409
AM270980	1223819	1223832
AM270980	1224207	1224226
AM270980	1223722	1223747
AM270980	1223909	1223934
AM270980	1224259	1224278
AM270980	1223955	1223980
AM270980	1224122	1224147
AM270980	1225023	1225046
AM270980	1225363	1225382
AM270980	1225704	1225729
AM270980	1231721	1231740
AM270980	1231784	1231809
AM270980	1231192	1231217
AM270980	1231137	1231154
AM270980	1231690	1231713
AM270980	1231081	1231104
AM270980	1242166	1242191
AM270980	1260072	1260097
AM270980	1260147	1260160
AM270980	1262539	1262564
AM270980	1262688	1262707
AM270980	1262641	1262658
AM270980	1268288	1268313
AM270980	1267726	1267751
AM270980	1268195	1268220
AM270980	1268023	1268048
AM270980	1275091	1275104
AM270980	1275059	1275070
AM270980	1275346	1275371
AM270980	1275548	1275573
AM270980	1277618	1277643
AM270980	1276993	1277016
AM270980	1277748	1277769
AM270980	1277530	1277555
AM270980	1277860	1277885
AM270980	1278596	1278617
AM270980	1277968	1277991
AM270980	1278412	1278437
AM270980	1278082	1278107
AM270980	1283400	1283411
AM270980	1283330	1283343
AM270980	1283214	1283237
AM270980	1288707	1288732
AM270980	1288506	1288531
AM270980	1288998	1289017
AM270980	1289520	1289545
AM270980	1289094	1289117
AM270980	1290136	1290161
AM270980	1288119	1288142
AM270980	1289645	1289658
AM270980	1288604	1288619
AM270980	1289582	1289605
AM270980	1288766	1288791
AM270980	1294394	1294417
AM270980	1294478	1294503
AM270980	1294335	1294358
AM270980	1300478	1300493
AM270980	1300388	1300413
AM270980	1300506	1300527
AM270980	1300260	1300283
AM270980	1308053	1308078
AM270980	1307940	1307951
AM270980	1310199	1310224
AM270980	1309897	1309916
AM270980	1310041	1310066
AM270980	1318193	1318212
AM270980	1323659	1323682
AM270980	1323170	1323195
AM270980	1323539	1323564
AM270980	1323485	1323506
AM270980	1323744	1323769
AM270980	1323073	1323098
AM270980	1322707	1322722
AM270980	1323619	1323630
AM270980	1326781	1326806
AM270980	1326703	1326714
AM270980	1331675	1331698
AM270980	1332159	1332182
AM270980	1331752	1331777
AM270980	1331931	1331954
AM270980	1331597	1331616
AM270980	1332078	1332097
AM270980	1331970	1331991
AM270980	1332036	1332061
AM270980	1337340	1337365
AM270980	1337491	1337516
AM270980	1340112	1340135
AM270980	1340460	1340485
AM270980	1340170	1340183
AM270980	1349483	1349508
AM270980	1349600	1349623
AM270980	1349834	1349859
AM270980	1349680	1349697
AM270980	1361387	1361412
AM270980	1362109	1362130
AM270980	1361072	1361097
AM270980	1361604	1361629
AM270980	1361190	1361215
AM270980	1361763	1361778
AM270980	1362638	1362663
AM270980	1362375	1362398
AM270980	1360685	1360710
AM270980	1361957	1361980
AM270980	1362304	1362317
AM270980	1362028	1362045
AM270980	1361508	1361521
AM270980	1360620	1360643
AM270980	1361733	1361758
AM270980	1368667	1368686
AM270980	1368739	1368764
AM270980	1384636	1384659
AM270980	1384737	1384762
AM270980	1384569	1384594
AM270980	1384887	1384912
AM270980	1386129	1386152
AM270980	1386203	1386226
AM270980	1388541	1388566
AM270980	1388297	1388322
AM270980	1388674	1388691
AM270980	1387895	1387918
AM270980	1392270	1392295
AM270980	1392340	1392359
AM270980	1392531	1392556
AM270980	1392210	1392235
AM270980	1392440	1392463
AM270980	1391906	1391927
AM270980	1392139	1392158
AM270980	1392074	1392097
AM270980	1394367	1394392
AM270980	1393954	1393979
AM270980	1394245	1394270
AM270980	1394475	1394494
AM270980	1394663	1394688
AM270980	1394079	1394104
AM270980	1404762	1404785
AM270980	1405027	1405052
AM270980	1404854	1404879
AM270980	1410877	1410902
AM270980	1427692	1427709
AM270980	1427441	1427462
AM270980	1429925	1429950
AM270980	1430019	1430044
AM270980	1429873	1429886
AM270980	1430076	1430089
AM270980	1430169	1430186
AM270980	1432102	1432113
AM270980	1431918	1431931
AM270980	1440251	1440276
AM270980	1440520	1440543
AM270980	1440460	1440485
AM270980	1442887	1442898
AM270980	1448131	1448156
AM270980	1448053	1448076
AM270980	1448203	1448226
AM270980	1448330	1448355
AM270980	1455097	1455112
AM270980	1454987	1455012
AM270980	1454752	1454775
AM270980	1454818	1454839
AM270980	1455311	1455324
AM270980	1460476	1460499
AM270980	1460422	1460433
AM270980	1460347	1460372
AM270980	1460243	1460268
AM270980	1460614	1460639
AM270980	1463890	1463915
AM270980	1464055	1464080
AM270980	1466807	1466820
AM270980	1466975	1467000
AM270980	1474172	1474195
AM270980	1474478	1474503
AM270980	1474087	1474110
AM270980	1474362	1474387
AM270980	1474283	1474294
AM270980	1476501	1476526
AM270980	1476450	1476475
AM270980	1486008	1486033
AM270980	1486285	1486308
AM270980	1485958	1485975
AM270980	1485814	1485833
AM270980	1486363	1486388
AM270980	1486413	1486438
AM270980	1486106	1486131
AM270980	1490467	1490492
AM270980	1489710	1489733
AM270980	1489109	1489134
AM270980	1490520	1490543
AM270980	1489655	1489680
AM270980	1490393	1490416
AM270980	1490183	1490208
AM270980	1490339	1490360
AM270980	1489946	1489967
AM270980	1490007	1490022
AM270980	1489804	1489821
AM270980	1489360	1489383
AM270980	1489891	1489904
AM270980	1490292	1490305
AM270980	1490127	1490140
AM270980	1490232	1490257
AM270980	1490602	1490627
AM270980	1504168	1504193
AM270980	1504117	1504134
AM270980	1503917	1503942
AM270980	1506691	1506716
AM270980	1506607	1506632
AM270980	1506539	1506564
AM270980	1510095	1510110
AM270980	1510038	1510051
AM270980	1512222	1512243
AM270980	1521426	1521445
AM270980	1521257	1521282
AM270980	1524506	1524531
AM270980	1524566	1524591
AM270980	1524453	1524466
AM270980	1524374	1524399
AM270980	1524652	1524677
AM270980	1527456	1527481
AM270980	1544657	1544682
AM270980	1544579	1544604
AM270980	1543814	1543837
AM270980	1543745	1543770
AM270980	1543666	1543689
AM270980	1543550	1543575
AM270980	1543444	1543465
AM270980	1548510	1548535
AM270980	1548611	1548630
AM270980	1553040	1553063
AM270980	1553262	1553287
AM270980	1556437	1556462
AM270980	1556527	1556552
AM270980	1556579	1556598
AM270980	1564386	1564407
AM270980	1566265	1566286
AM270980	1568393	1568414
AM270980	1568319	1568338
AM270980	1570500	1570515
AM270980	1570223	1570248
AM270980	1593831	1593852
AM270980	1593884	1593901
AM270980	1593785	1593800
AM270980	1617704	1617723
AM270980	1617615	1617628
AM270980	1647551	1647576
AM270980	1647452	1647473
AM270980	1648051	1648076
AM270980	1647827	1647848
AM270980	1647340	1647359
AM270980	1647683	1647696
AM270980	1647642	1647657
AM270980	1647707	1647718
AM270980	1647894	1647909
AM270980	1650666	1650691
AM270980	1651146	1651171
AM270980	1650490	1650511
AM270980	1650913	1650924
AM270980	1651091	1651112
AM270980	1650292	1650315
AM270980	1650582	1650607
AM270980	1650721	1650746
AM270980	1650794	1650805
AM270980	1653401	1653426
AM270980	1653680	1653699
AM270980	1653591	1653614
AM270980	1653921	1653946
AM270980	1653167	1653186
AM270980	1653216	1653233
AM270980	1653273	1653298
AM270980	1653066	1653085
AM270980	1655735	1655752
AM270980	1660238	1660259
AM270980	1660178	1660203
AM270980	1667818	1667843
AM270980	1670424	1670449
AM270980	1670346	1670371
AM270980	1677126	1677141
AM270980	1680971	1680996
AM270980	1680886	1680911
AM270980	1680817	1680830
AM270980	1686090	1686113
AM270980	1685933	1685954
AM270980	1685993	1686016
AM270980	1690544	1690569
AM270980	1690468	1690487
AM270980	1693101	1693118
AM270980	1693151	1693172
AM270980	1696267	1696292
AM270980	1700960	1700981
AM270980	1700817	1700834
AM270980	1700484	1700495
AM270980	1700893	1700916
AM270980	1707663	1707674
AM270980	1707418	1707437
AM270980	1710310	1710331
AM270980	1710229	1710246
AM270980	1712899	1712922
AM270980	1712827	1712852
AM270980	1715354	1715379
AM270980	1719385	1719408
AM270980	1719452	1719475
AM270980	1718861	1718878
AM270980	1726001	1726026
AM270980	1725868	1725885
AM270980	1726063	1726088
AM270980	1729624	1729649
AM270980	1737275	1737294
AM270980	1750545	1750566
AM270980	1751229	1751254
AM270980	1751171	1751194
AM270980	1751002	1751021
AM270980	1750741	1750762
AM270980	1758632	1758657
AM270980	1758412	1758437
AM270980	1758561	1758586
AM270980	1766481	1766506
AM270980	1766225	1766250
AM270980	1768807	1768832
AM270980	1788023	1788048
AM270980	1787902	1787927
AM270980	1787604	1787625
AM270980	1787232	1787257
AM270980	1787669	1787692
AM270980	1787419	1787444
AM270980	1787199	1787212
AM270980	1791974	1791997
AM270980	1792042	1792065
AM270980	1791741	1791752
AM270980	1791649	1791674
AM270980	1791917	1791938
AM270980	1796965	1796990
AM270980	1797038	1797061
AM270980	1797100	1797119
AM270980	1814500	1814519
AM270980	1819089	1819112
AM270980	1819178	1819201
AM270980	1821330	1821353
AM270980	1821421	1821436
AM270980	1821473	1821498
AM270980	1826951	1826976
AM270980	1827020	1827045
AM270980	1827216	1827241
AM270980	1827718	1827741
AM270980	1827284	1827307
AM270980	1829255	1829280
AM270980	1828988	1829011
AM270980	1829537	1829548
AM270980	1829119	1829144
AM270980	1832977	1833002
AM270980	1833179	1833200
AM270980	1832551	1832576
AM270980	1832821	1832842
AM270980	1833133	1833144
AM270980	1832639	1832664
AM270980	1833045	1833058
AM270980	1842894	1842919
AM270980	1843080	1843095
AM270980	1843013	1843038
AM270980	1843281	1843306
AM270980	1848777	1848802
AM270980	1848522	1848545
AM270980	1849712	1849735
AM270980	1849769	1849788
AM270980	1849830	1849855
AM270980	1848897	1848922
AM270980	1847851	1847876
AM270980	1848227	1848252
AM270980	1851367	1851392
AM270980	1848471	1848488
AM270980	1849889	1849914
AM270980	1850113	1850136
AM270980	1847261	1847286
AM270980	1850050	1850073
AM270980	1850357	1850382
AM270980	1849027	1849046
AM270980	1847979	1848002
AM270980	1847725	1847750
AM270980	1851048	1851073
AM270980	1849291	1849314
AM270980	1848993	1849008
AM270980	1847567	1847592
AM270980	1849563	1849588
AM270980	1851886	1851911
AM270980	1851712	1851737
AM270980	1851627	1851652
AM270980	1851962	1851985
AM270980	1858245	1858270
AM270980	1857110	1857135
AM270980	1857021	1857046
AM270980	1857718	1857743
AM270980	1857158	1857177
AM270980	1858524	1858549
AM270980	1856797	1856822
AM270980	1857612	1857637
AM270980	1858447	1858468
AM270980	1857785	1857808
AM270980	1858379	1858402
AM270980	1857500	1857515
AM270980	1857430	1857453
AM270980	1858072	1858085
AM270980	1857327	1857352
AM270980	1857868	1857889
AM270980	1858028	1858041
AM270980	1856935	1856960
AM270980	1858312	1858337
AM270980	1857393	1857416
AM270980	1857207	1857228
AM270980	1860727	1860752
AM270980	1860907	1860924
AM270980	1860824	1860843
AM270980	1877891	1877916
AM270980	1878056	1878079
AM270980	1878276	1878297
AM270980	1878219	1878230
AM270980	1878373	1878394
AM270980	1878986	1879009
AM270980	1879240	1879265
AM270980	1878910	1878935
AM270980	1879108	1879133
AM270980	1879561	1879586
AM270980	1881592	1881617
AM270980	1888191	1888214
AM270980	1888416	1888441
AM270980	1888258	1888283
AM270980	1887903	1887922
AM270980	1887975	1887994
AM270980	1896159	1896172
AM270980	1900134	1900157
AM270980	1900188	1900209
AM270980	1900070	1900091
AM270980	1900288	1900309
AM270980	1901729	1901754
AM270980	1901475	1901486
AM270980	1901845	1901870
AM270980	1901390	1901413
AM270980	1900557	1900582
AM270980	1901640	1901659
AM270980	1913584	1913605
AM270980	1919877	1919902
AM270980	1920025	1920050
AM270980	1920549	1920574
AM270980	1919811	1919832
AM270980	1920233	1920258
AM270980	1924841	1924862
AM270980	1924723	1924748
AM270980	1924583	1924606
AM270980	1924521	1924532
AM270980	1924499	1924518
AM270980	1939945	1939968
AM270980	1940075	1940100
AM270980	1940020	1940037
AM270980	1941782	1941803
AM270980	1941847	1941872
AM270980	1949865	1949882
AM270980	1949837	1949854
AM270980	1951140	1951159
AM270980	1957601	1957626
AM270980	1957512	1957535
AM270980	1958148	1958173
AM270980	1958266	1958291
AM270980	1957805	1957828
AM270980	1957351	1957376
AM270980	1957443	1957468
AM270980	1957653	1957678
AM270980	1957962	1957973
AM270980	1959610	1959635
AM270980	1959924	1959947
AM270980	1959866	1959891
AM270980	1959703	1959728
AM270980	1960003	1960028
AM270980	1964203	1964224
AM270980	1964490	1964513
AM270980	1964968	1964985
AM270980	1964775	1964798
AM270980	1964701	1964722
AM270980	1965456	1965473
AM270980	1965225	1965250
AM270980	1965269	1965294
AM270980	1965187	1965198
AM270980	1972185	1972210
AM270980	1975469	1975480
AM270980	1975379	1975404
AM270980	1977124	1977149
AM270980	1977365	1977384
AM270980	1977283	1977308
AM270980	1980329	1980350
AM270980	1980449	1980474
AM270980	1984682	1984703
AM270980	1984217	1984238
AM270980	1984158	1984173
AM270980	1995995	1996018
AM270980	1995868	1995881
AM270980	1993711	1993736
AM270980	1993996	1994019
AM270980	1994319	1994344
AM270980	1996985	1997010
AM270980	1995774	1995797
AM270980	1996556	1996577
AM270980	1996641	1996666
AM270980	1995283	1995296
AM270980	1995061	1995086
AM270980	1995410	1995431
AM270980	1994231	1994256
AM270980	1996214	1996237
AM270980	1994934	1994955
AM270980	1994098	1994113
AM270980	1996482	1996507
AM270980	1993543	1993562
AM270980	1995928	1995953
AM270980	1996086	1996105
AM270980	2001471	2001496
AM270980	2001784	2001807
AM270980	2001600	2001625
AM270980	2001735	2001754
AM270980	2004419	2004440
AM270980	2007613	2007638
AM270980	2007485	2007510
AM270980	2013326	2013349
AM270980	2013161	2013180
AM270980	2013224	2013249
AM270980	2015560	2015583
AM270980	2015437	2015462
AM270980	2015816	2015837
AM270980	2015877	2015896
AM270980	2015381	2015404
AM270980	2016039	2016064
AM270980	2015755	2015778
AM270980	2021445	2021468
AM270980	2021257	2021270
AM270980	2021320	2021333
AM270980	2021340	2021365
AM270980	2027966	2027991
AM270980	2028198	2028223
AM270980	2027611	2027636
AM270980	2027777	2027798
AM270980	2028100	2028125
AM270980	2030466	2030489
AM270980	2030684	2030707
AM270980	2030348	2030373
AM270980	2030239	2030264
AM270980	2030752	2030765
AM270980	2030543	2030568
AM270980	2030433	2030452
AM270980	2030394	2030405
AM270980	2035752	2035777
AM270980	2035617	2035642
AM270980	2040651	2040676
AM270980	2040335	2040360
AM270980	2040424	2040449
AM270980	2040267	2040292
AM270980	2066495	2066518
AM270980	2066433	2066458
AM270980	2066306	2066331
AM270980	2080568	2080589
AM270980	2080435	2080454
AM270980	2080632	2080655
AM270980	2078394	2078419
AM270980	2077439	2077462
AM270980	2077291	2077316
AM270980	2078490	2078503
AM270980	2077066	2077091
AM270980	2085345	2085366
AM270980	2085031	2085056
AM270980	2085099	2085124
AM270980	2084900	2084925
AM270980	2085262	2085287
AM270980	2084957	2084974
AM270980	2085615	2085636
AM270980	2085439	2085462
AM270980	2084797	2084822
AM270980	2087982	2088005
AM270980	2088243	2088266
AM270980	2088170	2088191
AM270980	2088048	2088073
AM270980	2090119	2090134
AM270980	2090216	2090237
AM270980	2090854	2090879
AM270980	2091003	2091028
AM270980	2092145	2092166
AM270980	2091996	2092021
AM270980	2092732	2092755
AM270980	2093350	2093365
AM270980	2092584	2092603
AM270980	2093424	2093449
AM270980	2093120	2093145
AM270980	2092678	2092703
AM270980	2093527	2093550
AM270980	2093175	2093198
AM270980	2092056	2092081
AM270980	2093689	2093710
AM270980	2093382	2093399
AM270980	2092789	2092814
AM270980	2093276	2093289
AM270980	2092875	2092888
AM270980	2095131	2095156
AM270980	2095454	2095479
AM270980	2094641	2094662
AM270980	2095640	2095659
AM270980	2094570	2094595
AM270980	2095999	2096018
AM270980	2096261	2096286
AM270980	2095817	2095840
AM270980	2095006	2095031
AM270980	2094803	2094822
AM270980	2094845	2094870
AM270980	2104956	2104979
AM270980	2105081	2105106
AM270980	2106502	2106521
AM270980	2113340	2113363
AM270980	2113422	2113447
AM270980	2114202	2114217
AM270980	2113754	2113779
AM270980	2113815	2113840
AM270980	2113589	2113612
AM270980	2113895	2113910
AM270980	2114266	2114287
AM270980	2117328	2117351
AM270980	2117648	2117669
AM270980	2117536	2117561
AM270980	2116843	2116868
AM270980	2117119	2117144
AM270980	2117199	2117220
AM270980	2117736	2117747
AM270980	2120560	2120585
AM270980	2120356	2120375
AM270980	2120674	2120699
AM270980	2120478	2120493
AM270980	2120278	2120301
AM270980	2120079	2120102
AM270980	2126378	2126403
AM270980	2126188	2126213
AM270980	2131172	2131197
AM270980	2132467	2132488
AM270980	2133284	2133307
AM270980	2132254	2132279
AM270980	2132374	2132393
AM270980	2132406	2132419
AM270980	2132019	2132044
AM270980	2133035	2133060
AM270980	2131497	2131522
AM270980	2133141	2133162
AM270980	2135318	2135343
AM270980	2134923	2134946
AM270980	2135190	2135215
AM270980	2141766	2141791
AM270980	2141620	2141635
AM270980	2141923	2141948
AM270980	2142305	2142326
AM270980	2141844	2141857
AM270980	2141553	2141566
AM270980	2141662	2141687
AM270980	2156437	2156462
AM270980	2156747	2156772
AM270980	2156594	2156619
AM270980	2155966	2155991
AM270980	2156851	2156872
AM270980	2156515	2156538
AM270980	2156383	2156398
AM270980	2155335	2155360
AM270980	2157361	2157386
AM270980	2157001	2157014
AM270980	2155607	2155628
AM270980	2156935	2156956
AM270980	2156902	2156913
AM270980	2156138	2156159
AM270980	2155470	2155487
AM270980	2156182	2156207
AM270980	2155552	2155575
AM270980	2157241	2157262
AM270980	2156655	2156676
AM270980	2165014	2165039
AM270980	2163509	2163526
AM270980	2163679	2163700
AM270980	2165090	2165113
AM270980	2164861	2164880
AM270980	2165549	2165564
AM270980	2164501	2164518
AM270980	2163782	2163807
AM270980	2165481	2165504
AM270980	2164104	2164125
AM270980	2165243	2165268
AM270980	2163987	2164008
AM270980	2164658	2164683
AM270980	2165302	2165327
AM270980	2163923	2163948
AM270980	2165142	2165161
AM270980	2164909	2164934
AM270980	2165201	2165212
AM270980	2165378	2165403
AM270980	2164759	2164784
AM270980	2163377	2163396
AM270980	2174089	2174108
AM270980	2173582	2173603
AM270980	2173429	2173452
AM270980	2174151	2174176
AM270980	2174237	2174262
AM270980	2173487	2173512
AM270980	2174349	2174374
AM270980	2173740	2173755
AM270980	2199911	2199936
AM270980	2202084	2202107
AM270980	2210659	2210676
AM270980	2211065	2211090
AM270980	2211004	2211021
AM270980	2214395	2214420
AM270980	2214264	2214289
AM270980	2214513	2214534
AM270980	2214181	2214202
AM270980	2214123	2214148
AM270980	2214466	2214485
AM270980	2216735	2216760
AM270980	2217872	2217887
AM270980	2217669	2217694
AM270980	2218119	2218144
AM270980	2217781	2217806
AM270980	2217730	2217753
AM270980	2221760	2221785
AM270980	2222169	2222192
AM270980	2222110	2222135
AM270980	2221910	2221927
AM270980	2221851	2221876
AM270980	2225502	2225527
AM270980	2225422	2225437
AM270980	2225344	2225365
AM270980	2225397	2225412
AM270980	2227588	2227605
AM270980	2227164	2227189
AM270980	2230689	2230714
AM270980	2244668	2244693
AM270980	2244835	2244860
AM270980	2245083	2245108
AM270980	2244950	2244975
AM270980	2250441	2250466
AM270980	2249789	2249814
AM270980	2250500	2250525
AM270980	2250354	2250377
AM270980	2249965	2249990
AM270980	2250260	2250273
AM270980	2250014	2250039
AM270980	2250187	2250200
AM270980	2257974	2257997
AM270980	2257921	2257946
AM270980	2265186	2265211
AM270980	2265832	2265851
AM270980	2265001	2265024
AM270980	2266192	2266217
AM270980	2265933	2265956
AM270980	2265250	2265263
AM270980	2265079	2265104
AM270980	2266320	2266339
AM270980	2267950	2267975
AM270980	2268236	2268261
AM270980	2268475	2268498
AM270980	2267877	2267902
AM270980	2271722	2271745
AM270980	2270501	2270524
AM270980	2274769	2274784
AM270980	2274850	2274869
AM270980	2276852	2276877
AM270980	2276962	2276987
AM270980	2277176	2277201
AM270980	2281965	2281976
AM270980	2284056	2284079
AM270980	2283852	2283877
AM270980	2283997	2284022
AM270980	2283779	2283796
AM270980	2288612	2288637
AM270980	2288553	2288572
AM270980	2294524	2294549
AM270980	2294780	2294799
AM270980	2294821	2294834
AM270980	2299684	2299705
AM270980	2299843	2299868
AM270980	2299558	2299581
AM270980	2299628	2299653
AM270980	2299763	2299788
AM270980	2299924	2299947
AM270980	2304398	2304409
AM270980	2304135	2304156
AM270980	2303978	2303989
AM270980	2303785	2303796
AM270980	2311546	2311571
AM270980	2314837	2314862
AM270980	2315021	2315046
AM270980	2315126	2315139
AM270980	2321686	2321707
AM270980	2321620	2321645
AM270980	2336277	2336302
AM270980	2336204	2336229
AM270980	2336407	2336428
AM270980	2343579	2343604
AM270980	2343436	2343453
AM270980	2343489	2343514
AM270980	2351377	2351396
AM270980	2351013	2351034
AM270980	2355861	2355886
AM270980	2355969	2355992
AM270980	2360457	2360482
AM270980	2360385	2360410
AM270980	2360714	2360735
AM270980	2360500	2360525
AM270980	2381002	2381025
AM270980	2380816	2380833
AM270980	2381282	2381307
AM270980	2380735	2380760
AM270980	2380880	2380891
AM270980	2381170	2381191
AM270980	2381042	2381067
AM270980	2380935	2380956
AM270980	2389236	2389261
AM270980	2389327	2389352
AM270980	2388657	2388678
AM270980	2394942	2394961
AM270980	2394877	2394888
AM270980	2410142	2410159
AM270980	2410065	2410090
AM270980	2414901	2414926
AM270980	2413780	2413801
AM270980	2413354	2413375
AM270980	2413202	2413227
AM270980	2413268	2413287
AM270980	2413562	2413587
AM270980	2413512	2413535
AM270980	2413658	2413681
AM270980	2421550	2421575
AM270980	2421456	2421481
AM270980	2427583	2427608
AM270980	2429247	2429272
AM270980	2433287	2433312
AM270980	2433177	2433202
AM270980	2433234	2433251
AM270980	2444337	2444362
AM270980	2444303	2444314
AM270980	2449859	2449884
AM270980	2450776	2450797
AM270980	2450073	2450086
AM270980	2450607	2450628
AM270980	2450322	2450347
AM270980	2449966	2449979
AM270980	2450400	2450425
AM270980	2450025	2450038
AM270980	2450831	2450846
AM270980	2463705	2463726
AM270980	2464048	2464071
AM270980	2463652	2463671
AM270980	2463969	2463994
AM270980	2468651	2468670
AM270980	2468701	2468712
AM270980	2467548	2467573
AM270980	2467628	2467653
AM270980	2467723	2467748
AM270980	2467957	2467982
AM270980	2466869	2466894
AM270980	2467302	2467325
AM270980	2466798	2466813
AM270980	2467108	2467133
AM270980	2467016	2467041
AM270980	2469840	2469865
AM270980	2478162	2478177
AM270980	2478209	2478228
AM270980	2478325	2478350
AM270980	2490698	2490723
AM270980	2496713	2496738
AM270980	2498135	2498160
AM270980	2500475	2500500
AM270980	2500608	2500633
AM270980	2500716	2500731
AM270980	2502492	2502517
AM270980	2502308	2502333
AM270980	2502784	2502809
AM270980	2502380	2502405
AM270980	2502182	2502197
AM270980	2502437	2502456
AM270980	2510987	2511012
AM270980	2511067	2511082
AM270980	2517601	2517624
AM270980	2517517	2517528
AM270980	2520490	2520513
AM270980	2520406	2520429
AM270980	2520786	2520811
AM270980	2520835	2520858
AM270980	2520959	2520972
AM270980	2527777	2527802
AM270980	2527891	2527916
AM270980	2527667	2527692
AM270980	2532317	2532328
AM270980	2535668	2535693
AM270980	2536254	2536279
AM270980	2545996	2546019
AM270980	2545763	2545788
AM270980	2546365	2546390
AM270980	2546170	2546195
AM270980	2546977	2547000
AM270980	2546633	2546646
AM270980	2547283	2547308
AM270980	2546324	2546349
AM270980	2548614	2548635
AM270980	2548695	2548710
AM270980	2566017	2566032
AM270980	2566127	2566142
AM270980	2565896	2565913
AM270980	2566056	2566081
AM270980	2571042	2571065
AM270980	2574187	2574212
AM270980	2573553	2573564
AM270980	2574136	2574149
AM270980	2578538	2578563
AM270980	2577922	2577943
AM270980	2577979	2578002
AM270980	2581060	2581085
AM270980	2580754	2580779
AM270980	2581129	2581144
AM270980	2580928	2580941
AM270980	2590170	2590195
AM270980	2589871	2589896
AM270980	2590056	2590075
AM270980	2595930	2595955
AM270980	2595767	2595792
AM270980	2596043	2596068
AM270980	2599970	2599995
AM270980	2602861	2602886
AM270980	2603386	2603411
AM270980	2602739	2602762
AM270980	2603314	2603339
AM270980	2602628	2602645
AM270980	2603001	2603026
AM270980	2602798	2602823
AM270980	2603159	2603170
AM270980	2605161	2605180
AM270980	2605224	2605247
AM270980	2611006	2611029
AM270980	2610946	2610971
AM270980	2610830	2610853
AM270980	2616796	2616821
AM270980	2617207	2617224
AM270980	2617141	2617166
AM270980	2616113	2616138
AM270980	2628293	2628318
AM270980	2628795	2628816
AM270980	2628460	2628481
AM270980	2628652	2628671
AM270980	2627953	2627978
AM270980	2628157	2628182
AM270980	2629255	2629280
AM270980	2628605	2628630
AM270980	2627881	2627892
AM270980	2628100	2628121
AM270980	2633551	2633566
AM270980	2633604	2633627
AM270980	2643673	2643698
AM270980	2644444	2644465
AM270980	2644408	2644433
AM270980	2644326	2644351
AM270980	2645839	2645852
AM270980	2645751	2645776
AM270980	2645816	2645835
AM270980	2652780	2652805
AM270980	2657242	2657267
AM270980	2657739	2657762
AM270980	2657531	2657556
AM270980	2661360	2661385
AM270980	2661411	2661434
AM270980	2661315	2661326
AM270980	2674176	2674191
AM270980	2674116	2674141
AM270980	2676182	2676193
AM270980	2675962	2675987
AM270980	2686659	2686684
AM270980	2686718	2686729
AM270980	2686746	2686759
AM270980	2684987	2685012
AM270980	2685492	2685507
AM270980	2685534	2685547
AM270980	2694087	2694112
AM270980	2694156	2694181
AM270980	2694217	2694236
AM270980	2694402	2694427
AM270980	2694652	2694677
AM270980	2699352	2699377
AM270980	2699536	2699555
AM270980	2699783	2699804
AM270980	2699748	2699765
AM270980	2707192	2707217
AM270980	2706794	2706815
AM270980	2707393	2707414
AM270980	2707311	2707336
AM270980	2707487	2707512
AM270980	2707136	2707157
AM270980	2707552	2707575
AM270980	2733035	2733060
AM270980	2733374	2733399
AM270980	2732971	2732982
AM270980	2737595	2737606
AM270980	2741010	2741035
AM270980	2741144	2741155
AM270980	2745431	2745456
AM270980	2745958	2745975
AM270980	2745893	2745918
AM270980	2745662	2745687
AM270980	2745566	2745591
AM270980	2746055	2746072
AM270980	2750963	2750988
AM270980	2751062	2751087
AM270980	2752305	2752328
AM270980	2752160	2752185
AM270980	2752398	2752417
AM270980	2752515	2752540
AM270980	2752650	2752671
AM270980	2752776	2752789
AM270980	2752585	2752610
AM270980	2752724	2752741
AM270980	2763478	2763503
AM270980	2779151	2779172
AM270980	2779215	2779234
AM270980	2781467	2781492
AM270980	2781330	2781355
AM270980	2781395	2781408
AM270980	2783631	2783656
AM270980	2783688	2783711
AM270980	2783744	2783763
AM270980	2785134	2785147
AM270980	2785180	2785195
AM270980	2787964	2787987
AM270980	2787904	2787929
AM270980	2788009	2788022
AM270980	2787640	2787665
AM270980	2788388	2788413
AM270980	2790675	2790686
AM270980	2790621	2790642
AM270980	2790483	2790508
AM270980	2790744	2790769
AM270980	2790858	2790881
AM270980	2793635	2793654
AM270980	2793483	2793508
AM270980	2793837	2793862
AM270980	2796951	2796974
AM270980	2797013	2797026
AM270980	2797065	2797082
AM270980	2797172	2797197
AM270980	2799304	2799329
AM270980	2799375	2799400
AM270980	2803428	2803451
AM270980	2805667	2805690
AM270980	2808187	2808202
AM270980	2808452	2808467
AM270980	2808098	2808121
AM270980	2808292	2808317
AM270980	2808553	2808578
AM270980	2808361	2808386
AM270980	2808716	2808741
AM270980	2807865	2807890
AM270980	2808041	2808052
AM270980	2812916	2812941
AM270980	2821146	2821157
AM270980	2821010	2821035
AM270980	2821110	2821135
AM270980	2820958	2820983
AM270980	2823091	2823112
AM270980	2823312	2823329
AM270980	2823468	2823493
AM270980	2823363	2823388
AM270980	2823196	2823221
AM270980	2834994	2835019
AM270980	2834652	2834677
AM270980	2835228	2835253
AM270980	2835073	2835086
AM270980	2834883	2834904
AM270980	2840714	2840735
AM270980	2840774	2840797
AM270980	2840909	2840920
AM270980	2840931	2840950
AM270980	2854860	2854873
AM270980	2854809	2854830
AM270980	2859310	2859335
AM270980	2859371	2859394
AM270980	2863833	2863858
AM270980	2863940	2863963
AM270980	2863706	2863727
AM270980	2865591	2865614
AM270980	2865528	2865543
AM270980	2865719	2865744
AM270980	2865445	2865470
AM270980	2865682	2865693
AM270980	2865902	2865927
AM270980	2871656	2871681
AM270980	2871426	2871437
AM270980	2877960	2877985
AM270980	2881340	2881359
AM270980	2881410	2881425
AM270980	2881307	2881332
AM270980	2883144	2883169
AM270980	2883212	2883223
AM270980	2883029	2883048
AM270980	2883236	2883253
AM270980	2883289	2883302
AM270980	2883083	2883108
AM270980	2882975	2882988
AM270980	2894730	2894755
AM270980	2894453	2894478
AM270980	2894265	2894290
AM270980	2894380	2894405
AM270980	2894181	2894206
AM270980	2898165	2898190
AM270980	2903577	2903602
AM270980	2903774	2903795
AM270980	2903501	2903514
AM270980	2908085	2908110
AM270980	2907522	2907547
AM270980	2908387	2908406
AM270980	2908449	2908472
AM270980	2908261	2908282
AM270980	2906799	2906820
AM270980	2908208	2908233
AM270980	2906653	2906676
AM270980	2908596	2908613
AM270980	2907009	2907034
AM270980	2907968	2907993
AM270980	2907294	2907315
AM270980	2915005	2915028
AM270980	2914829	2914854
AM270980	2914916	2914935
AM270980	2917232	2917257
AM270980	2917103	2917128
AM270980	2917173	2917196
AM270980	2917411	2917432
AM270980	2917025	2917046
AM270980	2917347	2917370
AM270980	2918633	2918650
AM270980	2918557	2918582
AM270980	2918423	2918448
AM270980	2918263	2918288
AM270980	2918716	2918741
AM270980	2918046	2918061
AM270980	2928290	2928315
AM270980	2928390	2928401
AM270980	2931408	2931427
AM270980	2930856	2930881
AM270980	2931364	2931389
AM270980	2931479	2931502
AM270980	2930808	2930821
AM270980	2931164	2931189
[truncated: 18,991 more rows]

## Sheet: SH2_delcpcA_footprints
chr	start	end
AM270980	736	759
AM270980	2544	2563
AM270980	2502	2513
AM270980	2576	2599
AM270980	2437	2462
AM270980	2658	2677
AM270980	2754	2779
AM270980	4891	4916
AM270980	4796	4821
AM270980	4354	4379
AM270980	4562	4583
AM270980	5103	5128
AM270980	10618	10641
AM270980	11655	11676
AM270980	11821	11842
AM270980	10699	10714
AM270980	11574	11597
AM270980	10969	10994
AM270980	11321	11346
AM270980	10482	10503
AM270980	10779	10792
AM270980	12032	12057
AM270980	10889	10910
AM270980	11388	11399
AM270980	11460	11485
AM270980	10356	10381
AM270980	11901	11924
AM270980	10514	10539
AM270980	11096	11121
AM270980	18509	18520
AM270980	21041	21066
AM270980	21114	21139
AM270980	22710	22735
AM270980	22437	22462
AM270980	25969	25994
AM270980	25890	25913
AM270980	25834	25857
AM270980	30082	30105
AM270980	30265	30282
AM270980	30025	30050
AM270980	35284	35309
AM270980	35156	35167
AM270980	35121	35134
AM270980	34934	34957
AM270980	35019	35044
AM270980	37873	37898
AM270980	37645	37670
AM270980	37789	37810
AM270980	38052	38075
AM270980	38342	38363
AM270980	37541	37566
AM270980	38803	38828
AM270980	38674	38699
AM270980	38103	38128
AM270980	37716	37735
AM270980	38216	38239
AM270980	38437	38460
AM270980	38744	38755
AM270980	40598	40621
AM270980	40745	40756
AM270980	42477	42500
AM270980	42534	42559
AM270980	45428	45443
AM270980	53000	53025
AM270980	55202	55227
AM270980	54998	55019
AM270980	54680	54703
AM270980	54800	54825
AM270980	54768	54781
AM270980	54610	54635
AM270980	54878	54903
AM270980	54926	54951
AM270980	57475	57500
AM270980	57548	57573
AM270980	59729	59748
AM270980	59831	59856
AM270980	59528	59543
AM270980	66659	66682
AM270980	66210	66233
AM270980	66113	66138
AM270980	65978	65999
AM270980	68556	68579
AM270980	68796	68811
AM270980	71071	71096
AM270980	71282	71307
AM270980	71224	71249
AM270980	71491	71512
AM270980	71559	71582
AM270980	71641	71666
AM270980	71743	71768
AM270980	77035	77058
AM270980	77079	77094
AM270980	77111	77130
AM270980	80933	80958
AM270980	80568	80589
AM270980	80411	80436
AM270980	82852	82873
AM270980	83064	83089
AM270980	83353	83378
AM270980	83150	83175
AM270980	86470	86489
AM270980	86528	86549
AM270980	86598	86623
AM270980	86821	86834
AM270980	86352	86377
AM270980	91975	92000
AM270980	91894	91917
AM270980	94465	94490
AM270980	93341	93366
AM270980	93465	93490
AM270980	94113	94132
AM270980	93999	94024
AM270980	93536	93557
AM270980	94298	94323
AM270980	93218	93239
AM270980	93742	93767
AM270980	96576	96601
AM270980	96518	96541
AM270980	96381	96398
AM270980	96452	96465
AM270980	96269	96294
AM270980	108711	108728
AM270980	108373	108398
AM270980	108451	108466
AM270980	108075	108092
AM270980	107877	107900
AM270980	107816	107835
AM270980	108032	108045
AM270980	108293	108318
AM270980	111292	111315
AM270980	111134	111159
AM270980	110846	110867
AM270980	111219	111240
AM270980	117358	117381
AM270980	117293	117316
AM270980	117445	117466
AM270980	121893	121906
AM270980	121674	121697
AM270980	121790	121801
AM270980	122174	122189
AM270980	121501	121522
AM270980	121548	121571
AM270980	124249	124274
AM270980	123784	123809
AM270980	124126	124149
AM270980	124173	124198
AM270980	123393	123418
AM270980	123845	123860
AM270980	123898	123923
AM270980	123580	123605
AM270980	124064	124083
AM270980	129782	129807
AM270980	129079	129104
AM270980	129635	129654
AM270980	129917	129930
AM270980	129445	129462
AM270980	131790	131805
AM270980	131884	131909
AM270980	135318	135331
AM270980	135431	135444
AM270980	135179	135198
AM270980	135094	135111
AM270980	134953	134978
AM270980	135206	135231
AM270980	135262	135273
AM270980	140191	140214
AM270980	140122	140141
AM270980	140323	140348
AM270980	140068	140091
AM270980	140649	140674
AM270980	142547	142572
AM270980	142456	142481
AM270980	145446	145457
AM270980	145183	145206
AM270980	145132	145151
AM270980	144185	144208
AM270980	144810	144835
AM270980	144699	144724
AM270980	144371	144396
AM270980	149764	149789
AM270980	149659	149684
AM270980	149380	149403
AM270980	164155	164176
AM270980	163909	163934
AM270980	168043	168066
AM270980	168003	168022
AM270980	168270	168295
AM270980	167953	167968
AM270980	183559	183578
AM270980	182105	182130
AM270980	183645	183668
AM270980	183006	183029
AM270980	182546	182561
AM270980	182816	182841
AM270980	183120	183145
AM270980	182261	182286
AM270980	182451	182466
AM270980	182587	182604
AM270980	182338	182363
AM270980	181828	181853
AM270980	182041	182054
AM270980	184920	184937
AM270980	184806	184831
AM270980	185166	185185
AM270980	185093	185118
AM270980	185654	185679
AM270980	185928	185951
AM270980	185379	185400
AM270980	185310	185335
AM270980	189495	189520
AM270980	198781	198804
AM270980	198667	198692
AM270980	198827	198838
AM270980	206961	206986
AM270980	206876	206901
AM270980	206763	206788
AM270980	207101	207126
AM270980	207041	207066
AM270980	206693	206718
AM270980	215658	215675
AM270980	221694	221719
AM270980	221637	221658
AM270980	221490	221515
AM270980	221849	221860
AM270980	221601	221616
AM270980	221888	221913
AM270980	224901	224922
AM270980	233181	233206
AM270980	237149	237174
AM270980	237223	237248
AM270980	237356	237381
AM270980	251277	251302
AM270980	253726	253751
AM270980	253551	253576
AM270980	253404	253427
AM270980	253619	253644
AM270980	253470	253495
AM270980	253791	253814
AM270980	253882	253903
AM270980	252055	252074
AM270980	252101	252118
AM270980	255333	255358
AM270980	255410	255435
AM270980	255174	255199
AM270980	255271	255296
AM270980	256046	256071
AM270980	255935	255960
AM270980	255801	255826
AM270980	256123	256136
AM270980	255645	255664
AM270980	255877	255888
AM270980	266251	266272
AM270980	266310	266329
AM270980	274843	274868
AM270980	275855	275872
AM270980	274960	274975
AM270980	275795	275820
AM270980	275205	275226
AM270980	275488	275509
AM270980	274717	274740
AM270980	275016	275029
AM270980	275392	275417
AM270980	275971	275996
AM270980	275563	275586
AM270980	277654	277665
AM270980	277724	277735
AM270980	277616	277641
AM270980	282635	282650
AM270980	282728	282753
AM270980	282555	282580
AM270980	282880	282903
AM270980	282326	282349
AM270980	288177	288200
AM270980	287916	287933
AM270980	289487	289498
AM270980	289187	289206
AM270980	298772	298797
AM270980	298702	298727
AM270980	298617	298642
AM270980	298841	298864
AM270980	298509	298534
AM270980	311353	311372
AM270980	311301	311324
AM270980	331293	331310
AM270980	331411	331436
AM270980	335313	335336
AM270980	335242	335267
AM270980	338354	338379
AM270980	346017	346034
AM270980	345798	345823
AM270980	345933	345958
AM270980	346214	346229
AM270980	346085	346110
AM270980	346178	346203
AM270980	349980	350005
AM270980	349906	349931
AM270980	350100	350125
AM270980	349813	349836
AM270980	354435	354450
AM270980	354365	354384
AM270980	354133	354158
AM270980	356882	356907
AM270980	356978	357003
AM270980	357222	357233
AM270980	356660	356681
AM270980	356477	356502
AM270980	356584	356609
AM270980	356293	356318
AM270980	361286	361311
AM270980	361697	361722
AM270980	361578	361595
AM270980	361762	361777
AM270980	361522	361547
AM270980	368387	368412
AM270980	371738	371761
AM270980	371815	371840
AM270980	371930	371949
AM270980	371432	371457
AM270980	371506	371531
AM270980	371369	371394
AM270980	370971	370984
AM270980	379772	379797
AM270980	379689	379712
AM270980	385464	385479
AM270980	385799	385824
AM270980	385620	385645
AM270980	385284	385309
AM270980	385554	385579
AM270980	385121	385146
AM270980	385177	385194
AM270980	384675	384698
AM270980	388904	388927
AM270980	388728	388753
AM270980	388845	388862
AM270980	390831	390852
AM270980	391109	391134
AM270980	390733	390758
AM270980	394039	394064
AM270980	394192	394217
AM270980	394279	394304
AM270980	413506	413531
AM270980	414332	414355
AM270980	414263	414286
AM270980	417694	417717
AM270980	417733	417756
AM270980	417976	418001
AM270980	417449	417474
AM270980	417849	417874
AM270980	417577	417596
AM270980	421824	421849
AM270980	421460	421477
AM270980	421414	421429
AM270980	421534	421553
AM270980	422024	422047
AM270980	421871	421882
AM270980	427503	427520
AM270980	427352	427377
AM270980	427575	427600
AM270980	427458	427477
AM270980	435703	435728
AM270980	435920	435935
AM270980	436180	436205
AM270980	435860	435881
AM270980	441137	441156
AM270980	441190	441211
AM270980	441264	441287
AM270980	440906	440931
AM270980	446297	446314
AM270980	446213	446238
AM270980	446375	446394
AM270980	451405	451428
AM270980	454144	454169
AM270980	454453	454478
AM270980	454517	454540
AM270980	454684	454709
AM270980	457327	457350
AM270980	457414	457437
AM270980	457541	457560
AM270980	457611	457636
AM270980	466150	466175
AM270980	465929	465940
AM270980	466221	466246
AM270980	466301	466324
AM270980	465826	465851
AM270980	466549	466574
AM270980	469270	469295
AM270980	468930	468949
AM270980	469731	469756
AM270980	470281	470294
AM270980	469559	469584
AM270980	468871	468884
AM270980	470393	470406
AM270980	469989	470012
AM270980	469355	469380
AM270980	469415	469438
AM270980	469034	469059
AM270980	477265	477290
AM270980	477354	477379
AM270980	491761	491786
AM270980	491826	491851
AM270980	498028	498053
AM270980	498445	498468
AM270980	497489	497514
AM270980	498230	498251
AM270980	497932	497955
AM270980	497715	497738
AM270980	497811	497826
AM270980	498706	498731
AM270980	498498	498519
AM270980	504734	504751
AM270980	504666	504689
AM270980	504831	504854
AM270980	508995	509020
AM270980	508742	508767
AM270980	508898	508923
AM270980	509076	509101
AM270980	508825	508850
AM270980	519243	519258
AM270980	519176	519199
AM270980	519277	519302
AM270980	522878	522899
AM270980	522105	522130
AM270980	522160	522181
AM270980	521902	521923
AM270980	525546	525571
AM270980	525452	525477
AM270980	525405	525430
AM270980	529481	529504
AM270980	529352	529377
AM270980	529444	529465
AM270980	532651	532672
AM270980	532741	532766
AM270980	541246	541265
AM270980	541373	541398
AM270980	541454	541473
AM270980	541214	541229
AM270980	546149	546174
AM270980	546427	546452
AM270980	545873	545894
AM270980	546222	546247
AM270980	545227	545252
AM270980	546844	546867
AM270980	545654	545677
AM270980	546680	546705
AM270980	545968	545993
AM270980	546049	546074
AM270980	546796	546813
AM270980	551248	551273
AM270980	549362	549387
AM270980	551146	551163
AM270980	550194	550213
AM270980	549870	549895
AM270980	551029	551040
AM270980	550000	550017
AM270980	549962	549973
AM270980	552264	552287
AM270980	552442	552463
AM270980	552527	552550
AM270980	559809	559834
AM270980	560170	560191
AM270980	559625	559646
AM270980	559893	559918
AM270980	559432	559445
AM270980	560920	560945
AM270980	558922	558947
AM270980	558263	558288
AM270980	560231	560254
AM270980	558992	559017
AM270980	560964	560985
AM270980	559684	559709
AM270980	570465	570490
AM270980	570543	570556
AM270980	570197	570222
AM270980	570278	570297
AM270980	570671	570692
AM270980	571159	571174
AM270980	571080	571105
AM270980	571339	571362
AM270980	578927	578952
AM270980	578732	578757
AM270980	578813	578830
AM270980	578868	578879
AM270980	581810	581831
AM270980	581765	581782
AM270980	581677	581700
AM270980	584472	584495
AM270980	588167	588186
AM270980	587964	587989
AM270980	587774	587785
AM270980	588237	588254
AM270980	588037	588054
AM270980	591401	591426
AM270980	591288	591313
AM270980	591221	591246
AM270980	596522	596547
AM270980	597822	597847
AM270980	597752	597777
AM270980	597677	597698
AM270980	601384	601409
AM270980	601522	601547
AM270980	601715	601728
AM270980	601865	601890
AM270980	601610	601635
AM270980	605560	605585
AM270980	605334	605357
AM270980	605445	605456
AM270980	605528	605541
AM270980	608348	608367
AM270980	606668	606691
AM270980	606966	606981
AM270980	606873	606894
AM270980	607608	607633
AM270980	607749	607774
AM270980	607685	607704
AM270980	606751	606776
AM270980	606548	606573
AM270980	607288	607305
AM270980	607333	607344
AM270980	607035	607060
AM270980	614692	614717
AM270980	614401	614426
AM270980	614323	614346
AM270980	614148	614171
AM270980	614091	614116
AM270980	612682	612707
AM270980	612924	612947
AM270980	620310	620329
AM270980	620531	620556
AM270980	620481	620500
AM270980	620422	620443
AM270980	626038	626061
AM270980	626143	626168
AM270980	633852	633875
AM270980	634078	634103
AM270980	633799	633818
AM270980	638089	638114
AM270980	638303	638328
AM270980	637985	638010
AM270980	637876	637893
AM270980	637806	637831
AM270980	652164	652189
AM270980	652224	652249
AM270980	652269	652290
AM270980	656996	657017
AM270980	659483	659508
AM270980	659410	659433
AM270980	659546	659567
AM270980	659650	659673
AM270980	660899	660920
AM270980	660645	660656
AM270980	659338	659363
AM270980	659949	659968
AM270980	660781	660806
AM270980	660069	660092
AM270980	660411	660430
AM270980	666018	666043
AM270980	671333	671358
AM270980	671184	671205
AM270980	671143	671156
AM270980	676631	676650
AM270980	676403	676428
AM270980	676588	676603
AM270980	678522	678547
AM270980	685321	685340
AM270980	685584	685609
AM270980	685483	685508
AM270980	685251	685276
AM270980	685400	685425
AM270980	688040	688063
AM270980	687805	687822
AM270980	687961	687984
AM270980	690015	690040
AM270980	689715	689740
AM270980	690115	690140
AM270980	694708	694733
AM270980	694312	694337
AM270980	694359	694384
AM270980	694513	694532
AM270980	694424	694437
AM270980	708105	708126
AM270980	708999	709024
AM270980	709509	709534
AM270980	714489	714514
AM270980	716296	716321
AM270980	722687	722708
AM270980	722764	722777
AM270980	722827	722852
AM270980	722989	723014
AM270980	722471	722496
AM270980	722405	722430
AM270980	722521	722538
AM270980	722278	722303
AM270980	727731	727756
AM270980	727563	727588
AM270980	727792	727807
AM270980	733677	733692
AM270980	733412	733437
AM270980	732793	732816
AM270980	732725	732750
AM270980	739283	739308
AM270980	740235	740256
AM270980	738280	738303
AM270980	738679	738698
AM270980	739879	739896
AM270980	738591	738616
AM270980	740370	740395
AM270980	737964	737989
AM270980	739691	739716
AM270980	738955	738980
AM270980	738517	738540
AM270980	738342	738367
AM270980	739533	739546
AM270980	740689	740712
AM270980	738025	738046
AM270980	739440	739465
AM270980	738463	738482
AM270980	739047	739070
AM270980	745138	745159
AM270980	745326	745351
AM270980	745206	745231
AM270980	751492	751517
AM270980	750673	750698
AM270980	751355	751376
AM270980	751113	751138
AM270980	751724	751749
AM270980	751652	751675
AM270980	750557	750570
AM270980	756377	756402
AM270980	756717	756740
AM270980	756205	756230
AM270980	757943	757968
AM270980	757871	757894
AM270980	757752	757777
AM270980	767774	767795
AM270980	767700	767711
AM270980	766977	767000
AM270980	767576	767601
AM270980	767316	767341
AM270980	767082	767107
AM270980	773342	773367
AM270980	773786	773811
AM270980	777863	777888
AM270980	779845	779870
AM270980	784083	784108
AM270980	784219	784234
AM270980	784370	784395
AM270980	787358	787383
AM270980	787408	787419
AM270980	796410	796433
AM270980	796476	796499
AM270980	796108	796121
AM270980	795973	795996
AM270980	796350	796375
AM270980	798301	798314
AM270980	802020	802045
AM270980	801889	801912
AM270980	802202	802227
AM270980	801952	801963
AM270980	801804	801819
AM270980	802075	802100
AM270980	804376	804401
AM270980	804294	804319
AM270980	804472	804483
AM270980	805805	805830
AM270980	805683	805708
AM270980	812592	812617
AM270980	812801	812822
AM270980	812720	812743
AM270980	813327	813348
AM270980	813681	813704
AM270980	813486	813505
AM270980	813268	813293
AM270980	813387	813406
AM270980	815442	815467
AM270980	815545	815570
AM270980	815503	815516
AM270980	818250	818275
AM270980	818152	818163
AM270980	817979	818004
AM270980	818100	818117
AM270980	817885	817908
AM270980	822241	822264
AM270980	822753	822774
AM270980	822667	822690
AM270980	822548	822571
AM270980	822613	822638
AM270980	823760	823785
AM270980	823848	823871
AM270980	824538	824563
AM270980	824822	824847
AM270980	824599	824614
AM270980	824639	824650
AM270980	824735	824750
AM270980	826475	826500
AM270980	826213	826234
AM270980	826089	826106
AM270980	826417	826438
AM270980	826356	826371
AM270980	830866	830889
AM270980	830776	830799
AM270980	830540	830565
AM270980	837165	837188
AM270980	837259	837282
AM270980	836923	836948
AM270980	836869	836886
AM270980	837508	837533
AM270980	837420	837443
AM270980	836699	836724
AM270980	836644	836661
AM270980	836771	836794
AM270980	839734	839757
AM270980	839567	839592
AM270980	843145	843162
AM270980	845833	845858
AM270980	845766	845787
AM270980	846076	846089
AM270980	845933	845958
AM270980	845893	845914
AM270980	850390	850415
AM270980	850276	850301
AM270980	850457	850468
AM270980	850144	850165
AM270980	857614	857633
AM270980	857752	857771
AM270980	859822	859847
AM270980	862070	862095
AM270980	861665	861690
AM270980	862151	862172
AM270980	861876	861899
AM270980	861611	861622
AM270980	861977	862002
AM270980	862285	862310
AM270980	864145	864170
AM270980	868019	868044
AM270980	872752	872775
AM270980	872694	872717
AM270980	872647	872658
AM270980	871819	871836
AM270980	871771	871786
AM270980	871637	871662
AM270980	871715	871728
AM270980	876505	876518
AM270980	883692	883717
AM270980	883586	883611
AM270980	891354	891375
AM270980	888621	888644
AM270980	888549	888572
AM270980	888679	888698
AM270980	888753	888770
AM270980	887745	887766
AM270980	888203	888228
AM270980	888919	888938
AM270980	894470	894495
AM270980	894338	894363
AM270980	898830	898845
AM270980	898738	898763
AM270980	905520	905545
AM270980	906537	906552
AM270980	906413	906436
AM270980	911440	911465
AM270980	911540	911551
AM270980	913985	914010
AM270980	915290	915307
AM270980	915344	915367
AM270980	916292	916317
AM270980	916752	916775
AM270980	916354	916365
AM270980	920102	920121
AM270980	920171	920196
AM270980	920343	920364
AM270980	920499	920512
AM270980	920283	920306
AM270980	925639	925664
AM270980	925569	925582
AM270980	925594	925607
AM270980	927540	927565
AM270980	927627	927650
AM270980	927784	927809
AM270980	927483	927508
AM270980	935059	935080
AM270980	936421	936440
AM270980	936092	936117
AM270980	936271	936290
AM270980	935755	935768
AM270980	944001	944022
AM270980	943608	943633
AM270980	943752	943767
AM270980	943830	943855
AM270980	943549	943574
AM270980	943931	943952
AM270980	951903	951926
AM270980	952189	952212
AM270980	952085	952110
AM270980	952386	952407
AM270980	952237	952250
AM270980	956739	956760
AM270980	956517	956538
AM270980	960753	960772
AM270980	961370	961395
AM270980	961256	961281
AM270980	967815	967840
AM270980	967892	967903
AM270980	970665	970690
AM270980	971711	971734
AM270980	971585	971610
AM270980	971657	971668
AM270980	971911	971936
AM270980	978972	978987
AM270980	979022	979037
AM270980	978910	978935
AM270980	976996	977019
AM270980	976583	976608
AM270980	976835	976860
AM270980	976792	976811
AM270980	976739	976764
AM270980	982840	982857
AM270980	982598	982619
AM270980	987320	987339
AM270980	987390	987415
AM270980	987236	987259
AM270980	990957	990982
AM270980	991052	991073
AM270980	990629	990654
AM270980	990180	990191
AM270980	990705	990724
AM270980	995359	995384
AM270980	997224	997239
AM270980	997272	997297
AM270980	1003885	1003908
AM270980	1003947	1003972
AM270980	1003553	1003578
AM270980	1003206	1003231
AM270980	1003006	1003029
AM270980	1003473	1003498
AM270980	1003076	1003089
AM270980	1003144	1003169
AM270980	1003282	1003303
AM270980	1007389	1007414
AM270980	1007185	1007208
AM270980	1007321	1007332
AM270980	1010422	1010447
AM270980	1010482	1010493
AM270980	1012936	1012961
AM270980	1012851	1012876
AM270980	1012899	1012910
AM270980	1012682	1012699
AM270980	1013124	1013149
AM270980	1017476	1017497
AM270980	1017599	1017624
AM270980	1018329	1018354
AM270980	1018650	1018669
AM270980	1027180	1027201
AM270980	1027237	1027262
AM270980	1033466	1033477
AM270980	1033511	1033534
AM270980	1040556	1040579
AM270980	1041209	1041234
AM270980	1040979	1041004
AM270980	1041948	1041971
AM270980	1041100	1041125
AM270980	1040351	1040376
AM270980	1040631	1040650
AM270980	1041541	1041560
AM270980	1048758	1048783
AM270980	1050763	1050784
AM270980	1050686	1050709
AM270980	1051119	1051144
AM270980	1050817	1050836
AM270980	1051177	1051202
AM270980	1051351	1051374
AM270980	1051035	1051058
AM270980	1052134	1052153
AM270980	1051760	1051785
AM270980	1052647	1052672
AM270980	1052428	1052453
AM270980	1052940	1052965
AM270980	1052339	1052354
AM270980	1053259	1053282
AM270980	1053030	1053055
AM270980	1052720	1052737
AM270980	1052215	1052232
AM270980	1063039	1063064
AM270980	1062961	1062980
AM270980	1064933	1064954
AM270980	1064829	1064850
AM270980	1064665	1064688
AM270980	1066136	1066157
AM270980	1066285	1066306
AM270980	1066447	1066470
AM270980	1066345	1066362
AM270980	1065912	1065937
AM270980	1066387	1066404
AM270980	1065290	1065313
AM270980	1065473	1065498
AM270980	1064973	1064998
AM270980	1065168	1065193
AM270980	1065397	1065418
AM270980	1065239	1065256
AM270980	1078424	1078447
AM270980	1078341	1078358
AM270980	1078266	1078285
AM270980	1085630	1085655
AM270980	1084747	1084770
AM270980	1085540	1085565
AM270980	1085050	1085075
AM270980	1084910	1084935
AM270980	1085713	1085738
AM270980	1084334	1084359
AM270980	1091378	1091393
AM270980	1091613	1091636
AM270980	1091497	1091522
AM270980	1097624	1097649
AM270980	1097748	1097759
AM270980	1106027	1106052
AM270980	1106354	1106375
AM270980	1105216	1105241
AM270980	1105313	1105332
AM270980	1105496	1105521
AM270980	1105600	1105619
AM270980	1105012	1105037
AM270980	1106487	1106512
AM270980	1106648	1106669
AM270980	1105365	1105380
AM270980	1105281	1105296
AM270980	1104807	1104822
AM270980	1105667	1105688
AM270980	1106160	1106185
AM270980	1104836	1104855
AM270980	1104586	1104609
AM270980	1104723	1104748
AM270980	1111313	1111338
AM270980	1114683	1114708
AM270980	1114797	1114822
AM270980	1119840	1119865
AM270980	1119521	1119546
AM270980	1119620	1119645
AM270980	1122043	1122068
AM270980	1125397	1125422
AM270980	1125304	1125317
AM270980	1127113	1127126
AM270980	1127230	1127255
AM270980	1127524	1127547
AM270980	1127173	1127192
AM270980	1127037	1127058
AM270980	1127937	1127962
AM270980	1127446	1127461
AM270980	1129862	1129887
AM270980	1129484	1129509
AM270980	1129659	1129680
AM270980	1129280	1129299
AM270980	1130324	1130349
AM270980	1129155	1129180
AM270980	1129799	1129822
AM270980	1129967	1129980
AM270980	1130715	1130738
AM270980	1130925	1130948
AM270980	1131107	1131132
AM270980	1140079	1140104
AM270980	1139853	1139876
AM270980	1139782	1139807
AM270980	1139682	1139707
AM270980	1145957	1145982
AM270980	1146021	1146046
AM270980	1145800	1145819
AM270980	1148136	1148159
AM270980	1147775	1147798
AM270980	1147651	1147676
AM270980	1148102	1148123
AM270980	1147546	1147571
AM270980	1148633	1148654
AM270980	1148589	1148612
AM270980	1150699	1150724
AM270980	1151304	1151329
AM270980	1151192	1151217
AM270980	1150771	1150794
AM270980	1152311	1152330
AM270980	1152084	1152109
AM270980	1151957	1151982
AM270980	1151401	1151426
AM270980	1151476	1151499
AM270980	1150885	1150910
AM270980	1152473	1152492
AM270980	1151600	1151623
AM270980	1152824	1152843
AM270980	1158290	1158315
AM270980	1158370	1158395
AM270980	1158172	1158197
AM270980	1159698	1159723
AM270980	1159627	1159652
AM270980	1159540	1159563
AM270980	1161809	1161834
AM270980	1161985	1162010
AM270980	1161680	1161705
AM270980	1161601	1161626
AM270980	1162772	1162797
AM270980	1175723	1175748
AM270980	1175941	1175966
AM270980	1176040	1176063
AM270980	1175823	1175848
AM270980	1185608	1185631
AM270980	1185483	1185508
AM270980	1185350	1185369
AM270980	1185697	1185710
AM270980	1193121	1193146
AM270980	1193683	1193708
AM270980	1192807	1192832
AM270980	1191833	1191850
AM270980	1193235	1193250
AM270980	1192401	1192426
AM270980	1191930	1191949
AM270980	1195037	1195062
AM270980	1195118	1195141
AM270980	1196418	1196437
AM270980	1196286	1196311
AM270980	1197970	1197995
AM270980	1197862	1197885
AM270980	1199432	1199457
AM270980	1202442	1202467
AM270980	1202782	1202805
AM270980	1202392	1202407
AM270980	1202645	1202668
AM270980	1207586	1207609
AM270980	1209249	1209270
AM270980	1209199	1209224
AM270980	1209539	1209564
AM270980	1209304	1209327
AM270980	1209378	1209395
AM270980	1209453	1209478
AM270980	1211631	1211648
AM270980	1211678	1211703
AM270980	1211768	1211789
AM270980	1211580	1211601
AM270980	1211722	1211733
AM270980	1216880	1216903
AM270980	1223412	1223435
AM270980	1223307	1223328
AM270980	1224384	1224407
AM270980	1224207	1224224
AM270980	1225027	1225044
AM270980	1225698	1225721
AM270980	1226487	1226506
AM270980	1223954	1223979
AM270980	1224248	1224273
AM270980	1223908	1223933
AM270980	1223819	1223832
AM270980	1224635	1224652
AM270980	1225362	1225383
AM270980	1224697	1224720
AM270980	1226213	1226226
AM270980	1226404	1226429
AM270980	1225072	1225091
AM270980	1224122	1224147
AM270980	1226033	1226044
AM270980	1225511	1225522
AM270980	1231192	1231217
AM270980	1231692	1231713
AM270980	1231082	1231105
AM270980	1231726	1231741
AM270980	1231139	1231154
AM270980	1231489	1231510
AM270980	1231022	1231047
AM270980	1232368	1232391
AM270980	1232025	1232050
AM270980	1232246	1232271
AM270980	1242166	1242191
AM270980	1242915	1242932
AM270980	1260072	1260097
AM270980	1259878	1259903
AM270980	1262539	1262564
AM270980	1262688	1262705
AM270980	1267726	1267751
AM270980	1268195	1268220
AM270980	1268120	1268145
AM270980	1268370	1268395
AM270980	1268004	1268029
AM270980	1273433	1273456
AM270980	1273321	1273346
AM270980	1275092	1275103
AM270980	1275346	1275371
AM270980	1275541	1275566
AM270980	1276994	1277015
AM270980	1277618	1277643
AM270980	1276891	1276916
AM270980	1277754	1277769
AM270980	1277865	1277890
AM270980	1277530	1277555
AM270980	1277298	1277311
AM270980	1278596	1278621
AM270980	1283400	1283411
AM270980	1283330	1283343
AM270980	1288708	1288733
AM270980	1289091	1289116
AM270980	1290136	1290161
AM270980	1288998	1289017
AM270980	1288506	1288531
AM270980	1288124	1288141
AM270980	1289524	1289549
AM270980	1288763	1288782
AM270980	1289645	1289656
AM270980	1288068	1288091
AM270980	1289582	1289605
AM270980	1293656	1293681
AM270980	1294341	1294366
AM270980	1294394	1294419
AM270980	1294479	1294504
AM270980	1296363	1296386
AM270980	1300388	1300413
AM270980	1300547	1300572
AM270980	1300254	1300277
AM270980	1300506	1300527
AM270980	1300652	1300671
AM270980	1308053	1308078
AM270980	1307939	1307952
AM270980	1310199	1310224
AM270980	1310041	1310066
AM270980	1309856	1309877
AM270980	1309759	1309782
AM270980	1309896	1309917
AM270980	1318243	1318268
AM270980	1318193	1318210
AM270980	1317967	1317986
AM270980	1318021	1318046
AM270980	1323657	1323682
AM270980	1323170	1323195
AM270980	1322707	1322722
AM270980	1323073	1323098
AM270980	1323539	1323564
AM270980	1323485	1323506
AM270980	1326781	1326806
AM270980	1326703	1326714
AM270980	1326524	1326549
AM270980	1332159	1332182
AM270980	1331972	1331991
AM270980	1331934	1331959
AM270980	1332078	1332095
AM270980	1331597	1331616
AM270980	1337340	1337365
AM270980	1337601	1337622
AM270980	1337491	1337516
AM270980	1340112	1340135
AM270980	1340350	1340375
AM270980	1340208	1340233
AM270980	1340460	1340485
AM270980	1349485	1349510
AM270980	1349686	1349711
AM270980	1349588	1349613
AM270980	1354106	1354131
AM270980	1359789	1359812
AM270980	1359731	1359754
AM270980	1359675	1359696
AM270980	1363326	1363347
AM270980	1361074	1361097
AM270980	1361190	1361213
AM270980	1361387	1361412
AM270980	1362109	1362130
AM270980	1361604	1361629
AM270980	1361763	1361778
AM270980	1361855	1361880
AM270980	1361957	1361980
AM270980	1360620	1360643
AM270980	1362304	1362317
AM270980	1360685	1360708
AM270980	1361733	1361758
AM270980	1362451	1362476
AM270980	1360191	1360216
AM270980	1361508	1361521
AM270980	1368667	1368686
AM270980	1368736	1368761
AM270980	1375812	1375837
AM270980	1375881	1375906
AM270980	1375975	1376000
AM270980	1379536	1379557
AM270980	1384737	1384762
AM270980	1384887	1384908
AM270980	1384569	1384594
AM270980	1384636	1384653
AM270980	1384953	1384978
AM270980	1386203	1386226
AM270980	1386129	1386152
AM270980	1388307	1388332
AM270980	1388541	1388566
AM270980	1388193	1388218
AM270980	1388906	1388929
AM270980	1388103	1388126
AM270980	1388369	1388388
AM270980	1387905	1387918
AM270980	1388007	1388026
AM270980	1392535	1392556
AM270980	1392363	1392374
AM270980	1391906	1391927
AM270980	1392270	1392295
AM270980	1392074	1392097
AM270980	1392196	1392221
AM270980	1392340	1392359
AM270980	1392139	1392158
AM270980	1394367	1394392
AM270980	1394245	1394270
AM270980	1393954	1393979
AM270980	1394663	1394688
AM270980	1394475	1394494
AM270980	1394314	1394325
AM270980	1405027	1405052
AM270980	1404761	1404784
AM270980	1411480	1411505
AM270980	1411557	1411580
AM270980	1410878	1410903
AM270980	1410796	1410813
AM270980	1427690	1427709
AM270980	1427441	1427462
AM270980	1429791	1429816
AM270980	1429872	1429889
AM270980	1430019	1430044
AM270980	1430075	1430094
AM270980	1430146	1430163
AM270980	1429925	1429950
AM270980	1432198	1432223
AM270980	1432090	1432113
AM270980	1432009	1432034
AM270980	1438571	1438590
AM270980	1438665	1438690
AM270980	1438780	1438797
AM270980	1440520	1440543
AM270980	1440467	1440492
AM270980	1440158	1440183
AM270980	1440622	1440633
AM270980	1440384	1440409
AM270980	1442887	1442900
AM270980	1442944	1442967
AM270980	1448131	1448156
AM270980	1448053	1448076
AM270980	1448211	1448226
AM270980	1448330	1448347
AM270980	1448263	1448288
AM270980	1448363	1448376
AM270980	1455097	1455112
AM270980	1454989	1455014
AM270980	1454752	1454775
AM270980	1454871	1454896
AM270980	1454814	1454839
AM270980	1460422	1460433
AM270980	1460243	1460266
AM270980	1460562	1460575
AM270980	1460476	1460499
AM270980	1463898	1463923
AM270980	1464033	1464058
AM270980	1466807	1466820
AM270980	1466606	1466631
AM270980	1466690	1466715
AM270980	1474182	1474195
AM270980	1474473	1474498
AM270980	1474362	1474387
AM270980	1476505	1476526
AM270980	1476572	1476595
AM270980	1476439	1476462
AM270980	1486008	1486031
AM270980	1486285	1486308
AM270980	1485814	1485831
AM270980	1486108	1486133
AM270980	1485583	1485606
AM270980	1486363	1486388
AM270980	1485962	1485975
AM270980	1485759	1485778
AM270980	1488740	1488765
AM270980	1489109	1489134
AM270980	1489262	1489281
AM270980	1489360	1489383
AM270980	1490465	1490490
AM270980	1489710	1489733
AM270980	1490393	1490416
AM270980	1490183	1490208
AM270980	1490522	1490543
AM270980	1489946	1489967
AM270980	1489891	1489904
AM270980	1490007	1490022
AM270980	1490340	1490363
AM270980	1490232	1490257
AM270980	1490598	1490621
AM270980	1499931	1499956
AM270980	1499823	1499844
AM270980	1499996	1500019
AM270980	1504169	1504194
AM270980	1504532	1504557
AM270980	1504368	1504387
AM270980	1503897	1503922
AM270980	1504125	1504138
AM270980	1504032	1504051
AM270980	1506609	1506632
AM270980	1506985	1507010
AM270980	1506457	1506470
AM270980	1510099	1510110
AM270980	1510038	1510051
AM270980	1512222	1512243
AM270980	1512405	1512430
AM270980	1521257	1521282
AM270980	1521389	1521414
AM270980	1521431	1521446
AM270980	1524506	1524531
AM270980	1524566	1524591
AM270980	1524374	1524399
AM270980	1524666	1524691
AM270980	1524453	1524466
AM270980	1524608	1524623
AM270980	1527467	1527480
AM270980	1527411	1527432
AM270980	1532473	1532486
AM270980	1532555	1532576
AM270980	1544657	1544682
AM270980	1544566	1544591
AM270980	1543814	1543837
AM270980	1543734	1543759
AM270980	1543550	1543575
AM270980	1548510	1548535
AM270980	1553039	1553062
AM270980	1553258	1553283
AM270980	1556437	1556462
AM270980	1556586	1556611
AM270980	1556527	1556552
AM270980	1564249	1564272
AM270980	1564021	1564046
AM270980	1566260	1566285
AM270980	1566139	1566164
AM270980	1568386	1568411
AM270980	1568319	1568338
AM270980	1568233	1568244
AM270980	1570492	1570515
AM270980	1570235	1570260
AM270980	1570346	1570371
AM270980	1582601	1582626
AM270980	1582762	1582787
AM270980	1593832	1593853
AM270980	1593883	1593908
AM270980	1617559	1617582
AM270980	1617704	1617719
AM270980	1620287	1620308
AM270980	1633963	1633982
AM270980	1634030	1634051
AM270980	1647550	1647575
AM270980	1648172	1648195
AM270980	1647829	1647850
AM270980	1647452	1647473
AM270980	1647885	1647910
AM270980	1648051	1648076
AM270980	1647377	1647394
AM270980	1647338	1647359
AM270980	1650490	1650511
AM270980	1650292	1650315
AM270980	1650359	1650380
AM270980	1651090	1651105
AM270980	1650794	1650805
AM270980	1650582	1650605
AM270980	1650911	1650924
AM270980	1650182	1650193
AM270980	1650721	1650746
AM270980	1650665	1650686
AM270980	1653401	1653426
AM270980	1653676	1653699
AM270980	1653600	1653625
AM270980	1653921	1653946
AM270980	1653216	1653237
AM270980	1653464	1653487
AM270980	1653274	1653299
AM270980	1653352	1653371
AM270980	1658328	1658343
AM270980	1660238	1660259
AM270980	1660178	1660203
AM270980	1662026	1662049
AM270980	1662248	1662269
AM270980	1662297	1662320
AM270980	1662143	1662168
AM270980	1665940	1665965
AM270980	1665833	1665848
AM270980	1667828	1667853
AM270980	1667911	1667936
AM270980	1670424	1670447
AM270980	1670346	1670371
AM270980	1672212	1672233
AM270980	1672392	1672417
AM270980	1677036	1677061
AM270980	1677126	1677151
AM270980	1680971	1680996
AM270980	1680912	1680937
AM270980	1685935	1685954
AM270980	1686090	1686115
AM270980	1685891	1685910
AM270980	1685993	1686016
AM270980	1690468	1690487
AM270980	1690544	1690569
AM270980	1690593	1690618
AM270980	1693151	1693172
AM270980	1693106	1693119
AM270980	1693218	1693235
AM270980	1696267	1696292
AM270980	1700964	1700981
AM270980	1700817	1700834
AM270980	1700483	1700496
AM270980	1700334	1700359
AM270980	1700609	1700630
AM270980	1700551	1700574
AM270980	1707654	1707669
AM270980	1710310	1710331
AM270980	1710371	1710394
AM270980	1710225	1710246
AM270980	1712903	1712928
AM270980	1712838	1712853
AM270980	1712531	1712552
AM270980	1715457	1715480
AM270980	1715343	1715368
AM270980	1719369	1719394
AM270980	1718988	1719013
AM270980	1720029	1720054
AM270980	1718889	1718914
AM270980	1719452	1719475
AM270980	1726005	1726026
AM270980	1726063	1726088
AM270980	1725626	1725651
AM270980	1725868	1725885
AM270980	1725718	1725737
AM270980	1729684	1729703
AM270980	1729624	1729645
AM270980	1737275	1737292
AM270980	1737241	1737266
AM270980	1737321	1737342
AM270980	1740022	1740043
AM270980	1739903	1739928
AM270980	1743977	1744002
AM270980	1751002	1751021
AM270980	1750545	1750568
AM270980	1751229	1751254
AM270980	1758561	1758586
AM270980	1758390	1758415
AM270980	1758628	1758653
AM270980	1766481	1766506
AM270980	1766225	1766250
AM270980	1766394	1766411
AM270980	1766538	1766553
AM270980	1766671	1766694
AM270980	1768817	1768842
AM270980	1768884	1768901
AM270980	1774291	1774314
AM270980	1782974	1782999
AM270980	1782912	1782933
AM270980	1783082	1783107
AM270980	1788023	1788048
AM270980	1787902	1787925
AM270980	1787599	1787624
AM270980	1787232	1787257
AM270980	1787199	1787212
AM270980	1787420	1787445
AM270980	1787669	1787692
AM270980	1791973	1791998
AM270980	1792042	1792065
AM270980	1792121	1792146
AM270980	1791509	1791534
AM270980	1791917	1791938
AM270980	1792248	1792273
AM270980	1796956	1796981
AM270980	1797038	1797063
AM270980	1797100	1797119
AM270980	1812487	1812512
AM270980	1816526	1816549
AM270980	1816451	1816476
AM270980	1819176	1819201
AM270980	1819092	1819117
AM270980	1821421	1821436
AM270980	1821330	1821353
AM270980	1821477	1821500
AM270980	1821053	1821078
AM270980	1821613	1821638
AM270980	1826951	1826976
AM270980	1826672	1826697
AM270980	1826273	1826298
AM270980	1827020	1827045
AM270980	1829256	1829281
AM270980	1829537	1829548
AM270980	1829445	1829470
AM270980	1829119	1829144
AM270980	1832977	1833002
AM270980	1832822	1832845
AM270980	1833179	1833200
AM270980	1833132	1833143
AM270980	1832650	1832669
AM270980	1832553	1832576
AM270980	1832903	1832928
AM270980	1833045	1833058
AM270980	1832757	1832782
AM270980	1833399	1833424
AM270980	1842899	1842924
AM270980	1843013	1843038
AM270980	1843080	1843095
AM270980	1848520	1848545
AM270980	1848777	1848802
AM270980	1847851	1847876
AM270980	1849769	1849788
AM270980	1848908	1848931
AM270980	1849293	1849318
AM270980	1850053	1850078
AM270980	1848223	1848248
AM270980	1848430	1848443
AM270980	1849027	1849046
AM270980	1849830	1849855
AM270980	1848471	1848488
AM270980	1849712	1849735
AM270980	1850357	1850382
AM270980	1847979	1848002
AM270980	1849889	1849914
AM270980	1847588	1847611
AM270980	1847263	1847288
AM270980	1850113	1850136
AM270980	1850487	1850498
AM270980	1849676	1849701
AM270980	1849581	1849606
AM270980	1849168	1849193
AM270980	1849385	1849410
AM270980	1849520	1849545
AM270980	1850287	1850312
AM270980	1851367	1851392
AM270980	1851296	1851315
AM270980	1855584	1855607
AM270980	1855907	1855930
AM270980	1855395	1855418
AM270980	1856318	1856343
AM270980	1858246	1858271
AM270980	1857614	1857639
AM270980	1857021	1857046
AM270980	1857718	1857743
AM270980	1857163	1857176
AM270980	1857110	1857135
AM270980	1858379	1858402
AM270980	1858447	1858468
AM270980	1857868	1857889
AM270980	1857337	1857354
AM270980	1857785	1857808
AM270980	1857269	1857290
AM270980	1858523	1858544
AM270980	1857941	1857960
AM270980	1857500	1857525
AM270980	1857430	1857453
AM270980	1858072	1858085
AM270980	1858314	1858339
AM270980	1860586	1860611
AM270980	1861314	1861333
AM270980	1860829	1860854
AM270980	1863722	1863747
AM270980	1872726	1872751
AM270980	1872313	1872324
AM270980	1872594	1872607
AM270980	1872373	1872398
AM270980	1872474	1872499
AM270980	1872536	1872551
AM270980	1877891	1877916
AM270980	1878057	1878082
AM270980	1878378	1878403
AM270980	1878276	1878297
AM270980	1878219	1878230
AM270980	1878305	1878330
AM270980	1879240	1879265
AM270980	1878986	1879011
AM270980	1879111	1879136
AM270980	1879563	1879588
AM270980	1878851	1878872
AM270980	1888191	1888214
AM270980	1888255	1888280
AM270980	1887896	1887921
AM270980	1888019	1888042
AM270980	1888389	1888414
AM270980	1896450	1896471
AM270980	1896159	1896172
AM270980	1900134	1900157
AM270980	1900190	1900209
AM270980	1900284	1900309
AM270980	1901729	1901754
AM270980	1900569	1900582
AM270980	1901845	1901870
AM270980	1901640	1901659
AM270980	1901577	1901602
AM270980	1900538	1900563
AM270980	1911062	1911083
AM270980	1913584	1913605
AM270980	1920038	1920063
AM270980	1919817	1919842
AM270980	1919877	1919902
AM270980	1920555	1920580
AM270980	1920343	1920368
AM270980	1920792	1920817
AM270980	1924840	1924861
AM270980	1924711	1924736
AM270980	1924499	1924518
AM270980	1924590	1924603
AM270980	1928890	1928915
AM270980	1928793	1928818
AM270980	1937776	1937799
AM270980	1937814	1937839
AM270980	1937190	1937215
AM270980	1940079	1940104
AM270980	1940020	1940037
AM270980	1941847	1941872
AM270980	1941782	1941807
AM270980	1941707	1941722
AM270980	1941512	1941537
AM270980	1949807	1949832
AM270980	1949867	1949882
AM270980	1951076	1951099
AM270980	1951140	1951159
AM270980	1954607	1954632
AM270980	1954892	1954917
AM270980	1956537	1956558
AM270980	1959610	1959635
AM270980	1959924	1959947
AM270980	1958148	1958173
AM270980	1957512	1957535
AM270980	1958266	1958291
AM270980	1957601	1957622
AM270980	1957648	1957673
AM270980	1957351	1957376
AM270980	1960003	1960028
AM270980	1959872	1959895
AM270980	1957962	1957973
AM270980	1958954	1958977
AM270980	1957440	1957465
AM270980	1958789	1958810
AM270980	1959217	1959240
AM270980	1957806	1957827
AM270980	1959279	1959298
AM270980	1959764	1959785
AM270980	1964203	1964224
AM270980	1964254	1964269
AM270980	1964487	1964510
AM270980	1964968	1964985
AM270980	1964701	1964722
AM270980	1964775	1964800
AM270980	1964911	1964936
AM270980	1964007	1964026
AM270980	1963933	1963958
AM270980	1965280	1965305
AM270980	1965616	1965635
AM270980	1965385	1965410
AM270980	1965490	1965515
AM270980	1972185	1972208
AM270980	1972241	1972266
AM270980	1975377	1975402
AM270980	1977364	1977385
AM270980	1976965	1976988
AM270980	1980329	1980350
AM270980	1980449	1980474
AM270980	1980217	1980228
AM270980	1984158	1984173
AM270980	1984682	1984707
AM270980	1988634	1988657
AM270980	1988485	1988510
AM270980	1988575	1988590
AM270980	1997218	1997241
AM270980	1995995	1996018
AM270980	1994319	1994344
AM270980	1996214	1996237
AM270980	1993994	1994019
AM270980	1993711	1993736
AM270980	1996556	1996575
AM270980	1995774	1995797
AM270980	1995868	1995881
AM270980	1996990	1997015
AM270980	1996641	1996666
AM270980	1993451	1993476
AM270980	1994934	1994955
AM270980	1995061	1995086
AM270980	1995000	1995025
AM270980	1995283	1995296
AM270980	1993310	1993331
AM270980	1996481	1996504
AM270980	1994098	1994113
AM270980	1994116	1994141
AM270980	1993543	1993564
AM270980	1993893	1993918
AM270980	1995417	1995432
AM270980	2001783	2001808
AM270980	2001471	2001496
AM270980	2001563	2001584
AM270980	2001611	2001626
AM270980	2001740	2001755
AM270980	2001687	2001712
AM270980	2004419	2004430
AM270980	2004284	2004307
AM270980	2007618	2007643
AM270980	2007361	2007384
AM270980	2007485	2007510
AM270980	2013317	2013342
AM270980	2015381	2015404
AM270980	2015816	2015837
AM270980	2015877	2015896
AM270980	2015560	2015583
AM270980	2015755	2015778
AM270980	2016042	2016063
AM270980	2015437	2015462
AM270980	2015623	2015648
AM270980	2021445	2021468
AM270980	2021178	2021201
AM270980	2021654	2021677
AM270980	2021261	2021272
AM270980	2027777	2027798
AM270980	2027908	2027933
AM270980	2028193	2028218
AM270980	2027608	2027633
AM270980	2027971	2027996
AM270980	2028099	2028124
AM270980	2030466	2030491
AM270980	2030239	2030264
AM270980	2030394	2030405
AM270980	2030742	2030765
AM270980	2035752	2035777
AM270980	2040649	2040674
AM270980	2040335	2040360
AM270980	2040424	2040449
AM270980	2040714	2040739
AM270980	2053559	2053584
AM270980	2053296	2053321
AM270980	2066496	2066517
AM270980	2080566	2080589
AM270980	2080435	2080454
AM270980	2078394	2078419
AM270980	2077439	2077462
AM270980	2078491	2078512
AM270980	2077792	2077817
AM270980	2080845	2080870
AM270980	2084900	2084925
AM270980	2085345	2085366
AM270980	2085099	2085124
AM270980	2085617	2085636
AM270980	2085031	2085054
AM270980	2084797	2084822
AM270980	2084679	2084702
AM270980	2087983	2088008
AM270980	2088238	2088263
AM270980	2088170	2088191
AM270980	2087901	2087920
AM270980	2090119	2090134
AM270980	2090212	2090237
AM270980	2090854	2090879
AM270980	2091003	2091028
AM270980	2090917	2090940
AM270980	2095131	2095156
AM270980	2092145	2092166
AM270980	2092732	2092751
AM270980	2095454	2095479
AM270980	2091996	2092021
AM270980	2095639	2095658
AM270980	2093525	2093550
AM270980	2093350	2093365
AM270980	2095006	2095031
AM270980	2092678	2092703
AM270980	2094641	2094662
AM270980	2093426	2093451
AM270980	2093689	2093710
AM270980	2092067	2092078
AM270980	2092578	2092603
AM270980	2093885	2093910
AM270980	2095999	2096018
AM270980	2095817	2095842
AM270980	2092875	2092888
AM270980	2094845	2094870
AM270980	2093382	2093399
AM270980	2094570	2094595
AM270980	2092789	2092814
AM270980	2094802	2094821
AM270980	2093941	2093966
AM270980	2093121	2093132
AM270980	2095206	2095231
AM270980	2095056	2095071
AM270980	2093175	2093198
AM270980	2093637	2093662
AM270980	2092976	2092987
AM270980	2092944	2092969
AM270980	2104956	2104979
AM270980	2105153	2105178
AM270980	2105274	2105299
AM270980	2105081	2105106
AM270980	2106501	2106522
AM270980	2106453	2106466
AM270980	2108125	2108142
AM270980	2108048	2108073
AM270980	2113335	2113360
AM270980	2113428	2113447
AM270980	2112856	2112879
AM270980	2113159	2113184
AM270980	2113487	2113508
AM270980	2113895	2113910
AM270980	2113749	2113774
AM270980	2114202	2114217
AM270980	2114557	2114574
AM270980	2113809	2113834
AM270980	2113598	2113617
AM270980	2114682	2114707
AM270980	2114511	2114528
AM270980	2114338	2114361
AM270980	2115250	2115273
AM270980	2117328	2117349
AM270980	2117648	2117669
AM270980	2117536	2117561
AM270980	2117199	2117220
AM270980	2117117	2117142
AM270980	2117903	2117928
AM270980	2117736	2117747
AM270980	2120668	2120693
AM270980	2120560	2120579
AM270980	2120351	2120372
AM270980	2120293	2120316
AM270980	2120079	2120102
AM270980	2120478	2120493
AM270980	2120135	2120154
AM270980	2120220	2120233
AM270980	2120732	2120745
AM270980	2120912	2120937
AM270980	2126378	2126403
AM270980	2126188	2126213
AM270980	2126258	2126281
AM270980	2126492	2126513
AM270980	2131172	2131197
AM270980	2132254	2132279
AM270980	2132461	2132486
AM270980	2132380	2132393
AM270980	2132406	2132419
AM270980	2133025	2133048
AM270980	2135306	2135331
AM270980	2135374	2135395
AM270980	2134924	2134949
AM270980	2135236	2135261
AM270980	2135189	2135214
AM270980	2141766	2141791
AM270980	2142305	2142324
AM270980	2141620	2141635
AM270980	2141839	2141858
AM270980	2141954	2141977
AM270980	2141471	2141490
AM270980	2141664	2141689
AM270980	2141553	2141566
AM270980	2146127	2146146
AM270980	2146238	2146263
AM270980	2146335	2146360
AM270980	2156437	2156462
AM270980	2156515	2156538
AM270980	2156594	2156619
AM270980	2155470	2155487
AM270980	2156749	2156774
AM270980	2155966	2155991
AM270980	2156852	2156873
AM270980	2155339	2155360
AM270980	2156935	2156956
AM270980	2155553	2155574
AM270980	2157001	2157014
AM270980	2155195	2155220
AM270980	2156138	2156159
AM270980	2155607	2155628
AM270980	2156184	2156209
AM270980	2162646	2162667
AM270980	2162568	2162589
AM270980	2163507	2163532
AM270980	2165014	2165039
AM270980	2163677	2163700
AM270980	2163090	2163111
AM270980	2164861	2164880
AM270980	2165548	2165573
AM270980	2162795	2162818
AM270980	2164502	2164519
AM270980	2164658	2164683
AM270980	2165304	2165329
AM270980	2164107	2164124
AM270980	2165091	2165110
AM270980	2165251	2165268
AM270980	2165378	2165403
AM270980	2163782	2163807
AM270980	2163292	2163315
AM270980	2162992	2163011
AM270980	2165481	2165504
AM270980	2164426	2164449
AM270980	2164908	2164933
AM270980	2162889	2162914
AM270980	2162715	2162734
AM270980	2165676	2165701
AM270980	2164471	2164486
AM270980	2164580	2164591
AM270980	2163990	2164007
AM270980	2174088	2174109
AM270980	2173492	2173509
AM270980	2173582	2173599
AM270980	2174238	2174263
AM270980	2173623	2173648
AM270980	2173111	2173136
AM270980	2173428	2173453
AM270980	2174347	2174372
AM270980	2173236	2173261
AM270980	2173989	2174004
AM270980	2174142	2174165
AM270980	2177564	2177579
AM270980	2177492	2177517
AM270980	2177603	2177626
AM270980	2177680	2177699
AM270980	2183111	2183136
AM270980	2193739	2193762
AM270980	2193802	2193825
AM270980	2193878	2193903
AM270980	2199907	2199926
AM270980	2202083	2202106
AM270980	2206070	2206095
AM270980	2214264	2214289
AM270980	2214395	2214420
AM270980	2214123	2214146
AM270980	2214338	2214359
AM270980	2214181	2214202
AM270980	2214008	2214031
AM270980	2216735	2216760
AM270980	2217870	2217895
AM270980	2217781	2217806
AM270980	2217674	2217695
AM270980	2222169	2222192
AM270980	2221687	2221704
AM270980	2221400	2221421
AM270980	2221760	2221785
AM270980	2221851	2221876
AM270980	2221588	2221603
AM270980	2225502	2225527
AM270980	2225424	2225437
AM270980	2225054	2225071
AM270980	2225603	2225628
AM270980	2225203	2225226
AM270980	2225889	2225914
AM270980	2225143	2225164
AM270980	2225942	2225967
AM270980	2227164	2227189
AM270980	2227587	2227606
AM270980	2227395	2227414
AM270980	2230689	2230714
AM270980	2230739	2230758
AM270980	2244668	2244691
AM270980	2244950	2244975
AM270980	2245289	2245314
AM270980	2244824	2244849
AM270980	2245085	2245110
AM270980	2250354	2250379
AM270980	2250182	2250201
AM270980	2250260	2250273
AM270980	2257974	2257997
AM270980	2257537	2257552
AM270980	2257600	2257625
AM270980	2258044	2258065
AM270980	2265186	2265209
AM270980	2265001	2265024
AM270980	2265832	2265853
AM270980	2266190	2266215
AM270980	2265933	2265956
AM270980	2265093	2265104
AM270980	2266324	2266339
AM270980	2265252	2265263
AM270980	2271723	2271746
AM270980	2270501	2270524
AM270980	2270354	2270379
AM270980	2270279	2270304
AM270980	2274769	2274792
AM270980	2274843	2274868
AM270980	2274709	2274734
AM270980	2276852	2276877
AM270980	2277175	2277200
AM270980	2276962	2276987
AM270980	2281965	2281978
AM270980	2282018	2282043
AM270980	2283856	2283879
AM270980	2284056	2284075
AM270980	2284001	2284026
AM270980	2288612	2288637
AM270980	2288553	2288578
AM270980	2288720	2288743
AM270980	2294524	2294549
AM270980	2294103	2294128
AM270980	2294234	2294259
AM270980	2294016	2294041
AM270980	2299863	2299888
AM270980	2299763	2299788
AM270980	2299921	2299946
AM270980	2299684	2299705
AM270980	2299559	2299580
AM270980	2304395	2304406
AM270980	2303978	2303991
AM270980	2303783	2303796
AM270980	2304135	2304154
AM270980	2311546	2311571
AM270980	2314837	2314862
AM270980	2314908	2314933
AM270980	2315021	2315046
AM270980	2320077	2320088
AM270980	2321686	2321707
AM270980	2321628	2321651
AM270980	2328086	2328111
AM270980	2328159	2328184
AM270980	2335566	2335591
AM270980	2336268	2336291
AM270980	2336412	2336429
AM270980	2336204	2336229
AM270980	2336361	2336386
AM270980	2343566	2343591
AM270980	2343436	2343453
AM270980	2343486	2343511
AM270980	2343376	2343401
[truncated: 23,057 more rows]

## Sheet: SH2_delcreA_footprints
chr	start	end
AM270980	961	978
AM270980	844	867
AM270980	2544	2569
AM270980	2502	2513
AM270980	2436	2461
AM270980	2751	2776
AM270980	2658	2677
AM270980	2370	2395
AM270980	4891	4916
AM270980	4354	4379
AM270980	4562	4583
AM270980	4791	4816
AM270980	10618	10641
AM270980	11821	11842
AM270980	10699	10714
AM270980	10969	10994
AM270980	11655	11676
AM270980	11574	11597
AM270980	10514	10539
AM270980	11901	11924
AM270980	11320	11345
AM270980	10779	10792
AM270980	10356	10377
AM270980	10412	10435
AM270980	12033	12058
AM270980	10793	10818
AM270980	18509	18522
AM270980	18449	18474
AM270980	18405	18430
AM270980	21037	21062
AM270980	21115	21140
AM270980	22437	22462
AM270980	22710	22735
AM270980	25967	25992
AM270980	25889	25910
AM270980	30082	30105
AM270980	30257	30282
AM270980	35284	35309
AM270980	35195	35208
AM270980	35121	35134
AM270980	35156	35167
AM270980	34934	34957
AM270980	35018	35043
AM270980	38674	38699
AM270980	37536	37561
AM270980	38334	38359
AM270980	38438	38457
AM270980	38803	38828
AM270980	37873	37898
AM270980	38213	38238
AM270980	37789	37802
AM270980	38052	38075
AM270980	37650	37675
AM270980	38110	38133
AM270980	37716	37735
AM270980	40745	40756
AM270980	40598	40621
AM270980	42477	42502
AM270980	42534	42559
AM270980	42593	42616
AM270980	53001	53026
AM270980	54998	55019
AM270980	54768	54781
AM270980	54680	54703
AM270980	54610	54635
AM270980	54799	54824
AM270980	54881	54906
AM270980	54925	54950
AM270980	57474	57499
AM270980	57548	57573
AM270980	59725	59748
AM270980	59802	59821
AM270980	59528	59551
AM270980	66659	66682
AM270980	66113	66138
AM270980	66210	66233
AM270980	66507	66522
AM270980	65980	66005
AM270980	68558	68577
AM270980	68706	68727
AM270980	71557	71580
AM270980	71491	71512
AM270980	77036	77047
AM270980	77078	77103
AM270980	77568	77589
AM270980	77251	77276
AM270980	76901	76926
AM270980	80933	80958
AM270980	80568	80589
AM270980	80434	80459
AM270980	82854	82873
AM270980	83057	83082
AM270980	83353	83378
AM270980	83150	83175
AM270980	86463	86486
AM270980	86821	86834
AM270980	86528	86549
AM270980	86906	86925
AM270980	86352	86377
AM270980	95676	95693
AM270980	94465	94490
AM270980	94112	94127
AM270980	93999	94024
AM270980	94240	94265
AM270980	93467	93492
AM270980	94298	94323
AM270980	96576	96601
AM270980	96522	96537
AM270980	96376	96399
AM270980	96452	96465
AM270980	96418	96441
AM270980	111287	111304
AM270980	110846	110869
AM270980	111135	111160
AM270980	111219	111240
AM270980	117355	117380
AM270980	117448	117469
AM270980	117579	117604
AM270980	117293	117318
AM270980	117247	117270
AM270980	121675	121698
AM270980	121501	121522
AM270980	121788	121801
AM270980	122168	122189
AM270980	121893	121916
AM270980	129779	129804
AM270980	129089	129106
AM270980	129446	129461
AM270980	129636	129659
AM270980	129917	129934
AM270980	129950	129975
AM270980	131790	131809
AM270980	132256	132281
AM270980	131887	131912
AM270980	135318	135331
AM270980	135419	135444
AM270980	135180	135203
AM270980	134953	134978
AM270980	140191	140214
AM270980	140122	140141
AM270980	140325	140350
AM270980	140649	140674
AM270980	142547	142572
AM270980	145446	145457
AM270980	144699	144724
AM270980	145183	145206
AM270980	144185	144210
AM270980	145132	145151
AM270980	149773	149798
AM270980	149380	149401
AM270980	149349	149366
AM270980	149613	149630
AM270980	149695	149720
AM270980	153304	153325
AM270980	153106	153131
AM270980	153059	153070
AM270980	154925	154950
AM270980	164085	164110
AM270980	164155	164176
AM270980	164005	164030
AM270980	168042	168067
AM270980	168003	168022
AM270980	168274	168293
AM270980	167953	167968
AM270980	176010	176035
AM270980	182105	182124
AM270980	183555	183580
AM270980	183643	183668
AM270980	182546	182561
AM270980	183006	183029
AM270980	182256	182281
AM270980	183131	183156
AM270980	182594	182609
AM270980	182041	182054
AM270980	182452	182467
AM270980	182814	182839
AM270980	185093	185118
AM270980	184912	184937
AM270980	185166	185185
AM270980	185031	185054
AM270980	185310	185335
AM270980	184806	184831
AM270980	185223	185244
AM270980	184999	185016
AM270980	189499	189524
AM270980	189426	189437
AM270980	189394	189419
AM270980	198776	198801
AM270980	198406	198421
AM270980	198667	198690
AM270980	198469	198492
AM270980	206961	206986
AM270980	207041	207066
AM270980	206876	206901
AM270980	207101	207126
AM270980	206763	206788
AM270980	206537	206562
AM270980	215658	215675
AM270980	215738	215751
AM270980	221695	221720
AM270980	221638	221659
AM270980	221601	221616
AM270980	221763	221788
AM270980	221491	221514
AM270980	224901	224924
AM270980	233623	233644
AM270980	237149	237174
AM270980	237224	237241
AM270980	237356	237381
AM270980	251277	251302
AM270980	251189	251214
AM270980	251336	251359
AM270980	253470	253495
AM270980	253551	253576
AM270980	253727	253752
AM270980	253791	253816
AM270980	253403	253428
AM270980	253882	253903
AM270980	253630	253655
AM270980	252051	252074
AM270980	252110	252123
AM270980	251913	251938
AM270980	256044	256069
AM270980	255935	255960
AM270980	256115	256136
AM270980	255714	255739
AM270980	255809	255834
AM270980	255877	255888
AM270980	266251	266268
AM270980	266075	266100
AM270980	266310	266329
AM270980	274843	274868
AM270980	274952	274975
AM270980	275796	275821
AM270980	275855	275872
AM270980	275488	275509
AM270980	275205	275226
AM270980	275563	275586
AM270980	282738	282753
AM270980	282696	282717
AM270980	298772	298795
AM270980	298707	298732
AM270980	298606	298631
AM270980	298841	298866
AM270980	298359	298374
AM270980	311121	311142
AM270980	311073	311088
AM270980	311353	311372
AM270980	331293	331310
AM270980	331127	331152
AM270980	331415	331440
AM270980	346017	346034
AM270980	345796	345821
AM270980	346201	346226
AM270980	345929	345954
AM270980	346085	346110
AM270980	346256	346269
AM270980	349980	350005
AM270980	349909	349932
AM270980	350102	350127
AM270980	349813	349838
AM270980	354434	354451
AM270980	354133	354158
AM270980	356882	356907
AM270980	356660	356681
AM270980	356293	356318
AM270980	356477	356502
AM270980	356069	356094
AM270980	356580	356605
AM270980	356420	356443
AM270980	361752	361777
AM270980	361697	361722
AM270980	361286	361311
AM270980	361570	361591
AM270980	361827	361852
AM270980	371738	371761
AM270980	371825	371848
AM270980	371432	371457
AM270980	371507	371532
AM270980	370622	370647
AM270980	371286	371311
AM270980	370732	370757
AM270980	370971	370984
AM270980	371370	371395
AM270980	378363	378386
AM270980	379777	379802
AM270980	379689	379712
AM270980	379307	379332
AM270980	379606	379629
AM270980	383378	383401
AM270980	385022	385047
AM270980	385284	385309
AM270980	385806	385831
AM270980	384887	384910
AM270980	385554	385579
AM270980	385469	385490
AM270980	385900	385923
AM270980	385167	385192
AM270980	384718	384743
AM270980	388899	388924
AM270980	389095	389116
AM270980	390831	390854
AM270980	391106	391131
AM270980	390731	390756
AM270980	394037	394062
AM270980	394097	394114
AM270980	394279	394304
AM270980	393909	393934
AM270980	396785	396810
AM270980	396696	396707
AM270980	413510	413535
AM270980	417694	417717
AM270980	417736	417747
AM270980	417976	418001
AM270980	417849	417874
AM270980	418034	418055
AM270980	421529	421554
AM270980	421416	421429
AM270980	421825	421850
AM270980	421917	421942
AM270980	421460	421479
AM270980	422092	422117
AM270980	422024	422047
AM270980	427351	427376
AM270980	427585	427608
AM270980	427503	427520
AM270980	435704	435729
AM270980	436180	436205
AM270980	435920	435935
AM270980	436282	436301
AM270980	436326	436349
AM270980	435514	435525
AM270980	441137	441156
AM270980	441191	441214
AM270980	441264	441287
AM270980	444017	444030
AM270980	443851	443876
AM270980	446299	446324
AM270980	446218	446243
AM270980	446153	446170
AM270980	451406	451429
AM270980	451459	451482
AM270980	454451	454476
AM270980	454520	454545
AM270980	454269	454294
AM270980	454144	454169
AM270980	457414	457437
AM270980	457327	457350
AM270980	457546	457561
AM270980	457461	457486
AM270980	457567	457590
AM270980	466150	466175
AM270980	466301	466324
AM270980	465920	465945
AM270980	466554	466579
AM270980	465680	465695
AM270980	466221	466246
AM270980	468930	468955
AM270980	469274	469297
AM270980	470271	470294
AM270980	468872	468885
AM270980	469741	469756
AM270980	469350	469375
AM270980	470417	470434
AM270980	476928	476953
AM270980	477265	477290
AM270980	477357	477382
AM270980	491826	491851
AM270980	491761	491786
AM270980	491936	491961
AM270980	491670	491695
AM270980	498024	498049
AM270980	497476	497501
AM270980	498445	498470
AM270980	497722	497747
AM270980	497872	497885
AM270980	498706	498729
AM270980	497932	497957
AM270980	498498	498523
AM270980	497809	497828
AM270980	497642	497655
AM270980	504734	504751
AM270980	504667	504692
AM270980	504831	504854
AM270980	509000	509025
AM270980	508833	508858
AM270980	509076	509101
AM270980	508896	508921
AM270980	519243	519268
AM270980	519177	519198
AM270980	522878	522899
AM270980	521902	521923
AM270980	522108	522129
AM270980	525556	525581
AM270980	525284	525301
AM270980	529481	529504
AM270980	529439	529464
AM270980	541507	541532
AM270980	541246	541265
AM270980	541369	541390
AM270980	541454	541473
AM270980	546222	546247
AM270980	546843	546866
AM270980	546427	546452
AM270980	546149	546172
AM270980	545227	545252
AM270980	545869	545894
AM270980	545166	545185
AM270980	545655	545674
AM270980	546680	546705
AM270980	545360	545385
AM270980	549870	549895
AM270980	549362	549387
AM270980	550194	550215
AM270980	549949	549974
AM270980	550133	550158
AM270980	552259	552284
AM270980	552441	552464
AM270980	552347	552362
AM270980	551248	551273
AM270980	551146	551169
AM270980	551027	551040
AM270980	554605	554626
AM270980	554687	554710
AM270980	554556	554575
AM270980	560170	560191
AM270980	559809	559834
AM270980	558922	558947
AM270980	559625	559646
AM270980	560964	560985
AM270980	561143	561166
AM270980	558992	559017
AM270980	560919	560944
AM270980	559898	559923
AM270980	559684	559705
AM270980	559341	559356
AM270980	560231	560254
AM270980	559432	559443
AM270980	569800	569825
AM270980	570467	570492
AM270980	570543	570556
AM270980	569900	569925
AM270980	570192	570215
AM270980	578927	578952
AM270980	578732	578757
AM270980	578868	578879
AM270980	578813	578832
AM270980	581810	581835
AM270980	581674	581699
AM270980	581765	581782
AM270980	584465	584490
AM270980	587967	587992
AM270980	587773	587796
AM270980	588237	588258
AM270980	588167	588192
AM270980	591400	591425
AM270980	591290	591315
AM270980	591353	591370
AM270980	596537	596562
AM270980	601522	601547
AM270980	601384	601409
AM270980	605557	605582
AM270980	605333	605356
AM270980	605445	605456
AM270980	608345	608366
AM270980	606668	606691
AM270980	607607	607632
AM270980	606965	606980
AM270980	607750	607775
AM270980	606873	606896
AM270980	606549	606574
AM270980	607686	607705
AM270980	607141	607160
AM270980	614400	614425
AM270980	614692	614717
AM270980	614098	614123
AM270980	614148	614171
AM270980	620528	620553
AM270980	620310	620331
AM270980	620481	620500
AM270980	620422	620443
AM270980	626040	626061
AM270980	626149	626172
AM270980	626312	626335
AM270980	633798	633821
AM270980	633850	633865
AM270980	634078	634103
AM270980	638098	638121
AM270980	637983	638008
AM270980	637876	637893
AM270980	638241	638266
AM270980	638312	638335
AM270980	644699	644710
AM270980	652235	652252
AM270980	652269	652290
AM270980	652160	652179
AM270980	652122	652141
AM270980	659487	659512
AM270980	659410	659433
AM270980	660911	660936
AM270980	660411	660432
AM270980	660633	660656
AM270980	659548	659567
AM270980	660064	660089
AM270980	659590	659615
AM270980	671184	671207
AM270980	671469	671494
AM270980	671333	671358
AM270980	671074	671099
AM270980	676631	676650
AM270980	676588	676603
AM270980	676398	676423
AM270980	678522	678547
AM270980	685321	685346
AM270980	685584	685609
AM270980	685401	685412
AM270980	687961	687984
AM270980	687805	687822
AM270980	688066	688091
AM270980	690015	690040
AM270980	689794	689813
AM270980	689895	689912
AM270980	694316	694341
AM270980	694513	694532
AM270980	694430	694455
AM270980	694359	694384
AM270980	708999	709024
AM270980	709602	709623
AM270980	709333	709358
AM270980	709509	709532
AM270980	714475	714500
AM270980	722683	722708
AM270980	722468	722485
AM270980	722852	722877
AM270980	722763	722786
AM270980	722986	723011
AM270980	722404	722429
AM270980	722521	722538
AM270980	723055	723078
AM270980	722818	722835
AM270980	722278	722303
AM270980	722620	722645
AM270980	722572	722597
AM270980	727730	727755
AM270980	727570	727591
AM270980	728026	728051
AM270980	727791	727806
AM270980	733677	733692
AM270980	733284	733309
AM270980	733410	733435
AM270980	732723	732748
AM270980	733187	733210
AM270980	739283	739308
AM270980	740235	740256
AM270980	738673	738698
AM270980	738278	738303
AM270980	738576	738601
AM270980	739440	739465
AM270980	738517	738540
AM270980	739879	739904
AM270980	739533	739558
AM270980	739104	739129
AM270980	739685	739710
AM270980	738955	738980
AM270980	745138	745159
AM270980	745104	745129
AM270980	745327	745352
AM270980	751492	751517
AM270980	751355	751376
AM270980	751113	751138
AM270980	750673	750698
AM270980	750557	750570
AM270980	751723	751746
AM270980	751656	751681
AM270980	756374	756399
AM270980	756713	756738
AM270980	756302	756321
AM270980	757921	757942
AM270980	757752	757773
AM270980	767767	767792
AM270980	766977	767000
AM270980	767699	767716
AM270980	767586	767611
AM270980	773604	773629
AM270980	773341	773366
AM270980	773786	773811
AM270980	777863	777886
AM270980	777789	777812
AM270980	779842	779865
AM270980	779776	779801
AM270980	784083	784108
AM270980	784219	784234
AM270980	787358	787383
AM270980	796409	796432
AM270980	796343	796368
AM270980	796105	796122
AM270980	795973	795996
AM270980	802020	802045
AM270980	802684	802709
AM270980	802612	802635
AM270980	802537	802562
AM270980	802134	802159
AM270980	802740	802759
AM270980	801951	801962
AM270980	804365	804390
AM270980	805807	805832
AM270980	805687	805712
AM270980	812803	812828
AM270980	812592	812617
AM270980	812720	812743
AM270980	813484	813505
AM270980	813279	813298
AM270980	813237	813252
AM270980	813327	813346
AM270980	815441	815466
AM270980	815503	815516
AM270980	818152	818163
AM270980	818250	818275
AM270980	817980	818005
AM270980	822669	822690
AM270980	822753	822774
AM270980	822255	822274
AM270980	822053	822074
AM270980	822614	822639
AM270980	822319	822344
AM270980	822135	822160
AM270980	823763	823788
AM270980	823347	823372
AM270980	824538	824563
AM270980	824822	824847
AM270980	824634	824659
AM270980	824768	824787
AM270980	826356	826371
AM270980	830867	830890
AM270980	830776	830799
AM270980	830532	830557
AM270980	837165	837188
AM270980	836869	836886
AM270980	836923	836948
AM270980	837275	837300
AM270980	837504	837529
AM270980	836771	836788
AM270980	837068	837093
AM270980	837418	837443
AM270980	839572	839593
AM270980	839734	839759
AM270980	843145	843162
AM270980	843287	843310
AM270980	845833	845858
AM270980	846076	846093
AM270980	845893	845914
AM270980	845769	845786
AM270980	845939	845958
AM270980	850390	850415
AM270980	849839	849854
AM270980	850144	850165
AM270980	857613	857638
AM270980	857752	857771
AM270980	859822	859847
AM270980	862070	862095
AM270980	861665	861690
AM270980	862285	862310
AM270980	861876	861901
AM270980	862405	862430
AM270980	862140	862165
AM270980	862341	862366
AM270980	861978	862003
AM270980	862233	862246
AM270980	861611	861622
AM270980	864145	864170
AM270980	868018	868043
AM270980	871771	871786
AM270980	871818	871841
AM270980	871637	871662
AM270980	871706	871727
AM270980	880446	880457
AM270980	883691	883716
AM270980	886691	886714
AM270980	891354	891375
AM270980	888621	888644
AM270980	888549	888574
AM270980	888674	888699
AM270980	887742	887767
AM270980	888740	888765
AM270980	894546	894567
AM270980	894479	894500
AM270980	898891	898916
AM270980	906415	906436
AM270980	906529	906552
AM270980	915290	915307
AM270980	915343	915368
AM270980	915197	915222
AM270980	916291	916316
AM270980	916752	916777
AM270980	916354	916365
AM270980	916390	916405
AM270980	920169	920194
AM270980	920283	920306
AM270980	925641	925666
AM270980	925753	925778
AM270980	927543	927560
AM270980	927626	927651
AM270980	927784	927809
AM270980	935059	935080
AM270980	936421	936440
AM270980	936258	936283
AM270980	935755	935768
AM270980	936178	936201
AM270980	941001	941022
AM270980	941253	941274
AM270980	941053	941076
AM270980	941334	941349
AM270980	944001	944022
AM270980	943752	943767
AM270980	943614	943639
AM270980	943839	943856
AM270980	943470	943495
AM270980	952198	952223
AM270980	952085	952110
AM270980	952267	952278
AM270980	956517	956538
AM270980	956739	956760
AM270980	960728	960741
AM270980	960743	960768
AM270980	961372	961397
AM270980	961253	961278
AM270980	961573	961594
AM270980	970556	970581
AM270980	971524	971541
AM270980	971919	971936
AM270980	971711	971734
AM270980	972113	972138
AM270980	979022	979047
AM270980	979262	979287
AM270980	978974	978987
AM270980	978908	978931
AM270980	976996	977019
AM270980	976583	976608
AM270980	976792	976811
AM270980	976835	976860
AM270980	976739	976764
AM270980	982598	982619
AM270980	987320	987341
AM270980	987390	987415
AM270980	987451	987470
AM270980	990629	990654
AM270980	990958	990983
AM270980	990179	990190
AM270980	991052	991073
AM270980	990789	990808
AM270980	990705	990724
AM270980	995359	995384
AM270980	997043	997068
AM270980	997224	997239
AM270980	997131	997152
AM270980	997272	997297
AM270980	1003567	1003592
AM270980	1003206	1003231
AM270980	1003473	1003498
AM270980	1007314	1007337
AM270980	1007177	1007202
AM270980	1010427	1010450
AM270980	1010564	1010575
AM270980	1012936	1012961
AM270980	1012892	1012915
AM270980	1017483	1017508
AM270980	1018329	1018354
AM270980	1018444	1018469
AM270980	1018648	1018669
AM270980	1040557	1040580
AM270980	1041203	1041228
AM270980	1040979	1041004
AM270980	1041330	1041355
AM270980	1041102	1041127
AM270980	1040725	1040750
AM270980	1041545	1041560
AM270980	1041499	1041518
AM270980	1048758	1048783
AM270980	1050763	1050784
AM270980	1050689	1050714
AM270980	1051119	1051142
AM270980	1050817	1050836
AM270980	1050978	1050999
AM270980	1051176	1051201
AM270980	1051351	1051374
AM270980	1051035	1051058
AM270980	1051301	1051320
AM270980	1052134	1052153
AM270980	1051760	1051785
AM270980	1052428	1052453
AM270980	1052301	1052324
AM270980	1052647	1052672
AM270980	1053139	1053164
AM270980	1052215	1052232
AM270980	1052942	1052967
AM270980	1051906	1051929
AM270980	1063039	1063064
AM270980	1063148	1063169
AM270980	1062158	1062183
AM270980	1064821	1064846
AM270980	1064665	1064688
AM270980	1066447	1066470
AM270980	1066279	1066304
AM270980	1066387	1066404
AM270980	1066125	1066150
AM270980	1066345	1066362
AM270980	1065909	1065934
AM270980	1065290	1065313
AM270980	1065397	1065418
AM270980	1065478	1065501
AM270980	1065168	1065193
AM270980	1065239	1065256
AM270980	1065339	1065356
AM270980	1064945	1064970
AM270980	1071943	1071966
AM270980	1078427	1078452
AM270980	1085540	1085565
AM270980	1085713	1085738
AM270980	1084747	1084772
AM270980	1085050	1085075
AM270980	1085630	1085655
AM270980	1084910	1084933
AM270980	1097604	1097617
AM270980	1097624	1097649
AM270980	1106354	1106379
AM270980	1106025	1106050
AM270980	1105017	1105040
AM270980	1105595	1105620
AM270980	1105497	1105520
AM270980	1104807	1104832
AM270980	1105226	1105241
AM270980	1106414	1106439
AM270980	1105281	1105296
AM270980	1104589	1104614
AM270980	1106644	1106669
AM270980	1104953	1104978
AM270980	1105885	1105908
AM270980	1114683	1114708
AM270980	1114796	1114821
AM270980	1114592	1114617
AM270980	1114506	1114517
AM270980	1119733	1119756
AM270980	1119239	1119254
AM270980	1119511	1119528
AM270980	1119308	1119323
AM270980	1119447	1119472
AM270980	1119836	1119857
AM270980	1122043	1122068
AM270980	1127524	1127547
AM270980	1127230	1127255
AM270980	1127936	1127961
AM270980	1127113	1127124
AM270980	1126871	1126884
AM270980	1127037	1127062
AM270980	1127446	1127461
AM270980	1129862	1129887
AM270980	1129659	1129682
AM270980	1129484	1129509
AM270980	1129278	1129299
AM270980	1129967	1129980
AM270980	1130085	1130106
AM270980	1130203	1130218
AM270980	1129155	1129180
AM270980	1130714	1130737
AM270980	1130661	1130674
AM270980	1130923	1130948
AM270980	1140079	1140104
AM270980	1139853	1139876
AM270980	1139786	1139807
AM270980	1139682	1139707
AM270980	1148100	1148125
AM270980	1148736	1148761
AM270980	1149578	1149603
AM270980	1149640	1149665
AM270980	1150699	1150724
AM270980	1151192	1151217
AM270980	1151303	1151328
AM270980	1150775	1150798
AM270980	1150462	1150487
AM270980	1152116	1152129
AM270980	1151254	1151265
AM270980	1151041	1151066
AM270980	1152306	1152331
AM270980	1151399	1151418
AM270980	1150885	1150910
AM270980	1151947	1151972
AM270980	1158176	1158197
AM270980	1158290	1158315
AM270980	1159702	1159725
AM270980	1159632	1159657
AM270980	1159413	1159438
AM270980	1161981	1162006
AM270980	1162038	1162061
AM270980	1161549	1161574
AM270980	1161680	1161705
AM270980	1161812	1161837
AM270980	1175941	1175966
AM270980	1176040	1176063
AM270980	1175717	1175742
AM270980	1176211	1176236
AM270980	1176319	1176344
AM270980	1184858	1184883
AM270980	1185609	1185632
AM270980	1185491	1185516
AM270980	1185350	1185369
AM270980	1195118	1195141
AM270980	1195036	1195061
AM270980	1193121	1193146
AM270980	1193683	1193708
AM270980	1192808	1192833
AM270980	1192401	1192426
AM270980	1193205	1193222
AM270980	1194239	1194252
AM270980	1192339	1192360
AM270980	1196418	1196437
AM270980	1196286	1196311
AM270980	1196525	1196550
AM270980	1197970	1197993
AM270980	1199432	1199457
AM270980	1202442	1202467
AM270980	1202782	1202805
AM270980	1202392	1202407
AM270980	1202734	1202747
AM270980	1202647	1202668
AM270980	1207586	1207609
AM270980	1207076	1207101
AM270980	1211631	1211648
AM270980	1211714	1211731
AM270980	1211783	1211808
AM270980	1211678	1211703
AM270980	1217038	1217055
AM270980	1223307	1223328
AM270980	1224384	1224407
AM270980	1223412	1223435
AM270980	1225027	1225050
AM270980	1224207	1224226
AM270980	1224635	1224652
AM270980	1223819	1223832
AM270980	1224696	1224719
AM270980	1223910	1223935
AM270980	1225362	1225383
AM270980	1225704	1225729
AM270980	1226471	1226496
AM270980	1224254	1224279
AM270980	1225511	1225532
AM270980	1226213	1226226
AM270980	1224122	1224147
AM270980	1223954	1223979
AM270980	1226401	1226424
AM270980	1223722	1223747
AM270980	1231192	1231217
AM270980	1231722	1231741
AM270980	1231692	1231713
AM270980	1231081	1231104
AM270980	1231137	1231154
AM270980	1231629	1231654
AM270980	1231784	1231809
AM270980	1242166	1242191
AM270980	1260072	1260097
AM270980	1260142	1260167
AM270980	1259888	1259913
AM270980	1262688	1262705
AM270980	1262641	1262658
AM270980	1262580	1262605
AM270980	1267728	1267753
AM270980	1268286	1268311
AM270980	1268120	1268145
AM270980	1268193	1268216
AM270980	1268003	1268028
AM270980	1268370	1268391
AM270980	1268525	1268550
AM270980	1275092	1275103
AM270980	1275059	1275070
AM270980	1275346	1275371
AM270980	1276994	1277015
AM270980	1277618	1277643
AM270980	1277865	1277890
AM270980	1277754	1277769
AM270980	1277530	1277555
AM270980	1276891	1276916
AM270980	1278596	1278617
AM270980	1278412	1278437
AM270980	1278280	1278297
AM270980	1283400	1283411
AM270980	1283330	1283343
AM270980	1283215	1283240
AM270980	1288707	1288732
AM270980	1289526	1289549
AM270980	1290136	1290161
AM270980	1288510	1288531
AM270980	1288119	1288142
AM270980	1289090	1289115
AM270980	1288998	1289017
AM270980	1289645	1289660
AM270980	1288359	1288372
AM270980	1288068	1288091
AM270980	1289588	1289605
AM270980	1293655	1293680
AM270980	1294341	1294366
AM270980	1294394	1294419
AM270980	1294488	1294507
AM270980	1300389	1300414
AM270980	1300498	1300523
AM270980	1300260	1300283
AM270980	1300654	1300679
AM270980	1308053	1308078
AM270980	1307941	1307952
AM270980	1310199	1310224
AM270980	1310041	1310066
AM270980	1309896	1309917
AM270980	1318193	1318210
AM270980	1323659	1323682
AM270980	1323174	1323199
AM270980	1322707	1322722
AM270980	1323073	1323098
AM270980	1323485	1323506
AM270980	1323538	1323563
AM270980	1326781	1326804
AM270980	1326703	1326714
AM270980	1331597	1331616
AM270980	1331972	1331991
AM270980	1332078	1332097
AM270980	1331751	1331772
AM270980	1337340	1337365
AM270980	1337601	1337624
AM270980	1337488	1337513
AM270980	1340114	1340135
AM270980	1340172	1340183
AM270980	1340234	1340249
AM270980	1340462	1340485
AM270980	1340273	1340298
AM270980	1349481	1349506
AM270980	1349680	1349701
AM270980	1349598	1349623
AM270980	1359675	1359696
AM270980	1359789	1359812
AM270980	1361074	1361097
AM270980	1361604	1361629
AM270980	1362109	1362130
AM270980	1361190	1361215
AM270980	1360685	1360708
AM270980	1362304	1362317
AM270980	1361387	1361412
AM270980	1361957	1361980
AM270980	1359967	1359992
AM270980	1360189	1360214
AM270980	1360620	1360643
AM270980	1361847	1361872
AM270980	1361763	1361778
AM270980	1368667	1368686
AM270980	1368731	1368748
AM270980	1375975	1376000
AM270980	1375881	1375906
AM270980	1384583	1384608
AM270980	1384887	1384908
AM270980	1384737	1384762
AM270980	1384636	1384659
AM270980	1386127	1386152
AM270980	1386203	1386226
AM270980	1388307	1388332
AM270980	1388539	1388564
AM270980	1387905	1387918
AM270980	1388674	1388691
AM270980	1388103	1388128
AM270980	1388370	1388381
AM270980	1391906	1391927
AM270980	1392270	1392295
AM270980	1391570	1391589
AM270980	1392210	1392235
AM270980	1392535	1392556
AM270980	1392363	1392374
AM270980	1392139	1392158
AM270980	1392072	1392097
AM270980	1391746	1391759
AM270980	1391835	1391852
AM270980	1394367	1394392
AM270980	1394663	1394688
AM270980	1394245	1394270
AM270980	1393954	1393979
AM270980	1405027	1405052
AM270980	1404762	1404785
AM270980	1404864	1404881
AM270980	1411559	1411584
AM270980	1411481	1411506
AM270980	1410877	1410902
AM270980	1427692	1427709
AM270980	1427374	1427399
AM270980	1427662	1427687
AM270980	1429790	1429815
AM270980	1429873	1429884
AM270980	1430014	1430039
AM270980	1429925	1429950
AM270980	1430073	1430094
AM270980	1429689	1429714
AM270980	1432009	1432034
AM270980	1432146	1432161
AM270980	1432100	1432113
AM270980	1438567	1438590
AM270980	1440520	1440543
AM270980	1440251	1440276
AM270980	1442887	1442900
AM270980	1442676	1442697
AM270980	1448131	1448156
AM270980	1448053	1448076
AM270980	1448327	1448348
AM270980	1455097	1455112
AM270980	1454987	1455012
AM270980	1454752	1454775
AM270980	1460616	1460641
AM270980	1460562	1460575
AM270980	1460422	1460433
AM270980	1460248	1460265
AM270980	1463890	1463915
AM270980	1466807	1466820
AM270980	1466753	1466768
AM270980	1466853	1466878
AM270980	1466606	1466629
AM270980	1474183	1474194
AM270980	1474477	1474502
AM270980	1474381	1474406
AM270980	1474087	1474110
AM270980	1476499	1476524
AM270980	1476450	1476475
AM270980	1476572	1476595
AM270980	1486008	1486033
AM270980	1486285	1486308
AM270980	1486106	1486131
AM270980	1485583	1485606
AM270980	1485814	1485831
AM270980	1485958	1485975
AM270980	1486363	1486388
AM270980	1486245	1486268
AM270980	1490469	1490494
AM270980	1489710	1489735
AM270980	1490183	1490208
AM270980	1489109	1489134
AM270980	1489946	1489967
AM270980	1490007	1490022
AM270980	1490523	1490544
AM270980	1490602	1490627
AM270980	1490340	1490363
AM270980	1489654	1489679
AM270980	1489891	1489904
AM270980	1490232	1490257
AM270980	1488737	1488760
AM270980	1490293	1490310
AM270980	1489362	1489383
AM270980	1504168	1504193
AM270980	1504536	1504557
AM270980	1503965	1503990
AM270980	1504125	1504138
AM270980	1506607	1506632
AM270980	1506691	1506716
AM270980	1506457	1506470
AM270980	1506539	1506552
AM270980	1510038	1510051
AM270980	1512222	1512243
AM270980	1512116	1512127
AM270980	1512044	1512069
AM270980	1516375	1516392
AM270980	1516341	1516354
AM270980	1517891	1517916
AM270980	1521247	1521270
AM270980	1521431	1521452
AM270980	1527468	1527481
AM270980	1544657	1544682
AM270980	1544573	1544598
AM270980	1543730	1543753
AM270980	1543691	1543708
AM270980	1543439	1543464
AM270980	1543563	1543578
AM270980	1543826	1543851
AM270980	1548509	1548532
AM270980	1553040	1553063
AM270980	1553258	1553283
AM270980	1553390	1553411
AM270980	1556584	1556607
AM270980	1556527	1556552
AM270980	1556788	1556811
AM270980	1564248	1564271
AM270980	1564389	1564408
AM270980	1566265	1566286
AM270980	1566139	1566164
AM270980	1568388	1568413
AM270980	1570346	1570371
AM270980	1570493	1570518
AM270980	1570234	1570259
AM270980	1582600	1582625
AM270980	1582764	1582789
AM270980	1582532	1582557
AM270980	1582817	1582838
AM270980	1593831	1593852
AM270980	1593887	1593906
AM270980	1593785	1593800
AM270980	1599546	1599571
AM270980	1599450	1599471
AM270980	1617707	1617720
AM270980	1620284	1620309
AM270980	1633872	1633897
AM270980	1633782	1633807
AM270980	1647551	1647576
AM270980	1648174	1648199
AM270980	1647829	1647850
AM270980	1648051	1648074
AM270980	1647453	1647468
AM270980	1647885	1647910
AM270980	1647338	1647359
AM270980	1647706	1647719
AM270980	1647641	1647658
AM270980	1650490	1650511
AM270980	1651091	1651112
AM270980	1650292	1650315
AM270980	1650364	1650389
AM270980	1650665	1650686
AM270980	1650911	1650924
AM270980	1650794	1650805
AM270980	1650582	1650607
AM270980	1653676	1653699
AM270980	1653921	1653946
AM270980	1653404	1653429
AM270980	1653591	1653616
AM270980	1653219	1653236
AM270980	1653273	1653298
AM270980	1653167	1653186
AM270980	1653352	1653371
AM270980	1655735	1655752
AM270980	1662248	1662269
AM270980	1662027	1662046
AM270980	1662297	1662320
AM270980	1667828	1667853
AM270980	1670425	1670448
AM270980	1670346	1670371
AM270980	1677287	1677312
AM270980	1677036	1677061
AM270980	1680887	1680912
AM270980	1696267	1696292
AM270980	1700960	1700981
AM270980	1700816	1700835
AM270980	1700483	1700496
AM270980	1700426	1700447
AM270980	1707557	1707580
AM270980	1707654	1707669
AM270980	1710308	1710331
AM270980	1710374	1710399
AM270980	1712908	1712931
AM270980	1712827	1712852
AM270980	1712739	1712764
AM270980	1715351	1715370
AM270980	1719370	1719395
AM270980	1720029	1720054
AM270980	1719452	1719475
AM270980	1718989	1719012
AM270980	1726063	1726088
AM270980	1726001	1726026
AM270980	1725631	1725656
AM270980	1725789	1725806
AM270980	1729624	1729649
AM270980	1737274	1737295
AM270980	1751229	1751254
AM270980	1750545	1750566
AM270980	1751171	1751194
AM270980	1751002	1751023
AM270980	1750737	1750762
AM270980	1758561	1758586
AM270980	1758392	1758417
AM270980	1758632	1758657
AM270980	1758515	1758526
AM270980	1766481	1766506
AM270980	1766226	1766251
AM270980	1768807	1768832
AM270980	1774293	1774318
AM270980	1788023	1788048
AM270980	1787902	1787925
AM270980	1787232	1787257
AM270980	1787669	1787692
AM270980	1787604	1787625
AM270980	1787199	1787212
AM270980	1791974	1791999
AM270980	1791917	1791938
AM270980	1791650	1791675
AM270980	1791741	1791752
AM270980	1792041	1792066
AM270980	1792120	1792145
AM270980	1791502	1791527
AM270980	1796956	1796981
AM270980	1797038	1797063
AM270980	1797100	1797119
AM270980	1814493	1814518
AM270980	1814549	1814560
AM270980	1819173	1819196
AM270980	1819089	1819112
AM270980	1821421	1821436
AM270980	1821330	1821353
AM270980	1821477	1821500
AM270980	1821613	1821638
AM270980	1826951	1826976
AM270980	1829257	1829282
AM270980	1829119	1829144
AM270980	1829537	1829548
AM270980	1829457	1829472
AM270980	1829156	1829181
AM270980	1832980	1833005
AM270980	1833179	1833200
AM270980	1832822	1832845
AM270980	1833132	1833143
AM270980	1832641	1832666
AM270980	1832551	1832576
AM270980	1833040	1833057
AM270980	1832314	1832339
AM270980	1843281	1843306
AM270980	1842905	1842930
AM270980	1843080	1843095
AM270980	1843017	1843042
AM270980	1848525	1848544
AM270980	1849830	1849855
AM270980	1851367	1851392
AM270980	1849712	1849735
AM270980	1850053	1850078
AM270980	1849769	1849788
AM270980	1848902	1848921
AM270980	1849889	1849914
AM270980	1848777	1848802
AM270980	1849297	1849318
AM270980	1850184	1850197
AM270980	1849576	1849601
AM270980	1850357	1850382
AM270980	1847853	1847876
AM270980	1850116	1850129
AM270980	1849027	1849046
AM270980	1850298	1850321
AM270980	1847713	1847738
AM270980	1848214	1848239
AM270980	1848430	1848443
AM270980	1849230	1849255
AM270980	1848306	1848331
AM270980	1849514	1849539
AM270980	1848471	1848488
AM270980	1848993	1849008
AM270980	1847588	1847611
AM270980	1851890	1851915
AM270980	1851712	1851737
AM270980	1851972	1851991
AM270980	1851624	1851649
AM270980	1852055	1852066
AM270980	1852098	1852113
AM270980	1858247	1858272
AM270980	1857158	1857177
AM270980	1858447	1858468
AM270980	1858382	1858407
AM270980	1857718	1857743
AM270980	1857021	1857046
AM270980	1856795	1856820
AM270980	1858525	1858550
AM270980	1857785	1857808
AM270980	1857613	1857638
AM270980	1857110	1857135
AM270980	1858633	1858646
AM270980	1857868	1857889
AM270980	1857500	1857517
AM270980	1858066	1858085
AM270980	1857327	1857352
AM270980	1857264	1857289
AM270980	1857939	1857964
AM270980	1857207	1857228
AM270980	1858313	1858338
AM270980	1857430	1857453
AM270980	1857393	1857414
AM270980	1860596	1860613
AM270980	1860723	1860746
AM270980	1860825	1860850
AM270980	1863722	1863747
AM270980	1878057	1878082
AM270980	1877891	1877912
AM270980	1878219	1878230
AM270980	1878276	1878297
AM270980	1878364	1878389
AM270980	1879240	1879265
AM270980	1878986	1879011
AM270980	1878912	1878935
AM270980	1879559	1879584
AM270980	1879109	1879134
AM270980	1888191	1888214
AM270980	1888258	1888283
AM270980	1887896	1887921
AM270980	1888417	1888442
AM270980	1887974	1887993
AM270980	1888018	1888043
AM270980	1900134	1900157
AM270980	1900190	1900209
AM270980	1900284	1900309
AM270980	1900070	1900091
AM270980	1901727	1901752
AM270980	1901845	1901870
AM270980	1901389	1901414
AM270980	1900539	1900564
AM270980	1913584	1913605
AM270980	1919877	1919902
AM270980	1919815	1919830
AM270980	1920549	1920574
AM270980	1920025	1920050
AM270980	1920237	1920262
AM270980	1924840	1924861
AM270980	1924723	1924748
AM270980	1924499	1924518
AM270980	1924584	1924607
AM270980	1925115	1925140
AM270980	1937190	1937215
AM270980	1939945	1939970
AM270980	1940083	1940108
AM270980	1941782	1941807
AM270980	1941852	1941877
AM270980	1941704	1941721
AM270980	1949867	1949882
AM270980	1949837	1949854
AM270980	1951076	1951099
AM270980	1951249	1951274
AM270980	1954891	1954912
AM270980	1954602	1954627
AM270980	1957601	1957622
AM270980	1958147	1958172
AM270980	1957509	1957534
AM270980	1958266	1958291
AM270980	1957653	1957678
AM270980	1957962	1957973
AM270980	1957805	1957828
AM270980	1957351	1957376
AM270980	1959611	1959634
AM270980	1959924	1959947
AM270980	1959874	1959895
AM270980	1960003	1960028
AM270980	1958947	1958972
AM270980	1964203	1964224
AM270980	1964438	1964463
AM270980	1964485	1964510
AM270980	1964968	1964985
AM270980	1964775	1964800
AM270980	1964701	1964724
AM270980	1965264	1965289
AM270980	1965615	1965636
AM270980	1965458	1965483
AM270980	1972186	1972209
AM270980	1972128	1972143
AM270980	1975377	1975402
AM270980	1976965	1976990
AM270980	1977364	1977385
AM270980	1977283	1977308
AM270980	1977150	1977175
AM270980	1980329	1980350
AM270980	1980447	1980470
AM270980	1980217	1980228
AM270980	1984213	1984238
AM270980	1984682	1984707
AM270980	1995868	1995881
AM270980	1995995	1996018
AM270980	1993996	1994013
AM270980	1993711	1993736
AM270980	1996214	1996237
AM270980	1996556	1996577
AM270980	1996646	1996671
AM270980	1995283	1995296
AM270980	1995063	1995086
AM270980	1994319	1994344
AM270980	1995774	1995797
AM270980	1994105	1994128
AM270980	1995000	1995025
AM270980	1993310	1993333
AM270980	1994190	1994215
AM270980	1994934	1994955
AM270980	1993540	1993565
AM270980	1996482	1996507
AM270980	1994759	1994784
AM270980	1995417	1995432
AM270980	1994038	1994063
AM270980	1995243	1995264
AM270980	1996699	1996724
AM270980	1996990	1997015
AM270980	1994249	1994274
AM270980	2001472	2001497
AM270980	2001783	2001808
AM270980	2001600	2001625
AM270980	2004419	2004438
AM270980	2004284	2004309
AM270980	2007613	2007638
AM270980	2007485	2007510
AM270980	2013231	2013256
AM270980	2013317	2013342
AM270980	2013374	2013385
AM270980	2015560	2015583
AM270980	2015877	2015896
AM270980	2015755	2015778
AM270980	2015437	2015462
AM270980	2015359	2015384
AM270980	2015817	2015842
AM270980	2015208	2015233
AM270980	2021444	2021467
AM270980	2021178	2021201
AM270980	2021320	2021333
AM270980	2027775	2027798
AM270980	2027908	2027933
AM270980	2028193	2028218
AM270980	2027566	2027589
AM270980	2028034	2028057
AM270980	2027621	2027646
AM270980	2028122	2028147
AM270980	2030394	2030405
AM270980	2030466	2030489
AM270980	2030742	2030765
AM270980	2030239	2030264
AM270980	2030684	2030707
AM270980	2035752	2035775
AM270980	2040637	2040662
AM270980	2040337	2040362
AM270980	2040424	2040449
AM270980	2040267	2040292
AM270980	2040515	2040540
AM270980	2053658	2053683
AM270980	2053560	2053585
AM270980	2053296	2053321
AM270980	2053498	2053517
AM270980	2053451	2053472
AM270980	2056008	2056025
AM270980	2056125	2056150
AM270980	2056258	2056283
AM270980	2055964	2055979
AM270980	2056078	2056091
AM270980	2066496	2066517
AM270980	2066433	2066458
AM270980	2080566	2080589
AM270980	2080435	2080454
AM270980	2080632	2080655
AM270980	2080709	2080726
AM270980	2080489	2080512
AM270980	2077439	2077462
AM270980	2078394	2078419
AM270980	2077194	2077207
AM270980	2078061	2078086
AM270980	2077792	2077815
AM270980	2077377	2077402
AM270980	2077291	2077316
AM270980	2078491	2078504
AM270980	2080940	2080963
AM270980	2080844	2080863
AM270980	2084900	2084925
AM270980	2085341	2085366
AM270980	2085040	2085055
AM270980	2085434	2085459
AM270980	2085099	2085124
AM270980	2085161	2085186
AM270980	2084957	2084980
AM270980	2087983	2088008
AM270980	2088238	2088263
AM270980	2088335	2088360
AM270980	2088114	2088129
AM270980	2090119	2090134
AM270980	2090212	2090237
AM270980	2091003	2091028
AM270980	2090854	2090879
AM270980	2092145	2092166
AM270980	2092732	2092751
AM270980	2092678	2092703
AM270980	2093689	2093710
AM270980	2093349	2093366
AM270980	2093527	2093550
AM270980	2093121	2093146
AM270980	2092578	2092603
AM270980	2093427	2093450
AM270980	2093175	2093198
AM270980	2092875	2092888
AM270980	2092958	2092971
AM270980	2093382	2093399
AM270980	2094641	2094662
AM270980	2094585	2094606
AM270980	2095136	2095159
AM270980	2095640	2095665
AM270980	2095455	2095480
AM270980	2095817	2095836
AM270980	2095994	2096017
AM270980	2096126	2096151
AM270980	2102829	2102854
AM270980	2102982	2103007
AM270980	2104956	2104979
AM270980	2105081	2105094
AM270980	2106501	2106522
AM270980	2106453	2106466
AM270980	2113340	2113363
AM270980	2113422	2113447
AM270980	2114202	2114217
AM270980	2113754	2113779
AM270980	2113815	2113840
AM270980	2113895	2113910
AM270980	2113598	2113617
AM270980	2114562	2114575
AM270980	2114513	2114528
AM270980	2114330	2114353
AM270980	2114252	2114265
AM270980	2113551	2113564
AM270980	2114485	2114508
AM270980	2117328	2117351
AM270980	2117648	2117669
AM270980	2117536	2117561
AM270980	2117197	2117220
AM270980	2120560	2120579
AM270980	2120668	2120693
AM270980	2120478	2120493
AM270980	2120356	2120375
AM270980	2120293	2120316
AM270980	2120220	2120233
AM270980	2120079	2120102
AM270980	2126373	2126394
AM270980	2126264	2126287
AM270980	2126188	2126213
AM270980	2131167	2131192
AM270980	2131725	2131750
AM270980	2132406	2132419
AM270980	2132363	2132388
AM270980	2132467	2132488
AM270980	2133035	2133060
AM270980	2135202	2135227
AM270980	2135313	2135338
AM270980	2134923	2134946
AM270980	2141766	2141791
AM270980	2141620	2141641
AM270980	2141838	2141859
AM270980	2141923	2141948
AM270980	2156439	2156464
AM270980	2155966	2155991
AM270980	2156749	2156774
AM270980	2156852	2156873
AM270980	2155470	2155487
AM270980	2156515	2156538
AM270980	2156594	2156619
AM270980	2156138	2156159
AM270980	2156935	2156956
AM270980	2155607	2155628
AM270980	2156385	2156398
AM270980	2157001	2157014
AM270980	2156079	2156102
AM270980	2162650	2162675
AM270980	2165014	2165039
AM270980	2165548	2165573
AM270980	2163679	2163700
AM270980	2163507	2163532
AM270980	2165091	2165110
AM270980	2165251	2165268
AM270980	2162795	2162818
AM270980	2164501	2164518
AM270980	2163090	2163111
AM270980	2165142	2165161
AM270980	2165378	2165403
AM270980	2164908	2164931
AM270980	2163292	2163315
AM270980	2165487	2165512
AM270980	2165304	2165329
AM270980	2163782	2163807
AM270980	2164658	2164683
AM270980	2162721	2162734
AM270980	2164104	2164125
AM270980	2164860	2164879
AM270980	2163987	2164008
AM270980	2164471	2164486
AM270980	2174089	2174108
AM270980	2173492	2173509
AM270980	2173111	2173136
AM270980	2173437	2173452
AM270980	2174234	2174259
AM270980	2174152	2174177
AM270980	2174347	2174372
AM270980	2173582	2173599
AM270980	2173623	2173648
AM270980	2173236	2173261
AM270980	2173061	2173074
AM270980	2177673	2177698
AM270980	2177561	2177584
AM270980	2177598	2177623
AM270980	2193800	2193825
AM270980	2193737	2193758
AM270980	2199908	2199933
AM270980	2200114	2200139
AM270980	2202084	2202105
AM270980	2201890	2201913
AM270980	2210659	2210680
AM270980	2211441	2211466
AM270980	2211627	2211652
AM270980	2214264	2214289
AM270980	2214395	2214420
AM270980	2214181	2214202
AM270980	2214338	2214359
AM270980	2214578	2214589
AM270980	2214638	2214663
AM270980	2214513	2214534
AM270980	2216735	2216760
AM270980	2216648	2216671
AM270980	2217867	2217892
AM270980	2218119	2218144
AM270980	2217680	2217695
AM270980	2217791	2217808
AM270980	2217977	2218002
AM270980	2222169	2222192
AM270980	2221762	2221787
AM270980	2221850	2221875
AM270980	2221688	2221713
AM270980	2221583	2221602
AM270980	2221400	2221421
AM270980	2221910	2221927
AM270980	2221637	2221654
AM270980	2225502	2225527
AM270980	2225422	2225437
AM270980	2225397	2225412
AM270980	2225201	2225226
AM270980	2225308	2225333
AM270980	2227395	2227414
AM270980	2227156	2227181
AM270980	2227587	2227606
AM270980	2230689	2230714
AM270980	2230738	2230759
AM270980	2230779	2230802
AM270980	2244668	2244693
AM270980	2244966	2244979
AM270980	2244825	2244850
AM270980	2245284	2245309
AM270980	2250502	2250527
AM270980	2250014	2250037
AM270980	2250182	2250201
AM270980	2250443	2250466
AM270980	2250074	2250099
AM270980	2250259	2250284
AM270980	2249963	2249986
AM270980	2257587	2257612
AM270980	2265186	2265209
AM270980	2265831	2265852
AM270980	2264998	2265023
AM270980	2265250	2265263
AM270980	2266192	2266217
AM270980	2266320	2266339
AM270980	2265933	2265956
AM270980	2265079	2265104
AM270980	2264655	2264680
AM270980	2264930	2264949
AM270980	2267949	2267974
AM270980	2268236	2268261
AM270980	2268479	2268498
AM270980	2268362	2268383
AM270980	2268558	2268583
AM270980	2271722	2271745
AM270980	2270503	2270528
AM270980	2270713	2270738
AM270980	2274770	2274795
AM270980	2274843	2274868
AM270980	2277166	2277189
AM270980	2276852	2276877
AM270980	2276946	2276971
AM270980	2281965	2281978
AM270980	2282072	2282085
AM270980	2282018	2282043
AM270980	2284051	2284076
AM270980	2283852	2283877
AM270980	2283785	2283796
AM270980	2288612	2288637
AM270980	2288551	2288572
AM270980	2288720	2288745
AM270980	2288942	2288967
AM270980	2294524	2294549
AM270980	2294720	2294745
AM270980	2294099	2294124
AM270980	2294016	2294041
AM270980	2294229	2294254
AM270980	2297002	2297025
AM270980	2296626	2296647
AM270980	2297148	2297171
AM270980	2299862	2299887
AM270980	2299763	2299788
AM270980	2299916	2299941
AM270980	2299559	2299580
AM270980	2303784	2303797
AM270980	2303978	2303989
AM270980	2303869	2303884
AM270980	2304395	2304406
AM270980	2304072	2304091
AM270980	2311546	2311571
AM270980	2314837	2314862
AM270980	2314907	2314932
AM270980	2321628	2321651
AM270980	2321687	2321708
AM270980	2320077	2320088
AM270980	2336277	2336302
AM270980	2336204	2336229
AM270980	2343436	2343453
AM270980	2343566	2343591
AM270980	2343489	2343514
AM270980	2343679	2343702
AM270980	2351013	2351034
AM270980	2351377	2351396
AM270980	2351306	2351327
AM270980	2356157	2356182
AM270980	2355967	2355992
AM270980	2355858	2355883
AM270980	2360456	2360481
AM270980	2360385	2360410
AM270980	2360714	2360735
AM270980	2360523	2360548
AM270980	2360639	2360664
AM270980	2368023	2368048
AM270980	2381002	2381019
AM270980	2381350	2381371
AM270980	2380735	2380754
AM270980	2380805	2380830
AM270980	2388577	2388598
AM270980	2388530	2388545
AM270980	2389236	2389261
AM270980	2389324	2389347
AM270980	2394936	2394961
AM270980	2394858	2394869
AM270980	2394815	2394840
AM270980	2394877	2394888
AM270980	2396241	2396266
AM270980	2396432	2396455
AM270980	2396542	2396563
AM270980	2410055	2410080
AM270980	2410141	2410152
AM270980	2414901	2414926
AM270980	2413780	2413805
AM270980	2413562	2413587
AM270980	2413512	2413529
AM270980	2413268	2413287
AM270980	2413355	2413374
AM270980	2412776	2412801
AM270980	2413657	2413682
AM270980	2413440	2413465
AM270980	2421550	2421575
AM270980	2421455	2421480
AM270980	2427583	2427608
AM270980	2429247	2429270
AM270980	2429168	2429191
AM270980	2433287	2433312
AM270980	2433177	2433202
AM270980	2433234	2433251
AM270980	2444336	2444361
AM270980	2444303	2444314
AM270980	2450723	2450748
AM270980	2450616	2450641
AM270980	2450776	2450797
AM270980	2450873	2450884
AM270980	2450528	2450553
AM270980	2450317	2450342
AM270980	2450073	2450086
AM270980	2451011	2451036
AM270980	2450831	2450846
AM270980	2463652	2463671
AM270980	2464048	2464071
AM270980	2468623	2468648
AM270980	2468882	2468893
AM270980	2468701	2468712
AM270980	2468744	2468767
AM270980	2468949	2468968
AM270980	2469713	2469738
AM270980	2469841	2469862
AM270980	2469606	2469629
AM270980	2467629	2467654
AM270980	2467548	2467573
AM270980	2467725	2467748
AM270980	2466869	2466894
AM270980	2467302	2467325
AM270980	2467957	2467976
AM270980	2478162	2478177
AM270980	2478212	2478237
AM270980	2478325	2478350
AM270980	2490698	2490723
AM270980	2490961	2490980
AM270980	2496713	2496738
AM270980	2500475	2500500
AM270980	2500610	2500635
AM270980	2502486	2502511
AM270980	2502306	2502331
AM270980	2502791	2502816
AM270980	2502183	2502202
AM270980	2502380	2502405
AM270980	2510932	2510957
AM270980	2511073	2511084
AM270980	2517598	2517623
AM270980	2520490	2520515
AM270980	2520786	2520811
AM270980	2520836	2520859
AM270980	2521125	2521148
AM270980	2527777	2527802
AM270980	2527891	2527914
AM270980	2527667	2527692
AM270980	2535676	2535701
AM270980	2536314	2536339
AM270980	2535770	2535793
AM270980	2548614	2548635
AM270980	2548695	2548716
AM270980	2548770	2548791
AM270980	2548899	2548922
AM270980	2545996	2546019
AM270980	2546169	2546194
AM270980	2545763	2545788
AM270980	2546365	2546390
AM270980	2546325	2546350
AM270980	2546633	2546646
AM270980	2547197	2547220
AM270980	2546055	2546080
AM270980	2547277	2547302
AM270980	2560781	2560804
AM270980	2560713	2560738
AM270980	2566018	2566037
AM270980	2566127	2566142
AM270980	2566056	2566081
AM270980	2574193	2574216
AM270980	2574136	2574149
AM270980	2573633	2573658
AM270980	2573715	2573740
AM270980	2573553	2573564
AM270980	2577923	2577944
AM270980	2578547	2578568
AM270980	2577820	2577845
AM270980	2577979	2578002
AM270980	2578777	2578798
AM270980	2581133	2581158
AM270980	2581057	2581082
AM270980	2580975	2580998
AM270980	2580851	2580876
AM270980	2581207	2581224
AM270980	2580739	2580764
AM270980	2584634	2584645
AM270980	2584566	2584589
AM270980	2584672	2584691
AM270980	2584845	2584870
AM270980	2584803	2584828
AM270980	2587644	2587669
AM270980	2587819	2587844
AM270980	2587915	2587940
AM270980	2590172	2590195
AM270980	2590056	2590075
AM270980	2589871	2589886
AM270980	2595928	2595945
AM270980	2595769	2595794
AM270980	2595599	2595624
AM270980	2598012	2598027
AM270980	2598156	2598173
AM270980	2604562	2604575
AM270980	2604609	2604632
AM270980	2602859	2602884
AM270980	2602739	2602762
AM270980	2603385	2603410
AM270980	2602628	2602645
AM270980	2602802	2602825
AM270980	2603313	2603338
AM270980	2603001	2603026
AM270980	2603472	2603497
AM270980	2605223	2605242
AM270980	2605161	2605178
AM270980	2605287	2605312
AM270980	2610946	2610971
AM270980	2611008	2611033
AM270980	2610830	2610855
AM270980	2610889	2610900
AM270980	2616803	2616828
AM270980	2616114	2616139
AM270980	2617146	2617171
AM270980	2617207	2617224
AM270980	2616694	2616719
AM270980	2620973	2620998
AM270980	2620811	2620836
AM270980	2620901	2620924
AM270980	2628795	2628820
AM270980	2628293	2628318
AM270980	2628660	2628671
AM270980	2629253	2629274
AM270980	2628617	2628634
AM270980	2628168	2628193
AM270980	2628460	2628481
AM270980	2629040	2629055
AM270980	2627955	2627980
AM270980	2627875	2627896
AM270980	2628100	2628121
AM270980	2633553	2633566
AM270980	2633601	2633626
AM270980	2643673	2643696
AM270980	2643721	2643734
AM270980	2644448	2644461
AM270980	2644404	2644429
AM270980	2644534	2644551
AM270980	2645839	2645852
AM270980	2645751	2645776
AM270980	2645886	2645907
AM270980	2645811	2645836
AM270980	2652782	2652807
AM270980	2652856	2652869
AM270980	2657737	2657762
AM270980	2657242	2657267
AM270980	2657531	2657556
AM270980	2657921	2657946
AM270980	2661360	2661385
AM270980	2661413	2661434
AM270980	2667087	2667108
AM270980	2674176	2674191
AM270980	2674091	2674116
AM270980	2674377	2674396
AM270980	2676182	2676193
[truncated: 20,814 more rows]

## Sheet: SH2_delpacC_footprints
chr	start	end
AM270980	1025	1042
AM270980	842	867
AM270980	908	919
AM270980	1070	1093
AM270980	2544	2569
AM270980	2658	2679
AM270980	2751	2776
AM270980	2502	2513
AM270980	4891	4916
AM270980	4562	4583
AM270980	4791	4816
AM270980	4349	4374
AM270980	4983	5008
AM270980	10618	10641
AM270980	11655	11676
AM270980	10699	10714
AM270980	10482	10503
AM270980	11797	11818
AM270980	10977	10994
AM270980	10514	10539
AM270980	10889	10910
AM270980	11890	11915
AM270980	11578	11597
AM270980	10779	10792
AM270980	21037	21062
AM270980	21115	21140
AM270980	22437	22462
AM270980	22710	22731
AM270980	25969	25994
AM270980	25890	25913
AM270980	30257	30282
AM270980	30082	30105
AM270980	35121	35134
AM270980	35284	35309
AM270980	35195	35208
AM270980	35091	35116
AM270980	38674	38699
AM270980	38342	38363
AM270980	37789	37810
AM270980	38107	38132
AM270980	38803	38828
AM270980	37650	37675
AM270980	37525	37550
AM270980	38744	38755
AM270980	38438	38457
AM270980	40554	40573
AM270980	40745	40756
AM270980	40690	40709
AM270980	42475	42500
AM270980	42277	42302
AM270980	53000	53025
AM270980	54995	55020
AM270980	54768	54781
AM270980	54680	54703
AM270980	54800	54825
AM270980	54936	54961
AM270980	54879	54904
AM270980	59725	59748
AM270980	59825	59842
AM270980	59522	59543
AM270980	59599	59620
AM270980	66659	66682
AM270980	66211	66234
AM270980	66113	66138
AM270980	66507	66522
AM270980	68558	68577
AM270980	68796	68811
AM270980	68423	68448
AM270980	68638	68661
AM270980	71491	71512
AM270980	71559	71580
AM270980	71273	71298
AM270980	71224	71249
AM270980	77030	77055
AM270980	76974	76995
AM270980	76900	76925
AM270980	77073	77088
AM270980	80931	80956
AM270980	80563	80588
AM270980	80736	80761
AM270980	82853	82874
AM270980	83057	83082
AM270980	83150	83175
AM270980	86906	86925
AM270980	86821	86834
AM270980	86582	86607
AM270980	91894	91917
AM270980	94465	94490
AM270980	94113	94132
AM270980	94298	94323
AM270980	93341	93366
AM270980	93470	93495
AM270980	94235	94256
AM270980	93999	94024
AM270980	93219	93236
AM270980	94174	94185
AM270980	95670	95693
AM270980	95732	95757
AM270980	96576	96601
AM270980	96522	96535
AM270980	96383	96398
AM270980	96452	96465
AM270980	96270	96295
AM270980	99682	99701
AM270980	99833	99856
AM270980	99766	99791
AM270980	108451	108466
AM270980	108368	108393
AM270980	108290	108303
AM270980	108308	108323
AM270980	111287	111304
AM270980	111219	111240
AM270980	112724	112747
AM270980	112913	112938
AM270980	112842	112867
AM270980	117355	117380
AM270980	117293	117316
AM270980	117247	117270
AM270980	117448	117467
AM270980	121674	121695
AM270980	122167	122188
AM270980	121790	121801
AM270980	124249	124274
AM270980	123794	123817
AM270980	124126	124149
AM270980	123593	123616
AM270980	123393	123418
AM270980	124629	124650
AM270980	124517	124534
AM270980	128339	128350
AM270980	129917	129930
AM270980	129776	129799
AM270980	129849	129860
AM270980	131790	131809
AM270980	131906	131931
AM270980	131751	131766
AM270980	132105	132130
AM270980	134953	134978
AM270980	134720	134737
AM270980	135017	135032
AM270980	135115	135140
AM270980	135319	135344
AM270980	135430	135443
AM270980	140122	140139
AM270980	140184	140207
AM270980	140062	140087
AM270980	140649	140674
AM270980	140325	140350
AM270980	142456	142481
AM270980	142547	142572
AM270980	145446	145457
AM270980	145463	145480
AM270980	145183	145206
AM270980	145132	145151
AM270980	144806	144831
AM270980	144699	144724
AM270980	144312	144337
AM270980	149380	149403
AM270980	149773	149798
AM270980	149696	149721
AM270980	149473	149494
AM270980	164084	164105
AM270980	164155	164176
AM270980	168041	168066
AM270980	168003	168022
AM270980	168266	168291
AM270980	167953	167968
AM270980	183554	183579
AM270980	183643	183668
AM270980	182105	182124
AM270980	182546	182561
AM270980	183006	183029
AM270980	182261	182286
AM270980	183131	183156
AM270980	181828	181853
AM270980	182814	182835
AM270980	182587	182604
AM270980	182746	182763
AM270980	182342	182367
AM270980	182043	182068
AM270980	184920	184937
AM270980	185166	185185
AM270980	185093	185118
AM270980	184806	184831
AM270980	185001	185026
AM270980	185377	185400
AM270980	189499	189524
AM270980	189394	189419
AM270980	189633	189656
AM270980	198776	198801
AM270980	198668	198687
AM270980	198827	198838
AM270980	206961	206986
AM270980	207041	207066
AM270980	207100	207125
AM270980	215658	215675
AM270980	221637	221660
AM270980	221695	221720
AM270980	221490	221515
AM270980	221601	221616
AM270980	224901	224924
AM270980	233099	233124
AM270980	235257	235280
AM270980	237251	237276
AM270980	237149	237174
AM270980	237358	237383
AM270980	237098	237121
AM270980	252041	252066
AM270980	252110	252123
AM270980	253882	253903
AM270980	253791	253816
AM270980	253727	253752
AM270980	253619	253644
AM270980	253941	253964
AM270980	255405	255430
AM270980	255329	255342
AM270980	255645	255666
AM270980	255932	255957
AM270980	256054	256079
AM270980	255877	255888
AM270980	255809	255834
AM270980	255714	255739
AM270980	266251	266268
AM270980	266310	266329
AM270980	274843	274868
AM270980	274966	274981
AM270980	275492	275513
AM270980	275855	275872
AM270980	275205	275226
AM270980	275016	275029
AM270980	275911	275934
AM270980	275794	275819
AM270980	274717	274740
AM270980	277654	277665
AM270980	277616	277641
AM270980	277724	277735
AM270980	282736	282753
AM270980	282635	282650
AM270980	282541	282562
AM270980	282880	282905
AM270980	295077	295094
AM270980	295138	295163
AM270980	294963	294988
AM270980	295024	295035
AM270980	298772	298795
AM270980	298699	298724
AM270980	298841	298866
AM270980	298610	298631
AM270980	298360	298385
AM270980	298924	298949
AM270980	331422	331447
AM270980	331127	331152
AM270980	331296	331321
AM270980	331228	331253
AM270980	335310	335335
AM270980	338354	338379
AM270980	346017	346034
AM270980	346201	346226
AM270980	346287	346310
AM270980	346257	346270
AM270980	349980	350005
AM270980	349910	349933
AM270980	350102	350125
AM270980	349813	349836
AM270980	354435	354450
AM270980	354363	354384
AM270980	356882	356907
AM270980	356980	357005
AM270980	356659	356680
AM270980	356488	356511
AM270980	356585	356610
AM270980	356234	356249
AM270980	361286	361311
AM270980	361570	361591
AM270980	368945	368960
AM270980	371738	371761
AM270980	371815	371840
AM270980	371432	371457
AM270980	371386	371399
AM270980	379689	379712
AM270980	379466	379491
AM270980	383028	383039
AM270980	382561	382580
AM270980	382625	382638
AM270980	382739	382764
AM270980	382855	382878
AM270980	381863	381888
AM270980	382926	382943
AM270980	381757	381778
AM270980	382965	382990
AM270980	382669	382682
AM270980	382034	382059
AM270980	381811	381826
AM270980	384888	384901
AM270980	385022	385043
AM270980	385121	385146
AM270980	384529	384550
AM270980	385177	385194
AM270980	384458	384483
AM270980	385281	385306
AM270980	385464	385479
AM270980	385900	385923
AM270980	385553	385578
AM270980	384716	384741
AM270980	390831	390854
AM270980	391104	391129
AM270980	394096	394113
AM270980	394182	394203
AM270980	394043	394064
AM270980	394278	394303
AM270980	410939	410958
AM270980	411060	411079
AM270980	410972	410997
AM270980	413506	413531
AM270980	413571	413592
AM270980	417695	417718
AM270980	417736	417747
AM270980	417976	418001
AM270980	417447	417472
AM270980	418034	418055
AM270980	421461	421478
AM270980	421415	421428
AM270980	427584	427609
AM270980	435703	435728
AM270980	436180	436205
AM270980	435920	435935
AM270980	441137	441156
AM270980	441191	441214
AM270980	441264	441287
AM270980	446305	446330
AM270980	446205	446230
AM270980	446375	446394
AM270980	451405	451428
AM270980	451290	451315
AM270980	451362	451375
AM270980	451460	451483
AM270980	454521	454546
AM270980	454451	454476
AM270980	454052	454063
AM270980	454144	454169
AM270980	454269	454294
AM270980	457328	457351
AM270980	457414	457437
AM270980	457542	457565
AM270980	457460	457485
AM270980	466150	466175
AM270980	466301	466322
AM270980	465839	465856
AM270980	465680	465695
AM270980	466221	466246
AM270980	466088	466113
AM270980	465925	465940
AM270980	465617	465638
AM270980	469272	469297
AM270980	469355	469380
AM270980	468933	468956
AM270980	468749	468774
AM270980	468872	468885
AM270980	469415	469438
AM270980	470271	470294
AM270980	470393	470406
AM270980	477265	477290
AM270980	477362	477387
AM270980	477314	477329
AM270980	491759	491784
AM270980	491846	491863
AM270980	498026	498051
AM270980	497715	497738
AM270980	497872	497885
AM270980	498445	498470
AM270980	497932	497957
AM270980	498230	498251
AM270980	497805	497828
AM270980	497489	497514
AM270980	504733	504748
AM270980	504668	504693
AM270980	508992	509017
AM270980	508742	508767
AM270980	508825	508850
AM270980	508898	508923
AM270980	519243	519258
AM270980	519178	519203
AM270980	519277	519302
AM270980	519019	519044
AM270980	522105	522130
AM270980	522160	522181
AM270980	521902	521923
AM270980	522231	522256
AM270980	525404	525429
AM270980	525454	525477
AM270980	529439	529464
AM270980	529352	529377
AM270980	529481	529504
AM270980	532649	532672
AM270980	541246	541265
AM270980	541087	541112
AM270980	541369	541390
AM270980	541146	541165
AM270980	541448	541473
AM270980	545654	545677
AM270980	545234	545259
AM270980	545872	545893
AM270980	546843	546854
AM270980	546680	546705
AM270980	546427	546452
AM270980	546796	546813
AM270980	551255	551280
AM270980	551029	551040
AM270980	551146	551169
AM270980	549870	549895
AM270980	550194	550209
AM270980	549363	549388
AM270980	550342	550367
AM270980	552441	552464
AM270980	552257	552280
AM270980	552526	552549
AM270980	552346	552357
AM270980	552614	552635
AM270980	559625	559646
AM270980	559809	559834
AM270980	558922	558947
AM270980	560170	560191
AM270980	558992	559017
AM270980	559527	559552
AM270980	558263	558288
AM270980	559432	559445
AM270980	559898	559923
AM270980	559341	559356
AM270980	560231	560254
AM270980	559056	559069
AM270980	560919	560944
AM270980	561145	561166
AM270980	560964	560987
AM270980	570543	570556
AM270980	570464	570489
AM270980	569700	569721
AM270980	569801	569826
AM270980	569893	569918
AM270980	571339	571360
AM270980	578927	578952
AM270980	578732	578757
AM270980	578581	578604
AM270980	578868	578879
AM270980	578813	578832
AM270980	581810	581833
AM270980	581646	581667
AM270980	584472	584497
AM270980	588122	588137
AM270980	588161	588182
AM270980	587773	587796
AM270980	587919	587944
AM270980	587967	587992
AM270980	587869	587894
AM270980	591401	591426
AM270980	601384	601409
AM270980	601522	601547
AM270980	601715	601728
AM270980	601610	601635
AM270980	605333	605356
AM270980	605559	605584
AM270980	605445	605456
AM270980	608348	608367
AM270980	606668	606691
AM270980	607749	607766
AM270980	606873	606894
AM270980	606965	606980
AM270980	607608	607633
AM270980	606549	606574
AM270980	607138	607159
AM270980	607686	607705
AM270980	606752	606777
AM270980	607333	607344
AM270980	607794	607817
AM270980	607035	607056
AM270980	614672	614697
AM270980	614323	614346
AM270980	614148	614171
AM270980	614095	614116
AM270980	612924	612947
AM270980	620310	620329
AM270980	620528	620553
AM270980	620481	620500
AM270980	620422	620443
AM270980	626040	626061
AM270980	626307	626332
AM270980	626149	626172
AM270980	625880	625905
AM270980	633851	633864
AM270980	633803	633818
AM270980	638098	638121
AM270980	637876	637893
AM270980	637801	637826
AM270980	637970	637995
AM270980	638304	638329
AM270980	644699	644710
AM270980	644746	644757
AM270980	652269	652290
AM270980	652224	652249
AM270980	652164	652177
AM270980	659492	659515
AM270980	659410	659433
AM270980	660783	660808
AM270980	659546	659567
AM270980	659821	659844
AM270980	659649	659674
AM270980	659775	659788
AM270980	659704	659721
AM270980	665966	665985
AM270980	671184	671205
AM270980	671338	671359
AM270980	671068	671093
AM270980	671238	671261
AM270980	671143	671156
AM270980	676631	676650
AM270980	676583	676596
AM270980	676408	676433
AM270980	678522	678547
AM270980	685321	685340
AM270980	685400	685425
AM270980	685584	685609
AM270980	688042	688063
AM270980	687805	687822
AM270980	687961	687984
AM270980	690015	690040
AM270980	689715	689740
AM270980	690111	690136
AM270980	689935	689946
AM270980	689804	689823
AM270980	694518	694543
AM270980	694359	694384
AM270980	709509	709532
AM270980	709333	709358
AM270980	708999	709024
AM270980	716309	716330
AM270980	722989	723014
AM270980	722687	722708
AM270980	722763	722786
AM270980	722852	722877
AM270980	723055	723072
AM270980	722818	722835
AM270980	722468	722485
AM270980	722411	722434
AM270980	722278	722303
AM270980	727563	727588
AM270980	727732	727755
AM270980	732724	732749
AM270980	733677	733692
AM270980	732793	732816
AM270980	732934	732955
AM270980	733058	733071
AM270980	733715	733728
AM270980	733649	733674
AM270980	739283	739308
AM270980	738673	738698
AM270980	738280	738303
AM270980	738591	738616
AM270980	740234	740255
AM270980	739879	739896
AM270980	740370	740395
AM270980	739440	739465
AM270980	738517	738540
AM270980	739698	739723
AM270980	738965	738990
AM270980	738342	738367
AM270980	739533	739554
AM270980	737964	737989
AM270980	738463	738482
AM270980	739159	739172
AM270980	740271	740294
AM270980	745139	745160
AM270980	745103	745128
AM270980	751492	751517
AM270980	750673	750698
AM270980	751648	751673
AM270980	751724	751749
AM270980	750557	750570
AM270980	751355	751376
AM270980	751113	751138
AM270980	751032	751045
AM270980	756303	756326
AM270980	756205	756230
AM270980	756382	756401
AM270980	757925	757942
AM270980	758069	758092
AM270980	767766	767791
AM270980	766977	767000
AM270980	767700	767711
AM270980	767143	767168
AM270980	767082	767107
AM270980	773786	773811
AM270980	773345	773368
AM270980	779776	779801
AM270980	779842	779865
AM270980	784083	784108
AM270980	784219	784234
AM270980	784369	784394
AM270980	784152	784171
AM270980	787358	787383
AM270980	787408	787419
AM270980	791568	791591
AM270980	791655	791674
AM270980	791231	791254
AM270980	791509	791522
AM270980	791607	791620
AM270980	791743	791768
AM270980	796411	796436
AM270980	796108	796121
AM270980	796345	796368
AM270980	796192	796217
AM270980	801119	801144
AM270980	802020	802045
AM270980	801889	801912
AM270980	801952	801963
AM270980	801805	801820
AM270980	802537	802562
AM270980	802608	802633
AM270980	802683	802704
AM270980	804366	804389
AM270980	804294	804319
AM270980	805807	805832
AM270980	813268	813293
AM270980	812593	812618
AM270980	813681	813704
AM270980	812803	812820
AM270980	812720	812743
AM270980	813483	813504
AM270980	813327	813348
AM270980	813387	813406
AM270980	813237	813248
AM270980	813553	813572
AM270980	812517	812540
AM270980	815443	815468
AM270980	815503	815516
AM270980	815561	815574
AM270980	817979	818004
AM270980	818152	818163
AM270980	818250	818275
AM270980	822614	822639
AM270980	822667	822690
AM270980	822776	822787
AM270980	822753	822774
AM270980	822319	822344
AM270980	822552	822577
AM270980	823857	823882
AM270980	823793	823818
AM270980	824538	824563
AM270980	824821	824846
AM270980	824632	824649
AM270980	824914	824937
AM270980	826355	826370
AM270980	826213	826234
AM270980	826475	826500
AM270980	826419	826438
AM270980	830776	830799
AM270980	837165	837188
AM270980	837259	837282
AM270980	837508	837533
AM270980	836863	836886
AM270980	837422	837443
AM270980	836923	836948
AM270980	836645	836660
AM270980	836771	836794
AM270980	836691	836714
AM270980	837616	837633
AM270980	839563	839588
AM270980	839734	839759
AM270980	839624	839649
AM270980	843145	843162
AM270980	845766	845787
AM270980	845833	845858
AM270980	845893	845914
AM270980	846076	846093
AM270980	850390	850415
AM270980	850273	850298
AM270980	850144	850165
AM270980	849775	849788
AM270980	857613	857632
AM270980	857566	857579
AM270980	859822	859847
AM270980	862070	862095
AM270980	862150	862167
AM270980	861611	861630
AM270980	861883	861906
AM270980	861665	861690
AM270980	861976	862001
AM270980	862285	862308
AM270980	861559	861574
AM270980	868023	868044
AM270980	872752	872773
AM270980	871818	871841
AM270980	871771	871786
AM270980	871706	871729
AM270980	871669	871682
AM270980	871637	871662
AM270980	871504	871525
AM270980	876358	876383
AM270980	880446	880457
AM270980	880570	880587
AM270980	880492	880507
AM270980	883692	883717
AM270980	888621	888644
AM270980	888549	888572
AM270980	888674	888699
AM270980	888753	888770
AM270980	891360	891375
AM270980	898738	898763
AM270980	906410	906435
AM270980	906529	906552
AM270980	913985	914010
AM270980	915285	915308
AM270980	915343	915368
AM270980	915197	915222
AM270980	916752	916777
AM270980	916292	916317
AM270980	916354	916365
AM270980	916817	916834
AM270980	920103	920122
AM270980	920283	920304
AM270980	920157	920182
AM270980	920344	920365
AM270980	925594	925607
AM270980	925641	925666
AM270980	925568	925585
AM270980	927543	927566
AM270980	927627	927648
AM270980	927483	927508
AM270980	930506	930527
AM270980	930605	930630
AM270980	930446	930469
AM270980	935061	935080
AM270980	936421	936440
AM270980	936040	936065
AM270980	940999	941022
AM270980	941257	941282
AM270980	941053	941076
AM270980	941095	941118
AM270980	943752	943767
AM270980	944001	944022
AM270980	943839	943856
AM270980	943937	943962
AM270980	956732	956757
AM270980	956517	956538
AM270980	956386	956407
AM270980	956316	956341
AM270980	960743	960768
AM270980	961370	961395
AM270980	961434	961453
AM270980	961255	961280
AM270980	970556	970581
AM270980	970691	970716
AM270980	971656	971677
AM270980	971600	971625
AM270980	971711	971734
AM270980	978970	978987
AM270980	979022	979047
AM270980	979201	979226
AM270980	979260	979285
AM270980	978910	978935
AM270980	976996	977019
AM270980	976583	976608
AM270980	976790	976811
AM270980	976739	976764
AM270980	976392	976417
AM270980	977215	977232
AM270980	976959	976972
AM270980	982598	982619
AM270980	982839	982856
AM270980	987390	987415
AM270980	987315	987338
AM270980	987448	987465
AM270980	990705	990724
AM270980	990629	990654
AM270980	990790	990813
AM270980	990173	990196
AM270980	990955	990980
AM270980	995359	995384
AM270980	1003885	1003908
AM270980	1003556	1003581
AM270980	1003206	1003231
AM270980	1003008	1003029
AM270980	1003136	1003161
AM270980	1003473	1003496
AM270980	1003282	1003301
AM270980	1007321	1007332
AM270980	1007389	1007414
AM270980	1007177	1007202
AM270980	1010525	1010546
AM270980	1010422	1010447
AM270980	1010482	1010493
AM270980	1012936	1012961
AM270980	1012892	1012915
AM270980	1012851	1012868
AM270980	1012674	1012699
AM270980	1017600	1017619
AM270980	1018330	1018355
AM270980	1018262	1018275
AM270980	1040556	1040579
AM270980	1041203	1041228
AM270980	1040979	1041004
AM270980	1041545	1041564
AM270980	1041493	1041518
AM270980	1041101	1041126
AM270980	1040631	1040650
AM270980	1041390	1041403
AM270980	1041042	1041057
AM270980	1041587	1041608
AM270980	1040722	1040747
AM270980	1048794	1048815
AM270980	1048758	1048783
AM270980	1050688	1050713
AM270980	1050762	1050783
AM270980	1051117	1051142
AM270980	1050621	1050646
AM270980	1051351	1051374
AM270980	1051301	1051320
AM270980	1051035	1051058
AM270980	1050817	1050836
AM270980	1052129	1052152
AM270980	1052428	1052453
AM270980	1052215	1052230
AM270980	1052647	1052672
AM270980	1052339	1052354
AM270980	1051906	1051927
AM270980	1052302	1052323
AM270980	1053030	1053055
AM270980	1052942	1052967
AM270980	1053257	1053282
AM270980	1053461	1053486
AM270980	1053138	1053163
AM270980	1063039	1063064
AM270980	1063148	1063169
AM270980	1064828	1064851
AM270980	1066285	1066306
AM270980	1066136	1066157
AM270980	1066387	1066404
AM270980	1066345	1066362
AM270980	1066448	1066469
AM270980	1065290	1065313
AM270980	1065473	1065498
AM270980	1064973	1064998
AM270980	1065239	1065256
AM270980	1065397	1065418
AM270980	1065168	1065193
AM270980	1085630	1085655
AM270980	1084910	1084935
AM270980	1084747	1084772
AM270980	1085714	1085739
AM270980	1097604	1097617
AM270980	1097624	1097649
AM270980	1097748	1097759
AM270980	1105591	1105614
AM270980	1105497	1105520
AM270980	1104723	1104748
AM270980	1104807	1104822
AM270980	1105216	1105241
AM270980	1105020	1105031
AM270980	1104585	1104604
AM270980	1104835	1104852
AM270980	1105740	1105751
AM270980	1114683	1114708
AM270980	1114796	1114821
AM270980	1114576	1114589
AM270980	1119239	1119254
AM270980	1119538	1119559
AM270980	1119307	1119328
AM270980	1119733	1119756
AM270980	1119605	1119630
AM270980	1122079	1122102
AM270980	1125304	1125325
AM270980	1125397	1125422
AM270980	1127113	1127126
AM270980	1127937	1127962
AM270980	1127524	1127547
AM270980	1127230	1127255
AM270980	1127447	1127468
AM270980	1127805	1127830
AM270980	1127353	1127378
AM270980	1128174	1128199
AM270980	1129862	1129887
AM270980	1129659	1129680
AM270980	1129278	1129299
AM270980	1129484	1129509
AM270980	1129967	1129980
AM270980	1130196	1130219
AM270980	1129800	1129817
AM270980	1130661	1130672
AM270980	1130927	1130948
AM270980	1140073	1140098
AM270980	1139853	1139876
AM270980	1139695	1139720
AM270980	1139782	1139807
AM270980	1145957	1145982
AM270980	1146024	1146045
AM270980	1145800	1145825
AM270980	1145642	1145657
AM270980	1145899	1145922
AM270980	1151304	1151329
AM270980	1151192	1151217
AM270980	1152311	1152330
AM270980	1152170	1152195
AM270980	1152415	1152440
AM270980	1152116	1152129
AM270980	1151253	1151270
AM270980	1151964	1151989
AM270980	1152067	1152092
AM270980	1151600	1151623
AM270980	1151041	1151066
AM270980	1152830	1152855
AM270980	1152900	1152913
AM270980	1153042	1153063
AM270980	1156242	1156265
AM270980	1158168	1158193
AM270980	1159702	1159725
AM270980	1159627	1159652
AM270980	1161549	1161574
AM270980	1161979	1162000
AM270980	1162149	1162160
AM270980	1162076	1162087
AM270980	1162885	1162906
AM270980	1162772	1162797
AM270980	1175935	1175958
AM270980	1175712	1175737
AM270980	1176211	1176236
AM270980	1175830	1175849
AM270980	1176411	1176430
AM270980	1185484	1185509
AM270980	1185609	1185632
AM270980	1185350	1185369
AM270980	1184981	1185006
AM270980	1184766	1184791
AM270980	1193123	1193148
AM270980	1192808	1192833
AM270980	1192988	1193001
AM270980	1193408	1193429
AM270980	1193205	1193222
AM270980	1192287	1192308
AM270980	1195034	1195059
AM270980	1195118	1195141
AM270980	1195216	1195227
AM270980	1196418	1196437
AM270980	1196290	1196311
AM270980	1197970	1197995
AM270980	1197862	1197885
AM270980	1199553	1199578
AM270980	1199432	1199457
AM270980	1202781	1202806
AM270980	1202442	1202467
AM270980	1202392	1202407
AM270980	1202647	1202668
AM270980	1202735	1202746
AM270980	1207586	1207599
AM270980	1207395	1207420
AM270980	1211631	1211648
AM270980	1211714	1211731
AM270980	1211783	1211808
AM270980	1211678	1211703
AM270980	1216880	1216903
AM270980	1215465	1215490
AM270980	1215530	1215555
AM270980	1223412	1223435
AM270980	1225022	1225047
AM270980	1223307	1223328
AM270980	1223954	1223979
AM270980	1224384	1224407
AM270980	1224207	1224224
AM270980	1223819	1223832
AM270980	1223910	1223935
AM270980	1223589	1223614
AM270980	1225963	1225986
AM270980	1224247	1224272
AM270980	1223721	1223746
AM270980	1225711	1225722
AM270980	1225072	1225091
AM270980	1225363	1225382
AM270980	1225273	1225296
AM270980	1224635	1224652
AM270980	1226487	1226506
AM270980	1224109	1224128
AM270980	1230216	1230235
AM270980	1230162	1230181
AM270980	1230113	1230124
AM270980	1230060	1230083
AM270980	1231192	1231217
AM270980	1231721	1231740
AM270980	1231081	1231104
AM270980	1231139	1231160
AM270980	1242166	1242191
AM270980	1242079	1242104
AM270980	1260072	1260097
AM270980	1262688	1262705
AM270980	1268370	1268391
AM270980	1268122	1268147
AM270980	1268004	1268029
AM270980	1268195	1268220
AM270980	1267731	1267754
AM270980	1267950	1267975
AM270980	1273433	1273456
AM270980	1273383	1273398
AM270980	1275092	1275103
AM270980	1275346	1275371
AM270980	1276993	1277016
AM270980	1276891	1276916
AM270980	1277141	1277162
AM270980	1277754	1277769
AM270980	1277530	1277555
AM270980	1277865	1277890
AM270980	1276947	1276958
AM270980	1277618	1277643
AM270980	1278596	1278617
AM270980	1283400	1283411
AM270980	1283330	1283341
AM270980	1288713	1288738
AM270980	1288518	1288531
AM270980	1288604	1288619
AM270980	1288119	1288142
AM270980	1288998	1289019
AM270980	1293655	1293680
AM270980	1294423	1294448
AM270980	1300389	1300414
AM270980	1300479	1300502
AM270980	1300547	1300572
AM270980	1308053	1308078
AM270980	1307940	1307953
AM270980	1310199	1310224
AM270980	1310041	1310066
AM270980	1309856	1309869
AM270980	1309896	1309917
AM270980	1310128	1310151
AM270980	1318193	1318210
AM270980	1318243	1318268
AM270980	1317961	1317986
AM270980	1318024	1318047
AM270980	1323656	1323681
AM270980	1323619	1323630
AM270980	1323539	1323564
AM270980	1322707	1322722
AM270980	1323169	1323192
AM270980	1326781	1326806
AM270980	1332159	1332182
AM270980	1331972	1331991
AM270980	1331932	1331957
AM270980	1331597	1331616
AM270980	1332078	1332095
AM270980	1332127	1332140
AM270980	1337354	1337371
AM270980	1337489	1337514
AM270980	1340112	1340135
AM270980	1340170	1340183
AM270980	1349483	1349508
AM270980	1349680	1349701
AM270980	1349588	1349613
AM270980	1359675	1359696
AM270980	1359789	1359812
AM270980	1359966	1359985
AM270980	1363322	1363347
AM270980	1361072	1361097
AM270980	1361387	1361412
AM270980	1361189	1361214
AM270980	1362109	1362130
AM270980	1362304	1362317
AM270980	1362375	1362398
AM270980	1360620	1360643
AM270980	1362855	1362878
AM270980	1361763	1361778
AM270980	1362028	1362045
AM270980	1361604	1361629
AM270980	1361508	1361521
AM270980	1360685	1360702
AM270980	1360335	1360360
AM270980	1368667	1368688
AM270980	1368736	1368761
AM270980	1375812	1375837
AM270980	1375876	1375899
AM270980	1375975	1376000
AM270980	1384637	1384660
AM270980	1384887	1384908
AM270980	1384953	1384978
AM270980	1384570	1384595
AM270980	1386129	1386152
AM270980	1386203	1386226
AM270980	1388302	1388327
AM270980	1388539	1388564
AM270980	1387905	1387918
AM270980	1388103	1388126
AM270980	1388007	1388026
AM270980	1388669	1388690
AM270980	1388202	1388225
AM270980	1388369	1388388
AM270980	1388769	1388790
AM270980	1388906	1388931
AM270980	1392535	1392556
AM270980	1392270	1392295
AM270980	1392363	1392374
AM270980	1392139	1392158
AM270980	1392340	1392359
AM270980	1392196	1392221
AM270980	1392455	1392480
AM270980	1392072	1392097
AM270980	1394372	1394397
AM270980	1393954	1393979
AM270980	1394245	1394270
AM270980	1394663	1394688
AM270980	1394475	1394494
AM270980	1394306	1394325
AM270980	1405027	1405052
AM270980	1404761	1404784
AM270980	1404854	1404873
AM270980	1410877	1410902
AM270980	1427690	1427709
AM270980	1427441	1427462
AM270980	1429872	1429885
AM270980	1429791	1429816
AM270980	1430019	1430044
AM270980	1429925	1429950
AM270980	1430100	1430111
AM270980	1431990	1432013
AM270980	1432088	1432113
AM270980	1432146	1432161
AM270980	1438571	1438590
AM270980	1438665	1438690
AM270980	1440520	1440543
AM270980	1440162	1440185
AM270980	1440225	1440238
AM270980	1440451	1440476
AM270980	1442887	1442900
AM270980	1442935	1442960
AM270980	1448131	1448156
AM270980	1448053	1448076
AM270980	1448330	1448355
AM270980	1454989	1455014
AM270980	1455097	1455112
AM270980	1454752	1454775
AM270980	1455146	1455167
AM270980	1460422	1460433
AM270980	1460243	1460266
AM270980	1463890	1463915
AM270980	1466807	1466820
AM270980	1466612	1466631
AM270980	1474183	1474194
AM270980	1476504	1476527
AM270980	1476451	1476476
AM270980	1476572	1476595
AM270980	1486008	1486033
AM270980	1486285	1486308
AM270980	1485820	1485831
AM270980	1486363	1486388
AM270980	1485958	1485975
AM270980	1486106	1486131
AM270980	1489109	1489134
AM270980	1488982	1489007
AM270980	1489261	1489282
AM270980	1489207	1489222
AM270980	1489710	1489733
AM270980	1490183	1490208
AM270980	1490007	1490030
AM270980	1490465	1490490
AM270980	1489891	1489902
AM270980	1490232	1490257
AM270980	1489946	1489967
AM270980	1490598	1490623
AM270980	1490521	1490544
AM270980	1490293	1490306
AM270980	1490393	1490416
AM270980	1496570	1496583
AM270980	1499931	1499954
AM270980	1504168	1504193
AM270980	1504117	1504134
AM270980	1506609	1506632
AM270980	1506876	1506889
AM270980	1506729	1506754
AM270980	1510038	1510051
AM270980	1510011	1510036
AM270980	1512222	1512243
AM270980	1516375	1516392
AM270980	1516453	1516478
AM270980	1521426	1521447
AM270980	1521389	1521414
AM270980	1524508	1524531
AM270980	1524577	1524590
AM270980	1524453	1524466
AM270980	1524594	1524619
AM270980	1527467	1527480
AM270980	1526540	1526559
AM270980	1544657	1544682
AM270980	1543736	1543761
AM270980	1543550	1543575
AM270980	1543664	1543689
AM270980	1543826	1543851
AM270980	1543440	1543465
AM270980	1552171	1552196
AM270980	1553040	1553063
AM270980	1564082	1564095
AM270980	1564252	1564265
AM270980	1564280	1564291
AM270980	1566260	1566285
AM270980	1568583	1568606
AM270980	1568386	1568411
AM270980	1568225	1568244
AM270980	1568319	1568338
AM270980	1570493	1570514
AM270980	1570223	1570248
AM270980	1580879	1580902
AM270980	1593831	1593854
AM270980	1617707	1617720
AM270980	1617474	1617499
AM270980	1620285	1620308
AM270980	1647551	1647576
AM270980	1648171	1648196
AM270980	1647827	1647848
AM270980	1648052	1648077
AM270980	1647885	1647910
AM270980	1647452	1647471
AM270980	1648005	1648018
AM270980	1647338	1647361
AM270980	1647954	1647969
AM270980	1650490	1650511
AM270980	1651146	1651171
AM270980	1650364	1650389
AM270980	1650292	1650315
AM270980	1651090	1651105
AM270980	1650912	1650927
AM270980	1650582	1650607
AM270980	1650721	1650746
AM270980	1650794	1650805
AM270980	1650182	1650193
AM270980	1653404	1653429
AM270980	1653680	1653699
AM270980	1653167	1653186
AM270980	1653216	1653233
AM270980	1653600	1653625
AM270980	1653466	1653487
AM270980	1653274	1653299
AM270980	1653938	1653963
AM270980	1653794	1653813
AM270980	1660238	1660259
AM270980	1660178	1660203
AM270980	1662250	1662269
AM270980	1662143	1662168
AM270980	1662218	1662241
AM270980	1665927	1665950
AM270980	1665833	1665856
AM270980	1672285	1672308
AM270980	1677123	1677148
AM270980	1677049	1677074
AM270980	1680971	1680996
AM270980	1680817	1680830
AM270980	1685933	1685954
AM270980	1686090	1686115
AM270980	1685993	1686016
AM270980	1690545	1690570
AM270980	1690414	1690435
AM270980	1690462	1690487
AM270980	1693106	1693119
AM270980	1693151	1693172
AM270980	1696300	1696321
AM270980	1700960	1700981
AM270980	1700817	1700834
AM270980	1700483	1700496
AM270980	1700334	1700359
AM270980	1700893	1700916
AM270980	1700427	1700448
AM270980	1707654	1707673
AM270980	1710310	1710331
AM270980	1710225	1710246
AM270980	1710374	1710399
AM270980	1712903	1712928
AM270980	1712827	1712852
AM270980	1712739	1712764
AM270980	1715347	1715370
AM270980	1715457	1715480
AM270980	1718939	1718950
AM270980	1718988	1719013
AM270980	1719384	1719407
AM270980	1718817	1718840
AM270980	1726063	1726088
AM270980	1726007	1726026
AM270980	1725868	1725885
AM270980	1725788	1725803
AM270980	1729683	1729700
AM270980	1729624	1729645
AM270980	1737321	1737342
AM270980	1740022	1740043
AM270980	1740116	1740137
AM270980	1751002	1751021
AM270980	1751229	1751254
AM270980	1750545	1750568
AM270980	1751170	1751193
AM270980	1750741	1750762
AM270980	1758561	1758586
AM270980	1758628	1758653
AM270980	1758515	1758538
AM270980	1766482	1766507
AM270980	1766417	1766436
AM270980	1766536	1766553
AM270980	1768805	1768830
AM270980	1768892	1768915
AM270980	1774291	1774314
AM270980	1782972	1782997
AM270980	1783082	1783107
AM270980	1787902	1787925
AM270980	1788023	1788048
AM270980	1787599	1787624
AM270980	1787232	1787257
AM270980	1787344	1787367
AM270980	1787669	1787692
AM270980	1787199	1787212
AM270980	1791973	1791998
AM270980	1792042	1792065
AM270980	1791650	1791675
AM270980	1792131	1792156
AM270980	1791917	1791938
AM270980	1791509	1791534
AM270980	1791741	1791752
AM270980	1796956	1796981
AM270980	1797038	1797061
AM270980	1810289	1810302
AM270980	1810642	1810659
AM270980	1810069	1810088
AM270980	1810405	1810422
AM270980	1814549	1814560
AM270980	1821421	1821440
AM270980	1821330	1821353
AM270980	1821478	1821501
AM270980	1821387	1821398
AM270980	1826946	1826971
AM270980	1829238	1829263
AM270980	1828988	1829009
AM270980	1829457	1829472
AM270980	1829396	1829419
AM270980	1832978	1832993
AM270980	1833179	1833200
AM270980	1832822	1832845
AM270980	1832551	1832576
AM270980	1832651	1832668
AM270980	1833132	1833143
AM270980	1832315	1832340
AM270980	1833045	1833058
AM270980	1832913	1832928
AM270980	1842894	1842919
AM270980	1843080	1843095
AM270980	1843281	1843306
AM270980	1847851	1847876
AM270980	1850050	1850073
AM270980	1849887	1849912
AM270980	1849955	1849980
AM270980	1848777	1848802
AM270980	1847588	1847611
AM270980	1849830	1849855
AM270980	1848525	1848544
AM270980	1848908	1848931
AM270980	1850357	1850382
AM270980	1848223	1848248
AM270980	1850113	1850136
AM270980	1849769	1849788
AM270980	1848471	1848488
AM270980	1850180	1850197
AM270980	1848430	1848443
AM270980	1849168	1849193
AM270980	1850487	1850498
AM270980	1847979	1848002
AM270980	1849027	1849046
AM270980	1850298	1850315
AM270980	1849293	1849318
AM270980	1849715	1849734
AM270980	1848993	1849008
AM270980	1847725	1847750
AM270980	1848336	1848361
AM270980	1852098	1852113
AM270980	1852148	1852173
AM270980	1851962	1851985
AM270980	1855124	1855149
AM270980	1854929	1854952
AM270980	1856800	1856825
AM270980	1858246	1858271
AM270980	1857718	1857743
AM270980	1857614	1857639
AM270980	1858447	1858468
AM270980	1857785	1857808
AM270980	1857158	1857177
AM270980	1858524	1858541
AM270980	1858379	1858402
AM270980	1857500	1857517
AM270980	1858066	1858085
AM270980	1857021	1857046
AM270980	1857110	1857135
AM270980	1858635	1858646
AM270980	1857326	1857351
AM270980	1858022	1858041
AM270980	1857435	1857460
AM270980	1857269	1857292
AM270980	1857393	1857412
AM270980	1857868	1857889
AM270980	1860586	1860611
AM270980	1860829	1860854
AM270980	1860723	1860746
AM270980	1877891	1877916
AM270980	1878054	1878079
AM270980	1878219	1878230
AM270980	1878985	1879010
AM270980	1879240	1879265
AM270980	1879109	1879134
AM270980	1888191	1888214
AM270980	1888018	1888043
AM270980	1888258	1888283
AM270980	1887896	1887921
AM270980	1888418	1888441
AM270980	1896159	1896172
AM270980	1900134	1900157
AM270980	1900070	1900091
AM270980	1900189	1900214
AM270980	1900277	1900300
AM270980	1901729	1901754
AM270980	1901840	1901865
AM270980	1900557	1900582
AM270980	1901390	1901413
AM270980	1911062	1911083
AM270980	1911128	1911153
AM270980	1913584	1913605
AM270980	1919811	1919832
AM270980	1920026	1920051
AM270980	1919877	1919902
AM270980	1920138	1920157
AM270980	1924713	1924738
AM270980	1924500	1924519
AM270980	1924584	1924603
AM270980	1924841	1924862
AM270980	1937775	1937798
AM270980	1940081	1940106
AM270980	1939943	1939958
AM270980	1940020	1940037
AM270980	1941782	1941807
AM270980	1941853	1941878
AM270980	1941705	1941722
AM270980	1949867	1949882
AM270980	1951249	1951274
AM270980	1951078	1951099
AM270980	1951140	1951159
AM270980	1956383	1956404
AM270980	1959610	1959635
AM270980	1959924	1959947
AM270980	1960003	1960028
AM270980	1958148	1958173
AM270980	1959866	1959891
AM270980	1957512	1957535
AM270980	1959764	1959785
AM270980	1957601	1957622
AM270980	1957962	1957973
AM270980	1959209	1959234
AM270980	1957804	1957827
AM270980	1959091	1959102
AM270980	1959705	1959728
AM270980	1958266	1958291
AM270980	1957648	1957673
AM270980	1959279	1959298
AM270980	1959336	1959355
AM270980	1964701	1964722
AM270980	1964968	1964985
AM270980	1964775	1964800
AM270980	1964203	1964224
AM270980	1964446	1964469
AM270980	1965615	1965636
AM270980	1965280	1965305
AM270980	1965178	1965197
AM270980	1965477	1965502
AM270980	1963934	1963959
AM270980	1964008	1964025
AM270980	1975469	1975480
AM270980	1977365	1977384
AM270980	1977157	1977178
AM270980	1976965	1976988
AM270980	1980329	1980350
AM270980	1980217	1980228
AM270980	1984217	1984238
AM270980	1984158	1984173
AM270980	1984682	1984707
AM270980	1988575	1988586
AM270980	1997218	1997241
AM270980	1995995	1996018
AM270980	1993996	1994021
AM270980	1995868	1995881
AM270980	1996214	1996237
AM270980	1994319	1994344
AM270980	1995774	1995797
AM270980	1995243	1995264
AM270980	1995283	1995296
AM270980	1993711	1993736
AM270980	1993543	1993564
AM270980	1994116	1994141
AM270980	1995067	1995086
AM270980	1994190	1994215
AM270980	1996641	1996666
AM270980	1993311	1993326
AM270980	1996556	1996577
AM270980	1995417	1995432
AM270980	2001782	2001807
AM270980	2001471	2001496
AM270980	2001611	2001626
AM270980	2001740	2001757
AM270980	2001563	2001582
AM270980	2004419	2004444
AM270980	2004372	2004383
AM270980	2007618	2007643
AM270980	2013231	2013256
AM270980	2013374	2013385
AM270980	2013588	2013613
AM270980	2014128	2014147
AM270980	2013327	2013342
AM270980	2014324	2014349
AM270980	2013158	2013181
AM270980	2015381	2015404
AM270980	2015755	2015778
AM270980	2015875	2015896
AM270980	2015816	2015837
AM270980	2015560	2015583
AM270980	2015437	2015462
AM270980	2016040	2016065
AM270980	2015244	2015261
AM270980	2015623	2015648
AM270980	2021444	2021467
AM270980	2021178	2021203
AM270980	2027778	2027797
AM270980	2028193	2028218
AM270980	2027913	2027938
AM270980	2027611	2027632
AM270980	2028036	2028057
AM270980	2030466	2030489
AM270980	2030239	2030264
AM270980	2030394	2030405
AM270980	2030540	2030563
AM270980	2030684	2030707
AM270980	2035757	2035780
AM270980	2035639	2035660
AM270980	2040527	2040548
AM270980	2040424	2040449
AM270980	2040339	2040364
AM270980	2040649	2040674
AM270980	2040710	2040735
AM270980	2056008	2056027
AM270980	2056125	2056150
AM270980	2055964	2055981
AM270980	2056065	2056090
AM270980	2066493	2066516
AM270980	2080568	2080589
AM270980	2080435	2080454
AM270980	2080632	2080655
AM270980	2078394	2078419
AM270980	2078490	2078505
AM270980	2080940	2080963
AM270980	2080845	2080870
AM270980	2085345	2085368
AM270980	2085031	2085056
AM270980	2084900	2084925
AM270980	2085099	2085124
AM270980	2085442	2085467
AM270980	2084957	2084980
AM270980	2085278	2085289
AM270980	2085161	2085186
AM270980	2087982	2088007
AM270980	2088113	2088124
AM270980	2088170	2088191
AM270980	2090854	2090879
AM270980	2092731	2092756
AM270980	2091996	2092021
AM270980	2093350	2093365
AM270980	2092578	2092603
AM270980	2092145	2092166
AM270980	2093525	2093550
AM270980	2092678	2092703
AM270980	2093689	2093710
AM270980	2092789	2092814
AM270980	2093120	2093145
AM270980	2093426	2093451
AM270980	2092056	2092081
AM270980	2093175	2093198
AM270980	2093885	2093910
AM270980	2093641	2093666
AM270980	2092875	2092888
AM270980	2092961	2092986
AM270980	2093382	2093399
AM270980	2093049	2093072
AM270980	2094641	2094662
AM270980	2094845	2094868
AM270980	2095639	2095660
AM270980	2095999	2096018
AM270980	2095817	2095842
AM270980	2099210	2099235
AM270980	2099270	2099295
AM270980	2105081	2105106
AM270980	2106502	2106521
AM270980	2106453	2106466
AM270980	2113335	2113360
AM270980	2113428	2113453
AM270980	2113159	2113184
AM270980	2113754	2113779
AM270980	2113895	2113910
AM270980	2114202	2114217
AM270980	2113815	2113840
AM270980	2113589	2113610
AM270980	2114485	2114508
AM270980	2114557	2114574
AM270980	2114068	2114093
AM270980	2113649	2113672
AM270980	2114337	2114362
AM270980	2113551	2113564
AM270980	2117328	2117349
AM270980	2117536	2117561
AM270980	2117195	2117220
AM270980	2117648	2117669
AM270980	2117115	2117140
AM270980	2117903	2117926
AM270980	2118032	2118053
AM270980	2117602	2117617
AM270980	2117734	2117747
AM270980	2120668	2120693
AM270980	2120560	2120579
AM270980	2120356	2120375
AM270980	2120137	2120154
AM270980	2120293	2120316
AM270980	2120478	2120493
AM270980	2120079	2120102
AM270980	2120220	2120233
AM270980	2126378	2126403
AM270980	2126203	2126226
AM270980	2126262	2126287
AM270980	2131167	2131180
AM270980	2131186	2131211
AM270980	2131283	2131304
AM270980	2132254	2132279
AM270980	2133284	2133309
AM270980	2132363	2132388
AM270980	2132467	2132488
AM270980	2132586	2132605
AM270980	2132020	2132045
AM270980	2132406	2132419
AM270980	2132707	2132728
AM270980	2132775	2132800
AM270980	2132184	2132207
AM270980	2135306	2135331
AM270980	2135236	2135261
AM270980	2135374	2135395
AM270980	2141766	2141791
AM270980	2141620	2141645
AM270980	2141553	2141566
AM270980	2141833	2141858
AM270980	2142305	2142326
AM270980	2141923	2141948
AM270980	2141662	2141687
AM270980	2146276	2146289
AM270980	2146340	2146359
AM270980	2156438	2156463
AM270980	2156747	2156772
AM270980	2156851	2156872
AM270980	2156517	2156538
AM270980	2155966	2155991
AM270980	2155470	2155487
AM270980	2156589	2156614
AM270980	2156935	2156956
AM270980	2155335	2155360
AM270980	2155553	2155574
AM270980	2155412	2155425
AM270980	2155195	2155220
AM270980	2156383	2156398
AM270980	2157115	2157132
AM270980	2156332	2156345
AM270980	2162646	2162667
AM270980	2162582	2162607
AM270980	2163676	2163699
AM270980	2165091	2165110
AM270980	2165548	2165563
AM270980	2163507	2163526
AM270980	2164861	2164880
AM270980	2165304	2165329
AM270980	2165014	2165039
AM270980	2162795	2162818
AM270980	2164909	2164932
AM270980	2165243	2165268
AM270980	2165142	2165161
AM270980	2165378	2165403
AM270980	2164104	2164125
AM270980	2165482	2165503
AM270980	2164658	2164683
AM270980	2163782	2163807
AM270980	2163090	2163111
AM270980	2162992	2163011
AM270980	2163990	2164007
AM270980	2163292	2163315
AM270980	2165440	2165465
AM270980	2164502	2164519
AM270980	2172396	2172419
AM270980	2174088	2174109
AM270980	2173492	2173509
AM270980	2173428	2173453
AM270980	2173577	2173600
AM270980	2174152	2174177
AM270980	2174238	2174263
AM270980	2174347	2174372
AM270980	2173989	2174004
AM270980	2173111	2173136
AM270980	2173236	2173261
AM270980	2173623	2173648
AM270980	2173896	2173911
AM270980	2193785	2193810
AM270980	2193737	2193762
AM270980	2193878	2193903
AM270980	2199911	2199936
AM270980	2202084	2202107
AM270980	2206004	2206029
AM270980	2214400	2214425
AM270980	2214264	2214289
AM270980	2214466	2214485
AM270980	2214008	2214031
AM270980	2214185	2214202
AM270980	2216735	2216760
AM270980	2217769	2217794
AM270980	2217669	2217694
AM270980	2218119	2218144
AM270980	2218184	2218209
AM270980	2222169	2222192
AM270980	2221590	2221603
AM270980	2221400	2221421
AM270980	2221682	2221703
AM270980	2221760	2221785
AM270980	2221851	2221876
AM270980	2221910	2221927
AM270980	2225502	2225527
AM270980	2225424	2225437
AM270980	2225203	2225226
AM270980	2225344	2225365
AM270980	2225603	2225628
AM270980	2225141	2225164
AM270980	2225397	2225412
AM270980	2225890	2225913
AM270980	2227388	2227413
AM270980	2227335	2227350
AM270980	2230689	2230714
AM270980	2230738	2230759
AM270980	2244669	2244694
AM270980	2244824	2244849
AM270980	2244964	2244979
AM270980	2244731	2244754
AM270980	2250187	2250198
AM270980	2250264	2250289
AM270980	2250359	2250376
AM270980	2257974	2257997
AM270980	2258046	2258065
AM270980	2257919	2257944
AM270980	2258235	2258256
AM270980	2265185	2265210
AM270980	2264998	2265023
AM270980	2266192	2266217
AM270980	2265832	2265853
AM270980	2266319	2266338
AM270980	2265093	2265104
AM270980	2264930	2264949
AM270980	2266013	2266036
AM270980	2264740	2264751
AM270980	2265933	2265956
AM270980	2267949	2267974
AM270980	2268475	2268498
AM270980	2268236	2268261
AM270980	2267865	2267890
AM270980	2268559	2268584
AM270980	2270503	2270528
AM270980	2270713	2270738
AM270980	2274769	2274784
AM270980	2274932	2274951
AM270980	2274850	2274875
AM270980	2274808	2274819
AM270980	2276847	2276870
AM270980	2276951	2276976
AM270980	2281965	2281976
AM270980	2282023	2282038
AM270980	2284056	2284075
AM270980	2283852	2283877
AM270980	2284001	2284026
AM270980	2283779	2283796
AM270980	2288612	2288637
AM270980	2288552	2288577
AM270980	2288720	2288745
AM270980	2294524	2294549
AM270980	2294780	2294799
AM270980	2294640	2294665
AM270980	2294947	2294968
AM270980	2299922	2299947
AM270980	2299695	2299720
AM270980	2299770	2299795
AM270980	2299623	2299648
AM270980	2304072	2304091
AM270980	2304395	2304406
AM270980	2303869	2303884
AM270980	2303784	2303797
AM270980	2311546	2311563
AM270980	2314837	2314862
AM270980	2315021	2315046
AM270980	2314900	2314925
AM270980	2319974	2319999
AM270980	2321628	2321651
AM270980	2321686	2321707
AM270980	2336269	2336294
AM270980	2336204	2336229
AM270980	2336407	2336432
AM270980	2336361	2336384
AM270980	2335404	2335429
AM270980	2335448	2335467
AM270980	2343486	2343511
AM270980	2343566	2343591
AM270980	2343679	2343700
AM270980	2343436	2343453
AM270980	2351377	2351396
AM270980	2351013	2351034
AM270980	2351169	2351194
AM270980	2351306	2351327
AM270980	2352854	2352879
AM270980	2355967	2355992
AM270980	2360714	2360735
AM270980	2360510	2360535
AM270980	2360385	2360410
AM270980	2360640	2360665
AM270980	2360476	2360487
AM270980	2360456	2360467
AM270980	2360551	2360576
AM270980	2361265	2361286
AM270980	2374043	2374064
AM270980	2373834	2373859
AM270980	2375570	2375589
AM270980	2375332	2375357
AM270980	2381287	2381312
AM270980	2380735	2380760
AM270980	2380935	2380956
AM270980	2381176	2381193
AM270980	2380805	2380830
AM270980	2381002	2381025
AM270980	2389238	2389261
AM270980	2389175	2389192
AM270980	2389322	2389345
AM270980	2388657	2388678
AM270980	2394936	2394961
AM270980	2394877	2394888
AM270980	2394812	2394837
AM270980	2396432	2396457
AM270980	2396301	2396324
AM270980	2410141	2410152
AM270980	2413780	2413805
AM270980	2413562	2413587
AM270980	2413269	2413292
AM270980	2413440	2413465
AM270980	2413354	2413375
AM270980	2413658	2413679
AM270980	2413507	2413532
AM270980	2421550	2421575
AM270980	2427591	2427612
AM270980	2429241	2429266
AM270980	2433287	2433312
AM270980	2433234	2433253
AM270980	2433174	2433199
AM270980	2444337	2444362
AM270980	2444303	2444314
AM270980	2444257	2444268
AM270980	2444458	2444483
AM270980	2463652	2463671
AM270980	2463706	2463725
AM270980	2464048	2464071
AM270980	2468623	2468648
AM270980	2468701	2468712
AM270980	2468743	2468768
AM270980	2468949	2468968
AM270980	2468882	2468893
AM270980	2467548	2467573
AM270980	2467628	2467651
AM270980	2467724	2467749
AM270980	2466874	2466899
AM270980	2467300	2467325
AM270980	2467957	2467982
AM270980	2467793	2467814
AM270980	2469615	2469638
AM270980	2469716	2469741
AM270980	2469841	2469862
AM270980	2478163	2478178
AM270980	2490961	2490980
AM270980	2490698	2490723
AM270980	2496717	2496738
AM270980	2496771	2496782
AM270980	2498137	2498162
AM270980	2498085	2498102
AM270980	2500478	2500503
AM270980	2500610	2500635
AM270980	2502492	2502517
AM270980	2502787	2502812
AM270980	2502306	2502331
AM270980	2502380	2502405
AM270980	2502182	2502201
AM270980	2502437	2502456
AM270980	2503069	2503094
AM270980	2510842	2510867
AM270980	2510988	2511013
AM270980	2517517	2517528
AM270980	2517487	2517512
AM270980	2520490	2520515
AM270980	2520610	2520629
AM270980	2520834	2520859
AM270980	2520786	2520811
AM270980	2527892	2527913
AM270980	2527777	2527802
AM270980	2527727	2527742
AM270980	2532314	2532329
AM270980	2536264	2536277
AM270980	2536314	2536339
AM270980	2542768	2542791
AM270980	2542855	2542880
AM270980	2545763	2545788
AM270980	2545996	2546019
AM270980	2546170	2546195
AM270980	2546723	2546746
AM270980	2546363	2546388
AM270980	2546457	2546478
AM270980	2546109	2546134
AM270980	2546325	2546350
AM270980	2548614	2548635
AM270980	2548695	2548710
AM270980	2560781	2560804
AM270980	2560832	2560845
AM270980	2566019	2566032
AM270980	2566127	2566142
AM270980	2565896	2565921
AM270980	2566084	2566103
AM270980	2573633	2573658
AM270980	2574193	2574218
AM270980	2573541	2573564
AM270980	2573725	2573742
AM270980	2574136	2574149
AM270980	2578388	2578413
AM270980	2577927	2577944
AM270980	2577979	2578002
AM270980	2578270	2578295
AM270980	2577851	2577876
AM270980	2578105	2578118
AM270980	2578575	2578594
AM270980	2581058	2581083
AM270980	2580975	2580998
AM270980	2581136	2581161
AM270980	2580928	2580941
AM270980	2580853	2580878
AM270980	2584634	2584645
AM270980	2584672	2584691
AM270980	2584572	2584589
AM270980	2590170	2590195
AM270980	2589654	2589679
AM270980	2590056	2590075
AM270980	2595930	2595955
AM270980	2596092	2596105
AM270980	2596045	2596068
AM270980	2595769	2595794
AM270980	2595599	2595624
AM270980	2598084	2598109
AM270980	2599855	2599880
AM270980	2599907	2599918
AM270980	2602863	2602888
AM270980	2602739	2602762
AM270980	2602798	2602823
AM270980	2602628	2602645
AM270980	2602404	2602423
AM270980	2603314	2603339
AM270980	2603114	2603135
AM270980	2603001	2603026
AM270980	2604562	2604575
AM270980	2606482	2606503
AM270980	2608357	2608378
AM270980	2608541	2608566
AM270980	2608724	2608749
AM270980	2608600	2608625
AM270980	2610946	2610971
AM270980	2611006	2611031
AM270980	2610889	2610900
AM270980	2614285	2614310
AM270980	2614583	2614602
AM270980	2616694	2616719
AM270980	2616794	2616817
AM270980	2617672	2617695
AM270980	2617597	2617612
AM270980	2617200	2617225
AM270980	2616444	2616469
AM270980	2620313	2620326
AM270980	2621170	2621193
AM270980	2621228	2621249
AM270980	2620973	2620998
AM270980	2628795	2628820
AM270980	2628652	2628671
AM270980	2628293	2628318
AM270980	2628458	2628481
AM270980	2629254	2629275
AM270980	2628176	2628201
AM270980	2628617	2628634
AM270980	2628100	2628121
AM270980	2628522	2628533
AM270980	2628899	2628922
AM270980	2633551	2633566
AM270980	2633507	2633528
AM270980	2633613	2633626
AM270980	2643673	2643698
[truncated: 21,262 more rows]

## Sheet: SH2_delprtT_footprints
chr	start	end
AM270980	2544	2569
AM270980	2502	2513
AM270980	2658	2677
AM270980	4891	4916
AM270980	4563	4584
AM270980	4791	4816
AM270980	4355	4380
AM270980	10618	10641
AM270980	11655	11676
AM270980	10699	10714
AM270980	11574	11597
AM270980	11821	11846
AM270980	10977	10994
AM270980	10514	10537
AM270980	10779	10792
AM270980	10793	10818
AM270980	11890	11915
AM270980	11388	11399
AM270980	11320	11345
AM270980	22710	22731
AM270980	22437	22462
AM270980	25890	25913
AM270980	25967	25992
AM270980	25830	25855
AM270980	30257	30282
AM270980	30082	30105
AM270980	30025	30050
AM270980	35288	35309
AM270980	35121	35134
AM270980	35018	35043
AM270980	35195	35208
AM270980	38803	38828
AM270980	38342	38363
AM270980	38674	38699
AM270980	37873	37898
AM270980	37789	37810
AM270980	38438	38457
AM270980	38110	38133
AM270980	38744	38755
AM270980	37527	37552
AM270980	40745	40756
AM270980	40349	40372
AM270980	40689	40710
AM270980	42593	42616
AM270980	42477	42502
AM270980	42534	42559
AM270980	42285	42302
AM270980	42241	42260
AM270980	45428	45443
AM270980	54995	55020
AM270980	54680	54705
AM270980	54768	54781
AM270980	54799	54820
AM270980	54936	54961
AM270980	54881	54904
AM270980	57474	57499
AM270980	57551	57570
AM270980	59729	59748
AM270980	59825	59842
AM270980	59522	59543
AM270980	59901	59926
AM270980	66659	66682
AM270980	66211	66234
AM270980	66113	66138
AM270980	66507	66522
AM270980	66276	66301
AM270980	68558	68577
AM270980	71491	71512
AM270980	71556	71581
AM270980	77035	77058
AM270980	77475	77498
AM270980	76968	76985
AM270980	77111	77130
AM270980	77250	77275
AM270980	80933	80958
AM270980	80568	80589
AM270980	82853	82874
AM270980	83064	83089
AM270980	83106	83131
AM270980	83153	83174
AM270980	86821	86834
AM270980	86470	86495
AM270980	86902	86925
AM270980	86528	86549
AM270980	86582	86605
AM270980	91894	91917
AM270980	91975	92000
AM270980	95670	95693
AM270980	95735	95760
AM270980	94465	94490
AM270980	94112	94127
AM270980	93999	94024
AM270980	94298	94323
AM270980	93467	93492
AM270980	93341	93366
AM270980	93218	93235
AM270980	93536	93557
AM270980	96576	96601
AM270980	96383	96398
AM270980	96522	96535
AM270980	96452	96465
AM270980	96416	96441
AM270980	99682	99701
AM270980	99752	99777
AM270980	99826	99851
AM270980	108451	108466
AM270980	108381	108406
AM270980	108300	108323
AM270980	108255	108276
AM270980	111288	111311
AM270980	111219	111240
AM270980	111135	111160
AM270980	117298	117319
AM270980	117355	117380
AM270980	121674	121695
AM270980	122168	122189
AM270980	121631	121642
AM270980	121501	121522
AM270980	121893	121906
AM270980	121547	121568
AM270980	121930	121949
AM270980	121790	121801
AM270980	121392	121409
AM270980	123784	123809
AM270980	123397	123418
AM270980	124248	124273
AM270980	124126	124149
AM270980	123599	123616
AM270980	124173	124198
AM270980	123844	123869
AM270980	129775	129800
AM270980	129917	129930
AM270980	129635	129658
AM270980	129849	129862
AM270980	129558	129579
AM270980	131790	131809
AM270980	131751	131766
AM270980	135318	135329
AM270980	135426	135443
AM270980	135206	135229
AM270980	140122	140139
AM270980	140184	140207
AM270980	140068	140091
AM270980	140325	140350
AM270980	142547	142572
AM270980	142456	142481
AM270980	145445	145470
AM270980	144696	144721
AM270980	145132	145151
AM270980	145183	145206
AM270980	144810	144835
AM270980	144185	144208
AM270980	149772	149797
AM270980	149611	149628
AM270980	149659	149684
AM270980	168045	168068
AM270980	168003	168022
AM270980	168266	168291
AM270980	167953	167968
AM270980	182105	182124
AM270980	183645	183668
AM270980	183554	183579
AM270980	182546	182561
AM270980	182256	182281
AM270980	183006	183029
AM270980	181828	181853
AM270980	182816	182841
AM270980	182588	182609
AM270980	183120	183145
AM270980	182751	182762
AM270980	182342	182367
AM270980	182041	182054
AM270980	184920	184937
AM270980	185166	185185
AM270980	184806	184831
AM270980	185093	185118
AM270980	184999	185024
AM270980	189499	189524
AM270980	189426	189437
AM270980	198774	198795
AM270980	206961	206986
AM270980	206876	206901
AM270980	207041	207066
AM270980	207100	207125
AM270980	206763	206788
AM270980	215738	215751
AM270980	215658	215675
AM270980	221639	221660
AM270980	221694	221717
AM270980	221768	221789
AM270980	221888	221901
AM270980	221490	221515
AM270980	224901	224924
AM270980	233623	233644
AM270980	233198	233219
AM270980	235241	235266
AM270980	237149	237174
AM270980	237250	237261
AM270980	237221	237238
AM270980	252055	252074
AM270980	252101	252124
AM270980	253792	253817
AM270980	253882	253903
AM270980	253730	253751
AM270980	253630	253655
AM270980	253845	253856
AM270980	253941	253966
AM270980	255414	255439
AM270980	255340	255365
AM270980	256054	256079
AM270980	255809	255834
AM270980	255877	255888
AM270980	255931	255956
AM270980	255645	255664
AM270980	266249	266268
AM270980	266310	266329
AM270980	274843	274868
AM270980	274966	274981
AM270980	275855	275872
AM270980	275205	275226
AM270980	275492	275509
AM270980	275016	275029
AM270980	274717	274740
AM270980	275563	275586
AM270980	275797	275820
AM270980	277724	277735
AM270980	277655	277666
AM270980	282635	282650
AM270980	282736	282753
AM270980	282696	282719
AM270980	282545	282570
AM270980	298772	298795
AM270980	298715	298734
AM270980	298841	298864
AM270980	298359	298374
AM270980	331422	331447
AM270980	331127	331152
AM270980	331288	331303
AM270980	331614	331639
AM270980	346016	346033
AM270980	346201	346226
AM270980	346256	346269
AM270980	346087	346112
AM270980	345933	345958
AM270980	346287	346298
AM270980	349980	350005
AM270980	349906	349931
AM270980	350102	350125
AM270980	354435	354450
AM270980	354363	354384
AM270980	354313	354336
AM270980	356882	356907
AM270980	356659	356680
AM270980	356481	356506
AM270980	356293	356318
AM270980	356602	356627
AM270980	356223	356244
AM270980	361286	361311
AM270980	361697	361722
AM270980	361756	361777
AM270980	361570	361591
AM270980	371738	371761
AM270980	371815	371840
AM270980	371432	371457
AM270980	371369	371394
AM270980	379689	379712
AM270980	379639	379660
AM270980	382739	382764
AM270980	382561	382580
AM270980	382034	382059
AM270980	382625	382638
AM270980	383028	383039
AM270980	382926	382943
AM270980	382669	382684
AM270980	381852	381877
AM270980	383197	383222
AM270980	382967	382990
AM270980	382855	382878
AM270980	384529	384550
AM270980	385281	385306
AM270980	384887	384910
AM270980	384458	384483
AM270980	385121	385146
AM270980	385022	385043
AM270980	385552	385577
AM270980	384606	384629
AM270980	385179	385194
AM270980	384378	384397
AM270980	390831	390854
AM270980	391160	391179
AM270980	391102	391127
AM270980	390731	390756
AM270980	394097	394114
AM270980	394039	394064
AM270980	394192	394217
AM270980	394291	394316
AM270980	394151	394176
AM270980	417694	417717
AM270980	417736	417747
AM270980	417976	418001
AM270980	418033	418052
AM270980	417447	417472
AM270980	417577	417596
AM270980	421461	421478
AM270980	421414	421429
AM270980	421819	421844
AM270980	421529	421554
AM270980	427503	427520
AM270980	427585	427608
AM270980	435919	435934
AM270980	435703	435728
AM270980	436180	436205
AM270980	435514	435525
AM270980	441137	441156
AM270980	441191	441214
AM270980	446295	446320
AM270980	446375	446394
AM270980	446223	446248
AM270980	451406	451429
AM270980	451461	451482
AM270980	454451	454476
AM270980	454052	454077
AM270980	454144	454169
AM270980	454269	454294
AM270980	454520	454545
AM270980	457328	457351
AM270980	457418	457437
AM270980	457541	457560
AM270980	457276	457299
AM270980	466152	466175
AM270980	466301	466324
AM270980	466221	466246
AM270980	465925	465940
AM270980	465680	465697
AM270980	469272	469297
AM270980	469355	469380
AM270980	469741	469756
AM270980	469550	469573
AM270980	468749	468774
AM270980	468935	468960
AM270980	469415	469438
AM270980	469225	469244
AM270980	470271	470294
AM270980	469667	469680
AM270980	470393	470406
AM270980	469482	469507
AM270980	468872	468885
AM270980	476929	476954
AM270980	477266	477291
AM270980	477196	477221
AM270980	477357	477382
AM270980	491761	491786
AM270980	491835	491860
AM270980	498025	498050
AM270980	497932	497955
AM270980	497476	497501
AM270980	497715	497740
AM270980	497809	497828
AM270980	497872	497885
AM270980	498498	498519
AM270980	504733	504748
AM270980	504831	504854
AM270980	508997	509022
AM270980	508827	508852
AM270980	519243	519258
AM270980	519174	519199
AM270980	522878	522897
AM270980	522110	522129
AM270980	522932	522953
AM270980	521902	521923
AM270980	522160	522181
AM270980	525452	525477
AM270980	529442	529465
AM270980	529352	529377
AM270980	541507	541532
AM270980	541369	541390
AM270980	541253	541276
AM270980	541085	541110
AM270980	541145	541170
AM270980	541454	541475
AM270980	541204	541229
AM270980	545654	545677
AM270980	545227	545252
AM270980	545873	545894
AM270980	546843	546854
AM270980	546430	546443
AM270980	546678	546701
AM270980	546803	546814
AM270980	552446	552461
AM270980	552259	552284
AM270980	552526	552549
AM270980	552614	552639
AM270980	552368	552379
AM270980	551255	551280
AM270980	550194	550213
AM270980	551146	551163
AM270980	551029	551040
AM270980	549363	549388
AM270980	549870	549895
AM270980	550397	550422
AM270980	549809	549822
AM270980	550348	550369
AM270980	559625	559646
AM270980	559809	559834
AM270980	560170	560191
AM270980	558922	558947
AM270980	558992	559017
AM270980	559432	559445
AM270980	558263	558288
AM270980	559527	559552
AM270980	559897	559918
AM270980	560231	560246
AM270980	559341	559354
AM270980	561145	561166
AM270980	560920	560945
AM270980	560964	560985
AM270980	561047	561066
AM270980	561407	561428
AM270980	571159	571180
AM270980	570465	570490
AM270980	571080	571105
AM270980	570543	570556
AM270980	570669	570692
AM270980	569806	569827
AM270980	570747	570772
AM270980	571337	571362
AM270980	570332	570357
AM270980	578927	578952
AM270980	578732	578757
AM270980	578813	578830
AM270980	581810	581831
AM270980	581765	581782
AM270980	584472	584495
AM270980	587773	587796
AM270980	587967	587992
AM270980	587916	587941
AM270980	588167	588180
AM270980	588037	588056
AM270980	596513	596536
AM270980	597754	597777
AM270980	597681	597698
AM270980	597822	597847
AM270980	601384	601409
AM270980	601522	601547
AM270980	601715	601728
AM270980	605559	605584
AM270980	605334	605357
AM270980	605445	605456
AM270980	605142	605163
AM270980	608348	608367
AM270980	606668	606691
AM270980	606966	606981
AM270980	607749	607774
AM270980	606871	606894
AM270980	607608	607633
AM270980	607138	607159
AM270980	606751	606776
AM270980	606550	606575
AM270980	607686	607705
AM270980	607333	607344
AM270980	614691	614716
AM270980	614154	614171
AM270980	614098	614123
AM270980	612924	612947
AM270980	612749	612772
AM270980	620310	620329
AM270980	620481	620500
AM270980	620422	620443
AM270980	620532	620555
AM270980	626038	626061
AM270980	626142	626167
AM270980	626307	626332
AM270980	633850	633863
AM270980	633801	633818
AM270980	638098	638121
AM270980	637867	637892
AM270980	638304	638329
AM270980	637808	637833
AM270980	644744	644757
AM270980	652160	652179
AM270980	652269	652290
AM270980	652224	652249
AM270980	656996	657017
AM270980	656798	656813
AM270980	659492	659515
AM270980	659410	659433
AM270980	659650	659675
AM270980	659546	659567
AM270980	659821	659836
AM270980	660645	660656
AM270980	660783	660808
AM270980	671184	671207
AM270980	671333	671358
AM270980	671068	671091
AM270980	671143	671156
AM270980	676631	676650
AM270980	676588	676603
AM270980	676402	676427
AM270980	678518	678537
AM270980	685321	685340
AM270980	685584	685609
AM270980	685258	685279
AM270980	685400	685423
AM270980	687962	687985
AM270980	688042	688063
AM270980	689715	689740
AM270980	690008	690033
AM270980	690112	690137
AM270980	689935	689946
AM270980	694516	694533
AM270980	709509	709534
AM270980	709351	709374
AM270980	709151	709176
AM270980	708999	709024
AM270980	722989	723014
AM270980	722683	722708
AM270980	722763	722786
AM270980	722859	722884
AM270980	722411	722434
AM270980	722817	722842
AM270980	723050	723067
AM270980	722471	722496
AM270980	722521	722538
AM270980	727561	727586
AM270980	727732	727755
AM270980	727427	727448
AM270980	733412	733437
AM270980	732723	732742
AM270980	733677	733692
AM270980	732793	732816
AM270980	733715	733728
AM270980	732880	732903
AM270980	732934	732955
AM270980	733058	733071
AM270980	738673	738698
AM270980	739283	739308
AM270980	739879	739896
AM270980	740235	740256
AM270980	738280	738303
AM270980	738596	738621
AM270980	740369	740394
AM270980	738517	738540
AM270980	739706	739729
AM270980	737964	737989
AM270980	739533	739546
AM270980	738342	738367
AM270980	739440	739465
AM270980	740508	740527
AM270980	738967	738990
AM270980	745139	745160
AM270980	751492	751517
AM270980	750672	750697
AM270980	751355	751376
AM270980	751113	751134
AM270980	750557	750570
AM270980	751656	751681
AM270980	751724	751749
AM270980	756377	756402
AM270980	756305	756326
AM270980	767775	767796
AM270980	766977	767000
AM270980	767698	767711
AM270980	767576	767601
AM270980	773786	773811
AM270980	773341	773366
AM270980	777777	777802
AM270980	777863	777888
AM270980	779776	779801
AM270980	779845	779870
AM270980	784083	784108
AM270980	784219	784234
AM270980	787358	787373
AM270980	787405	787416
AM270980	791568	791591
AM270980	791648	791671
AM270980	791608	791619
AM270980	791509	791522
AM270980	796410	796433
AM270980	796108	796119
AM270980	796191	796216
AM270980	796369	796388
AM270980	801119	801144
AM270980	802020	802045
AM270980	801889	801912
AM270980	801952	801963
AM270980	801804	801821
AM270980	804365	804390
AM270980	804703	804718
AM270980	804293	804318
AM270980	805807	805832
AM270980	805703	805728
AM270980	812720	812743
AM270980	812803	812822
AM270980	813327	813348
AM270980	813279	813298
AM270980	813681	813704
AM270980	813237	813252
AM270980	813484	813505
AM270980	813175	813200
AM270980	815443	815468
AM270980	815503	815524
AM270980	818250	818275
AM270980	818152	818163
AM270980	817982	818007
AM270980	818194	818215
AM270980	822753	822774
AM270980	822249	822274
AM270980	822312	822337
AM270980	823762	823785
AM270980	823847	823872
AM270980	823797	823818
AM270980	823357	823372
AM270980	823229	823252
AM270980	824538	824563
AM270980	824632	824649
AM270980	824984	825009
AM270980	824822	824847
AM270980	824914	824927
AM270980	824598	824613
AM270980	826417	826438
AM270980	826215	826234
AM270980	826080	826103
AM270980	826356	826371
AM270980	826039	826062
AM270980	830776	830799
AM270980	830694	830709
AM270980	830865	830890
AM270980	837165	837188
AM270980	836872	836885
AM270980	837259	837282
AM270980	837508	837533
AM270980	836771	836790
AM270980	837422	837443
AM270980	836645	836670
AM270980	836691	836714
AM270980	843145	843162
AM270980	845833	845858
AM270980	845769	845786
AM270980	846076	846093
AM270980	846020	846033
AM270980	845893	845914
AM270980	845739	845758
AM270980	850390	850415
AM270980	857614	857633
AM270980	859822	859847
AM270980	862070	862095
AM270980	862150	862165
AM270980	861665	861690
AM270980	861976	862001
AM270980	861611	861622
AM270980	862209	862220
AM270980	862233	862246
AM270980	868023	868044
AM270980	871819	871836
AM270980	871771	871786
AM270980	871637	871662
AM270980	888621	888644
AM270980	888549	888572
AM270980	888674	888699
AM270980	888947	888972
AM270980	888753	888770
AM270980	891354	891375
AM270980	894480	894505
AM270980	894541	894564
AM270980	906537	906552
AM270980	906424	906449
AM270980	913985	914010
AM270980	915290	915307
AM270980	915343	915368
AM270980	916292	916317
AM270980	916751	916776
AM270980	916354	916365
AM270980	920103	920122
AM270980	920344	920365
AM270980	920283	920304
AM270980	920157	920182
AM270980	920228	920253
AM270980	925640	925665
AM270980	927543	927560
AM270980	927625	927650
AM270980	930507	930526
AM270980	930446	930469
AM270980	935059	935080
AM270980	936421	936440
AM270980	936040	936057
AM270980	936271	936290
AM270980	941334	941349
AM270980	941253	941274
AM270980	941157	941176
AM270980	941053	941076
AM270980	944001	944022
AM270980	943608	943633
AM270980	943752	943767
AM270980	943534	943559
AM270980	952193	952218
AM270980	952084	952109
AM270980	952237	952250
AM270980	956734	956757
AM270980	956316	956341
AM270980	956517	956538
AM270980	956386	956407
AM270980	960728	960741
AM270980	960748	960771
AM270980	961370	961395
AM270980	970665	970688
AM270980	971711	971734
AM270980	971600	971625
AM270980	979745	979768
AM270980	979361	979384
AM270980	979202	979221
AM270980	979022	979047
AM270980	978970	978987
AM270980	979269	979288
AM270980	979464	979487
AM270980	976996	977019
AM270980	976583	976608
AM270980	976792	976811
AM270980	976739	976764
AM270980	977080	977099
AM270980	976840	976865
AM270980	977218	977231
AM270980	982841	982856
AM270980	982661	982672
AM270980	987315	987338
AM270980	987388	987413
AM270980	987449	987470
AM270980	990629	990654
AM270980	990705	990724
AM270980	990790	990813
AM270980	995359	995384
AM270980	995241	995266
AM270980	1003885	1003908
AM270980	1003556	1003581
AM270980	1003473	1003498
AM270980	1003632	1003655
AM270980	1007314	1007337
AM270980	1010427	1010448
AM270980	1010525	1010546
AM270980	1012941	1012960
AM270980	1012899	1012910
AM270980	1012851	1012868
AM270980	1018330	1018355
AM270980	1018262	1018275
AM270980	1040556	1040579
AM270980	1041203	1041228
AM270980	1040979	1041004
AM270980	1041948	1041971
AM270980	1041547	1041560
AM270980	1041042	1041055
AM270980	1041101	1041126
AM270980	1041587	1041608
AM270980	1041332	1041357
AM270980	1041493	1041518
AM270980	1048758	1048783
AM270980	1048801	1048814
AM270980	1050763	1050784
AM270980	1050688	1050713
AM270980	1051119	1051144
AM270980	1050817	1050836
AM270980	1050621	1050646
AM270980	1051301	1051322
AM270980	1051351	1051374
AM270980	1051035	1051058
AM270980	1052135	1052152
AM270980	1052429	1052452
AM270980	1052331	1052354
AM270980	1052215	1052230
AM270980	1052067	1052090
AM270980	1053030	1053055
AM270980	1052945	1052970
AM270980	1053258	1053281
AM270980	1053139	1053164
AM270980	1063039	1063064
AM270980	1063148	1063169
AM270980	1064144	1064169
AM270980	1064665	1064688
AM270980	1064828	1064851
AM270980	1064471	1064484
AM270980	1066136	1066157
AM270980	1066387	1066404
AM270980	1066285	1066304
AM270980	1066447	1066470
AM270980	1066345	1066362
AM270980	1065907	1065932
AM270980	1065290	1065313
AM270980	1065473	1065498
AM270980	1065239	1065256
AM270980	1065397	1065418
AM270980	1065168	1065193
AM270980	1064973	1064998
AM270980	1071613	1071638
AM270980	1078423	1078448
AM270980	1084910	1084935
AM270980	1085630	1085655
AM270980	1084747	1084772
AM270980	1085540	1085565
AM270980	1085054	1085073
AM270980	1097606	1097617
AM270980	1097624	1097649
AM270980	1105593	1105614
AM270980	1105497	1105520
AM270980	1105219	1105242
AM270980	1104586	1104611
AM270980	1106028	1106053
AM270980	1106354	1106379
AM270980	1105018	1105039
AM270980	1104807	1104822
AM270980	1105672	1105683
AM270980	1105281	1105296
AM270980	1105365	1105380
AM270980	1105318	1105331
AM270980	1104708	1104731
AM270980	1114683	1114708
AM270980	1114506	1114517
AM270980	1119733	1119756
AM270980	1119308	1119323
AM270980	1119851	1119876
AM270980	1119255	1119278
AM270980	1119620	1119645
AM270980	1122079	1122102
AM270980	1122043	1122068
AM270980	1125304	1125327
AM270980	1125397	1125422
AM270980	1127113	1127126
AM270980	1127524	1127547
AM270980	1127942	1127961
AM270980	1127228	1127253
AM270980	1127447	1127468
AM270980	1127355	1127380
AM270980	1127800	1127825
AM270980	1127173	1127192
AM270980	1129862	1129887
AM270980	1129659	1129680
AM270980	1129484	1129509
AM270980	1129278	1129299
AM270980	1130086	1130107
AM270980	1130660	1130671
AM270980	1130923	1130948
AM270980	1139853	1139876
AM270980	1139782	1139807
AM270980	1139695	1139720
AM270980	1145957	1145982
AM270980	1146021	1146046
AM270980	1145899	1145922
AM270980	1151304	1151329
AM270980	1151192	1151217
AM270980	1152116	1152129
AM270980	1152311	1152330
AM270980	1152170	1152195
AM270980	1150775	1150794
AM270980	1151947	1151972
AM270980	1152413	1152438
AM270980	1151041	1151066
AM270980	1152060	1152081
AM270980	1151599	1151624
AM270980	1152830	1152855
AM270980	1153042	1153063
AM270980	1158176	1158197
AM270980	1159702	1159725
AM270980	1159626	1159651
AM270980	1159413	1159436
AM270980	1161548	1161573
AM270980	1161979	1162004
AM270980	1162771	1162792
AM270980	1175717	1175742
AM270980	1175942	1175967
AM270980	1175625	1175650
AM270980	1176211	1176236
AM270980	1185484	1185509
AM270980	1185609	1185632
AM270980	1185697	1185710
AM270980	1185349	1185368
AM270980	1193123	1193146
AM270980	1192815	1192838
AM270980	1193404	1193429
AM270980	1191833	1191852
AM270980	1193205	1193222
AM270980	1192287	1192308
AM270980	1192398	1192417
AM270980	1191930	1191945
AM270980	1193787	1193812
AM270980	1195037	1195062
AM270980	1195118	1195141
AM270980	1194236	1194253
AM270980	1196418	1196437
AM270980	1196286	1196311
AM270980	1197970	1197995
AM270980	1197862	1197885
AM270980	1199432	1199453
AM270980	1199553	1199578
AM270980	1202442	1202467
AM270980	1202781	1202806
AM270980	1202392	1202407
AM270980	1202647	1202668
AM270980	1207586	1207609
AM270980	1211631	1211648
AM270980	1211678	1211703
AM270980	1211722	1211733
AM270980	1216880	1216903
AM270980	1217038	1217059
AM270980	1223412	1223435
AM270980	1224207	1224224
AM270980	1225023	1225044
AM270980	1223954	1223979
AM270980	1224384	1224407
AM270980	1223307	1223328
AM270980	1225362	1225383
AM270980	1224696	1224719
AM270980	1225963	1225988
AM270980	1224635	1224652
AM270980	1225711	1225722
AM270980	1223908	1223921
AM270980	1224259	1224278
AM270980	1225072	1225091
AM270980	1223589	1223606
AM270980	1223819	1223832
AM270980	1226212	1226225
AM270980	1224851	1224876
AM270980	1231192	1231217
AM270980	1231081	1231104
AM270980	1231140	1231165
AM270980	1231249	1231262
AM270980	1231690	1231713
AM270980	1242166	1242191
AM270980	1242079	1242098
AM270980	1260076	1260101
AM270980	1262742	1262767
AM270980	1262688	1262705
AM270980	1262646	1262659
AM270980	1268120	1268145
AM270980	1268370	1268393
AM270980	1268004	1268029
AM270980	1267731	1267754
AM270980	1268195	1268220
AM270980	1268286	1268311
AM270980	1273433	1273456
AM270980	1273383	1273398
AM270980	1275092	1275103
AM270980	1275346	1275371
AM270980	1276995	1277016
AM270980	1277618	1277643
AM270980	1276898	1276921
AM270980	1277297	1277310
AM270980	1277532	1277555
AM270980	1278596	1278617
AM270980	1278678	1278693
AM270980	1283400	1283411
AM270980	1283330	1283341
AM270980	1288713	1288738
AM270980	1288518	1288531
AM270980	1288119	1288142
AM270980	1288603	1288620
AM270980	1288359	1288372
AM270980	1293655	1293680
AM270980	1300389	1300412
AM270980	1300479	1300502
AM270980	1300547	1300572
AM270980	1308053	1308078
AM270980	1307939	1307954
AM270980	1310199	1310224
AM270980	1310041	1310066
AM270980	1309896	1309917
AM270980	1318193	1318212
AM270980	1318243	1318268
AM270980	1323658	1323681
AM270980	1323170	1323195
AM270980	1323539	1323564
AM270980	1322707	1322722
AM270980	1323485	1323506
AM270980	1323619	1323630
AM270980	1326781	1326806
AM270980	1331972	1331991
AM270980	1331933	1331958
AM270980	1331586	1331611
AM270980	1332077	1332088
AM270980	1331753	1331772
AM270980	1332156	1332181
AM270980	1337340	1337365
AM270980	1337490	1337515
AM270980	1337601	1337622
AM270980	1340112	1340135
AM270980	1340170	1340183
AM270980	1349686	1349711
AM270980	1349867	1349878
AM270980	1361074	1361097
AM270980	1361387	1361412
AM270980	1361190	1361213
AM270980	1362109	1362130
AM270980	1361604	1361629
AM270980	1362028	1362045
AM270980	1362304	1362329
AM270980	1362385	1362398
AM270980	1362855	1362878
AM270980	1360620	1360643
AM270980	1360332	1360349
AM270980	1361763	1361778
AM270980	1359966	1359987
AM270980	1361504	1361521
AM270980	1368667	1368688
AM270980	1368737	1368748
AM270980	1375976	1376001
AM270980	1375809	1375834
AM270980	1375876	1375899
AM270980	1384737	1384762
AM270980	1384636	1384653
AM270980	1384887	1384906
AM270980	1386127	1386152
AM270980	1386203	1386226
AM270980	1388307	1388332
AM270980	1388539	1388564
AM270980	1388103	1388126
AM270980	1388906	1388929
AM270980	1387895	1387918
AM270980	1388369	1388388
AM270980	1388769	1388790
AM270980	1388007	1388026
AM270980	1388669	1388690
AM270980	1392535	1392556
AM270980	1392139	1392158
AM270980	1392363	1392374
AM270980	1392210	1392235
AM270980	1392270	1392295
AM270980	1392340	1392359
AM270980	1391560	1391585
AM270980	1392072	1392097
AM270980	1392440	1392463
AM270980	1391906	1391927
AM270980	1394372	1394397
AM270980	1393954	1393979
AM270980	1394245	1394270
AM270980	1394663	1394688
AM270980	1405027	1405052
AM270980	1404762	1404785
AM270980	1404854	1404879
AM270980	1411481	1411506
AM270980	1410878	1410903
AM270980	1410827	1410842
AM270980	1427692	1427709
AM270980	1427441	1427462
AM270980	1427662	1427687
AM270980	1430019	1430044
AM270980	1429925	1429950
AM270980	1429872	1429885
AM270980	1430146	1430163
AM270980	1430100	1430111
AM270980	1432088	1432113
AM270980	1432146	1432161
AM270980	1432198	1432223
AM270980	1438752	1438775
AM270980	1440520	1440543
AM270980	1440162	1440187
AM270980	1440467	1440492
AM270980	1440251	1440276
AM270980	1440575	1440594
AM270980	1442887	1442900
AM270980	1442733	1442756
AM270980	1448131	1448152
AM270980	1448330	1448347
AM270980	1448053	1448076
AM270980	1455097	1455112
AM270980	1454989	1455014
AM270980	1454752	1454775
AM270980	1460502	1460519
AM270980	1460422	1460433
AM270980	1463890	1463915
AM270980	1466807	1466820
AM270980	1466855	1466880
AM270980	1474183	1474194
AM270980	1474473	1474498
AM270980	1474087	1474110
AM270980	1476504	1476527
AM270980	1476463	1476476
AM270980	1486285	1486308
AM270980	1486008	1486033
AM270980	1486108	1486133
AM270980	1485958	1485975
AM270980	1485814	1485833
AM270980	1486363	1486388
AM270980	1489109	1489134
AM270980	1490467	1490492
AM270980	1490183	1490208
AM270980	1489710	1489733
AM270980	1490521	1490544
AM270980	1490603	1490624
AM270980	1490007	1490022
AM270980	1489891	1489910
AM270980	1490228	1490243
AM270980	1489946	1489967
AM270980	1490393	1490416
AM270980	1490340	1490363
AM270980	1490293	1490308
AM270980	1490127	1490140
AM270980	1504168	1504193
AM270980	1504117	1504134
AM270980	1504536	1504557
AM270980	1503965	1503982
AM270980	1504473	1504496
AM270980	1506607	1506632
AM270980	1506443	1506468
AM270980	1506697	1506708
AM270980	1510038	1510051
AM270980	1510099	1510110
AM270980	1512232	1512243
AM270980	1521431	1521446
AM270980	1521389	1521414
AM270980	1524508	1524531
AM270980	1524576	1524591
AM270980	1524453	1524466
AM270980	1524594	1524619
AM270980	1527467	1527480
AM270980	1527408	1527427
AM270980	1529002	1529025
AM270980	1544657	1544682
AM270980	1544573	1544598
AM270980	1543730	1543753
AM270980	1543826	1543851
AM270980	1543563	1543578
AM270980	1543691	1543706
AM270980	1543440	1543465
AM270980	1548510	1548535
AM270980	1553039	1553062
AM270980	1553258	1553283
AM270980	1556527	1556552
AM270980	1556578	1556603
AM270980	1564249	1564272
AM270980	1564082	1564093
AM270980	1564021	1564046
AM270980	1566266	1566285
AM270980	1568583	1568606
AM270980	1568388	1568413
AM270980	1568233	1568244
AM270980	1568319	1568338
AM270980	1570502	1570515
AM270980	1570238	1570263
AM270980	1593831	1593852
AM270980	1593785	1593800
AM270980	1617615	1617638
AM270980	1617705	1617720
AM270980	1620285	1620308
AM270980	1647551	1647576
AM270980	1647826	1647849
AM270980	1648172	1648195
AM270980	1647453	1647468
AM270980	1648051	1648076
AM270980	1647884	1647909
AM270980	1647787	1647798
AM270980	1647338	1647359
AM270980	1647954	1647969
AM270980	1651146	1651171
AM270980	1650490	1650511
AM270980	1651091	1651112
AM270980	1650364	1650389
AM270980	1650913	1650924
AM270980	1650292	1650315
AM270980	1650721	1650746
AM270980	1650665	1650686
AM270980	1650794	1650805
AM270980	1650582	1650607
AM270980	1653680	1653699
AM270980	1653404	1653429
AM270980	1653600	1653625
AM270980	1653167	1653186
AM270980	1653216	1653237
AM270980	1653352	1653371
AM270980	1653466	1653487
AM270980	1653274	1653299
AM270980	1653733	1653758
AM270980	1653938	1653963
AM270980	1660238	1660259
AM270980	1665927	1665950
AM270980	1665833	1665858
AM270980	1672295	1672308
AM270980	1672212	1672233
AM270980	1677096	1677107
AM270980	1677126	1677151
AM270980	1680971	1680996
AM270980	1680864	1680889
AM270980	1685933	1685954
AM270980	1690544	1690555
AM270980	1690474	1690487
AM270980	1690590	1690609
AM270980	1693106	1693119
AM270980	1693151	1693162
AM270980	1696377	1696402
AM270980	1700960	1700981
AM270980	1700817	1700834
AM270980	1700483	1700496
AM270980	1700610	1700631
AM270980	1707654	1707669
AM270980	1707418	1707437
AM270980	1710293	1710304
AM270980	1710307	1710326
AM270980	1712908	1712931
AM270980	1712827	1712852
AM270980	1715352	1715377
AM270980	1719380	1719405
AM270980	1718988	1719013
AM270980	1726001	1726026
AM270980	1726063	1726088
AM270980	1729624	1729649
AM270980	1737248	1737273
AM270980	1737322	1737343
AM270980	1751002	1751023
AM270980	1751229	1751254
AM270980	1750545	1750566
AM270980	1750861	1750882
AM270980	1758626	1758651
AM270980	1758559	1758584
AM270980	1766481	1766506
AM270980	1766669	1766694
AM270980	1768822	1768845
AM270980	1774291	1774314
AM270980	1788023	1788048
AM270980	1787902	1787927
AM270980	1787599	1787624
AM270980	1787231	1787254
AM270980	1787199	1787212
AM270980	1791976	1791997
AM270980	1791741	1791752
AM270980	1792041	1792064
AM270980	1792122	1792145
AM270980	1792248	1792271
AM270980	1791491	1791516
AM270980	1791917	1791938
AM270980	1796956	1796981
AM270980	1797038	1797061
AM270980	1814500	1814519
AM270980	1821421	1821440
AM270980	1821478	1821503
AM270980	1821330	1821353
AM270980	1821616	1821641
AM270980	1826951	1826976
AM270980	1829239	1829264
AM270980	1829156	1829179
AM270980	1828988	1829009
AM270980	1829457	1829472
AM270980	1829537	1829548
AM270980	1832980	1833005
AM270980	1832553	1832576
AM270980	1832822	1832845
AM270980	1833179	1833200
AM270980	1832639	1832664
AM270980	1833045	1833058
AM270980	1833132	1833143
AM270980	1833395	1833418
AM270980	1843080	1843095
AM270980	1847851	1847876
AM270980	1848525	1848544
AM270980	1850357	1850382
AM270980	1849889	1849914
AM270980	1850050	1850073
AM270980	1848908	1848931
AM270980	1849955	1849980
AM270980	1848777	1848802
AM270980	1849295	1849318
AM270980	1848223	1848248
AM270980	1850299	1850322
AM270980	1850487	1850498
AM270980	1849027	1849046
AM270980	1847588	1847611
AM270980	1849168	1849193
AM270980	1847981	1848002
AM270980	1850116	1850129
AM270980	1848471	1848482
AM270980	1849830	1849855
AM270980	1848430	1848443
AM270980	1850184	1850197
AM270980	1847264	1847285
AM270980	1848343	1848362
AM270980	1849769	1849788
AM270980	1848993	1849008
AM270980	1849390	1849415
AM270980	1849715	1849734
AM270980	1847317	1847342
AM270980	1849527	1849546
AM270980	1852098	1852113
AM270980	1855125	1855150
AM270980	1858247	1858272
AM270980	1857718	1857743
AM270980	1857158	1857177
AM270980	1856797	1856822
AM270980	1858379	1858402
AM270980	1857110	1857135
AM270980	1858447	1858468
AM270980	1857614	1857639
AM270980	1857785	1857808
AM270980	1857021	1857046
AM270980	1857868	1857889
AM270980	1857500	1857515
AM270980	1858524	1858549
AM270980	1857431	1857444
AM270980	1856935	1856960
AM270980	1858072	1858085
AM270980	1858633	1858646
AM270980	1856672	1856693
AM270980	1858312	1858337
AM270980	1857942	1857965
AM270980	1860824	1860841
AM270980	1877891	1877916
AM270980	1878057	1878082
AM270980	1878276	1878297
AM270980	1878219	1878230
AM270980	1879240	1879265
AM270980	1878985	1879008
AM270980	1879109	1879134
AM270980	1879563	1879588
AM270980	1888191	1888214
AM270980	1888256	1888281
AM270980	1888418	1888441
AM270980	1888018	1888043
AM270980	1896159	1896172
AM270980	1896199	1896216
AM270980	1900134	1900157
AM270980	1900190	1900209
AM270980	1900284	1900309
AM270980	1901729	1901754
AM270980	1901845	1901870
AM270980	1901474	1901487
AM270980	1901640	1901659
AM270980	1911062	1911083
AM270980	1911243	1911268
AM270980	1913584	1913605
AM270980	1913632	1913645
AM270980	1919814	1919839
AM270980	1919877	1919902
AM270980	1920038	1920063
AM270980	1920555	1920580
AM270980	1924723	1924748
AM270980	1924840	1924861
AM270980	1924521	1924536
AM270980	1924584	1924603
AM270980	1928793	1928814
AM270980	1937189	1937214
AM270980	1940079	1940104
AM270980	1941782	1941803
AM270980	1941847	1941872
AM270980	1949867	1949882
AM270980	1949807	1949832
AM270980	1951140	1951159
AM270980	1951078	1951099
AM270980	1950960	1950983
AM270980	1951320	1951337
AM270980	1956391	1956404
AM270980	1959610	1959635
AM270980	1958148	1958173
AM270980	1957601	1957622
AM270980	1958266	1958291
AM270980	1957512	1957535
AM270980	1959924	1959947
AM270980	1959766	1959785
AM270980	1957963	1957974
AM270980	1957653	1957678
AM270980	1958954	1958977
AM270980	1959866	1959889
AM270980	1957351	1957376
AM270980	1957804	1957815
AM270980	1958563	1958582
AM270980	1957703	1957728
AM270980	1959703	1959728
AM270980	1960002	1960027
AM270980	1959217	1959240
AM270980	1959653	1959666
AM270980	1959279	1959298
AM270980	1964968	1964985
AM270980	1964701	1964722
AM270980	1964775	1964800
AM270980	1964203	1964224
AM270980	1964438	1964463
AM270980	1964254	1964279
AM270980	1965615	1965636
AM270980	1965275	1965300
AM270980	1965457	1965482
AM270980	1965178	1965197
AM270980	1965571	1965594
AM270980	1963924	1963949
AM270980	1975468	1975483
AM270980	1975378	1975403
AM270980	1977364	1977385
AM270980	1980329	1980350
AM270980	1980217	1980228
AM270980	1980448	1980471
AM270980	1984158	1984173
AM270980	1984217	1984238
AM270980	1984682	1984707
AM270980	1997218	1997233
AM270980	1995995	1996018
AM270980	1993711	1993736
AM270980	1996214	1996237
AM270980	1993994	1994019
AM270980	1995868	1995881
AM270980	1996556	1996577
AM270980	1996641	1996666
AM270980	1994319	1994344
AM270980	1995067	1995086
AM270980	1993310	1993333
AM270980	1995243	1995264
AM270980	1996908	1996927
AM270980	1996482	1996505
AM270980	1995283	1995296
AM270980	1993543	1993564
AM270980	1994934	1994955
AM270980	1993893	1993918
AM270980	1995774	1995797
AM270980	1995000	1995025
AM270980	1995494	1995515
AM270980	2001782	2001807
AM270980	2001414	2001431
AM270980	2004419	2004438
AM270980	2007618	2007643
AM270980	2013374	2013385
AM270980	2015381	2015400
AM270980	2015816	2015837
AM270980	2015755	2015778
AM270980	2015877	2015896
AM270980	2015560	2015581
AM270980	2015437	2015462
AM270980	2015623	2015648
AM270980	2016040	2016065
AM270980	2015241	2015260
AM270980	2021444	2021467
AM270980	2021178	2021201
AM270980	2021257	2021272
AM270980	2027777	2027798
AM270980	2027908	2027933
AM270980	2027979	2027998
AM270980	2027611	2027628
AM270980	2027833	2027850
AM270980	2028103	2028128
AM270980	2028035	2028046
AM270980	2028193	2028216
AM270980	2030466	2030489
AM270980	2030239	2030264
AM270980	2030394	2030405
AM270980	2030752	2030765
AM270980	2030684	2030707
AM270980	2035623	2035648
AM270980	2035757	2035780
AM270980	2040632	2040657
AM270980	2040335	2040360
AM270980	2040424	2040449
AM270980	2040724	2040739
AM270980	2066496	2066517
AM270980	2080568	2080589
AM270980	2080435	2080452
AM270980	2080632	2080655
AM270980	2080710	2080727
AM270980	2077437	2077462
AM270980	2078394	2078419
AM270980	2077193	2077212
AM270980	2077793	2077818
AM270980	2077639	2077662
AM270980	2077376	2077401
AM270980	2078061	2078086
AM270980	2080938	2080963
AM270980	2085345	2085366
AM270980	2084900	2084925
AM270980	2085278	2085291
AM270980	2085099	2085124
AM270980	2084957	2084974
AM270980	2090220	2090245
AM270980	2090854	2090877
AM270980	2091996	2092021
AM270980	2092731	2092756
AM270980	2092145	2092166
AM270980	2093350	2093365
AM270980	2093426	2093451
AM270980	2092584	2092603
AM270980	2092678	2092701
AM270980	2093885	2093910
AM270980	2092067	2092078
AM270980	2093527	2093550
AM270980	2093120	2093145
AM270980	2092789	2092814
AM270980	2093689	2093710
AM270980	2093650	2093671
AM270980	2092875	2092888
AM270980	2093382	2093399
AM270980	2092942	2092967
AM270980	2093175	2093198
AM270980	2094845	2094870
AM270980	2094641	2094662
AM270980	2095639	2095658
AM270980	2095999	2096018
AM270980	2104956	2104979
AM270980	2105086	2105111
AM270980	2106453	2106476
AM270980	2106502	2106521
AM270980	2113428	2113447
AM270980	2113335	2113354
AM270980	2113487	2113508
AM270980	2113756	2113781
AM270980	2114202	2114217
AM270980	2113895	2113910
AM270980	2114557	2114574
AM270980	2113589	2113610
AM270980	2113815	2113840
AM270980	2114512	2114523
AM270980	2114485	2114508
AM270980	2114329	2114354
AM270980	2117328	2117349
AM270980	2117648	2117669
AM270980	2117536	2117561
AM270980	2117199	2117220
AM270980	2117117	2117142
AM270980	2117903	2117926
AM270980	2117736	2117747
AM270980	2120669	2120694
AM270980	2120560	2120579
AM270980	2120351	2120374
AM270980	2120137	2120154
AM270980	2120478	2120493
AM270980	2120293	2120316
AM270980	2126378	2126403
AM270980	2126188	2126213
AM270980	2126258	2126281
AM270980	2131167	2131192
AM270980	2133284	2133309
AM270980	2132254	2132279
AM270980	2132467	2132488
AM270980	2132406	2132419
AM270980	2133035	2133060
AM270980	2132380	2132393
AM270980	2132707	2132728
AM270980	2135318	2135343
AM270980	2135382	2135405
AM270980	2135195	2135220
AM270980	2141620	2141641
AM270980	2142305	2142326
AM270980	2141766	2141791
AM270980	2141553	2141570
AM270980	2156438	2156463
AM270980	2156747	2156772
AM270980	2156851	2156872
AM270980	2156594	2156619
AM270980	2156515	2156538
AM270980	2155966	2155991
AM270980	2156937	2156956
AM270980	2155470	2155487
AM270980	2156138	2156159
AM270980	2155553	2155574
AM270980	2156383	2156398
AM270980	2155335	2155360
AM270980	2162646	2162667
AM270980	2165548	2165573
AM270980	2163679	2163700
AM270980	2163507	2163526
AM270980	2165091	2165110
AM270980	2165014	2165039
AM270980	2165304	2165329
AM270980	2164908	2164931
AM270980	2165243	2165268
AM270980	2165142	2165161
AM270980	2163090	2163111
AM270980	2164658	2164683
AM270980	2164860	2164879
AM270980	2162992	2163011
AM270980	2162795	2162818
AM270980	2165378	2165403
AM270980	2163988	2164007
AM270980	2164104	2164125
AM270980	2164502	2164519
AM270980	2162720	2162741
AM270980	2163292	2163315
AM270980	2163782	2163807
AM270980	2164434	2164449
AM270980	2163918	2163943
AM270980	2165481	2165504
AM270980	2173493	2173510
AM270980	2174089	2174108
AM270980	2173428	2173453
AM270980	2173577	2173600
AM270980	2173623	2173648
AM270980	2174152	2174177
AM270980	2174234	2174259
AM270980	2173236	2173261
AM270980	2174347	2174372
AM270980	2173989	2174004
AM270980	2173111	2173136
AM270980	2193794	2193819
AM270980	2193737	2193762
AM270980	2199911	2199924
AM270980	2202083	2202106
AM270980	2214400	2214425
AM270980	2214274	2214299
AM270980	2214181	2214202
AM270980	2214343	2214360
AM270980	2214466	2214485
AM270980	2216735	2216760
AM270980	2217783	2217808
AM270980	2218119	2218144
AM270980	2217872	2217897
AM270980	2217674	2217695
AM270980	2218184	2218209
AM270980	2222169	2222192
AM270980	2221588	2221603
AM270980	2221400	2221421
AM270980	2221683	2221704
AM270980	2222111	2222134
AM270980	2221851	2221876
AM270980	2221638	2221655
AM270980	2221910	2221927
AM270980	2225502	2225527
AM270980	2225943	2225968
AM270980	2225890	2225913
AM270980	2225203	2225226
AM270980	2225424	2225437
AM270980	2225603	2225628
AM270980	2225054	2225071
AM270980	2227156	2227181
AM270980	2227587	2227606
AM270980	2230689	2230714
AM270980	2230738	2230757
AM270980	2244669	2244694
AM270980	2244964	2244979
AM270980	2244819	2244844
AM270980	2250260	2250273
AM270980	2250182	2250201
AM270980	2250354	2250379
AM270980	2254554	2254579
AM270980	2257974	2257997
AM270980	2257914	2257939
AM270980	2257537	2257548
AM270980	2258046	2258065
AM270980	2265186	2265207
AM270980	2264999	2265024
AM270980	2265831	2265850
AM270980	2264930	2264949
AM270980	2265079	2265104
AM270980	2266314	2266339
AM270980	2265933	2265956
AM270980	2267950	2267975
AM270980	2268236	2268261
AM270980	2268475	2268498
AM270980	2268558	2268583
AM270980	2267865	2267890
AM270980	2268012	2268037
AM270980	2271723	2271746
AM270980	2270504	2270525
AM270980	2274769	2274784
AM270980	2274837	2274862
AM270980	2276852	2276877
AM270980	2276962	2276987
AM270980	2277175	2277200
AM270980	2282018	2282043
AM270980	2281965	2281976
AM270980	2283861	2283878
AM270980	2284051	2284076
AM270980	2283996	2284021
AM270980	2288612	2288637
AM270980	2288557	2288572
AM270980	2294524	2294549
AM270980	2294234	2294259
AM270980	2294821	2294834
AM270980	2299921	2299946
AM270980	2299560	2299585
AM270980	2299862	2299887
AM270980	2299684	2299705
AM270980	2299763	2299788
AM270980	2303784	2303797
AM270980	2303978	2303989
AM270980	2303869	2303884
AM270980	2304072	2304091
AM270980	2311546	2311563
AM270980	2314837	2314862
AM270980	2314907	2314932
AM270980	2315021	2315046
AM270980	2319973	2319998
AM270980	2321687	2321708
AM270980	2321628	2321651
AM270980	2336268	2336291
AM270980	2336361	2336384
AM270980	2336412	2336429
AM270980	2336204	2336229
AM270980	2343579	2343604
AM270980	2343436	2343453
AM270980	2343489	2343514
AM270980	2343679	2343702
AM270980	2351377	2351396
AM270980	2351012	2351029
AM270980	2351555	2351580
AM270980	2355861	2355886
AM270980	2355968	2355993
AM270980	2360714	2360735
AM270980	2360510	2360535
AM270980	2360640	2360665
AM270980	2360456	2360467
AM270980	2360385	2360410
AM270980	2360476	2360487
AM270980	2360552	2360577
AM270980	2375570	2375589
AM270980	2375333	2375358
AM270980	2381002	2381025
AM270980	2380935	2380956
AM270980	2381461	2381480
AM270980	2380810	2380833
AM270980	2380734	2380755
AM270980	2381348	2381369
AM270980	2389239	2389260
AM270980	2389322	2389347
AM270980	2389175	2389192
AM270980	2388657	2388682
AM270980	2388530	2388547
AM270980	2394936	2394961
AM270980	2394877	2394888
AM270980	2396432	2396457
AM270980	2396542	2396563
AM270980	2410065	2410090
AM270980	2410141	2410152
AM270980	2413780	2413805
AM270980	2413561	2413586
AM270980	2413268	2413287
AM270980	2413354	2413375
AM270980	2413658	2413681
AM270980	2413202	2413227
AM270980	2413440	2413465
AM270980	2421550	2421575
AM270980	2421455	2421480
AM270980	2427583	2427608
AM270980	2427670	2427695
AM270980	2433287	2433312
AM270980	2433174	2433199
AM270980	2433234	2433253
AM270980	2444336	2444359
AM270980	2444303	2444314
AM270980	2450733	2450758
AM270980	2450776	2450797
AM270980	2450528	2450553
AM270980	2450831	2450846
AM270980	2450622	2450647
AM270980	2463652	2463671
AM270980	2468623	2468648
AM270980	2468701	2468712
AM270980	2468744	2468767
AM270980	2467548	2467573
AM270980	2467627	2467650
AM270980	2467726	2467749
AM270980	2467793	2467814
AM270980	2467300	2467325
AM270980	2467957	2467982
AM270980	2466874	2466899
AM270980	2469715	2469738
AM270980	2469840	2469863
AM270980	2469615	2469638
AM270980	2478163	2478176
AM270980	2478325	2478350
AM270980	2490961	2490980
AM270980	2490698	2490723
AM270980	2496717	2496738
AM270980	2496813	2496836
AM270980	2498141	2498164
AM270980	2498085	2498102
AM270980	2500475	2500498
AM270980	2500610	2500635
AM270980	2502487	2502512
AM270980	2502306	2502331
AM270980	2502380	2502405
AM270980	2502182	2502201
AM270980	2502784	2502809
AM270980	2510932	2510957
AM270980	2510842	2510867
AM270980	2517487	2517512
AM270980	2520490	2520515
AM270980	2520837	2520862
AM270980	2520780	2520803
AM270980	2527777	2527802
AM270980	2527892	2527913
AM270980	2527664	2527685
AM270980	2535663	2535688
AM270980	2536262	2536277
AM270980	2535968	2535993
AM270980	2545763	2545788
AM270980	2545996	2546019
AM270980	2546164	2546189
AM270980	2546723	2546746
AM270980	2546324	2546349
AM270980	2546648	2546659
AM270980	2546977	2547000
AM270980	2547197	2547220
AM270980	2548614	2548635
AM270980	2548695	2548716
AM270980	2548770	2548791
AM270980	2566019	2566032
AM270980	2566082	2566093
AM270980	2566127	2566142
AM270980	2565896	2565921
AM270980	2571042	2571065
AM270980	2573517	2573532
AM270980	2573633	2573658
AM270980	2573726	2573737
AM270980	2573541	2573564
AM270980	2578101	2578118
AM270980	2578547	2578568
AM270980	2577927	2577944
AM270980	2578276	2578301
AM270980	2577820	2577845
AM270980	2577979	2578002
AM270980	2580975	2580998
AM270980	2581058	2581083
AM270980	2581129	2581154
AM270980	2580854	2580879
AM270980	2581194	2581219
AM270980	2581237	2581254
AM270980	2584634	2584645
AM270980	2584680	2584691
AM270980	2584565	2584590
AM270980	2590170	2590195
AM270980	2590021	2590038
AM270980	2589654	2589679
AM270980	2595930	2595955
AM270980	2602868	2602893
AM270980	2603314	2603339
AM270980	2602798	2602823
AM270980	2602628	2602645
AM270980	2602404	2602425
AM270980	2602741	2602762
AM270980	2603001	2603026
AM270980	2603114	2603135
AM270980	2603472	2603497
AM270980	2602498	2602509
AM270980	2606482	2606503
AM270980	2608724	2608749
AM270980	2608541	2608566
AM270980	2608601	2608624
AM270980	2608357	2608376
AM270980	2610946	2610971
AM270980	2611006	2611029
AM270980	2616694	2616715
AM270980	2616803	2616828
AM270980	2616448	2616473
AM270980	2617140	2617165
AM270980	2617672	2617695
AM270980	2617207	2617224
AM270980	2616527	2616538
AM270980	2620328	2620341
AM270980	2621171	2621190
AM270980	2621230	2621249
AM270980	2620973	2620998
AM270980	2628797	2628816
AM270980	2628293	2628318
AM270980	2628656	2628671
AM270980	2629254	2629275
AM270980	2628460	2628481
AM270980	2628617	2628634
AM270980	2628160	2628185
AM270980	2628898	2628921
AM270980	2628100	2628121
AM270980	2627950	2627975
AM270980	2633551	2633566
AM270980	2633613	2633626
AM270980	2633422	2633447
AM270980	2633508	2633529
AM270980	2643673	2643698
AM270980	2643759	2643778
AM270980	2644448	2644465
AM270980	2644323	2644346
AM270980	2644403	2644426
AM270980	2644534	2644551
AM270980	2645816	2645837
AM270980	2645886	2645907
AM270980	2645766	2645787
AM270980	2652794	2652809
AM270980	2652856	2652869
AM270980	2657737	2657762
AM270980	2657242	2657267
AM270980	2657531	2657556
AM270980	2661361	2661382
AM270980	2661413	2661434
AM270980	2661313	2661326
AM270980	2674176	2674191
AM270980	2674119	2674144
AM270980	2676182	2676193
AM270980	2675962	2675987
AM270980	2686718	2686729
AM270980	2686658	2686683
AM270980	2686747	2686760
AM270980	2685491	2685502
AM270980	2685526	2685547
AM270980	2684982	2685005
AM270980	2689855	2689880
AM270980	2689772	2689797
AM270980	2689902	2689927
AM270980	2694087	2694112
AM270980	2694219	2694236
AM270980	2694156	2694181
AM270980	2699355	2699376
AM270980	2699541	2699556
AM270980	2699465	2699490
AM270980	2707193	2707218
AM270980	2706794	2706815
AM270980	2707487	2707506
AM270980	2706968	2706989
AM270980	2707288	2707313
AM270980	2707393	2707406
AM270980	2707558	2707573
AM270980	2726502	2726525
AM270980	2726396	2726421
AM270980	2726550	2726569
AM270980	2733257	2733282
AM270980	2733375	2733400
AM270980	2732974	2732999
AM270980	2737595	2737606
AM270980	2737675	2737700
AM270980	2737533	2737548
AM270980	2737481	2737492
AM270980	2741010	2741035
AM270980	2745952	2745975
AM270980	2745424	2745443
AM270980	2745910	2745935
AM270980	2745658	2745681
AM270980	2745505	2745526
AM270980	2750963	2750988
AM270980	2751148	2751173
AM270980	2752305	2752328
AM270980	2752398	2752417
AM270980	2752074	2752097
AM270980	2752636	2752661
AM270980	2752515	2752540
AM270980	2752585	2752602
AM270980	2752770	2752789
AM270980	2763475	2763500
AM270980	2763373	2763398
AM270980	2779152	2779173
AM270980	2779215	2779234
AM270980	2781326	2781347
AM270980	2781395	2781408
AM270980	2783688	2783711
AM270980	2783744	2783757
AM270980	2787904	2787929
AM270980	2787964	2787987
AM270980	2788388	2788413
AM270980	2788009	2788022
AM270980	2787256	2787279
AM270980	2788054	2788069
AM270980	2787872	2787885
AM270980	2790621	2790642
AM270980	2790675	2790686
AM270980	2790742	2790761
AM270980	2790482	2790507
AM270980	2790858	2790881
AM270980	2793484	2793509
AM270980	2793633	2793654
AM270980	2793394	2793419
AM270980	2793573	2793598
AM270980	2793837	2793862
AM270980	2793932	2793953
AM270980	2794266	2794291
AM270980	2796951	2796974
AM270980	2797013	2797026
AM270980	2797184	2797197
AM270980	2799374	2799395
AM270980	2799304	2799325
AM270980	2803355	2803366
AM270980	2808187	2808202
AM270980	2808364	2808389
AM270980	2808558	2808577
AM270980	2808454	2808467
AM270980	2808304	2808319
AM270980	2807869	2807894
AM270980	2808722	2808745
AM270980	2807523	2807548
AM270980	2808258	2808273
AM270980	2808098	2808121
AM270980	2811204	2811229
AM270980	2811251	2811272
AM270980	2812918	2812941
AM270980	2812993	2813016
AM270980	2817986	2817997
AM270980	2818054	2818077
AM270980	2820851	2820864
AM270980	2820958	2820981
AM270980	2821147	2821158
AM270980	2821010	2821035
AM270980	2823092	2823117
AM270980	2823312	2823329
AM270980	2823196	2823221
AM270980	2823468	2823493
AM270980	2834970	2834991
AM270980	2834652	2834677
AM270980	2835008	2835019
AM270980	2840774	2840797
AM270980	2840714	2840735
AM270980	2840934	2840945
AM270980	2840909	2840930
AM270980	2854860	2854873
AM270980	2854808	2854821
AM270980	2859371	2859394
AM270980	2859310	2859335
AM270980	2863940	2863963
AM270980	2863715	2863740
AM270980	2863838	2863863
AM270980	2863663	2863680
AM270980	2864182	2864203
AM270980	2865599	2865612
AM270980	2871657	2871682
AM270980	2871426	2871437
AM270980	2874057	2874074
AM270980	2873942	2873967
AM270980	2874223	2874248
AM270980	2874279	2874296
[truncated: 19,258 more rows]
