# Supplementary material for: Profiling of chromatin accessibility identifies transcription factor binding sites across the genome of Aspergillus species
Source: BMC Biol. 2021 Sep 6;19:189. doi: 10.1186/s12915-021-01114-0 (PMC8419926; doi:10.1186/s12915-021-01114-0)
Supplement: Supplementary file 8 — Additional file 8: Supplementary Table S7. De novo TFBs of A. niger wild-type strains and TF-deleted strains with a P value threshold of 1E-50 by HOMER. [file 12915_2021_1114_MOESM8_ESM.xlsx]

## Sheet: CBS513.88_motifs
Rank	Motifs	P-value	log P-pvalue	% of Targets	% of Background	STD(Bg STD)	Consensus sequence
1		1e-78	-179.7	0.0024	0.0001	8.1bp (8.3bp)	TCACGTGAYT	24
2		1e-76	-175	0.032	0.0155	8.5bp (11.2bp)	CCGCCGATCGGC	2.06452
3		1e-58	-134.1	0.0332	0.018	8.5bp (14.0bp)	CCGCGWTTCG	1.84444
4		1e-55	-128.9	0.0231	0.0111	8.7bp (12.0bp)	GGATTAACTTTC	2.08108
5		1e-54	-126.4	0.0045	0.0006	7.6bp (10.0bp)	CCGACGGATTTT	7.5
6		1e-46	-107.4	0.0016	0	8.4bp (1.8bp)	TAATTAATGAAT	#DIV/0!
7		1e-43	-101.2	0.0053	0.0012	10.1bp (9.0bp)	TCCAGCCAATTA	4.41667
8		1e-43	-100.2	0.0015	0.0001	11.8bp (2.3bp)	ATGCCTSAGGCA	15
9		1e-42	-97.17	0.003	0.0004	7.9bp (5.7bp)	CGGCAAGCCGGC	7.5
10		1e-41	-96.01	0.0051	0.0011	10.1bp (7.8bp)	AGCAAAAAGTGG	4.63636
11		1e-40	-92.7	0.0185	0.0093	9.5bp (11.7bp)	GCAAACTAAC	1.98925
12		1e-39	-90.91	0.0383	0.0244	11.1bp (14.2bp)	GARAGAGAGA	1.56967
13		1e-32	-74.49	0.0042	0.001	10.7bp (9.2bp)	CGATAAGYHA	4.2
14		1e-31	-72.12	0.0015	0.0001	7.5bp (7.8bp)	GGATTTCGTCGG	15
15		1e-30	-69.81	0.0026	0.0004	13.0bp (6.1bp)	GTCTAGACCC	6.5
16		1e-30	-69.54	0.0041	0.001	12.4bp (7.7bp)	CKGACTAAGC	4.1
17		1e-28	-66.51	0.0014	0.0001	6.1bp (7.5bp)	ATTKGAAATCCG	14
18		1e-27	-63.48	0.1196	0.0983	10.7bp (12.6bp)	CATTTAKG	1.21668
19		1e-27	-63.1	0.0016	0.0002	7.2bp (5.0bp)	GCCAAATTTGAT	8
20		1e-23	-54.36	0.0026	0.0005	9.2bp (12.3bp)	CGGGCGGT	5.2
21		1e-21	-48.54	0.0018	0.0003	12.2bp (7.7bp)	TTAGGTAA	6
22		1e-19	-44.98	0.002	0.0004	8.7bp (11.8bp)	AGTTATTTGCCG	5
23		1e-19	-44.32	0.0008	0	11.0bp (0.0bp)	CGTCACGCTA	#DIV/0!
24		1e-18	-42.48	0.0094	0.005	14.9bp (10.3bp)	GACTAGTA	1.88
25		1e-17	-40.91	0.0037	0.0013	7.8bp (13.4bp)	AAAACCCGAAAG	2.84615
26		1e-17	-40.68	0.0028	0.0008	8.4bp (10.7bp)	GCCTCGATTT	3.5
27		1e-15	-35.8	0.0014	0.0002	12.3bp (6.1bp)	GTTGCTAC	7
28		1e-15	-35.37	0.0011	0.0002	8.5bp (10.1bp)	ACAAATAAAATC	5.5
29		1e-14	-34.04	0.002	0.0005	12.1bp (7.7bp)	TGTCTCAC	4
30		1e-14	-32.29	0.0032	0.0012	9.6bp (7.3bp)	AAATCATG	2.66667
31		1e-12	-28.61	0.0032	0.0013	5.2bp (1.3bp)	NAAAGTCAAAAA	2.46154

## Sheet: SH2_motifs
Rank	Motifs	P-value	log P-pvalue	% of Targets	% of Background	STD(Bg STD)	Consensus sequence
1		1e-161	-371.6	0.0968	0.0522	8.1bp (11.9bp)	GCCGATCGSCGV	1.85441
2		1e-116	-268.2	0.0137	0.0026	10.5bp (6.8bp)	TCACGTGATC	5.26923
3		1e-97	-224.9	0.0075	0.0009	10.5bp (8.5bp)	CTGCCTGAGGCA	8.33333
4		1e-92	-212.7	0.0913	0.0571	11.0bp (11.2bp)	CCAGSCAR	1.59895
5		1e-59	-137.5	0.0027	0.0002	11.8bp (4.1bp)	GCTGAGTCAGCV	13.5
6		1e-53	-122.4	0.0189	0.0081	9.0bp (14.0bp)	CGGGCGGD	2.33333
7		1e-52	-120.5	0.0022	0.0001	13.2bp (7.6bp)	GMTKAVAKAAGC	22
8		1e-49	-113.9	0.0021	0.0001	7.1bp (9.1bp)	CAAAAGTGGC	21
9		1e-45	-105.4	0.0079	0.0022	11.3bp (10.0bp)	TCGGAGATAC	3.59091
10		1e-42	-98.65	0.0708	0.0496	12.3bp (13.0bp)	ATTAGTTA	1.42742
11		1e-42	-97.24	0.0219	0.0111	9.6bp (12.5bp)	ATCCGAGG	1.97297
12		1e-38	-89.15	0.0015	0	8.3bp (0.0bp)	CGCGGCGCGTCG	#DIV/0!
13		1e-36	-85.17	0.0017	0.0001	9.3bp (3.7bp)	CGTGATTCGT	17
14		1e-35	-80.97	0.003	0.0004	9.9bp (2.0bp)	GCYAAACCCGAA	7.5
15		1e-32	-74.93	0.0022	0.0002	9.4bp (4.9bp)	CCGCAAGTCG	11
16		1e-31	-73.05	0.0016	0.0001	11.7bp (0.0bp)	TATTTTAGGC	16
17		1e-31	-72.93	0.0018	0.0001	8.3bp (8.0bp)	GGTTTTGGTTTC	18
18		1e-30	-69.1	0.0022	0.0003	9.0bp (2.0bp)	TGAAACATGAAA	7.33333
19		1e-29	-68.06	0.0012	0.0001	9.1bp (4.1bp)	TGAATGAATGRA	12
20		1e-28	-66.33	0.0123	0.0058	9.5bp (11.6bp)	AAACAAAC	2.12069
21		1e-26	-60.21	0.0022	0.0003	9.9bp (4.8bp)	CTAAGTTTGG	7.33333
22		1e-22	-52.84	0.0016	0.0002	9.6bp (1.9bp)	TTATCGATAAGG	8
23		1e-19	-44.85	0.0011	0.0001	7.9bp (2.8bp)	GATGACGTCGGT	11
24		1e-16	-38.11	0.0016	0.0003	9.0bp (0.0bp)	GTTCTAAATA	5.33333
25		1e-15	-34.59	0.0009	0.0001	6.5bp (6.6bp)	CGATCGATCGVT	9
26		1e-14	-32.67	0.0017	0.0004	8.7bp (3.6bp)	GCGTCATTCCGA	4.25
27		1e-14	-32.45	0.0018	0.0004	11.6bp (6.8bp)	TTTCGCTTAG	4.5
28		1e-12	-28.24	0.002	0.0005	9.5bp (7.0bp)	CCAGCSAGCC	4

## Sheet: SH2_de_novo_motifs(P<1E-50)
Rank	Motifs	P-value	log P-pvalue	% of Targets	% of Background	STD(Bg STD)	Consensus sequence
SH2MPY
3		1e-179	-412.8	0.0057	0.0001	9.7bp (6.7bp)	VTGCCTGAGGCA
4		1e-132	-305.3	0.0203	0.0048	10.6bp (10.3bp)	CACGTGAC
5		1e-121	-278.7	0.1686	0.1146	9.6bp (11.2bp)	CGATWGGC
6		1e-74	-172.3	0.032	0.0146	9.6bp (10.3bp)	CTTACCGCCT
7		1e-67	-155.3	0.0827	0.0538	10.5bp (11.4bp)	TTGGTTSG
8		1e-63	-146.4	0.0132	0.004	10.1bp (9.1bp)	CTGATTGG
9		1e-61	-142.7	0.0021	0.0001	10.1bp (0.0bp)	CGCTAAMCGC
10		1e-55	-128.5	0.0238	0.0109	7.6bp (10.1bp)	CCGAATCTCGGC
11		1e-54	-125.2	0.0023	0.0001	9.0bp (6.5bp)	GGCGCYAGTT
12		1e-50	-115.1	0.0066	0.0013	11.8bp (9.6bp)	CTKASTCAGC
delamyR
3		1e-109	-251.1	0.0059	0.0003	9.8bp (6.5bp)	VTGCCTSAGGCA
4		1e-78	-180.5	0.1913	0.1439	8.9bp (10.1bp)	TTGCTGGCTGGC
5		1e-71	-165.7	0.0041	0.0003	7.3bp (4.8bp)	AAATCACGTGAT
6		1e-64	-147.6	0.0749	0.0479	8.5bp (12.0bp)	CGCCGATCGG
7		1e-61	-141.6	0.0178	0.0066	8.4bp (9.9bp)	CGCGATTTGC
8		1e-60	-139.1	0.0021	0.0001	7.0bp (0.0bp)	GAAACGCGGC
9		1e-53	-122.9	0.0343	0.0183	8.2bp (11.6bp)	GCCTGAAATCGG
delcpcA
3		1e-148	-341.1	0.2705	0.2021	9.5bp (12.6bp)	RAWTCGCG
4		1e-79	-182.7	0.0029	0.0001	7.0bp (0.0bp)	CCTGAAAATTAT
5		1e-62	-143.8	0.0042	0.0005	10.1bp (8.1bp)	GCCTCAGGCATC
6		1e-58	-135.6	0.0392	0.0224	8.2bp (10.1bp)	CGGCGATCGATY
7		1e-53	-122.6	0.0022	0.0001	8.4bp (5.8bp)	CCATCCGGCGTT
8		1e-50	-115.3	0.0035	0.0004	7.8bp (5.1bp)	AAATCACGTGAY
delcreA
3		1e-95	-218.9	0.1317	0.09	8.2bp (11.0bp)	CCGCCGATCGGC
4		1e-93	-215	0.049	0.025	8.0bp (11.0bp)	ATTTGCCGGC
5		1e-66	-154	0.003	0.0002	7.6bp (3.5bp)	ATCACGTGATNW
6		1e-66	-152.8	0.0057	0.0008	11.2bp (10.3bp)	TGCCTGAGGC
delpacC
3		1e-114	-264.5	0.2342	0.1751	9.3bp (12.0bp)	RCCARCCAAA
4		1e-105	-244	0.0509	0.0253	7.6bp (11.7bp)	CCGCCGATCGGC
5		1e-105	-241.8	0.0059	0.0004	10.4bp (6.2bp)	GCCTSAGGCA
6		1e-88	-204.2	0.0032	0.0001	8.5bp (2.8bp)	MARTCACGTGAC
7		1e-75	-173.7	0.0191	0.007	7.8bp (13.1bp)	NBCCACTTTT
8		1e-74	-172.2	0.0035	0.0002	10.7bp (7.5bp)	ATTAGTTAAT
9		1e-68	-157.8	0.0027	0.0001	6.7bp (0.4bp)	CAGATTTTAGTT
10		1e-61	-140.6	0.0728	0.048	11.0bp (11.8bp)	GATTGGTT
delprtT
3		1e-86	-200.2	0.0033	0.0001	6.6bp (5.7bp)	RTCACGTGATWT
4		1e-86	-199.7	0.0448	0.0221	8.1bp (12.4bp)	CGATYGGCSG
5		1e-72	-166.3	0.0053	0.0005	10.1bp (6.0bp)	TGCCTGAGGC
6		1e-55	-126.9	0.0606	0.0383	9.1bp (12.2bp)	TCTAGTTTCG
