# Supplementary material for: Profiling of chromatin accessibility identifies transcription factor binding sites across the genome of Aspergillus species
Source: BMC Biol. 2021 Sep 6;19:189. doi: 10.1186/s12915-021-01114-0 (PMC8419926; doi:10.1186/s12915-021-01114-0)
Supplement: Supplementary file 9 — Additional file 9: Supplementary Table S8. The physical position and gene function of DNA instances containing the TFBs mapped to the A. niger genome. [file 12915_2021_1114_MOESM9_ESM.xlsx]

## Sheet: CBS_motifs_instances
PeakID (cmd=annotatePeaks.pl CBS513_88WT_intergenic_wellington_footprints_peaks_unqiue_10bp.bed AN_CBS513_88_EN.fa -gid -gtf Aspergillus_niger_EN.gtf -m CBS_match_motif.motifs)	Chr	Start	End	Strand	Annotation	Distance to TSS	Nearest PromoterID	CBS513_88WT-Expression	Description	CpG%	GC%	TCACGTGAYT(cbsM1) (sequence,strand,conservation)	ATGCCTSAGGCA(cbsM8)	bHLH_G-box	bZIP_CpcA	bZIP_HacA	GATA_AreA	CCAAT_motif	C2H2_CreA	C2H2_PacC	Zn2Cys6_AmyR	Zn2Cys6_PrtT
24794	AM270997	1370668	1370718	+	promoter-TSS (An18g05980)	813	An18g05990	505.92	gi|134084644|emb|CAK43322.1|//unnamed protein product [Aspergillus niger]	0.02	0.333333	9(TCATGTGATT,+,0.00)
23805	AM270997	34428	34470	+	promoter-TSS (An18g00190)	-911	An18g00190	#N/A	#N/A	0.047619	0.488372	9(TCACGTGACT,+,0.00)		10(CACGTG,+,0.00),10(CACGTG,-,0.00)
2079	AM270980	2573508	2573561	+	promoter-TSS (An01g10900)	-891	An01g10900	9.31342	gi|134055624|emb|CAK37270.1|//unnamed protein product [Aspergillus niger]	0.037736	0.388889	9(AGTCACGTGA,-,0.00)		12(CACGTG,+,0.00),12(CACGTG,-,0.00)
22709	AM270995	1407940	1407984	+	promoter-TSS (An16g06410)	-103	An16g06400	957.858	gi|145252858|ref|XP_001397942.1|//genome maintenance protein MGM101 [Aspergillus niger CBS 513.88]	0.068182	0.444444	7(TCACGTGATT,+,0.00)		8(CACGTG,+,0.00),8(CACGTG,-,0.00)
13759	AM270988	166108	166142	+	promoter-TSS (An09g00800)	-756	An09g00800	69.3737	gi|134077938|emb|CAL00336.1|//unnamed protein product [Aspergillus niger]	0.088235	0.542857	5(TCACGTGACT,+,0.00)		6(CACGTG,+,0.00),6(CACGTG,-,0.00)
24338	AM270997	850357	850395	+	promoter-TSS (An18g03770)	-884	An18g03770	2682.49	gi|145255017|ref|XP_001398836.1|//TBP associated factor (Mot1) [Aspergillus niger CBS 513.88]	0.052632	0.487179	5(AATCACGTGA,-,0.00),7(TCACGTGACT,+,0.00)		8(CACGTG,+,0.00),8(CACGTG,-,0.00)
7493	AM270983	398091	398146	+	promoter-TSS (An04g01560)	-180	An04g01570	822.348	gi|145256812|ref|XP_001401524.1|//hypothetical protein ANI_1_338184 [Aspergillus niger CBS 513.88]	0.127273	0.625	4(TCACGTGACT,+,0.00)		5(CACGTG,+,0.00),5(CACGTG,-,0.00)
15234	AM270990	366594	366638	+	promoter-TSS (An11g01510)	-434	An11g01510	1342.31	gi|145243234|ref|XP_001394155.1|//sister chromatid separation protein (Src1) [Aspergillus niger CBS 513.88]	0.068182	0.511111	35(CATCACGTGA,-,0.00)		38(CACGTG,+,0.00),38(CACGTG,-,0.00)
8556	AM270983	1813732	1813777	+	promoter-TSS (An04g07330)	-150	An04g07330	1930.31	gi|145258557|ref|XP_001402094.1|//putative mitochondrial 54S ribosomal protein MNP1 [Aspergillus niger CBS 513.88]	0.133333	0.565217	32(CATCACGTGA,-,0.00),34(TCACGTGATG,+,0.00)		35(CACGTG,+,0.00),35(CACGTG,-,0.00)
32	AM270980	35275	35319	+	promoter-TSS (An01g00150)	-189	An01g00150	554.552	gi|145228317|ref|XP_001388467.1|//rRNA processing protein Bystin [Aspergillus niger CBS 513.88]	0.045455	0.355556	32(AATCACATGA,-,0.00)
24856	AM270997	1503744	1503788	+	promoter-TSS (An18g06650)	-364	An18g06650	948.973	gi|145255846|ref|XP_001399118.1|//heat shock protein [Aspergillus niger CBS 513.88]	0.113636	0.511111	30(AGTCACATGA,-,0.00)
19307	AM270993	230127	230171	+	promoter-TSS (An14g00810)	-243	An14g00820	1362.87	gi|134081379|emb|CAK41881.1|//unnamed protein product [Aspergillus niger]	0.090909	0.6	29(CATCACGTGA,-,0.00)		7(CACGTG,+,0.00),7(CACGTG,-,0.00),32(CACGTG,+,0.00),32(CACGTG,-,0.00)
20769	AM270994	465916	465958	+	promoter-TSS (An15g01710)	-127	An15g01710	10591.3	gi|145250393|ref|XP_001396710.1|//ATP synthase subunit d [Aspergillus niger CBS 513.88]	0.095238	0.604651	28(TCACGTGATG,+,0.00)		29(CACGTG,+,0.00),29(CACGTG,-,0.00)
17309	AM270991	784144	784188	+	promoter-TSS (An12g03030)	-682	An12g03030	1319.01	gi|134080095|emb|CAK41141.1|//hypothetical protein An12g03030 [Aspergillus niger]	0.068182	0.422222	28(AATCACGTGA,-,0.00)		31(CACGTG,+,0.00),31(CACGTG,-,0.00)
2611	AM270980	3190071	3190111	+	promoter-TSS (An01g13350)	-386	An01g13350	5388.92	gi|145230944|ref|XP_001389736.1|//heat shock protein hsp98 [Aspergillus niger CBS 513.88]	0	0.463415	27(TCATGTGACT,+,0.00)							11(GTGGGG,+,0.00)
3976	AM270981	1410605	1410646	+	promoter-TSS (An02g06040)	-93	An02g06040	1107.53	gi|145232599|ref|XP_001399740.1|//mitochondrial 54S ribosomal protein YmL23 [Aspergillus niger CBS 513.88]	0.073171	0.571429	26(CATCACGTGA,-,0.00)		29(CACGTG,+,0.00),29(CACGTG,-,0.00)					7(CCGGAG,+,0.00)
22035	AM270995	487120	487162	+	promoter-TSS (An16g02210)	-168	An16g02210	2811.4	gi|145252042|ref|XP_001397534.1|//proteasome regulatory particle subunit (RpnL) [Aspergillus niger CBS 513.88]	0.071429	0.488372	25(CGTCACGTGA,-,0.00),27(TCACGTGATG,+,0.00)		28(CACGTG,+,0.00),28(CACGTG,-,0.00)
147	AM270980	145123	145161	+	promoter-TSS (An01e00580)	-100	An01e00580	#N/A	#N/A	0.026316	0.435897	25(AGTCACATGA,-,0.00)
24374	AM270997	893368	893417	+	promoter-TSS (An18g03920)	-226	An18g03920	654.372	gi|134084437|emb|CAK97429.1|//unnamed protein product [Aspergillus niger]	0.102041	0.5	23(TCACGTGATT,+,0.00)		24(CACGTG,+,0.00),24(CACGTG,-,0.00)
13933	AM270988	534551	534595	+	promoter-TSS (An09g02460)	-127	An09g02470	464.104	gi|134078102|emb|CAK40184.1|//unnamed protein product [Aspergillus niger]	0.090909	0.533333	23(CATCACGTGA,-,0.00),25(TCACGTGATG,+,0.00)		26(CACGTG,+,0.00),26(CACGTG,-,0.00)
17701	AM270991	1467757	1467797	+	promoter-TSS (An12g05950)	-247	An12g05950	125.142	gi|134080381|emb|CAK46302.1|//unnamed protein product [Aspergillus niger]	0.1	0.560976	23(AGTCACGTGA,-,0.00)		26(CACGTG,+,0.00),26(CACGTG,-,0.00)			30(TGATAG,+,0.00)
15339	AM270990	511640	511684	+	promoter-TSS (An11g02050)	-926	An11g02050	1016.14	gi|134078881|emb|CAK40567.1|//unnamed protein product [Aspergillus niger]	0.045455	0.333333	23(AATCACGTGA,-,0.00)		26(CACGTG,+,0.00),26(CACGTG,-,0.00)
11556	AM270986	2192602	2192657	+	promoter-TSS (An07g09750)	-781	An07g09750	943.133	gi|145238804|ref|XP_001392049.1|//RNase H domain protein [Aspergillus niger CBS 513.88]	0.036364	0.517857	22(CATCACGTGA,-,0.00),24(TCACGTGACT,+,0.00)		25(CACGTG,+,0.00),25(CACGTG,-,0.00)
10056	AM270985	614645	614689	+	Intergenic	3747	An06g02430	36.9272	gi|134075527|emb|CAK39211.1|//unnamed protein product [Aspergillus niger]	0.068182	0.533333	22(AGTCACGTGA,-,0.00),24(TCACGTGATG,+,0.00)		25(CACGTG,+,0.00),25(CACGTG,-,0.00)
15516	AM270990	712021	712065	+	promoter-TSS (An11g02785)	-229	An11g02785	474.724	gi|145243512|ref|XP_001394280.1|//hypothetical protein ANI_1_396094 [Aspergillus niger CBS 513.88]	0.090909	0.577778	22(AATCACGTGA,-,0.00)		25(CACGTG,+,0.00),25(CACGTG,-,0.00)			39(CTATCT,-,0.00)	20(CCAAT,+,0.00)
6215	AM270982	545682	545726	+	promoter-TSS (An03g02810)	-153	An03g02810	688.295	gi|145235057|ref|XP_001390177.1|//hypothetical protein ANI_1_1200034 [Aspergillus niger CBS 513.88]	0	0.311111	22(AATCACATGA,-,0.00)
15707	AM270990	1028987	1029027	+	promoter-TSS (An11g04210)	-358	An11g04210	1291.15	gi|158512846|sp|A2QW83.1|PAN2_ASPNC//RecName: Full=PAB-dependent poly(A)-specific ribonuclease subunit pan2; AltName: Full=PAB1P-dependent poly(A)-nuclease; AltName: Full=PAN deadenylation complex catalytic subunit 2	0.1	0.512195	21(TCACGTGACT,+,0.00)		22(CACGTG,+,0.00),22(CACGTG,-,0.00)
19960	AM270993	1157311	1157349	+	promoter-TSS (An14g04860)	-103	An14g04860	393.988	gi|134081791|emb|CAK42047.1|//unnamed protein product [Aspergillus niger]	0.078947	0.512821	21(CGTCACGTGA,-,0.00)		24(CACGTG,+,0.00),24(CACGTG,-,0.00)
13662	AM270988	44271	44317	+	promoter-TSS (An09g00260)	-923	An09g00260	502.095	gi|134077887|emb|CAK40113.1|//alpha-galactosidase aglC-Aspergillus niger [truncated ORF], partial [Aspergillus niger]	0.086957	0.531915	21(AATCACGTGA,-,0.00),23(TCACGTGACT,+,0.00)		24(CACGTG,+,0.00),24(CACGTG,-,0.00)
14914	AM270989	152287	152328	+	promoter-TSS (An10g00620)	-89	An10g00620	7.83866	gi|134078628|emb|CAK40501.1|//unnamed protein product [Aspergillus niger]	0.02439	0.357143	20(CATCACGTGA,-,0.00)		23(CACGTG,+,0.00),23(CACGTG,-,0.00)
22775	AM270995	1521743	1521795	+	promoter-TSS (An16g06770)	-800	An16g06770	411.639	gi|145252932|ref|XP_001397979.1|//monocarboxylate transporter [Aspergillus niger CBS 513.88]	0.057692	0.471698	20(AGTCACGTGA,-,0.00),22(TCACGTGATG,+,0.00)		23(CACGTG,+,0.00),23(CACGTG,-,0.00)
16202	AM270990	1890973	1891005	+	promoter-TSS (An11g07920)	-195	An11g07920	355.061	gi|145244981|ref|XP_001394760.1|//mitochondrial 54S ribosomal protein YmL39 [Aspergillus niger CBS 513.88]	0.03125	0.515152	19(AGTCACATGA,-,0.00)		11(CACGTG,+,0.00),11(CACGTG,-,0.00)				6(CCAAT,+,0.00)
17787	AM270991	1634003	1634055	+	promoter-TSS (An12g06810)	-210	An12g06810	1581.54	gi|145246976|ref|XP_001395737.1|//hypothetical protein ANI_1_2026104 [Aspergillus niger CBS 513.88]	0.038462	0.415094	19(AATCACGTGA,-,0.00),21(TCACGTGATT,+,0.00)		22(CACGTG,+,0.00),22(CACGTG,-,0.00)
13967	AM270988	625333	625371	+	promoter-TSS (An09g02860)	-304	An09g02860	44.3091	gi|134078142|emb|CAK40223.1|//unnamed protein product [Aspergillus niger]	0.052632	0.461538	19(AATCACGTGA,-,0.00),21(TCACGTGATT,+,0.00)		22(CACGTG,+,0.00),22(CACGTG,-,0.00)
10518	AM270986	719028	719068	+	promoter-TSS (An07g03360)	-241	An07g03360	766.599	gi|145237544|ref|XP_001391419.1|//WW domain protein [Aspergillus niger CBS 513.88]	0.025	0.439024	19(AATCACATGA,-,0.00)						3(CCAAT,+,0.00)
9996	AM270985	522764	522802	+	promoter-TSS (An06g02080)	-165	An06g02080	83.3311	gi|134075490|emb|CAK48051.1|//unnamed protein product [Aspergillus niger]	0.026316	0.307692	18(AATCACGTGA,-,0.00),20(TCACGTGATT,+,0.00)		21(CACGTG,+,0.00),21(CACGTG,-,0.00)
9500	AM270984	577232	577272	+	Intergenic	-1359	An05g02540	7.38395	gi|145236348|ref|XP_001390822.1|//laccase-1 [Aspergillus niger CBS 513.88]	0.05	0.536585	17(TCACGTGATG,+,0.00)		18(CACGTG,+,0.00),18(CACGTG,-,0.00)
8243	AM270983	1489794	1489830	+	promoter-TSS (An04g05990)	-138	An04g05990	214.319	gi|134074567|emb|CAK38860.1|//unnamed protein product [Aspergillus niger]	0.027778	0.459459	17(TCACGTGACT,+,0.00)		18(CACGTG,+,0.00),18(CACGTG,-,0.00)
3010	AM270980	3614235	3614271	+	promoter-TSS (An01g15150)	-737	An01g15150	1.81536	gi|134056034|emb|CAK37468.1|//unnamed protein product [Aspergillus niger]	0.083333	0.513514	16(TCACGTGACT,+,0.00)		17(CACGTG,+,0.00),17(CACGTG,-,0.00)
6232	AM270982	568724	568762	+	promoter-TSS (An03g02900)	-225	An03g02900	100.496	gi|134057865|emb|CAK44589.1|//unnamed protein product, partial [Aspergillus niger]	0.026316	0.435897	16(AATCACGTGA,-,0.00),18(TCACGTGATG,+,0.00)		19(CACGTG,+,0.00),19(CACGTG,-,0.00)
13631	AM270987	2870929	2870971	+	promoter-TSS (An08g12120)	-47	An08g12120	9.75921	gi|134077846|emb|CAK40088.1|//unnamed protein product [Aspergillus niger]	0.119048	0.581395	14(TCACGTGATT,+,0.00)		15(CACGTG,+,0.00),15(CACGTG,-,0.00)
7413	AM270983	323939	323971	+	promoter-TSS (An04g01290)	-143	An04g01290	502.632	gi|134058402|emb|CAK38586.1|//unnamed protein product, partial [Aspergillus niger]	0.09375	0.454545	14(CATCACGTGA,-,0.00),16(TCACGTGATG,+,0.00)		17(CACGTG,+,0.00),17(CACGTG,-,0.00)			5(TTATCA,-,0.00)
16897	AM270991	169996	170038	+	promoter-TSS (An12g00690)	-351	An12g00690	1184.91	gi|145245798|ref|XP_001395157.1|//nuclear pore complex subunit Nup85 [Aspergillus niger CBS 513.88]	0.02381	0.395349	14(AGTCACGTGA,-,0.00)		17(CACGTG,+,0.00),17(CACGTG,-,0.00)			33(CTATCA,-,0.00)
18862	AM270992	524559	524606	+	promoter-TSS (An13g02150)	-277	An13g02140	109.876	gi|134081102|emb|CAK41613.1|//unnamed protein product [Aspergillus niger]	0.042553	0.583333	13(CGTCACGTGA,-,0.00),15(TCACGTGATG,+,0.00)		16(CACGTG,+,0.00),16(CACGTG,-,0.00)						3(GCCAGG,+,0.00)
3823	AM270981	1158395	1158427	+	promoter-TSS (An02g04870)	-220	An02g04870	364.695	gi|134056540|emb|CAK47664.1|//unnamed protein product [Aspergillus niger]	0.0625	0.424242	12(TCACGTGACT,+,0.00)		13(CACGTG,+,0.00),13(CACGTG,-,0.00)
16319	AM270990	2167567	2167611	+	promoter-TSS (An11g09160)	-415	An11g09160	124.327	gi|134079570|emb|CAK97046.1|//unnamed protein product [Aspergillus niger]	0.022727	0.4	11(TCACGTGATT,+,0.00)		12(CACGTG,+,0.00),12(CACGTG,-,0.00)			21(TGATAG,+,0.00)
5604	AM270981	3372795	3372827	+	promoter-TSS (An02g13970)	-126	An02g13960	2.62546	gi|134057473|emb|CAK48827.1|//unnamed protein product [Aspergillus niger]	0.03125	0.333333	11(AATCACGTGA,-,0.00)		14(CACGTG,+,0.00),14(CACGTG,-,0.00)
23890	AM270997	201242	201282	+	promoter-TSS (An18g01040)	-148	An18g01040	252.319	gi|134084148|emb|CAK47181.1|//unnamed protein product [Aspergillus niger]	0.075	0.512195	10(TCACGTGATT,+,0.00)		11(CACGTG,+,0.00),11(CACGTG,-,0.00)					30(CTCCGG,-,0.00)
10126	AM270986	90405	90449	+	promoter-TSS (An07g00490)	-567	An07g00490	#N/A	#N/A	0.068182	0.466667	10(CATCACGTGA,-,0.00),12(TCACGTGATG,+,0.00)		13(CACGTG,+,0.00),13(CACGTG,-,0.00)
24674	AM270997	1189237	1189277	+	promoter-TSS (An18g05180)	-311	An18g05190	675.952	gi|134084565|emb|CAK97441.1|//unnamed protein product [Aspergillus niger]	0	0.439024	10(AGTCACATGA,-,0.00)
21602	AM270994	1699235	1699280	+	promoter-TSS (An15g07150)	-232	An15g07150	672.134	gi|145251457|ref|XP_001397242.1|//DNA polymerase delta catalytic subunit [Aspergillus niger CBS 513.88]	0.177778	0.608696	0(TCACGTGATG,+,0.00)		1(CACGTG,+,0.00),1(CACGTG,-,0.00)
23141	AM270995	1975620	1975658	+	promoter-TSS (An16g08740)	-184	An16g08740	2638.96	gi|145253318|ref|XP_001398172.1|//NADH-ubiquinone oxidoreductase subunit [Aspergillus niger CBS 513.88]	0	0.435897	0(AGTCACATGA,-,0.00)							10(CTGGAG,+,0.00)
16565	AM270990	2448791	2448831	+	promoter-TSS (An11g10200)	-233	An11g10200	11343.2	gi|145245421|ref|XP_001394978.1|//cytochrome c oxidase subunit VIa [Aspergillus niger CBS 513.88]	0	0.463415		2(CTGCCTGAGGCA,+,0.00),3(TGCCTGAGGCAT,-,0.00)
19374	AM270993	298572	298614	+	promoter-TSS (An14g01070)	-595	An14g01070	4142.66	gi|145248796|ref|XP_001400737.1|//hypothetical protein ANI_1_182124 [Aspergillus niger CBS 513.88]	0.071429	0.581395		1(ATGCCTCAGGCG,+,0.00)
10551	AM270986	774741	774783	+	promoter-TSS (An07g03680)	-204	An07g03680	2941.01	gi|145237608|ref|XP_001391451.1|//bax Inhibitor family protein [Aspergillus niger CBS 513.88]	0.02381	0.418605		10(TGCCTAAGGCAC,-,0.00)	33(CAGGTG,+,0.00),33(CAGGTG,-,0.00)
11926	AM270987	350582	350630	+	promoter-TSS (An08g01590)	-121	An08g01590	2675.45	gi|145239263|ref|XP_001392278.1|//stomatin-like protein 2 [Aspergillus niger CBS 513.88]	0.0625	0.632653		9(ATGCCTGAGGCG,+,0.00)						25(CCGGAG,+,0.00)
12554	AM270987	1185787	1185831	+	promoter-TSS (An08g04910)	-238	An08g04910	2358.26	gi|145239925|ref|XP_001392609.1|//NADH-ubiquinone oxidoreductase subunit [Aspergillus niger CBS 513.88]	0.022727	0.533333		9(ATGCCTGAGGCA,+,0.00),10(TGCCTGAGGCAA,-,0.00)
17441	AM270991	1044267	1044311	+	promoter-TSS (An12g04170)	-251	An12g04170	2231.29	gi|145246484|ref|XP_001395491.1|//metallocarboxypeptidase [Aspergillus niger CBS 513.88]	0	0.555556		29(GTGCCTGAGGCA,+,0.00),30(TGCCTGAGGCAC,-,0.00)
17034	AM270991	313957	314001	+	Intergenic	-1048	An12g01100	2036.36	gi|145245889|ref|XP_001395199.1|//hypothetical protein ANI_1_1382104 [Aspergillus niger CBS 513.88]	0.068182	0.577778		0(TGCCTGAGGTAC,-,0.00)								20(CGGTCGGAGAGAGG,+,0.00)
8722	AM270983	2062675	2062715	+	promoter-TSS (An04g08490)	-114	An04g08480	2030.22	gi|134074820|emb|CAK38935.1|//unnamed protein product [Aspergillus niger]	0.025	0.512195		3(ATGCCTGAGGCA,+,0.00),4(TGCCTGAGGCAG,-,0.00)
15265	AM270990	431396	431441	+	promoter-TSS (An11g01770)	-325	An11g01770	1308.27	gi|134078852|emb|CAK45911.1|//unnamed protein product [Aspergillus niger]	0	0.434783		8(TTGCCTGAGGCA,+,0.00),9(TGCCTGAGGCAC,-,0.00)
15913	AM270990	1326593	1326633	+	promoter-TSS (An11g05450)	-140	An11g05450	981.171	gi|134079218|emb|CAL00392.1|//hypothetical protein An11g05450 [Aspergillus niger]	0.05	0.560976		10(GGCCTCAGGCAT,-,0.00)
2651	AM270980	3228931	3228969	+	promoter-TSS (An01g13530)	-94	An01g13530	772.335	gi|145230980|ref|XP_001389754.1|//GPI-anchor transamidase [Aspergillus niger CBS 513.88]	0.052632	0.589744		24(TGCCTCAGGAAT,-,0.00)						13(CTCCGC,-,0.00)
19240	AM270993	177919	177959	+	promoter-TSS (An14g00620)	-811	An14g00620	760.485	gi|145248704|ref|XP_001400691.1|//leucine aminopeptidase 1 [Aspergillus niger CBS 513.88]	0	0.536585		27(TGCCTCAGGTAC,-,0.00)
14003	AM270988	654333	654373	+	Intergenic	-2402	An09g02945	671.21	gi|134078152|emb|CAK40233.1|//hypothetical protein An09g02945 [Aspergillus niger]	0.075	0.585366		26(CGCCTCAGGCAC,-,0.00)						20(CTCCAG,-,0.00)
23983	AM270997	323849	323894	+	promoter-TSS (An18g01610)	-166	An18g01610	590.298	gi|145254421|ref|XP_001398621.1|//mediator of RNA polymerase II transcription subunit 17 [Aspergillus niger CBS 513.88]	0	0.434783		24(ATGCCTCAGGAA,+,0.00)
17387	AM270991	933400	933444	+	promoter-TSS (An12g03710)	-137	An12g03720	580.995	gi|770303335|gb|KJK61455.1|//Pseudouridine synthase PUS1/ PUS2 like [Aspergillus parasiticus SU-1]	0.045455	0.488889		28(ATACCTCAGGCA,+,0.00),29(TACCTCAGGCAT,-,0.00)						15(GCGGAG,+,0.00)
24569	AM270997	1036837	1036878	+	promoter-TSS (An18g04410)	-272	An18g04400	557.805	gi|134084490|emb|CAK43244.1|//unnamed protein product [Aspergillus niger]	0.02439	0.547619		3(CTGCCTCAGGCA,+,0.00),4(TGCCTCAGGCAC,-,0.00)					30(CCAAT,+,0.00)
13288	AM270987	2399207	2399252	+	promoter-TSS (An08g10110)	-725	An08g10110	501.277	gi|145240945|ref|XP_001393119.1|//fatty acid-binding protein [Aspergillus niger CBS 513.88]	0.088889	0.5		3(ATGCCTGAGGCG,+,0.00)
880	AM270980	1085621	1085665	+	promoter-TSS (An01g04590)	-372	An01g04590	479.042	gi|145229155|ref|XP_001388886.1|//hypothetical protein ANI_1_586014 [Aspergillus niger CBS 513.88]	0.022727	0.422222		31(CTGCCTCAGGCA,+,0.00),32(TGCCTCAGGCAT,-,0.00)
21880	AM270995	300871	300911	+	promoter-TSS (An16g01480)	-390	An16g01480	409.017	gi|145251896|ref|XP_001397461.1|//deoxyhypusine synthase [Aspergillus niger CBS 513.88]	0.05	0.634146		2(ATGCCTCAGGCG,+,0.00)
24022	AM270997	413929	413973	+	promoter-TSS (An18g02030)	-274	An18g02030	221.557	gi|145254558|ref|XP_001398662.1|//hypothetical protein ANI_1_242164 [Aspergillus niger CBS 513.88]	0	0.511111		1(GTGCCTGAGGCA,+,0.00),2(TGCCTGAGGCAG,-,0.00)
16564	AM270990	2448731	2448773	+	promoter-TSS (An11g10200)	-264	An11g10190	217.961	gi|134079677|emb|CAK97103.1|//unnamed protein product [Aspergillus niger]	0.02381	0.488372		27(ATACCTCAGGCA,+,0.00)
11784	AM270987	138854	138898	+	promoter-TSS (An08g00720)	-110	An08g00710	195.509	gi|134076692|emb|CAK45223.1|//unnamed protein product [Aspergillus niger]	0.022727	0.4		30(ATGCCTGAGGCT,+,0.00)				14(TTATCG,-,0.00),18(CGATAA,+,0.00)
8152	AM270983	1348717	1348761	+	promoter-TSS (An04g05490)	-201	An04g05500	192.675	gi|145258000|ref|XP_001401914.1|//AAA family ATPase [Aspergillus niger CBS 513.88]	0.090909	0.6		32(GTTCCTCAGGCA,+,0.00),33(TTCCTCAGGCAC,-,0.00)
10833	AM270986	1198887	1198919	+	promoter-TSS (An07g05600)	-190	An07g05600	175.08	gi|134076117|emb|CAK39475.1|//unnamed protein product [Aspergillus niger]	0.09375	0.515152		19(CGCCTCAGGAAT,-,0.00)
23865	AM270997	146678	146718	+	promoter-TSS (An18g00680)	-65	An18g00690	143.43	gi|134084116|emb|CAK43144.1|//unnamed protein product [Aspergillus niger]	0.025	0.439024		2(GTGCCTGAGGCA,+,0.00),3(TGCCTGAGGCAG,-,0.00)				13(AGATAA,+,0.00)
17828	AM270991	1709390	1709430	+	promoter-TSS (An12g07140)	-207	An12g07140	96.1284	gi|145247036|ref|XP_001395767.1|//C6 zinc finger domain protein [Aspergillus niger CBS 513.88]	0.025	0.560976		23(ATGCCTCAGGCA,+,0.00),24(TGCCTCAGGCAC,-,0.00)
6006	AM270982	247823	247865	+	promoter-TSS (An03g01300)	-276	An03g01300	77.8265	gi|134057705|emb|CAK38103.1|//unnamed protein product [Aspergillus niger]	0	0.372093		8(ATGCCTGAGGCA,+,0.00),9(TGCCTGAGGCAG,-,0.00)
16159	AM270990	1761402	1761446	+	promoter-TSS (An11g07290)	-196	An11g07300	70.7148	gi|134079395|emb|CAK40777.1|//unnamed protein product, partial [Aspergillus niger]	0.022727	0.466667		30(TGCCTGAGGAAT,-,0.00)
1165	AM270980	1410867	1410912	+	promoter-TSS (An01g05960)	-120	An01g05955	28.8375	gi|134055124|emb|CAK37070.1|//hypothetical protein An01g05955 [Aspergillus niger]	0.044444	0.5		32(TGCCTAAGGCAC,-,0.00)
4920	AM270981	2379436	2379466	+	Intergenic	-1012	An02g09570	10.1021	gi|134057018|emb|CAK37827.1|//hypothetical protein An02g09570 [Aspergillus niger]	0	0.483871		18(TTCCTAAGGCAT,-,0.00)
17683	AM270991	1421393	1421433	+	promoter-TSS (An12g05740)	-454	An12g05740	0.457919	gi|134080360|emb|CAK46282.1|//unnamed protein product [Aspergillus niger]	0	0.439024		3(ATGCCTGAGGCA,+,0.00),4(TGCCTGAGGCAT,-,0.00)
6639	AM270982	1057584	1057620	+	Intergenic	2096	An03g04820	31.4872	gi|145235429|ref|XP_001390363.1|//hypothetical protein ANI_1_1374034 [Aspergillus niger CBS 513.88]	0.027778	0.459459			9(CAGGTG,+,0.00),9(CAGGTG,-,0.00)
15723	AM270990	1061687	1061719	+	promoter-TSS (An11g04310)	-423	An11g04310	2188.78	gi|145243828|ref|XP_001394426.1|//class E vacuolar protein-sorting machinery protein hse1 [Aspergillus niger CBS 513.88]	0.125	0.606061			9(CAGGTG,+,0.00),9(CAGGTG,-,0.00)								21(CCGACGG,+,0.00),21(CCGACGG,-,0.00)
7682	AM270983	661505	661548	+	promoter-TSS (An04g02580)	-411	An04g02570	753.802	gi|145257139|ref|XP_001401625.1|//hypoxia induced family protein [Aspergillus niger CBS 513.88]	0	0.431818			9(CAGGTG,+,0.00),9(CAGGTG,-,0.00)					23(CTGGGG,+,0.00)
24398	AM270997	906164	906209	+	promoter-TSS (An18g03960)	-949	An18g03960	1783.73	gi|145255076|ref|XP_001398854.1|//hypothetical protein ANI_1_1322164 [Aspergillus niger CBS 513.88]	0	0.391304			9(CAGCTG,+,0.00),9(CAGCTG,-,0.00)
23171	AM270995	2025062	2025108	+	promoter-TSS (An16g08920)	-825	An16g08920	313.249	gi|134083755|emb|CAK47089.1|//unnamed protein product [Aspergillus niger]	0.043478	0.531915			9(CAGCTG,+,0.00),9(CAGCTG,-,0.00)
19829	AM270993	951656	951700	+	promoter-TSS (An14g03790)	-369	An14g03790	839.291	gi|145249330|ref|XP_001401004.1|//sec1 family superfamily [Aspergillus niger CBS 513.88]	0.113636	0.6			9(CAGCTG,+,0.00),9(CAGCTG,-,0.00)							22(CCGCCGACTAACCG,-,0.00)
11750	AM270987	97755	97800	+	promoter-TSS (An08g00550)	-202	An08g00560	596.999	gi|134076677|emb|CAK45208.1|//unnamed protein product [Aspergillus niger]	0	0.369565			9(CAGCTG,+,0.00),9(CAGCTG,-,0.00)			37(TGATAG,+,0.00)
10885	AM270986	1288489	1288527	+	promoter-TSS (An07g06020)	-164	An07g06010	675.947	gi|145238064|ref|XP_001391679.1|//HAD superfamily hydrolase [Aspergillus niger CBS 513.88]	0.078947	0.538462			9(CAGCTG,+,0.00),9(CAGCTG,-,0.00)					0(GCGGAG,+,0.00)
605	AM270980	733658	733702	+	promoter-TSS (An01g03090)	-713	An01g03090	1065.2	gi|134054835|emb|CAK43675.1|//unnamed protein product [Aspergillus niger]	0.022727	0.533333			9(CAGCTG,+,0.00),9(CAGCTG,-,0.00)
12157	AM270987	689006	689050	+	promoter-TSS (An08g02970)	-217	An08g02960	922.992	gi|134076924|emb|CAK45333.1|//unnamed protein product [Aspergillus niger]	0.022727	0.377778			9(CACGTG,+,0.00),9(CACGTG,-,0.00)				39(CCAAT,+,0.00)
19468	AM270993	451063	451107	+	promoter-TSS (An14g01750)	-104	An14g01750	54.5204	gi|134081474|emb|CAK46487.1|//unnamed protein product [Aspergillus niger]	0.068182	0.555556			9(CACGTG,+,0.00),9(CACGTG,-,0.00)
5350	AM270981	2951278	2951318	+	promoter-TSS (An02g12120)	-373	An02g12120	15046.7	gi|145233935|ref|XP_001400340.1|//60S ribosomal protein L33 [Aspergillus niger CBS 513.88]	0.05	0.609756			9(CACCTG,+,0.00),9(CACCTG,-,0.00)				16(CCAAT,+,0.00)	6(CCCCAC,-,0.00)	11(CCTGGC,-,0.00)
16823	AM270991	75746	75782	+	promoter-TSS (An12g00320)	-534	An12g00320	6016.65	gi|145245717|ref|XP_001395120.1|//adenine phosphoribosyltransferase [Aspergillus niger CBS 513.88]	0.027778	0.378378			9(CACCTG,+,0.00),9(CACCTG,-,0.00)
13392	AM270987	2520366	2520406	+	promoter-TSS (An08g10540)	-73	An08g10540	355.154	gi|134077687|emb|CAK45727.1|//unnamed protein product [Aspergillus niger]	0.05	0.487805			9(CACCTG,+,0.00),9(CACCTG,-,0.00)
6383	AM270982	755101	755143	+	promoter-TSS (An03g03580)	-151	An03g03580	305.681	gi|134057921|emb|CAK47798.1|//unnamed protein product [Aspergillus niger]	0.095238	0.511628			9(CACCTG,+,0.00),9(CACCTG,-,0.00)			31(CGATAA,+,0.00)		26(CTCCGC,-,0.00)
13896	AM270988	484803	484847	+	promoter-TSS (An09g02220)	-187	An09g02220	344.863	gi|134078076|emb|CAK40159.1|//unnamed protein product [Aspergillus niger]	0.045455	0.4			9(CACCTG,+,0.00),9(CACCTG,-,0.00)			28(TGATAG,+,0.00)
17527	AM270991	1205635	1205682	+	promoter-TSS (An12g04840)	-434	An12g04840	1686.54	gi|134080272|emb|CAK97175.1|//unnamed protein product [Aspergillus niger]	0.042553	0.5			8(CAGGTG,+,0.00),8(CAGGTG,-,0.00)				31(ATTGG,-,0.00)
9812	AM270985	372898	372940	+	Intergenic	-1242	An06g01500	941.927	gi|166990640|sp|A2QLJ9.1|ATG9_ASPNC//RecName: Full=Autophagy-related protein 9	0.02381	0.465116			8(CAGGTG,+,0.00),8(CAGGTG,-,0.00)				26(CCAAT,+,0.00)
24064	AM270997	451725	451765	+	promoter-TSS (An18g02210)	-166	An18g02220	373.578	gi|134084263|emb|CAK47294.1|//unnamed protein product [Aspergillus niger]	0.075	0.536585			8(CAGGTG,+,0.00),8(CAGGTG,-,0.00)
22500	AM270995	1075176	1075211	+	promoter-TSS (An16g04730)	-188	An16g04730	1101.86	gi|145252538|ref|XP_001397782.1|//hypothetical protein ANI_1_1742144 [Aspergillus niger CBS 513.88]	0.085714	0.5			8(CAGGTG,+,0.00),8(CAGGTG,-,0.00)
18895	AM270992	599588	599632	+	promoter-TSS (An13g02480)	-206	An13g02480	343.977	gi|145248273|ref|XP_001396385.1|//polyamine oxidase [Aspergillus niger CBS 513.88]	0.022727	0.4			8(CAGGTG,+,0.00),8(CAGGTG,-,0.00)
5734	AM270981	3499532	3499574	+	promoter-TSS (An02g14460)	-690	An02g14450	2965.2	gi|134057521|emb|CAK48875.1|//secretory pathway Ca2+-ATPase pmrA-Aspergillus niger [Aspergillus niger]	0.047619	0.488372			8(CAGGTG,+,0.00),8(CAGGTG,-,0.00)
4719	AM270981	2160290	2160336	+	promoter-TSS (An02g08740)	-291	An02g08730	116.651	gi|145233269|ref|XP_001400007.1|//crossover junction endonuclease mus81 [Aspergillus niger CBS 513.88]	0.065217	0.468085			8(CAGGTG,+,0.00),8(CAGGTG,-,0.00)
2522	AM270980	3058744	3058791	+	promoter-TSS (An01e12870)	-483	An01e12870	#N/A	#N/A	0.042553	0.4375			8(CAGGTG,+,0.00),8(CAGGTG,-,0.00)
6874	AM270982	1413931	1413967	+	Intergenic	-1815	An03g06310	8.62287	gi|145235715|ref|XP_001390506.1|//pectinesterase [Aspergillus niger CBS 513.88]	0.055556	0.486486			8(CAGGTG,+,0.00),8(CAGGTG,-,0.00)					1(CTCCGG,-,0.00)
18209	AM270991	2248765	2248812	+	Intergenic	-1478	An12g09570	33.0213	gi|134080749|emb|CAL00863.1|//hypothetical protein An12g09570 [Aspergillus niger]	0.148936	0.729167			8(CAGGTG,+,0.00),8(CAGGTG,-,0.00)							20(CCGGAAACCCGCCG,-,0.00),21(CGGAAACCCGCCGG,+,0.00)
23414	AM270996	217777	217811	+	promoter-TSS (An17g00910)	-344	An17g00910	42934.6	gi|145253615|ref|XP_001398320.1|//4-aminobutyrate aminotransferase [Aspergillus niger CBS 513.88]	0.117647	0.6			8(CAGCTG,+,0.00),8(CAGCTG,-,0.00)				29(CCAAT,+,0.00)
8939	AM270983	2362654	2362699	+	promoter-TSS (An04g09690)	-309	An04g09700	40.0924	gi|145259298|ref|XP_001402326.1|//endo-xylogalacturonan hydrolase A [Aspergillus niger CBS 513.88]	0.022222	0.478261			8(CAGCTG,+,0.00),8(CAGCTG,-,0.00)				28(CCAAT,+,0.00)
15660	AM270990	932407	932439	+	promoter-TSS (An11g03780)	-242	An11g03780	101.373	gi|134079057|emb|CAK48366.1|//unnamed protein product [Aspergillus niger]	0.09375	0.69697			8(CAGCTG,+,0.00),8(CAGCTG,-,0.00)				21(ATTGG,-,0.00)	5(CTCCAG,-,0.00)
15217	AM270990	334383	334427	+	promoter-TSS (An11g01300)	-315	An11g01300	392.685	gi|145243194|ref|XP_001394137.1|//ribosome assembly protein rrb1 [Aspergillus niger CBS 513.88]	0	0.555556			8(CAGCTG,+,0.00),8(CAGCTG,-,0.00)
17814	AM270991	1670174	1670218	+	promoter-TSS (An12g06970)	-462	An12g06970	157.34	gi|145247006|ref|XP_001395752.1|//DnaJ domain protein [Aspergillus niger CBS 513.88]	0.022727	0.422222			8(CAGCTG,+,0.00),8(CAGCTG,-,0.00)
20456	AM270994	96823	96865	+	promoter-TSS (An15g00360)	-161	An15g00360	1357.9	gi|134082088|emb|CAK42205.1|//unnamed protein product [Aspergillus niger]	0	0.44186			8(CAGCTG,+,0.00),8(CAGCTG,-,0.00)
20007	AM270993	1218470	1218512	+	promoter-TSS (An14g05160)	-126	An14g05170	843.235	gi|134081823|emb|CAK42078.1|//unnamed protein product [Aspergillus niger]	0.095238	0.581395			8(CAGCTG,+,0.00),8(CAGCTG,-,0.00)
19046	AM270992	860544	860588	+	promoter-TSS (An13g03860)	-468	An13g03860	5.80844	gi|145248537|ref|XP_001396517.1|//hypothetical protein ANI_1_860114 [Aspergillus niger CBS 513.88]	0.045455	0.466667			8(CAGCTG,+,0.00),8(CAGCTG,-,0.00)
17941	AM270991	1829479	1829523	+	promoter-TSS (An12g07600)	-629	An12g07600	3187.87	gi|145247120|ref|XP_001395809.1|//hypothetical protein ANI_1_910104 [Aspergillus niger CBS 513.88]	0.045455	0.488889			8(CAGCTG,+,0.00),8(CAGCTG,-,0.00)
15883	AM270990	1283379	1283419	+	promoter-TSS (An11g05260)	-604	An11g05260	737.856	gi|134079202|emb|CAL00376.1|//unnamed protein product, partial [Aspergillus niger]	0.1	0.560976			8(CAGCTG,+,0.00),8(CAGCTG,-,0.00)
15286	AM270990	463589	463633	+	promoter-TSS (An11g01900)	-299	An11g01900	5.33765	gi|134078865|emb|CAK45924.1|//hypothetical protein An11g01900 [Aspergillus niger]	0.045455	0.555556			8(CAGCTG,+,0.00),8(CAGCTG,-,0.00)					5(CTCCAG,-,0.00)
13627	AM270987	2870483	2870537	+	promoter-TSS (An08g12120)	-54	An08g12110	1566.79	gi|145241329|ref|XP_001393311.1|//hypothetical protein ANI_1_2610074 [Aspergillus niger CBS 513.88]	0.074074	0.454545			8(CAGCTG,+,0.00),8(CAGCTG,-,0.00)
13287	AM270987	2393833	2393875	+	promoter-TSS (An08g10080)	-281	An08g10080	232.631	gi|134077643|emb|CAK40055.1|//unnamed protein product [Aspergillus niger]	0	0.395349			8(CAGCTG,+,0.00),8(CAGCTG,-,0.00)						3(CCTGGC,-,0.00)
12756	AM270987	1537842	1537886	+	promoter-TSS (An08g06470)	-96	An08g06470	3.01576	gi|134077277|emb|CAK45617.1|//hypothetical protein An08g06470 [Aspergillus niger]	0.022727	0.422222			8(CAGCTG,+,0.00),8(CAGCTG,-,0.00)
11438	AM270986	2021613	2021643	+	promoter-TSS (An07g09020)	-211	An07g09010	217.809	gi|145238656|ref|XP_001391975.1|//F-box domain protein [Aspergillus niger CBS 513.88]	0.066667	0.677419			8(CAGCTG,+,0.00),8(CAGCTG,-,0.00)
9411	AM270984	455268	455312	+	promoter-TSS (An05g01960)	-635	An05g01960	15.7504	gi|145236236|ref|XP_001390766.1|//hypothetical protein ANI_1_548044 [Aspergillus niger CBS 513.88]	0	0.466667			8(CAGCTG,+,0.00),8(CAGCTG,-,0.00)
8919	AM270983	2330310	2330340	+	promoter-TSS (An04g09550)	-84	An04g09550	275.232	gi|134074933|emb|CAK47962.1|//unnamed protein product [Aspergillus niger]	0.066667	0.483871			8(CAGCTG,+,0.00),8(CAGCTG,-,0.00)
8746	AM270983	2098205	2098243	+	promoter-TSS (An04g08620)	-519	An04g08620	1296.59	gi|134074835|emb|CAK38949.1|//unnamed protein product [Aspergillus niger]	0.105263	0.666667			8(CAGCTG,+,0.00),8(CAGCTG,-,0.00)					22(CCGGGG,+,0.00)
6630	AM270982	1033461	1033505	+	promoter-TSS (An03g04750)	-60	An03g04740	77.7541	gi|134058037|emb|CAK38266.1|//unnamed protein product [Aspergillus niger]	0.045455	0.377778			8(CAGCTG,+,0.00),8(CAGCTG,-,0.00)
3637	AM270981	900927	900969	+	promoter-TSS (An02g03800)	-129	An02g03800	9.119	gi|134056427|emb|CAL00594.1|//hypothetical protein An02g03800 [Aspergillus niger]	0	0.55814			8(CAGCTG,+,0.00),8(CAGCTG,-,0.00)					5(CTCCAG,-,0.00)
2538	AM270980	3077047	3077089	+	promoter-TSS (An01g12960)	-222	An01g12960	2804.3	gi|134055821|emb|CAK37343.1|//unnamed protein product [Aspergillus niger]	0.02381	0.55814			8(CAGCTG,+,0.00),8(CAGCTG,-,0.00)					5(CCCCAG,-,0.00),24(GCGGAG,+,0.00)
11242	AM270986	1846035	1846071	+	Intergenic	1853	An07g08450	2.71709	gi|134076410|emb|CAK39639.1|//hypothetical protein An07g08450 [Aspergillus niger]	0.055556	0.459459			8(CAGCTG,+,0.00),8(CAGCTG,-,0.00)			18(TGATAG,+,0.00)
12809	AM270987	1569530	1569574	+	Intergenic	-2264	An08g06580	789.848	gi|145240253|ref|XP_001392773.1|//acetate regulatory DNA binding protein FacB [Aspergillus niger CBS 513.88]	0	0.288889			8(CAGCTG,+,0.00),8(CAGCTG,-,0.00)
7933	AM270983	1058055	1058099	+	promoter-TSS (An04g04240)	-369	An04g04240	632.83	gi|145257593|ref|XP_001401791.1|//phosphate transporter [Aspergillus niger CBS 513.88]	0.113636	0.711111			8(CACGTG,+,0.00),8(CACGTG,-,0.00)				23(ATTGG,-,0.00)	11(GTGGAG,+,0.00),37(CCCCAG,-,0.00)
24530	AM270997	1010227	1010271	+	promoter-TSS (An18g04310)	-182	An18g04310	5782.94	gi|145255198|ref|XP_001398890.1|//40S ribosomal protein S12 [Aspergillus niger CBS 513.88]	0.068182	0.444444			8(CACGTG,+,0.00),8(CACGTG,-,0.00)
5458	AM270981	3165927	3165962	+	promoter-TSS (An02g13180)	-292	An02g13180	120.409	gi|134057393|emb|CAK47731.1|//unnamed protein product [Aspergillus niger]	0.114286	0.583333			8(CACGTG,+,0.00),8(CACGTG,-,0.00)
14349	AM270988	1109323	1109367	+	promoter-TSS (An09g04980)	-420	An09g04980	156.391	gi|145242388|ref|XP_001393810.1|//hypothetical protein ANI_1_1434084 [Aspergillus niger CBS 513.88]	0.022727	0.488889			7(CAGGTG,+,0.00),7(CAGGTG,-,0.00),19(CAGCTG,+,0.00),19(CAGCTG,-,0.00)
22403	AM270995	956474	956526	+	promoter-TSS (An16g04170)	-245	An16g04170	3682.73	gi|145252430|ref|XP_001397728.1|//acetolactate synthase catalytic subunit [Aspergillus niger CBS 513.88]	0.096154	0.603774			7(CAGGTG,+,0.00),7(CAGGTG,-,0.00)				2(CCAAT,+,0.00)
6536	AM270982	928668	928712	+	promoter-TSS (An03g04260)	-225	An03g04260	1186.36	gi|134057988|emb|CAK47865.1|//unnamed protein product [Aspergillus niger]	0.090909	0.466667			7(CAGGTG,+,0.00),7(CAGGTG,-,0.00)
23183	AM270995	2030020	2030052	+	promoter-TSS (An16g08940)	-732	An16g08940	155.094	gi|134083757|emb|CAK47091.1|//unnamed protein product [Aspergillus niger]	0.09375	0.666667			7(CAGGTG,+,0.00),7(CAGGTG,-,0.00)
16533	AM270990	2411605	2411654	+	promoter-TSS (An11g10060)	45	An11g10060	2944.52	gi|134079664|emb|CAK97090.1|//unnamed protein product [Aspergillus niger]	0.061224	0.56			7(CAGGTG,+,0.00),7(CAGGTG,-,0.00)
13811	AM270988	247528	247570	+	promoter-TSS (An09g01190)	-219	An09g01190	3.58618	gi|145241582|ref|XP_001393437.1|//arabinan endo-1,5-alpha-L-arabinosidase C [Aspergillus niger CBS 513.88]	0.02381	0.44186			7(CAGGTG,+,0.00),7(CAGGTG,-,0.00)					14(CTCCGG,-,0.00)
2144	AM270980	2633595	2633637	+	promoter-TSS (An01g11170)	-252	An01g11160	797.287	gi|134055647|emb|CAK44021.1|//unnamed protein product [Aspergillus niger]	0	0.348837			7(CAGGTG,+,0.00),7(CAGGTG,-,0.00)
16622	AM270990	2557054	2557098	+	promoter-TSS (An11g10670)	-146	An11g10670	433.643	gi|134079726|emb|CAK40865.1|//unnamed protein product [Aspergillus niger]	0.045455	0.511111			7(CAGCTG,+,0.00),7(CAGCTG,-,0.00)
20962	AM270994	723350	723390	+	promoter-TSS (An15g02880)	-325	An15g02880	4411.98	gi|145250625|ref|XP_001396826.1|//hypothetical protein ANI_1_1332134 [Aspergillus niger CBS 513.88]	0.05	0.560976			7(CAGCTG,+,0.00),7(CAGCTG,-,0.00)
19558	AM270993	575433	575477	+	promoter-TSS (An14g02280)	-380	An14g02280	4158.48	gi|134081529|emb|CAK41965.1|//unnamed protein product [Aspergillus niger]	0.022727	0.377778			7(CAGCTG,+,0.00),7(CAGCTG,-,0.00)
3942	AM270981	1384021	1384065	+	promoter-TSS (An02g05900)	-154	An02g05900	2630.61	gi|134056644|emb|CAK44205.1|//unnamed protein product [Aspergillus niger]	0.090909	0.511111			7(CACGTG,+,0.00),7(CACGTG,-,0.00)			39(CTATCG,-,0.00)	17(CCAAT,+,0.00),34(ATTGG,-,0.00)
8814	AM270983	2184093	2184142	+	promoter-TSS (An04g09000)	-190	An04g09000	167.852	gi|145259066|ref|XP_001402257.1|//epoxide hydrolase [Aspergillus niger CBS 513.88]	0.081633	0.44			7(CACGTG,+,0.00),7(CACGTG,-,0.00)					16(CCGGGG,+,0.00)
11163	AM270986	1729949	1729987	+	promoter-TSS (An07g07930)	-475	An07g07930	1332.73	gi|145238442|ref|XP_001391868.1|//C6 transcription factor (Leu3) [Aspergillus niger CBS 513.88]	0.105263	0.461538			7(CACGTG,+,0.00),7(CACGTG,-,0.00)			0(CTATCA,-,0.00)
13389	AM270987	2516354	2516399	+	promoter-TSS (An08g10520)	-343	An08g10520	471.654	gi|134077685|emb|CAK45725.1|//unnamed protein product [Aspergillus niger]	0.044444	0.434783			7(CACGTG,+,0.00),7(CACGTG,-,0.00)
18943	AM270992	692847	692887	+	promoter-TSS (An13g03030)	-695	An13g03030	3564.11	gi|145248379|ref|XP_001396438.1|//hypothetical protein ANI_1_762114 [Aspergillus niger CBS 513.88]	0.025	0.439024			7(CACGTG,+,0.00),7(CACGTG,-,0.00)
20555	AM270994	186224	186260	+	promoter-TSS (An15g00640)	-290	An15g00640	558.633	gi|145250179|ref|XP_001396603.1|//ER-associated proteolytic system protein Der1 [Aspergillus niger CBS 513.88]	0.222222	0.675676			7(CACGTG,+,0.00),7(CACGTG,-,0.00)
18344	AM270991	2400123	2400178	+	promoter-TSS (An12g10320)	-806	An12g10320	552.553	gi|350636664|gb|EHA25023.1|//hypothetical protein ASPNIDRAFT_195095 [Aspergillus niger ATCC 1015]	0.072727	0.660714			6(CAGGTG,+,0.00),6(CAGGTG,-,0.00)				19(ATTGG,-,0.00)	45(GTGGAG,+,0.00)
361	AM270980	446290	446340	+	promoter-TSS (An01g01870)	-623	An01g01870	26.9252	gi|134054717|emb|CAK43558.1|//unnamed protein product [Aspergillus niger]	0.08	0.627451			6(CAGGTG,+,0.00),6(CAGGTG,-,0.00)
18796	AM270992	402484	402528	+	promoter-TSS (An13g01590)	-206	An13g01590	7.76786	gi|145248099|ref|XP_001396298.1|//cyanamide hydratase [Aspergillus niger CBS 513.88]	0.045455	0.488889			6(CAGCTG,+,0.00),6(CAGCTG,-,0.00)
5313	AM270981	2884914	2884954	+	promoter-TSS (An02g11800)	-261	An02g11800	2329.84	gi|134057245|emb|CAK37881.1|//unnamed protein product [Aspergillus niger]	0.125	0.585366			6(CACGTG,+,0.00),6(CACGTG,-,0.00)
19428	AM270993	407889	407933	+	promoter-TSS (An14g01550)	-536	An14g01550	115.366	gi|145248886|ref|XP_001400782.1|//acid phosphatase [Aspergillus niger CBS 513.88]	0.068182	0.666667			6(CACGTG,+,0.00),6(CACGTG,-,0.00)						1(CCTGGC,-,0.00)
9005	AM270983	2475698	2475732	+	promoter-TSS (An04g10160)	-504	An04g10160	#N/A	#N/A	0.058824	0.571429			6(CACGTG,+,0.00),6(CACGTG,-,0.00)
4197	AM270981	1673470	1673516	+	promoter-TSS (An02g07010)	-357	An02g07010	14305.5	gi|145232925|ref|XP_001399835.1|//ubiquitin-40S ribosomal protein S31 fusion protein [Aspergillus niger CBS 513.88]	0.086957	0.574468			6(CACGTG,+,0.00),6(CACGTG,-,0.00)
11154	AM270986	1716879	1716923	+	promoter-TSS (An07g07860)	-200	An07g07860	2787.78	gi|145238428|ref|XP_001391861.1|//26S proteasome regulatory subunit RPN11 [Aspergillus niger CBS 513.88]	0.045455	0.511111			6(CACCTG,+,0.00),6(CACCTG,-,0.00)
2175	AM270980	2689846	2689890	+	promoter-TSS (An01g11440)	-329	An01g11440	53.9309	gi|134055674|emb|CAK44048.1|//unnamed protein product [Aspergillus niger]	0	0.422222			6(CACCTG,+,0.00),6(CACCTG,-,0.00)
16738	AM270990	2711615	2711677	+	promoter-TSS (An11g11260)	-410	An11g11260	375.841	gi|134079789|emb|CAK40924.1|//unnamed protein product [Aspergillus niger]	0.048387	0.47619			57(CAGGTG,+,0.00),57(CAGGTG,-,0.00)
6324	AM270982	691927	691992	+	promoter-TSS (An03g03350)	-243	An03g03350	581.296	gi|134057899|emb|CAK47776.1|//unnamed protein product [Aspergillus niger]	0.046154	0.530303			56(CACCTG,+,0.00),56(CACCTG,-,0.00)					28(CCGGAG,+,0.00)
6325	AM270982	691927	691992	+	promoter-TSS (An03g03350)	-243	An03g03350	581.296	gi|134057899|emb|CAK47776.1|//unnamed protein product [Aspergillus niger]	0.046154	0.530303			56(CACCTG,+,0.00),56(CACCTG,-,0.00)					28(CCGGAG,+,0.00)
22963	AM270995	1725610	1725672	+	promoter-TSS (An16g07630)	-908	An16g07630	278.78	gi|145253098|ref|XP_001398062.1|//hypothetical protein ANI_1_1974144 [Aspergillus niger CBS 513.88]	0.096774	0.52381			54(CAGCTG,+,0.00),54(CAGCTG,-,0.00)			24(TTATCG,-,0.00)		6(GTGGAG,+,0.00)
1450	AM270980	1849107	1849139	+	Intergenic	-3359	An01g07870	10323.6	gi|145229807|ref|XP_001389212.1|//immunogenic protein [Aspergillus niger CBS 513.88]	0.0625	0.636364			5(CAGGTG,+,0.00),5(CAGGTG,-,0.00)				20(ATTGG,-,0.00)
9139	AM270984	95906	95951	+	promoter-TSS (An05g00410)	-185	An05g00410	13501.5	gi|145235934|ref|XP_001390615.1|//serine hydroxymethyltransferase [Aspergillus niger CBS 513.88]	0.088889	0.673913			5(CAGGTG,+,0.00),5(CAGGTG,-,0.00)							18(CGGGCAACTGGCGG,+,0.00)
8827	AM270983	2198434	2198472	+	promoter-TSS (An04g09065)	-71	An04g09065	1629.55	gi|134074884|emb|CAK38994.1|//unnamed protein product [Aspergillus niger]	0.105263	0.538462			5(CAGGTG,+,0.00),5(CAGGTG,-,0.00)
1176	AM270980	1432170	1432233	+	promoter-TSS (An01g06070)	-421	An01g06070	987.036	gi|134055136|emb|CAK37082.1|//unnamed protein product [Aspergillus niger]	0.047619	0.453125			5(CAGGTG,+,0.00),5(CAGGTG,-,0.00)
4846	AM270981	2287613	2287664	+	promoter-TSS (An02g09160)	-208	An02g09170	164.396	gi|134056978|emb|CAK44325.1|//unnamed protein product [Aspergillus niger]	0.098039	0.557692			5(CAGCTG,+,0.00),5(CAGCTG,-,0.00),44(CACGTG,+,0.00),44(CACGTG,-,0.00)
19218	AM270993	151934	151976	+	Intergenic	-1540	An14g00550	456.662	gi|145248690|ref|XP_001400684.1|//alanine racemase family protein [Aspergillus niger CBS 513.88]	0.047619	0.511628			5(CAGCTG,+,0.00),5(CAGCTG,-,0.00)
19644	AM270993	706035	706071	+	promoter-TSS (An14g02870)	-664	An14g02870	12.5379	gi|145249146|ref|XP_001400912.1|//aldehyde dehydrogenase [Aspergillus niger CBS 513.88]	0.083333	0.621622			5(CAGCTG,+,0.00),5(CAGCTG,-,0.00)
19573	AM270993	597008	597052	+	promoter-TSS (An14g02380)	-398	An14g02380	0.614635	gi|134081539|emb|CAK41975.1|//hypothetical protein An14g02380 [Aspergillus niger]	0.022727	0.422222			5(CAGCTG,+,0.00),5(CAGCTG,-,0.00)
13219	AM270987	2287269	2287311	+	promoter-TSS (An08g09610)	-980	An08g09610	1023.21	gi|145240849|ref|XP_001393071.1|//glycosyl hydrolase family 71 protein [Aspergillus niger CBS 513.88]	0	0.534884			5(CAGCTG,+,0.00),5(CAGCTG,-,0.00)					28(CTCCAC,-,0.00)
14604	AM270988	1473817	1473864	+	Intergenic	-1839	An09g06450	2439.66	gi|134078517|emb|CAK40438.1|//unnamed protein product, partial [Aspergillus niger]	0.042553	0.458333			5(CAGCTG,+,0.00),5(CAGCTG,-,0.00)
14421	AM270988	1172598	1172651	+	promoter-TSS (An09g05230)	-103	An09g05230	1415.15	gi|145242520|ref|XP_001393833.1|//pre-mRNA-processing protein 45 [Aspergillus niger CBS 513.88]	0.09434	0.62963			5(CACGTG,+,0.00),5(CACGTG,-,0.00)						41(GCCAAG,+,0.00)	13(CCGCCCGATTCCCG,-,0.00)
3910	AM270981	1287586	1287628	+	promoter-TSS (An02g05460)	-161	An02g05470	6629.98	gi|145232479|ref|XP_001399684.1|//NADH-ubiquinone oxidoreductase subunit [Aspergillus niger CBS 513.88]	0.095238	0.581395			5(CACGTG,+,0.00),5(CACGTG,-,0.00)
23400	AM270996	182795	182833	+	promoter-TSS (An17g00770)	-313	An17g00770	1937.05	gi|145253587|ref|XP_001398306.1|//DnaJ domain protein Psi [Aspergillus niger CBS 513.88]	0.026316	0.538462			5(CACCTG,+,0.00),5(CACCTG,-,0.00)					16(CTCCGC,-,0.00)	7(CCTGGC,-,0.00)	7(CCTGGCTTTCTCCG,-,0.00)
22499	AM270995	1067286	1067330	+	promoter-TSS (An16g04720)	-141	An16g04720	5896.3	gi|134083333|emb|CAK42900.1|//unnamed protein product [Aspergillus niger]	0.113636	0.6			5(CACCTG,+,0.00),5(CACCTG,-,0.00)
13878	AM270988	433298	433344	+	promoter-TSS (An09g02000)	-393	An09g02000	1.04962	gi|134078055|emb|CAK40138.1|//unnamed protein product [Aspergillus niger]	0.043478	0.595745			5(CACCTG,+,0.00),5(CACCTG,-,0.00)
13960	AM270988	611336	611391	+	promoter-TSS (An09g02800)	-91	An09g02800	4009.52	gi|134078136|emb|CAK40217.1|//unnamed protein product [Aspergillus niger]	0.090909	0.5			49(CACGTG,+,0.00),49(CACGTG,-,0.00)			20(TTATCT,-,0.00)		37(GCGGAG,+,0.00),43(GCGGAG,+,0.00)		27(CGGCGTTATTGCGG,+,0.00)
15495	AM270990	697520	697574	+	promoter-TSS (An11g02740)	-175	An11g02740	#N/A	#N/A	0.018519	0.490909			46(CAGCTG,+,0.00),46(CAGCTG,-,0.00)
2348	AM270980	2898156	2898210	+	promoter-TSS (An01g12290)	-171	An01g12300	2039.76	gi|145230744|ref|XP_001389636.1|//TGF beta receptor associated protein 1 [Aspergillus niger CBS 513.88]	0.018519	0.4			46(CACCTG,+,0.00),46(CACCTG,-,0.00)			7(TGATAA,+,0.00)		43(CTCCAC,-,0.00)
19700	AM270993	766352	766405	+	promoter-TSS (An14g03060)	-514	An14g03060	658.226	gi|134081609|emb|CAK46543.1|//unnamed protein product [Aspergillus niger]	0.018868	0.5			45(CAGCTG,+,0.00),45(CAGCTG,-,0.00)
21396	AM270994	1450573	1450622	+	promoter-TSS (An15g06210)	-330	An15g06210	850.845	gi|134082679|emb|CAK42573.1|//unnamed protein product [Aspergillus niger]	0.061224	0.62			44(CAGCTG,+,0.00),44(CAGCTG,-,0.00)					29(CCCCGC,-,0.00)
24225	AM270997	706134	706183	+	promoter-TSS (An18g03170)	-563	An18g03170	1827.95	gi|145254846|ref|XP_001398777.1|//cyclin dependent kinase (Pho85) [Aspergillus niger CBS 513.88]	0.061224	0.56			44(CACGTG,+,0.00),44(CACGTG,-,0.00)
10713	AM270986	1021809	1021861	+	promoter-TSS (An07g04760)	-208	An07g04760	3.25635	gi|134076036|emb|CAK39395.1|//hypothetical protein An07g04760 [Aspergillus niger]	0.019231	0.433962			43(CAGGTG,+,0.00),43(CAGGTG,-,0.00)
10100	AM270986	27391	27444	+	promoter-TSS (An07g00150)	-360	An07g00150	158.936	gi|134075573|emb|CAK39239.1|//unnamed protein product [Aspergillus niger]	0.113208	0.62963			43(CAGGTG,+,0.00),43(CAGGTG,-,0.00)						41(GCCAGG,+,0.00)	39(CGGCCAGGTGTCGG,+,0.00)
975	AM270980	1175926	1175977	+	promoter-TSS (An01g04920)	-435	An01g04920	7451	gi|145229219|ref|XP_001388918.1|//60S ribosomal protein L29 [Aspergillus niger CBS 513.88]	0.019608	0.384615			42(CACGTG,+,0.00),42(CACGTG,-,0.00)					19(CTGGGG,+,0.00)
252	AM270980	298693	298745	+	promoter-TSS (An01g01250)	-604	An01g01250	104.901	gi|317025912|ref|XP_003188547.1|//MFS drug transporter [Aspergillus niger CBS 513.88]	0.076923	0.528302			41(CACGTG,+,0.00),41(CACGTG,-,0.00)
8076	AM270983	1246283	1246332	+	promoter-TSS (An04g05080)	513	An04g05070	39.4573	gi|134074475|emb|CAK38769.1|//hypothetical protein An04g05070 [Aspergillus niger]	0.061224	0.46			41(CACCTG,+,0.00),41(CACCTG,-,0.00)
5175	AM270981	2754364	2754410	+	Intergenic	-1167	An02g11250	2.89446	gi|134057188|emb|CAK44455.1|//hypothetical protein An02g11250 [Aspergillus niger]	0.065217	0.531915			41(CACCTG,+,0.00),41(CACCTG,-,0.00)
10718	AM270986	1027904	1027950	+	promoter-TSS (An07g04770)	-393	An07g04780	3223.7	gi|134076038|emb|CAK39397.1|//unnamed protein product [Aspergillus niger]	0.108696	0.595745			40(CACGTG,+,0.00),40(CACGTG,-,0.00)					37(CTCCAC,-,0.00)
19979	AM270993	1195240	1195285	+	promoter-TSS (An14g05040)	-670	An14g05040	6.78069	gi|134081810|emb|CAK42065.1|//hypothetical protein An14g05040 [Aspergillus niger]	0.022222	0.391304			40(CACCTG,+,0.00),40(CACCTG,-,0.00)
5729	AM270981	3484462	3484515	+	promoter-TSS (An02g14390)	-183	An02g14400	753.43	gi|134057517|emb|CAK48871.1|//unnamed protein product [Aspergillus niger]	0.018868	0.537037			40(CACCTG,+,0.00),40(CACCTG,-,0.00)
3716	AM270981	976740	976788	+	promoter-TSS (An02g04060)	-782	An02g04060	945.583	gi|145232177|ref|XP_001399542.1|//hypothetical protein ANI_1_2454024 [Aspergillus niger CBS 513.88]	0	0.367347			4(CAGGTG,+,0.00),4(CAGGTG,-,0.00)
14620	AM270988	1481359	1481391	+	promoter-TSS (An09g06460)	-416	An09g06460	1317.71	gi|145242776|ref|XP_001393961.1|//hypothetical protein ANI_1_842084 [Aspergillus niger CBS 513.88]	0.125	0.575758			4(CAGCTG,+,0.00),4(CAGCTG,-,0.00)
22528	AM270995	1132222	1132258	+	promoter-TSS (An16g05010)	328	An16g05000	1.21759	gi|134083361|emb|CAK97354.1|//hypothetical protein An16g05000 [Aspergillus niger]	0.055556	0.540541			4(CAGCTG,+,0.00),4(CAGCTG,-,0.00)					7(CTGGAG,+,0.00)
14259	AM270988	1013266	1013310	+	promoter-TSS (An09g04570)	-855	An09g04570	18.1505	gi|134078317|emb|CAK40311.1|//hypothetical protein An09g04570 [Aspergillus niger]	0.090909	0.555556			4(CAGCTG,+,0.00),4(CAGCTG,-,0.00)
8505	AM270983	1752573	1752617	+	promoter-TSS (An04g07030)	-92	An04g07040	1453.75	gi|350632484|gb|EHA20852.1|//hypothetical protein ASPNIDRAFT_214212 [Aspergillus niger ATCC 1015]	0.045455	0.533333			4(CAGCTG,+,0.00),4(CAGCTG,-,0.00)					7(CTGGAG,+,0.00)
6303	AM270982	669962	670006	+	promoter-TSS (An03g03280)	-163	An03g03280	182.812	gi|134057891|emb|CAK38232.1|//unnamed protein product [Aspergillus niger]	0.022727	0.4			4(CAGCTG,+,0.00),4(CAGCTG,-,0.00)
3275	AM270981	432525	432570	+	promoter-TSS (An02g01880)	-235	An02g01880	216.55	gi|134056233|emb|CAK37490.1|//unnamed protein product [Aspergillus niger]	0.066667	0.608696			4(CACGTG,+,0.00),4(CACGTG,-,0.00)			12(CGATAA,+,0.00)
5686	AM270981	3447627	3447669	+	promoter-TSS (An02g14230)	-246	An02g14230	399.596	gi|134057500|emb|CAK48854.1|//unnamed protein product [Aspergillus niger]	0.095238	0.674419			4(CACGTG,+,0.00),4(CACGTG,-,0.00)					22(GCGGAG,+,0.00),30(CCCCGG,-,0.00)
12597	AM270987	1238425	1238469	+	promoter-TSS (An08g05150)	-62	An08g05150	365.732	gi|134077146|emb|CAK45487.1|//unnamed protein product [Aspergillus niger]	0.181818	0.688889			4(CACGTG,+,0.00),4(CACGTG,-,0.00)					22(CTCCGC,-,0.00)		13(CCGCGTTTTCTCCG,-,0.00)
2219	AM270980	2752294	2752338	+	promoter-TSS (An01g11700)	-285	An01g11700	7.45051	gi|134055698|emb|CAK44072.1|//unnamed protein product [Aspergillus niger]	0.068182	0.466667			4(CACGTG,+,0.00),4(CACGTG,-,0.00)
12897	AM270987	1718788	1718832	+	promoter-TSS (An08g07230)	-174	An08g07220	497.276	gi|145240381|ref|XP_001392837.1|//diphthine synthase [Aspergillus niger CBS 513.88]	0.068182	0.622222			4(CACCTG,+,0.00),4(CACCTG,-,0.00),21(CACGTG,+,0.00),21(CACGTG,-,0.00)					7(CTGGGG,+,0.00)
20163	AM270993	1428685	1428729	+	promoter-TSS (An14g06100)	-87	An14g06100	5.67241	gi|134081917|emb|CAK97183.1|//unnamed protein product [Aspergillus niger]	0	0.488889			4(CACCTG,+,0.00),4(CACCTG,-,0.00),10(CAGCTG,+,0.00),10(CAGCTG,-,0.00)
24279	AM270997	787078	787118	+	promoter-TSS (An18g03540)	-726	An18g03540	76.2212	gi|134084398|emb|CAK48737.1|//unnamed protein product [Aspergillus niger]	0.05	0.487805			4(CACCTG,+,0.00),4(CACCTG,-,0.00)
21588	AM270994	1681804	1681849	+	promoter-TSS (An15g07070)	-357	An15g07070	163.483	gi|145251441|ref|XP_001397234.1|//cyanate hydratase [Aspergillus niger CBS 513.88]	0.066667	0.5			4(CACCTG,+,0.00),4(CACCTG,-,0.00)			30(AGATAA,+,0.00)
9601	AM270985	118049	118094	+	promoter-TSS (An06g00500)	-507	An06g00500	3094.74	gi|134075331|emb|CAK44965.1|//hypothetical protein An06g00500 [Aspergillus niger]	0.066667	0.456522			4(CACCTG,+,0.00),4(CACCTG,-,0.00)
21686	AM270994	1835088	1835134	+	promoter-TSS (An15g07800)	-419	An15g07800	130.777	gi|145251575|ref|XP_001397301.1|//alpha-amylase [Aspergillus niger CBS 513.88]	0.065217	0.489362			39(CAGGTG,+,0.00),39(CAGGTG,-,0.00)						37(GCCAGG,+,0.00)
6050	AM270982	320358	320402	+	promoter-TSS (An03g01660)	-250	An03g01660	2575.87	gi|134057742|emb|CAK38139.1|//unnamed protein product [Aspergillus niger]	0.113636	0.666667			39(CAGGTG,+,0.00),39(CAGGTG,-,0.00)
22618	AM270995	1275301	1275345	+	promoter-TSS (An16g05710)	-255	An16g05710	62.4342	gi|145252732|ref|XP_001397879.1|//cytochrome P450 monooxygenase [Aspergillus niger CBS 513.88]	0.090909	0.577778			39(CAGCTG,+,0.00),39(CAGCTG,-,0.00)					10(GCGGAG,+,0.00)
9939	AM270985	471987	472033	+	promoter-TSS (An06g01890)	-342	An06g01890	1159.79	gi|145236725|ref|XP_001391010.1|//hit family protein 1 [Aspergillus niger CBS 513.88]	0.043478	0.319149			39(CAGCTG,+,0.00),39(CAGCTG,-,0.00)
22938	AM270995	1708468	1708515	+	Intergenic	-1879	An16g07550	#N/A	#N/A	0.12766	0.583333			39(CAGCTG,+,0.00),39(CAGCTG,-,0.00)
17856	AM270991	1765847	1765892	+	promoter-TSS (An12g07330)	-297	An12g07330	28.5498	gi|134080511|emb|CAK46359.1|//unnamed protein product [Aspergillus niger]	0.088889	0.543478			39(CACCTG,+,0.00),39(CACCTG,-,0.00)							10(CGGAAGTTGTTCGG,+,0.00)
11902	AM270987	329059	329103	+	promoter-TSS (An08g01500)	-203	An08g01500	673.655	gi|145239245|ref|XP_001392269.1|//hypothetical protein ANI_1_222074 [Aspergillus niger CBS 513.88]	0.022727	0.444444			39(CACCTG,+,0.00),39(CACCTG,-,0.00)
6842	AM270982	1376481	1376525	+	promoter-TSS (An03g06160)	-280	An03g06160	0.638439	gi|134058180|emb|CAK38373.1|//unnamed protein product [Aspergillus niger]	0	0.355556			39(CACCTG,+,0.00),39(CACCTG,-,0.00)
411	AM270980	498017	498061	+	promoter-TSS (An01g02080)	-805	An01g02080	180.929	gi|134054738|emb|CAK43578.1|//unnamed protein product [Aspergillus niger]	0.022727	0.333333			39(CACCTG,+,0.00),39(CACCTG,-,0.00)						0(CCTGGC,-,0.00)
11698	AM270987	35224	35268	+	promoter-TSS (An08g00230)	-271	An08g00230	#N/A	#N/A	0.045455	0.422222			38(CAGGTG,+,0.00),38(CAGGTG,-,0.00)				29(ATTGG,-,0.00)
23830	AM270997	71058	71102	+	promoter-TSS (An18g00380)	-164	An18g00380	140.195	gi|134084085|emb|CAK43114.1|//unnamed protein product [Aspergillus niger]	0.045455	0.377778			38(CAGGTG,+,0.00),38(CAGGTG,-,0.00)
16900	AM270991	176523	176569	+	Intergenic	1435	An12g00695	175.449	gi|134079867|emb|CAK40999.1|//hypothetical protein An12g00695 [Aspergillus niger]	0	0.510638			38(CAGCTG,+,0.00),38(CAGCTG,-,0.00)
15456	AM270990	665462	665506	+	promoter-TSS (An11g02650)	-213	An11g02650	2910.69	gi|145243480|ref|XP_001394266.1|//stromal membrane-associated protein [Aspergillus niger CBS 513.88]	0.068182	0.488889			38(CACGTG,+,0.00),38(CACGTG,-,0.00)
1262	AM270980	1566251	1566296	+	promoter-TSS (An01g06650)	-106	An01g06660	532.013	gi|134055198|emb|CAK43785.1|//unnamed protein product [Aspergillus niger]	0.066667	0.434783			38(CACGTG,+,0.00),38(CACGTG,-,0.00)					28(CCGGAG,+,0.00)		21(CGGAAATCCGGAGG,+,0.00)
10507	AM270986	681710	681761	+	promoter-TSS (An07g03210)	-271	An07g03210	1176.71	gi|145237514|ref|XP_001391404.1|//GTP-binding protein gtr1 [Aspergillus niger CBS 513.88]	0.058824	0.5			38(CACGTG,+,0.00),38(CACGTG,-,0.00)					9(CTCCGG,-,0.00),41(GTGGAG,+,0.00)
19933	AM270993	1110397	1110441	+	promoter-TSS (An14g04670)	-387	An14g04670	673.887	gi|134081773|emb|CAK42029.1|//unnamed protein product [Aspergillus niger]	0.022727	0.422222			38(CACGTG,+,0.00),38(CACGTG,-,0.00)
14126	AM270988	806454	806498	+	promoter-TSS (An09g03520)	-494	An09g03510	33.6609	gi|134078213|emb|CAK96794.1|//unnamed protein product [Aspergillus niger]	0.045455	0.4			38(CACCTG,+,0.00),38(CACCTG,-,0.00)			5(CTATCG,-,0.00)
12660	AM270987	1365008	1365055	+	promoter-TSS (An08g05740)	-224	An08g05740	9.26012	gi|134077205|emb|CAK45546.1|//hypothetical protein An08g05740 [Aspergillus niger]	0.021277	0.354167			38(CACCTG,+,0.00),38(CACCTG,-,0.00)						40(CCTGGC,-,0.00)
9203	AM270984	164204	164248	+	promoter-TSS (An05g00580)	679	An05g00590	#N/A	#N/A	0.022727	0.533333			37(CAGGTG,+,0.00),37(CAGGTG,-,0.00)				5(ATTGG,-,0.00)
12211	AM270987	782281	782327	+	promoter-TSS (An08g03390)	-240	An08g03390	184.644	gi|134076966|emb|CAK45375.1|//unnamed protein product [Aspergillus niger]	0.065217	0.489362			37(CAGGTG,+,0.00),37(CAGGTG,-,0.00)				25(ATTGG,-,0.00)
15294	AM270990	479938	479982	+	promoter-TSS (An11g01970)	-414	An11g01980	822.317	gi|134078874|emb|CAK40560.1|//unnamed protein product [Aspergillus niger]	0.045455	0.488889			37(CAGGTG,+,0.00),37(CAGGTG,-,0.00)
12729	AM270987	1500562	1500604	+	promoter-TSS (An08g06310)	-451	An08g06310	2.21512	gi|134077260|emb|CAK45601.1|//hypothetical protein An08g06310 [Aspergillus niger]	0.02381	0.511628			37(CAGGTG,+,0.00),37(CAGGTG,-,0.00)
9350	AM270984	370538	370580	+	promoter-TSS (An05g01580)	-243	An05g01580	0.194751	gi|134075182|emb|CAK96495.1|//unnamed protein product [Aspergillus niger]	0.047619	0.488372			37(CAGGTG,+,0.00),37(CAGGTG,-,0.00)						16(CTTGGC,-,0.00),24(GCCAGG,+,0.00)
259	AM270980	331406	331458	+	promoter-TSS (An01g01380)	-410	An01g01390	1811.94	gi|145228541|ref|XP_001388579.1|//chromatin remodeling complex subunit (Arp9) [Aspergillus niger CBS 513.88]	0.057692	0.45283			37(CAGGTG,+,0.00),37(CAGGTG,-,0.00)
20731	AM270994	384647	384691	+	promoter-TSS (An15g01390)	-221	An15g01390	253.548	gi|145250331|ref|XP_001396679.1|//killer toxin sensitivity protein (Iki1) [Aspergillus niger CBS 513.88]	0.022727	0.333333			37(CAGGTG,+,0.00),37(CAGGTG,-,0.00)
1977	AM270980	2394708	2394752	+	promoter-TSS (An01g10060)	-96	An01g10060	665.178	gi|145230233|ref|XP_001389425.1|//Zn(II)2Cys6 transcription factor [Aspergillus niger CBS 513.88]	0.045455	0.555556			37(CAGGTG,+,0.00),37(CAGGTG,-,0.00)
55	AM270980	54661	54713	+	promoter-TSS (An01e00230)	-369	An01e00230	#N/A	#N/A	0.019231	0.396226			37(CAGCTG,+,0.00),37(CAGCTG,-,0.00)
16207	AM270990	1898951	1898993	+	promoter-TSS (An11g07950)	-195	An11g07950	36.0762	gi|145244987|ref|XP_001394763.1|//NAD-binding Rossmann fold oxidoreductase family protein [Aspergillus niger CBS 513.88]	0.02381	0.511628			37(CAGCTG,+,0.00),37(CAGCTG,-,0.00)
10596	AM270986	842548	842592	+	promoter-TSS (An07g03960)	-188	An07g03970	13.4175	gi|145237664|ref|XP_001391479.1|//amino acid transporter [Aspergillus niger CBS 513.88]	0.045455	0.488889			37(CAGCTG,+,0.00),37(CAGCTG,-,0.00)			4(AGATAA,+,0.00),26(TTATCA,-,0.00)
7216	AM270983	127707	127749	+	promoter-TSS (An04g00600)	-877	An04g00600	838.016	gi|134058327|emb|CAK38516.1|//unnamed protein product [Aspergillus niger]	0	0.418605			37(CAGCTG,+,0.00),37(CAGCTG,-,0.00)					24(CTGGGG,+,0.00)
2386	AM270980	2931347	2931399	+	promoter-TSS (An01g12410)	-596	An01g12410	131.26	gi|145230768|ref|XP_001389648.1|//C6 transcription factor [Aspergillus niger CBS 513.88]	0.019231	0.433962			37(CAGCTG,+,0.00),37(CAGCTG,-,0.00)
23240	AM270995	2085380	2085424	+	promoter-TSS (An16g09140)	-251	An16g09140	843.278	gi|148886829|sp|A2R919.1|CFT1_ASPNC//RecName: Full=Protein cft1; AltName: Full=Cleavage factor two protein 1	0.068182	0.533333			37(CACGTG,+,0.00),37(CACGTG,-,0.00)				5(ATTGG,-,0.00)
17565	AM270991	1239187	1239231	+	promoter-TSS (An12g04970)	-283	An12g04970	677.179	gi|134080288|emb|CAK46210.1|//unnamed protein product [Aspergillus niger]	0.045455	0.488889			37(CACGTG,+,0.00),37(CACGTG,-,0.00)				29(CCAAT,+,0.00)
6413	AM270982	778109	778153	+	promoter-TSS (An03g03650)	-410	An03g03650	625.34	gi|134057927|emb|CAK47804.1|//unnamed protein product [Aspergillus niger]	0.068182	0.622222			37(CACGTG,+,0.00),37(CACGTG,-,0.00)				28(ATTGG,-,0.00)	11(CCCCGC,-,0.00)
24042	AM270997	435860	435902	+	promoter-TSS (An18g02140)	-319	An18g02140	5547.67	gi|145254588|ref|XP_001398673.1|//Ran-specific GTPase-activating protein 1 [Aspergillus niger CBS 513.88]	0.02381	0.372093			37(CACGTG,+,0.00),37(CACGTG,-,0.00)
24676	AM270997	1193148	1193192	+	promoter-TSS (An18g05220)	-105	An18g05220	851.909	gi|134084568|emb|CAK97444.1|//unnamed protein product [Aspergillus niger]	0.090909	0.622222			37(CACGTG,+,0.00),37(CACGTG,-,0.00)
14749	AM270988	1593189	1593231	+	Intergenic	-1403	An09g06890	21.3426	gi|134078561|emb|CAK40482.1|//unnamed protein product, partial [Aspergillus niger]	0	0.44186			37(CACCTG,+,0.00),37(CACCTG,-,0.00)				8(ATTGG,-,0.00)
23912	AM270997	233262	233304	+	promoter-TSS (An18g01200)	-211	An18g01200	518.148	gi|134084162|emb|CAK47195.1|//unnamed protein product [Aspergillus niger]	0.047619	0.534884			37(CACCTG,+,0.00),37(CACCTG,-,0.00)			18(CGATAA,+,0.00)
21875	AM270995	300273	300317	+	promoter-TSS (An16g01470)	-890	An16g01470	3710.59	gi|134083001|emb|CAK42764.1|//unnamed protein product [Aspergillus niger]	0.090909	0.511111			37(CACCTG,+,0.00),37(CACCTG,-,0.00)					32(CTCCGC,-,0.00)
18956	AM270992	710424	710486	+	promoter-TSS (An13g03070)	-79	An13g03070	5.04777	gi|134081194|emb|CAK41703.1|//hypothetical protein An13g03070 [Aspergillus niger]	0.016129	0.460317			37(CACCTG,+,0.00),37(CACCTG,-,0.00)
16072	AM270990	1632950	1632994	+	promoter-TSS (An11g06640)	-484	An11g06640	14.5001	gi|134079332|emb|CAK96961.1|//unnamed protein product [Aspergillus niger]	0.068182	0.488889			37(CACCTG,+,0.00),37(CACCTG,-,0.00)
8264	AM270983	1516725	1516769	+	promoter-TSS (An04g06110)	-161	An04g06110	28.8822	gi|134074579|emb|CAK38872.1|//hypothetical protein An04g06110 [Aspergillus niger]	0	0.422222			37(CACCTG,+,0.00),37(CACCTG,-,0.00)
2920	AM270980	3471091	3471135	+	promoter-TSS (An01g14520)	-632	An01g14520	950.983	gi|134055971|emb|CAK44150.1|//unnamed protein product [Aspergillus niger]	0	0.533333			37(CACCTG,+,0.00),37(CACCTG,-,0.00)			33(CTATCA,-,0.00)			28(CCTGGC,-,0.00)
4083	AM270981	1577285	1577327	+	Intergenic	-1670	An02g06680	976.564	gi|145232863|ref|XP_001399804.1|//peroxisomal membrane protein receptor Pex19 [Aspergillus niger CBS 513.88]	0.071429	0.55814			36(CAGGTG,+,0.00),36(CAGGTG,-,0.00)
4588	AM270981	2035681	2035725	+	Intergenic	-2401	An02g08380	568.951	gi|134056897|emb|CAK37800.1|//unnamed protein product [Aspergillus niger]	0.090909	0.533333			36(CAGGTG,+,0.00),36(CAGGTG,-,0.00)
22971	AM270995	1731981	1732025	+	promoter-TSS (An16g07660)	-165	An16g07660	294.558	gi|145253104|ref|XP_001398065.1|//MFS transporter [Aspergillus niger CBS 513.88]	0.068182	0.533333			36(CAGCTG,+,0.00),36(CAGCTG,-,0.00)					33(CCCCAG,-,0.00)
18611	AM270992	157528	157572	+	promoter-TSS (An13g00670)	-226	An13g00680	1399.24	gi|145247919|ref|XP_001396208.1|//integral peroxisomal membrane protein [Aspergillus niger CBS 513.88]	0.045455	0.488889			36(CAGCTG,+,0.00),36(CAGCTG,-,0.00)
18316	AM270991	2363322	2363367	+	promoter-TSS (An12g10160)	-200	An12g10160	574.497	gi|145247628|ref|XP_001396063.1|//hypothetical protein ANI_1_2306104 [Aspergillus niger CBS 513.88]	0.044444	0.456522			36(CAGCTG,+,0.00),36(CAGCTG,-,0.00)
14096	AM270988	781047	781091	+	promoter-TSS (An09g03400)	-576	An09g03400	7.3467	gi|134078201|emb|CAK40280.1|//hypothetical protein An09g03400 [Aspergillus niger]	0.090909	0.488889			36(CAGCTG,+,0.00),36(CAGCTG,-,0.00)					5(CCGGAG,+,0.00)
7942	AM270983	1062733	1062777	+	promoter-TSS (An04g04270)	-151	An04g04270	855.12	gi|145257600|ref|XP_001401793.1|//flavin-containing monooxygenase [Aspergillus niger CBS 513.88]	0.045455	0.577778			36(CAGCTG,+,0.00),36(CAGCTG,-,0.00)
3273	AM270981	432346	432390	+	promoter-TSS (An02g01880)	-414	An02g01880	216.55	gi|134056233|emb|CAK37490.1|//unnamed protein product [Aspergillus niger]	0.022727	0.488889			36(CAGCTG,+,0.00),36(CAGCTG,-,0.00)
2049	AM270980	2520777	2520821	+	promoter-TSS (An01g10660)	134	An01e10670	#N/A	#N/A	0.022727	0.355556			36(CAGCTG,+,0.00),36(CAGCTG,-,0.00)
4141	AM270981	1637105	1637154	+	Intergenic	-1501	An02g06910	4647.07	gi|145232905|ref|XP_001399825.1|//zinc metalloproteinase [Aspergillus niger CBS 513.88]	0.061224	0.52			36(CAGCTG,+,0.00),36(CAGCTG,-,0.00)
4295	AM270981	1769880	1769924	+	Intergenic	-1010	An02g07410	255.632	gi|134056797|emb|CAK37705.1|//hypothetical protein An02g07410 [Aspergillus niger]	0.022727	0.444444			36(CAGCTG,+,0.00),36(CAGCTG,-,0.00)
21872	AM270995	275023	275065	+	promoter-TSS (An16g01410)	-64	An16g01410	57.3574	gi|134082995|emb|CAK42758.1|//unnamed protein product [Aspergillus niger]	0.119048	0.511628			36(CACGTG,+,0.00),36(CACGTG,-,0.00)			28(AGATAA,+,0.00)		24(GCGGAG,+,0.00)
2680	AM270980	3253980	3254029	+	promoter-TSS (An01g13640)	-716	An01g13640	1773	gi|145231002|ref|XP_001389765.1|//C6 transcription factor [Aspergillus niger CBS 513.88]	0.040816	0.52			36(CACCTG,+,0.00),36(CACCTG,-,0.00)
18572	AM270992	116277	116321	+	promoter-TSS (An13g00460)	-186	An13g00470	35.9074	gi|134080932|emb|CAK41448.1|//hypothetical protein An13g00470 [Aspergillus niger]	0.022727	0.533333			36(CACCTG,+,0.00),36(CACCTG,-,0.00)
16442	AM270990	2288823	2288867	+	promoter-TSS (An11g09590)	-587	An11g09590	898.02	gi|145245299|ref|XP_001394917.1|//Zn(II)2Cys6 transcription factor [Aspergillus niger CBS 513.88]	0.045455	0.488889			36(CACCTG,+,0.00),36(CACCTG,-,0.00)
16301	AM270990	2147206	2147250	+	promoter-TSS (An11g09050)	-232	An11g09050	71.3767	gi|134079561|emb|CAK97037.1|//unnamed protein product [Aspergillus niger]	0.022727	0.444444			36(CACCTG,+,0.00),36(CACCTG,-,0.00)
20097	AM270993	1327772	1327814	+	Intergenic	-1190	An14g05690	1.07301	gi|134081875|emb|CAK42130.1|//unnamed protein product [Aspergillus niger]	0.02381	0.44186			36(CACCTG,+,0.00),36(CACCTG,-,0.00)
14177	AM270988	903938	903978	+	promoter-TSS (An09g04000)	-621	An09g04000	675.975	gi|134078261|emb|CAK96842.1|//unnamed protein product [Aspergillus niger]	0.05	0.512195			35(CAGGTG,+,0.00),35(CAGGTG,-,0.00)			25(TTATCA,-,0.00)
8455	AM270983	1723557	1723597	+	Intergenic	-5735	An04g06950	2789.12	gi|134074662|emb|CAK44695.1|//unnamed protein product [Aspergillus niger]	0	0.414634			35(CAGGTG,+,0.00),35(CAGGTG,-,0.00)
3154	AM270981	278479	278519	+	promoter-TSS (An02g01290)	-621	An02g01290	2462.47	gi|145231585|ref|XP_001399269.1|//protein kinase [Aspergillus niger CBS 513.88]	0.1	0.585366			35(CAGCTG,+,0.00),35(CAGCTG,-,0.00)					28(GCGGGG,+,0.00)
1233	AM270980	1512213	1512253	+	promoter-TSS (An01g06390)	-273	An01g06380	333.764	gi|134055171|emb|CAK43758.1|//unnamed protein product [Aspergillus niger]	0.15	0.731707			35(CAGCTG,+,0.00),35(CAGCTG,-,0.00)					12(CCGGAG,+,0.00)
14250	AM270988	1004399	1004445	+	promoter-TSS (An09g04510)	-223	An09g04520	371.755	gi|145242240|ref|XP_001393765.1|//nicotinamide N-methyltransferase [Aspergillus niger CBS 513.88]	0.130435	0.574468			35(CACGTG,+,0.00),35(CACGTG,-,0.00)							13(CGGCGATGCCTCGG,+,0.00)
20312	AM270993	1651454	1651496	+	promoter-TSS (An14g07030)	-96	An14g07040	89.9159	gi|145249976|ref|XP_001401327.1|//Zn(II)2Cys6 transcription factor [Aspergillus niger CBS 513.88]	0.047619	0.465116			35(CACGTG,+,0.00),35(CACGTG,-,0.00)
24238	AM270997	727727	727769	+	promoter-TSS (An18g03260)	-330	An18g03260	0.193166	gi|134084371|emb|CAK48710.1|//hypothetical protein An18g03260 [Aspergillus niger]	0.071429	0.465116			35(CACCTG,+,0.00),35(CACCTG,-,0.00)
18251	AM270991	2282825	2282869	+	promoter-TSS (An12e09730)	-193	An12g09750	69.6897	gi|145247554|ref|XP_001396026.1|//phytanoyl-CoA dioxygenase [Aspergillus niger CBS 513.88]	0.045455	0.533333			35(CACCTG,+,0.00),35(CACCTG,-,0.00)
16412	AM270990	2257924	2257968	+	Intergenic	-1618	An11g09490	16.5344	gi|134079605|emb|CAK40822.1|//unnamed protein product [Aspergillus niger]	0.022727	0.533333			35(CACCTG,+,0.00),35(CACCTG,-,0.00)					38(CTGGGG,+,0.00)
3685	AM270981	949413	949457	+	Intergenic	-1231	An02g03980	145.007	gi|134056445|emb|CAL00612.1|//unnamed protein product [Aspergillus niger]	0.022727	0.533333			35(CACCTG,+,0.00),35(CACCTG,-,0.00)
4161	AM270981	1648063	1648107	+	Intergenic	2602	An02g06930	0.490309	gi|134056748|emb|CAK44237.1|//hypothetical protein An02g06930 [Aspergillus niger]	0	0.488889			34(CAGGTG,+,0.00),34(CAGGTG,-,0.00)
1811	AM270980	2164732	2164772	+	Intergenic	-1436	An01g09050	948.18	gi|145230035|ref|XP_001389326.1|//hypothetical protein ANI_1_1226014 [Aspergillus niger CBS 513.88]	0	0.365854			34(CAGGTG,+,0.00),34(CAGGTG,-,0.00)
18293	AM270991	2334710	2334754	+	promoter-TSS (An12g09990)	-743	An12g09990	446.264	gi|134080788|emb|CAL00902.1|//unnamed protein product [Aspergillus niger]	0.045455	0.555556			34(CAGGTG,+,0.00),34(CAGGTG,-,0.00)
15775	AM270990	1127318	1127362	+	promoter-TSS (An11g04540)	-101	An11g04540	462.017	gi|134079129|emb|CAK45941.1|//unnamed protein product [Aspergillus niger]	0	0.377778			34(CAGCTG,+,0.00),34(CAGCTG,-,0.00)
2234	AM270980	2781376	2781418	+	promoter-TSS (An01g11820)	-204	An01g11810	1042.48	gi|145230654|ref|XP_001389591.1|//serine/threonine-protein phosphatase ppe1 [Aspergillus niger CBS 513.88]	0.071429	0.581395			34(CACGTG,+,0.00),34(CACGTG,-,0.00)				16(CCAAT,+,0.00)
8153	AM270983	1348791	1348833	+	promoter-TSS (An04g05490)	-128	An04g05500	192.675	gi|145258000|ref|XP_001401914.1|//AAA family ATPase [Aspergillus niger CBS 513.88]	0.190476	0.604651			34(CACCTG,+,0.00),34(CACCTG,-,0.00)			8(TTATCG,-,0.00)
13898	AM270988	485091	485135	+	promoter-TSS (An09g02220)	-475	An09g02220	344.863	gi|134078076|emb|CAK40159.1|//unnamed protein product [Aspergillus niger]	0.022727	0.466667			33(CAGGTG,+,0.00),33(CAGGTG,-,0.00)
11671	AM270987	6125	6166	+	promoter-TSS (An08g00030)	638	An08g00050	8.74041	gi|134076627|emb|CAK39764.1|//hypothetical protein An08g00050 [Aspergillus niger]	0.073171	0.52381			33(CAGGTG,+,0.00),33(CAGGTG,-,0.00)
20479	AM270994	122322	122360	+	Intergenic	-1514	An15g00440	5585.9	gi|145250139|ref|XP_001396583.1|//serine-rich protein [Aspergillus niger CBS 513.88]	0.026316	0.435897			33(CAGGTG,+,0.00),33(CAGGTG,-,0.00)
20669	AM270994	302624	302668	+	Intergenic	-2318	An15g01120	246.37	gi|134082169|emb|CAK42281.1|//hypothetical protein An15g01120 [Aspergillus niger]	0.068182	0.555556			33(CAGGTG,+,0.00),33(CAGGTG,-,0.00)
20554	AM270994	186147	186187	+	promoter-TSS (An15g00640)	-215	An15g00640	558.633	gi|145250179|ref|XP_001396603.1|//ER-associated proteolytic system protein Der1 [Aspergillus niger CBS 513.88]	0.1	0.609756			33(CAGCTG,+,0.00),33(CAGCTG,-,0.00)					30(CTCCAG,-,0.00)
526	AM270980	620301	620339	+	promoter-TSS (An01g02620)	-74	An01g02610	605.336	gi|134054789|emb|CAK43629.1|//unnamed protein product [Aspergillus niger]	0	0.435897			33(CAGCTG,+,0.00),33(CAGCTG,-,0.00)
1212	AM270980	1489701	1489743	+	Intergenic	-1667	An01g06290	746.023	gi|134055159|emb|CAK37104.1|//unnamed protein product [Aspergillus niger]	0.02381	0.465116			33(CAGCTG,+,0.00),33(CAGCTG,-,0.00)					36(CTGGAG,+,0.00)
9325	AM270984	334425	334463	+	promoter-TSS (An05g01320)	-165	An05g01310	0.689945	gi|134075157|emb|CAK96470.1|//hypothetical protein An05g01310 [Aspergillus niger]	0.105263	0.641026			33(CACGTG,+,0.00),33(CACGTG,-,0.00)
7367	AM270983	272583	272623	+	promoter-TSS (An04g01110)	-200	An04g01120	688.305	gi|145256662|ref|XP_001401477.1|//dihydrofolate synthetase Fol3 [Aspergillus niger CBS 513.88]	0.05	0.487805			33(CACCTG,+,0.00),33(CACCTG,-,0.00)			22(TTATCG,-,0.00)
21472	AM270994	1533692	1533732	+	promoter-TSS (An15g06520)	-380	An15g06520	9.10244	gi|134082712|emb|CAK42604.1|//hypothetical protein An15g06520 [Aspergillus niger]	0	0.365854			33(CACCTG,+,0.00),33(CACCTG,-,0.00)				10(ATTGG,-,0.00)
18473	AM270991	2542868	2542913	+	promoter-TSS (An12g10860)	-351	An12g10860	4.67352	gi|134080875|emb|CAK41433.1|//unnamed protein product [Aspergillus niger]	0.022222	0.456522			33(CACCTG,+,0.00),33(CACCTG,-,0.00)			11(TTATCT,-,0.00)		5(CCCCAC,-,0.00)
8295	AM270983	1580950	1580994	+	promoter-TSS (An04g06380)	-318	An04g06380	21335.4	gi|145258306|ref|XP_001402002.1|//aspartate aminotransferase [Aspergillus niger CBS 513.88]	0	0.488889			33(CACCTG,+,0.00),33(CACCTG,-,0.00)
3999	AM270981	1455952	1455992	+	promoter-TSS (An02g06260)	-189	An02g06260	0.295912	gi|134056682|emb|CAK37675.1|//hypothetical protein An02g06260 [Aspergillus niger]	0.05	0.536585			32(CAGGTG,+,0.00),32(CAGGTG,-,0.00)					29(CTCCAG,-,0.00)		22(CGGGAGTCTCCAGG,+,0.00)
9187	AM270984	141993	142037	+	promoter-TSS (An05g00530)	-319	An05g00530	3276	gi|134075076|emb|CAK39088.1|//unnamed protein product [Aspergillus niger]	0.022727	0.466667			32(CAGGTG,+,0.00),32(CAGGTG,-,0.00)			6(CTATCA,-,0.00)
6040	AM270982	315353	315395	+	promoter-TSS (An03g01630)	-433	An03g01630	31.1723	gi|134057739|emb|CAK38136.1|//hypothetical protein An03g01630 [Aspergillus niger]	0.047619	0.348837			32(CAGGTG,+,0.00),32(CAGGTG,-,0.00)
7270	AM270983	187068	187112	+	Intergenic	1674	An04g00810	23.8411	gi|134058350|emb|CAK38538.1|//hypothetical protein An04g00810 [Aspergillus niger]	0	0.4			32(CAGGTG,+,0.00),32(CAGGTG,-,0.00)
9741	AM270985	300320	300364	+	Intergenic	-1458	An06g01290	66.0686	gi|134075410|emb|CAK39197.1|//unnamed protein product [Aspergillus niger]	0.022727	0.488889			32(CAGGTG,+,0.00),32(CAGGTG,-,0.00)
24621	AM270997	1085692	1085736	+	promoter-TSS (An18g04610)	-109	An18g04610	831.775	gi|134084510|emb|CAK43263.1|//unnamed protein product [Aspergillus niger]	0.113636	0.688889			32(CAGCTG,+,0.00),32(CAGCTG,-,0.00)
22932	AM270995	1707467	1707507	+	promoter-TSS (An16g07550)	-875	An16g07550	#N/A	#N/A	0.025	0.536585			32(CAGCTG,+,0.00),32(CAGCTG,-,0.00)
16534	AM270990	2411660	2411700	+	promoter-TSS (An11g10060)	96	An11g10060	2944.52	gi|134079664|emb|CAK97090.1|//unnamed protein product [Aspergillus niger]	0.125	0.585366			32(CAGCTG,+,0.00),32(CAGCTG,-,0.00)
15542	AM270990	721452	721497	+	promoter-TSS (An11g02830)	-923	An11g02830	4950.48	gi|134078961|emb|CAK40614.1|//unnamed protein product, partial [Aspergillus niger]	0	0.434783			32(CAGCTG,+,0.00),32(CAGCTG,-,0.00)
14778	AM270989	37885	37927	+	promoter-TSS (An10g00180)	-183	An10g00170	2014.95	gi|145256057|ref|XP_001402411.1|//short-chain dehydrogenase/reductase family protein [Aspergillus niger CBS 513.88]	0.071429	0.581395			32(CAGCTG,+,0.00),32(CAGCTG,-,0.00)
10881	AM270986	1278267	1278311	+	promoter-TSS (An07g05980)	-68	An07g05980	269.406	gi|134076155|emb|CAK48968.1|//unnamed protein product [Aspergillus niger]	0.068182	0.577778			32(CAGCTG,+,0.00),32(CAGCTG,-,0.00)
14600	AM270988	1473354	1473398	+	Intergenic	-2303	An09g06450	2439.66	gi|134078517|emb|CAK40438.1|//unnamed protein product, partial [Aspergillus niger]	0.022727	0.466667			32(CAGCTG,+,0.00),32(CAGCTG,-,0.00)
23417	AM270996	222113	222157	+	Intergenic	2489	An17g00940	320.828	gi|145253621|ref|XP_001398323.1|//integral membrane protein [Aspergillus niger CBS 513.88]	0.045455	0.466667			32(CAGCTG,+,0.00),32(CAGCTG,-,0.00)							15(CCGATTAATCTCCG,-,0.00)
22750	AM270995	1453214	1453258	+	promoter-TSS (An16g06600)	-609	An16g06600	2.50128	gi|145252898|ref|XP_001397962.1|//hypothetical protein ANI_1_1898144 [Aspergillus niger CBS 513.88]	0.045455	0.377778			32(CAGCTG,+,0.00),32(CAGCTG,-,0.00)
6631	AM270982	1033630	1033670	+	promoter-TSS (An03g04750)	-227	An03g04740	77.7541	gi|134058037|emb|CAK38266.1|//unnamed protein product [Aspergillus niger]	0.05	0.536585			32(CACGTG,+,0.00),32(CACGTG,-,0.00)					29(CCCCAC,-,0.00)
13133	AM270987	2089565	2089603	+	promoter-TSS (An08g08730)	-244	An08g08740	18450.7	gi|145240679|ref|XP_001392986.1|//40S ribosomal protein S18 [Aspergillus niger CBS 513.88]	0.078947	0.512821			32(CACGTG,+,0.00),32(CACGTG,-,0.00)
12519	AM270987	1115558	1115600	+	promoter-TSS (An08g04620)	-713	An08g04620	472.909	gi|134077094|emb|CAK45435.1|//unnamed protein product [Aspergillus niger]	0.119048	0.627907			32(CACGTG,+,0.00),32(CACGTG,-,0.00)					5(CTCCAG,-,0.00)
17897	AM270991	1797993	1798031	+	promoter-TSS (An12g07450)	-860	An12g07450	10839.5	gi|134080522|emb|CAK46369.1|//unnamed protein product [Aspergillus niger]	0.052632	0.538462			32(CACGTG,+,0.00),32(CACGTG,-,0.00)
5583	AM270981	3333894	3333934	+	Intergenic	-1751	An02g13790	781.464	gi|134057455|emb|CAK37963.1|//unnamed protein product [Aspergillus niger]	0.05	0.560976			32(CACGTG,+,0.00),32(CACGTG,-,0.00)
5185	AM270981	2769231	2769273	+	promoter-TSS (An02g11300)	-468	An02g11310	0.66183	gi|134057194|emb|CAK44461.1|//unnamed protein product [Aspergillus niger]	0.02381	0.418605			32(CACGTG,+,0.00),32(CACGTG,-,0.00)
16807	AM270991	42741	42785	+	promoter-TSS (An12g00160)	-703	An12g00160	2900.92	gi|134079812|emb|CAK40946.1|//unnamed protein product [Aspergillus niger]	0.090909	0.555556			32(CACCTG,+,0.00),32(CACCTG,-,0.00)
13975	AM270988	635860	635900	+	promoter-TSS (An09g02900)	-561	An09g02900	835.224	gi|145241916|ref|XP_001393604.1|//actin cytoskeleton organization protein App1 [Aspergillus niger CBS 513.88]	0.025	0.512195			32(CACCTG,+,0.00),32(CACCTG,-,0.00)						34(CCTGGC,-,0.00)
11144	AM270986	1693959	1694003	+	promoter-TSS (An07g07780)	-102	An07g07780	7038.69	gi|145238412|ref|XP_001391853.1|//hypothetical protein ANI_1_964064 [Aspergillus niger CBS 513.88]	0.022727	0.466667			32(CACCTG,+,0.00),32(CACCTG,-,0.00)
3227	AM270981	371297	371335	+	promoter-TSS (An02g01620)	-591	An02g01620	4718.55	gi|134056205|emb|CAK96380.1|//unnamed protein product [Aspergillus niger]	0.078947	0.641026			32(CACCTG,+,0.00),32(CACCTG,-,0.00)
21631	AM270994	1750125	1750169	+	promoter-TSS (An15e07450)	-329	An15e07450	#N/A	#N/A	0.045455	0.6			31(CAGGTG,+,0.00),31(CAGGTG,-,0.00)
13339	AM270987	2454530	2454579	+	promoter-TSS (An08g10330)	-220	An08g10330	4859.83	gi|134077665|emb|CAK96778.1|//unnamed protein product [Aspergillus niger]	0.040816	0.36			31(CAGGTG,+,0.00),31(CAGGTG,-,0.00)
22877	AM270995	1623957	1624008	+	Intergenic	-1029	An16g07250	5.70976	gi|134083583|emb|CAL00498.1|//unnamed protein product [Aspergillus niger]	0.039216	0.384615			31(CAGGTG,+,0.00),31(CAGGTG,-,0.00)
85	AM270980	86891	86935	+	promoter-TSS (An01g00370)	-379	An01g00370	9602.39	gi|134054572|emb|CAK43427.1|//unnamed protein product [Aspergillus niger]	0.159091	0.555556			31(CAGCTG,+,0.00),31(CAGCTG,-,0.00)			1(TTATCG,-,0.00)	40(CCAAT,+,0.00)
13321	AM270987	2442903	2442947	+	promoter-TSS (An08g10270)	-421	An08g10270	3010.92	gi|166990588|sp|A2QSC9.1|ATG2_ASPNC//RecName: Full=Autophagy-related protein 2	0.022727	0.555556			31(CAGCTG,+,0.00),31(CAGCTG,-,0.00)
23102	AM270995	1919109	1919145	+	promoter-TSS (An16g08480)	-557	An16g08480	304.198	gi|134083708|emb|CAK42947.1|//unnamed protein product [Aspergillus niger]	0.055556	0.540541			31(CAGCTG,+,0.00),31(CAGCTG,-,0.00)
21668	AM270994	1801080	1801126	+	promoter-TSS (An15g07620)	745	An15g07610	17.7531	gi|134082817|emb|CAK42648.1|//hypothetical protein An15g07610 [Aspergillus niger]	0.043478	0.574468			31(CAGCTG,+,0.00),31(CAGCTG,-,0.00)					3(CTGGGG,+,0.00)
7892	AM270983	995780	995824	+	promoter-TSS (An04g03950)	-677	An04g03950	2193.34	gi|166989528|sp|A2QIL5.1|ATG1_ASPNC//RecName: Full=Serine/threonine-protein kinase atg1; AltName: Full=Autophagy-related protein 1	0.022727	0.622222			31(CAGCTG,+,0.00),31(CAGCTG,-,0.00)
7603	AM270983	541766	541810	+	promoter-TSS (An04g02050)	-728	An04g02050	1551.21	gi|145256958|ref|XP_001401573.1|//INSIG domain protein [Aspergillus niger CBS 513.88]	0.045455	0.6			31(CAGCTG,+,0.00),31(CAGCTG,-,0.00)					34(CTGGAG,+,0.00)
6205	AM270982	537342	537381	+	promoter-TSS (An03g02750)	-177	An03g02750	457.836	gi|145235047|ref|XP_001390172.1|//hypothetical protein ANI_1_306034 [Aspergillus niger CBS 513.88]	0.076923	0.575			31(CAGCTG,+,0.00),31(CAGCTG,-,0.00)
418	AM270980	508991	509037	+	promoter-TSS (An01g02120)	-356	An01g02120	399.399	gi|145228683|ref|XP_001388650.1|//rRNA processing protein (Ebp2) [Aspergillus niger CBS 513.88]	0.021739	0.425532			31(CAGCTG,+,0.00),31(CAGCTG,-,0.00)			21(TTATCA,-,0.00)		40(CTGGGG,+,0.00)
10692	AM270986	1000178	1000218	+	Intergenic	4557	An07g04690	4.05177	gi|134076027|emb|CAK39387.1|//unnamed protein product [Aspergillus niger]	0.05	0.512195			31(CAGCTG,+,0.00),31(CAGCTG,-,0.00)					34(CTGGGG,+,0.00)
4466	AM270981	1917603	1917647	+	Intergenic	-1460	An02g07940	67.2889	gi|145233109|ref|XP_001399927.1|//hypothetical protein ANI_1_2740024 [Aspergillus niger CBS 513.88]	0.068182	0.666667			31(CAGCTG,+,0.00),31(CAGCTG,-,0.00)
17907	AM270991	1801686	1801722	+	promoter-TSS (An12g07470)	-153	An12g07480	0.488215	gi|134080525|emb|CAK46372.1|//unnamed protein product [Aspergillus niger]	0	0.459459			31(CAGCTG,+,0.00),31(CAGCTG,-,0.00)
14485	AM270988	1282549	1282594	+	promoter-TSS (An09g05655)	-221	An09g05655	696.366	gi|145242606|ref|XP_001393876.1|//hypothetical protein ANI_1_708084 [Aspergillus niger CBS 513.88]	0.044444	0.5			31(CACGTG,+,0.00),31(CACGTG,-,0.00)				40(ATTGG,-,0.00)
146	AM270980	144797	144841	+	promoter-TSS (An01e00580)	-423	An01e00580	#N/A	#N/A	0.045455	0.511111			31(CACGTG,+,0.00),31(CACGTG,-,0.00)					12(CTGGGG,+,0.00)
3507	AM270981	734814	734852	+	Intergenic	-3194	An02g03160	964.087	gi|145231970|ref|XP_001399452.1|//developmental regulator flbA [Aspergillus niger CBS 513.88]	0.052632	0.589744			31(CACGTG,+,0.00),31(CACGTG,-,0.00)					28(CTCCAC,-,0.00)
2799	AM270980	3362788	3362832	+	Intergenic	-1525	An01g14040	532.202	gi|145231078|ref|XP_001389803.1|//hypothetical protein ANI_1_1902014 [Aspergillus niger CBS 513.88]	0.045455	0.488889			31(CACCTG,+,0.00),31(CACCTG,-,0.00)				2(ATTGG,-,0.00)
24112	AM270997	491579	491628	+	promoter-TSS (An18g02360)	-160	An18g02360	441.305	gi|206558119|sp|A2RA94.1|ALG3_ASPNC//RecName: Full=Dol-P-Man:Man(5)GlcNAc(2)-PP-Dol alpha-1,3-mannosyltransferase; AltName: Full=Asparagine-linked glycosylation protein 6; AltName: Full=Dol-P-Man-dependent alpha(1-3)-mannosyltransferase; AltName: Full=Dolichyl-P-Man:Man(5)GlcNAc(2)-PP-dolichyl mannosyltransferase	0.040816	0.48			31(CACCTG,+,0.00),31(CACCTG,-,0.00)
23295	AM270996	30888	30931	+	promoter-TSS (An17g00170)	-564	An17g00170	2795.12	gi|134083812|emb|CAK47145.1|//hypothetical protein An17g00170 [Aspergillus niger]	0.046512	0.568182			31(CACCTG,+,0.00),31(CACCTG,-,0.00)
21374	AM270994	1435465	1435509	+	promoter-TSS (An15g06170)	-608	An15g06170	0.29112	gi|134082675|emb|CAK42569.1|//hypothetical protein An15g06170 [Aspergillus niger]	0	0.511111			31(CACCTG,+,0.00),31(CACCTG,-,0.00)
15782	AM270990	1145224	1145268	+	promoter-TSS (An11g04620)	-163	An11g04630	1479.23	gi|134079137|emb|CAK45949.1|//unnamed protein product [Aspergillus niger]	0.068182	0.577778			31(CACCTG,+,0.00),31(CACCTG,-,0.00)
10414	AM270986	584821	584869	+	promoter-TSS (An07g02870)	-337	An07g02870	3007.53	gi|145237446|ref|XP_001391370.1|//cellular morphogenesis protein (Rax2) [Aspergillus niger CBS 513.88]	0.020833	0.408163			31(CACCTG,+,0.00),31(CACCTG,-,0.00)						33(CCTGGC,-,0.00)
6012	AM270982	253736	253780	+	promoter-TSS (An03g01320)	-587	An03g01310	1054.64	gi|145234769|ref|XP_001390033.1|//CTP synthase [Aspergillus niger CBS 513.88]	0	0.422222			31(CACCTG,+,0.00),31(CACCTG,-,0.00)					34(CTGGAG,+,0.00)
5327	AM270981	2918316	2918355	+	promoter-TSS (An02g11950)	-213	An02g11950	1125.1	gi|145233901|ref|XP_001400323.1|//hypothetical protein ANI_1_3098024 [Aspergillus niger CBS 513.88]	0.102564	0.675			31(CACCTG,+,0.00),31(CACCTG,-,0.00)					6(CTCCGG,-,0.00)		13(CCGAGAAAAGTCCG,-,0.00)
19542	AM270993	566117	566157	+	promoter-TSS (An14g02240)	-225	An14g02240	928.59	gi|134081525|emb|CAK41961.1|//unnamed protein product [Aspergillus niger]	0.05	0.512195			30(CAGGTG,+,0.00),30(CAGGTG,-,0.00)				2(CCAAT,+,0.00),20(ATTGG,-,0.00)
7251	AM270983	172576	172620	+	promoter-TSS (An04g00770)	-74	An04g00770	19.4877	gi|134058346|emb|CAK38534.1|//unnamed protein product [Aspergillus niger]	0	0.444444			30(CAGGTG,+,0.00),30(CAGGTG,-,0.00)		4(AGGACATTGTG,-,0.00)			33(GTGGAG,+,0.00)
23506	AM270996	346008	346052	+	promoter-TSS (An17g01460)	-657	An17g01460	16763.8	gi|134083946|emb|CAK43042.1|//unnamed protein product [Aspergillus niger]	0.068182	0.533333			30(CAGGTG,+,0.00),30(CAGGTG,-,0.00)			14(CGATAA,+,0.00)
13086	AM270987	2020556	2020601	+	promoter-TSS (An08g08490)	-721	An08g08490	75.0104	gi|134077485|emb|CAK40050.1|//unnamed protein product [Aspergillus niger]	0	0.413043			30(CAGGTG,+,0.00),30(CAGGTG,-,0.00)
5878	AM270982	53535	53579	+	promoter-TSS (An03g00260)	-369	An03g00250	837.733	gi|145234567|ref|XP_001389932.1|//hypothetical protein ANI_1_924034 [Aspergillus niger CBS 513.88]	0.045455	0.6			30(CAGGTG,+,0.00),30(CAGGTG,-,0.00)					5(GCGGGG,+,0.00)	28(GCCAGG,+,0.00)
19463	AM270993	450455	450491	+	promoter-TSS (An14g01750)	-266	An14e01740	#N/A	#N/A	0.027778	0.378378			30(CAGGTG,+,0.00),30(CAGGTG,-,0.00)
23413	AM270996	217705	217749	+	promoter-TSS (An17g00910)	-277	An17g00910	42934.6	gi|145253615|ref|XP_001398320.1|//4-aminobutyrate aminotransferase [Aspergillus niger CBS 513.88]	0.045455	0.533333			30(CAGCTG,+,0.00),30(CAGCTG,-,0.00)
14471	AM270988	1274184	1274226	+	promoter-TSS (An09g05625)	-805	An09g05625	979.042	gi|145242598|ref|XP_001393872.1|//hypothetical protein ANI_1_700084 [Aspergillus niger CBS 513.88]	0.142857	0.651163			30(CAGCTG,+,0.00),30(CAGCTG,-,0.00)
11211	AM270986	1823931	1823985	+	promoter-TSS (An07g08340)	-956	An07g08340	1124.99	gi|145238524|ref|XP_001391909.1|//oxysterol-binding protein [Aspergillus niger CBS 513.88]	0.092593	0.490909			30(CAGCTG,+,0.00),30(CAGCTG,-,0.00)
139	AM270980	140182	140224	+	Intergenic	-1283	An01g00550	3.56731	gi|145228385|ref|XP_001388501.1|//allergen Asp f 4 [Aspergillus niger CBS 513.88]	0.02381	0.534884			30(CAGCTG,+,0.00),30(CAGCTG,-,0.00)
21988	AM270995	427651	427691	+	promoter-TSS (An16g01970)	-156	An16g01970	182.702	gi|134083053|emb|CAL00421.1|//unnamed protein product, partial [Aspergillus niger]	0.1	0.536585			30(CACGTG,+,0.00),30(CACGTG,-,0.00)
15786	AM270990	1160400	1160438	+	promoter-TSS (An11g04680)	-146	An11g04670	693.695	gi|134079141|emb|CAK45953.1|//unnamed protein product [Aspergillus niger]	0.184211	0.692308			30(CACGTG,+,0.00),30(CACGTG,-,0.00)
12144	AM270987	671164	671209	+	promoter-TSS (An08g02880)	-446	An08g02880	0.960865	gi|134076916|emb|CAK45325.1|//hypothetical protein An08g02880 [Aspergillus niger]	0.022222	0.521739			30(CACGTG,+,0.00),30(CACGTG,-,0.00)					23(CCCCAG,-,0.00),33(GTGGGG,+,0.00)
17827	AM270991	1709358	1709393	+	promoter-TSS (An12g07140)	-172	An12g07140	96.1284	gi|145247036|ref|XP_001395767.1|//C6 zinc finger domain protein [Aspergillus niger CBS 513.88]	0.114286	0.611111			30(CACGTG,+,0.00),30(CACGTG,-,0.00)
13144	AM270987	2102367	2102412	+	promoter-TSS (An08g08790)	-44	An08g08790	10.2442	gi|134077515|emb|CAK96659.1|//hypothetical protein An08g08790 [Aspergillus niger]	0.044444	0.586957			30(CACCTG,+,0.00),30(CACCTG,-,0.00)						24(CTTGGC,-,0.00)
3484	AM270981	721732	721776	+	promoter-TSS (An02g03140)	-440	An02g03140	422.781	gi|145231965|ref|XP_001399450.1|//origin recognition complex subunit Orc4 [Aspergillus niger CBS 513.88]	0.045455	0.488889			30(CACCTG,+,0.00),30(CACCTG,-,0.00)
24322	AM270997	836894	836938	+	Intergenic	-1311	An18g03730	12440.8	gi|145255001|ref|XP_001398832.1|//GPI anchored serine-rich protein [Aspergillus niger CBS 513.88]	0	0.511111			30(CACCTG,+,0.00),30(CACCTG,-,0.00)
18713	AM270992	289182	289216	+	promoter-TSS (An13g01190)	-507	An13g01190	927.509	gi|134081006|emb|CAK41519.1|//unnamed protein product [Aspergillus niger]	0.088235	0.714286			3(CAGGTG,+,0.00),3(CAGGTG,-,0.00)					26(CCCCAG,-,0.00)
18519	AM270992	55709	55741	+	promoter-TSS (An13g00210)	-315	An13g00210	1538.96	gi|134080906|emb|CAK46423.1|//unnamed protein product [Aspergillus niger]	0.09375	0.545455			3(CAGGTG,+,0.00),3(CAGGTG,-,0.00)
17467	AM270991	1104454	1104484	+	promoter-TSS (An12g04500)	-330	An12g04500	3053.18	gi|145246540|ref|XP_001395519.1|//P-type ATPase [Aspergillus niger CBS 513.88]	0.033333	0.580645			3(CAGGTG,+,0.00),3(CAGGTG,-,0.00)						18(GCCAGG,+,0.00)
11599	AM270986	2271083	2271123	+	promoter-TSS (An07g10110)	-258	An07g10110	3319.94	gi|145238878|ref|XP_001392086.1|//26S proteasome regulatory subunit RPN8 [Aspergillus niger CBS 513.88]	0.05	0.536585			3(CAGGTG,+,0.00),3(CAGGTG,-,0.00)
8517	AM270983	1766466	1766502	+	promoter-TSS (An04g07100)	-691	An04g07100	310.377	gi|134074678|emb|CAK44710.1|//unnamed protein product [Aspergillus niger]	0.055556	0.594595			3(CAGGTG,+,0.00),3(CAGGTG,-,0.00)
7998	AM270983	1163949	1163994	+	promoter-TSS (An04g04720)	-374	An04g04720	264.883	gi|134058752|emb|CAK38736.1|//unnamed protein product [Aspergillus niger]	0.044444	0.434783			3(CAGGTG,+,0.00),3(CAGGTG,-,0.00)			14(TTATCA,-,0.00)
7132	AM270983	27598	27642	+	promoter-TSS (An04g00180)	-191	An04g00170	505.705	gi|134058281|emb|CAK38472.1|//unnamed protein product [Aspergillus niger]	0.045455	0.466667			3(CAGGTG,+,0.00),3(CAGGTG,-,0.00)
24457	AM270997	947705	947745	+	Intergenic	-1528	An18g04090	5004.67	gi|145255116|ref|XP_001398867.1|//hypothetical protein ANI_1_532164 [Aspergillus niger CBS 513.88]	0.075	0.512195			3(CAGGTG,+,0.00),3(CAGGTG,-,0.00)
1951	AM270980	2360376	2360420	+	Intergenic	2515	An01g09930	84.5049	gi|145230209|ref|XP_001389413.1|//2-methylcitrate dehydratase [Aspergillus niger CBS 513.88]	0.136364	0.711111			3(CAGGTG,+,0.00),3(CAGGTG,-,0.00)					36(GCGGAG,+,0.00)
19390	AM270993	320263	320307	+	promoter-TSS (An14g01150)	-720	An14g01150	22002.1	gi|145248808|ref|XP_001400743.1|//glycine dehydrogenase [decarboxylating] [Aspergillus niger CBS 513.88]	0.022727	0.422222			3(CAGCTG,+,0.00),3(CAGCTG,-,0.00)
16810	AM270991	61558	61602	+	promoter-TSS (An12g00210)	-53	An12g00210	1371.07	gi|145245695|ref|XP_001395110.1|//helicase swr1 [Aspergillus niger CBS 513.88]	0.068182	0.577778			3(CAGCTG,+,0.00),3(CAGCTG,-,0.00)					10(CCCCAG,-,0.00)
20877	AM270994	619062	619106	+	promoter-TSS (An15g02360)	-128	An15g02360	2203.91	gi|145250523|ref|XP_001396775.1|//acetylornithine aminotransferase [Aspergillus niger CBS 513.88]	0.022727	0.488889			3(CAGCTG,+,0.00),3(CAGCTG,-,0.00)
17813	AM270991	1670116	1670158	+	promoter-TSS (An12g06970)	-403	An12g06970	157.34	gi|145247006|ref|XP_001395752.1|//DnaJ domain protein [Aspergillus niger CBS 513.88]	0.047619	0.395349			3(CAGCTG,+,0.00),3(CAGCTG,-,0.00)
17430	AM270991	1025748	1025792	+	promoter-TSS (An12g04080)	-129	An12g04080	0.367046	gi|134080198|emb|CAK46178.1|//hypothetical protein An12g04080 [Aspergillus niger]	0	0.4			3(CAGCTG,+,0.00),3(CAGCTG,-,0.00)
16120	AM270990	1689064	1689108	+	promoter-TSS (An11g06930)	-415	An11g06930	279.312	gi|145244774|ref|XP_001394671.1|//3-methyl-2-oxobutanoate hydroxymethyltransferase [Aspergillus niger CBS 513.88]	0.022727	0.377778			3(CAGCTG,+,0.00),3(CAGCTG,-,0.00)
13895	AM270988	484693	484733	+	promoter-TSS (An09g02220)	-75	An09g02220	344.863	gi|134078076|emb|CAK40159.1|//unnamed protein product [Aspergillus niger]	0.025	0.463415			3(CAGCTG,+,0.00),3(CAGCTG,-,0.00)
13680	AM270988	84348	84392	+	promoter-TSS (An09g00460)	-103	An09g00460	0.283161	gi|134077908|emb|CAL00306.1|//hypothetical protein An09g00460 [Aspergillus niger]	0.022727	0.533333			3(CAGCTG,+,0.00),3(CAGCTG,-,0.00)
11091	AM270986	1623060	1623104	+	promoter-TSS (An07g07500)	-807	An07g07500	756.238	gi|145238354|ref|XP_001391824.1|//vacuolar ABC heavy metal transporter (Hmt1) [Aspergillus niger CBS 513.88]	0.068182	0.511111			3(CAGCTG,+,0.00),3(CAGCTG,-,0.00)
10924	AM270986	1380647	1380691	+	promoter-TSS (An07g06430)	-320	An07g06430	2562.58	gi|145238146|ref|XP_001391720.1|//UDP-glucose [Aspergillus niger CBS 513.88]	0.181818	0.688889			3(CAGCTG,+,0.00),3(CAGCTG,-,0.00)
10609	AM270986	870688	870722	+	promoter-TSS (An07g04110)	-58	An07g04110	8.4681	gi|134075967|emb|CAK48161.1|//unnamed protein product [Aspergillus niger]	0.058824	0.6			3(CAGCTG,+,0.00),3(CAGCTG,-,0.00)
9898	AM270985	429489	429527	+	promoter-TSS (An06g01720)	-994	An06g01720	1894.4	gi|134075454|emb|CAK48015.1|//unnamed protein product [Aspergillus niger]	0.026316	0.512821			3(CAGCTG,+,0.00),3(CAGCTG,-,0.00)			25(CTATCT,-,0.00)		33(CTCCGC,-,0.00)
7133	AM270983	27843	27893	+	promoter-TSS (An04g00180)	-439	An04g00170	505.705	gi|134058281|emb|CAK38472.1|//unnamed protein product [Aspergillus niger]	0.08	0.54902			3(CAGCTG,+,0.00),3(CAGCTG,-,0.00)
6274	AM270982	618968	619012	+	promoter-TSS (An03g03090)	-75	An03g03080	#N/A	#N/A	0.068182	0.555556			3(CAGCTG,+,0.00),3(CAGCTG,-,0.00)			39(AGATAG,+,0.00)		27(CTCCGC,-,0.00)
5451	AM270981	3159865	3159905	+	promoter-TSS (An02g13150)	-445	An02g13150	3840.28	gi|145234150|ref|XP_001400446.1|//pH-response regulator protein palI/RIM9 [Aspergillus niger CBS 513.88]	0	0.390244			3(CAGCTG,+,0.00),3(CAGCTG,-,0.00)
1095	AM270980	1323476	1323516	+	promoter-TSS (An01g05590)	-411	An01g05590	467.473	gi|134055086|emb|CAK43726.1|//unnamed protein product [Aspergillus niger]	0.05	0.536585			3(CAGCTG,+,0.00),3(CAGCTG,-,0.00)					30(CCCCAC,-,0.00)
439	AM270980	545225	545269	+	promoter-TSS (An01g02270)	-263	An01g02270	0.614635	gi|134054757|emb|CAK43597.1|//unnamed protein product [Aspergillus niger]	0	0.422222			3(CAGCTG,+,0.00),3(CAGCTG,-,0.00)
27	AM270980	30250	30292	+	promoter-TSS (An01g00120)	-183	An01g00130	325.467	gi|145228313|ref|XP_001388465.1|//glutamyl-tRNA amidotransferase, A subunit [Aspergillus niger CBS 513.88]	0.02381	0.581395			3(CAGCTG,+,0.00),3(CAGCTG,-,0.00)					6(CTGGAG,+,0.00),12(CTGGAG,+,0.00)
8922	AM270983	2332590	2332634	+	Intergenic	-1116	An04g09560	25.4726	gi|145259244|ref|XP_001402312.1|//hypothetical protein ANI_1_2232184 [Aspergillus niger CBS 513.88]	0.113636	0.6			3(CAGCTG,+,0.00),3(CAGCTG,-,0.00)
4464	AM270981	1917512	1917542	+	Intergenic	-1558	An02g07940	67.2889	gi|145233109|ref|XP_001399927.1|//hypothetical protein ANI_1_2740024 [Aspergillus niger CBS 513.88]	0.066667	0.677419			3(CAGCTG,+,0.00),3(CAGCTG,-,0.00)
2600	AM270980	3155198	3155228	+	promoter-TSS (An01g13240)	-300	An01g13240	764.534	gi|145230922|ref|XP_001389725.1|//hypothetical protein ANI_1_3230014 [Aspergillus niger CBS 513.88]	0.1	0.580645			3(CACGTG,+,0.00),3(CACGTG,-,0.00)				21(CCAAT,+,0.00)	11(CCCCGC,-,0.00)
8621	AM270983	1876993	1877037	+	promoter-TSS (An04g07595)	-526	An04g07595	9.29671	gi|134074731|emb|CAK38916.1|//unnamed protein product [Aspergillus niger]	0.068182	0.555556			3(CACGTG,+,0.00),3(CACGTG,-,0.00)					6(GTGGGG,+,0.00)
11229	AM270986	1841686	1841722	+	promoter-TSS (An07g08440)	-78	An07g08430	1016.01	gi|134076408|emb|CAK39637.1|//unnamed protein product, partial [Aspergillus niger]	0.138889	0.648649			3(CACGTG,+,0.00),3(CACGTG,-,0.00)					6(GTGGAG,+,0.00)
13223	AM270987	2295283	2295324	+	promoter-TSS (An08g09650)	-684	An08g09650	#N/A	#N/A	0.02439	0.52381			3(CACGTG,+,0.00),3(CACGTG,-,0.00)			32(TTATCT,-,0.00)
9413	AM270984	465699	465731	+	promoter-TSS (An05g02010)	-138	An05g02020	36.4934	gi|134075222|emb|CAK44863.1|//unnamed protein product [Aspergillus niger]	0.0625	0.484848			3(CACGTG,+,0.00),3(CACGTG,-,0.00)
12420	AM270987	1023768	1023813	+	promoter-TSS (An08g04250)	-285	An08g04250	2131.05	gi|145239791|ref|XP_001392542.1|//dynamin-related protein [Aspergillus niger CBS 513.88]	0.066667	0.434783			3(CACGTG,+,0.00),3(CACGTG,-,0.00)			27(CGATAG,+,0.00),37(AGATAA,+,0.00)		8(GTGGAG,+,0.00)
7195	AM270983	105213	105245	+	promoter-TSS (An04g00490)	-855	An04g00490	2276.15	gi|145256493|ref|XP_001401413.1|//casein kinase II subunit beta-1 [Aspergillus niger CBS 513.88]	0.125	0.666667			3(CACGTG,+,0.00),3(CACGTG,-,0.00)
22250	AM270995	780538	780570	+	promoter-TSS (An16g03530)	-722	An16g03530	573.727	gi|134083213|emb|CAK42851.1|//unnamed protein product [Aspergillus niger]	0.125	0.606061			3(CACGTG,+,0.00),3(CACGTG,-,0.00)					14(GCGGAG,+,0.00)
805	AM270980	990780	990822	+	promoter-TSS (An01g04220)	-404	An01g04220	1.32579	gi|134054949|emb|CAK36958.1|//hypothetical protein An01g04220 [Aspergillus niger]	0.142857	0.674419			3(CACGTG,+,0.00),3(CACGTG,-,0.00)
23765	AM270996	590552	590597	+	promoter-TSS (An17g02390)	-347	An17g02390	29036.1	gi|269969562|sp|A2R9S1.1|RS3A_ASPNC//RecName: Full=40S ribosomal protein S1	0.022222	0.5			3(CACCTG,+,0.00),3(CACCTG,-,0.00)
23399	AM270996	182750	182782	+	promoter-TSS (An17g00770)	-361	An17g00770	1937.05	gi|145253587|ref|XP_001398306.1|//DnaJ domain protein Psi [Aspergillus niger CBS 513.88]	0.09375	0.606061			3(CACCTG,+,0.00),3(CACCTG,-,0.00)							5(CCTGAAAGCCGCCG,-,0.00)
19586	AM270993	613374	613410	+	promoter-TSS (An14g02460)	-337	An14g02460	23148.5	gi|145249066|ref|XP_001400872.1|//flavohemoprotein [Aspergillus niger CBS 513.88]	0.055556	0.513514			3(CACCTG,+,0.00),3(CACCTG,-,0.00)
17670	AM270991	1387246	1387290	+	promoter-TSS (An12g05630)	-523	An12g05630	2.28684	gi|145246758|ref|XP_001395628.1|//O-acetyltransferase [Aspergillus niger CBS 513.88]	0.090909	0.533333			3(CACCTG,+,0.00),3(CACCTG,-,0.00)
9942	AM270985	476222	476258	+	promoter-TSS (An06g01910)	-221	An06g01910	458.107	gi|134075473|emb|CAK48034.1|//unnamed protein product [Aspergillus niger]	0	0.513514			3(CACCTG,+,0.00),3(CACCTG,-,0.00)
9135	AM270984	94970	95014	+	promoter-TSS (An05g00400)	-418	An05g00400	7525.28	0	0.045455	0.555556			3(CACCTG,+,0.00),3(CACCTG,-,0.00)					15(CCCCAC,-,0.00)
7260	AM270983	179025	179069	+	promoter-TSS (An04g00790)	-811	An04g00790	834.976	gi|134058348|emb|CAK38536.1|//unnamed protein product [Aspergillus niger]	0.045455	0.488889			3(CACCTG,+,0.00),3(CACCTG,-,0.00)
314	AM270980	385898	385938	+	promoter-TSS (An01g01620)	-129	An01g01620	3551.19	gi|145228585|ref|XP_001388601.1|//zinc-regulated transporter 1 [Aspergillus niger CBS 513.88]	0.05	0.512195			3(CACCTG,+,0.00),3(CACCTG,-,0.00)
20547	AM270994	182523	182567	+	Intergenic	3407	An15g00640	558.633	gi|145250179|ref|XP_001396603.1|//ER-associated proteolytic system protein Der1 [Aspergillus niger CBS 513.88]	0.022727	0.4			3(CACCTG,+,0.00),3(CACCTG,-,0.00)
3265	AM270981	425246	425285	+	Intergenic	-1006	An02g01810	1079.99	gi|145231695|ref|XP_001399322.1|//hypothetical protein ANI_1_248024 [Aspergillus niger CBS 513.88]	0.076923	0.65			29(CAGGTG,+,0.00),29(CAGGTG,-,0.00)				3(CCAAT,+,0.00)
11836	AM270987	213379	213413	+	promoter-TSS (An08g01070)	-568	An08g01070	153.731	gi|134076729|emb|CAK39788.1|//unnamed protein product [Aspergillus niger]	0	0.542857			29(CAGGTG,+,0.00),29(CAGGTG,-,0.00)
23938	AM270997	249368	249412	+	promoter-TSS (An18g01280)	-226	An18g01280	1.50332	gi|134084169|emb|CAK47202.1|//hypothetical protein An18g01280 [Aspergillus niger]	0.022727	0.533333			29(CAGGTG,+,0.00),29(CAGGTG,-,0.00)					32(GTGGAG,+,0.00)	5(GCCAAG,+,0.00)
21319	AM270994	1342093	1342131	+	promoter-TSS (An15g05770)	862	An15g05760	19.0014	gi|134082635|emb|CAK42529.1|//hypothetical protein An15g05760 [Aspergillus niger]	0.052632	0.487179			29(CAGGTG,+,0.00),29(CAGGTG,-,0.00)
8340	AM270983	1619046	1619090	+	promoter-TSS (An04g06540)	-454	An04g06540	0.283161	gi|134074624|emb|CAK44657.1|//hypothetical protein An04g06540 [Aspergillus niger]	0	0.466667			29(CAGGTG,+,0.00),29(CAGGTG,-,0.00)
1981	AM270980	2396244	2396288	+	promoter-TSS (An01g10070)	-82	An01g10070	602.653	gi|145230235|ref|XP_001389426.1|//signal recognition particle protein [Aspergillus niger CBS 513.88]	0.068182	0.533333			29(CAGGTG,+,0.00),29(CAGGTG,-,0.00)
19727	AM270993	796136	796173	+	promoter-TSS (An14g03180)	-319	An14g03180	4787.81	gi|145249208|ref|XP_001400943.1|//profilin [Aspergillus niger CBS 513.88]	0	0.526316			29(CAGCTG,+,0.00),29(CAGCTG,-,0.00)				7(ATTGG,-,0.00)
7020	AM270982	1548505	1548541	+	promoter-TSS (An03g06800)	-375	An03g06800	3348.26	gi|134058244|emb|CAK38436.1|//unnamed protein product [Aspergillus niger]	0.083333	0.675676			29(CAGCTG,+,0.00),29(CAGCTG,-,0.00)				19(ATTGG,-,0.00)
21958	AM270995	393132	393176	+	promoter-TSS (An16g01830)	-440	An16g01830	91368.2	gi|145251966|ref|XP_001397496.1|//glyceraldehyde-3-phosphate dehydrogenase [Aspergillus niger CBS 513.88]	0.068182	0.622222			29(CAGCTG,+,0.00),29(CAGCTG,-,0.00)					2(CTGGGG,+,0.00)
17223	AM270991	613124	613168	+	promoter-TSS (An12g02410)	-233	An12g02400	462.592	gi|145246146|ref|XP_001395322.1|//C6 transcription factor [Aspergillus niger CBS 513.88]	0	0.355556			29(CAGCTG,+,0.00),29(CAGCTG,-,0.00)
12998	AM270987	1857574	1857616	+	promoter-TSS (An08g07780)	-198	An08g07780	153.609	gi|134077417|emb|CAK45671.1|//unnamed protein product [Aspergillus niger]	0.02381	0.511628			29(CAGCTG,+,0.00),29(CAGCTG,-,0.00)
5085	AM270981	2618475	2618519	+	promoter-TSS (An02g10560)	-500	An02g10560	482.054	gi|145233625|ref|XP_001400185.1|//ankyrin repeat-containing protein [Aspergillus niger CBS 513.88]	0	0.333333			29(CAGCTG,+,0.00),29(CAGCTG,-,0.00)
300	AM270980	382846	382888	+	promoter-TSS (An01g01610)	-919	An01g01610	1578.46	0	0.047619	0.465116			29(CAGCTG,+,0.00),29(CAGCTG,-,0.00)
45	AM270980	40589	40631	+	promoter-TSS (An01g00170)	-321	An01g00170	805.372	gi|145228321|ref|XP_001388469.1|//SNF7 family protein (Fti1/Did2) [Aspergillus niger CBS 513.88]	0.02381	0.418605			29(CAGCTG,+,0.00),29(CAGCTG,-,0.00)
1465	AM270980	1851039	1851083	+	Intergenic	-1421	An01g07870	10323.6	gi|145229807|ref|XP_001389212.1|//immunogenic protein [Aspergillus niger CBS 513.88]	0.045455	0.466667			29(CAGCTG,+,0.00),29(CAGCTG,-,0.00)			14(AGATAA,+,0.00)
8542	AM270983	1794916	1794958	+	promoter-TSS (An04g07240)	-133	An04g07240	222.473	gi|145258532|ref|XP_001402085.1|//C6 transcription factor [Aspergillus niger CBS 513.88]	0.047619	0.534884			29(CAGCTG,+,0.00),29(CAGCTG,-,0.00)
3176	AM270981	306607	306641	+	promoter-TSS (An02g01410)	-447	An02g01410	18.9934	gi|134056183|emb|CAK96358.1|//hypothetical protein An02g01410 [Aspergillus niger]	0.088235	0.571429			29(CAGCTG,+,0.00),29(CAGCTG,-,0.00)
15597	AM270990	815502	815544	+	promoter-TSS (An11g03270)	-357	An11g03270	1298.15	gi|145243618|ref|XP_001394329.1|//C2H2 finger domain protein [Aspergillus niger CBS 513.88]	0.047619	0.465116			29(CACGTG,+,0.00),29(CACGTG,-,0.00)
5027	AM270981	2539653	2539697	+	promoter-TSS (An02g10200)	-540	An02g10200	4509.12	gi|145233551|ref|XP_001400148.1|//transcription-associated protein [Aspergillus niger CBS 513.88]	0.045455	0.511111			29(CACGTG,+,0.00),29(CACGTG,-,0.00)
20909	AM270994	664505	664549	+	promoter-TSS (An15g02610)	-306	An15g02600	14.4912	gi|134082319|emb|CAL00414.1|//hypothetical protein An15g02600 [Aspergillus niger]	0.068182	0.422222			29(CACGTG,+,0.00),29(CACGTG,-,0.00)
20565	AM270994	201615	201651	+	promoter-TSS (An15g00710)	-807	An15g00710	#N/A	#N/A	0.055556	0.486486			29(CACGTG,+,0.00),29(CACGTG,-,0.00)
13946	AM270988	552190	552226	+	promoter-TSS (An09g02560)	-405	An09g02560	54.3658	gi|134078112|emb|CAK40193.1|//unnamed protein product [Aspergillus niger]	0.111111	0.621622			29(CACGTG,+,0.00),29(CACGTG,-,0.00)
5048	AM270981	2561521	2561565	+	promoter-TSS (An02g10280)	-81	An02g10290	3.10837	gi|134057089|emb|CAK44377.1|//hypothetical protein An02g10290 [Aspergillus niger]	0.045455	0.422222			29(CACGTG,+,0.00),29(CACGTG,-,0.00)
24866	AM270997	1511116	1511170	+	promoter-TSS (An18g06710)	-241	An18g06710	691.179	gi|145255862|ref|XP_001399124.1|//pre-rRNA-processing protein pno1 [Aspergillus niger CBS 513.88]	0.037037	0.527273			29(CACCTG,+,0.00),29(CACCTG,-,0.00)
10785	AM270986	1111305	1111347	+	promoter-TSS (An07g05090)	-363	An07g05090	2977.73	gi|145237890|ref|XP_001391592.1|//rho1 guanine nucleotide exchange factor 1 [Aspergillus niger CBS 513.88]	0.02381	0.511628			29(CACCTG,+,0.00),29(CACCTG,-,0.00)					5(CTCCAG,-,0.00)
6866	AM270982	1404020	1404062	+	promoter-TSS (An03g06270)	-124	An03g06280	856.974	gi|134058192|emb|CAK38384.1|//unnamed protein product [Aspergillus niger]	0	0.372093			29(CACCTG,+,0.00),29(CACCTG,-,0.00)
6061	AM270982	332380	332424	+	promoter-TSS (An03g01700)	-999	An03g01700	284.46	gi|145234847|ref|XP_001390072.1|//hypothetical protein ANI_1_1074034 [Aspergillus niger CBS 513.88]	0.022727	0.488889			29(CACCTG,+,0.00),29(CACCTG,-,0.00)
3701	AM270981	959836	959876	+	Intergenic	-2307	An02g04010	159.468	gi|134056448|emb|CAL00615.1|//hypothetical protein An02g04010 [Aspergillus niger]	0.025	0.463415			29(CACCTG,+,0.00),29(CACCTG,-,0.00)					5(GTGGAG,+,0.00)
20128	AM270993	1384828	1384871	+	promoter-TSS (An14g05920)	-627	An14g05920	2202.65	gi|134081898|emb|CAK42153.1|//unnamed protein product [Aspergillus niger]	0.023256	0.5			28(CAGGTG,+,0.00),28(CAGGTG,-,0.00)
17073	AM270991	372527	372571	+	promoter-TSS (An12g01340)	-127	An12g01350	25056.6	gi|145245948|ref|XP_001395223.1|//40S ribosomal protein S2 [Aspergillus niger CBS 513.88]	0.068182	0.555556			28(CAGGTG,+,0.00),28(CAGGTG,-,0.00)
12798	AM270987	1567949	1567994	+	promoter-TSS (An08g06580)	-683	An08g06580	789.848	gi|145240253|ref|XP_001392773.1|//acetate regulatory DNA binding protein FacB [Aspergillus niger CBS 513.88]	0.066667	0.565217			28(CAGCTG,+,0.00),28(CAGCTG,-,0.00)
10846	AM270986	1216922	1216966	+	promoter-TSS (An07g05660)	-786	An07g05660	782.61	gi|134076124|emb|CAK48937.1|//unnamed protein product [Aspergillus niger]	0.045455	0.533333			28(CAGCTG,+,0.00),28(CAGCTG,-,0.00)
8162	AM270983	1358856	1358900	+	promoter-TSS (An04g05540)	-122	An04g05540	662.088	gi|134074522|emb|CAK38816.1|//unnamed protein product [Aspergillus niger]	0.045455	0.466667			28(CAGCTG,+,0.00),28(CAGCTG,-,0.00)
9932	AM270985	468277	468321	+	promoter-TSS (An06g01870)	-191	An06g01870	19790.4	gi|145236721|ref|XP_001391008.1|//40S ribosomal protein S10-B [Aspergillus niger CBS 513.88]	0.045455	0.488889			28(CACGTG,+,0.00),28(CACGTG,-,0.00)
13298	AM270987	2409201	2409241	+	promoter-TSS (An08g10140)	-241	An08g10140	8579.4	gi|145240951|ref|XP_001393122.1|//60S ribosomal protein L31 [Aspergillus niger CBS 513.88]	0.075	0.536585			28(CACGTG,+,0.00),28(CACGTG,-,0.00)
24371	AM270997	889141	889181	+	promoter-TSS (An18g03910)	-210	An18g03900	221.421	gi|134084435|emb|CAK97427.1|//unnamed protein product [Aspergillus niger]	0.025	0.390244			28(CACCTG,+,0.00),28(CACCTG,-,0.00)
2657	AM270980	3241282	3241324	+	promoter-TSS (An01g13590)	-136	An01g13590	3316.15	gi|145230992|ref|XP_001389760.1|//saccharopine dehydrogenase [NADP+, L-glutamate-forming] [Aspergillus niger CBS 513.88]	0	0.348837			28(CACCTG,+,0.00),28(CACCTG,-,0.00)
7627	AM270983	563617	563659	+	promoter-TSS (An04g02100)	-209	An04g02100	226.655	gi|145256976|ref|XP_001401578.1|//carboxylesterase [Aspergillus niger CBS 513.88]	0.047619	0.581395			27(CAGGTG,+,0.00),27(CAGGTG,-,0.00)					33(GTGGAG,+,0.00)	22(CTTGGC,-,0.00)
19423	AM270993	389370	389412	+	promoter-TSS (An14g01470)	-147	An14g01470	32.495	gi|134081446|emb|CAK41927.1|//unnamed protein product [Aspergillus niger]	0.071429	0.511628			27(CAGCTG,+,0.00),27(CAGCTG,-,0.00)			20(CTATCG,-,0.00),31(TGATAA,+,0.00)		0(GCGGAG,+,0.00)		1(CGGAGTTAATGCGG,+,0.00)
16475	AM270990	2318890	2318922	+	promoter-TSS (An11g09720)	-541	An11g09710	144.191	gi|134079628|emb|CAK40844.1|//unnamed protein product [Aspergillus niger]	0.0625	0.545455			27(CAGCTG,+,0.00),27(CAGCTG,-,0.00)
12299	AM270987	875140	875181	+	promoter-TSS (An08g03690)	-754	An08g03690	11007.3	gi|145239679|ref|XP_001392486.1|//ADP-ribosylation factor [Aspergillus niger CBS 513.88]	0.02439	0.285714			27(CAGCTG,+,0.00),27(CAGCTG,-,0.00)
11612	AM270986	2281863	2281903	+	promoter-TSS (An07g10150)	-302	An07g10160	1.174	gi|134076592|emb|CAK45145.1|//unnamed protein product [Aspergillus niger]	0	0.390244			27(CAGCTG,+,0.00),27(CAGCTG,-,0.00)
10486	AM270986	660202	660244	+	promoter-TSS (An07g03140)	-271	An07g03140	307.95	gi|145237500|ref|XP_001391397.1|//D-xylulose kinase A [Aspergillus niger CBS 513.88]	0.047619	0.627907			27(CAGCTG,+,0.00),27(CAGCTG,-,0.00)						32(GCCAGG,+,0.00)
9463	AM270984	524876	524919	+	promoter-TSS (An05g02340)	-651	An05g02350	12.8852	gi|134075255|emb|CAK44896.1|//differential expressed Arsa-48 from patent US2003215950-A1-Aspergillus niger [Aspergillus niger]	0.023256	0.545455			27(CAGCTG,+,0.00),27(CAGCTG,-,0.00)
8500	AM270983	1747589	1747634	+	promoter-TSS (An04g07010)	-340	An04g07010	4265.28	gi|992076534|ref|XP_015401808.1|//calmodulin, partial [Aspergillus nomius NRRL 13137]	0	0.456522			27(CAGCTG,+,0.00),27(CAGCTG,-,0.00)
7389	AM270983	298632	298674	+	promoter-TSS (An04g01210)	-177	An04g01210	655.242	gi|145256689|ref|XP_001401486.1|//DNA-3-methyladenine glycosylase [Aspergillus niger CBS 513.88]	0.047619	0.488372			27(CAGCTG,+,0.00),27(CAGCTG,-,0.00)
5714	AM270981	3473035	3473075	+	promoter-TSS (An02g14340)	-328	An02g14340	1791.19	gi|145234388|ref|XP_001400565.1|//small nucleolar ribonucleoprotein SNU13 [Aspergillus niger CBS 513.88]	0.05	0.585366			27(CAGCTG,+,0.00),27(CAGCTG,-,0.00)					6(CTGGGG,+,0.00),30(CTGGAG,+,0.00)
3546	AM270981	763615	763675	+	promoter-TSS (An02g03250)	-418	An02g03250	2987.08	gi|145231989|ref|XP_001399461.1|//3-isopropylmalate dehydratase [Aspergillus niger CBS 513.88]	0.016667	0.42623			27(CAGCTG,+,0.00),27(CAGCTG,-,0.00)			20(AGATAG,+,0.00)
4335	AM270981	1810464	1810504	+	Intergenic	-1134	An02g07580	26.334	gi|134056815|emb|CAK37721.1|//unnamed protein product [Aspergillus niger]	0.075	0.560976			27(CAGCTG,+,0.00),27(CAGCTG,-,0.00)
17534	AM270991	1207862	1207894	+	promoter-TSS (An12g04860)	-467	An12g04860	12922.6	gi|145246614|ref|XP_001395556.1|//60S ribosomal protein L30 [Aspergillus niger CBS 513.88]	0.0625	0.515152			27(CACGTG,+,0.00),27(CACGTG,-,0.00)
21669	AM270994	1814220	1814262	+	promoter-TSS (An15g07690)	-48	An15g07690	11.9377	gi|134082825|emb|CAK42656.1|//hypothetical protein An15g07690 [Aspergillus niger]	0.047619	0.465116			27(CACCTG,+,0.00),27(CACCTG,-,0.00)					30(CTGGGG,+,0.00)
16127	AM270990	1696038	1696082	+	promoter-TSS (An11g06970)	-247	An11g06960	1272.32	gi|145244778|ref|XP_001394673.1|//metallopeptidase family M24 [Aspergillus niger CBS 513.88]	0.045455	0.488889			27(CACCTG,+,0.00),27(CACCTG,-,0.00)			37(TTATCT,-,0.00)
15699	AM270990	1016884	1016924	+	promoter-TSS (An11g04160)	-171	An11g04168	1370.97	gi|145243800|ref|XP_001394412.1|//hypothetical protein ANI_1_1932094 [Aspergillus niger CBS 513.88]	0.025	0.585366			27(CACCTG,+,0.00),27(CACCTG,-,0.00)
14684	AM270988	1534302	1534337	+	promoter-TSS (An09g06690)	-588	An09g06690	125.421	gi|134078541|emb|CAK40462.1|//unnamed protein product [Aspergillus niger]	0.028571	0.444444			27(CACCTG,+,0.00),27(CACCTG,-,0.00)
16331	AM270990	2185121	2185165	+	promoter-TSS (An11g09240)	-333	An11g09240	221.237	gi|145245229|ref|XP_001394882.1|//aspartic-type endopeptidase [Aspergillus niger CBS 513.88]	0.022727	0.466667			26(CAGGTG,+,0.00),26(CAGGTG,-,0.00)
8941	AM270983	2368393	2368425	+	promoter-TSS (An04g09720)	-547	An04g09720	137.28	gi|145259307|ref|XP_001402328.1|//pathogenesis associated protein Pep2 [Aspergillus niger CBS 513.88]	0.0625	0.484848			26(CAGGTG,+,0.00),26(CAGGTG,-,0.00)
5992	AM270982	228772	228814	+	promoter-TSS (An03g01200)	-584	An03g01200	240.704	gi|134057695|emb|CAK38093.1|//unnamed protein product [Aspergillus niger]	0	0.44186			26(CAGGTG,+,0.00),26(CAGGTG,-,0.00)						2(CTTGGC,-,0.00)
15326	AM270990	502226	502270	+	Intergenic	-2235	An11g02020	696.102	gi|134078878|emb|CAK40564.1|//unnamed protein product [Aspergillus niger]	0	0.6			26(CAGCTG,+,0.00),26(CAGCTG,-,0.00)				38(ATTGG,-,0.00)
21455	AM270994	1506944	1506984	+	promoter-TSS (An15g06430)	-310	An15g06420	4362.57	gi|145251313|ref|XP_001397170.1|//urease accessory protein UreD [Aspergillus niger CBS 513.88]	0.025	0.512195			26(CAGCTG,+,0.00),26(CAGCTG,-,0.00)			6(CTATCG,-,0.00)
18899	AM270992	607069	607103	+	promoter-TSS (An13g02540)	-334	An13g02540	916.38	gi|145248283|ref|XP_001396390.1|//glutathione S-transferase [Aspergillus niger CBS 513.88]	0.058824	0.485714			26(CAGCTG,+,0.00),26(CAGCTG,-,0.00)
11972	AM270987	431536	431570	+	promoter-TSS (An08g01950)	-333	An08g01950	317.632	gi|145239335|ref|XP_001392314.1|//hypothetical protein ANI_1_300074 [Aspergillus niger CBS 513.88]	0.058824	0.542857			26(CAGCTG,+,0.00),26(CAGCTG,-,0.00)
8790	AM270983	2157709	2157755	+	promoter-TSS (An04g08860)	-283	An04g08870	3.0494	gi|134074862|emb|CAK38974.1|//hypothetical protein An04g08870 [Aspergillus niger]	0.043478	0.510638			26(CAGCTG,+,0.00),26(CAGCTG,-,0.00)					13(CTCCGC,-,0.00)
3115	AM270981	198069	198113	+	promoter-TSS (An02e00900)	-67	An02g00910	94.1677	gi|145231498|ref|XP_001399228.1|//nmrA-like family protein [Aspergillus niger CBS 513.88]	0.022727	0.511111			26(CAGCTG,+,0.00),26(CAGCTG,-,0.00)
15320	AM270990	501564	501608	+	Intergenic	-1573	An11g02020	696.102	gi|134078878|emb|CAK40564.1|//unnamed protein product [Aspergillus niger]	0.045455	0.466667			26(CAGCTG,+,0.00),26(CAGCTG,-,0.00)
21528	AM270994	1600501	1600533	+	promoter-TSS (An15g06770)	-632	An15g06770	248.965	gi|145251383|ref|XP_001397205.1|//hypothetical protein ANI_1_922134 [Aspergillus niger CBS 513.88]	0.125	0.575758			26(CACGTG,+,0.00),26(CACGTG,-,0.00)
19867	AM270993	1010606	1010650	+	promoter-TSS (An14g04100)	-207	An14g04100	684.801	gi|145249390|ref|XP_001401034.1|//stress response RCI peptide [Aspergillus niger CBS 513.88]	0.090909	0.511111			26(CACCTG,+,0.00),26(CACCTG,-,0.00)
23057	AM270995	1832769	1832813	+	promoter-TSS (An16g08090)	-867	An16g08100	347.69	gi|134083667|emb|CAK47059.1|//unnamed protein product [Aspergillus niger]	0	0.444444			26(CACCTG,+,0.00),26(CACCTG,-,0.00)			35(TTATCA,-,0.00)		1(GTGGAG,+,0.00),9(CTCCAG,-,0.00)
12403	AM270987	993338	993378	+	promoter-TSS (An08g04140)	-637	An08g04140	1330.83	gi|134077042|emb|CAK39916.1|//unnamed protein product [Aspergillus niger]	0.075	0.585366			25(CAGGTG,+,0.00),25(CAGGTG,-,0.00)				20(ATTGG,-,0.00)
22229	AM270995	752652	752696	+	promoter-TSS (An16g03390)	-697	An16g03390	150.231	gi|134083199|emb|CAK42838.1|//unnamed protein product [Aspergillus niger]	0.045455	0.555556			25(CAGGTG,+,0.00),25(CAGGTG,-,0.00)
20681	AM270994	304982	305026	+	promoter-TSS (An15g01130)	-586	An15g01130	1206.52	gi|145250277|ref|XP_001396652.1|//ABC drug exporter AtrF [Aspergillus niger CBS 513.88]	0.068182	0.422222			25(CAGGTG,+,0.00),25(CAGGTG,-,0.00)
17505	AM270991	1167486	1167516	+	promoter-TSS (An12g04710)	-709	An12g04710	1790.48	gi|145246584|ref|XP_001395541.1|//vacuolar transporter chaperone 4 [Aspergillus niger CBS 513.88]	0.066667	0.548387			25(CAGGTG,+,0.00),25(CAGGTG,-,0.00)
16587	AM270990	2498679	2498719	+	promoter-TSS (An11g10410)	-468	An11g10410	1809.25	gi|134079698|emb|CAK97124.1|//unnamed protein product [Aspergillus niger]	0.05	0.365854			25(CAGGTG,+,0.00),25(CAGGTG,-,0.00)
2142	AM270980	2629245	2629285	+	promoter-TSS (An01g11150)	-125	An01g11150	892.434	gi|134055646|emb|CAK44020.1|//unnamed protein product [Aspergillus niger]	0.075	0.512195			25(CAGGTG,+,0.00),25(CAGGTG,-,0.00)					12(CTCCGC,-,0.00)
20205	AM270993	1493202	1493236	+	promoter-TSS (An14g06400)	-125	An14g06390	2.69393	gi|134081946|emb|CAK97212.1|//unnamed protein product [Aspergillus niger]	0.029412	0.457143			25(CAGCTG,+,0.00),25(CAGCTG,-,0.00)				0(CCAAT,+,0.00)
22611	AM270995	1267289	1267333	+	promoter-TSS (An16g05670)	-619	An16g05670	114.193	gi|134083429|emb|CAK46907.1|//hypothetical protein An16g05670 [Aspergillus niger]	0.045455	0.577778			25(CAGCTG,+,0.00),25(CAGCTG,-,0.00)
8936	AM270983	2350472	2350512	+	promoter-TSS (An04g09630)	-724	An04g09630	57.179	gi|134074941|emb|CAK47970.1|//unnamed protein product [Aspergillus niger]	0	0.439024			25(CAGCTG,+,0.00),25(CAGCTG,-,0.00)
709	AM270980	830857	830899	+	promoter-TSS (An01g03460)	-168	An01g03460	17153.4	gi|145228935|ref|XP_001388776.1|//60S ribosomal protein L15 [Aspergillus niger CBS 513.88]	0.047619	0.465116			25(CAGCTG,+,0.00),25(CAGCTG,-,0.00)			2(CTATCT,-,0.00)
9788	AM270985	342024	342064	+	Intergenic	-1181	An06g01400	2505.06	gi|134075423|emb|CAK47984.1|//unnamed protein product, partial [Aspergillus niger]	0.05	0.463415			25(CAGCTG,+,0.00),25(CAGCTG,-,0.00)
20724	AM270994	356941	356983	+	promoter-TSS (An15g01280)	-259	An15g01270	389.497	gi|145250307|ref|XP_001396667.1|//hypothetical protein ANI_1_212134 [Aspergillus niger CBS 513.88]	0.047619	0.511628			25(CACGTG,+,0.00),25(CACGTG,-,0.00)
18945	AM270992	693055	693089	+	promoter-TSS (An13g03030)	-490	An13g03030	3564.11	gi|145248379|ref|XP_001396438.1|//hypothetical protein ANI_1_762114 [Aspergillus niger CBS 513.88]	0.058824	0.542857			25(CACGTG,+,0.00),25(CACGTG,-,0.00)					22(CTCCAC,-,0.00),28(GTGGAG,+,0.00)
5407	AM270981	3029120	3029158	+	promoter-TSS (An02g12503)	-215	An02g12503	726.868	gi|145234013|ref|XP_001400379.1|//transcription elongation factor S-II [Aspergillus niger CBS 513.88]	0.078947	0.512821			25(CACGTG,+,0.00),25(CACGTG,-,0.00)
3124	AM270981	210845	210885	+	promoter-TSS (An02g00990)	-691	An02g00990	903.005	gi|145231515|ref|XP_001399236.1|//amidohydrolase [Aspergillus niger CBS 513.88]	0.05	0.463415			25(CACGTG,+,0.00),25(CACGTG,-,0.00)			35(AGATAG,+,0.00)
7485	AM270983	379982	380020	+	Intergenic	2677	An04g01490	7.01856	gi|134058424|emb|CAK47911.1|//hypothetical protein An04g01490 [Aspergillus niger]	0.026316	0.487179			25(CACGTG,+,0.00),25(CACGTG,-,0.00)					28(GTGGGG,+,0.00)
10564	AM270986	794486	794518	+	promoter-TSS (An07g03760)	-203	An07g03760	8110.92	gi|145237622|ref|XP_001391458.1|//nuclease domain-containing protein 1 [Aspergillus niger CBS 513.88]	0.1875	0.787879			25(CACCTG,+,0.00),25(CACCTG,-,0.00)				6(CCAAT,+,0.00)
4733	AM270981	2175605	2175643	+	promoter-TSS (An02g08810)	-837	An02g08810	405.849	gi|134056943|emb|CAK44290.1|//hypothetical protein An02g08810 [Aspergillus niger]	0.026316	0.435897			25(CACCTG,+,0.00),25(CACCTG,-,0.00)			7(TTATCG,-,0.00)
539	AM270980	638294	638338	+	promoter-TSS (An01g02700)	-121	An01g02700	598.993	gi|134054798|emb|CAK43638.1|//unnamed protein product [Aspergillus niger]	0.022727	0.4			25(CACCTG,+,0.00),25(CACCTG,-,0.00)
23533	AM270996	395116	395160	+	promoter-TSS (An17g01690)	-366	An17g01680	2.3332	gi|134083969|emb|CAK43064.1|//hypothetical protein An17g01680 [Aspergillus niger]	0	0.444444			24(CAGCTG,+,0.00),24(CAGCTG,-,0.00)
22676	AM270995	1347847	1347889	+	promoter-TSS (An16g06100)	-179	An16g06100	276.744	gi|145252806|ref|XP_001397916.1|//glutathione S-transferase [Aspergillus niger CBS 513.88]	0.071429	0.55814			24(CAGCTG,+,0.00),24(CAGCTG,-,0.00)
13716	AM270988	120397	120439	+	promoter-TSS (An09g00610)	-171	An09g00620	165.791	gi|134077924|emb|CAL00322.1|//unnamed protein product [Aspergillus niger]	0.047619	0.488372			24(CAGCTG,+,0.00),24(CAGCTG,-,0.00)
23736	AM270996	565334	565396	+	promoter-TSS (An17g02290)	-507	An17g02290	4338.39	gi|134084036|emb|CAL00574.1|//unnamed protein product [Aspergillus niger]	0.032258	0.507937			24(CAGCTG,+,0.00),24(CAGCTG,-,0.00)
13694	AM270988	104705	104749	+	promoter-TSS (An09g00550)	-224	An09g00550	20.5412	gi|134077917|emb|CAL00315.1|//unnamed protein product [Aspergillus niger]	0.068182	0.622222			24(CACGTG,+,0.00),24(CACGTG,-,0.00),39(CAGGTG,+,0.00),39(CAGGTG,-,0.00)					27(GTGGGG,+,0.00)	33(GCCAGG,+,0.00)
6331	AM270982	693140	693170	+	promoter-TSS (An03g03360)	-458	An03g03360	1186.3	gi|145235141|ref|XP_001390219.1|//carnitine/acyl carnitine carrier [Aspergillus niger CBS 513.88]	0.033333	0.419355			24(CACGTG,+,0.00),24(CACGTG,-,0.00)			20(TTATCA,-,0.00)
1175	AM270980	1432137	1432171	+	promoter-TSS (An01g06070)	-392	An01g06060	2710.6	gi|145229443|ref|XP_001389030.1|//Ras-related protein Rab-11A [Aspergillus niger CBS 513.88]	0.117647	0.628571			24(CACGTG,+,0.00),24(CACGTG,-,0.00)
20685	AM270994	313760	313792	+	promoter-TSS (An15g01150)	-339	An15g01140	245.807	gi|134082171|emb|CAK42283.1|//unnamed protein product [Aspergillus niger]	0.0625	0.636364			24(CACGTG,+,0.00),24(CACGTG,-,0.00)						12(CCTGGC,-,0.00)
20284	AM270993	1615488	1615522	+	promoter-TSS (An14g06870)	-207	An14g06870	2492.87	gi|145249942|ref|XP_001401310.1|//ribonucleoside-diphosphate reductase small chain [Aspergillus niger CBS 513.88]	0.176471	0.657143			24(CACGTG,+,0.00),24(CACGTG,-,0.00)					1(CCGGGG,+,0.00)	17(GCCAAG,+,0.00)
24006	AM270997	385580	385616	+	promoter-TSS (An18g01900)	-438	An18g01900	0.442861	gi|134084230|emb|CAK47262.1|//hypothetical protein An18g01900 [Aspergillus niger]	0.027778	0.432432			24(CACCTG,+,0.00),24(CACCTG,-,0.00)
8030	AM270983	1198042	1198089	+	promoter-TSS (An04g04860)	-142	An04g04860	508.571	gi|145257787|ref|XP_001401850.1|//F-box domain protein [Aspergillus niger CBS 513.88]	0.06383	0.625			24(CACCTG,+,0.00),24(CACCTG,-,0.00)
5460	AM270981	3173433	3173463	+	promoter-TSS (An02g13200)	-258	An02g13200	908.702	gi|134057395|emb|CAK47733.1|//unnamed protein product [Aspergillus niger]	0.133333	0.580645			24(CACCTG,+,0.00),24(CACCTG,-,0.00)			5(CGATAA,+,0.00)
2022	AM270980	2468736	2468778	+	promoter-TSS (An01g10420)	-263	An01g10420	1.04828	gi|134055577|emb|CAK37223.1|//hypothetical protein An01g10420 [Aspergillus niger]	0.02381	0.511628			23(CAGGTG,+,0.00),23(CAGGTG,-,0.00)			33(TTATCA,-,0.00)
23381	AM270996	171925	171955	+	promoter-TSS (An17g00730)	-155	An17g00730	2105.58	gi|145253579|ref|XP_001398302.1|//electron transfer flavoprotein subunit beta [Aspergillus niger CBS 513.88]	0.066667	0.612903			23(CAGCTG,+,0.00),23(CAGCTG,-,0.00)							1(CCTGTTTTCTGCCG,-,0.00)
790	AM270980	976510	976546	+	promoter-TSS (An01g04150)	-650	An01g04150	7474.01	gi|134054941|emb|CAK36951.1|//unnamed protein product [Aspergillus niger]	0.027778	0.621622			23(CAGCTG,+,0.00),23(CAGCTG,-,0.00)					13(CCGGAG,+,0.00)
80	AM270980	86344	86382	+	promoter-TSS (An01g00370)	-929	An01g00370	9602.39	gi|134054572|emb|CAK43427.1|//unnamed protein product [Aspergillus niger]	0.078947	0.615385			23(CAGCTG,+,0.00),23(CAGCTG,-,0.00)
13280	AM270987	2387186	2387228	+	promoter-TSS (An08g10060)	-241	An08g10060	7331.01	gi|145240935|ref|XP_001393114.1|//GTP-binding nuclear protein GSP1/Ran [Aspergillus niger CBS 513.88]	0.047619	0.627907			23(CACGTG,+,0.00),23(CACGTG,-,0.00)
5963	AM270982	160543	160587	+	promoter-TSS (An03g00790)	-300	An03g00800	1.21135	gi|134057654|emb|CAK38053.1|//hypothetical protein An03g00800 [Aspergillus niger]	0.045455	0.422222			23(CACCTG,+,0.00),23(CACCTG,-,0.00)			6(TTATCT,-,0.00)
3093	AM270981	149993	150037	+	Intergenic	-1025	An02g00680	2.13371	gi|145231452|ref|XP_001399206.1|//hypothetical protein ANI_1_2180024 [Aspergillus niger CBS 513.88]	0	0.333333			23(CACCTG,+,0.00),23(CACCTG,-,0.00)
10722	AM270986	1039025	1039069	+	promoter-TSS (An07g04800)	-245	An07g04800	117.736	gi|145237832|ref|XP_001391563.1|//hypothetical protein ANI_1_1750064 [Aspergillus niger CBS 513.88]	0.022727	0.466667			23(CACCTG,+,0.00),23(CACCTG,-,0.00)
7951	AM270983	1067036	1067080	+	Intergenic	-1258	An04g04280	596.924	gi|145257603|ref|XP_001401794.1|//hypothetical protein ANI_1_1816184 [Aspergillus niger CBS 513.88]	0.136364	0.533333			22(CAGGTG,+,0.00),22(CAGGTG,-,0.00)
23073	AM270995	1865881	1865911	+	promoter-TSS (An16g08230)	-374	An16g08230	12.3307	gi|134083681|emb|CAK47072.1|//hypothetical protein An16g08230 [Aspergillus niger]	0.066667	0.645161			22(CAGCTG,+,0.00),22(CAGCTG,-,0.00)				6(ATTGG,-,0.00)
23958	AM270997	282833	282877	+	promoter-TSS (An18g01420)	-230	An18g01420	343.918	gi|134084182|emb|CAK47215.1|//hypothetical protein An18g01420 [Aspergillus niger]	0.022727	0.466667			22(CAGCTG,+,0.00),22(CAGCTG,-,0.00)
21222	AM270994	1182925	1182969	+	promoter-TSS (An15g05030)	-254	An15g05030	145.91	gi|145251043|ref|XP_001397035.1|//beta-lactamase [Aspergillus niger CBS 513.88]	0	0.511111			22(CAGCTG,+,0.00),22(CAGCTG,-,0.00)
19553	AM270993	575018	575058	+	promoter-TSS (An14g02280)	-797	An14g02280	4158.48	gi|134081529|emb|CAK41965.1|//unnamed protein product [Aspergillus niger]	0.025	0.634146			22(CAGCTG,+,0.00),22(CAGCTG,-,0.00)
16736	AM270990	2711458	2711490	+	promoter-TSS (An11g11260)	-238	An11g11260	375.841	gi|134079789|emb|CAK40924.1|//unnamed protein product [Aspergillus niger]	0.09375	0.515152			22(CACGTG,+,0.00),22(CACGTG,-,0.00)
16488	AM270990	2344574	2344604	+	Intergenic	-1074	An11g09790	6324.37	gi|145245341|ref|XP_001394938.1|//sulfate adenylyltransferase [Aspergillus niger CBS 513.88]	0.066667	0.612903			22(CACCTG,+,0.00),22(CACCTG,-,0.00)
8046	AM270983	1229658	1229702	+	promoter-TSS (An04g04990)	-358	An04g04990	5225.7	gi|145257835|ref|XP_001401863.1|//mannose-1-phosphate guanyltransferase [Aspergillus niger CBS 513.88]	0.068182	0.6			21(CAGGTG,+,0.00),21(CAGGTG,-,0.00)						19(GCCAGG,+,0.00)
14456	AM270988	1226257	1226291	+	promoter-TSS (An09g05380)	-598	An09g05380	909.097	gi|134078400|emb|CAL00815.1|//unnamed protein product [Aspergillus niger]	0.058824	0.628571			21(CAGCTG,+,0.00),21(CAGCTG,-,0.00)				8(ATTGG,-,0.00)
24184	AM270997	625637	625681	+	promoter-TSS (An18g02900)	-208	An18g02900	2130.94	gi|134084334|emb|CAK48674.1|//unnamed protein product [Aspergillus niger]	0.090909	0.644444			21(CAGCTG,+,0.00),21(CAGCTG,-,0.00)
24524	AM270997	1004391	1004421	+	promoter-TSS (An18g04295)	-41	An18g04295	7.09409	gi|134084478|emb|CAK43232.1|//hypothetical protein An18g04295 [Aspergillus niger]	0.1	0.645161			21(CAGCTG,+,0.00),21(CAGCTG,-,0.00)
17332	AM270991	822383	822427	+	promoter-TSS (An12g03200)	-60	An12g03200	46.6014	gi|134080112|emb|CAK46093.1|//unnamed protein product [Aspergillus niger]	0.022727	0.444444			21(CAGCTG,+,0.00),21(CAGCTG,-,0.00)
2394	AM270980	2937915	2937949	+	promoter-TSS (An01g12430)	-854	An01g12430	2107.45	gi|134055771|emb|CAK37295.1|//unnamed protein product [Aspergillus niger]	0.029412	0.571429			21(CAGCTG,+,0.00),21(CAGCTG,-,0.00)
23999	AM270997	368025	368065	+	promoter-TSS (An18g01840)	-152	An18g01840	185.635	gi|134084224|emb|CAK47256.1|//unnamed protein product [Aspergillus niger]	0.125	0.463415			21(CACGTG,+,0.00),21(CACGTG,-,0.00)			27(CGATAA,+,0.00)
3969	AM270981	1404564	1404608	+	promoter-TSS (An02g06010)	-109	An02g06010	477.012	gi|145232593|ref|XP_001399737.1|//hypothetical protein ANI_1_822024 [Aspergillus niger CBS 513.88]	0.045455	0.488889			21(CACCTG,+,0.00),21(CACCTG,-,0.00)				4(CCAAT,+,0.00)
18112	AM270991	2062612	2062661	+	promoter-TSS (An12g08710)	-409	An12g08710	25.9154	gi|134080656|emb|CAK41321.1|//hypothetical protein An12g08710 [Aspergillus niger]	0.061224	0.44			20(CAGGTG,+,0.00),20(CAGGTG,-,0.00)
23319	AM270996	55860	55894	+	promoter-TSS (An17g00300)	-594	An17g00300	262.87	gi|134083826|emb|CAK97390.1|//unnamed protein product [Aspergillus niger]	0	0.628571			20(CAGCTG,+,0.00),20(CAGCTG,-,0.00)					1(GTGGAG,+,0.00)
22050	AM270995	517082	517126	+	promoter-TSS (An16g02360)	-349	An16g02360	165.517	gi|145252072|ref|XP_001397549.1|//aldo/keto reductase [Aspergillus niger CBS 513.88]	0.022727	0.466667			20(CAGCTG,+,0.00),20(CAGCTG,-,0.00)
6327	AM270982	692044	692088	+	promoter-TSS (An03g03350)	-350	An03g03350	581.296	gi|134057899|emb|CAK47776.1|//unnamed protein product [Aspergillus niger]	0.022727	0.555556			20(CAGCTG,+,0.00),20(CAGCTG,-,0.00)					23(CTGGAG,+,0.00)
1425	AM270980	1832309	1832353	+	Intergenic	-4041	An01g07830	96.0656	gi|134055320|emb|CAK37105.1|//unnamed protein product [Aspergillus niger]	0.045455	0.466667			20(CAGCTG,+,0.00),20(CAGCTG,-,0.00)
4132	AM270981	1636122	1636156	+	Intergenic	-2359	An02g06900	319.094	gi|145232903|ref|XP_001399824.1|//hypothetical protein ANI_1_2646024 [Aspergillus niger CBS 513.88]	0	0.571429			20(CAGCTG,+,0.00),20(CAGCTG,-,0.00)					5(CTCCAG,-,0.00)
274	AM270980	354426	354460	+	promoter-TSS (An01g01500)	-150	An01g01500	866.271	gi|145228565|ref|XP_001388591.1|//C2H2 finger domain protein (Kin17) [Aspergillus niger CBS 513.88]	0.058824	0.371429			20(CACGTG,+,0.00),20(CACGTG,-,0.00)			3(TTATCT,-,0.00),8(TTATCG,-,0.00)
10514	AM270986	700404	700440	+	promoter-TSS (An07g03290)	-182	An07g03280	695.166	gi|145237528|ref|XP_001391411.1|//tRNA (adenine-N(1)-)-methyltransferase catalytic subunit trm61 [Aspergillus niger CBS 513.88]	0.027778	0.459459			20(CACGTG,+,0.00),20(CACGTG,-,0.00)
9509	AM270984	586907	586958	+	promoter-TSS (An05g02570)	-246	An05g02560	221.778	gi|134075276|emb|CAK44917.1|//unnamed protein product [Aspergillus niger]	0.058824	0.423077			20(CACGTG,+,0.00),20(CACGTG,-,0.00)			16(TTATCA,-,0.00)		41(CTGGAG,+,0.00)
6319	AM270982	681521	681571	+	promoter-TSS (An03g03320)	-478	An03g03320	1.4207	0	0.04	0.411765			20(CACGTG,+,0.00),20(CACGTG,-,0.00)
23458	AM270996	284347	284379	+	promoter-TSS (An17g01220)	-180	An17g01210	1.98481	gi|134083920|emb|CAK43017.1|//hypothetical protein An17g01210 [Aspergillus niger]	0.09375	0.69697			20(CACCTG,+,0.00),20(CACCTG,-,0.00)					2(CTGGAG,+,0.00)
4121	AM270981	1612991	1613025	+	promoter-TSS (An02g06830)	-768	An02g06830	1693.85	gi|145232891|ref|XP_001399818.1|//mitogen activated protein kinase kinase kinase 3, mapkkk3, mekk3 [Aspergillus niger CBS 513.88]	0.029412	0.542857			20(CACCTG,+,0.00),20(CACCTG,-,0.00)
16555	AM270990	2423919	2423961	+	Intergenic	-1158	An11g10110	2731.93	gi|134079669|emb|CAK97095.1|//unnamed protein product [Aspergillus niger]	0.047619	0.511628			2(CAGGTG,+,0.00),2(CAGGTG,-,0.00)
17195	AM270991	585839	585886	+	promoter-TSS (An12e02270)	-311	An12e02270	#N/A	#N/A	0.021277	0.520833			2(CAGGTG,+,0.00),2(CAGGTG,-,0.00)					27(CCCCAG,-,0.00)
14928	AM270989	174472	174516	+	promoter-TSS (An10g00670)	-959	An10g00670	392.238	gi|134078633|emb|CAK40506.1|//unnamed protein product [Aspergillus niger]	0	0.422222			2(CAGGTG,+,0.00),2(CAGGTG,-,0.00)
13828	AM270988	282847	282881	+	promoter-TSS (An09g01310)	-285	An09g01310	64.3677	gi|145241606|ref|XP_001393449.1|//hypothetical protein ANI_1_1060084 [Aspergillus niger CBS 513.88]	0.058824	0.571429			2(CAGGTG,+,0.00),2(CAGGTG,-,0.00)						22(GCCAAG,+,0.00)
13335	AM270987	2451831	2451875	+	promoter-TSS (An08g10320)	-591	An08g10320	481.314	gi|134077664|emb|CAK96777.1|//unnamed protein product [Aspergillus niger]	0	0.311111			2(CAGGTG,+,0.00),2(CAGGTG,-,0.00)						0(GCCAGG,+,0.00)
13039	AM270987	1936282	1936326	+	promoter-TSS (An08g08150)	-444	An08g08150	759.863	gi|134077453|emb|CAK40018.1|//unnamed protein product [Aspergillus niger]	0.022727	0.444444			2(CAGGTG,+,0.00),2(CAGGTG,-,0.00)
4374	AM270981	1847997	1848041	+	promoter-TSS (An02g07700)	-873	An02g07700	729.566	gi|134056827|emb|CAK37733.1|//unnamed protein product [Aspergillus niger]	0	0.444444			2(CAGGTG,+,0.00),2(CAGGTG,-,0.00)
2062	AM270980	2546155	2546205	+	promoter-TSS (An01g10770)	-937	An01g10770	4066.15	gi|145230371|ref|XP_001389494.1|//bZIP transcription factor [Aspergillus niger CBS 513.88]	0.04	0.54902			2(CAGGTG,+,0.00),2(CAGGTG,-,0.00)
490	AM270980	578918	578963	+	promoter-TSS (An01g02380)	-89	An01g02380	57.3027	gi|134054768|emb|CAK43608.1|//hypothetical protein An01g02380 [Aspergillus niger]	0	0.326087			2(CAGGTG,+,0.00),2(CAGGTG,-,0.00)
8098	AM270983	1257548	1257592	+	promoter-TSS (An04g05120)	-53	An04g05120	399.794	gi|145257880|ref|XP_001401876.1|//thermatolerance membrane protein Dlt1 [Aspergillus niger CBS 513.88]	0.022727	0.555556			2(CAGCTG,+,0.00),2(CAGCTG,-,0.00),12(CAGGTG,+,0.00),12(CAGGTG,-,0.00)
7690	AM270983	675129	675176	+	promoter-TSS (An04g02650)	-88	An04g02650	491.387	gi|145257165|ref|XP_001401633.1|//GPI transamidase component GAB1 [Aspergillus niger CBS 513.88]	0.085106	0.625			2(CAGCTG,+,0.00),2(CAGCTG,-,0.00)				30(CCAAT,+,0.00)	5(CTGGAG,+,0.00)
15696	AM270990	1005981	1006025	+	promoter-TSS (An11g04110)	-198	An11g04110	38.0279	gi|145243788|ref|XP_001394406.1|//tetratricopeptide repeat domain protein [Aspergillus niger CBS 513.88]	0.113636	0.6			2(CAGCTG,+,0.00),2(CAGCTG,-,0.00)				12(CCAAT,+,0.00)
13099	AM270987	2036659	2036703	+	promoter-TSS (An08g08550)	-550	An08g08550	2969.29	gi|134077492|emb|CAK96636.1|//unnamed protein product [Aspergillus niger]	0.022727	0.444444			2(CAGCTG,+,0.00),2(CAGCTG,-,0.00)
6477	AM270982	830389	830425	+	promoter-TSS (An03g03820)	-763	An03g03820	252.756	gi|145235229|ref|XP_001390263.1|//hypothetical protein ANI_1_1314034 [Aspergillus niger CBS 513.88]	0.083333	0.648649			2(CAGCTG,+,0.00),2(CAGCTG,-,0.00)
24210	AM270997	694819	694851	+	promoter-TSS (An18g03120)	-170	An18g03120	1420.04	gi|145254831|ref|XP_001398772.1|//pre-mRNA-splicing factor ATP-dependent RNA helicase PRP43 [Aspergillus niger CBS 513.88]	0.09375	0.636364			2(CAGCTG,+,0.00),2(CAGCTG,-,0.00)
22501	AM270995	1075228	1075266	+	promoter-TSS (An16g04730)	-134	An16g04730	1101.86	gi|145252538|ref|XP_001397782.1|//hypothetical protein ANI_1_1742144 [Aspergillus niger CBS 513.88]	0.078947	0.538462			2(CAGCTG,+,0.00),2(CAGCTG,-,0.00)					23(CTGGAG,+,0.00)
16907	AM270991	181350	181384	+	promoter-TSS (An12g00710)	-819	An12g00710	20136.1	gi|145245804|ref|XP_001395160.1|//GTP-binding protein EsdC [Aspergillus niger CBS 513.88]	0.058824	0.571429			2(CAGCTG,+,0.00),2(CAGCTG,-,0.00)					22(CCCCGC,-,0.00)
16817	AM270991	63537	63581	+	promoter-TSS (An12g00230)	-128	An12g00230	1577.02	gi|145245699|ref|XP_001395112.1|//C2 domain protein [Aspergillus niger CBS 513.88]	0.068182	0.577778			2(CAGCTG,+,0.00),2(CAGCTG,-,0.00)
6044	AM270982	316938	316980	+	promoter-TSS (An03g01640)	-620	An03g01640	0.621531	gi|134057740|emb|CAK38137.1|//unnamed protein product [Aspergillus niger]	0.02381	0.465116			2(CAGCTG,+,0.00),2(CAGCTG,-,0.00)
5719	AM270981	3474299	3474348	+	promoter-TSS (An02g14350)	-437	An02g14350	609.737	gi|134057512|emb|CAK48866.1|//unnamed protein product [Aspergillus niger]	0.081633	0.62			2(CAGCTG,+,0.00),2(CAGCTG,-,0.00)					7(GCGGGG,+,0.00)
5718	AM270981	3474299	3474348	+	promoter-TSS (An02g14350)	-437	An02g14350	609.737	gi|134057512|emb|CAK48866.1|//unnamed protein product [Aspergillus niger]	0.081633	0.62			2(CAGCTG,+,0.00),2(CAGCTG,-,0.00)					7(GCGGGG,+,0.00)
74	AM270980	80713	80762	+	promoter-TSS (An01g00340)	-472	An01g00340	644.425	gi|145228349|ref|XP_001388483.1|//hypothetical protein ANI_1_2090014 [Aspergillus niger CBS 513.88]	0.061224	0.44			2(CAGCTG,+,0.00),2(CAGCTG,-,0.00)			36(TTATCG,-,0.00)
16176	AM270990	1825877	1825907	+	promoter-TSS (An11g07650)	-120	An11g07650	1666.12	gi|145244929|ref|XP_001394734.1|//peroxiredoxin PRX1 [Aspergillus niger CBS 513.88]	0.1	0.612903			2(CACGTG,+,0.00),2(CACGTG,-,0.00)
9881	AM270985	419928	419974	+	promoter-TSS (An06g01660)	-517	An06g01660	1822.88	gi|145236679|ref|XP_001390987.1|//thioredoxin peroxidase/alkyl hydroperoxide reductase [Aspergillus niger CBS 513.88]	0.086957	0.468085			2(CACGTG,+,0.00),2(CACGTG,-,0.00)
18459	AM270991	2532379	2532428	+	promoter-TSS (An12g10800)	-557	An12g10800	#N/A	#N/A	0.020408	0.46			2(CACGTG,+,0.00),2(CACGTG,-,0.00)			18(TTATCT,-,0.00)		5(GTGGAG,+,0.00)
13743	AM270988	138186	138230	+	promoter-TSS (An09g00670)	-996	An09g00670	5689.42	gi|145241490|ref|XP_001393391.1|//1,3-beta-glucanosyltransferase gel3 [Aspergillus niger CBS 513.88]	0.090909	0.511111			2(CACGTG,+,0.00),2(CACGTG,-,0.00)
5849	AM270982	22571	22615	+	promoter-TSS (An03g00120)	-84	An03g00110	#N/A	#N/A	0.045455	0.466667			2(CACGTG,+,0.00),2(CACGTG,-,0.00)
24186	AM270997	646599	646643	+	promoter-TSS (An18g02940)	-496	An18g02940	3382.02	gi|134084338|emb|CAK48678.1|//unnamed protein product [Aspergillus niger]	0.022727	0.466667			2(CACCTG,+,0.00),2(CACCTG,-,0.00)
14142	AM270988	852116	852160	+	promoter-TSS (An09g03760)	-53	An09g03760	169.379	gi|134078237|emb|CAK96818.1|//unnamed protein product [Aspergillus niger]	0.022727	0.488889			2(CACCTG,+,0.00),2(CACCTG,-,0.00)
196	AM270980	215729	215761	+	promoter-TSS (An01g00910)	-73	An01g00910	50.555	gi|134054624|emb|CAK43469.1|//unnamed protein product [Aspergillus niger]	0	0.424242			2(CACCTG,+,0.00),2(CACCTG,-,0.00)
23476	AM270996	309638	309686	+	promoter-TSS (An17g01320)	-639	An17g01310	38.6916	gi|145253695|ref|XP_001398360.1|//C2H2 type zinc finger domain protein [Aspergillus niger CBS 513.88]	0.020833	0.428571			19(CAGCTG,+,0.00),19(CAGCTG,-,0.00)					16(CTCCAG,-,0.00)
19719	AM270993	783223	783263	+	promoter-TSS (An14g03120)	-156	An14g03120	132.923	gi|134081615|emb|CAK46549.1|//unnamed protein product [Aspergillus niger]	0.05	0.634146			19(CAGCTG,+,0.00),19(CAGCTG,-,0.00)					16(CTCCAG,-,0.00)
10422	AM270986	590274	590318	+	promoter-TSS (An07g02880)	-858	An07g02880	2467.17	gi|134075843|emb|CAL00222.1|//unnamed protein product [Aspergillus niger]	0	0.422222			19(CAGCTG,+,0.00),19(CAGCTG,-,0.00)					16(CTCCAG,-,0.00)
3113	AM270981	197302	197344	+	promoter-TSS (An02e00900)	-125	An02e00900	#N/A	#N/A	0.02381	0.465116			19(CAGCTG,+,0.00),19(CAGCTG,-,0.00)
1636	AM270980	2013308	2013352	+	promoter-TSS (An01g08550)	-329	An01g08550	759.726	gi|145229937|ref|XP_001389277.1|//integral membrane protein [Aspergillus niger CBS 513.88]	0.045455	0.6			19(CAGCTG,+,0.00),19(CAGCTG,-,0.00)
16078	AM270990	1643187	1643232	+	promoter-TSS (An11g06690)	-329	An11g06690	140.461	gi|134079337|emb|CAK96966.1|//unnamed protein product [Aspergillus niger]	0.111111	0.565217			19(CACGTG,+,0.00),19(CACGTG,-,0.00)						1(GCCAGG,+,0.00)	29(CCGATGTATATCCG,-,0.00)
17691	AM270991	1443512	1443556	+	promoter-TSS (An12g05830)	-187	An12g05830	496.029	gi|134080369|emb|CAK46291.1|//unnamed protein product [Aspergillus niger]	0.045455	0.511111			19(CACGTG,+,0.00),19(CACGTG,-,0.00)						10(GCCAAG,+,0.00)
15825	AM270990	1211721	1211761	+	Intergenic	-1447	An11g04900	1186.95	gi|134079166|emb|CAK40694.1|//hypothetical protein An11g04900 [Aspergillus niger]	0.05	0.585366			19(CACGTG,+,0.00),19(CACGTG,-,0.00)
5140	AM270981	2677516	2677550	+	promoter-TSS (An02e10826)	-131	An02e10826	#N/A	#N/A	0.029412	0.4			19(CACGTG,+,0.00),19(CACGTG,-,0.00)
17083	AM270991	398304	398362	+	promoter-TSS (An12g01460)	-512	An12g01460	424.726	gi|145245968|ref|XP_001395233.1|//opsin-1 [Aspergillus niger CBS 513.88]	0.034483	0.440678			19(CACCTG,+,0.00),19(CACCTG,-,0.00)			42(TGATAA,+,0.00)
4505	AM270981	1946465	1946505	+	Intergenic	-1681	An02g08020	3402.46	gi|145233125|ref|XP_001399935.1|//V-type proton ATPase proteolipid subunit [Aspergillus niger CBS 513.88]	0.025	0.512195			19(CACCTG,+,0.00),19(CACCTG,-,0.00)
5575	AM270981	3325098	3325143	+	promoter-TSS (An02g13770)	-762	An02g13770	1264.91	gi|134057453|emb|CAK37961.1|//unnamed protein product [Aspergillus niger]	0.022222	0.413043			18(CAGGTG,+,0.00),18(CAGGTG,-,0.00)
15401	AM270990	586723	586767	+	promoter-TSS (An11g02365)	-339	An11g02365	98.4066	gi|134078911|emb|CAK40596.1|//unnamed protein product [Aspergillus niger]	0	0.355556			18(CAGGTG,+,0.00),18(CAGGTG,-,0.00)
725	AM270980	857520	857556	+	promoter-TSS (An01g03550)	-368	An01g03550	1528.4	gi|134054880|emb|CAK36893.1|//unnamed protein product [Aspergillus niger]	0.083333	0.594595			18(CAGCTG,+,0.00),18(CAGCTG,-,0.00)			4(CGATAA,+,0.00),25(TGATAA,+,0.00)
12136	AM270987	655980	656023	+	promoter-TSS (An08g02820)	-177	An08g02810	275.806	gi|134076909|emb|CAK45318.1|//unnamed protein product [Aspergillus niger]	0.069767	0.545455			18(CAGCTG,+,0.00),18(CAGCTG,-,0.00)				31(CCAAT,+,0.00)
22836	AM270995	1586750	1586794	+	promoter-TSS (An16g07110)	-448	An16g07110	7441.74	gi|145252996|ref|XP_001398011.1|//acetyl-CoA hydrolase [Aspergillus niger CBS 513.88]	0	0.555556			18(CAGCTG,+,0.00),18(CAGCTG,-,0.00)					39(CTGGGG,+,0.00)
21657	AM270994	1787798	1787830	+	promoter-TSS (An15g07550)	-865	An15g07550	12304.8	gi|145251525|ref|XP_001397276.1|//N amino acid transport system protein [Aspergillus niger CBS 513.88]	0.0625	0.666667			18(CAGCTG,+,0.00),18(CAGCTG,-,0.00)						23(GCCAGG,+,0.00)
18743	AM270992	322166	322208	+	promoter-TSS (An13g01280)	-219	An13g01280	422.511	gi|134081016|emb|CAK41528.1|//unnamed protein product [Aspergillus niger]	0.095238	0.674419			18(CAGCTG,+,0.00),18(CAGCTG,-,0.00)					29(CCCCAC,-,0.00)
10764	AM270986	1084411	1084445	+	promoter-TSS (An07g04970)	-134	An07g04960	523.744	gi|134076056|emb|CAK39415.1|//unnamed protein product [Aspergillus niger]	0.058824	0.542857			18(CAGCTG,+,0.00),18(CAGCTG,-,0.00)
3249	AM270981	408134	408170	+	Intergenic	-1090	An02g01760	10642.7	gi|134056220|emb|CAK37478.1|//unnamed protein product [Aspergillus niger]	0.027778	0.567568			18(CAGCTG,+,0.00),18(CAGCTG,-,0.00)
6238	AM270982	576090	576120	+	promoter-TSS (An03g02940)	-600	An03g02940	527.127	gi|145235083|ref|XP_001390190.1|//C6 transcription factor [Aspergillus niger CBS 513.88]	0.066667	0.548387			18(CACGTG,+,0.00),18(CACGTG,-,0.00)
6494	AM270982	837240	837272	+	promoter-TSS (An03g03840)	-56	An03g03840	223.308	gi|134057946|emb|CAK47823.1|//unnamed protein product [Aspergillus niger]	0.03125	0.515152			18(CACCTG,+,0.00),18(CACCTG,-,0.00)			7(AGATAG,+,0.00)
19190	AM270993	138842	138886	+	Intergenic	-2332	An14g00520	60.4395	gi|134081348|emb|CAK41851.1|//unnamed protein product [Aspergillus niger]	0.022727	0.511111			18(CACCTG,+,0.00),18(CACCTG,-,0.00)
17378	AM270991	914484	914528	+	promoter-TSS (An12g03630)	-71	An12g03630	63.6678	gi|145246380|ref|XP_001395439.1|//integral membrane protein [Aspergillus niger CBS 513.88]	0.136364	0.6			17(CAGGTG,+,0.00),17(CAGGTG,-,0.00)
13729	AM270988	125856	125900	+	Intergenic	-1149	An09g00640	1814.96	gi|134077926|emb|CAL00324.1|//unnamed protein product [Aspergillus niger]	0	0.466667			17(CAGGTG,+,0.00),17(CAGGTG,-,0.00)
4941	AM270981	2396119	2396161	+	promoter-TSS (An02g09640)	930	An02g09650	1.61168	gi|134057025|emb|CAK37834.1|//hypothetical protein An02g09650 [Aspergillus niger]	0.02381	0.44186			17(CAGCTG,+,0.00),17(CAGCTG,-,0.00)
16359	AM270990	2203100	2203144	+	promoter-TSS (An11g09290)	-780	An11g09290	4.16753	gi|134079584|emb|CAK32608.1|//hypothetical protein An11g09290 [Aspergillus niger]	0.113636	0.644444			17(CAGCTG,+,0.00),17(CAGCTG,-,0.00)
14641	AM270988	1507255	1507285	+	promoter-TSS (An09g06590)	-735	An09g06590	29656.4	gi|145242802|ref|XP_001393974.1|//heat shock protein 90 [Aspergillus niger CBS 513.88]	0.066667	0.612903			17(CAGCTG,+,0.00),17(CAGCTG,-,0.00)
19533	AM270993	558929	558959	+	Intergenic	-1192	An14g02200	657.425	gi|145249014|ref|XP_001400846.1|//hypothetical protein ANI_1_336124 [Aspergillus niger CBS 513.88]	0.1	0.580645			17(CAGCTG,+,0.00),17(CAGCTG,-,0.00)							2(CCGTAGTAGCGCCG,-,0.00)
4858	AM270981	2302428	2302472	+	promoter-TSS (An02g09230)	-213	An02g09230	82.4424	gi|145233367|ref|XP_001400056.1|//phosphatidylinositol N-acetylglucosaminyltransferase [Aspergillus niger CBS 513.88]	0.090909	0.511111			17(CACGTG,+,0.00),17(CACGTG,-,0.00)
1716	AM270980	2105072	2105116	+	promoter-TSS (An01g08850)	-197	An01g08850	30901.8	gi|145229997|ref|XP_001389307.1|//guanine nucleotide-binding protein subunit beta-like protein [Aspergillus niger CBS 513.88]	0.113636	0.533333			17(CACGTG,+,0.00),17(CACGTG,-,0.00)
13807	AM270988	247100	247144	+	promoter-TSS (An09g01190)	-646	An09g01190	3.58618	gi|145241582|ref|XP_001393437.1|//arabinan endo-1,5-alpha-L-arabinosidase C [Aspergillus niger CBS 513.88]	0.045455	0.4			17(CACCTG,+,0.00),17(CACCTG,-,0.00)			27(TTATCG,-,0.00)		3(CTCCGC,-,0.00)
16574	AM270990	2474801	2474835	+	promoter-TSS (An11g10320)	-300	An11g10320	3609.55	gi|134079689|emb|CAK97115.1|//unnamed protein product [Aspergillus niger]	0	0.457143			16(CAGGTG,+,0.00),16(CAGGTG,-,0.00)
13462	AM270987	2634133	2634190	+	promoter-TSS (An08g11060)	-156	An08e11050	#N/A	#N/A	0.035088	0.5			16(CAGCTG,+,0.00),16(CAGCTG,-,0.00)				35(CCAAT,+,0.00)
21858	AM270995	258850	258894	+	promoter-TSS (An16g01330)	-285	An16g01330	233.826	gi|134082987|emb|CAK42750.1|//unnamed protein product [Aspergillus niger]	0.068182	0.533333			16(CAGCTG,+,0.00),16(CAGCTG,-,0.00)					32(CTCCGC,-,0.00)
12508	AM270987	1096754	1096798	+	promoter-TSS (An08g04520)	-307	An08g04530	23.5682	gi|134077085|emb|CAK45426.1|//unnamed protein product [Aspergillus niger]	0.045455	0.488889			16(CAGCTG,+,0.00),16(CAGCTG,-,0.00)
909	AM270980	1122197	1122239	+	promoter-TSS (An01g04730)	-162	An01g04730	7967.13	gi|145229183|ref|XP_001388900.1|//transport protein SEC23 [Aspergillus niger CBS 513.88]	0.047619	0.55814			16(CAGCTG,+,0.00),16(CAGCTG,-,0.00)					6(CTCCGG,-,0.00)
19568	AM270993	591713	591745	+	promoter-TSS (An14g02350)	-172	An14g02350	338.208	gi|145249044|ref|XP_001400861.1|//hypothetical protein ANI_1_358124 [Aspergillus niger CBS 513.88]	0.0625	0.515152			16(CACGTG,+,0.00),16(CACGTG,-,0.00)			25(TTATCT,-,0.00)
19356	AM270993	290786	290830	+	promoter-TSS (An14g01060)	-591	An14g01060	218.683	gi|134081405|emb|CAK46446.1|//unnamed protein product [Aspergillus niger]	0.022727	0.488889			16(CACCTG,+,0.00),16(CACCTG,-,0.00)			12(TTATCA,-,0.00)
5438	AM270981	3141983	3142024	+	promoter-TSS (An02g13070)	-49	An02g13070	1.73842	gi|134057381|emb|CAK37935.1|//hypothetical protein An02g13070 [Aspergillus niger]	0.02439	0.47619			16(CACCTG,+,0.00),16(CACCTG,-,0.00)					13(CCCCAC,-,0.00)
9740	AM270985	296462	296504	+	promoter-TSS (An06e01280)	-48	An06e01280	#N/A	#N/A	0	0.511628			15(CAGCTG,+,0.00),15(CAGCTG,-,0.00)
23846	AM270997	98300	98344	+	promoter-TSS (An18g00490)	-571	An18g00490	2.38928	gi|134084096|emb|CAK43125.1|//unnamed protein product [Aspergillus niger]	0.022727	0.355556			15(CACGTG,+,0.00),15(CACGTG,-,0.00)			3(CTATCT,-,0.00),29(TTATCA,-,0.00)
22243	AM270995	773440	773498	+	promoter-TSS (An16g03500)	-478	An16g03500	331.577	gi|145252298|ref|XP_001397662.1|//hypothetical protein ANI_1_1646144 [Aspergillus niger CBS 513.88]	0	0.389831			15(CACCTG,+,0.00),15(CACCTG,-,0.00)
3582	AM270981	810900	810949	+	promoter-TSS (An02g03380)	-220	An02g03380	1217.11	gi|145232016|ref|XP_001399474.1|//hypothetical protein ANI_1_2408024 [Aspergillus niger CBS 513.88]	0.040816	0.46			14(CAGGTG,+,0.00),14(CAGGTG,-,0.00)
20798	AM270994	500312	500356	+	promoter-TSS (An15g01860)	-319	An15g01860	2046.98	gi|145250423|ref|XP_001396725.1|//malate synthase, glyoxysomal [Aspergillus niger CBS 513.88]	0.113636	0.577778			14(CAGCTG,+,0.00),14(CAGCTG,-,0.00),37(CACGTG,+,0.00),37(CACGTG,-,0.00)					27(GCGGAG,+,0.00)
14989	AM270989	252783	252815	+	promoter-TSS (An10e00990)	-379	An10e00990	#N/A	#N/A	0	0.393939			14(CAGCTG,+,0.00),14(CAGCTG,-,0.00)
7805	AM270983	861584	861626	+	promoter-TSS (An04g03420)	-526	An04g03420	476.522	gi|145257379|ref|XP_001401709.1|//calcium homeostasis protein Regucalcin [Aspergillus niger CBS 513.88]	0.095238	0.581395			14(CAGCTG,+,0.00),14(CAGCTG,-,0.00)
23784	AM270997	17236	17280	+	promoter-TSS (An18g00090)	-575	An18g00090	0.283161	gi|145253973|ref|XP_001398480.1|//short-chain dehydrogenase [Aspergillus niger CBS 513.88]	0.068182	0.533333			14(CACGTG,+,0.00),14(CACGTG,-,0.00)
20725	AM270994	359976	360006	+	promoter-TSS (An15g01290)	-169	An15g01290	820.39	gi|206558117|sp|A2R4R1.1|CD123_ASPNC//RecName: Full=Cell division cycle protein 123	0.066667	0.580645			14(CACGTG,+,0.00),14(CACGTG,-,0.00)
11897	AM270987	305822	305864	+	promoter-TSS (An08g01410)	-988	An08g01410	578.165	gi|145239227|ref|XP_001392260.1|//SFT2 domain protein [Aspergillus niger CBS 513.88]	0.071429	0.604651			14(CACCTG,+,0.00),14(CACCTG,-,0.00)
2959	AM270980	3522646	3522682	+	promoter-TSS (An01g14740)	-432	An01g14730	10484.9	gi|134055991|emb|CAK44170.1|//unnamed protein product [Aspergillus niger]	0.027778	0.540541			14(CACCTG,+,0.00),14(CACCTG,-,0.00)						7(CTTGGC,-,0.00)
2862	AM270980	3424585	3424639	+	Intergenic	4643	An01g14330	1249.67	gi|134055952|emb|CAK37429.2|//unnamed protein product [Aspergillus niger]	0.018519	0.454545			13(CAGGTG,+,0.00),13(CAGGTG,-,0.00)
19997	AM270993	1202831	1202875	+	promoter-TSS (An14g05070)	-706	An14g05070	482.13	gi|145249582|ref|XP_001401130.1|//period circadian protein [Aspergillus niger CBS 513.88]	0.022727	0.488889			13(CAGCTG,+,0.00),13(CAGCTG,-,0.00)				5(ATTGG,-,0.00)
22523	AM270995	1121450	1121490	+	promoter-TSS (An16g04940)	-219	An16g04940	15216.5	gi|145252578|ref|XP_001397802.1|//40S ribosomal protein S15 [Aspergillus niger CBS 513.88]	0.025	0.536585			13(CAGCTG,+,0.00),13(CAGCTG,-,0.00)				36(ATTGG,-,0.00)
9880	AM270985	417583	417633	+	promoter-TSS (An06g01650)	-259	An06g01640	1265.4	gi|134075446|emb|CAK48007.1|//unnamed protein product [Aspergillus niger]	0.1	0.588235			13(CAGCTG,+,0.00),13(CAGCTG,-,0.00)				20(CCAAT,+,0.00)
18115	AM270991	2066012	2066056	+	promoter-TSS (An12g08720)	-862	An12g08720	3182.64	gi|134080657|emb|CAK41322.1|//unnamed protein product [Aspergillus niger]	0	0.488889			13(CAGCTG,+,0.00),13(CAGCTG,-,0.00)
24121	AM270997	510279	510323	+	promoter-TSS (An18g02440)	-138	An18g02440	440.427	gi|134084287|emb|CAK43174.1|//unnamed protein product [Aspergillus niger]	0.022727	0.377778			13(CAGCTG,+,0.00),13(CAGCTG,-,0.00)
23030	AM270995	1797369	1797403	+	promoter-TSS (An16g07950)	-781	An16g07950	38459.7	gi|145253160|ref|XP_001398093.1|//hypothetical protein ANI_1_1064144 [Aspergillus niger CBS 513.88]	0.058824	0.485714			13(CAGCTG,+,0.00),13(CAGCTG,-,0.00)
21842	AM270995	239761	239810	+	promoter-TSS (An16g01250)	-532	An16g01250	2.36805	gi|145251850|ref|XP_001397438.1|//O-methyltransferase [Aspergillus niger CBS 513.88]	0.061224	0.58			13(CAGCTG,+,0.00),13(CAGCTG,-,0.00)
21363	AM270994	1430145	1430187	+	promoter-TSS (An15g06140)	-524	An15g06140	595.48	gi|134082672|emb|CAK42566.1|//unnamed protein product [Aspergillus niger]	0.02381	0.465116			13(CAGCTG,+,0.00),13(CAGCTG,-,0.00)
17972	AM270991	1863932	1863988	+	promoter-TSS (An12g07740)	-270	An12g07750	23919	gi|145247154|ref|XP_001395826.1|//hypothetical protein ANI_1_934104 [Aspergillus niger CBS 513.88]	0.017857	0.491228			13(CAGCTG,+,0.00),13(CAGCTG,-,0.00)					10(CTCCAG,-,0.00)
14958	AM270989	207128	207171	+	promoter-TSS (An10g00800)	-980	An10g00800	452.703	gi|145256244|ref|XP_001402471.1|//purine nucleoside permease [Aspergillus niger CBS 513.88]	0.046512	0.590909			13(CAGCTG,+,0.00),13(CAGCTG,-,0.00)
10324	AM270986	465502	465546	+	promoter-TSS (An07g02350)	-408	An07g02350	233.721	gi|145237344|ref|XP_001391319.1|//hypothetical protein ANI_1_1590064 [Aspergillus niger CBS 513.88]	0.090909	0.511111			13(CAGCTG,+,0.00),13(CAGCTG,-,0.00)
6078	AM270982	368097	368141	+	promoter-TSS (An03g01860)	-361	An03g01860	267.174	gi|145234877|ref|XP_001390087.1|//pyrazinamidase/nicotinamidase [Aspergillus niger CBS 513.88]	0	0.4			13(CAGCTG,+,0.00),13(CAGCTG,-,0.00)
14597	AM270988	1472973	1473007	+	Intergenic	-2689	An09g06450	2439.66	gi|134078517|emb|CAK40438.1|//unnamed protein product, partial [Aspergillus niger]	0.088235	0.571429			13(CAGCTG,+,0.00),13(CAGCTG,-,0.00)
5799	AM270981	3600359	3600401	+	promoter-TSS (An02g14880)	-814	An02g14870	443.5	gi|134057562|emb|CAK48916.1|//unnamed protein product [Aspergillus niger]	0.071429	0.511628			13(CACGTG,+,0.00),13(CACGTG,-,0.00)
12939	AM270987	1784939	1784983	+	promoter-TSS (An08g07470)	-184	An08g07470	699.174	gi|134077381|emb|CAK39995.1|//unnamed protein product [Aspergillus niger]	0.045455	0.422222			13(CACGTG,+,0.00),13(CACGTG,-,0.00)			9(CTATCA,-,0.00),17(TGATAG,+,0.00)		26(CCGGGG,+,0.00)
13819	AM270988	257952	257994	+	promoter-TSS (An09g01240)	-392	An09g01230	220.741	gi|145241590|ref|XP_001393441.1|//hypothetical protein ANI_1_124084 [Aspergillus niger CBS 513.88]	0.071429	0.511628			13(CACGTG,+,0.00),13(CACGTG,-,0.00)
21676	AM270994	1817652	1817696	+	promoter-TSS (An15g07710)	-573	An15g07710	849.709	gi|134082827|emb|CAK42658.1|//unnamed protein product [Aspergillus niger]	0.068182	0.466667			13(CACGTG,+,0.00),13(CACGTG,-,0.00)
18934	AM270992	688942	688986	+	promoter-TSS (An13g03000)	-497	An13g03000	18276	gi|145248373|ref|XP_001396435.1|//cytochrome P450 52A13 [Aspergillus niger CBS 513.88]	0.068182	0.555556			13(CACGTG,+,0.00),13(CACGTG,-,0.00)
23000	AM270995	1756037	1756079	+	promoter-TSS (An16g07780)	-555	An16g07780	1.61682	gi|134083636|emb|CAK47028.1|//hypothetical protein An16g07780 [Aspergillus niger]	0.071429	0.534884			13(CACCTG,+,0.00),13(CACCTG,-,0.00)
11387	AM270986	1974502	1974543	+	promoter-TSS (An07g08890)	-508	An07g08890	2150.92	gi|145238632|ref|XP_001391963.1|//sphingolipid long chain base-responsive protein PIL1 [Aspergillus niger CBS 513.88]	0	0.5			12(CAGGTG,+,0.00),12(CAGGTG,-,0.00)				31(ATTGG,-,0.00)	0(CTCCAG,-,0.00)
15291	AM270990	473519	473549	+	promoter-TSS (An11g01950)	-216	An11g01950	500.239	gi|145243332|ref|XP_001394199.1|//DNA polymerase V [Aspergillus niger CBS 513.88]	0	0.322581			12(CAGGTG,+,0.00),12(CAGGTG,-,0.00)
13856	AM270988	346053	346085	+	promoter-TSS (An09g01650)	-369	An09g01650	331.105	gi|145241672|ref|XP_001393482.1|//MFS multidrug transporter [Aspergillus niger CBS 513.88]	0.03125	0.515152			12(CAGCTG,+,0.00),12(CAGCTG,-,0.00)
622	AM270980	745098	745138	+	promoter-TSS (An01g03120)	-629	An01g03120	1336.58	gi|134054838|emb|CAK43678.1|//unnamed protein product [Aspergillus niger]	0.025	0.487805			12(CAGCTG,+,0.00),12(CAGCTG,-,0.00)
18120	AM270991	2071678	2071722	+	Intergenic	-1031	An12g08730	3055.94	gi|134080658|emb|CAK41323.1|//unnamed protein product [Aspergillus niger]	0.022727	0.555556			12(CAGCTG,+,0.00),12(CAGCTG,-,0.00)
13781	AM270988	213697	213741	+	promoter-TSS (An09g01030)	-201	An09g01020	155.327	gi|134077958|emb|CAK49023.1|//unnamed protein product [Aspergillus niger]	0.045455	0.422222			12(CACGTG,+,0.00),12(CACGTG,-,0.00)
18275	AM270991	2310795	2310839	+	promoter-TSS (An12g09890)	-213	An12g09900	2590.74	gi|145247582|ref|XP_001396040.1|//amino acid transporter [Aspergillus niger CBS 513.88]	0.045455	0.422222			12(CACGTG,+,0.00),12(CACGTG,-,0.00)
2335	AM270980	2881401	2881435	+	promoter-TSS (An01g12230)	-382	An01g12230	2308.01	gi|145230732|ref|XP_001389630.1|//rRNA methyltransferase NOP1 [Aspergillus niger CBS 513.88]	0.117647	0.6			12(CACGTG,+,0.00),12(CACGTG,-,0.00)
6117	AM270982	416336	416380	+	promoter-TSS (An03g02140)	-318	An03g02140	4.97397	gi|134057789|emb|CAK38184.1|//unnamed protein product [Aspergillus niger]	0.022727	0.377778			12(CACGTG,+,0.00),12(CACGTG,-,0.00)
1615	AM270980	1995234	1995274	+	Intergenic	1928	An01e08480	#N/A	#N/A	0.025	0.512195			12(CACGTG,+,0.00),12(CACGTG,-,0.00)
21235	AM270994	1212222	1212268	+	promoter-TSS (An15g05120)	-504	An15g05120	150.247	gi|134082571|emb|CAK42486.1|//unnamed protein product [Aspergillus niger]	0.021739	0.489362			12(CACCTG,+,0.00),12(CACCTG,-,0.00)
11261	AM270986	1868216	1868260	+	promoter-TSS (An07g08533)	-717	An07g08540	0.822208	gi|134076420|emb|CAK39648.1|//hypothetical protein An07g08540 [Aspergillus niger]	0.090909	0.622222			12(CACCTG,+,0.00),12(CACCTG,-,0.00)
1141	AM270980	1384627	1384670	+	promoter-TSS (An01g05800)	-138	An01g05800	1712.7	gi|145229391|ref|XP_001389004.1|//alpha/beta fold family hydrolase [Aspergillus niger CBS 513.88]	0.069767	0.522727			11(CAGCTG,+,0.00),11(CAGCTG,-,0.00)
12920	AM270987	1754408	1754452	+	promoter-TSS (An08g07380)	-304	An08g07380	265.466	gi|145240413|ref|XP_001392853.1|//peroxisomal AMP binding enzyme [Aspergillus niger CBS 513.88]	0.022727	0.4			11(CAGCTG,+,0.00),11(CAGCTG,-,0.00)			15(TGATAG,+,0.00)
18270	AM270991	2302553	2302595	+	promoter-TSS (An12g09850)	141	An12e09840	#N/A	#N/A	0	0.44186			11(CAGCTG,+,0.00),11(CAGCTG,-,0.00)
3752	AM270981	1031633	1031677	+	promoter-TSS (An02g04270)	-781	An02g04270	779.082	gi|134056476|emb|CAK37565.1|//cAMP-dependent protein kinase catalytic subunit pkaC-Aspergillus niger [Aspergillus niger]	0	0.466667			11(CAGCTG,+,0.00),11(CAGCTG,-,0.00)
3329	AM270981	518223	518263	+	promoter-TSS (An02g02260)	-367	An02g02270	1294.49	gi|134056273|emb|CAK96401.1|//unnamed protein product [Aspergillus niger]	0.05	0.512195			11(CACGTG,+,0.00),11(CACGTG,-,0.00),35(CACGTG,+,0.00),35(CACGTG,-,0.00)
15973	AM270990	1479525	1479563	+	promoter-TSS (An11g06010)	-283	An11g06000	57.9605	gi|134079274|emb|CAK40756.1|//unnamed protein product [Aspergillus niger]	0.078947	0.512821			11(CACGTG,+,0.00),11(CACGTG,-,0.00),30(CACCTG,+,0.00),30(CACCTG,-,0.00)
22990	AM270995	1753348	1753393	+	promoter-TSS (An16g07770)	-315	An16g07770	9.69014	gi|134083635|emb|CAK47027.1|//hypothetical protein An16g07770 [Aspergillus niger]	0.111111	0.586957			11(CACGTG,+,0.00),11(CACGTG,-,0.00)				24(ATTGG,-,0.00)
20705	AM270994	336252	336293	+	Intergenic	-1166	An15g01210	7.09038	gi|134082180|emb|CAL00935.1|//unnamed protein product [Aspergillus niger]	0.02439	0.404762			11(CACGTG,+,0.00),11(CACGTG,-,0.00)				1(ATTGG,-,0.00)
22354	AM270995	877592	877632	+	promoter-TSS (An16g03910)	-805	An16g03910	1671.55	gi|145252378|ref|XP_001397702.1|//electron-transferring-flavoprotein dehydrogenase [Aspergillus niger CBS 513.88]	0.025	0.390244			11(CACGTG,+,0.00),11(CACGTG,-,0.00)			25(TTATCA,-,0.00)
6216	AM270982	545737	545776	+	promoter-TSS (An03g02810)	-101	An03g02810	688.295	gi|145235057|ref|XP_001390177.1|//hypothetical protein ANI_1_1200034 [Aspergillus niger CBS 513.88]	0.102564	0.65			11(CACGTG,+,0.00),11(CACGTG,-,0.00)
4829	AM270981	2258528	2258572	+	promoter-TSS (An02g09050)	-468	An02g09050	315.868	gi|145233337|ref|XP_001400041.1|//1,3-beta-glucanosyltransferase [Aspergillus niger CBS 513.88]	0.045455	0.444444			11(CACCTG,+,0.00),11(CACCTG,-,0.00)
15308	AM270990	486295	486339	+	Intergenic	-1268	An11g01990	4531.31	gi|145243340|ref|XP_001394203.1|//hypothetical protein ANI_1_274094 [Aspergillus niger CBS 513.88]	0.022727	0.444444			11(CACCTG,+,0.00),11(CACCTG,-,0.00)				6(ATTGG,-,0.00)
21964	AM270995	399803	399837	+	promoter-TSS (An16g01850)	-621	An16g01850	8197.18	gi|145251970|ref|XP_001397498.1|//BYS1 domain protein [Aspergillus niger CBS 513.88]	0	0.371429			11(CACCTG,+,0.00),11(CACCTG,-,0.00)
19253	AM270993	185089	185131	+	promoter-TSS (An14g00660)	-442	An14g00650	140.741	gi|134081362|emb|CAK41864.1|//hypothetical protein An14g00650 [Aspergillus niger]	0.02381	0.418605			11(CACCTG,+,0.00),11(CACCTG,-,0.00)			7(TTATCA,-,0.00)
3587	AM270981	822085	822129	+	promoter-TSS (An02g03430)	-821	An02g03430	0.295912	gi|134056389|emb|CAK47623.1|//hypothetical protein An02g03430 [Aspergillus niger]	0.068182	0.6			11(CACCTG,+,0.00),11(CACCTG,-,0.00)						13(CCTGGC,-,0.00)
19603	AM270993	639439	639483	+	promoter-TSS (An14g02560)	-49	An14g02560	561.898	gi|145249086|ref|XP_001400882.1|//nmrA-like family protein [Aspergillus niger CBS 513.88]	0.045455	0.555556			10(CAGGTG,+,0.00),10(CAGGTG,-,0.00)
8228	AM270983	1446928	1446972	+	promoter-TSS (An04g05850)	-388	An04g05850	26982.6	gi|145258133|ref|XP_001401950.1|//40S ribosomal protein S6 [Aspergillus niger CBS 513.88]	0.045455	0.444444			10(CAGGTG,+,0.00),10(CAGGTG,-,0.00)					23(CTCCGC,-,0.00)
20060	AM270993	1284652	1284694	+	promoter-TSS (An14g05470)	-552	An14g05470	1440.1	gi|134081853|emb|CAK42108.1|//unnamed protein product [Aspergillus niger]	0	0.418605			10(CAGCTG,+,0.00),10(CAGCTG,-,0.00)				27(CCAAT,+,0.00)
17076	AM270991	374404	374436	+	promoter-TSS (An12g01360)	-358	An12g01360	1011.62	gi|145245950|ref|XP_001395224.1|//cytochrome P450 monooxygenase [Aspergillus niger CBS 513.88]	0.0625	0.606061			10(CAGCTG,+,0.00),10(CAGCTG,-,0.00)				16(CCAAT,+,0.00)
21782	AM270995	140745	140789	+	promoter-TSS (An16g00740)	-157	An16g00740	19.0346	gi|134082924|emb|CAK46760.1|//unnamed protein product [Aspergillus niger]	0.045455	0.577778			10(CAGCTG,+,0.00),10(CAGCTG,-,0.00)
17011	AM270991	292664	292702	+	promoter-TSS (An12g01040)	-836	An12g01040	1348.1	gi|134079902|emb|CAK41034.1|//unnamed protein product [Aspergillus niger]	0.026316	0.512821			10(CAGCTG,+,0.00),10(CAGCTG,-,0.00)
17714	AM270991	1477774	1477818	+	promoter-TSS (An12e06020)	-224	An12e06020	#N/A	#N/A	0.045455	0.466667			10(CAGCTG,+,0.00),10(CAGCTG,-,0.00)
16476	AM270990	2318907	2318943	+	promoter-TSS (An11g09720)	-560	An11g09710	144.191	gi|134079628|emb|CAK40844.1|//unnamed protein product [Aspergillus niger]	0.055556	0.540541			10(CAGCTG,+,0.00),10(CAGCTG,-,0.00)
13409	AM270987	2556784	2556826	+	promoter-TSS (An08g10690)	-159	An08g10690	6588.14	gi|134077702|emb|CAK45742.1|//unnamed protein product [Aspergillus niger]	0.071429	0.511628			10(CAGCTG,+,0.00),10(CAGCTG,-,0.00)
12421	AM270987	1023930	1023974	+	promoter-TSS (An08g04250)	-184	An08g04260	546.453	gi|145239793|ref|XP_001392543.1|//glutamine amidotransferase DUG3 [Aspergillus niger CBS 513.88]	0.090909	0.555556			10(CAGCTG,+,0.00),10(CAGCTG,-,0.00)
12315	AM270987	892293	892333	+	promoter-TSS (An08g03760)	-315	An08g03760	1312.16	gi|134077004|emb|CAK45413.1|//unnamed protein product [Aspergillus niger]	0.05	0.512195			10(CAGCTG,+,0.00),10(CAGCTG,-,0.00)					35(CTGGAG,+,0.00)
10632	AM270986	908162	908202	+	promoter-TSS (An07g04300)	-183	An07g04300	3153.91	gi|145237730|ref|XP_001391512.1|//3-methylcrotonyl-CoA carboxylase subunit alpha (MccA) [Aspergillus niger CBS 513.88]	0.1	0.658537			10(CAGCTG,+,0.00),10(CAGCTG,-,0.00)					5(CCCCGC,-,0.00)
10228	AM270986	334388	334432	+	promoter-TSS (An07g01810)	-116	An07g01810	962.687	gi|134075734|emb|CAK96626.1|//hypothetical protein An07g01810, partial [Aspergillus niger]	0.045455	0.555556			10(CAGCTG,+,0.00),10(CAGCTG,-,0.00)
7212	AM270983	127148	127194	+	promoter-TSS (An04g00600)	-320	An04g00600	838.016	gi|134058327|emb|CAK38516.1|//unnamed protein product [Aspergillus niger]	0.021739	0.489362			10(CAGCTG,+,0.00),10(CAGCTG,-,0.00)
6634	AM270982	1053476	1053518	+	promoter-TSS (An03g04810)	-328	An03g04810	1960.95	gi|145235427|ref|XP_001390362.1|//MSF1 domain protein [Aspergillus niger CBS 513.88]	0	0.348837			10(CAGCTG,+,0.00),10(CAGCTG,-,0.00)
6572	AM270982	972055	972093	+	promoter-TSS (An03g04485)	-242	An03g04500	252.114	gi|134058013|emb|CAK38242.1|//unnamed protein product [Aspergillus niger]	0.131579	0.589744			10(CAGCTG,+,0.00),10(CAGCTG,-,0.00)
4976	AM270981	2424777	2424821	+	promoter-TSS (An02g09800)	-132	An02g09790	561.216	gi|134057037|emb|CAK37846.1|//unnamed protein product [Aspergillus niger]	0.022727	0.4			10(CAGCTG,+,0.00),10(CAGCTG,-,0.00)			24(TGATAG,+,0.00)
4886	AM270981	2328045	2328089	+	promoter-TSS (An02g09340)	-115	An02g09340	152.323	gi|145233387|ref|XP_001400066.1|//hypothetical protein ANI_1_2886024 [Aspergillus niger CBS 513.88]	0.045455	0.422222			10(CAGCTG,+,0.00),10(CAGCTG,-,0.00)
2228	AM270980	2763460	2763511	+	promoter-TSS (An01g11740)	-307	An01g11740	123.572	gi|145230551|ref|XP_001389584.1|//dipeptidase [Aspergillus niger CBS 513.88]	0.078431	0.538462			10(CAGCTG,+,0.00),10(CAGCTG,-,0.00)
2152	AM270980	2652771	2652817	+	promoter-TSS (An01g11260)	-170	An01g11270	122.752	gi|145230461|ref|XP_001389539.1|//2-amino-3-carboxymuconate-6-semialdehyde decarboxylase [Aspergillus niger CBS 513.88]	0.086957	0.553191			10(CAGCTG,+,0.00),10(CAGCTG,-,0.00)
16899	AM270991	176335	176384	+	Intergenic	1248	An12g00695	175.449	gi|134079867|emb|CAK40999.1|//hypothetical protein An12g00695 [Aspergillus niger]	0.040816	0.54			10(CAGCTG,+,0.00),10(CAGCTG,-,0.00)
11116	AM270986	1668519	1668572	+	promoter-TSS (An07g07660)	-124	An07g07670	9013.31	gi|145238390|ref|XP_001391842.1|//bax Inhibitor family protein [Aspergillus niger CBS 513.88]	0.113208	0.574074			10(CACGTG,+,0.00),10(CACGTG,-,0.00),48(CAGCTG,+,0.00),48(CAGCTG,-,0.00)
10916	AM270986	1358021	1358061	+	promoter-TSS (An07g06340)	-232	An07g06340	983.677	gi|358368686|dbj|GAA85302.1|//mitochondrial genome maintenance protein Mgr2 [Aspergillus kawachii IFO 4308]	0.075	0.536585			10(CACGTG,+,0.00),10(CACGTG,-,0.00)
5820	AM270981	3612981	3613017	+	promoter-TSS (An02g14940)	-221	An02g14940	530.67	gi|134057570|emb|CAK37980.1|//unnamed protein product [Aspergillus niger]	0.055556	0.567568			10(CACGTG,+,0.00),10(CACGTG,-,0.00)
19957	AM270993	1149571	1149611	+	promoter-TSS (An14g04830)	-174	An14g04830	352.026	gi|145249534|ref|XP_001401106.1|//DNA helicase PIF1 [Aspergillus niger CBS 513.88]	0.05	0.414634			10(CACGTG,+,0.00),10(CACGTG,-,0.00)
24804	AM270997	1374136	1374180	+	promoter-TSS (An18g06010)	-314	An18g06010	2096.66	gi|145255697|ref|XP_001399052.1|//KOW motif domain protein [Aspergillus niger CBS 513.88]	0.068182	0.511111			10(CACGTG,+,0.00),10(CACGTG,-,0.00)
11178	AM270986	1750260	1750300	+	promoter-TSS (An07g08010)	-251	An07g08010	751.689	gi|145238458|ref|XP_001391876.1|//nuclear distribution protein nudF [Aspergillus niger CBS 513.88]	0.175	0.682927			10(CACGTG,+,0.00),10(CACGTG,-,0.00)
1356	AM270980	1737312	1737353	+	promoter-TSS (An01g07360)	-76	An01g07360	511.576	gi|134055269|emb|CAK43855.1|//unnamed protein product [Aspergillus niger]	0.097561	0.5			10(CACGTG,+,0.00),10(CACGTG,-,0.00)					31(CCGGAG,+,0.00)
24226	AM270997	710629	710663	+	promoter-TSS (An18g03180)	-334	An18g03180	252.101	gi|145254849|ref|XP_001398778.1|//transcription factor TFIIH complex subunit [Aspergillus niger CBS 513.88]	0.088235	0.542857			10(CACGTG,+,0.00),10(CACGTG,-,0.00)					18(CCGGAG,+,0.00)
8112	AM270983	1282085	1282127	+	promoter-TSS (An04g05250)	-523	An04g05250	669.213	gi|134074493|emb|CAK38787.1|//unnamed protein product [Aspergillus niger]	0.095238	0.44186			10(CACGTG,+,0.00),10(CACGTG,-,0.00)					13(GTGGAG,+,0.00)
20343	AM270993	1705530	1705597	+	Intergenic	-1019	An14g07280	0.29112	gi|134082036|emb|CAK46721.1|//unnamed protein product [Aspergillus niger]	0.014925	0.426471			10(CACCTG,+,0.00),10(CACCTG,-,0.00)
23367	AM270996	157905	157947	+	promoter-TSS (An17g00670)	-370	An17g00670	689.495	gi|145253567|ref|XP_001398296.1|//SAP domain protein [Aspergillus niger CBS 513.88]	0	0.372093			10(CACCTG,+,0.00),10(CACCTG,-,0.00)						12(CCTGGC,-,0.00)
19466	AM270993	450670	450713	+	promoter-TSS (An14g01750)	-48	An14e01740	#N/A	#N/A	0.023256	0.386364			10(CACCTG,+,0.00),10(CACCTG,-,0.00)
22665	AM270995	1339794	1339838	+	promoter-TSS (An16e06050)	-213	An16e06060	#N/A	#N/A	0.022727	0.555556			10(CACCTG,+,0.00),10(CACCTG,-,0.00)
21334	AM270994	1372225	1372269	+	promoter-TSS (An15g05860)	-325	An15g05860	12.3164	gi|134082645|emb|CAK42539.1|//unnamed protein product [Aspergillus niger]	0.022727	0.333333			10(CACCTG,+,0.00),10(CACCTG,-,0.00)					7(CTCCAC,-,0.00)
8997	AM270983	2467186	2467230	+	promoter-TSS (An04g10130)	-208	An04g10130	56.8419	gi|145259423|ref|XP_001402369.1|//3-isopropylmalate dehydrogenase B [Aspergillus niger CBS 513.88]	0.068182	0.311111			10(CACCTG,+,0.00),10(CACCTG,-,0.00)
1372	AM270980	1766579	1766623	+	promoter-TSS (An01g07490)	-216	An01g07500	1632.87	gi|145229733|ref|XP_001389175.1|//NADH-ubiquinone oxidoreductase [Aspergillus niger CBS 513.88]	0.068182	0.644444			10(CACCTG,+,0.00),10(CACCTG,-,0.00)					7(CTCCAC,-,0.00)
24751	AM270997	1306507	1306551	+	Intergenic	-1185	An18g05730	1536.66	gi|134084616|emb|CAK97492.1|//hypothetical protein An18g05730 [Aspergillus niger]	0	0.555556			10(CACCTG,+,0.00),10(CACCTG,-,0.00)			37(CTATCT,-,0.00)		7(CTCCAC,-,0.00)
1659	AM270980	2035613	2035672	+	promoter-TSS (An01g08610)	-236	An01g08610	368.554	gi|145229949|ref|XP_001389283.1|//citrate lyase beta subunit [Aspergillus niger CBS 513.88]	0.067797	0.516667			1(CAGGTG,+,0.00),1(CAGGTG,-,0.00),54(CACCTG,+,0.00),54(CACCTG,-,0.00)				36(ATTGG,-,0.00)
20265	AM270993	1586325	1586357	+	promoter-TSS (An14g06720)	-118	An14g06720	123.714	gi|134081980|emb|CAK46665.1|//hypothetical protein An14g06720 [Aspergillus niger]	0.03125	0.424242			1(CAGGTG,+,0.00),1(CAGGTG,-,0.00)
24643	AM270997	1133658	1133707	+	promoter-TSS (An18g04840)	-379	An18g04840	151999	gi|145255366|ref|XP_001398942.1|//elongation factor 1-alpha [Aspergillus niger CBS 513.88]	0.081633	0.6			1(CAGGTG,+,0.00),1(CAGGTG,-,0.00)					31(GCGGAG,+,0.00)
18249	AM270991	2282678	2282720	+	promoter-TSS (An12e09730)	-325	An12e09740	#N/A	#N/A	0.095238	0.55814			1(CAGGTG,+,0.00),1(CAGGTG,-,0.00)
19434	AM270993	418838	418882	+	promoter-TSS (An14g01620)	-253	An14g01610	22.9137	gi|134081461|emb|CAK46474.1|//unnamed protein product [Aspergillus niger]	0.022727	0.488889			1(CAGCTG,+,0.00),1(CAGCTG,-,0.00)
499	AM270980	597666	597708	+	promoter-TSS (An01g02480)	-71	An01g02480	1.16722	gi|134054777|emb|CAK43617.1|//hypothetical protein An01g02480 [Aspergillus niger]	0.02381	0.418605			1(CACGTG,+,0.00),1(CACGTG,-,0.00)
15110	AM270990	182168	182204	+	promoter-TSS (An11g00690)	-390	An11g00690	1369.4	gi|145243054|ref|XP_001394073.1|//ubiquitin-protein ligase (Asi3) [Aspergillus niger CBS 513.88]	0.055556	0.486486			1(CACGTG,+,0.00),1(CACGTG,-,0.00)
16508	AM270990	2359075	2359111	+	promoter-TSS (An11g09850)	-197	An11g09850	1878.55	gi|145245351|ref|XP_001394943.1|//LYR family protein [Aspergillus niger CBS 513.88]	0.194444	0.72973			1(CACGTG,+,0.00),1(CACGTG,-,0.00)
24372	AM270997	889197	889233	+	promoter-TSS (An18g03910)	-186	An18g03910	596.036	gi|145255060|ref|XP_001398849.1|//pre-mRNA-splicing factor ATP-dependent RNA helicase prp16 [Aspergillus niger CBS 513.88]	0.138889	0.567568			1(CACGTG,+,0.00),1(CACGTG,-,0.00)
21977	AM270995	408562	408604	+	promoter-TSS (An16g01880)	-789	An16g01880	43.7594	gi|145251976|ref|XP_001397501.1|//lipase [Aspergillus niger CBS 513.88]	0.047619	0.418605			1(CACGTG,+,0.00),1(CACGTG,-,0.00)
19983	AM270993	1195771	1195815	+	promoter-TSS (An14g05040)	-139	An14g05040	6.78069	gi|134081810|emb|CAK42065.1|//hypothetical protein An14g05040 [Aspergillus niger]	0.022727	0.377778			1(CACGTG,+,0.00),1(CACGTG,-,0.00)			15(TGATAA,+,0.00)
20240	AM270993	1563180	1563222	+	promoter-TSS (An14g06640)	-203	An14g06650	26.6774	gi|134081973|emb|CAK46658.1|//hypothetical protein An14g06650 [Aspergillus niger]	0.047619	0.395349			1(CACCTG,+,0.00),1(CACCTG,-,0.00)
17377	AM270991	908321	908359	+	promoter-TSS (An12g03570)	-296	An12g03570	816.55	gi|145246366|ref|XP_001395432.1|//orotidine 5'-phosphate decarboxylase [Aspergillus niger CBS 513.88]	0.026316	0.538462			1(CACCTG,+,0.00),1(CACCTG,-,0.00)					12(GCGGAG,+,0.00)
16615	AM270990	2539125	2539159	+	promoter-TSS (An11g10620)	-844	An11g10620	207.766	gi|145245503|ref|XP_001395019.1|//hypothetical protein ANI_1_1380094 [Aspergillus niger CBS 513.88]	0.117647	0.714286			0(CAGGTG,+,0.00),0(CAGGTG,-,0.00)				28(ATTGG,-,0.00)	11(CCCCGC,-,0.00)
24900	AM270998	9107	9149	+	promoter-TSS (An19g00040)	-992	An19g00040	0.707153	gi|134084739|emb|CAK47327.1|//unnamed protein product [Aspergillus niger]	0.047619	0.534884			0(CAGGTG,+,0.00),0(CAGGTG,-,0.00)
22756	AM270995	1464378	1464418	+	promoter-TSS (An16g06650)	-209	An16g06640	3.64673	gi|134083521|emb|CAK46998.1|//unnamed protein product [Aspergillus niger]	0.025	0.512195			0(CAGGTG,+,0.00),0(CAGGTG,-,0.00)					18(CCCCAG,-,0.00)
11869	AM270987	246539	246575	+	promoter-TSS (An08g01200)	-322	An08g01200	1587.01	gi|145239183|ref|XP_001392238.1|//hypothetical protein ANI_1_1648074 [Aspergillus niger CBS 513.88]	0	0.513514			0(CAGGTG,+,0.00),0(CAGGTG,-,0.00)					3(GTGGAG,+,0.00)
10070	AM270985	644340	644385	+	promoter-TSS (An06g02530)	-85	An06g02530	506.493	gi|134075537|emb|CAK39220.1|//unnamed protein product [Aspergillus niger]	0.044444	0.478261			0(CAGGTG,+,0.00),0(CAGGTG,-,0.00)
9831	AM270985	379183	379223	+	promoter-TSS (An06g01510)	-630	An06g01510	7285.8	gi|145236651|ref|XP_001390973.1|//class I alpha-mannosidase 1A [Aspergillus niger CBS 513.88]	0	0.414634			0(CAGGTG,+,0.00),0(CAGGTG,-,0.00)
9510	AM270984	586975	587024	+	promoter-TSS (An05g02570)	-313	An05g02560	221.778	gi|134075276|emb|CAK44917.1|//unnamed protein product [Aspergillus niger]	0.061224	0.48			0(CAGGTG,+,0.00),0(CAGGTG,-,0.00)
8480	AM270983	1733058	1733098	+	promoter-TSS (An04g06960)	-529	An04g06960	734.519	gi|134074664|emb|CAK44696.1|//unnamed protein product [Aspergillus niger]	0	0.463415			0(CAGGTG,+,0.00),0(CAGGTG,-,0.00)			34(AGATAG,+,0.00)		25(CTCCAG,-,0.00)
7728	AM270983	749001	749037	+	promoter-TSS (An04g02970)	-505	An04g02970	6144.61	gi|134058576|emb|CAK96463.1|//unnamed protein product [Aspergillus niger]	0.027778	0.486486			0(CAGGTG,+,0.00),0(CAGGTG,-,0.00)
6318	AM270982	681390	681434	+	promoter-TSS (An03g03320)	-612	An03g03320	1.4207	0	0.022727	0.511111			0(CAGGTG,+,0.00),0(CAGGTG,-,0.00)					36(CTGGGG,+,0.00)
1704	AM270980	2093518	2093560	+	Intergenic	3232	An01g08810	1.72912	gi|134055417|emb|CAK37126.1|//hypothetical protein An01g08810 [Aspergillus niger]	0	0.534884			0(CAGCTG,+,0.00),0(CAGCTG,-,0.00),9(CACCTG,+,0.00),9(CACCTG,-,0.00)
21821	AM270995	188601	188644	+	promoter-TSS (An16g01000)	-256	An16g01010	49.1781	gi|134082952|emb|CAK97350.1|//unnamed protein product, partial [Aspergillus niger]	0.069767	0.545455			0(CAGCTG,+,0.00),0(CAGCTG,-,0.00)				9(ATTGG,-,0.00)
24717	AM270997	1279022	1279056	+	promoter-TSS (An18g05640)	-271	An18g05640	57046.4	gi|145255597|ref|XP_001399014.1|//high expression lethality protein Hel10 [Aspergillus niger CBS 513.88]	0.058824	0.485714			0(CAGCTG,+,0.00),0(CAGCTG,-,0.00)
23676	AM270996	513780	513820	+	promoter-TSS (An17g02110)	-442	An17g02100	706.81	gi|145253853|ref|XP_001398439.1|//E3 ubiquitin-protein ligase RBX1 [Aspergillus niger CBS 513.88]	0	0.463415			0(CAGCTG,+,0.00),0(CAGCTG,-,0.00)
21780	AM270995	139381	139419	+	promoter-TSS (An16g00730)	-377	An16g00730	1.84049	gi|134082923|emb|CAK46759.1|//unnamed protein product [Aspergillus niger]	0.078947	0.461538			0(CAGCTG,+,0.00),0(CAGCTG,-,0.00)
6137	AM270982	442696	442727	+	promoter-TSS (An03g02310)	-323	An03g02310	21.2896	gi|134057805|emb|CAK38200.1|//unnamed protein product [Aspergillus niger]	0	0.46875			0(CAGCTG,+,0.00),0(CAGCTG,-,0.00)
2315	AM270980	2863824	2863873	+	promoter-TSS (An01g12150)	-647	An01g12150	249.334	gi|145230716|ref|XP_001389622.1|//beta-galactosidase E [Aspergillus niger CBS 513.88]	0.040816	0.54			0(CAGCTG,+,0.00),0(CAGCTG,-,0.00)
2156	AM270980	2661302	2661336	+	promoter-TSS (An01g11310)	-414	An01g11310	70.6388	gi|145230469|ref|XP_001389543.1|//hypothetical protein ANI_1_3052014 [Aspergillus niger CBS 513.88]	0.088235	0.6			0(CAGCTG,+,0.00),0(CAGCTG,-,0.00)
372	AM270980	454260	454304	+	promoter-TSS (An01g01900)	-645	An01g01900	0.524277	gi|145228641|ref|XP_001388629.1|//MFS transporter [Aspergillus niger CBS 513.88]	0	0.422222			0(CAGCTG,+,0.00),0(CAGCTG,-,0.00)
29	AM270980	35006	35050	+	promoter-TSS (An01g00140)	-458	An01g00150	554.552	gi|145228317|ref|XP_001388467.1|//rRNA processing protein Bystin [Aspergillus niger CBS 513.88]	0	0.4			0(CAGCTG,+,0.00),0(CAGCTG,-,0.00)
14660	AM270988	1517175	1517215	+	Intergenic	-1255	An09g06630	3817.27	gi|134078535|emb|CAK40456.1|//unnamed protein product [Aspergillus niger]	0.025	0.463415			0(CAGCTG,+,0.00),0(CAGCTG,-,0.00)
19162	AM270993	98196	98226	+	promoter-TSS (An14g00380)	-706	An14g00380	1612.41	gi|145248656|ref|XP_001400667.1|//hypothetical protein ANI_1_72124 [Aspergillus niger CBS 513.88]	0.133333	0.645161			0(CACGTG,+,0.00),0(CACGTG,-,0.00)
7614	AM270983	548695	548735	+	promoter-TSS (An04g02070)	-420	An04g02070	9422.63	gi|134058485|emb|CAL00694.1|//unnamed protein product [Aspergillus niger]	0.05	0.560976			0(CACGTG,+,0.00),0(CACGTG,-,0.00)
3778	AM270981	1051724	1051768	+	promoter-TSS (An02g04360)	-290	An02g04360	232.691	gi|134056485|emb|CAK37574.1|//unnamed protein product [Aspergillus niger]	0.045455	0.444444			0(CACGTG,+,0.00),0(CACGTG,-,0.00)			38(AGATAG,+,0.00)
3766	AM270981	1040234	1040283	+	promoter-TSS (An02g04290)	-119	An02g04300	1454.37	gi|134056479|emb|CAK37568.1|//unnamed protein product [Aspergillus niger]	0.102041	0.6			0(CACGTG,+,0.00),0(CACGTG,-,0.00)					44(CTGGAG,+,0.00)
24159	AM270997	586388	586432	+	promoter-TSS (An18g02740)	-196	An18g02740	3122.82	gi|134084317|emb|CAK48657.1|//unnamed protein product [Aspergillus niger]	0.045455	0.533333			0(CACCTG,+,0.00),0(CACCTG,-,0.00),36(CACCTG,+,0.00),36(CACCTG,-,0.00)					33(CCCCAC,-,0.00)
8103	AM270983	1266544	1266586	+	promoter-TSS (An04g05170)	-136	An04g05170	0.488215	gi|134074485|emb|CAK38779.1|//hypothetical protein An04g05170 [Aspergillus niger]	0	0.44186			0(CACCTG,+,0.00),0(CACCTG,-,0.00),17(CACCTG,+,0.00),17(CACCTG,-,0.00)
5747	AM270981	3515782	3515839	+	promoter-TSS (An02g14530)	-77	An02g14530	854.355	gi|158512850|sp|A2QFH1.1|RIFK_ASPNC//RecName: Full=Riboflavin kinase; AltName: Full=Flavin mononucleotide kinase 1	0.052632	0.448276			0(CACCTG,+,0.00),0(CACCTG,-,0.00)			8(TTATCG,-,0.00),48(CTATCT,-,0.00)
1386	AM270980	1791908	1791948	+	promoter-TSS (An01g07650)	-554	An01g07640	1375.5	gi|134055299|emb|CAK43861.1|//unnamed protein product [Aspergillus niger]	0.05	0.439024			0(CACCTG,+,0.00),0(CACCTG,-,0.00)			30(TTATCT,-,0.00)	24(ATTGG,-,0.00)
22906	AM270995	1670865	1670909	+	promoter-TSS (An16g07410)	-459	An16g07410	51903.5	gi|145253056|ref|XP_001398041.1|//ATP synthase subunit alpha [Aspergillus niger CBS 513.88]	0.022727	0.466667			0(CACCTG,+,0.00),0(CACCTG,-,0.00)						2(CCTGGC,-,0.00)
19368	AM270993	296923	296963	+	promoter-TSS (An14g01068)	-346	An14g01068	14216.4	gi|350639252|gb|EHA27606.1|//hypothetical protein ASPNIDRAFT_201412 [Aspergillus niger ATCC 1015]	0.075	0.487805			0(CACCTG,+,0.00),0(CACCTG,-,0.00)
18281	AM270991	2326546	2326580	+	promoter-TSS (An12g09970)	-458	An12g09970	2162.3	gi|134080786|emb|CAL00900.1|//unnamed protein product [Aspergillus niger]	0.088235	0.514286			0(CACCTG,+,0.00),0(CACCTG,-,0.00)
16174	AM270990	1809026	1809066	+	promoter-TSS (An11g07580)	-54	An11g07580	#N/A	#N/A	0.025	0.341463			0(CACCTG,+,0.00),0(CACCTG,-,0.00)
15219	AM270990	334577	334623	+	promoter-TSS (An11g01300)	-510	An11g01300	392.685	gi|145243194|ref|XP_001394137.1|//ribosome assembly protein rrb1 [Aspergillus niger CBS 513.88]	0	0.446809			0(CACCTG,+,0.00),0(CACCTG,-,0.00)
10464	AM270986	635690	635734	+	promoter-TSS (An07g03050)	-357	An07g03050	187.752	gi|145237482|ref|XP_001391388.1|//integral membrane protein [Aspergillus niger CBS 513.88]	0.022727	0.555556			0(CACCTG,+,0.00),0(CACCTG,-,0.00)						32(GCCAGG,+,0.00)
9700	AM270985	248983	249025	+	promoter-TSS (An06g01060)	-392	An06g01060	176.53	gi|134075390|emb|CAK39180.1|//unnamed protein product [Aspergillus niger]	0.02381	0.534884			0(CACCTG,+,0.00),0(CACCTG,-,0.00)
8903	AM270983	2276532	2276564	+	promoter-TSS (An04g09340)	-435	An04g09340	6.27921	gi|134074910|emb|CAK39019.1|//hypothetical protein An04g09340 [Aspergillus niger]	0.03125	0.424242			0(CACCTG,+,0.00),0(CACCTG,-,0.00)							2(CCTGTCAAAAACCG,-,0.00)
6668	AM270982	1067311	1067351	+	promoter-TSS (An03g04860)	-324	An03g04860	924.756	gi|145235437|ref|XP_001390367.1|//non-classical export protein Nce2 [Aspergillus niger CBS 513.88]	0	0.536585			0(CACCTG,+,0.00),0(CACCTG,-,0.00)
6582	AM270982	979455	979497	+	promoter-TSS (An03g04540)	-368	An03g04540	5.6804	gi|134058017|emb|CAK38246.1|//hypothetical protein An03g04540 [Aspergillus niger]	0.047619	0.55814			0(CACCTG,+,0.00),0(CACCTG,-,0.00)
3228	AM270981	371329	371369	+	promoter-TSS (An02g01620)	-624	An02g01620	4718.55	gi|134056205|emb|CAK96380.1|//unnamed protein product [Aspergillus niger]	0.175	0.560976			0(CACCTG,+,0.00),0(CACCTG,-,0.00)			29(CGATAA,+,0.00)
1643	AM270980	2015746	2015788	+	promoter-TSS (An01g08560)	-813	An01g08560	2675.52	gi|134055391|emb|CAK43945.1|//unnamed protein product [Aspergillus niger]	0.047619	0.465116			0(CACCTG,+,0.00),0(CACCTG,-,0.00)
1237	AM270980	1521422	1521462	+	promoter-TSS (An01g06420)	-346	An01g06420	497.645	gi|145229517|ref|XP_001389067.1|//hypothetical protein ANI_1_2620014 [Aspergillus niger CBS 513.88]	0.075	0.487805			0(CACCTG,+,0.00),0(CACCTG,-,0.00)
15178	AM270990	275487	275529	+	intron (An11g01040, intron 4 of 8)	763	An11g01040	524.471	gi|134078781|emb|CAK96894.1|//unnamed protein product [Aspergillus niger]	0.047619	0.418605			0(CACCTG,+,0.00),0(CACCTG,-,0.00)
23665	AM270996	508719	508763	+	Intergenic	-1365	An17g02090	2052.97	gi|145253849|ref|XP_001398437.1|//homoserine kinase [Aspergillus niger CBS 513.88]	0.022727	0.311111			0(CACCTG,+,0.00),0(CACCTG,-,0.00)
4882	AM270981	2325530	2325575	+	promoter-TSS (An02g09330)	395	An02e09320	#N/A	#N/A	0.088889	0.608696
2343	AM270980	2894172	2894216	+	promoter-TSS (An01e12280)	-321	An01e12280	#N/A	#N/A	0.068182	0.488889						32(CGATAA,+,0.00)
19388	AM270993	319957	319999	+	promoter-TSS (An14g01150)	-413	An14g01150	22002.1	gi|145248808|ref|XP_001400743.1|//glycine dehydrogenase [decarboxylating] [Aspergillus niger CBS 513.88]	0.119048	0.55814						5(CGATAA,+,0.00)
12170	AM270987	705570	705615	+	promoter-TSS (An08g03070)	-118	An08g03070	13681.4	gi|145239555|ref|XP_001392424.1|//glycine cleavage system T protein [Aspergillus niger CBS 513.88]	0.133333	0.586957						18(CGATAA,+,0.00)		5(GCGGAG,+,0.00)
18582	AM270992	133961	134005	+	Intergenic	-1278	An13g00550	5721.56	gi|145247893|ref|XP_001396195.1|//phospho-2-dehydro-3-deoxyheptonate aldolase, phenylalanine-inhibited [Aspergillus niger CBS 513.88]	0.090909	0.511111						17(TTATCG,-,0.00)
3940	AM270981	1380895	1380941	+	promoter-TSS (An02g05890)	-234	An02g05880	4423.97	gi|145232563|ref|XP_001399724.1|//NADH-ubiquinone oxidoreductase subunit [Aspergillus niger CBS 513.88]	0.043478	0.468085						19(TTATCG,-,0.00)
10577	AM270986	818588	818620	+	promoter-TSS (An07g03860)	-638	An07g03860	3748.54	gi|134075942|emb|CAK48136.1|//unnamed protein product [Aspergillus niger]	0.09375	0.606061
3821	AM270981	1155466	1155511	+	promoter-TSS (An02g04850)	-235	An02g04860	2869.01	gi|145232350|ref|XP_001399624.1|//NADH-cytochrome b5 reductase 1 [Aspergillus niger CBS 513.88]	0.066667	0.369565						0(CGATAA,+,0.00),29(TTATCG,-,0.00),33(CGATAA,+,0.00)
22962	AM270995	1722862	1722906	+	promoter-TSS (An16g07620)	-431	An16g07620	2857.17	gi|145253096|ref|XP_001398061.1|//endoplasmic oxidoreductin-1 [Aspergillus niger CBS 513.88]	0.113636	0.511111						7(TTATCG,-,0.00)				2(CCGGCTTATCGCCG,-,0.00)
21256	AM270994	1249088	1249145	+	promoter-TSS (An15g05290)	-242	An15g05290	2837.12	gi|134082587|emb|CAK42502.1|//unnamed protein product [Aspergillus niger]	0.087719	0.517241						26(CGATAA,+,0.00)
12186	AM270987	741940	741984	+	promoter-TSS (An08g03240)	-98	An08g03240	2760.49	gi|134076952|emb|CAK45361.1|//unnamed protein product [Aspergillus niger]	0.113636	0.577778						27(CGATAA,+,0.00)		13(CCCCAG,-,0.00)
23333	AM270996	82373	82413	+	promoter-TSS (An17g00390)	-253	An17g00390	2069.99	gi|145253511|ref|XP_001398268.1|//hypothetical protein ANI_1_46154 [Aspergillus niger CBS 513.88]	0.025	0.439024						32(TTATCG,-,0.00)
4064	AM270981	1543376	1543423	+	promoter-TSS (An02g06560)	-424	An02g06560	2023.69	gi|134056712|emb|CAL00654.1|//unnamed protein product [Aspergillus niger]	0.042553	0.416667						13(CGATAA,+,0.00),33(CGATAG,+,0.00)		6(CCCCAC,-,0.00)		1(CCTATCCCCACCCG,-,0.00)
7708	AM270983	715218	715260	+	promoter-TSS (An04g02800)	-156	An04g02800	1533.78	gi|145257207|ref|XP_001401648.1|//pyrroline-5-carboxylate reductase [Aspergillus niger CBS 513.88]	0.047619	0.534884						16(CGATAA,+,0.00)		11(CCCCGC,-,0.00),26(GTGGGG,+,0.00)
4532	AM270981	1958024	1958067	+	promoter-TSS (An02g08070)	-213	An02g08060	1427.45	gi|145233133|ref|XP_001399939.1|//lipase/serine esterase [Aspergillus niger CBS 513.88]	0.069767	0.522727						5(CGATAA,+,0.00)		38(CTGGAG,+,0.00)
4901	AM270981	2356905	2356945	+	promoter-TSS (An02g09460)	-206	An02g09460	1413.24	gi|145233407|ref|XP_001400076.1|//vacuolar segregation protein (Pep7) [Aspergillus niger CBS 513.88]	0.075	0.536585						19(TTATCG,-,0.00)
3478	AM270981	716115	716160	+	promoter-TSS (An02g03110)	-98	An02g03090	1400.58	gi|134056355|emb|CAK47590.1|//unnamed protein product [Aspergillus niger]	0.022222	0.478261						12(CGATAA,+,0.00)	22(CCAAT,+,0.00)		32(GCCAGG,+,0.00)
3705	AM270981	967060	967105	+	promoter-TSS (An02g04020)	-158	An02g04020	1393.73	gi|145232168|ref|XP_001399538.1|//adenylosuccinate lyase [Aspergillus niger CBS 513.88]	0.111111	0.5						7(TTATCG,-,0.00),19(TTATCG,-,0.00),35(TTATCA,-,0.00)		1(CTCCGC,-,0.00)
5315	AM270981	2887469	2887513	+	promoter-TSS (An02g11810)	-423	An02g11810	1248.71	gi|134057246|emb|CAK37882.1|//unnamed protein product [Aspergillus niger]	0.113636	0.555556
3733	AM270981	995687	995729	+	promoter-TSS (An02g04160)	-54	An02g04160	1195.07	gi|134056464|emb|CAK37554.1|//unnamed protein product [Aspergillus niger]	0.02381	0.44186						14(CGATAA,+,0.00)
20223	AM270993	1539655	1539718	+	promoter-TSS (An14g06550)	-190	An14g06550	1171.03	gi|145249878|ref|XP_001401278.1|//hypothetical protein ANI_1_1606124 [Aspergillus niger CBS 513.88]	0.063492	0.546875						39(CGATAA,+,0.00)		27(GCGGGG,+,0.00)
5975	AM270982	199948	199992	+	promoter-TSS (An03g01010)	-330	An03g01010	988.936	gi|145234709|ref|XP_001390003.1|//aorsin [Aspergillus niger CBS 513.88]	0.045455	0.577778						22(TTATCG,-,0.00)
7774	AM270983	835330	835376	+	promoter-TSS (An04g03310)	-551	An04g03310	943.78	gi|134058613|emb|CAK38597.1|//unnamed protein product [Aspergillus niger]	0.043478	0.404255						6(CGATAA,+,0.00)
18102	AM270991	2050413	2050457	+	promoter-TSS (An12g08650)	-197	An12g08660	921.688	gi|145247336|ref|XP_001395917.1|//GNAT family acetyltransferase [Aspergillus niger CBS 513.88]	0.159091	0.533333						4(TTATCG,-,0.00)		13(CTCCGC,-,0.00)
11501	AM270986	2110591	2110621	+	promoter-TSS (An07g09410)	-437	An07g09410	858.837	gi|134076512|emb|CAK39707.1|//unnamed protein product, partial [Aspergillus niger]	0.066667	0.387097						1(CTATCT,-,0.00),14(TTATCG,-,0.00),18(CGATAA,+,0.00)
23374	AM270996	165366	165410	+	promoter-TSS (An17g00690)	-86	An17g00690	752.956	gi|134083866|emb|CAK42997.1|//unnamed protein product [Aspergillus niger]	0.068182	0.488889						0(TGATAG,+,0.00),14(TTATCG,-,0.00)		32(GCGGAG,+,0.00)
19869	AM270993	1010744	1010788	+	promoter-TSS (An14g04100)	-345	An14g04100	684.801	gi|145249390|ref|XP_001401034.1|//stress response RCI peptide [Aspergillus niger CBS 513.88]	0.045455	0.444444						15(CGATAA,+,0.00)
1979	AM270980	2394868	2394909	+	promoter-TSS (An01g10060)	-254	An01g10060	665.178	gi|145230233|ref|XP_001389425.1|//Zn(II)2Cys6 transcription factor [Aspergillus niger CBS 513.88]	0.121951	0.595238						7(TTATCG,-,0.00)	31(CCAAT,+,0.00)
19241	AM270993	180401	180450	+	promoter-TSS (An14g00630)	-513	An14g00630	661.561	gi|134081360|emb|CAK41862.1|//unnamed protein product [Aspergillus niger]	0.040816	0.42						18(CGATAA,+,0.00),23(AGATAA,+,0.00)
75	AM270980	80924	80968	+	promoter-TSS (An01g00340)	-263	An01g00340	644.425	gi|145228349|ref|XP_001388483.1|//hypothetical protein ANI_1_2090014 [Aspergillus niger CBS 513.88]	0.022727	0.311111						1(CGATAA,+,0.00)
7431	AM270983	349565	349605	+	promoter-TSS (An04g01400)	-319	An04g01390	632.004	gi|134058413|emb|CAK47900.1|//unnamed protein product [Aspergillus niger]	0.05	0.341463						1(TTATCG,-,0.00),5(CGATAA,+,0.00)
19746	AM270993	819307	819351	+	promoter-TSS (An14g03270)	-115	An14g03270	590.944	gi|134081630|emb|CAK46564.1|//unnamed protein product [Aspergillus niger]	0.022727	0.333333						9(CGATAA,+,0.00)
23396	AM270996	180134	180186	+	promoter-TSS (An17g00760)	-189	An17g00760	548.945	gi|134083873|emb|CAK43004.1|//unnamed protein product [Aspergillus niger]	0.134615	0.528302						12(TGATAA,+,0.00),34(TTATCG,-,0.00)				18(CCGGCGATCCGCCG,-,0.00),19(CGGCGATCCGCCGG,+,0.00)
11496	AM270986	2093587	2093631	+	promoter-TSS (An07g09320)	-179	An07g09320	545.326	gi|145238718|ref|XP_001392006.1|//alpha/beta hydrolase [Aspergillus niger CBS 513.88]	0.068182	0.511111						26(CGATAA,+,0.00),33(CGATAA,+,0.00)
6239	AM270982	576181	576223	+	promoter-TSS (An03g02940)	-503	An03g02940	527.127	gi|145235083|ref|XP_001390190.1|//C6 transcription factor [Aspergillus niger CBS 513.88]	0.047619	0.465116						4(CGATAA,+,0.00)			36(CCTGGC,-,0.00)
10837	AM270986	1203645	1203687	+	promoter-TSS (An07g05630)	-270	An07g05630	498.676	gi|145237990|ref|XP_001391642.1|//hypothetical protein ANI_1_1828064 [Aspergillus niger CBS 513.88]	0.119048	0.511628						19(CGATAA,+,0.00),31(TTATCG,-,0.00)
15563	AM270990	768836	768880	+	promoter-TSS (An11g03050)	-319	An11g03050	495.316	gi|134078985|emb|CAK40637.1|//unnamed protein product, partial [Aspergillus niger]	0.068182	0.533333						12(TTATCG,-,0.00)		37(CTGGAG,+,0.00)
17521	AM270991	1195047	1195085	+	promoter-TSS (An12g04800)	-323	An12g04800	458.952	gi|145246602|ref|XP_001395550.1|//adenosine deaminase [Aspergillus niger CBS 513.88]	0.078947	0.435897						5(CGATAA,+,0.00)
417	AM270980	508813	508857	+	promoter-TSS (An01g02120)	-177	An01g02120	399.399	gi|145228683|ref|XP_001388650.1|//rRNA processing protein (Ebp2) [Aspergillus niger CBS 513.88]	0.068182	0.4						16(TTATCG,-,0.00),24(TTATCG,-,0.00),28(CGATAA,+,0.00)
15218	AM270990	334504	334548	+	promoter-TSS (An11g01300)	-436	An11g01300	392.685	gi|145243194|ref|XP_001394137.1|//ribosome assembly protein rrb1 [Aspergillus niger CBS 513.88]	0.045455	0.555556						14(TTATCG,-,0.00)		32(CCCCAG,-,0.00)
7880	AM270983	973685	973727	+	promoter-TSS (An04g03890)	-559	An04g03890	353.998	gi|145257488|ref|XP_001401755.1|//molybdenum cofactor sulfurase [Aspergillus niger CBS 513.88]	0.095238	0.581395						5(CGATAA,+,0.00)		22(GTGGGG,+,0.00)
6574	AM270982	974733	974777	+	promoter-TSS (An03g04510)	-241	An03g04510	302.728	gi|145235367|ref|XP_001390332.1|//ADP-ribose pyrophosphatase [Aspergillus niger CBS 513.88]	0.022727	0.444444						3(TTATCT,-,0.00),8(TTATCG,-,0.00)
2672	AM270980	3251309	3251351	+	promoter-TSS (An01g13620)	-459	An01g13620	302.657	gi|134055890|emb|CAK37368.1|//unnamed protein product [Aspergillus niger]	0.02381	0.395349						6(TTATCG,-,0.00)
7743	AM270983	787640	787684	+	promoter-TSS (An04g03140)	-247	An04g03140	299.11	gi|158512842|sp|A2QID5.1|MED8_ASPNC//RecName: Full=Mediator of RNA polymerase II transcription subunit 8; AltName: Full=Mediator complex subunit 8	0.022727	0.488889						17(TTATCG,-,0.00)
721	AM270980	839725	839767	+	promoter-TSS (An01g03490)	-136	An01g03490	282.266	gi|134054874|emb|CAK36887.1|//unnamed protein product [Aspergillus niger]	0.02381	0.372093						14(TTATCG,-,0.00),18(CGATAA,+,0.00)		32(CTCCAC,-,0.00)
9040	AM270984	10163	10207	+	promoter-TSS (An05g00030)	-451	An05g00030	277.977	gi|134075024|emb|CAK44823.1|//hypothetical protein An05g00030 [Aspergillus niger]	0.045455	0.533333						25(TTATCG,-,0.00)	33(ATTGG,-,0.00)
3424	AM270981	652766	652796	+	promoter-TSS (An02g02810)	-661	An02g02810	261.446	gi|145231904|ref|XP_001399421.1|//MFS alpha-glucoside transporter [Aspergillus niger CBS 513.88]	0.033333	0.419355						7(TTATCG,-,0.00)
9143	AM270984	98167	98210	+	promoter-TSS (An05g00420)	-115	An05g00420	239.932	gi|134075064|emb|CAK39076.1|//unnamed protein product [Aspergillus niger]	0.093023	0.545455						17(CGATAA,+,0.00),34(CGATAG,+,0.00)
9633	AM270985	152693	152735	+	promoter-TSS (An06g00660)	-136	An06g00650	229.818	gi|134075346|emb|CAK44980.1|//unnamed protein product, partial [Aspergillus niger]	0.02381	0.465116						6(TTATCG,-,0.00)		16(CCCCAG,-,0.00),32(CTGGGG,+,0.00)
6244	AM270982	584412	584456	+	promoter-TSS (An03g02970)	-207	An03g02960	229.081	gi|134057871|emb|CAK44595.1|//unnamed protein product [Aspergillus niger]	0.068182	0.466667						33(CGATAA,+,0.00)
22233	AM270995	757595	757655	+	promoter-TSS (An16g03410)	-115	An16g03420	220.844	gi|145252284|ref|XP_001397655.1|//protein sys1 [Aspergillus niger CBS 513.88]	0.083333	0.540984						34(CGATAA,+,0.00)
9725	AM270985	285595	285639	+	promoter-TSS (An06g01210)	-63	An06g01210	218.603	gi|145236599|ref|XP_001390947.1|//U3 small nucleolar ribonucleoprotein protein Lcp5 [Aspergillus niger CBS 513.88]	0.090909	0.511111						4(CGATAA,+,0.00)
15783	AM270990	1150240	1150280	+	promoter-TSS (An11g04640)	-149	An11g04640	215.261	gi|145243886|ref|XP_001394455.1|//hypothetical protein ANI_1_1968094 [Aspergillus niger CBS 513.88]	0.025	0.390244						6(TTATCG,-,0.00)
20225	AM270993	1545498	1545543	+	promoter-TSS (An14g06570)	-260	An14g06570	214.047	gi|134081964|emb|CAK97230.1|//unnamed protein product [Aspergillus niger]	0.088889	0.586957						5(CGATAA,+,0.00)
19150	AM270993	84225	84269	+	promoter-TSS (An14g00320)	-144	An14g00320	205.91	gi|134081328|emb|CAK41831.1|//hypothetical protein An14g00320 [Aspergillus niger]	0.045455	0.422222						25(CGATAA,+,0.00)
16523	AM270990	2393339	2393380	+	promoter-TSS (An11g09980)	-102	An11g09980	198.546	gi|134079656|emb|CAK97082.1|//unnamed protein product [Aspergillus niger]	0.121951	0.571429						5(CGATAA,+,0.00)
9704	AM270985	262725	262769	+	promoter-TSS (An06g01120)	-101	An06g01110	189.542	gi|134075397|emb|CAK39184.1|//unnamed protein product [Aspergillus niger]	0.090909	0.533333						16(CGATAA,+,0.00)
20571	AM270994	207647	207692	+	promoter-TSS (An15g00740)	-184	An15g00730	178.27	gi|306755953|sp|A2R4K5.1|RRP36_ASPNC//RecName: Full=rRNA biogenesis protein rrp36; AltName: Full=Ribosomal RNA-processing protein 36	0.044444	0.456522						7(CGATAA,+,0.00)		30(CTCCGC,-,0.00)
11887	AM270987	288797	288837	+	promoter-TSS (An08g01340)	-175	An08g01340	168.005	gi|134076756|emb|CAK39815.1|//unnamed protein product [Aspergillus niger]	0.05	0.414634						5(CGATAA,+,0.00)
9467	AM270984	528522	528567	+	promoter-TSS (An05g02360)	-291	An05g02370	165.908	gi|134075257|emb|CAK44898.1|//unnamed protein product [Aspergillus niger]	0.066667	0.413043						33(CGATAA,+,0.00)
18874	AM270992	566681	566723	+	promoter-TSS (An13g02370)	-364	An13g02370	159.458	gi|134081126|emb|CAK41636.1|//unnamed protein product [Aspergillus niger]	0.071429	0.55814						3(CGATAA,+,0.00)		33(GTGGAG,+,0.00)
13128	AM270987	2084001	2084045	+	promoter-TSS (An08g08720)	-343	An08g08720	157.144	gi|134077508|emb|CAK96652.1|//unnamed protein product [Aspergillus niger]	0.068182	0.466667						21(CGATAA,+,0.00)	7(CCAAT,+,0.00)
10436	AM270986	597172	597216	+	promoter-TSS (An07g02900)	-136	An07g02890	151.806	gi|134075844|emb|CAL00223.1|//unnamed protein product [Aspergillus niger]	0.068182	0.511111						4(CGATAA,+,0.00)	28(ATTGG,-,0.00)		19(GCCAGG,+,0.00)
150	AM270980	149650	149694	+	promoter-TSS (An01g00610)	-299	An01g00610	127.809	gi|134054592|emb|CAK43447.1|//unnamed protein product [Aspergillus niger]	0.045455	0.511111						22(TTATCG,-,0.00)			16(CTTGGC,-,0.00)
11782	AM270987	132345	132389	+	promoter-TSS (An08g00670)	-139	An08g00680	124.132	gi|134076689|emb|CAK45220.1|//hypothetical protein An08g00680 [Aspergillus niger]	0.022727	0.4						16(CGATAA,+,0.00)
2074	AM270980	2566118	2566152	+	promoter-TSS (An01g10860)	-169	An01g10860	122.597	gi|134055620|emb|CAK37266.1|//unnamed protein product [Aspergillus niger]	0.176471	0.628571						23(CGATAA,+,0.00)
23160	AM270995	1996532	1996591	+	promoter-TSS (An16g08810)	-269	An16g08810	122.378	gi|145253332|ref|XP_001398179.1|//hypothetical protein ANI_1_2076144 [Aspergillus niger CBS 513.88]	0.050847	0.416667						1(CGATAA,+,0.00),47(CTATCT,-,0.00)		12(GTGGGG,+,0.00)
23440	AM270996	251642	251686	+	promoter-TSS (An17g01060)	-101	An17g01060	103.835	gi|134083904|emb|CAK48808.1|//unnamed protein product [Aspergillus niger]	0.136364	0.533333						3(CGATAA,+,0.00)		13(GCGGAG,+,0.00)
4329	AM270981	1805011	1805055	+	promoter-TSS (An02g07550)	-134	An02g07550	102.933	gi|134056812|emb|CAK37718.1|//unnamed protein product [Aspergillus niger]	0.045455	0.488889						27(CGATAA,+,0.00)		3(CTCCGC,-,0.00)
19779	AM270993	865446	865490	+	promoter-TSS (An14g03460)	-195	An14g03460	58.8496	gi|134081649|emb|CAK46583.1|//unnamed protein product [Aspergillus niger]	0.090909	0.444444						10(CGATAA,+,0.00)
10600	AM270986	857074	857110	+	promoter-TSS (An07g04010)	-109	An07g04020	58.6179	gi|134075958|emb|CAK48152.1|//unnamed protein product [Aspergillus niger]	0.138889	0.594595						21(CTATCG,-,0.00),25(CGATAA,+,0.00)
6221	AM270982	552399	552447	+	promoter-TSS (An03g02830)	-730	An03g02830	48.8146	gi|134057856|emb|CAK44587.1|//unnamed protein product [Aspergillus niger]	0.0625	0.44898						5(CGATAA,+,0.00)
21865	AM270995	266235	266277	+	promoter-TSS (An16g01370)	-376	An16g01370	48.306	gi|145251874|ref|XP_001397450.1|//hypothetical protein ANI_1_1458144 [Aspergillus niger CBS 513.88]	0.02381	0.395349						30(CGATAA,+,0.00)
330	AM270980	414318	414362	+	promoter-TSS (An01g01740)	-908	An01g01740	36.8537	gi|134054704|emb|CAK43545.1|//unnamed protein product [Aspergillus niger]	0.136364	0.666667						35(CGATAA,+,0.00)		24(CCCCGG,-,0.00)		8(CGGACCTGCGCCGG,+,0.00)	4(CCGACGG,+,0.00),4(CCGACGG,-,0.00)
24127	AM270997	549971	550015	+	promoter-TSS (An18g02600)	-715	An18g02600	36.8482	gi|145254717|ref|XP_001398719.1|//hypothetical protein ANI_1_314164 [Aspergillus niger CBS 513.88]	0.022727	0.4						7(TTATCG,-,0.00)
10911	AM270986	1346931	1346975	+	promoter-TSS (An07g06280)	-287	An07g06280	35.4418	gi|145238118|ref|XP_001391706.1|//hypothetical protein ANI_1_1892064 [Aspergillus niger CBS 513.88]	0.113636	0.466667						21(CGATAA,+,0.00)
8536	AM270983	1791519	1791575	+	promoter-TSS (An04g07220)	-570	An04g07220	23.379	gi|134074690|emb|CAK44722.1|//unnamed protein product [Aspergillus niger]	0.107143	0.526316						29(TTATCG,-,0.00),48(TTATCA,-,0.00)
86	AM270980	91885	91927	+	Intergenic	-1655	An01g00380	19.9066	gi|145228355|ref|XP_001388486.1|//hypothetical protein ANI_1_2094014 [Aspergillus niger CBS 513.88]	0.095238	0.604651
10196	AM270986	278439	278475	+	promoter-TSS (An07g01500)	-759	An07g01500	12.4043	gi|134075703|emb|CAK96595.1|//hypothetical protein An07g01500 [Aspergillus niger]	0.083333	0.540541						5(TTATCG,-,0.00)
17831	AM270991	1718131	1718161	+	promoter-TSS (An12g07170)	-977	An12g07170	7.25932	gi|145247042|ref|XP_001395770.1|//sodium/solute symporter [Aspergillus niger CBS 513.88]	0.066667	0.419355						1(TTATCT,-,0.00),6(TTATCG,-,0.00),21(TTATCA,-,0.00)
6114	AM270982	416116	416160	+	promoter-TSS (An03g02140)	-98	An03g02140	4.97397	gi|134057789|emb|CAK38184.1|//unnamed protein product [Aspergillus niger]	0.113636	0.511111						1(CGATAA,+,0.00)	23(ATTGG,-,0.00)
16360	AM270990	2203177	2203217	+	promoter-TSS (An11g09290)	-705	An11g09290	4.16753	gi|134079584|emb|CAK32608.1|//hypothetical protein An11g09290 [Aspergillus niger]	0.1	0.536585
16361	AM270990	2203217	2203261	+	promoter-TSS (An11g09290)	-663	An11g09290	4.16753	gi|134079584|emb|CAK32608.1|//hypothetical protein An11g09290 [Aspergillus niger]	0.090909	0.377778						28(TTATCG,-,0.00)
1708	AM270980	2093928	2093972	+	Intergenic	3643	An01g08810	1.72912	gi|134055417|emb|CAK37126.1|//hypothetical protein An01g08810 [Aspergillus niger]	0.068182	0.355556						25(TTATCG,-,0.00)
12141	AM270987	670619	670663	+	promoter-TSS (An08g02880)	-991	An08g02880	0.960865	gi|134076916|emb|CAK45325.1|//hypothetical protein An08g02880 [Aspergillus niger]	0.068182	0.511111						5(CGATAA,+,0.00)
5839	AM270982	13929	13973	+	promoter-TSS (An03g00060)	-364	An03g00060	0.851689	gi|145234529|ref|XP_001389913.1|//MFS allantoate transporter [Aspergillus niger CBS 513.88]	0.045455	0.444444						5(TTATCG,-,0.00)
13838	AM270988	316475	316519	+	promoter-TSS (An09g01490)	-659	An09g01490	0.29112	gi|134078005|emb|CAK49070.1|//unnamed protein product [Aspergillus niger]	0.068182	0.444444						11(TTATCG,-,0.00)
14157	AM270988	874933	874976	+	promoter-TSS (An09g03850)	-155	An09g03850	544.38	gi|145242110|ref|XP_001393701.1|//CUE domain protein [Aspergillus niger CBS 513.88]	0.069767	0.590909
7827	AM270983	883786	883848	+	promoter-TSS (An04g03500)	-184	An04g03500	591.707	gi|134058632|emb|CAK38616.1|//unnamed protein product [Aspergillus niger]	0.080645	0.460317
1525	AM270980	1888463	1888504	+	promoter-TSS (An01g08010)	-58	An01g08010	1592.82	gi|145229835|ref|XP_001389226.1|//calcium transporter [Aspergillus niger CBS 513.88]	0.097561	0.595238
3612	AM270981	852925	852957	+	promoter-TSS (An02g03590)	-233	An02g03600	536.458	gi|134056406|emb|CAK47640.1|//hypothetical protein An02g03600 [Aspergillus niger]	0.125	0.545455
23378	AM270996	169243	169273	+	promoter-TSS (An17g00720)	-179	An17g00720	87.2461	gi|134083869|emb|CAK43000.1|//unnamed protein product [Aspergillus niger]	0.1	0.580645
22112	AM270995	630246	630290	+	promoter-TSS (An16g02900)	-179	An16g02900	5.12655	gi|134083147|emb|CAK48599.1|//unnamed protein product [Aspergillus niger]	0.113636	0.533333
20329	AM270993	1677208	1677244	+	promoter-TSS (An14g07150)	-106	An14g07150	111.082	gi|134082023|emb|CAK46708.1|//hypothetical protein An14g07150 [Aspergillus niger]	0.055556	0.459459								13(CCGGGG,+,0.00)
24714	AM270997	1276853	1276895	+	promoter-TSS (An18g05630)	-519	An18g05630	1823.99	gi|145255595|ref|XP_001399013.1|//mitochondrial 37S ribosomal protein MRP4 [Aspergillus niger CBS 513.88]	0.02381	0.465116							9(CCAAT,+,0.00),24(CCAAT,+,0.00)
4483	AM270981	1933407	1933447	+	promoter-TSS (An02g07990)	-684	An02g07990	#N/A	#N/A	0.05	0.414634							9(CCAAT,+,0.00)
11755	AM270987	102384	102443	+	promoter-TSS (An08g00570)	-525	An08g00570	1011.04	gi|134076678|emb|CAK45209.1|//unnamed protein product [Aspergillus niger]	0	0.4							9(CCAAT,+,0.00)
18705	AM270992	281642	281687	+	promoter-TSS (An13g01170)	-330	An13g01170	6.39426	gi|134081004|emb|CAK41517.1|//hypothetical protein An13g01170 [Aspergillus niger]	0.022222	0.456522							9(CCAAT,+,0.00)
17938	AM270991	1829121	1829165	+	promoter-TSS (An12g07600)	-987	An12g07600	3187.87	gi|145247120|ref|XP_001395809.1|//hypothetical protein ANI_1_910104 [Aspergillus niger CBS 513.88]	0.068182	0.355556							9(CCAAT,+,0.00)
15720	AM270990	1055918	1055960	+	promoter-TSS (An11g04300)	-340	An11g04300	3.1333	gi|145243826|ref|XP_001394425.1|//hypothetical protein ANI_1_1950094 [Aspergillus niger CBS 513.88]	0.047619	0.395349							9(CCAAT,+,0.00)
12996	AM270987	1840264	1840308	+	promoter-TSS (An08g07680)	-320	An08g07680	3.13781	gi|134077405|emb|CAL00786.1|//hypothetical protein An08g07680 [Aspergillus niger]	0.045455	0.422222							9(CCAAT,+,0.00)
63	AM270980	66270	66314	+	promoter-TSS (An01g00280)	-715	An01g00280	55.7443	gi|145228339|ref|XP_001388478.1|//2,3-diketo-5-methylthio-1-phosphopentane phosphatase [Aspergillus niger CBS 513.88]	0.045455	0.377778							9(CCAAT,+,0.00)
17177	AM270991	569638	569680	+	promoter-TSS (An12g02190)	-290	An12g02190	70.316	gi|134080018|emb|CAK41065.1|//unnamed protein product [Aspergillus niger]	0	0.418605							9(ATTGG,-,0.00)
11323	AM270986	1927041	1927083	+	promoter-TSS (An07g08760)	-381	An07g08760	212.905	gi|145238606|ref|XP_001391950.1|//NADH:flavin oxidoreductase/NADH oxidase family protein [Aspergillus niger CBS 513.88]	0.02381	0.418605							9(ATTGG,-,0.00)
24842	AM270997	1467885	1467927	+	promoter-TSS (An18g06510)	-149	An18g06510	330.157	gi|134084700|emb|CAK47319.1|//unnamed protein product [Aspergillus niger]	0.047619	0.418605							9(ATTGG,-,0.00)			16(CGGAAAAATTCCGG,+,0.00)
18059	AM270991	1989518	1989558	+	promoter-TSS (An12g08380)	-248	An12g08370	3242.46	gi|145247278|ref|XP_001395888.1|//ubiquitin carboxyl-terminal hydrolase 6 [Aspergillus niger CBS 513.88]	0.025	0.560976							9(ATTGG,-,0.00)
5905	AM270982	91482	91526	+	promoter-TSS (An03e00440)	-114	An03e00440	#N/A	#N/A	0.022727	0.355556						14(AGATAA,+,0.00)	9(ATTGG,-,0.00)
3774	AM270981	1049131	1049161	+	promoter-TSS (An02g04340)	-657	An02g04350	823.146	gi|145232238|ref|XP_001399571.1|//HLH transcription factor [Aspergillus niger CBS 513.88]	0.033333	0.483871							9(ATTGG,-,0.00)
16931	AM270991	204116	204158	+	Intergenic	-1838	An12g00800	7850.3	gi|145245824|ref|XP_001395169.1|//transmembrane protein [Aspergillus niger CBS 513.88]	0	0.255814						30(CTATCT,-,0.00)	9(ATTGG,-,0.00)
2891	AM270980	3428601	3428645	+	Intergenic	-4379	An01g14350	971.816	gi|134055953|emb|CAK37430.1|//unnamed protein product, partial [Aspergillus niger]	0.068182	0.511111							8(CCAAT,+,0.00),34(ATTGG,-,0.00)
2311	AM270980	2854846	2854888	+	promoter-TSS (An01g12110)	-248	An01g12110	222.484	gi|134055738|emb|CAK44111.1|//unnamed protein product [Aspergillus niger]	0	0.44186						2(TGATAG,+,0.00)	8(CCAAT,+,0.00),21(CCAAT,+,0.00)
5169	AM270981	2751609	2751651	+	promoter-TSS (An02g11230)	-287	An02g11230	273.344	gi|145233759|ref|XP_001400252.1|//dephospho-CoA kinase [Aspergillus niger CBS 513.88]	0.047619	0.581395							8(CCAAT,+,0.00),14(CCAAT,+,0.00),20(CCAAT,+,0.00)
17587	AM270991	1263530	1263575	+	promoter-TSS (An12g05040)	-375	An12g05050	84.728	gi|134080297|emb|CAK46219.1|//unnamed protein product [Aspergillus niger]	0.022222	0.391304						33(TTATCT,-,0.00)	8(CCAAT,+,0.00)	37(CTGGGG,+,0.00)
15752	AM270990	1090498	1090530	+	promoter-TSS (An11g04410)	-153	An11g04410	1341.05	gi|134079119|emb|CAK45931.1|//unnamed protein product [Aspergillus niger]	0.0625	0.484848							8(CCAAT,+,0.00)
20290	AM270993	1622781	1622817	+	promoter-TSS (An14g06880)	-876	An14g06880	2059.7	gi|134081996|emb|CAK46681.1|//unnamed protein product [Aspergillus niger]	0.027778	0.432432							8(CCAAT,+,0.00)	3(CTCCAC,-,0.00)
3768	AM270981	1043997	1044051	+	promoter-TSS (An02g04320)	-190	An02g04320	273.37	gi|145232232|ref|XP_001399568.1|//replication factor C subunit 5 [Aspergillus niger CBS 513.88]	0.037037	0.436364							8(CCAAT,+,0.00)
23760	AM270996	587589	587633	+	promoter-TSS (An17g02370)	-195	An17g02370	596.642	gi|134084044|emb|CAL00582.1|//unnamed protein product [Aspergillus niger]	0.045455	0.4							8(CCAAT,+,0.00)
22639	AM270995	1311902	1311947	+	promoter-TSS (An16g05880)	-633	An16g05880	1329.99	gi|145252766|ref|XP_001397896.1|//N amino acid transport system protein [Aspergillus niger CBS 513.88]	0.066667	0.521739							8(CCAAT,+,0.00)		27(CTTGGC,-,0.00)
20014	AM270993	1225098	1225142	+	promoter-TSS (An14g05210)	-435	An14g05210	0.29112	gi|134081827|emb|CAK42082.1|//unnamed protein product [Aspergillus niger]	0.045455	0.4							8(CCAAT,+,0.00)
19941	AM270993	1118663	1118707	+	promoter-TSS (An14e04690)	-103	An14e04700	#N/A	#N/A	0.045455	0.466667							8(CCAAT,+,0.00)
18094	AM270991	2029505	2029537	+	promoter-TSS (An12g08570)	-287	An12g08570	20608.4	gi|145247318|ref|XP_001395908.1|//peroxiredoxin pmp20 [Aspergillus niger CBS 513.88]	0.0625	0.454545							8(CCAAT,+,0.00)
16186	AM270990	1842288	1842332	+	promoter-TSS (An11g07700)	-425	An11g07700	589.658	gi|134079432|emb|CAK45964.1|//unnamed protein product [Aspergillus niger]	0.045455	0.488889							8(CCAAT,+,0.00)
13191	AM270987	2235370	2235412	+	promoter-TSS (An08g09420)	-243	An08g09420	320.07	gi|145240813|ref|XP_001393053.1|//antigenic cell wall galactomannoprotein [Aspergillus niger CBS 513.88]	0.02381	0.395349							8(CCAAT,+,0.00)
10068	AM270985	635618	635662	+	promoter-TSS (An06g02500)	-297	An06g02510	#N/A	#N/A	0.068182	0.377778							8(CCAAT,+,0.00)
7203	AM270983	115491	115525	+	promoter-TSS (An04g00560)	-206	An04g00550	45.6053	gi|134058322|emb|CAK38511.1|//unnamed protein product [Aspergillus niger]	0.029412	0.542857							8(CCAAT,+,0.00)
6581	AM270982	979396	979434	+	promoter-TSS (An03g04540)	-429	An03g04540	5.6804	gi|134058017|emb|CAK38246.1|//hypothetical protein An03g04540 [Aspergillus niger]	0.105263	0.615385							8(CCAAT,+,0.00)
3477	AM270981	712028	712085	+	promoter-TSS (An02g03100)	-256	An02g03100	14.5725	gi|134056354|emb|CAK47589.1|//unnamed protein product [Aspergillus niger]	0.052632	0.534483							8(CCAAT,+,0.00)	45(GCGGAG,+,0.00)
22008	AM270995	447610	447652	+	Intergenic	-1694	An16g02040	14781.3	gi|134083060|emb|CAL00428.1|//unnamed protein product [Aspergillus niger]	0	0.44186							8(CCAAT,+,0.00)
19123	AM270993	50613	50657	+	Intergenic	-1176	An14g00190	1313.28	gi|134081315|emb|CAK41818.1|//unnamed protein product [Aspergillus niger]	0	0.555556							8(CCAAT,+,0.00)
1909	AM270980	2288926	2288968	+	promoter-TSS (An01g09570)	-397	An01g09570	21.3787	gi|145230137|ref|XP_001389377.1|//MFS transporter [Aspergillus niger CBS 513.88]	0.02381	0.418605							8(ATTGG,-,0.00)
20453	AM270994	93742	93774	+	promoter-TSS (An15g00350)	-133	An15g00350	3747.93	gi|145250121|ref|XP_001396574.1|//homoaconitate hydratase [Aspergillus niger CBS 513.88]	0.09375	0.575758							8(ATTGG,-,0.00)
1490	AM270980	1858624	1858656	+	promoter-TSS (An01g07890)	-432	An01g07890	3988.81	gi|134055327|emb|CAK43881.1|//transcriptional regulator gene cpcA-Aspergillus niger [Aspergillus niger]	0.125	0.636364							8(ATTGG,-,0.00)
16122	AM270990	1689300	1689340	+	promoter-TSS (An11g06930)	-649	An11g06930	279.312	gi|145244774|ref|XP_001394671.1|//3-methyl-2-oxobutanoate hydroxymethyltransferase [Aspergillus niger CBS 513.88]	0.05	0.439024							8(ATTGG,-,0.00)
7750	AM270983	798761	798807	+	promoter-TSS (An04g03180)	-756	An04g03180	3287.05	gi|145257317|ref|XP_001401685.1|//hypothetical protein ANI_1_614184 [Aspergillus niger CBS 513.88]	0.065217	0.510638							8(ATTGG,-,0.00)
4379	AM270981	1850632	1850676	+	promoter-TSS (An02g07720)	-279	An02g07720	368.913	gi|134056829|emb|CAK37735.1|//unnamed protein product [Aspergillus niger]	0.068182	0.444444							8(ATTGG,-,0.00)	34(GTGGAG,+,0.00)
10497	AM270986	670634	670676	+	promoter-TSS (An07g03170)	-185	An07g03170	6477.63	gi|145237506|ref|XP_001391400.1|//cytochrome B-560 subunit of succinate dehydrogenase [Aspergillus niger CBS 513.88]	0.047619	0.55814							8(ATTGG,-,0.00)
23600	AM270996	455782	455824	+	promoter-TSS (An17g01905)	-114	An17g01905	3.95585	gi|134083992|emb|CAK49147.1|//hypothetical protein An17g01905 [Aspergillus niger]	0.02381	0.44186						3(CTATCA,-,0.00)	8(ATTGG,-,0.00)
17560	AM270991	1238173	1238217	+	Intergenic	-1297	An12g04970	677.179	gi|134080288|emb|CAK46210.1|//unnamed protein product [Aspergillus niger]	0.068182	0.488889							8(ATTGG,-,0.00)
18792	AM270992	399950	399990	+	promoter-TSS (An13g01580)	-62	An13g01580	53.8414	gi|145248097|ref|XP_001396297.1|//C6 transcription factor (Acr-2) [Aspergillus niger CBS 513.88]	0.025	0.463415							8(ATTGG,-,0.00)
20278	AM270993	1614752	1614803	+	promoter-TSS (An14g06870)	-935	An14g06870	2492.87	gi|145249942|ref|XP_001401310.1|//ribonucleoside-diphosphate reductase small chain [Aspergillus niger CBS 513.88]	0.058824	0.538462							8(ATTGG,-,0.00)
15086	AM270990	146313	146355	+	promoter-TSS (An11g00540)	-753	An11g00540	0.29112	gi|134078725|emb|CAK48287.1|//unnamed protein product [Aspergillus niger]	0	0.488372							8(ATTGG,-,0.00)	37(GTGGAG,+,0.00)
13864	AM270988	380113	380154	+	promoter-TSS (An09e01780)	-47	An09e01780	#N/A	#N/A	0.02439	0.404762							8(ATTGG,-,0.00)
11943	AM270987	383665	383709	+	promoter-TSS (An08g01740)	-461	An08g01730	209.996	gi|145239291|ref|XP_001392292.1|//NEFA-interacting nuclear protein NIP30 [Aspergillus niger CBS 513.88]	0.068182	0.488889							8(ATTGG,-,0.00)
11427	AM270986	2016802	2016846	+	promoter-TSS (An07g08990)	-619	An07g08990	13826.1	gi|145238652|ref|XP_001391973.1|//pyruvate kinase [Aspergillus niger CBS 513.88]	0.022727	0.422222							8(ATTGG,-,0.00)
5166	AM270981	2743480	2743524	+	promoter-TSS (An02g11160)	-467	An02g11170	67.9251	gi|145233747|ref|XP_001400246.1|//hypothetical protein ANI_1_3034024 [Aspergillus niger CBS 513.88]	0.159091	0.555556							8(ATTGG,-,0.00)
4864	AM270981	2312771	2312803	+	promoter-TSS (An02g09270)	-434	An02g09270	88.9814	gi|145233375|ref|XP_001400060.1|//cellobiose dehydrogenase [Aspergillus niger CBS 513.88]	0.03125	0.454545						3(TTATCA,-,0.00)	8(ATTGG,-,0.00)
2057	AM270980	2536072	2536116	+	promoter-TSS (An01g10750)	-318	An01g10750	1596.7	gi|134055609|emb|CAK37255.1|//unnamed protein product [Aspergillus niger]	0.045455	0.511111							8(ATTGG,-,0.00)
513	AM270980	606734	606786	+	promoter-TSS (An01g02520)	-452	An01g02520	0.446798	gi|134054781|emb|CAK43621.1|//hypothetical protein An01g02520 [Aspergillus niger]	0.019231	0.433962							7(CCAAT,+,0.00),46(ATTGG,-,0.00)
15374	AM270990	551233	551273	+	promoter-TSS (An11g02220)	-397	An11g02230	9182.2	gi|145243386|ref|XP_001394224.1|//sterol 14-alpha-demethylase [Aspergillus niger CBS 513.88]	0.05	0.560976							7(CCAAT,+,0.00),31(CCAAT,+,0.00)
19591	AM270993	617921	617961	+	promoter-TSS (An14g02470)	-649	An14g02470	3172.19	gi|145249068|ref|XP_001400873.1|//tripeptidyl-peptidase sed2 [Aspergillus niger CBS 513.88]	0.05	0.487805							7(CCAAT,+,0.00),29(ATTGG,-,0.00)
15655	AM270990	923102	923142	+	promoter-TSS (An11g03730)	-536	An11g03730	37.9646	gi|145243713|ref|XP_001394371.1|//hypothetical protein ANI_1_1860094 [Aspergillus niger CBS 513.88]	0.05	0.487805							7(CCAAT,+,0.00),13(ATTGG,-,0.00)
23682	AM270996	517731	517763	+	Intergenic	-1892	An17g02120	1980.96	gi|145253857|ref|XP_001398441.1|//glucan synthesis regulatory protein [Aspergillus niger CBS 513.88]	0.03125	0.484848							7(CCAAT,+,0.00),10(ATTGG,-,0.00)
8213	AM270983	1438178	1438220	+	promoter-TSS (An04g05810)	-224	An04g05810	195.96	gi|134074551|emb|CAK38844.1|//unnamed protein product [Aspergillus niger]	0.047619	0.465116							7(CCAAT,+,0.00)
22677	AM270995	1352956	1352992	+	promoter-TSS (An16g06120)	-604	An16g06120	6.42918	gi|134083472|emb|CAK46949.1|//unnamed protein product [Aspergillus niger]	0.055556	0.432432						28(AGATAA,+,0.00)	7(CCAAT,+,0.00)
4204	AM270981	1678179	1678223	+	Intergenic	-1695	An02g07020	601.707	gi|145232927|ref|XP_001399836.1|//endochitinase 1 [Aspergillus niger CBS 513.88]	0	0.422222							7(CCAAT,+,0.00)
1758	AM270980	2131158	2131207	+	promoter-TSS (An01g08930)	-52	An01g08930	184.477	gi|134055429|emb|CAK37138.1|//unnamed protein product [Aspergillus niger]	0.061224	0.48							7(CCAAT,+,0.00)
23368	AM270996	157987	158027	+	promoter-TSS (An17g00670)	-289	An17g00670	689.495	gi|145253567|ref|XP_001398296.1|//SAP domain protein [Aspergillus niger CBS 513.88]	0.025	0.487805							7(CCAAT,+,0.00)	29(GTGGAG,+,0.00)
8535	AM270983	1791404	1791460	+	promoter-TSS (An04g07220)	-685	An04g07220	23.379	gi|134074690|emb|CAK44722.1|//unnamed protein product [Aspergillus niger]	0.053571	0.473684							7(CCAAT,+,0.00)
14208	AM270988	939346	939390	+	promoter-TSS (An09g04150)	-261	An09g04150	770.307	gi|134078276|emb|CAK96857.1|//unnamed protein product [Aspergillus niger]	0.068182	0.555556							7(CCAAT,+,0.00)
6855	AM270982	1383629	1383673	+	promoter-TSS (An03g06210)	-570	An03g06210	7258.96	gi|145235695|ref|XP_001390496.1|//hypothetical protein ANI_1_764034 [Aspergillus niger CBS 513.88]	0.045455	0.511111							7(CCAAT,+,0.00)
17991	AM270991	1887149	1887193	+	promoter-TSS (An12g07850)	-120	An12g07850	13546	gi|134080567|emb|CAK41235.1|//unnamed protein product [Aspergillus niger]	0	0.422222							7(CCAAT,+,0.00)
1669	AM270980	2066331	2066375	+	promoter-TSS (An01g08720)	-793	An01g08720	1.8747	gi|134055408|emb|CAK37117.1|//unnamed protein product [Aspergillus niger]	0.022727	0.466667							7(CCAAT,+,0.00)		25(CCTGGC,-,0.00)
23450	AM270996	273679	273723	+	promoter-TSS (An17g01150)	-415	An17g01150	801.322	gi|145253663|ref|XP_001398344.1|//acyl-CoA dehydrogenase family protein [Aspergillus niger CBS 513.88]	0	0.333333							7(CCAAT,+,0.00)
20112	AM270993	1343792	1343841	+	promoter-TSS (An14g05780)	-241	An14g05780	114.655	gi|134081884|emb|CAK42139.1|//unnamed protein product [Aspergillus niger]	0.142857	0.66							7(CCAAT,+,0.00)	33(GCGGAG,+,0.00),42(GCGGAG,+,0.00)		23(CGGGCTCGCCGCGG,+,0.00)
1858	AM270980	2222160	2222202	+	promoter-TSS (An01g09290)	-919	An01g09290	1512.26	gi|145230081|ref|XP_001389349.1|//neutral trehalase [Aspergillus niger CBS 513.88]	0	0.44186							7(CCAAT,+,0.00)
15778	AM270990	1140995	1141029	+	promoter-TSS (An11g04610)	-146	An11g04610	800.601	gi|145243880|ref|XP_001394452.1|//hypothetical protein ANI_1_1966094 [Aspergillus niger CBS 513.88]	0.088235	0.6							7(CCAAT,+,0.00)
1344	AM270980	1718979	1719023	+	promoter-TSS (An01g07280)	-384	An01g07280	416.752	gi|134055261|emb|CAK43847.1|//unnamed protein product [Aspergillus niger]	0.090909	0.6							7(CCAAT,+,0.00)	28(CCCCGC,-,0.00)
24104	AM270997	480666	480698	+	promoter-TSS (An18g02310)	-236	An18g02310	171.321	gi|134084273|emb|CAK47304.1|//hypothetical protein An18g02310 [Aspergillus niger]	0	0.515152							7(CCAAT,+,0.00)		22(CCTGGC,-,0.00)
21652	AM270994	1766516	1766548	+	promoter-TSS (An15g07520)	-567	An15g07520	85.1841	gi|145251519|ref|XP_001397273.1|//phosphoglycerate mutase family protein [Aspergillus niger CBS 513.88]	0.125	0.636364							7(CCAAT,+,0.00)	24(GCGGAG,+,0.00)
19910	AM270993	1079636	1079680	+	promoter-TSS (An14g04530)	-211	An14g04530	641.551	gi|145249476|ref|XP_001401077.1|//nmrA-like family protein [Aspergillus niger CBS 513.88]	0.022727	0.333333							7(CCAAT,+,0.00)
15738	AM270990	1068762	1068806	+	promoter-TSS (An11g04330)	-278	An11g04330	7.08393	gi|134079110|emb|CAK40665.1|//unnamed protein product [Aspergillus niger]	0	0.266667							7(CCAAT,+,0.00)
12849	AM270987	1630443	1630473	+	promoter-TSS (An08g06800)	-518	An08g06800	720.848	gi|134077310|emb|CAK45650.1|//unnamed protein product, partial [Aspergillus niger]	0.1	0.548387							7(CCAAT,+,0.00)
12384	AM270987	976560	976602	+	promoter-TSS (An08g04080)	-285	An08g04080	3198.48	gi|145239755|ref|XP_001392524.1|//mitochondrial-processing peptidase subunit alpha [Aspergillus niger CBS 513.88]	0	0.395349							7(CCAAT,+,0.00)
9537	AM270985	37110	37154	+	promoter-TSS (An06g00160)	-626	An06g00160	838.208	gi|145236393|ref|XP_001390844.1|//hypothetical protein ANI_1_4054 [Aspergillus niger CBS 513.88]	0	0.4							7(CCAAT,+,0.00)
9930	AM270985	457973	458015	+	promoter-TSS (An06g01820)	-343	An06g01820	841.541	gi|145236711|ref|XP_001391003.1|//50S ribosomal protein Mrp49 [Aspergillus niger CBS 513.88]	0.02381	0.44186							7(CCAAT,+,0.00)
4899	AM270981	2353081	2353114	+	promoter-TSS (An02g09450)	-225	An02g09450	12.0652	gi|134057005|emb|CAK44346.1|//hypothetical protein An02g09450 [Aspergillus niger]	0.060606	0.441176							7(CCAAT,+,0.00)
4242	AM270981	1700899	1700943	+	promoter-TSS (An02g07110)	-497	An02g07110	6.7054	gi|134056766|emb|CAK44255.1|//hypothetical protein An02g07110 [Aspergillus niger]	0.045455	0.466667							7(CCAAT,+,0.00)
24444	AM270997	944628	944670	+	promoter-TSS (An18g04080)	-934	An18g04080	238.593	gi|145255113|ref|XP_001398866.1|//aldehyde dehydrogenase family protein [Aspergillus niger CBS 513.88]	0.071429	0.511628							7(CCAAT,+,0.00)
24158	AM270997	586331	586363	+	promoter-TSS (An18g02740)	-259	An18g02740	3122.82	gi|134084317|emb|CAK48657.1|//unnamed protein product [Aspergillus niger]	0.03125	0.575758							7(CCAAT,+,0.00)
23017	AM270995	1788017	1788049	+	promoter-TSS (An16g07910)	-723	An16g07910	3097.69	gi|134083648|emb|CAK47040.1|//unnamed protein product [Aspergillus niger]	0.09375	0.575758							7(CCAAT,+,0.00)
21713	AM270995	24817	24859	+	promoter-TSS (An16g00110)	-209	An16g00110	48.8495	gi|145251624|ref|XP_001397325.1|//fructose-bisphosphate aldolase [Aspergillus niger CBS 513.88]	0.071429	0.465116							7(CCAAT,+,0.00)
21697	AM270994	1854469	1854520	+	promoter-TSS (An15g07870)	-399	An15g07870	10.2229	gi|145251589|ref|XP_001397308.1|//isopropanol dehydrogenase [Aspergillus niger CBS 513.88]	0.058824	0.461538							7(CCAAT,+,0.00)
21641	AM270994	1757660	1757692	+	promoter-TSS (An15g07480)	-719	An15g07480	0.295912	gi|145251511|ref|XP_001397269.1|//hypothetical protein ANI_1_1774134 [Aspergillus niger CBS 513.88]	0.03125	0.484848							7(CCAAT,+,0.00)
18157	AM270991	2121475	2121513	+	promoter-TSS (An12g08915)	-566	An12g08915	22.1586	gi|134080678|emb|CAK41342.1|//hypothetical protein An12g08915 [Aspergillus niger]	0.078947	0.487179							7(CCAAT,+,0.00)
16246	AM270990	1978844	1978886	+	promoter-TSS (An11g08340)	-330	An11g08340	0.940406	gi|134079493|emb|CAK46025.1|//unnamed protein product [Aspergillus niger]	0.02381	0.395349							7(CCAAT,+,0.00)
15616	AM270990	843598	843638	+	promoter-TSS (An11g03400)	-630	An11g03400	1.49821	gi|145243644|ref|XP_001394341.1|//hypothetical protein ANI_1_1814094 [Aspergillus niger CBS 513.88]	0.05	0.463415							7(CCAAT,+,0.00)
14104	AM270988	787592	787634	+	promoter-TSS (An09g03430)	-309	An09g03440	1050.72	gi|145242030|ref|XP_001393661.1|//hypothetical protein ANI_1_1312084 [Aspergillus niger CBS 513.88]	0.02381	0.511628							7(CCAAT,+,0.00)
12640	AM270987	1298111	1298153	+	promoter-TSS (An08g05400)	-278	An08g05400	345.161	gi|145240021|ref|XP_001392657.1|//acetyl-CoA C-acyltransferase [Aspergillus niger CBS 513.88]	0.047619	0.581395							7(CCAAT,+,0.00)
10372	AM270986	535369	535399	+	promoter-TSS (An07g02680)	-541	An07g02680	1155.55	gi|134075822|emb|CAK39356.1|//unnamed protein product [Aspergillus niger]	0.1	0.741935							7(CCAAT,+,0.00)
10242	AM270986	367383	367427	+	promoter-TSS (An07g01960)	-862	An07g01960	14138.6	gi|145237270|ref|XP_001391282.1|//acyl-CoA desaturase [Aspergillus niger CBS 513.88]	0	0.377778							7(CCAAT,+,0.00)	21(CTCCAG,-,0.00)
9539	AM270985	37243	37273	+	promoter-TSS (An06g00160)	-752	An06g00160	838.208	gi|145236393|ref|XP_001390844.1|//hypothetical protein ANI_1_4054 [Aspergillus niger CBS 513.88]	0.066667	0.483871							7(CCAAT,+,0.00)
9448	AM270984	506769	506811	+	promoter-TSS (An05g02250)	-207	An05g02250	7965.64	gi|134075245|emb|CAK44886.1|//unnamed protein product [Aspergillus niger]	0.047619	0.55814							7(CCAAT,+,0.00)	14(CCGGAG,+,0.00),30(GCGGGG,+,0.00)
8969	AM270983	2400067	2400109	+	promoter-TSS (An04g09870)	-615	An04g09880	167.951	gi|134074967|emb|CAK39047.1|//hypothetical protein An04g09880 [Aspergillus niger]	0.02381	0.395349							7(CCAAT,+,0.00)
8256	AM270983	1506613	1506655	+	promoter-TSS (An04g06070)	-268	An04g06070	31.4313	gi|145258199|ref|XP_001401970.1|//stress responsive A/B barrel domain protein [Aspergillus niger CBS 513.88]	0	0.418605							7(CCAAT,+,0.00)
7673	AM270983	642193	642225	+	promoter-TSS (An04g02490)	-106	An04g02490	1509.6	gi|145257113|ref|XP_001401617.1|//folylpolyglutamate synthase [Aspergillus niger CBS 513.88]	0.03125	0.484848							7(CCAAT,+,0.00)
5462	AM270981	3179237	3179275	+	promoter-TSS (An02g13210)	-143	An02g13210	1954.02	gi|134057396|emb|CAK47734.1|//unnamed protein product [Aspergillus niger]	0.026316	0.435897							7(CCAAT,+,0.00)
5012	AM270981	2499694	2499736	+	promoter-TSS (An02g10100)	-548	An02g10100	2413.92	gi|145233531|ref|XP_001400138.1|//endoplasmic reticulum-resident kdel protein [Aspergillus niger CBS 513.88]	0.02381	0.604651							7(CCAAT,+,0.00)			29(CGGTGGTGCACAGG,+,0.00)
4684	AM270981	2131766	2131810	+	promoter-TSS (An02g08650)	-301	An02g08650	22.5694	gi|134056926|emb|CAK44273.1|//unnamed protein product [Aspergillus niger]	0.045455	0.333333							7(CCAAT,+,0.00)	38(CTCCAG,-,0.00)
3390	AM270981	602695	602745	+	promoter-TSS (An02g02580)	-292	An02g02580	2.57789	gi|134056306|emb|CAK37539.1|//hypothetical protein An02g02580 [Aspergillus niger]	0.02	0.647059							7(CCAAT,+,0.00)
2087	AM270980	2578261	2578305	+	promoter-TSS (An01g10920)	-678	An01g10920	116.203	gi|145230401|ref|XP_001389509.1|//L-arabitol dehydrogenase [Aspergillus niger CBS 513.88]	0	0.4							7(CCAAT,+,0.00)
2020	AM270980	2468614	2468658	+	promoter-TSS (An01g10420)	-142	An01g10420	1.04828	gi|134055577|emb|CAK37223.1|//hypothetical protein An01g10420 [Aspergillus niger]	0.068182	0.511111							7(CCAAT,+,0.00)
1871	AM270980	2257965	2258007	+	promoter-TSS (An01g09440)	-513	An01g09440	7.92317	gi|134055479|emb|CAK43994.1|//unnamed protein product [Aspergillus niger]	0.047619	0.44186							7(CCAAT,+,0.00)
1394	AM270980	1801812	1801852	+	promoter-TSS (An01g07680)	-475	An01g07680	3046.37	gi|134055303|emb|CAK43865.1|//unnamed protein product [Aspergillus niger]	0.05	0.390244							7(CCAAT,+,0.00)
1584	AM270980	1964436	1964477	+	promoter-TSS (An01e08320)	209	An01e08330	#N/A	#N/A	0	0.404762							7(CCAAT,+,0.00)
14394	AM270988	1157748	1157792	+	Intergenic	2853	An09g05180	32036	gi|134078379|emb|CAK40370.1|//unnamed protein product [Aspergillus niger]	0.022727	0.422222							7(CCAAT,+,0.00)		12(CCTGGC,-,0.00)
19113	AM270993	49617	49661	+	Intergenic	-2172	An14g00190	1313.28	gi|134081315|emb|CAK41818.1|//unnamed protein product [Aspergillus niger]	0	0.2							7(CCAAT,+,0.00)
24328	AM270997	840700	840745	+	Intergenic	-1235	An18g03740	4299.06	gi|134084419|emb|CAK43202.1|//unnamed protein product [Aspergillus niger]	0.044444	0.478261							7(CCAAT,+,0.00)
613	AM270980	738956	739000	+	Intergenic	-2181	An01g03100	6974.16	gi|145228871|ref|XP_001388744.1|//vacuolar calcium ion transporter [Aspergillus niger CBS 513.88]	0.068182	0.444444							7(CCAAT,+,0.00)
6747	AM270982	1155270	1155314	+	Intergenic	-1223	An03g05160	97.946	gi|145235497|ref|XP_001390397.1|//ferric-chelate reductase [Aspergillus niger CBS 513.88]	0	0.444444							7(CCAAT,+,0.00)
19178	AM270993	137463	137519	+	Intergenic	-3705	An14g00520	60.4395	gi|134081348|emb|CAK41851.1|//unnamed protein product [Aspergillus niger]	0.035714	0.473684							7(CCAAT,+,0.00)
14347	AM270988	1109130	1109176	+	promoter-TSS (An09g04980)	-228	An09g04980	156.391	gi|145242388|ref|XP_001393810.1|//hypothetical protein ANI_1_1434084 [Aspergillus niger CBS 513.88]	0.086957	0.489362							7(ATTGG,-,0.00),36(ATTGG,-,0.00)
7104	AM270982	1604921	1604965	+	promoter-TSS (An03g06970)	-208	An03g06970	3736.6	gi|134058262|emb|CAK38454.1|//unnamed protein product [Aspergillus niger]	0	0.311111							7(ATTGG,-,0.00),33(CCAAT,+,0.00)
9156	AM270984	111399	111439	+	Intergenic	-3020	An05g00460	#N/A	#N/A	0	0.487805							7(ATTGG,-,0.00),28(ATTGG,-,0.00)
3751	AM270981	1031567	1031605	+	promoter-TSS (An02g04270)	-712	An02g04270	779.082	gi|134056476|emb|CAK37565.1|//cAMP-dependent protein kinase catalytic subunit pkaC-Aspergillus niger [Aspergillus niger]	0.052632	0.512821							7(ATTGG,-,0.00),27(ATTGG,-,0.00)
4828	AM270981	2258215	2258259	+	promoter-TSS (An02g09050)	-781	An02g09050	315.868	gi|145233337|ref|XP_001400041.1|//1,3-beta-glucanosyltransferase [Aspergillus niger CBS 513.88]	0.045455	0.444444							7(ATTGG,-,0.00),20(ATTGG,-,0.00)
18803	AM270992	419156	419188	+	promoter-TSS (An13g01680)	-261	An13g01680	6219.37	gi|145248115|ref|XP_001396306.1|//phosphoketolase [Aspergillus niger CBS 513.88]	0.0625	0.484848							7(ATTGG,-,0.00)	27(CCGGAG,+,0.00)
11108	AM270986	1645803	1645845	+	promoter-TSS (An07g07570)	-606	An07g07570	1275.67	gi|145238370|ref|XP_001391832.1|//kinesin family protein [Aspergillus niger CBS 513.88]	0.02381	0.465116							7(ATTGG,-,0.00)
12161	AM270987	694986	695030	+	promoter-TSS (An08g03000)	-244	An08g03000	1697.82	gi|145239541|ref|XP_001392417.1|//vacuolar ATP synthase subunit c [Aspergillus niger CBS 513.88]	0	0.466667							7(ATTGG,-,0.00)
21709	AM270995	21495	21525	+	promoter-TSS (An16g00090)	-286	An16g00090	176.389	gi|145251620|ref|XP_001397323.1|//MFS multidrug transporter [Aspergillus niger CBS 513.88]	0.1	0.548387							7(ATTGG,-,0.00)
1729	AM270980	2114476	2114518	+	Intergenic	-2117	An01g08880	1322.84	gi|134055424|emb|CAK37133.1|//unnamed protein product [Aspergillus niger]	0.071429	0.534884							7(ATTGG,-,0.00)			1(CCGTCTATTGGCCG,-,0.00)
9178	AM270984	118121	118153	+	Intergenic	-1989	An05g00470	2.80553	gi|134075069|emb|CAK39081.1|//hypothetical protein An05g00470 [Aspergillus niger]	0.09375	0.636364							7(ATTGG,-,0.00)
16602	AM270990	2511350	2511394	+	promoter-TSS (An11g10470)	-422	An11g10470	1272.1	gi|145245473|ref|XP_001395004.1|//glutaryl-CoA dehydrogenase [Aspergillus niger CBS 513.88]	0.136364	0.688889							7(ATTGG,-,0.00)				21(CCGACGG,+,0.00),21(CCGACGG,-,0.00)
15590	AM270990	809304	809340	+	promoter-TSS (An11g03230)	-474	An11g03220	98.711	gi|134079004|emb|CAL00361.1|//unnamed protein product [Aspergillus niger]	0.138889	0.513514							7(ATTGG,-,0.00)
1526	AM270980	1890539	1890575	+	promoter-TSS (An01g08020)	-229	An01g08020	84.6027	gi|134055340|emb|CAK43894.1|//hypothetical protein An01g08020 [Aspergillus niger]	0.083333	0.648649							7(ATTGG,-,0.00)
3553	AM270981	778392	778436	+	Intergenic	-3390	An02g03260	15.1709	gi|134056372|emb|CAK47606.1|//unnamed protein product [Aspergillus niger]	0	0.466667						18(TGATAA,+,0.00)	7(ATTGG,-,0.00)	39(GTGGGG,+,0.00)
2875	AM270980	3426009	3426053	+	Intergenic	6062	An01g14330	1249.67	gi|134055952|emb|CAK37429.2|//unnamed protein product [Aspergillus niger]	0.068182	0.6							7(ATTGG,-,0.00)
22779	AM270995	1522207	1522247	+	promoter-TSS (An16g06770)	-342	An16g06770	411.639	gi|145252932|ref|XP_001397979.1|//monocarboxylate transporter [Aspergillus niger CBS 513.88]	0.075	0.439024							7(ATTGG,-,0.00)
15608	AM270990	834174	834214	+	promoter-TSS (An11g03340)	-260	An11g03340	6590.09	gi|145243632|ref|XP_001394335.1|//alpha-amylase A type-1/2 [Aspergillus niger CBS 513.88]	0.075	0.585366							7(ATTGG,-,0.00)		35(GCCAGG,+,0.00)
8026	AM270983	1193466	1193500	+	promoter-TSS (An04g04830)	-155	An04g04840	40.8642	gi|145257780|ref|XP_001401848.1|//DNA replication complex GINS protein psf3 [Aspergillus niger CBS 513.88]	0.058824	0.542857							7(ATTGG,-,0.00)
12245	AM270987	826687	826725	+	Intergenic	-1400	An08g03550	398.407	gi|145239651|ref|XP_001392472.1|//RNA export mediator Gle1 [Aspergillus niger CBS 513.88]	0.052632	0.538462							7(ATTGG,-,0.00)
7472	AM270983	377076	377108	+	promoter-TSS (An04g01490)	-232	An04g01490	7.01856	gi|134058424|emb|CAK47911.1|//hypothetical protein An04g01490 [Aspergillus niger]	0	0.484848							7(ATTGG,-,0.00)
7550	AM270983	456413	456451	+	promoter-TSS (An04g01760)	-762	An04g01760	81.2014	gi|145256871|ref|XP_001401544.1|//hypothetical protein ANI_1_1624184 [Aspergillus niger CBS 513.88]	0.078947	0.615385							7(ATTGG,-,0.00)
14743	AM270988	1591954	1591997	+	promoter-TSS (An09g06880)	-689	An09g06880	1.38697	gi|134078560|emb|CAK40481.1|//hypothetical protein An09g06880 [Aspergillus niger]	0	0.431818							7(ATTGG,-,0.00)
5576	AM270981	3325213	3325257	+	promoter-TSS (An02g13770)	-877	An02g13770	1264.91	gi|134057453|emb|CAK37961.1|//unnamed protein product [Aspergillus niger]	0	0.4							7(ATTGG,-,0.00)
21917	AM270995	356902	356932	+	promoter-TSS (An16g01680)	-179	An16g01680	243.636	gi|134083022|emb|CAK42785.1|//unnamed protein product [Aspergillus niger]	0.066667	0.580645							7(ATTGG,-,0.00)
20436	AM270994	55776	55814	+	promoter-TSS (An15g00180)	-341	An15g00180	3.3438	gi|134082069|emb|CAK42187.1|//hypothetical protein An15g00180 [Aspergillus niger]	0	0.410256							7(ATTGG,-,0.00)
18755	AM270992	340565	340607	+	promoter-TSS (An13g01330)	-940	An13g01330	3.58747	gi|134081021|emb|CAK41533.1|//unnamed protein product [Aspergillus niger]	0.071429	0.465116							7(ATTGG,-,0.00)
5187	AM270981	2773123	2773188	+	promoter-TSS (An02g11330)	-334	An02g11330	1999.71	gi|145233779|ref|XP_001400262.1|//cell surface spherulin 4-like protein [Aspergillus niger CBS 513.88]	0.046154	0.469697							7(ATTGG,-,0.00)	53(CTCCAG,-,0.00)
9431	AM270984	481953	481995	+	promoter-TSS (An05g02110)	-182	An05g02110	340.143	gi|134075231|emb|CAK44872.1|//unnamed protein product [Aspergillus niger]	0	0.418605							7(ATTGG,-,0.00)
21808	AM270995	159114	159156	+	promoter-TSS (An16g00820)	-239	An16g00820	7.50778	gi|134082932|emb|CAK46768.1|//hypothetical protein An16g00820 [Aspergillus niger]	0.02381	0.44186							7(ATTGG,-,0.00)
14397	AM270988	1159101	1159145	+	Intergenic	4206	An09g05180	32036	gi|134078379|emb|CAK40370.1|//unnamed protein product [Aspergillus niger]	0	0.333333							7(ATTGG,-,0.00)
7146	AM270983	45779	45824	+	promoter-TSS (An04g00260)	-521	An04g00260	42.0929	gi|134058290|emb|CAK38481.1|//hypothetical protein An04g00260 [Aspergillus niger]	0.044444	0.521739							7(ATTGG,-,0.00)
11917	AM270987	342629	342663	+	Intergenic	2808	An08g01570	0.194751	gi|134076782|emb|CAK39837.1|//hypothetical protein An08g01570 [Aspergillus niger]	0	0.428571							7(ATTGG,-,0.00)
24055	AM270997	445285	445323	+	promoter-TSS (An18g02190)	-544	An18g02190	887.91	gi|134084260|emb|CAK47291.1|//unnamed protein product [Aspergillus niger]	0.052632	0.358974							7(ATTGG,-,0.00)
23404	AM270996	188623	188667	+	promoter-TSS (An17g00790)	-214	An17g00790	405.162	gi|145253591|ref|XP_001398308.1|//C6 transcription factor [Aspergillus niger CBS 513.88]	0.068182	0.466667							7(ATTGG,-,0.00)
22880	AM270995	1624372	1624414	+	promoter-TSS (An16g07250)	-618	An16g07250	5.70976	gi|134083583|emb|CAL00498.1|//unnamed protein product [Aspergillus niger]	0.142857	0.627907							7(ATTGG,-,0.00)
22135	AM270995	661476	661520	+	promoter-TSS (An16g03040)	-226	An16g03040	620.273	gi|134083161|emb|CAK48613.1|//unnamed protein product [Aspergillus niger]	0.045455	0.422222							7(ATTGG,-,0.00)
20309	AM270993	1645676	1645716	+	promoter-TSS (An14g07010)	-417	An14g07010	4.80601	gi|145249970|ref|XP_001401324.1|//short-chain dehydrogenase [Aspergillus niger CBS 513.88]	0	0.390244							7(ATTGG,-,0.00)
20079	AM270993	1300396	1300440	+	promoter-TSS (An14g05550)	-353	An14g05540	263.596	gi|134081860|emb|CAK42115.1|//unnamed protein product [Aspergillus niger]	0.045455	0.533333							7(ATTGG,-,0.00)
19904	AM270993	1076568	1076598	+	promoter-TSS (An14g04510)	-425	An14g04520	4027.94	gi|134081757|emb|CAK42014.1|//hypothetical protein An14g04520 [Aspergillus niger]	0.066667	0.483871							7(ATTGG,-,0.00)
19455	AM270993	435281	435325	+	promoter-TSS (An14g01685)	-569	An14g01685	2183.25	gi|145248912|ref|XP_001400795.1|//hypothetical protein ANI_1_268124 [Aspergillus niger CBS 513.88]	0	0.266667							7(ATTGG,-,0.00)
19244	AM270993	180643	180685	+	promoter-TSS (An14g00630)	-274	An14g00630	661.561	gi|134081360|emb|CAK41862.1|//unnamed protein product [Aspergillus niger]	0.119048	0.534884						32(CTATCT,-,0.00),36(CTATCG,-,0.00)	7(ATTGG,-,0.00)				19(CCGTCGG,+,0.00),19(CCGTCGG,-,0.00)
19090	AM270993	34220	34261	+	promoter-TSS (An14g00140)	-469	An14g00140	257.641	gi|134081310|emb|CAK41813.1|//hypothetical protein An14g00140 [Aspergillus niger]	0.073171	0.5							7(ATTGG,-,0.00)	25(GTGGAG,+,0.00)
16722	AM270990	2688829	2688873	+	promoter-TSS (An11g11160)	-250	An11g11160	586.651	gi|134079779|emb|CAK40914.1|//unnamed protein product [Aspergillus niger]	0	0.333333						18(TGATAG,+,0.00)	7(ATTGG,-,0.00)
15245	AM270990	390169	390213	+	promoter-TSS (An11g01610)	-485	An11g01610	2312.14	gi|145243256|ref|XP_001394165.1|//ubiquitin-protein ligase E3 component (UBR1) [Aspergillus niger CBS 513.88]	0	0.355556							7(ATTGG,-,0.00)
14715	AM270988	1561431	1561469	+	promoter-TSS (An09g06780)	-458	An09g06780	839.173	gi|145242840|ref|XP_001393993.1|//peroxisomal membrane protein Pmp47 [Aspergillus niger CBS 513.88]	0	0.307692							7(ATTGG,-,0.00)
12325	AM270987	917375	917419	+	promoter-TSS (An08g03840)	-437	An08g03840	73.0656	gi|145239709|ref|XP_001392501.1|//3-dehydroshikimate dehydratase [Aspergillus niger CBS 513.88]	0.136364	0.688889							7(ATTGG,-,0.00)
11537	AM270986	2156521	2156561	+	promoter-TSS (An07g09600)	-141	An07g09600	166.331	gi|145238774|ref|XP_001392034.1|//fructosamine-3-kinase [Aspergillus niger CBS 513.88]	0.1	0.560976							7(ATTGG,-,0.00)
10978	AM270986	1457044	1457094	+	promoter-TSS (An07g06760)	-407	An07g06760	10526.9	gi|358368724|dbj|GAA85340.1|//40S ribosomal protein S10a [Aspergillus kawachii IFO 4308]	0.04	0.470588							7(ATTGG,-,0.00)
10729	AM270986	1050252	1050294	+	promoter-TSS (An07g04850)	-395	An07g04850	1033.83	gi|145237842|ref|XP_001391568.1|//hypothetical protein ANI_1_594064 [Aspergillus niger CBS 513.88]	0.02381	0.534884						33(CTATCA,-,0.00)	7(ATTGG,-,0.00)
10282	AM270986	410335	410367	+	promoter-TSS (An07g02130)	-103	An07g02130	1524.65	gi|145237304|ref|XP_001391299.1|//protein HbrB [Aspergillus niger CBS 513.88]	0.0625	0.484848							7(ATTGG,-,0.00)
9921	AM270985	447667	447709	+	promoter-TSS (An06g01760)	-212	An06g01760	1496.33	gi|145236699|ref|XP_001390997.1|//anthranilate synthase component 1 [Aspergillus niger CBS 513.88]	0.02381	0.372093							7(ATTGG,-,0.00)
9775	AM270985	332979	333025	+	promoter-TSS (An06g01370)	-303	An06g01370	529.781	gi|145236623|ref|XP_001390959.1|//succinyl-CoA:3-ketoacid-coenzyme A transferase 1 [Aspergillus niger CBS 513.88]	0.043478	0.446809							7(ATTGG,-,0.00)
8253	AM270983	1506321	1506361	+	promoter-TSS (An04g06070)	-561	An04g06070	31.4313	gi|145258199|ref|XP_001401970.1|//stress responsive A/B barrel domain protein [Aspergillus niger CBS 513.88]	0.1	0.609756							7(ATTGG,-,0.00)
4248	AM270981	1723876	1723920	+	promoter-TSS (An02g07240)	-505	An02g07240	122.652	gi|134056780|emb|CAK37688.1|//hypothetical protein An02g07240 [Aspergillus niger]	0.068182	0.533333							7(ATTGG,-,0.00)
2996	AM270980	3589233	3589273	+	promoter-TSS (An01g15020)	-246	An01g15020	12.1195	gi|134056021|emb|CAK37456.1|//unnamed protein product [Aspergillus niger]	0.05	0.487805						32(CGATAA,+,0.00)	7(ATTGG,-,0.00)
14571	AM270988	1455129	1455173	+	Intergenic	-1051	An09g06400	27513.6	gi|667467007|sp|A2QUQ2.1|CHIA1_ASPNC//RecName: Full=Endochitinase A; AltName: Full=Chitinase A; Flags: Precursor	0.045455	0.533333							7(ATTGG,-,0.00)
15325	AM270990	502142	502184	+	Intergenic	-2150	An11g02020	696.102	gi|134078878|emb|CAK40564.1|//unnamed protein product [Aspergillus niger]	0	0.372093							7(ATTGG,-,0.00)
19298	AM270993	222025	222066	+	Intergenic	-1934	An14g00800	4538.41	gi|145248740|ref|XP_001400709.1|//mucin family signaling protein Msb2 [Aspergillus niger CBS 513.88]	0.073171	0.595238							7(ATTGG,-,0.00)	19(CTCCGG,-,0.00)
9625	AM270985	144565	144615	+	promoter-TSS (An06g00620)	-393	An06g00620	202.284	gi|145236483|ref|XP_001390889.1|//maltose permease [Aspergillus niger CBS 513.88]	0.04	0.509804							6(CCAAT,+,0.00),9(ATTGG,-,0.00)	20(CCCCGC,-,0.00)
14670	AM270988	1529839	1529878	+	promoter-TSS (An09g06670)	-554	An09g06670	4356.04	gi|145242818|ref|XP_001393982.1|//DNA replication protein YHM2 [Aspergillus niger CBS 513.88]	0.102564	0.625							6(CCAAT,+,0.00),30(ATTGG,-,0.00)
9950	AM270985	485123	485163	+	promoter-TSS (An06g01940)	-889	An06g01940	0.69101	gi|134075476|emb|CAK48037.1|//hypothetical protein An06g01940 [Aspergillus niger]	0.05	0.414634							6(CCAAT,+,0.00),26(CCAAT,+,0.00)
3679	AM270981	948446	948490	+	Intergenic	2024	An02g03970	13.0693	gi|134056444|emb|CAL00611.1|//hypothetical protein An02g03970 [Aspergillus niger]	0.022727	0.377778							6(CCAAT,+,0.00),17(CCAAT,+,0.00)
624	AM270980	750547	750580	+	promoter-TSS (An01g03130)	-120	An01g03130	1569.12	gi|145228877|ref|XP_001388747.1|//hypothetical protein ANI_1_400014 [Aspergillus niger CBS 513.88]	0.060606	0.5							6(CCAAT,+,0.00)			2(CCGTCCAATGGCCG,-,0.00)
21732	AM270995	50111	50155	+	promoter-TSS (An16g00230)	-644	An16g00230	1455.26	gi|134082873|emb|CAK42703.1|//unnamed protein product [Aspergillus niger]	0.068182	0.555556							6(CCAAT,+,0.00)
13215	AM270987	2286530	2286564	+	promoter-TSS (An08g09610)	-237	An08g09610	1023.21	gi|145240849|ref|XP_001393071.1|//glycosyl hydrolase family 71 protein [Aspergillus niger CBS 513.88]	0	0.457143							6(CCAAT,+,0.00)
8471	AM270983	1725689	1725731	+	Intergenic	6839	An04g06960	734.519	gi|134074664|emb|CAK44696.1|//unnamed protein product [Aspergillus niger]	0.071429	0.651163							6(CCAAT,+,0.00)			26(CCGGCCATCACCCG,-,0.00),27(CGGCCATCACCCGG,+,0.00)
16009	AM270990	1516591	1516635	+	promoter-TSS (An11g06180)	-320	An11g06180	921.177	gi|145244200|ref|XP_001394602.1|//C6 transcription factor (PrnA) [Aspergillus niger CBS 513.88]	0.022727	0.4							6(CCAAT,+,0.00)
20211	AM270993	1513403	1513435	+	promoter-TSS (An14g06470)	-307	An14g06480	893.704	gi|134081955|emb|CAK97221.1|//unnamed protein product [Aspergillus niger]	0.15625	0.69697							6(CCAAT,+,0.00)
15292	AM270990	473581	473625	+	promoter-TSS (An11g01950)	-147	An11g01950	500.239	gi|145243332|ref|XP_001394199.1|//DNA polymerase V [Aspergillus niger CBS 513.88]	0.090909	0.444444							6(CCAAT,+,0.00)
9153	AM270984	110554	110590	+	Intergenic	-2173	An05g00460	#N/A	#N/A	0.083333	0.540541							6(CCAAT,+,0.00)
981	AM270980	1185688	1185720	+	promoter-TSS (An01g04980)	-767	An01g04980	252.552	gi|134055025|emb|CAK37032.1|//unnamed protein product [Aspergillus niger]	0.125	0.636364							6(CCAAT,+,0.00)
2865	AM270980	3424857	3424901	+	Intergenic	4910	An01g14330	1249.67	gi|134055952|emb|CAK37429.2|//unnamed protein product [Aspergillus niger]	0.022727	0.333333							6(CCAAT,+,0.00)
11867	AM270987	240694	240736	+	promoter-TSS (An08g01180)	-307	An08g01180	16296.2	gi|145239179|ref|XP_001392236.1|//hypothetical protein ANI_1_178074 [Aspergillus niger CBS 513.88]	0.047619	0.604651							6(CCAAT,+,0.00)
4699	AM270981	2138156	2138216	+	Intergenic	-1229	An02g08670	4328.14	gi|145233255|ref|XP_001400000.1|//hypothetical protein ANI_1_1242024 [Aspergillus niger CBS 513.88]	0.033333	0.377049							6(CCAAT,+,0.00)
16516	AM270990	2382624	2382668	+	promoter-TSS (An11g09920)	-618	An11g09920	350.343	gi|145245365|ref|XP_001394950.1|//dsDNA-binding protein PDCD5 [Aspergillus niger CBS 513.88]	0.090909	0.533333							6(CCAAT,+,0.00)			29(CGGATCTTCGGCGG,+,0.00)
21871	AM270995	272428	272464	+	promoter-TSS (An16g01400)	-314	An16g01400	96.3066	gi|134082994|emb|CAK42757.1|//unnamed protein product [Aspergillus niger]	0.055556	0.567568							6(CCAAT,+,0.00)
7443	AM270983	358904	358936	+	promoter-TSS (An04g01430)	-48	An04g01427	22.2981	gi|134058417|emb|CAK47904.1|//hypothetical protein An04g01427 [Aspergillus niger]	0.03125	0.545455							6(CCAAT,+,0.00)
21384	AM270994	1441967	1441999	+	Intergenic	-2047	An15g06190	1308.25	gi|134082677|emb|CAK42571.1|//unnamed protein product [Aspergillus niger]	0.0625	0.424242							6(CCAAT,+,0.00)
22028	AM270995	479516	479558	+	promoter-TSS (An16g02160)	-316	An16g02160	266.407	gi|134083072|emb|CAL00440.1|//unnamed protein product [Aspergillus niger]	0.02381	0.302326						10(TTATCG,-,0.00)	6(CCAAT,+,0.00)
20057	AM270993	1280303	1280347	+	promoter-TSS (An14g05460)	-139	An14g05460	31.0336	gi|134081852|emb|CAK42107.1|//unnamed protein product [Aspergillus niger]	0.045455	0.377778						35(CTATCA,-,0.00)	6(CCAAT,+,0.00)
14506	AM270988	1334134	1334178	+	promoter-TSS (An09g05850)	-202	An09g05850	957.933	gi|134078449|emb|CAK40392.1|//unnamed protein product [Aspergillus niger]	0.022727	0.4						25(CTATCG,-,0.00)	6(CCAAT,+,0.00)
1521	AM270980	1888010	1888052	+	promoter-TSS (An01g08010)	-510	An01g08010	1592.82	gi|145229835|ref|XP_001389226.1|//calcium transporter [Aspergillus niger CBS 513.88]	0.071429	0.55814							6(CCAAT,+,0.00)
14662	AM270988	1517328	1517372	+	Intergenic	-1100	An09g06630	3817.27	gi|134078535|emb|CAK40456.1|//unnamed protein product [Aspergillus niger]	0.068182	0.488889							6(CCAAT,+,0.00)			23(CGGCTGCGGGACGG,+,0.00)
21796	AM270995	147286	147330	+	promoter-TSS (An16g00770)	-455	An16g00770	26.043	gi|134082927|emb|CAK46763.1|//unnamed protein product [Aspergillus niger]	0.068182	0.377778							6(ATTGG,-,0.00),39(ATTGG,-,0.00)
10606	AM270986	870331	870369	+	promoter-TSS (An07g04110)	-61	An07g04100	12.084	gi|134075966|emb|CAK48160.1|//hypothetical protein An07g04100 [Aspergillus niger]	0.052632	0.435897							6(ATTGG,-,0.00),27(CCAAT,+,0.00)
4476	AM270981	1932740	1932791	+	Intergenic	-1346	An02g07990	#N/A	#N/A	0.039216	0.442308							6(ATTGG,-,0.00),22(ATTGG,-,0.00)
7040	AM270982	1559549	1559601	+	Intergenic	-1337	An03g06820	11324.4	gi|145235817|ref|XP_001390557.1|//protein phosphatase type 1 complex subunit Hex2/Reg1 [Aspergillus niger CBS 513.88]	0.038462	0.490566							6(ATTGG,-,0.00),21(ATTGG,-,0.00)
18393	AM270991	2424712	2424756	+	promoter-TSS (An12g10390)	-911	An12g10390	160.036	gi|145247672|ref|XP_001396085.1|//feruloyl esterase B-1 [Aspergillus niger CBS 513.88]	0.022727	0.444444							6(ATTGG,-,0.00),15(CCAAT,+,0.00)
19426	AM270993	394539	394580	+	promoter-TSS (An14g01490)	-47	An14g01490	89.7854	gi|145248874|ref|XP_001400776.1|//C6 transcription factor [Aspergillus niger CBS 513.88]	0.02439	0.47619							6(ATTGG,-,0.00),14(ATTGG,-,0.00)
15652	AM270990	913831	913873	+	promoter-TSS (An11g03680)	-77	An11g03690	150.345	gi|134079048|emb|CAK48357.1|//unnamed protein product [Aspergillus niger]	0.047619	0.348837							6(ATTGG,-,0.00),14(ATTGG,-,0.00)
11979	AM270987	437577	437614	+	promoter-TSS (An08g01970)	-251	An08g01970	122.607	gi|134076823|emb|CAK39877.1|//unnamed protein product [Aspergillus niger]	0.027027	0.447368							6(ATTGG,-,0.00),13(ATTGG,-,0.00)
5437	AM270981	3141869	3141913	+	promoter-TSS (An02g13070)	-161	An02g13070	1.73842	gi|134057381|emb|CAK37935.1|//hypothetical protein An02g13070 [Aspergillus niger]	0.090909	0.533333						38(AGATAG,+,0.00)	6(ATTGG,-,0.00)	24(CCGGGG,+,0.00)
21720	AM270995	38558	38596	+	promoter-TSS (An16g00170)	-110	An16g00170	1.35469	gi|145251636|ref|XP_001397331.1|//hypothetical protein ANI_1_1300144 [Aspergillus niger CBS 513.88]	0.052632	0.512821							6(ATTGG,-,0.00)
17621	AM270991	1308171	1308215	+	promoter-TSS (An12g05280)	-223	An12g05280	156.554	gi|145246698|ref|XP_001395598.1|//hypothetical protein ANI_1_1842104 [Aspergillus niger CBS 513.88]	0.022727	0.511111							6(ATTGG,-,0.00)	36(GCGGGG,+,0.00)
24726	AM270997	1287720	1287764	+	promoter-TSS (An18g05680)	-185	An18g05680	4286.52	gi|134084610|emb|CAK97486.1|//unnamed protein product [Aspergillus niger]	0.113636	0.666667							6(ATTGG,-,0.00)		17(GCCAGG,+,0.00)	1(CCGTGATTGGCCCG,-,0.00)
2338	AM270980	2883070	2883112	+	promoter-TSS (An01g12240)	-585	An01g12240	503.31	gi|134055750|emb|CAK44123.1|//unnamed protein product [Aspergillus niger]	0.095238	0.488372							6(ATTGG,-,0.00)
7760	AM270983	806469	806524	+	promoter-TSS (An04g03210)	-259	An04g03210	2579.57	gi|145257330|ref|XP_001401689.1|//hypothetical protein ANI_1_1738184 [Aspergillus niger CBS 513.88]	0	0.357143							6(ATTGG,-,0.00)
24039	AM270997	429595	429639	+	promoter-TSS (An18g02110)	-213	An18g02110	1101.86	gi|134084251|emb|CAK47283.1|//unnamed protein product [Aspergillus niger]	0.113636	0.444444							6(ATTGG,-,0.00)
19631	AM270993	675219	675263	+	promoter-TSS (An14g02740)	-185	An14g02740	434.958	gi|145249122|ref|XP_001400900.1|//hexose carrier protein [Aspergillus niger CBS 513.88]	0.045455	0.488889							6(ATTGG,-,0.00)
17967	AM270991	1860013	1860066	+	promoter-TSS (An12g07720)	-307	An12g07730	23793.9	gi|134080555|emb|CAK41223.1|//unnamed protein product [Aspergillus niger]	0.056604	0.574074							6(ATTGG,-,0.00)
12165	AM270987	696691	696723	+	promoter-TSS (An08g03010)	467	An08g03020	1.122	gi|134076930|emb|CAK45339.1|//unnamed protein product [Aspergillus niger]	0.15625	0.69697							6(ATTGG,-,0.00)	23(CCGGGG,+,0.00)
4202	AM270981	1677997	1678029	+	Intergenic	-1507	An02g07020	601.707	gi|145232927|ref|XP_001399836.1|//endochitinase 1 [Aspergillus niger CBS 513.88]	0.0625	0.545455							6(ATTGG,-,0.00)	12(GCGGGG,+,0.00)
23509	AM270996	353057	353091	+	promoter-TSS (An17g01480)	-302	An17g01480	6753.92	gi|145253729|ref|XP_001398377.1|//5-aminolevulinate synthase [Aspergillus niger CBS 513.88]	0.117647	0.714286							6(ATTGG,-,0.00)
15552	AM270990	731917	731947	+	promoter-TSS (An11g02870)	-352	An11g02870	755.741	gi|134078966|emb|CAK40619.1|//unnamed protein product [Aspergillus niger]	0.066667	0.580645							6(ATTGG,-,0.00)	19(GTGGGG,+,0.00)
13276	AM270987	2377910	2377960	+	promoter-TSS (An08g10010)	-566	An08g10010	1130.47	gi|134077635|emb|CAK45706.1|//hypothetical protein An08g10010 [Aspergillus niger]	0.06	0.411765						29(TGATAA,+,0.00)	6(ATTGG,-,0.00)
7995	AM270983	1163750	1163795	+	promoter-TSS (An04g04720)	-194	An04g04710	1610.82	gi|145257742|ref|XP_001401837.1|//hypothetical protein ANI_1_1864184 [Aspergillus niger CBS 513.88]	0.066667	0.456522							6(ATTGG,-,0.00)
22610	AM270995	1266907	1266937	+	promoter-TSS (An16g05670)	-230	An16g05670	114.193	gi|134083429|emb|CAK46907.1|//hypothetical protein An16g05670 [Aspergillus niger]	0.1	0.580645							6(ATTGG,-,0.00)
18329	AM270991	2375322	2375352	+	promoter-TSS (An12g10210)	-339	An12g10210	19706.4	gi|317033527|ref|XP_003188861.1|//hypothetical protein ANI_1_1196104 [Aspergillus niger CBS 513.88]	0.1	0.612903							6(ATTGG,-,0.00)
5369	AM270981	2998132	2998172	+	promoter-TSS (An02g12360)	-280	An02g12360	2024.12	gi|145233983|ref|XP_001400364.1|//SH3 domain protein [Aspergillus niger CBS 513.88]	0.075	0.463415							6(ATTGG,-,0.00)
3655	AM270981	919362	919404	+	promoter-TSS (An02g03850)	-220	An02g03850	293.482	gi|134056432|emb|CAL00599.1|//unnamed protein product [Aspergillus niger]	0.071429	0.511628							6(ATTGG,-,0.00)
11089	AM270986	1622404	1622446	+	promoter-TSS (An07g07490)	-397	An07g07490	18.8347	gi|134076308|emb|CAK39564.1|//unnamed protein product [Aspergillus niger]	0.02381	0.511628							6(ATTGG,-,0.00)
3435	AM270981	673750	673780	+	promoter-TSS (An02g02880)	-321	An02g02880	589.555	gi|145231919|ref|XP_001399428.1|//ADP-ribosylation factor-like protein 1 [Aspergillus niger CBS 513.88]	0.1	0.677419							6(ATTGG,-,0.00)
23410	AM270996	207071	207120	+	promoter-TSS (An17g00860)	-68	An17g00860	1682.14	gi|145253605|ref|XP_001398315.1|//protein kinase (Gcn2) [Aspergillus niger CBS 513.88]	0.061224	0.48							6(ATTGG,-,0.00)
16458	AM270990	2303192	2303222	+	promoter-TSS (An11g09650)	-693	An11g09640	1656.19	gi|145245309|ref|XP_001394922.1|//pyridoxamine phosphate oxidase [Aspergillus niger CBS 513.88]	0.033333	0.516129							6(ATTGG,-,0.00)
20857	AM270994	584057	584091	+	promoter-TSS (An15g02190)	-390	An15g02190	3391.94	gi|145250489|ref|XP_001396758.1|//MFS transporter [Aspergillus niger CBS 513.88]	0.088235	0.628571							6(ATTGG,-,0.00)
22605	AM270995	1247665	1247714	+	promoter-TSS (An16g05600)	-164	An16g05600	123.595	gi|134083422|emb|CAK46900.1|//hypothetical protein An16g05600 [Aspergillus niger]	0.020408	0.44						41(AGATAA,+,0.00)	6(ATTGG,-,0.00)
20039	AM270993	1249942	1249984	+	promoter-TSS (An14g05320)	-169	An14g05310	772.161	gi|145249630|ref|XP_001401154.1|//vacuolar protein sorting protein 24 [Aspergillus niger CBS 513.88]	0	0.534884							6(ATTGG,-,0.00)	30(CCCCAC,-,0.00)
19287	AM270993	220482	220536	+	promoter-TSS (An14g00790)	-464	An14g00790	17.2401	gi|134081376|emb|CAK41878.1|//hypothetical protein An14g00790 [Aspergillus niger]	0.037037	0.490909							6(ATTGG,-,0.00)			20(CCTGCTGCATACCG,-,0.00)
14528	AM270988	1391139	1391183	+	promoter-TSS (An09g06110)	-334	An09g06110	732.138	gi|145242700|ref|XP_001393923.1|//ubiquitin-conjugating enzyme E2-18 kDa [Aspergillus niger CBS 513.88]	0	0.4							6(ATTGG,-,0.00)
12786	AM270987	1562471	1562509	+	promoter-TSS (An08g06570)	-582	An08g06570	17866.4	gi|145240251|ref|XP_001392772.1|//transketolase [Aspergillus niger CBS 513.88]	0.026316	0.564103							6(ATTGG,-,0.00)
10720	AM270986	1038920	1038962	+	promoter-TSS (An07g04800)	-139	An07g04800	117.736	gi|145237832|ref|XP_001391563.1|//hypothetical protein ANI_1_1750064 [Aspergillus niger CBS 513.88]	0.071429	0.534884							6(ATTGG,-,0.00)	25(CTCCGC,-,0.00)
10587	AM270986	826663	826699	+	promoter-TSS (An07g03900)	-70	An07g03900	3.92249	gi|134075946|emb|CAK48140.1|//unnamed protein product [Aspergillus niger]	0.027778	0.432432							6(ATTGG,-,0.00)
9306	AM270984	312127	312169	+	promoter-TSS (An05g01180)	-48	An05g01180	4.19609	gi|134075143|emb|CAK39153.1|//unnamed protein product [Aspergillus niger]	0.02381	0.348837							6(ATTGG,-,0.00)
8946	AM270983	2374649	2374689	+	promoter-TSS (An04g09740)	-259	An04g09750	24.5155	gi|145259316|ref|XP_001402331.1|//hypothetical protein ANI_1_2262184 [Aspergillus niger CBS 513.88]	0.05	0.487805							6(ATTGG,-,0.00)
7164	AM270983	88851	88881	+	promoter-TSS (An04g00440)	-333	An04g00440	0.785651	gi|134058309|emb|CAK38500.1|//hypothetical protein An04g00440 [Aspergillus niger]	0.066667	0.483871							6(ATTGG,-,0.00)
6650	AM270982	1058974	1059016	+	promoter-TSS (An03g04830)	-993	An03g04830	2.72749	gi|134058046|emb|CAK38275.1|//hypothetical protein An03g04830 [Aspergillus niger]	0.047619	0.372093							6(ATTGG,-,0.00)
5733	AM270981	3499356	3499400	+	promoter-TSS (An02g14460)	-515	An02g14450	2965.2	gi|134057521|emb|CAK48875.1|//secretory pathway Ca2+-ATPase pmrA-Aspergillus niger [Aspergillus niger]	0.022727	0.355556							6(ATTGG,-,0.00)
5228	AM270981	2789975	2790011	+	promoter-TSS (An02g11390)	-644	An02g11390	12668.6	gi|145233787|ref|XP_001400266.1|//extracellular serine-rich protein [Aspergillus niger CBS 513.88]	0	0.432432							6(ATTGG,-,0.00)
4852	AM270981	2296115	2296159	+	promoter-TSS (An02g09200)	-100	An02g09190	1579.93	gi|134056980|emb|CAK44327.1|//unnamed protein product [Aspergillus niger]	0.068182	0.533333							6(ATTGG,-,0.00)
4211	AM270981	1680735	1680782	+	promoter-TSS (An02g07030)	-661	An02g07030	28.2853	gi|145232929|ref|XP_001399837.1|//hypothetical protein ANI_1_968024 [Aspergillus niger CBS 513.88]	0.021277	0.333333							6(ATTGG,-,0.00)
2445	AM270980	2987271	2987320	+	promoter-TSS (An01g12590)	-221	An01g12580	116.478	gi|145230800|ref|XP_001389664.1|//U3 small nucleolar RNA-associated protein Utp11 [Aspergillus niger CBS 513.88]	0	0.32							6(ATTGG,-,0.00)
2749	AM270980	3320165	3320209	+	Intergenic	1387	An01g13870	3.80344	gi|134055914|emb|CAK37391.1|//hypothetical protein An01g13870 [Aspergillus niger]	0.022727	0.466667							6(ATTGG,-,0.00)
20043	AM270993	1251794	1251853	+	promoter-TSS (An14g05330)	-601	An14g05330	491.133	gi|134081839|emb|CAK42094.1|//unnamed protein product [Aspergillus niger]	0.067797	0.466667							53(CCAAT,+,0.00)
4664	AM270981	2115516	2115575	+	promoter-TSS (An02g08600)	-248	An02g08600	1125.91	gi|145233241|ref|XP_001399993.1|//seryl-tRNA synthetase [Aspergillus niger CBS 513.88]	0.050847	0.4							52(ATTGG,-,0.00)
20165	AM270993	1432640	1432706	+	promoter-TSS (An14g06120)	-191	An14g06120	14.2097	gi|134081919|emb|CAK97185.1|//hypothetical protein An14g06120 [Aspergillus niger]	0.015152	0.522388							51(ATTGG,-,0.00)
17925	AM270991	1818590	1818650	+	promoter-TSS (An12g07560)	-134	An12g07560	34.7443	gi|134080533|emb|CAK46380.1|//hypothetical protein An12g07560 [Aspergillus niger]	0.016667	0.442623							50(CCAAT,+,0.00),53(ATTGG,-,0.00)
14713	AM270988	1561246	1561302	+	promoter-TSS (An09g06780)	-282	An09g06780	839.173	gi|145242840|ref|XP_001393993.1|//peroxisomal membrane protein Pmp47 [Aspergillus niger CBS 513.88]	0.071429	0.561404							50(ATTGG,-,0.00)
6883	AM270982	1415060	1415102	+	promoter-TSS (An03g06310)	-683	An03g06310	8.62287	gi|145235715|ref|XP_001390506.1|//pectinesterase [Aspergillus niger CBS 513.88]	0.095238	0.511628							5(CCAAT,+,0.00),22(ATTGG,-,0.00)
19851	AM270993	987187	987227	+	promoter-TSS (An14g04000)	-571	An14g04000	259.444	gi|145249370|ref|XP_001401024.1|//C6 zinc finger domain protein [Aspergillus niger CBS 513.88]	0.025	0.414634							5(CCAAT,+,0.00),12(CCAAT,+,0.00)
12829	AM270987	1604192	1604224	+	promoter-TSS (An08g06720)	-155	An08g06720	310.956	gi|134077302|emb|CAK45642.1|//unnamed protein product [Aspergillus niger]	0.03125	0.484848							5(CCAAT,+,0.00)
7309	AM270983	211408	211446	+	promoter-TSS (An04g00890)	-858	An04g00890	2.0081	gi|134058359|emb|CAK38546.1|//hypothetical protein An04g00890 [Aspergillus niger]	0.026316	0.435897						26(CTATCG,-,0.00)	5(CCAAT,+,0.00)
15605	AM270990	827280	827321	+	promoter-TSS (An11g03330)	434	An11g03320	0.606877	gi|134079014|emb|CAK48323.1|//unnamed protein product [Aspergillus niger]	0.02439	0.428571							5(CCAAT,+,0.00)
23916	AM270997	233468	233512	+	promoter-TSS (An18g01200)	-4	An18g01200	518.148	gi|134084162|emb|CAK47195.1|//unnamed protein product [Aspergillus niger]	0.022727	0.311111							5(CCAAT,+,0.00)
19250	AM270993	184844	184884	+	promoter-TSS (An14g00650)	-688	An14g00650	140.741	gi|134081362|emb|CAK41864.1|//hypothetical protein An14g00650 [Aspergillus niger]	0	0.487805							5(CCAAT,+,0.00)
21673	AM270994	1814541	1814577	+	promoter-TSS (An15g07700)	-366	An15g07690	11.9377	gi|134082825|emb|CAK42656.1|//hypothetical protein An15g07690 [Aspergillus niger]	0.055556	0.432432						25(TTATCA,-,0.00)	5(CCAAT,+,0.00)
15991	AM270990	1508706	1508751	+	promoter-TSS (An11g06140)	-287	An11g06140	45005.9	gi|145244192|ref|XP_001394598.1|//delta-1-pyrroline-5-carboxylate dehydrogenase [Aspergillus niger CBS 513.88]	0.022222	0.565217							5(CCAAT,+,0.00)		16(GCCAGG,+,0.00)
10919	AM270986	1373238	1373282	+	promoter-TSS (An07g06400)	-510	An07g06400	30.1942	gi|145238140|ref|XP_001391717.1|//copper amine oxidase 1 [Aspergillus niger CBS 513.88]	0.022727	0.422222							5(CCAAT,+,0.00)
24102	AM270997	480502	480546	+	promoter-TSS (An18g02310)	-78	An18g02310	171.321	gi|134084273|emb|CAK47304.1|//hypothetical protein An18g02310 [Aspergillus niger]	0.022727	0.466667							5(CCAAT,+,0.00)
23360	AM270996	151212	151256	+	promoter-TSS (An17g00630)	-380	An17g00630	2833.6	gi|145253559|ref|XP_001398292.1|//homoserine O-acetyltransferase [Aspergillus niger CBS 513.88]	0.045455	0.466667							5(CCAAT,+,0.00)
154	AM270980	164148	164186	+	promoter-TSS (An01g00680)	-211	An01g00680	332.64	gi|145228407|ref|XP_001388512.1|//benzoate 4-monooxygenase cytochrome P450 [Aspergillus niger CBS 513.88]	0.052632	0.564103							5(CCAAT,+,0.00)
14164	AM270988	877071	877103	+	promoter-TSS (An09g03870)	-192	An09g03870	4715.94	gi|145242114|ref|XP_001393703.1|//aconitate hydratase [Aspergillus niger CBS 513.88]	0.03125	0.363636							5(CCAAT,+,0.00)
7364	AM270983	272295	272333	+	promoter-TSS (An04g01110)	-323	An04g01110	543.098	gi|145256659|ref|XP_001401476.1|//hypothetical protein ANI_1_1582184 [Aspergillus niger CBS 513.88]	0.131579	0.589744							5(CCAAT,+,0.00)
6174	AM270982	473207	473247	+	promoter-TSS (An03g02480)	-435	An03g02490	458.546	gi|145234991|ref|XP_001390144.1|//4-hydroxy-2-oxovalerate aldolase [Aspergillus niger CBS 513.88]	0	0.317073							5(CCAAT,+,0.00)
1041	AM270980	1232113	1232157	+	promoter-TSS (An01g05180)	-612	An01g05180	1798.52	gi|134055045|emb|CAK37051.1|//unnamed protein product [Aspergillus niger]	0.068182	0.444444							5(CCAAT,+,0.00)
9182	AM270984	120933	120969	+	Intergenic	-1032	An05g00478	169.91	gi|134075070|emb|CAK39082.1|//hypothetical protein An05g00478 [Aspergillus niger]	0.083333	0.621622							5(CCAAT,+,0.00)
6845	AM270982	1376826	1376866	+	promoter-TSS (An03g06160)	-87	An03g06175	12.3439	gi|134058181|emb|CAK38374.1|//hypothetical protein An03g06175 [Aspergillus niger]	0.05	0.463415							5(ATTGG,-,0.00),22(CCAAT,+,0.00)
4333	AM270981	1809717	1809761	+	promoter-TSS (An02g07570)	-405	An02g07570	3649.29	gi|145233035|ref|XP_001399890.1|//protein KES1 [Aspergillus niger CBS 513.88]	0.068182	0.422222							5(ATTGG,-,0.00)
3849	AM270981	1187596	1187640	+	promoter-TSS (An02g05010)	-165	An02g05000	307.363	gi|145232380|ref|XP_001399638.1|//tafazzin [Aspergillus niger CBS 513.88]	0.045455	0.444444							5(ATTGG,-,0.00)
3929	AM270981	1360367	1360411	+	promoter-TSS (An02g05760)	-487	An02g05760	1515.7	gi|134056629|emb|CAK47704.1|//unnamed protein product [Aspergillus niger]	0.068182	0.533333							5(ATTGG,-,0.00)
4312	AM270981	1789285	1789329	+	promoter-TSS (An02g07480)	-380	An02g07480	541.963	gi|134056804|emb|CAK37712.1|//unnamed protein product [Aspergillus niger]	0.022727	0.511111							5(ATTGG,-,0.00)
6454	AM270982	818167	818211	+	Intergenic	-1794	An03g03780	792.67	gi|145235221|ref|XP_001390259.1|//PAP/25A associated domain family [Aspergillus niger CBS 513.88]	0.068182	0.488889							5(ATTGG,-,0.00)
12246	AM270987	826921	826966	+	Intergenic	-1163	An08g03550	398.407	gi|145239651|ref|XP_001392472.1|//RNA export mediator Gle1 [Aspergillus niger CBS 513.88]	0.111111	0.630435							5(ATTGG,-,0.00)	28(GCGGGG,+,0.00)
3573	AM270981	803639	803683	+	promoter-TSS (An02g03350)	-139	An02g03350	349.431	gi|145232010|ref|XP_001399471.1|//90S preribosome/SSU processome component KRR1 [Aspergillus niger CBS 513.88]	0	0.444444							5(ATTGG,-,0.00)
21097	AM270994	980337	980377	+	promoter-TSS (An15g04140)	-653	An15g04140	1542.52	gi|134082473|emb|CAK97281.1|//unnamed protein product [Aspergillus niger]	0	0.439024							5(ATTGG,-,0.00)
18401	AM270991	2429789	2429833	+	promoter-TSS (An12g10410)	-694	An12g10410	175.688	gi|134080828|emb|CAK41388.1|//unnamed protein product [Aspergillus niger]	0.045455	0.422222							5(ATTGG,-,0.00)
12878	AM270987	1695111	1695155	+	promoter-TSS (An08g07090)	-903	An08g07090	728.232	gi|134077341|emb|CAK39956.1|//unnamed protein product [Aspergillus niger]	0.022727	0.488889							5(ATTGG,-,0.00)
20668	AM270994	302473	302517	+	Intergenic	-2167	An15g01120	246.37	gi|134082169|emb|CAK42281.1|//hypothetical protein An15g01120 [Aspergillus niger]	0.045455	0.555556							5(ATTGG,-,0.00)
23473	AM270996	309360	309404	+	promoter-TSS (An17g01320)	-359	An17g01310	38.6916	gi|145253695|ref|XP_001398360.1|//C2H2 type zinc finger domain protein [Aspergillus niger CBS 513.88]	0.022727	0.422222							5(ATTGG,-,0.00)
23215	AM270995	2061426	2061468	+	promoter-TSS (An16g09060)	-266	An16g09060	447.618	gi|145253380|ref|XP_001398203.1|//aldehyde dehydrogenase [Aspergillus niger CBS 513.88]	0.047619	0.488372							5(ATTGG,-,0.00)
21847	AM270995	249396	249428	+	promoter-TSS (An16g01290)	-149	An16g01290	525.662	gi|134082982|emb|CAK42746.1|//unnamed protein product [Aspergillus niger]	0.03125	0.515152							5(ATTGG,-,0.00)
19134	AM270993	73088	73132	+	promoter-TSS (An14g00280)	-192	An14g00280	893.78	gi|145248636|ref|XP_001400657.1|//hypothetical protein ANI_1_52124 [Aspergillus niger CBS 513.88]	0.022727	0.288889							5(ATTGG,-,0.00)
17820	AM270991	1676709	1676743	+	promoter-TSS (An12g07030)	-97	An12g07020	1525.88	gi|134080483|emb|CAK46331.1|//unnamed protein product [Aspergillus niger]	0.029412	0.485714							5(ATTGG,-,0.00)
17042	AM270991	334691	334735	+	promoter-TSS (An12g01170)	-179	An12g01180	410.888	gi|134079917|emb|CAK41048.1|//unnamed protein product [Aspergillus niger]	0.068182	0.555556							5(ATTGG,-,0.00)
15599	AM270990	821536	821580	+	promoter-TSS (An11g03290)	-151	An11g03290	1175.15	gi|145243620|ref|XP_001394330.1|//hypothetical protein ANI_1_1802094 [Aspergillus niger CBS 513.88]	0.045455	0.533333							5(ATTGG,-,0.00)
13464	AM270987	2634425	2634469	+	promoter-TSS (An08g11060)	-202	An08g11060	2759.29	gi|145241123|ref|XP_001393208.1|//hypothetical protein ANI_1_2506074 [Aspergillus niger CBS 513.88]	0.068182	0.688889							5(ATTGG,-,0.00)	38(CCCCAG,-,0.00)		12(CCGCGGTAAAGCCG,-,0.00)
12880	AM270987	1695637	1695667	+	promoter-TSS (An08g07090)	-384	An08g07090	728.232	gi|134077341|emb|CAK39956.1|//unnamed protein product [Aspergillus niger]	0.033333	0.483871							5(ATTGG,-,0.00)
12485	AM270987	1066811	1066862	+	promoter-TSS (An08g04400)	-283	An08g04400	549.104	gi|145239823|ref|XP_001392558.1|//cation efflux family protein family [Aspergillus niger CBS 513.88]	0.039216	0.519231							5(ATTGG,-,0.00)	30(CCCCGC,-,0.00)
12235	AM270987	813756	813786	+	promoter-TSS (An08g03510)	-782	An08g03510	39038.9	gi|134076979|emb|CAK45388.1|//unnamed protein product [Aspergillus niger]	0.1	0.741935							5(ATTGG,-,0.00)	10(GCGGGG,+,0.00)
8313	AM270983	1594286	1594333	+	promoter-TSS (An04g06420)	965	An04g06410	1.70795	gi|134074611|emb|CAK44644.1|//unnamed protein product [Aspergillus niger]	0.06383	0.416667							5(ATTGG,-,0.00)
7789	AM270983	854329	854371	+	promoter-TSS (An04g03400)	-321	An04g03400	1433.19	gi|134058621|emb|CAK38605.1|//unnamed protein product [Aspergillus niger]	0.071429	0.55814							5(ATTGG,-,0.00)
6786	AM270982	1250209	1250249	+	promoter-TSS (An03g05620)	-528	An03g05620	36.425	gi|145235585|ref|XP_001390441.1|//hypothetical protein ANI_1_1458034 [Aspergillus niger CBS 513.88]	0.05	0.439024							5(ATTGG,-,0.00)
6709	AM270982	1114339	1114381	+	promoter-TSS (An03g05010)	-727	An03g05010	938.225	gi|134058066|emb|CAK38293.1|//unnamed protein product [Aspergillus niger]	0.095238	0.465116							5(ATTGG,-,0.00)
6587	AM270982	984305	984343	+	promoter-TSS (An03g04560)	-905	An03g04570	1091.91	gi|134058020|emb|CAK38249.1|//unnamed protein product [Aspergillus niger]	0.078947	0.538462							5(ATTGG,-,0.00)
3058	AM270981	47772	47820	+	promoter-TSS (An02g00210)	-745	An02g00210	11774.9	gi|145231350|ref|XP_001399159.1|//NRPS-like enzyme [Aspergillus niger CBS 513.88]	0.0625	0.530612							5(ATTGG,-,0.00)
542	AM270980	644690	644721	+	promoter-TSS (An01g02720)	-241	An01g02720	1025.16	gi|145228797|ref|XP_001388707.1|//DNA replication licensing factor mcm3 [Aspergillus niger CBS 513.88]	0.129032	0.59375							5(ATTGG,-,0.00)
189	AM270980	191059	191103	+	promoter-TSS (An01g00780)	-258	An01g00780	371.814	gi|145228427|ref|XP_001388522.1|//endo-1,4-beta-xylanase A [Aspergillus niger CBS 513.88]	0.068182	0.488889							5(ATTGG,-,0.00)
1724	AM270980	2113886	2113920	+	Intergenic	-1523	An01g08880	1322.84	gi|134055424|emb|CAK37133.1|//unnamed protein product [Aspergillus niger]	0.058824	0.514286							5(ATTGG,-,0.00)
5630	AM270981	3414139	3414183	+	Intergenic	10385	An02g14130	20.2927	gi|134057490|emb|CAK48844.1|//hypothetical protein An02g14130 [Aspergillus niger]	0	0.266667							5(ATTGG,-,0.00)
461	AM270980	558913	558966	+	promoter-TSS (An01g02320)	-797	An01g02320	571.414	gi|145228723|ref|XP_001388670.1|//Ras-like protein [Aspergillus niger CBS 513.88]	0.056604	0.388889							47(ATTGG,-,0.00)
10575	AM270986	818451	818504	+	promoter-TSS (An07g03860)	-511	An07g03860	3748.54	gi|134075942|emb|CAK48136.1|//unnamed protein product [Aspergillus niger]	0.113208	0.574074							47(ATTGG,-,0.00)
18675	AM270992	249793	249844	+	promoter-TSS (An13g01060)	-222	An13g01060	416.585	gi|134080992|emb|CAK41506.1|//unnamed protein product [Aspergillus niger]	0.156863	0.596154							46(CCAAT,+,0.00)
20126	AM270993	1367247	1367298	+	promoter-TSS (An14g05870)	-279	An14g05870	19.8619	gi|145249742|ref|XP_001401210.1|//hypothetical protein ANI_1_1542124 [Aspergillus niger CBS 513.88]	0.098039	0.461538							46(ATTGG,-,0.00)
16504	AM270990	2355408	2355458	+	Intergenic	-1609	An11g09820	251.094	gi|145245345|ref|XP_001394940.1|//hypothetical protein ANI_1_1264094 [Aspergillus niger CBS 513.88]	0.08	0.45098							46(ATTGG,-,0.00)
6543	AM270982	932268	932320	+	promoter-TSS (An03g04270)	-879	An03g04270	11.6329	gi|134057989|emb|CAK47866.1|//hypothetical protein An03g04270 [Aspergillus niger]	0	0.358491						40(AGATAA,+,0.00)	45(ATTGG,-,0.00)
22951	AM270995	1712420	1712469	+	promoter-TSS (An16g07580)	-735	An16g07560	935.513	gi|134083614|emb|CAL00529.1|//unnamed protein product [Aspergillus niger]	0.020408	0.32							44(CCAAT,+,0.00)
4667	AM270981	2120670	2120725	+	promoter-TSS (An02g08610)	-491	An02g08620	1276.26	gi|134056923|emb|CAK44270.1|//unnamed protein product [Aspergillus niger]	0.054545	0.571429							44(CCAAT,+,0.00)			17(CCGCTGGCTGCCCG,-,0.00)
23112	AM270995	1926428	1926476	+	promoter-TSS (An16g08510)	-334	An16g08510	528.471	gi|145253272|ref|XP_001398149.1|//MFS transporter [Aspergillus niger CBS 513.88]	0.104167	0.530612							43(CCAAT,+,0.00)	33(CCCCGC,-,0.00)
20952	AM270994	709802	709853	+	Intergenic	-1679	An15g02800	72.4259	gi|134082340|emb|CAK42355.1|//unnamed protein product [Aspergillus niger]	0.039216	0.403846							43(ATTGG,-,0.00)
7853	AM270983	939958	940005	+	promoter-TSS (An04e03760)	-158	An04e03760	#N/A	#N/A	0.021277	0.479167							42(CCAAT,+,0.00)	0(CCCCAC,-,0.00),5(CTCCAG,-,0.00)
3442	AM270981	684318	684368	+	promoter-TSS (An02g02920)	-940	An02g02920	623.92	gi|145231928|ref|XP_001399432.1|//triosephosphate isomerase [Aspergillus niger CBS 513.88]	0.08	0.490196							42(CCAAT,+,0.00)
7271	AM270983	187238	187289	+	Intergenic	1847	An04g00810	23.8411	gi|134058350|emb|CAK38538.1|//hypothetical protein An04g00810 [Aspergillus niger]	0	0.326923							42(CCAAT,+,0.00)
20431	AM270994	53216	53265	+	Intergenic	2214	An15g00180	3.3438	gi|134082069|emb|CAK42187.1|//hypothetical protein An15g00180 [Aspergillus niger]	0.040816	0.38							42(ATTGG,-,0.00)
1607	AM270980	1993518	1993574	+	promoter-TSS (An01g08470)	-604	An01g08470	2001.61	gi|134055383|emb|CAK43937.1|//unnamed protein product [Aspergillus niger]	0.089286	0.561404							41(CCAAT,+,0.00)
21393	AM270994	1443239	1443289	+	promoter-TSS (An15g06190)	-766	An15g06190	1308.25	gi|134082677|emb|CAK42571.1|//unnamed protein product [Aspergillus niger]	0.04	0.392157							41(CCAAT,+,0.00)
9454	AM270984	514596	514641	+	promoter-TSS (An05g02300)	615	An05g02290	83.1803	gi|134075249|emb|CAK44890.1|//hypothetical protein An05g02290 [Aspergillus niger]	0.088889	0.543478							41(CCAAT,+,0.00)	24(GCGGGG,+,0.00)
6987	AM270982	1515173	1515227	+	promoter-TSS (An03g06680)	-170	An03g06680	111.183	gi|134058232|emb|CAK38424.1|//hypothetical protein An03g06680 [Aspergillus niger]	0.018519	0.527273							41(CCAAT,+,0.00)
3734	AM270981	997025	997070	+	promoter-TSS (An02g04170)	-420	An02g04170	620.829	gi|134056465|emb|CAK37555.1|//unnamed protein product [Aspergillus niger]	0.066667	0.369565						5(CGATAA,+,0.00)	41(CCAAT,+,0.00)
18653	AM270992	222222	222270	+	promoter-TSS (An13e00960)	-815	An13e00960	#N/A	#N/A	0.020833	0.408163							41(ATTGG,-,0.00)
3286	AM270981	440616	440666	+	Intergenic	2199	An02g01910	3.84551	gi|134056236|emb|CAK37493.1|//hypothetical protein An02g01910 [Aspergillus niger]	0.04	0.431373							41(ATTGG,-,0.00)
24893	AM270998	5946	5992	+	promoter-TSS (An19e00020)	-63	An19g00010	23.7956	gi|134084737|emb|CAK47325.1|//unnamed protein product [Aspergillus niger]	0.043478	0.468085							41(ATTGG,-,0.00)
10185	AM270986	258050	258098	+	promoter-TSS (An07g01380)	-150	An07g01380	66.5952	gi|134075691|emb|CAK96583.1|//unnamed protein product [Aspergillus niger]	0.083333	0.591837							41(ATTGG,-,0.00)	23(GCGGGG,+,0.00)
7178	AM270983	93736	93782	+	Intergenic	1303	An04g00460	0.830367	gi|134058311|emb|CAK38502.1|//hypothetical protein An04g00460 [Aspergillus niger]	0.065217	0.446809							41(ATTGG,-,0.00)
11500	AM270986	2104783	2104827	+	promoter-TSS (An07g09380)	-351	An07g09380	1229.5	gi|145238732|ref|XP_001392013.1|//hypothetical protein ANI_1_1194064 [Aspergillus niger CBS 513.88]	0.068182	0.555556							40(CCAAT,+,0.00)
11014	AM270986	1521101	1521145	+	promoter-TSS (An07g07130)	-238	An07g07130	2.22381	gi|134076270|emb|CAK39555.1|//hypothetical protein An07g07130 [Aspergillus niger]	0	0.377778							40(CCAAT,+,0.00)
21632	AM270994	1750653	1750697	+	promoter-TSS (An15g07460)	199	An15e07450	#N/A	#N/A	0	0.311111							40(CCAAT,+,0.00)
19770	AM270993	851103	851147	+	promoter-TSS (An14g03400)	-53	An14g03400	3181.34	gi|145249252|ref|XP_001400965.1|//ornithine carbamoyltransferase [Aspergillus niger CBS 513.88]	0	0.466667							40(CCAAT,+,0.00)
5434	AM270981	3135475	3135519	+	promoter-TSS (An02g13030)	-255	An02g13040	66.1022	gi|134057378|emb|CAK37932.1|//unnamed protein product [Aspergillus niger]	0	0.288889							40(CCAAT,+,0.00)
4038	AM270981	1517626	1517670	+	promoter-TSS (An02g06460)	-247	An02g06460	829.436	gi|145232819|ref|XP_001399783.1|//hypothetical protein ANI_1_2612024 [Aspergillus niger CBS 513.88]	0.022727	0.422222						7(AGATAG,+,0.00)	40(CCAAT,+,0.00)
2404	AM270980	2948532	2948576	+	promoter-TSS (An01g12450)	-666	An01g12450	3375.2	gi|134055773|emb|CAK37297.1|//unnamed protein product [Aspergillus niger]	0.022727	0.488889							40(CCAAT,+,0.00)	5(GTGGAG,+,0.00)
3018	AM270981	8587	8631	+	Intergenic	-1885	An02g00060	9.71286	gi|145231319|ref|XP_001399144.1|//sugar transporter [Aspergillus niger CBS 513.88]	0.090909	0.533333							40(CCAAT,+,0.00)
2644	AM270980	3217272	3217316	+	Intergenic	-1185	An01g13480	1735.95	gi|134055873|emb|CAK44134.1|//unnamed protein product [Aspergillus niger]	0.068182	0.533333							40(CCAAT,+,0.00)	13(CTGGGG,+,0.00)
20229	AM270993	1547001	1547045	+	promoter-TSS (An14g06580)	-612	An14g06580	167.16	gi|134081965|emb|CAK97231.1|//unnamed protein product [Aspergillus niger]	0.068182	0.466667							40(ATTGG,-,0.00)
20577	AM270994	215693	215737	+	Intergenic	2871	An15g00780	4.54131	gi|134082134|emb|CAK42248.1|//unnamed protein product [Aspergillus niger]	0.022727	0.355556							40(ATTGG,-,0.00)
3550	AM270981	775691	775735	+	promoter-TSS (An02g03260)	-689	An02g03260	15.1709	gi|134056372|emb|CAK47606.1|//unnamed protein product [Aspergillus niger]	0.068182	0.533333							40(ATTGG,-,0.00)
18188	AM270991	2190250	2190294	+	promoter-TSS (An12g09290)	-257	An12g09280	214.921	gi|134080718|emb|CAK41358.1|//unnamed protein product [Aspergillus niger]	0.113636	0.533333							40(ATTGG,-,0.00)
16323	AM270990	2169815	2169859	+	promoter-TSS (An11g09180)	-326	An11g09170	429.881	gi|145245215|ref|XP_001394875.1|//hypothetical protein ANI_1_2432094 [Aspergillus niger CBS 513.88]	0.045455	0.488889							40(ATTGG,-,0.00)
15624	AM270990	861350	861394	+	promoter-TSS (An11g03470)	-206	An11g03470	24.6593	gi|145243654|ref|XP_001394346.1|//cytochrome P450 [Aspergillus niger CBS 513.88]	0.045455	0.444444							40(ATTGG,-,0.00)
11566	AM270986	2207458	2207502	+	promoter-TSS (An07g09800)	-182	An07g09800	2063.06	gi|145238816|ref|XP_001392055.1|//vacuolar transporter chaperone 2 [Aspergillus niger CBS 513.88]	0.022727	0.311111							40(ATTGG,-,0.00)
11278	AM270986	1887078	1887124	+	promoter-TSS (An07g08610)	-149	An07g08610	249.184	gi|134076427|emb|CAK39655.1|//unnamed protein product [Aspergillus niger]	0.065217	0.553191							40(ATTGG,-,0.00)
8921	AM270983	2330414	2330458	+	promoter-TSS (An04g09550)	-195	An04g09550	275.232	gi|134074933|emb|CAK47962.1|//unnamed protein product [Aspergillus niger]	0.068182	0.488889							40(ATTGG,-,0.00)
225	AM270980	255923	255967	+	promoter-TSS (An01e01100)	-336	An01e01100	#N/A	#N/A	0.045455	0.4							40(ATTGG,-,0.00)
9160	AM270984	112403	112447	+	Intergenic	3723	An05g00470	2.80553	gi|134075069|emb|CAK39081.1|//hypothetical protein An05g00470 [Aspergillus niger]	0.113636	0.6						6(CGATAG,+,0.00)	40(ATTGG,-,0.00)
23169	AM270995	2024874	2024918	+	Intergenic	-1014	An16g08920	313.249	gi|134083755|emb|CAK47089.1|//unnamed protein product [Aspergillus niger]	0.022727	0.444444							40(ATTGG,-,0.00)
8332	AM270983	1614871	1614907	+	promoter-TSS (An04g06530)	-689	An04g06530	15.8094	gi|134074623|emb|CAK44656.1|//unnamed protein product [Aspergillus niger]	0.027778	0.459459							4(CCAAT,+,0.00),12(CCAAT,+,0.00)
5054	AM270981	2566536	2566580	+	promoter-TSS (An02g10320)	-602	An02g10320	8488.19	gi|145233575|ref|XP_001400160.1|//protein NMT1 [Aspergillus niger CBS 513.88]	0.045455	0.533333							4(CCAAT,+,0.00)	29(GTGGGG,+,0.00)
9021	AM270983	2494218	2494252	+	promoter-TSS (An04g10240)	-251	An04g10240	7.6883	gi|134075003|emb|CAK44804.1|//hypothetical protein An04g10240 [Aspergillus niger]	0.029412	0.314286							4(CCAAT,+,0.00)
18240	AM270991	2270248	2270290	+	promoter-TSS (An12g09680)	-224	An12g09680	51.6372	gi|134080760|emb|CAL00874.1|//unnamed protein product [Aspergillus niger]	0.02381	0.395349							4(CCAAT,+,0.00)
12099	AM270987	603631	603669	+	promoter-TSS (An08g02580)	-932	An08g02580	1340.54	gi|145239455|ref|XP_001392374.1|//hypothetical protein ANI_1_382074 [Aspergillus niger CBS 513.88]	0.026316	0.666667							4(CCAAT,+,0.00)
16449	AM270990	2297972	2298016	+	promoter-TSS (An11g09610)	-373	An11g09610	1453.34	gi|134079618|emb|CAK40834.1|//unnamed protein product, partial [Aspergillus niger]	0.068182	0.533333							4(CCAAT,+,0.00)
24612	AM270997	1077755	1077787	+	promoter-TSS (An18g04580)	-452	An18g04580	1240.84	gi|134084507|emb|CAK43260.1|//unnamed protein product [Aspergillus niger]	0.0625	0.484848							4(CCAAT,+,0.00)	26(GTGGGG,+,0.00)
14499	AM270988	1329688	1329732	+	promoter-TSS (An09g05820)	-501	An09g05820	8.07085	gi|134078446|emb|CAK40389.1|//hypothetical protein An09g05820 [Aspergillus niger]	0.022727	0.355556							4(CCAAT,+,0.00)
20407	AM270994	40605	40650	+	promoter-TSS (An15g00150)	-568	An15g00150	1711.71	gi|145250081|ref|XP_001396554.1|//C-5 sterol desaturase [Aspergillus niger CBS 513.88]	0.111111	0.652174							4(CCAAT,+,0.00)
7504	AM270983	408879	408923	+	promoter-TSS (An04g01590)	-226	An04g01600	3351.41	gi|145256822|ref|XP_001401527.1|//hypothetical protein ANI_1_344184 [Aspergillus niger CBS 513.88]	0.022727	0.488889							4(CCAAT,+,0.00)
3807	AM270981	1126203	1126233	+	promoter-TSS (An02g04730)	-118	An02g04710	3.63683	gi|134056523|emb|CAK44196.1|//unnamed protein product [Aspergillus niger]	0.033333	0.483871							4(CCAAT,+,0.00)
3422	AM270981	645207	645246	+	promoter-TSS (An02g02770)	-282	An02g02760	66.9193	gi|134056325|emb|CAK47560.1|//unnamed protein product [Aspergillus niger]	0.051282	0.475							4(CCAAT,+,0.00)
13583	AM270987	2798916	2798960	+	promoter-TSS (An08g11780)	-304	An08g11780	1375.4	gi|134077810|emb|CAL00797.1|//hypothetical protein An08g11780 [Aspergillus niger]	0.022727	0.377778							4(CCAAT,+,0.00)		31(GCCAAG,+,0.00)
9214	AM270984	166358	166394	+	Intergenic	-1471	An05g00590	#N/A	#N/A	0.083333	0.540541							4(CCAAT,+,0.00)				20(CCGACGG,+,0.00),20(CCGACGG,-,0.00)
14826	AM270989	84986	85028	+	promoter-TSS (An10g00380)	-880	An10g00380	792.391	gi|134078600|emb|CAK49128.1|//hypothetical protein An10g00380 [Aspergillus niger]	0	0.488372							4(CCAAT,+,0.00)
12749	AM270987	1517838	1517888	+	promoter-TSS (An08g06380)	-243	An08g06380	1400.35	gi|145240213|ref|XP_001392753.1|//bZIP transcription factor [Aspergillus niger CBS 513.88]	0	0.45098							4(CCAAT,+,0.00)
3516	AM270981	736400	736432	+	Intergenic	-1611	An02g03160	964.087	gi|145231970|ref|XP_001399452.1|//developmental regulator flbA [Aspergillus niger CBS 513.88]	0.03125	0.363636							4(CCAAT,+,0.00)
24656	AM270997	1144711	1144753	+	promoter-TSS (An18g04930)	238	An18e04940	#N/A	#N/A	0.02381	0.465116							4(CCAAT,+,0.00)
23101	AM270995	1919050	1919094	+	promoter-TSS (An16g08480)	-514	An16g08470	1005.25	gi|134083707|emb|CAK42946.1|//unnamed protein product [Aspergillus niger]	0	0.355556							4(CCAAT,+,0.00)
20767	AM270994	464460	464505	+	promoter-TSS (An15g01700)	-296	An15g01700	8966.93	gi|145250391|ref|XP_001396709.1|//nascent polypeptide-associated complex subunit alpha [Aspergillus niger CBS 513.88]	0.066667	0.478261							4(CCAAT,+,0.00)
12466	AM270987	1056815	1056859	+	promoter-TSS (An08g04350)	-526	An08g04350	1055.59	gi|145239813|ref|XP_001392553.1|//chitin synthase export chaperone [Aspergillus niger CBS 513.88]	0.022727	0.355556						31(CTATCA,-,0.00)	4(CCAAT,+,0.00)
12440	AM270987	1041954	1041984	+	promoter-TSS (An08g04320)	-576	An08g04320	0.957419	gi|134077062|emb|CAK39935.1|//hypothetical protein An08g04320 [Aspergillus niger]	0.066667	0.451613							4(CCAAT,+,0.00)
7620	AM270983	555606	555646	+	promoter-TSS (An04g02080)	-535	An04g02080	783.006	gi|134058486|emb|CAL00695.1|//unnamed protein product [Aspergillus niger]	0.025	0.341463						13(CGATAA,+,0.00)	4(CCAAT,+,0.00)
3116	AM270981	203078	203122	+	promoter-TSS (An02g00957)	-127	An02g00957	317.057	gi|134056134|emb|CAK96309.1|//unnamed protein product [Aspergillus niger]	0.136364	0.533333							4(CCAAT,+,0.00)
2976	AM270980	3550063	3550097	+	promoter-TSS (An01g14840)	-200	An01g14840	359.814	gi|145231216|ref|XP_001389872.1|//hypothetical protein ANI_1_2004014 [Aspergillus niger CBS 513.88]	0	0.4							4(CCAAT,+,0.00)
1096	AM270980	1323530	1323574	+	promoter-TSS (An01g05590)	-355	An01g05590	467.473	gi|134055086|emb|CAK43726.1|//unnamed protein product [Aspergillus niger]	0.113636	0.622222							4(CCAAT,+,0.00)		28(CCTGGC,-,0.00)
8848	AM270983	2210263	2210303	+	Intergenic	-2288	An04g09080	2409.65	gi|134074887|emb|CAK38996.1|//unnamed protein product, partial [Aspergillus niger]	0.05	0.487805							4(CCAAT,+,0.00)	28(CTCCGG,-,0.00)
4844	AM270981	2282426	2282474	+	promoter-TSS (An02g09120)	-197	An02g09150	527.423	gi|134056976|emb|CAK44323.1|//unnamed protein product [Aspergillus niger]	0.145833	0.591837							4(ATTGG,-,0.00),11(ATTGG,-,0.00)
24875	AM270997	1524695	1524739	+	promoter-TSS (An18g06770)	-635	An18g06760	10623.7	gi|145255875|ref|XP_001399129.1|//isocitrate dehydrogenase (NAD+) subunit [Aspergillus niger CBS 513.88]	0.022727	0.333333							4(ATTGG,-,0.00)
7882	AM270983	974069	974128	+	promoter-TSS (An04g03890)	-167	An04g03890	353.998	gi|145257488|ref|XP_001401755.1|//molybdenum cofactor sulfurase [Aspergillus niger CBS 513.88]	0.016949	0.433333							4(ATTGG,-,0.00)
1789	AM270980	2156738	2156782	+	Intergenic	-2401	An01g09030	2326.95	gi|134055438|emb|CAK37147.1|//unnamed protein product, partial [Aspergillus niger]	0.045455	0.4							4(ATTGG,-,0.00)
2405	AM270980	2948703	2948747	+	promoter-TSS (An01g12450)	-837	An01g12450	3375.2	gi|134055773|emb|CAK37297.1|//unnamed protein product [Aspergillus niger]	0.113636	0.511111							4(ATTGG,-,0.00)
4963	AM270981	2410960	2411004	+	promoter-TSS (An02g09720)	-353	An02g09720	3052.69	gi|145233457|ref|XP_001400101.1|//glutamate--cysteine ligase [Aspergillus niger CBS 513.88]	0.022727	0.555556							4(ATTGG,-,0.00)			1(CCTATTGGTGGCCG,-,0.00)
1193	AM270980	1460413	1460457	+	promoter-TSS (An01g06160)	-243	An01g06170	1013.1	gi|134055146|emb|CAK37092.1|//unnamed protein product [Aspergillus niger]	0.068182	0.555556							4(ATTGG,-,0.00)
5913	AM270982	95579	95623	+	promoter-TSS (An03g00460)	-198	An03g00460	362.589	gi|145234607|ref|XP_001389952.1|//FAD-dependent oxygenase [Aspergillus niger CBS 513.88]	0.022727	0.488889							4(ATTGG,-,0.00)
22383	AM270995	919271	919315	+	promoter-TSS (An16g04060)	-12	An16g04060	204.434	gi|134083267|emb|CAK42878.1|//unnamed protein product [Aspergillus niger]	0.022727	0.333333							4(ATTGG,-,0.00)
20114	AM270993	1343890	1343936	+	promoter-TSS (An14g05780)	-144	An14g05780	114.655	gi|134081884|emb|CAK42139.1|//unnamed protein product [Aspergillus niger]	0.086957	0.489362						14(TGATAA,+,0.00)	4(ATTGG,-,0.00)
16464	AM270990	2308413	2308457	+	promoter-TSS (An11g09670)	-428	An11g09670	8380.45	gi|145245315|ref|XP_001394925.1|//40S ribosomal protein S27 [Aspergillus niger CBS 513.88]	0.022727	0.288889						14(CGATAG,+,0.00)	4(ATTGG,-,0.00)
13660	AM270988	41850	41894	+	promoter-TSS (An09g00230)	-260	An09g00230	12.1026	gi|134077885|emb|CAK40111.1|//unnamed protein product [Aspergillus niger]	0.022727	0.488889							4(ATTGG,-,0.00)
13221	AM270987	2294265	2294309	+	promoter-TSS (An08g09640)	-730	An08g09640	5.934	gi|134077598|emb|CAK96742.1|//unnamed protein product [Aspergillus niger]	0	0.355556							4(ATTGG,-,0.00)
10926	AM270986	1380838	1380882	+	promoter-TSS (An07g06430)	-129	An07g06430	2562.58	gi|145238146|ref|XP_001391720.1|//UDP-glucose [Aspergillus niger CBS 513.88]	0.022727	0.377778							4(ATTGG,-,0.00)
7432	AM270983	349727	349774	+	promoter-TSS (An04g01400)	-455	An04g01400	12.4661	gi|134058414|emb|CAK47901.1|//unnamed protein product [Aspergillus niger]	0.021277	0.354167							4(ATTGG,-,0.00)
5851	AM270982	24964	25008	+	promoter-TSS (An03g00130)	-345	An03g00130	400.912	gi|134057591|emb|CAK37991.1|//unnamed protein product [Aspergillus niger]	0.090909	0.577778							4(ATTGG,-,0.00)	11(CTCCGC,-,0.00)
1230	AM270980	1510088	1510120	+	promoter-TSS (An01g06370)	-133	An01g06370	2458.44	gi|145229507|ref|XP_001389062.1|//presequence translocated-associated motor subunit pam17 [Aspergillus niger CBS 513.88]	0.0625	0.484848							4(ATTGG,-,0.00)
4812	AM270981	2251872	2251916	+	Intergenic	-1811	An02g09033	690.855	gi|134056967|emb|CAK44314.1|//hypothetical protein An02g09033 [Aspergillus niger]	0.022727	0.466667							4(ATTGG,-,0.00)
8300	AM270983	1584595	1584637	+	Intergenic	2418	An04g06390	3.33159	gi|134074609|emb|CAK44642.1|//unnamed protein product [Aspergillus niger]	0	0.325581							4(ATTGG,-,0.00)
4530	AM270981	1953307	1953345	+	Intergenic	-1186	An02g08050	127.772	gi|145233131|ref|XP_001399938.1|//phosphatidyl synthase [Aspergillus niger CBS 513.88]	0.052632	0.512821							4(ATTGG,-,0.00)
12433	AM270987	1034747	1034791	+	Intergenic	-1171	An08g04300	5083.32	gi|134077060|emb|CAK39933.1|//unnamed protein product [Aspergillus niger]	0.068182	0.466667							4(ATTGG,-,0.00)
14674	AM270988	1533091	1533135	+	promoter-TSS (An09g06680)	-156	An09g06680	25116.6	gi|145242820|ref|XP_001393983.1|//citrate synthase [Aspergillus niger CBS 513.88]	0.068182	0.488889							39(CCAAT,+,0.00)
21016	AM270994	828655	828699	+	promoter-TSS (An15g03380)	-236	An15g03390	221.125	gi|145250727|ref|XP_001396877.1|//enoyl-CoA hydratase/isomerase family protein [Aspergillus niger CBS 513.88]	0	0.333333							39(CCAAT,+,0.00)
23104	AM270995	1919234	1919278	+	promoter-TSS (An16g08480)	-428	An16g08480	304.198	gi|134083708|emb|CAK42947.1|//unnamed protein product [Aspergillus niger]	0	0.422222							39(CCAAT,+,0.00)	16(CTCCAC,-,0.00)
3218	AM270981	353141	353185	+	Intergenic	2484	An02g01560	690.183	gi|145231641|ref|XP_001399296.1|//G protein-coupled receptor GprD [Aspergillus niger CBS 513.88]	0.022727	0.377778							39(CCAAT,+,0.00)
23985	AM270997	324189	324233	+	promoter-TSS (An18g01610)	-506	An18g01610	590.298	gi|145254421|ref|XP_001398621.1|//mediator of RNA polymerase II transcription subunit 17 [Aspergillus niger CBS 513.88]	0.022727	0.422222						27(TTATCA,-,0.00)	39(CCAAT,+,0.00)	33(CTCCAG,-,0.00)
21786	AM270995	145161	145208	+	promoter-TSS (An16g00760)	-189	An16g00760	548.155	gi|145251752|ref|XP_001397389.1|//hypothetical protein ANI_1_1382144 [Aspergillus niger CBS 513.88]	0.021277	0.479167							39(CCAAT,+,0.00)
16851	AM270991	106829	106873	+	promoter-TSS (An12g00420)	-355	An12g00420	8.98285	gi|134079838|emb|CAK40971.1|//hypothetical protein An12g00420 [Aspergillus niger]	0	0.422222							39(CCAAT,+,0.00)	34(CCCCAC,-,0.00)
15769	AM270990	1116148	1116202	+	promoter-TSS (An11g04500)	154	An11e04490	#N/A	#N/A	0.018519	0.527273							39(CCAAT,+,0.00)
12405	AM270987	993622	993666	+	promoter-TSS (An08g04140)	-351	An08g04140	1330.83	gi|134077042|emb|CAK39916.1|//unnamed protein product [Aspergillus niger]	0.045455	0.444444							39(CCAAT,+,0.00)
10243	AM270986	367487	367531	+	promoter-TSS (An07g01960)	-758	An07g01960	14138.6	gi|145237270|ref|XP_001391282.1|//acyl-CoA desaturase [Aspergillus niger CBS 513.88]	0.068182	0.488889							39(CCAAT,+,0.00)
10212	AM270986	312238	312285	+	promoter-TSS (An07g01690)	-553	An07g01690	780.732	gi|145237218|ref|XP_001391256.1|//C6 zinc finger domain protein [Aspergillus niger CBS 513.88]	0.021277	0.416667							39(CCAAT,+,0.00)
4352	AM270981	1828624	1828668	+	promoter-TSS (An02g07640)	-752	An02g07640	1680.12	gi|145233049|ref|XP_001399897.1|//hypothetical protein ANI_1_1064024 [Aspergillus niger CBS 513.88]	0	0.355556							39(CCAAT,+,0.00)
4068	AM270981	1547561	1547605	+	promoter-TSS (An02g06580)	-478	An02g06580	111.312	gi|145232842|ref|XP_001399794.1|//inorganic anion exchanger [Aspergillus niger CBS 513.88]	0.113636	0.577778							39(CCAAT,+,0.00)				10(CCGTCGG,+,0.00),10(CCGTCGG,-,0.00)
3276	AM270981	432585	432630	+	promoter-TSS (An02g01880)	-175	An02g01880	216.55	gi|134056233|emb|CAK37490.1|//unnamed protein product [Aspergillus niger]	0	0.413043							39(CCAAT,+,0.00)
2619	AM270980	3196998	3197043	+	promoter-TSS (An01g13400)	-237	An01g13400	265.281	gi|145230952|ref|XP_001389740.1|//prefoldin subunit 4 [Aspergillus niger CBS 513.88]	0.022222	0.543478							39(CCAAT,+,0.00)
3552	AM270981	776111	776155	+	Intergenic	-1109	An02g03260	15.1709	gi|134056372|emb|CAK47606.1|//unnamed protein product [Aspergillus niger]	0.068182	0.422222							39(CCAAT,+,0.00)
24465	AM270997	948557	948605	+	Intergenic	-2384	An18g04090	5004.67	gi|145255116|ref|XP_001398867.1|//hypothetical protein ANI_1_532164 [Aspergillus niger CBS 513.88]	0.104167	0.591837							39(CCAAT,+,0.00)
5234	AM270981	2790647	2790691	+	Intergenic	-1078	An02g11400	8482.32	gi|134057201|emb|CAK44469.1|//unnamed protein product, partial [Aspergillus niger]	0	0.355556							39(CCAAT,+,0.00)
11762	AM270987	108094	108138	+	Intergenic	-1132	An08g00590	263.818	gi|145239061|ref|XP_001392177.1|//alpha/beta fold family hydrolase [Aspergillus niger CBS 513.88]	0	0.355556							39(CCAAT,+,0.00)
11101	AM270986	1635150	1635212	+	Intergenic	1545	An07g07540	#N/A	#N/A	0.064516	0.428571							39(CCAAT,+,0.00)
17159	AM270991	552851	552896	+	promoter-TSS (An12g02080)	-355	An12g02090	165.839	gi|134080007|emb|CAK48491.1|//unnamed protein product [Aspergillus niger]	0.111111	0.608696							39(ATTGG,-,0.00)
18616	AM270992	165851	165898	+	promoter-TSS (An13g00720)	-199	An13g00720	69.0415	gi|145247927|ref|XP_001396212.1|//MFS multidrug transporter [Aspergillus niger CBS 513.88]	0.06383	0.604167							39(ATTGG,-,0.00)
13227	AM270987	2302972	2303016	+	promoter-TSS (An08g09700)	-466	An08g09700	11.8936	gi|145240867|ref|XP_001393080.1|//sterigmatocystin biosynthesis dehydrogenase stcV [Aspergillus niger CBS 513.88]	0	0.466667							39(ATTGG,-,0.00)
10072	AM270985	646173	646217	+	promoter-TSS (An06g02540)	-349	An06g02550	151.008	gi|134075539|emb|CAK39222.1|//unnamed protein product [Aspergillus niger]	0.022727	0.466667							39(ATTGG,-,0.00)
19647	AM270993	706306	706350	+	promoter-TSS (An14g02870)	-873	An14g02880	206.365	gi|145249148|ref|XP_001400913.1|//MFS alpha-glucoside transporter [Aspergillus niger CBS 513.88]	0.022727	0.466667							39(ATTGG,-,0.00)
6894	AM270982	1423832	1423876	+	promoter-TSS (An03g06350)	-252	An03g06360	8.39322	gi|134058200|emb|CAK38392.1|//unnamed protein product [Aspergillus niger]	0.022727	0.377778							39(ATTGG,-,0.00)
5116	AM270981	2652731	2652775	+	promoter-TSS (An02g10730)	799	An02g10720	112.432	gi|134057133|emb|CAK44421.1|//hypothetical protein An02g10720 [Aspergillus niger]	0	0.4							39(ATTGG,-,0.00)
1280	AM270980	1633947	1633992	+	promoter-TSS (An01g06930)	-512	An01g06930	34.7019	gi|134055224|emb|CAK43811.1|//unnamed protein product [Aspergillus niger]	0.022222	0.5							39(ATTGG,-,0.00)
1177	AM270980	1432294	1432338	+	promoter-TSS (An01g06070)	-306	An01g06070	987.036	gi|134055136|emb|CAK37082.1|//unnamed protein product [Aspergillus niger]	0.022727	0.4							39(ATTGG,-,0.00)
7949	AM270983	1066806	1066850	+	Intergenic	-1488	An04g04280	596.924	gi|145257603|ref|XP_001401794.1|//hypothetical protein ANI_1_1816184 [Aspergillus niger CBS 513.88]	0.090909	0.466667							39(ATTGG,-,0.00)
5432	AM270981	3114301	3114350	+	promoter-TSS (An02g12930)	-269	An02g12930	500.461	gi|134057366|emb|CAK37921.1|//unnamed protein product [Aspergillus niger]	0.081633	0.54							38(CCAAT,+,0.00)
24467	AM270997	949467	949510	+	Intergenic	-2042	An18g04100	38.8484	gi|145255120|ref|XP_001398868.1|//glucan 1,3-beta-glucosidase A [Aspergillus niger CBS 513.88]	0.046512	0.522727							38(CCAAT,+,0.00)
846	AM270980	1052419	1052463	+	Intergenic	3574	An01g04460	47.224	gi|134054974|emb|CAK36982.1|//hypothetical protein An01g04460 [Aspergillus niger]	0.113636	0.511111							38(CCAAT,+,0.00)
24602	AM270997	1062544	1062588	+	promoter-TSS (An18g04520)	-637	An18g04520	284.51	gi|145255262|ref|XP_001398910.1|//arginine metabolism regulation protein iii [Aspergillus niger CBS 513.88]	0.045455	0.488889							38(CCAAT,+,0.00)
24495	AM270997	981366	981408	+	promoter-TSS (An18g04210)	-763	An18g04210	989.047	gi|145255157|ref|XP_001398879.1|//hypothetical protein ANI_1_556164 [Aspergillus niger CBS 513.88]	0	0.209302						27(TTATCT,-,0.00)	38(CCAAT,+,0.00)
23275	AM270995	2121086	2121139	+	promoter-TSS (An16g09300)	-149	An16g09310	409.265	gi|145253432|ref|XP_001398229.1|//peptidyl-prolyl cis-trans isomerase H [Aspergillus niger CBS 513.88]	0.056604	0.425926							38(CCAAT,+,0.00)	1(GCGGGG,+,0.00)
18507	AM270992	23821	23870	+	promoter-TSS (An13g00090)	-433	An13g00090	3095.53	gi|134080895|emb|CAK46412.1|//unnamed protein product [Aspergillus niger]	0.061224	0.36							38(CCAAT,+,0.00)
17253	AM270991	668762	668806	+	promoter-TSS (An12g02640)	-229	An12g02640	0.830639	gi|145246188|ref|XP_001395343.1|//aldo-keto reductase yakc [NADP+] [Aspergillus niger CBS 513.88]	0	0.466667							38(CCAAT,+,0.00)
16155	AM270990	1750780	1750824	+	promoter-TSS (An11g07250)	-836	An11g07250	713.133	gi|145233349|ref|XP_001400047.1|//hypothetical protein ANI_1_2870024 [Aspergillus niger CBS 513.88]	0.090909	0.511111							38(CCAAT,+,0.00)
9940	AM270985	476066	476110	+	promoter-TSS (An06g01910)	-373	An06g01910	458.107	gi|134075473|emb|CAK48034.1|//unnamed protein product [Aspergillus niger]	0.022727	0.422222							38(CCAAT,+,0.00)		7(GCCAAG,+,0.00)
8190	AM270983	1408489	1408533	+	promoter-TSS (An04g05710)	-255	An04g05710	433.312	gi|134074540|emb|CAK38833.1|//unnamed protein product [Aspergillus niger]	0.045455	0.422222							38(CCAAT,+,0.00)
7580	AM270983	518245	518293	+	promoter-TSS (An04g01970)	-54	An04g01970	668.584	gi|350632110|gb|EHA20478.1|//hypothetical protein ASPNIDRAFT_44205 [Aspergillus niger ATCC 1015]	0.125	0.612245							38(CCAAT,+,0.00)	13(CCCCAG,-,0.00)
6087	AM270982	386631	386673	+	promoter-TSS (An03e01980)	-700	An03g01960	1.49624	gi|134057773|emb|CAK38168.1|//unnamed protein product [Aspergillus niger]	0.047619	0.395349							38(CCAAT,+,0.00)
4012	AM270981	1472470	1472514	+	promoter-TSS (An02g06330)	-863	An02g06330	175.205	gi|145232742|ref|XP_001399770.1|//hypothetical protein ANI_1_862024 [Aspergillus niger CBS 513.88]	0.068182	0.422222							38(CCAAT,+,0.00)
2653	AM270980	3230917	3230961	+	promoter-TSS (An01g13540)	-230	An01g13540	359.481	gi|134055880|emb|CAK44141.1|//unnamed protein product [Aspergillus niger]	0.022727	0.422222						0(CTATCT,-,0.00)	38(CCAAT,+,0.00)
2193	AM270980	2707478	2707522	+	promoter-TSS (An01g11520)	-339	An01g11520	18.5918	gi|145230507|ref|XP_001389562.1|//endopolygalacturonase C [Aspergillus niger CBS 513.88]	0.068182	0.533333							38(CCAAT,+,0.00)
406	AM270980	491752	491796	+	promoter-TSS (An01g02060)	-224	An01g02050	19.5821	gi|134054735|emb|CAK43575.1|//unnamed protein product [Aspergillus niger]	0.136364	0.666667							38(CCAAT,+,0.00)	7(CTCCGC,-,0.00),20(CTCCGC,-,0.00)		14(CGGAAGCTCCGCGG,+,0.00),22(CCGCGGACAGTCCG,-,0.00)
7328	AM270983	216628	216672	+	Intergenic	-1125	An04g00900	209.388	gi|134058360|emb|CAK38547.1|//unnamed protein product [Aspergillus niger]	0.045455	0.444444							38(CCAAT,+,0.00)
11630	AM270986	2286294	2286338	+	Intergenic	2149	An07g10170	1.44161	gi|134076593|emb|CAK45146.1|//unnamed protein product [Aspergillus niger]	0	0.466667							38(CCAAT,+,0.00)
7345	AM270983	234566	234608	+	Intergenic	-2451	An04g00930	758.748	gi|134058363|emb|CAK38550.1|//unnamed protein product [Aspergillus niger]	0.047619	0.44186							38(CCAAT,+,0.00)
11369	AM270986	1964255	1964299	+	promoter-TSS (An07g08870)	-368	An07g08870	658.144	gi|134076455|emb|CAK45095.1|//unnamed protein product [Aspergillus niger]	0.045455	0.4						4(CGATAA,+,0.00)	38(ATTGG,-,0.00)
23398	AM270996	182672	182716	+	promoter-TSS (An17g00770)	-433	An17g00770	1937.05	gi|145253587|ref|XP_001398306.1|//DnaJ domain protein Psi [Aspergillus niger CBS 513.88]	0.068182	0.555556							38(ATTGG,-,0.00)
21594	AM270994	1686702	1686746	+	promoter-TSS (An15g07100)	-199	An15g07100	5.9474	gi|134082771|emb|CAK48545.1|//hypothetical protein An15g07100 [Aspergillus niger]	0.022727	0.4							38(ATTGG,-,0.00)
6984	AM270982	1514663	1514707	+	promoter-TSS (An03g06680)	-685	An03g06680	111.183	gi|134058232|emb|CAK38424.1|//hypothetical protein An03g06680 [Aspergillus niger]	0.159091	0.622222							38(ATTGG,-,0.00)
3323	AM270981	512416	512460	+	promoter-TSS (An02g02250)	-959	An02g02250	11.9296	gi|134056271|emb|CAK96399.1|//unnamed protein product [Aspergillus niger]	0.045455	0.511111						3(TTATCA,-,0.00)	38(ATTGG,-,0.00)
23763	AM270996	590274	590323	+	promoter-TSS (An17g02380)	-623	An17g02390	29036.1	gi|269969562|sp|A2R9S1.1|RS3A_ASPNC//RecName: Full=40S ribosomal protein S1	0.020408	0.46							38(ATTGG,-,0.00)
15979	AM270990	1482596	1482654	+	promoter-TSS (An11g06030)	-274	An11g06030	45.6708	gi|134079276|emb|CAK40758.1|//unnamed protein product [Aspergillus niger]	0.034483	0.508475							38(ATTGG,-,0.00)
12287	AM270987	867207	867256	+	promoter-TSS (An08g03670)	-577	An08g03670	685.669	gi|134076995|emb|CAK45404.1|//unnamed protein product [Aspergillus niger]	0	0.48							38(ATTGG,-,0.00)
6512	AM270982	878362	878411	+	promoter-TSS (An03g04040)	-54	An03g04040	2.70982	gi|134057966|emb|CAK47843.1|//unnamed protein product [Aspergillus niger]	0.040816	0.4							38(ATTGG,-,0.00)
24576	AM270997	1041986	1042030	+	promoter-TSS (An18g04420)	-507	An18g04420	1941.24	gi|134084492|emb|CAK43246.1|//unnamed protein product [Aspergillus niger]	0.022727	0.511111							38(ATTGG,-,0.00)		27(GCCAGG,+,0.00)
19954	AM270993	1143181	1143225	+	promoter-TSS (An14g04800)	-86	An14g04800	1147.14	gi|134081785|emb|CAK42041.1|//unnamed protein product [Aspergillus niger]	0.068182	0.622222							38(ATTGG,-,0.00)
19766	AM270993	847122	847166	+	promoter-TSS (An14g03390)	-990	An14g03390	2076.87	gi|145249250|ref|XP_001400964.1|//protein fluG [Aspergillus niger CBS 513.88]	0.045455	0.533333							38(ATTGG,-,0.00)	14(CCGGGG,+,0.00)
18961	AM270992	711961	712005	+	promoter-TSS (An13g03080)	-139	An13g03080	58.107	gi|134081195|emb|CAK41704.1|//unnamed protein product [Aspergillus niger]	0.045455	0.444444							38(ATTGG,-,0.00)
17719	AM270991	1486802	1486856	+	promoter-TSS (An12g06070)	-162	An12g06070	1.72912	gi|134080392|emb|CAK46313.1|//unnamed protein product [Aspergillus niger]	0.055556	0.381818							38(ATTGG,-,0.00)
14912	AM270989	152029	152073	+	promoter-TSS (An10g00620)	-345	An10g00620	7.83866	gi|134078628|emb|CAK40501.1|//unnamed protein product [Aspergillus niger]	0.022727	0.4							38(ATTGG,-,0.00)
14540	AM270988	1416399	1416443	+	promoter-TSS (An09g06220)	-741	An09g06220	148.661	gi|145242722|ref|XP_001393934.1|//immune-responsive protein [Aspergillus niger CBS 513.88]	0.022727	0.444444						20(TTATCT,-,0.00)	38(ATTGG,-,0.00)
10138	AM270986	120791	120840	+	promoter-TSS (An07g00670)	-29	An07g00670	3895.38	gi|134075624|emb|CAK39290.1|//unnamed protein product [Aspergillus niger]	0.061224	0.5							38(ATTGG,-,0.00)
9037	AM270984	8282	8326	+	promoter-TSS (An05g00020)	-288	An05g00020	29.9301	gi|134075023|emb|CAK44822.1|//unnamed protein product [Aspergillus niger]	0	0.311111							38(ATTGG,-,0.00)
4576	AM270981	2004381	2004425	+	promoter-TSS (An02g08280)	-852	An02g08280	2764.94	gi|134056887|emb|CAK37790.1|//unnamed protein product [Aspergillus niger]	0.045455	0.422222							38(ATTGG,-,0.00)
2207	AM270980	2741295	2741339	+	promoter-TSS (An01g11650)	-228	An01g11660	20.4972	gi|145230535|ref|XP_001389576.1|//1,4-beta-D-glucan cellobiohydrolase B [Aspergillus niger CBS 513.88]	0.045455	0.466667							38(ATTGG,-,0.00)
17483	AM270991	1130389	1130433	+	Intergenic	-1768	An12g04600	897.355	gi|134080247|emb|CAK97150.1|//unnamed protein product [Aspergillus niger]	0.022727	0.377778							38(ATTGG,-,0.00)
12839	AM270987	1621509	1621556	+	promoter-TSS (An08g06770)	-155	An08g06770	6264.82	gi|145240291|ref|XP_001392792.1|//isoleucyl-tRNA synthetase, cytoplasmic [Aspergillus niger CBS 513.88]	0.106383	0.604167							37(CCAAT,+,0.00)	5(CCCCGC,-,0.00),28(CCCCGC,-,0.00)
1562	AM270980	1951240	1951288	+	promoter-TSS (An01g08280)	-147	An01g08270	176.902	gi|134055366|emb|CAK43920.1|//hypothetical protein An01g08270 [Aspergillus niger]	0.145833	0.571429							37(CCAAT,+,0.00)
5286	AM270981	2861572	2861616	+	promoter-TSS (An02g11680)	-372	An02g11680	11765.7	gi|145233847|ref|XP_001400296.1|//ATP-dependent RNA helicase eIF4A [Aspergillus niger CBS 513.88]	0.068182	0.333333							37(CCAAT,+,0.00)
12370	AM270987	956422	956464	+	promoter-TSS (An08g04000)	-592	An08g04000	366.092	gi|145239741|ref|XP_001392517.1|//possible bhlh transcription factor [Aspergillus niger CBS 513.88]	0.02381	0.418605							37(CCAAT,+,0.00)
11801	AM270987	168821	168863	+	promoter-TSS (An08g00850)	-653	An08g00850	211.516	gi|134076706|emb|CAK45237.1|//unnamed protein product [Aspergillus niger]	0.02381	0.44186							37(CCAAT,+,0.00)
10871	AM270986	1251912	1251954	+	promoter-TSS (An07e05860)	-314	An07g05870	2.4761	gi|134076144|emb|CAK48957.1|//unnamed protein product [Aspergillus niger]	0	0.325581							37(CCAAT,+,0.00)
9994	AM270985	515745	515787	+	promoter-TSS (An06g02060)	-608	An06g02060	2.26063	gi|134075488|emb|CAK48049.1|//unnamed protein product [Aspergillus niger]	0.071429	0.465116							37(CCAAT,+,0.00)
13726	AM270988	125126	125168	+	Intergenic	-1447	An09g00630	813.175	gi|145241482|ref|XP_001393387.1|//cipC protein [Aspergillus niger CBS 513.88]	0.047619	0.465116							37(CCAAT,+,0.00)
8422	AM270983	1708576	1708620	+	Intergenic	-1598	An04g06940	7430.88	gi|145258458|ref|XP_001402055.1|//C6 zinc finger domain protein [Aspergillus niger CBS 513.88]	0	0.333333							37(ATTGG,-,0.00)
5159	AM270981	2730412	2730465	+	promoter-TSS (An02g11080)	-111	An02g11080	3.3438	gi|145233729|ref|XP_001400237.1|//hypothetical protein ANI_1_3026024 [Aspergillus niger CBS 513.88]	0.037736	0.555556							37(ATTGG,-,0.00)
15671	AM270990	952280	952324	+	promoter-TSS (An11g03880)	-295	An11g03880	0.490309	gi|145243744|ref|XP_001394384.1|//dihydrodipicolinate synthetase family protein [Aspergillus niger CBS 513.88]	0	0.377778							37(ATTGG,-,0.00)
20865	AM270994	600257	600301	+	promoter-TSS (An15g02280)	-174	An15g02280	582.337	gi|134082287|emb|CAK42331.1|//unnamed protein product [Aspergillus niger]	0.022727	0.355556						13(TGATAA,+,0.00)	37(ATTGG,-,0.00)
23749	AM270996	581974	582018	+	promoter-TSS (An17g02340)	-165	An17g02340	4281.19	gi|145253905|ref|XP_001398465.1|//seryl-tRNA synthetase, cytoplasmic [Aspergillus niger CBS 513.88]	0.068182	0.511111							37(ATTGG,-,0.00)
16429	AM270990	2265611	2265653	+	promoter-TSS (An11g09510)	-457	An11g09510	2367.02	gi|145245283|ref|XP_001394909.1|//aspartate-semialdehyde dehydrogenase [Aspergillus niger CBS 513.88]	0.047619	0.511628							37(ATTGG,-,0.00)
20791	AM270994	497542	497586	+	promoter-TSS (An15g01840)	-297	An15g01850	565.713	gi|134082243|emb|CAL00998.1|//unnamed protein product [Aspergillus niger]	0.045455	0.511111							37(ATTGG,-,0.00)
24356	AM270997	870456	870515	+	promoter-TSS (An18g03810)	-423	An18g03810	23765.5	gi|145255027|ref|XP_001398840.1|//60S ribosomal protein L16 [Aspergillus niger CBS 513.88]	0.033898	0.45							37(ATTGG,-,0.00)
23703	AM270996	526323	526365	+	promoter-TSS (An17g02150)	-278	An17g02150	472.695	gi|134084020|emb|CAL00558.1|//unnamed protein product [Aspergillus niger]	0.071429	0.581395							37(ATTGG,-,0.00)
20567	AM270994	202422	202466	+	promoter-TSS (An15g00720)	-160	An15g00720	0.193166	gi|134082125|emb|CAK42241.1|//hypothetical protein An15g00720 [Aspergillus niger]	0.068182	0.4							37(ATTGG,-,0.00)
19612	AM270993	655159	655201	+	promoter-TSS (An14g02620)	-410	An14g02630	150.541	gi|145249100|ref|XP_001400889.1|//hypothetical protein ANI_1_1244124 [Aspergillus niger CBS 513.88]	0.071429	0.418605							37(ATTGG,-,0.00)
17593	AM270991	1273518	1273562	+	promoter-TSS (An12g05100)	-232	An12g05100	29.1098	gi|134080302|emb|CAK46224.1|//unnamed protein product [Aspergillus niger]	0	0.444444							37(ATTGG,-,0.00)
15730	AM270990	1066205	1066247	+	promoter-TSS (An11g04320)	-839	An11g04320	3479.78	gi|145243830|ref|XP_001394427.1|//serine/threonine-protein kinase ste20 [Aspergillus niger CBS 513.88]	0	0.488372							37(ATTGG,-,0.00)
13648	AM270988	5221	5263	+	promoter-TSS (An09g00010)	-116	An09g00010	10.7342	gi|145241360|ref|XP_001393326.1|//phenylacrylic acid decarboxylase [Aspergillus niger CBS 513.88]	0.095238	0.348837							37(ATTGG,-,0.00)
11823	AM270987	199290	199334	+	promoter-TSS (An08g01000)	-474	An08g01000	1147.31	gi|145239143|ref|XP_001392218.1|//aminotransferase, class V [Aspergillus niger CBS 513.88]	0.045455	0.444444							37(ATTGG,-,0.00)
15409	AM270990	596620	596664	+	Intergenic	3784	An11g02380	2192.2	gi|145243422|ref|XP_001394240.1|//mannose-1-phosphate guanyltransferase [Aspergillus niger CBS 513.88]	0.022727	0.4							37(ATTGG,-,0.00)
2731	AM270980	3315480	3315524	+	promoter-TSS (An01g13860)	-634	An01g13860	13.4805	gi|134055913|emb|CAK37390.1|//hypothetical protein An01g13860 [Aspergillus niger]	0.022727	0.4							36(CCAAT,+,0.00)
8714	AM270983	2054515	2054559	+	promoter-TSS (An04g08430)	-730	An04g08430	813.77	gi|145258878|ref|XP_001402201.1|//hypothetical protein ANI_1_1260184 [Aspergillus niger CBS 513.88]	0.022727	0.377778							36(CCAAT,+,0.00)
19803	AM270993	911128	911174	+	promoter-TSS (An14g03650)	-355	An14g03640	247.423	gi|145249300|ref|XP_001400989.1|//salicylate hydroxylase [Aspergillus niger CBS 513.88]	0.108696	0.617021							36(CCAAT,+,0.00)
4979	AM270981	2425520	2425562	+	promoter-TSS (An02g09795)	-128	An02g09800	30.2455	gi|134057039|emb|CAK37848.1|//hypothetical protein An02g09800 [Aspergillus niger]	0.071429	0.488372							36(CCAAT,+,0.00)
24156	AM270997	586147	586189	+	promoter-TSS (An18g02740)	-438	An18g02740	3122.82	gi|134084317|emb|CAK48657.1|//unnamed protein product [Aspergillus niger]	0.02381	0.418605							36(CCAAT,+,0.00)
22628	AM270995	1291643	1291687	+	promoter-TSS (An16g05780)	-315	An16g05790	0.697721	gi|145252748|ref|XP_001397887.1|//hypothetical protein ANI_1_1810144 [Aspergillus niger CBS 513.88]	0.022727	0.533333							36(CCAAT,+,0.00)
21845	AM270995	249266	249306	+	promoter-TSS (An16g01290)	-275	An16g01290	525.662	gi|134082982|emb|CAK42746.1|//unnamed protein product [Aspergillus niger]	0.025	0.439024							36(CCAAT,+,0.00)
21503	AM270994	1562534	1562575	+	promoter-TSS (An15g06650)	-559	An15g06650	4552.59	gi|134082725|emb|CAK42617.1|//unnamed protein product [Aspergillus niger]	0.073171	0.571429							36(CCAAT,+,0.00)
20308	AM270993	1641739	1641783	+	promoter-TSS (An14g06980)	-90	An14g06980	2177.79	gi|145249964|ref|XP_001401321.1|//oleate delta-12 desaturase [Aspergillus niger CBS 513.88]	0.022727	0.4							36(CCAAT,+,0.00)
18866	AM270992	551458	551502	+	promoter-TSS (An13g02300)	-211	An13g02300	150.691	gi|134081118|emb|CAK41629.1|//unnamed protein product [Aspergillus niger]	0.022727	0.466667							36(CCAAT,+,0.00)
14982	AM270989	232022	232063	+	promoter-TSS (An10g00900)	-157	An10g00900	26.98	gi|145256269|ref|XP_001402481.1|//protein AkeP [Aspergillus niger CBS 513.88]	0.02439	0.547619							36(CCAAT,+,0.00)
14770	AM270989	17135	17176	+	promoter-TSS (An10g00100)	-414	An10g00100	68.7018	gi|134078573|emb|CAK49101.1|//unnamed protein product [Aspergillus niger]	0.04878	0.52381							36(CCAAT,+,0.00)
4015	AM270981	1478492	1478536	+	promoter-TSS (An02g06350)	-526	An02g06350	12022.4	gi|134056692|emb|CAL00634.1|//unnamed protein product [Aspergillus niger]	0.090909	0.555556							36(CCAAT,+,0.00)
2452	AM270980	2992952	2992996	+	promoter-TSS (An01g12610)	-344	An01g12620	2538.33	gi|134055790|emb|CAK37313.1|//unnamed protein product [Aspergillus niger]	0.045455	0.466667							36(CCAAT,+,0.00)
472	AM270980	560222	560264	+	Intergenic	-2101	An01g02320	571.414	gi|145228723|ref|XP_001388670.1|//Ras-like protein [Aspergillus niger CBS 513.88]	0.071429	0.44186							36(CCAAT,+,0.00)	24(CCGGAG,+,0.00)
10699	AM270986	1001245	1001287	+	Intergenic	3489	An07g04690	4.05177	gi|134076027|emb|CAK39387.1|//unnamed protein product [Aspergillus niger]	0.02381	0.418605						8(AGATAG,+,0.00)	36(CCAAT,+,0.00)
11852	AM270987	220247	220291	+	Intergenic	-1429	An08g01100	2336.66	gi|145239163|ref|XP_001392228.1|//beta-1,3-exoglucosidase [Aspergillus niger CBS 513.88]	0	0.488889							36(CCAAT,+,0.00)	0(CCCCAG,-,0.00)
15407	AM270990	595651	595695	+	Intergenic	4753	An11g02380	2192.2	gi|145243422|ref|XP_001394240.1|//mannose-1-phosphate guanyltransferase [Aspergillus niger CBS 513.88]	0.022727	0.466667							36(CCAAT,+,0.00)
903	AM270980	1119512	1119564	+	promoter-TSS (An01g04720)	-465	An01g04720	415.028	gi|145229181|ref|XP_001388899.1|//DNA primase large subunit [Aspergillus niger CBS 513.88]	0.057692	0.509434							36(ATTGG,-,0.00)
1522	AM270980	1888182	1888224	+	promoter-TSS (An01g08010)	-338	An01g08010	1592.82	gi|145229835|ref|XP_001389226.1|//calcium transporter [Aspergillus niger CBS 513.88]	0.095238	0.55814							36(ATTGG,-,0.00)
22232	AM270995	753023	753069	+	promoter-TSS (An16g03400)	-700	An16g03400	2197.79	gi|134083201|emb|CAK42839.1|//unnamed protein product, partial [Aspergillus niger]	0.021739	0.446809							36(ATTGG,-,0.00)
18752	AM270992	331933	331978	+	promoter-TSS (An13g01320)	-811	An13g01320	1956.66	gi|145248045|ref|XP_001396271.1|//5-Methylcytosine G/T mismatch-specific DNA glycosylase [Aspergillus niger CBS 513.88]	0.022222	0.434783							36(ATTGG,-,0.00)
18794	AM270992	402341	402385	+	promoter-TSS (An13g01590)	-349	An13g01590	7.76786	gi|145248099|ref|XP_001396298.1|//cyanamide hydratase [Aspergillus niger CBS 513.88]	0.045455	0.466667							36(ATTGG,-,0.00)
23376	AM270996	167752	167798	+	promoter-TSS (An17g00710)	-155	An17g00710	129.358	gi|134083868|emb|CAK42999.1|//hypothetical protein An17g00710 [Aspergillus niger]	0.043478	0.489362							36(ATTGG,-,0.00)
23548	AM270996	413809	413851	+	promoter-TSS (An17g01750)	-159	An17g01750	1644.63	gi|134083976|emb|CAK43071.1|//unnamed protein product [Aspergillus niger]	0.119048	0.55814							36(ATTGG,-,0.00)
2211	AM270980	2745833	2745880	+	promoter-TSS (An01g11680)	-348	An01g11680	381.523	gi|134055696|emb|CAK44070.1|//unnamed protein product [Aspergillus niger]	0	0.5							36(ATTGG,-,0.00)
6698	AM270982	1087506	1087548	+	promoter-TSS (An03g04930)	-157	An03g04930	1961.53	gi|134058057|emb|CAK38285.1|//unnamed protein product [Aspergillus niger]	0.047619	0.488372							36(ATTGG,-,0.00)
5908	AM270982	91941	91985	+	promoter-TSS (An03g00450)	345	An03e00440	#N/A	#N/A	0	0.355556							36(ATTGG,-,0.00)	27(CCCCAC,-,0.00)
13753	AM270988	147787	147829	+	promoter-TSS (An09g00690)	-336	An09g00690	16.3753	gi|134077931|emb|CAL00329.1|//unnamed protein product [Aspergillus niger]	0.071429	0.55814							36(ATTGG,-,0.00)		7(GCCAAG,+,0.00)
9545	AM270985	42314	42360	+	promoter-TSS (An06g00190)	-485	An06g00190	1900.93	gi|145236399|ref|XP_001390847.1|//tripeptidyl-peptidase sed2 [Aspergillus niger CBS 513.88]	0.043478	0.489362							36(ATTGG,-,0.00)
3615	AM270981	855891	855933	+	promoter-TSS (An02g03620)	-91	An02g03620	18.9341	gi|134056408|emb|CAK47642.1|//unnamed protein product [Aspergillus niger]	0	0.418605							36(ATTGG,-,0.00)	9(CTGGAG,+,0.00)
17523	AM270991	1197216	1197265	+	promoter-TSS (An12g04810)	-304	An12g04810	443.151	gi|134080269|emb|CAK97172.1|//unnamed protein product [Aspergillus niger]	0.081633	0.56							36(ATTGG,-,0.00)
5803	AM270981	3601125	3601165	+	promoter-TSS (An02g14880)	-153	An02g14880	241.705	gi|134057563|emb|CAK48917.1|//unnamed protein product [Aspergillus niger]	0.025	0.365854							36(ATTGG,-,0.00)
23836	AM270997	74843	74887	+	promoter-TSS (An18g00400)	-352	An18g00400	168.501	gi|145254062|ref|XP_001398509.1|//glycerophosphoinositol/ glycerophosphocholine transporter [Aspergillus niger CBS 513.88]	0.022727	0.466667							36(ATTGG,-,0.00)
22197	AM270995	733550	733592	+	promoter-TSS (An16g03330)	-898	An16g03330	10157.7	gi|145252266|ref|XP_001397646.1|//GPI anchored cell wall protein [Aspergillus niger CBS 513.88]	0	0.302326							36(ATTGG,-,0.00)
21787	AM270995	145241	145288	+	promoter-TSS (An16g00760)	-269	An16g00760	548.155	gi|145251752|ref|XP_001397389.1|//hypothetical protein ANI_1_1382144 [Aspergillus niger CBS 513.88]	0.06383	0.604167							36(ATTGG,-,0.00)
19477	AM270993	469915	469957	+	promoter-TSS (An14g01850)	-431	An14g01850	1234.61	gi|145248944|ref|XP_001400811.1|//GABA permease [Aspergillus niger CBS 513.88]	0.095238	0.581395							36(ATTGG,-,0.00)
17711	AM270991	1474909	1474949	+	promoter-TSS (An12g06000)	-190	An12g06000	258.318	gi|145246830|ref|XP_001395664.1|//hypothetical protein ANI_1_740104 [Aspergillus niger CBS 513.88]	0.125	0.634146							36(ATTGG,-,0.00)	29(CCGGAG,+,0.00)
15146	AM270990	232295	232337	+	promoter-TSS (An11g00860)	-188	An11g00860	3171.1	gi|134078764|emb|CAK96877.1|//unnamed protein product [Aspergillus niger]	0.071429	0.604651							36(ATTGG,-,0.00)	25(CTCCGG,-,0.00)
14966	AM270989	214696	214740	+	promoter-TSS (An10g00830)	-897	An10g00830	1282.99	gi|85720871|gb|ABC75847.1|//DUF1275 domain protein [Aspergillus niger]	0.068182	0.466667							36(ATTGG,-,0.00)			2(CGGATGCAGAGAGG,+,0.00)
13508	AM270987	2685615	2685657	+	promoter-TSS (An08g11340)	-47	An08g11340	93.7545	gi|134077764|emb|CAK45805.1|//unnamed protein product [Aspergillus niger]	0.02381	0.372093							36(ATTGG,-,0.00)
13040	AM270987	1936411	1936455	+	promoter-TSS (An08g08150)	-573	An08g08150	759.863	gi|134077453|emb|CAK40018.1|//unnamed protein product [Aspergillus niger]	0.045455	0.444444							36(ATTGG,-,0.00)
7547	AM270983	456077	456117	+	promoter-TSS (An04g01750)	-607	An04g01750	11643.9	gi|145256869|ref|XP_001401543.1|//5-methyltetrahydropteroyltriglutamate--homocysteine methyltransferase [Aspergillus niger CBS 513.88]	0	0.365854							36(ATTGG,-,0.00)
7211	AM270983	121482	121527	+	promoter-TSS (An04g00590)	-278	An04g00590	587.293	gi|145256516|ref|XP_001401423.1|//hypothetical protein ANI_1_1546184 [Aspergillus niger CBS 513.88]	0.066667	0.543478							36(ATTGG,-,0.00)
1594	AM270980	1977355	1977395	+	promoter-TSS (An01g08420)	-353	An01g08420	16795.4	gi|145229911|ref|XP_001389264.1|//calnexin protein [Aspergillus niger CBS 513.88]	0.05	0.536585							36(ATTGG,-,0.00)			16(CCGATTTGCACCCG,-,0.00)
628	AM270980	751483	751530	+	promoter-TSS (An01g03140)	-552	An01g03140	249.043	gi|134054840|emb|CAK43680.1|//unnamed protein product [Aspergillus niger]	0.042553	0.354167						3(TGATAG,+,0.00)	36(ATTGG,-,0.00)
401	AM270980	470263	470305	+	promoter-TSS (An01g01960)	-229	An01g01960	218.634	gi|134054726|emb|CAK43566.1|//unnamed protein product [Aspergillus niger]	0.071429	0.55814							36(ATTGG,-,0.00)
5627	AM270981	3412755	3412797	+	Intergenic	9529	An02g14110	506.572	gi|145234344|ref|XP_001400543.1|//hypothetical protein ANI_1_1946024 [Aspergillus niger CBS 513.88]	0	0.348837						28(TTATCT,-,0.00)	36(ATTGG,-,0.00)	2(CTCCAC,-,0.00)
20535	AM270994	180725	180767	+	Intergenic	-2151	An15g00630	3362.23	gi|145250177|ref|XP_001396602.1|//mannosyl phosphorylinositol ceramide synthase SUR1 [Aspergillus niger CBS 513.88]	0	0.372093							36(ATTGG,-,0.00)
17575	AM270991	1246079	1246124	+	promoter-TSS (An12g04980)	-348	An12g04990	32.5142	gi|145246642|ref|XP_001395570.1|//short chain alcohol dehydrogenase [Aspergillus niger CBS 513.88]	0	0.391304							35(CCAAT,+,0.00)
20579	AM270994	215804	215848	+	Intergenic	2760	An15g00780	4.54131	gi|134082134|emb|CAK42248.1|//unnamed protein product [Aspergillus niger]	0.045455	0.533333							35(CCAAT,+,0.00)
20125	AM270993	1367131	1367175	+	promoter-TSS (An14g05870)	-398	An14g05870	19.8619	gi|145249742|ref|XP_001401210.1|//hypothetical protein ANI_1_1542124 [Aspergillus niger CBS 513.88]	0.022727	0.422222							35(CCAAT,+,0.00)
1422	AM270980	1829234	1829291	+	Intergenic	-7110	An01g07830	96.0656	gi|134055320|emb|CAK37105.1|//unnamed protein product [Aspergillus niger]	0.052632	0.482759							35(CCAAT,+,0.00)
24605	AM270997	1067970	1068016	+	promoter-TSS (An18g04540)	-697	An18g04540	869.116	gi|145255268|ref|XP_001398912.1|//quinone oxidoreductase [Aspergillus niger CBS 513.88]	0	0.404255							35(CCAAT,+,0.00)
9266	AM270984	244324	244368	+	promoter-TSS (An05g00900)	-331	An05g00900	1141.03	gi|134075117|emb|CAK39127.1|//unnamed protein product [Aspergillus niger]	0.022727	0.355556						8(CTATCA,-,0.00),28(TTATCT,-,0.00)	35(CCAAT,+,0.00)
23474	AM270996	309450	309494	+	promoter-TSS (An17g01320)	-449	An17g01310	38.6916	gi|145253695|ref|XP_001398360.1|//C2H2 type zinc finger domain protein [Aspergillus niger CBS 513.88]	0	0.422222							35(CCAAT,+,0.00)
20903	AM270994	652740	652784	+	promoter-TSS (An15g02550)	-215	An15g02540	162.772	gi|134082313|emb|CAL00408.1|//unnamed protein product [Aspergillus niger]	0.068182	0.533333							35(CCAAT,+,0.00)
18399	AM270991	2426483	2426529	+	promoter-TSS (An12g10400)	-195	An12g10400	321.776	gi|134080826|emb|CAK41387.1|//unnamed protein product [Aspergillus niger]	0.021739	0.340426							35(CCAAT,+,0.00)
13953	AM270988	593060	593104	+	promoter-TSS (An09g02760)	-299	An09g02750	0.90698	gi|134078131|emb|CAK40212.1|//hypothetical protein An09g02750 [Aspergillus niger]	0.022727	0.355556						7(TTATCA,-,0.00)	35(CCAAT,+,0.00)
10595	AM270986	842434	842480	+	promoter-TSS (An07g03960)	-301	An07g03970	13.4175	gi|145237664|ref|XP_001391479.1|//amino acid transporter [Aspergillus niger CBS 513.88]	0.021739	0.446809						14(TTATCG,-,0.00)	35(CCAAT,+,0.00)
10371	AM270986	535341	535385	+	promoter-TSS (An07g02680)	-562	An07g02680	1155.55	gi|134075822|emb|CAK39356.1|//unnamed protein product [Aspergillus niger]	0.090909	0.622222							35(CCAAT,+,0.00)
7410	AM270983	315381	315421	+	promoter-TSS (An04g01260)	-693	An04g01260	2524.86	gi|145256708|ref|XP_001401491.1|//N-glycosyl-transferase [Aspergillus niger CBS 513.88]	0.05	0.341463							35(CCAAT,+,0.00)
7262	AM270983	184795	184841	+	promoter-TSS (An04g00810)	-598	An04g00810	23.8411	gi|134058350|emb|CAK38538.1|//hypothetical protein An04g00810 [Aspergillus niger]	0.043478	0.617021							35(CCAAT,+,0.00)
5767	AM270981	3553229	3553273	+	promoter-TSS (An02g14670)	-503	An02g14670	777.127	gi|134057542|emb|CAK48896.1|//unnamed protein product [Aspergillus niger]	0.022727	0.244444							35(CCAAT,+,0.00)
4893	AM270981	2338715	2338759	+	promoter-TSS (An02e09410)	-135	An02e09400	#N/A	#N/A	0.022727	0.355556						3(CTATCT,-,0.00)	35(CCAAT,+,0.00)
2089	AM270980	2578538	2578578	+	promoter-TSS (An01g10920)	-403	An01g10920	116.203	gi|145230401|ref|XP_001389509.1|//L-arabitol dehydrogenase [Aspergillus niger CBS 513.88]	0.075	0.609756							35(CCAAT,+,0.00)
200	AM270980	221830	221870	+	promoter-TSS (An01g00930)	-306	An01g00930	33.3191	gi|145228457|ref|XP_001388537.1|//thiol methyltransferase [Aspergillus niger CBS 513.88]	0.075	0.634146							35(CCAAT,+,0.00)
19174	AM270993	134835	134875	+	Intergenic	5102	An14g00510	1163.86	gi|145248682|ref|XP_001400680.1|//THO complex subunit Tho1 [Aspergillus niger CBS 513.88]	0	0.439024							35(CCAAT,+,0.00)
20397	AM270994	33675	33715	+	Intergenic	-1647	An15g00130	1.55588	gi|134082063|emb|CAK42182.1|//unnamed protein product [Aspergillus niger]	0	0.390244							35(CCAAT,+,0.00)
6224	AM270982	555570	555612	+	promoter-TSS (An03g02850)	-418	An03g02850	665.059	gi|134057859|emb|CAK38226.1|//unnamed protein product [Aspergillus niger]	0.047619	0.511628							35(ATTGG,-,0.00)
15458	AM270990	674847	674891	+	promoter-TSS (An11g02670)	-459	An11g02680	29.3385	gi|134078944|emb|CAK40610.1|//unnamed protein product [Aspergillus niger]	0.068182	0.488889							35(ATTGG,-,0.00)		25(CCTGGC,-,0.00)
16133	AM270990	1705050	1705094	+	promoter-TSS (An11g07010)	-232	An11g07000	38.3847	gi|145244811|ref|XP_001394677.1|//hypothetical protein ANI_1_2202094 [Aspergillus niger CBS 513.88]	0.045455	0.4							35(ATTGG,-,0.00)
11424	AM270986	2016377	2016419	+	promoter-TSS (An07g08990)	-193	An07g08990	13826.1	gi|145238652|ref|XP_001391973.1|//pyruvate kinase [Aspergillus niger CBS 513.88]	0.071429	0.627907							35(ATTGG,-,0.00)
5824	AM270981	3617338	3617383	+	promoter-TSS (An02g14950)	-145	An02g14960	1.92915	gi|134057572|emb|CAK37982.1|//hypothetical protein An02g14960 [Aspergillus niger]	0.022222	0.456522							35(ATTGG,-,0.00)
16908	AM270991	181387	181429	+	promoter-TSS (An12g00710)	-860	An12g00710	20136.1	gi|145245804|ref|XP_001395160.1|//GTP-binding protein EsdC [Aspergillus niger CBS 513.88]	0.095238	0.581395							35(ATTGG,-,0.00)
16643	AM270990	2593675	2593727	+	promoter-TSS (An11g10820)	-373	An11g10830	34.0022	gi|134079744|emb|CAK40881.1|//unnamed protein product [Aspergillus niger]	0.038462	0.471698							35(ATTGG,-,0.00)
20463	AM270994	115180	115236	+	Intergenic	-1341	An15g00410	3288.47	gi|134082093|emb|CAK42210.1|//unnamed protein product [Aspergillus niger]	0.035714	0.508772							35(ATTGG,-,0.00)	10(GCGGGG,+,0.00)
20363	AM270994	7335	7381	+	promoter-TSS (An15g00025)	-363	An15g00025	36.456	gi|134082052|emb|CAK42171.1|//unnamed protein product [Aspergillus niger]	0.021739	0.297872							35(ATTGG,-,0.00)
18791	AM270992	390347	390391	+	promoter-TSS (An13g01530)	-350	An13g01530	2287.19	gi|145248087|ref|XP_001396292.1|//expressed protein [Aspergillus niger CBS 513.88]	0.045455	0.466667							35(ATTGG,-,0.00)			0(CCGAAGTATCCCCG,-,0.00)
24429	AM270997	939500	939544	+	promoter-TSS (An18g04070)	-380	An18g04070	30137	gi|145255109|ref|XP_001398865.1|//extracellular serine-threonine rich protein [Aspergillus niger CBS 513.88]	0	0.377778							35(ATTGG,-,0.00)
21143	AM270994	1081810	1081854	+	promoter-TSS (An15g04600)	-977	An15g04600	67.1547	gi|145250963|ref|XP_001396995.1|//sulfate permease 2 [Aspergillus niger CBS 513.88]	0.068182	0.533333							35(ATTGG,-,0.00)
18472	AM270991	2542788	2542832	+	promoter-TSS (An12g10860)	-431	An12g10860	4.67352	gi|134080875|emb|CAK41433.1|//unnamed protein product [Aspergillus niger]	0	0.377778							35(ATTGG,-,0.00)
14125	AM270988	806386	806427	+	promoter-TSS (An09g03520)	-424	An09g03510	33.6609	gi|134078213|emb|CAK96794.1|//unnamed protein product [Aspergillus niger]	0.073171	0.47619							35(ATTGG,-,0.00)
11734	AM270987	75000	75044	+	promoter-TSS (An08g00440)	-692	An08g00450	569.415	gi|145239033|ref|XP_001392163.1|//cAMP-regulated phosphoprotein family protein Igo1 [Aspergillus niger CBS 513.88]	0.068182	0.511111							35(ATTGG,-,0.00)
10455	AM270986	633359	633401	+	promoter-TSS (An07g03040)	-912	An07g03040	1234.21	gi|134075859|emb|CAL00238.1|//unnamed protein product [Aspergillus niger]	0.047619	0.511628							35(ATTGG,-,0.00)	26(CCGGGG,+,0.00)
9059	AM270984	29844	29888	+	promoter-TSS (An05g00140)	-179	An05g00140	1817.68	gi|145235880|ref|XP_001390588.1|//SRP receptor beta subunit [Aspergillus niger CBS 513.88]	0.090909	0.555556							35(ATTGG,-,0.00)
3994	AM270981	1446913	1446955	+	promoter-TSS (An02g06200)	-295	An02g06200	0.394129	gi|134056676|emb|CAK37669.1|//hypothetical protein An02g06200 [Aspergillus niger]	0	0.325581							35(ATTGG,-,0.00)
3574	AM270981	803781	803823	+	promoter-TSS (An02g03350)	-280	An02g03350	349.431	gi|145232010|ref|XP_001399471.1|//90S preribosome/SSU processome component KRR1 [Aspergillus niger CBS 513.88]	0	0.348837						16(TGATAA,+,0.00)	35(ATTGG,-,0.00)
2981	AM270980	3564807	3564854	+	promoter-TSS (An01g14910)	-425	An01g14910	125.108	gi|134056010|emb|CAK37445.1|//unnamed protein product [Aspergillus niger]	0	0.395833							35(ATTGG,-,0.00)
12710	AM270987	1478560	1478600	+	Intergenic	-1080	An08g06240	40.0158	gi|145240185|ref|XP_001392739.1|//uracil permease [Aspergillus niger CBS 513.88]	0.05	0.487805							35(ATTGG,-,0.00)
19316	AM270993	245224	245267	+	promoter-TSS (An14g00900)	-318	An14g00900	854.793	gi|145248760|ref|XP_001400719.1|//GPI ethanolamine phosphate transferase 1 [Aspergillus niger CBS 513.88]	0.093023	0.636364							34(CCAAT,+,0.00),37(ATTGG,-,0.00)			4(CCTGTGGCCCGCCG,-,0.00)
3225	AM270981	359324	359368	+	promoter-TSS (An02g01580)	-140	An02g01570	951.438	gi|134056199|emb|CAK96374.1|//unnamed protein product [Aspergillus niger]	0.045455	0.444444							34(CCAAT,+,0.00)
17746	AM270991	1527896	1527940	+	promoter-TSS (An12g06300)	-392	An12g06310	0.871053	gi|145246888|ref|XP_001395693.1|//stress responsive A/B barrel domain protein [Aspergillus niger CBS 513.88]	0	0.533333							34(CCAAT,+,0.00)
683	AM270980	815434	815479	+	promoter-TSS (An01g03400)	-239	An01g03390	273.015	gi|145228923|ref|XP_001388770.1|//HIT finger domain protein [Aspergillus niger CBS 513.88]	0.066667	0.521739							34(CCAAT,+,0.00)
16284	AM270990	2130745	2130789	+	promoter-TSS (An11g08990)	-250	An11g08990	12.0989	gi|134079555|emb|CAK97031.1|//unnamed protein product [Aspergillus niger]	0.090909	0.622222							34(CCAAT,+,0.00)	12(CCGGGG,+,0.00)
2783	AM270980	3344624	3344668	+	promoter-TSS (An01g13950)	-288	An01g13950	330.556	gi|145231060|ref|XP_001389794.1|//helix-loop-helix DNA-binding domain protein [Aspergillus niger CBS 513.88]	0.045455	0.555556							34(CCAAT,+,0.00)
9396	AM270984	436541	436585	+	promoter-TSS (An05g01860)	-130	An05g01860	22.0325	gi|145236218|ref|XP_001390757.1|//glutamyl-tRNA(Gln) amidotransferase [Aspergillus niger CBS 513.88]	0.090909	0.511111							34(CCAAT,+,0.00)
20339	AM270993	1692401	1692445	+	promoter-TSS (An14g07220)	-259	An14g07220	20.2404	gi|145250012|ref|XP_001401345.1|//hypothetical protein ANI_1_990124 [Aspergillus niger CBS 513.88]	0.113636	0.577778							34(CCAAT,+,0.00)
3548	AM270981	763774	763818	+	promoter-TSS (An02g03250)	-267	An02g03250	2987.08	gi|145231989|ref|XP_001399461.1|//3-isopropylmalate dehydratase [Aspergillus niger CBS 513.88]	0.113636	0.666667							34(CCAAT,+,0.00)	13(CCCCAG,-,0.00)
12583	AM270987	1211629	1211673	+	promoter-TSS (An08g05020)	-553	An08g05020	0.883845	gi|134077134|emb|CAK45475.1|//hypothetical protein An08g05020 [Aspergillus niger]	0	0.444444							34(CCAAT,+,0.00)	28(CCCCAG,-,0.00)
19886	AM270993	1027614	1027658	+	promoter-TSS (An14g04200)	-909	An14g04200	99.073	gi|145249410|ref|XP_001401044.1|//rhamnogalacturonase B [Aspergillus niger CBS 513.88]	0.045455	0.6						0(AGATAA,+,0.00)	34(CCAAT,+,0.00)			17(CCGGGTGATTGCCG,-,0.00),18(CGGGTGATTGCCGG,+,0.00)
11375	AM270986	1967854	1967894	+	Intergenic	-1264	An07g08880	475.265	gi|145238630|ref|XP_001391962.1|//bZIP transcription factor [Aspergillus niger CBS 513.88]	0	0.390244							34(CCAAT,+,0.00)
24350	AM270997	867454	867499	+	promoter-TSS (An18g03800)	-335	An18g03800	806.069	gi|145255025|ref|XP_001398839.1|//AMP-binding domain protein [Aspergillus niger CBS 513.88]	0.088889	0.586957							34(CCAAT,+,0.00)	5(GCGGAG,+,0.00)
23692	AM270996	519129	519173	+	promoter-TSS (An17g02120)	-488	An17g02120	1980.96	gi|145253857|ref|XP_001398441.1|//glucan synthesis regulatory protein [Aspergillus niger CBS 513.88]	0.022727	0.377778							34(CCAAT,+,0.00)
23279	AM270996	14857	14897	+	promoter-TSS (An17e00080)	-409	An17e00080	#N/A	#N/A	0.05	0.487805							34(CCAAT,+,0.00)			13(CCGCATCACTTCCG,-,0.00)
22271	AM270995	799824	799868	+	promoter-TSS (An16g03590)	-521	An16g03590	2686.15	gi|145252316|ref|XP_001397671.1|//sec14 cytosolic factor [Aspergillus niger CBS 513.88]	0.113636	0.644444							34(CCAAT,+,0.00)
21621	AM270994	1740855	1740899	+	promoter-TSS (An15g07370)	-156	An15g07380	#N/A	#N/A	0.022727	0.511111							34(CCAAT,+,0.00)
21029	AM270994	868394	868438	+	promoter-TSS (An15g03570)	-133	An15g03570	377.582	gi|145250763|ref|XP_001396895.1|//hypothetical protein ANI_1_1376134 [Aspergillus niger CBS 513.88]	0.136364	0.6							34(CCAAT,+,0.00)
20341	AM270993	1705342	1705384	+	promoter-TSS (An14g07280)	-819	An14g07280	0.29112	gi|134082036|emb|CAK46721.1|//unnamed protein product [Aspergillus niger]	0.047619	0.372093							34(CCAAT,+,0.00)
20133	AM270993	1386846	1386890	+	promoter-TSS (An14g05930)	-395	An14g05930	10.1949	gi|134081899|emb|CAK42154.1|//unnamed protein product [Aspergillus niger]	0.045455	0.4							34(CCAAT,+,0.00)
17971	AM270991	1863862	1863900	+	promoter-TSS (An12g07740)	-349	An12g07750	23919	gi|145247154|ref|XP_001395826.1|//hypothetical protein ANI_1_934104 [Aspergillus niger CBS 513.88]	0	0.410256							34(CCAAT,+,0.00)
17926	AM270991	1818665	1818705	+	promoter-TSS (An12g07560)	-199	An12g07560	34.7443	gi|134080533|emb|CAK46380.1|//hypothetical protein An12g07560 [Aspergillus niger]	0.05	0.487805							34(CCAAT,+,0.00)	20(CCGGGG,+,0.00)
17576	AM270991	1246216	1246260	+	promoter-TSS (An12g04990)	-211	An12g04990	32.5142	gi|145246642|ref|XP_001395570.1|//short chain alcohol dehydrogenase [Aspergillus niger CBS 513.88]	0.045455	0.488889							34(CCAAT,+,0.00)
16135	AM270990	1705403	1705447	+	promoter-TSS (An11g07010)	-144	An11g07010	628.141	gi|145244813|ref|XP_001394678.1|//cytochrome P450 [Aspergillus niger CBS 513.88]	0.022727	0.422222							34(CCAAT,+,0.00)
14622	AM270988	1483318	1483362	+	promoter-TSS (An09g06470)	-112	An09g06470	#N/A	#N/A	0.045455	0.377778							34(CCAAT,+,0.00)
10110	AM270986	47329	47367	+	promoter-TSS (An07g00240)	-342	An07g00240	4.8468	gi|145236940|ref|XP_001391117.1|//alpha-rhamnosidase [Aspergillus niger CBS 513.88]	0	0.307692							34(CCAAT,+,0.00)
8721	AM270983	2062609	2062651	+	promoter-TSS (An04g08490)	-49	An04g08480	2030.22	gi|134074820|emb|CAK38935.1|//unnamed protein product [Aspergillus niger]	0.071429	0.534884							34(CCAAT,+,0.00)	24(GCGGGG,+,0.00)
7594	AM270983	533039	533083	+	promoter-TSS (An04g02030)	-438	An04g02030	451.691	gi|145256950|ref|XP_001401571.1|//ATP-dependent RNA helicase ded1 [Aspergillus niger CBS 513.88]	0	0.333333							34(CCAAT,+,0.00)
7127	AM270983	20154	20198	+	promoter-TSS (An04g00130)	-340	An04g00130	269.02	gi|145256411|ref|XP_001401376.1|//protein MSF1 [Aspergillus niger CBS 513.88]	0.045455	0.466667							34(CCAAT,+,0.00)	7(CCGGGG,+,0.00)
301	AM270980	382956	383000	+	promoter-TSS (An01g01610)	-808	An01g01610	1578.46	0	0.090909	0.555556							34(CCAAT,+,0.00)
1424	AM270980	1829514	1829558	+	Intergenic	-6836	An01g07830	96.0656	gi|134055320|emb|CAK37105.1|//unnamed protein product [Aspergillus niger]	0.022727	0.533333							34(CCAAT,+,0.00)
15485	AM270990	685143	685187	+	Intergenic	-1350	An11g02700	4399.83	gi|134078946|emb|CAK40612.1|//unnamed protein product [Aspergillus niger]	0.045455	0.466667							34(CCAAT,+,0.00)
9782	AM270985	341301	341345	+	Intergenic	-1902	An06g01400	2505.06	gi|134075423|emb|CAK47984.1|//unnamed protein product, partial [Aspergillus niger]	0.022727	0.355556							34(CCAAT,+,0.00)
20950	AM270994	709294	709338	+	Intergenic	-1168	An15g02800	72.4259	gi|134082340|emb|CAK42355.1|//unnamed protein product [Aspergillus niger]	0.045455	0.488889							34(CCAAT,+,0.00)			3(CCTGCCGCCATCCG,-,0.00),15(CGGCAAGTAAAAGG,+,0.00)
12053	AM270987	534607	534651	+	Intergenic	-20657	An08g02300	8826.04	gi|134076855|emb|CAK45275.1|//unnamed protein product, partial [Aspergillus niger]	0.045455	0.533333							34(CCAAT,+,0.00)
18488	AM270992	82	133	+	promoter-TSS (An13g00010)	-756	An13g00010	1579.29	gi|145247789|ref|XP_001396143.1|//hypothetical protein ANI_1_114 [Aspergillus niger CBS 513.88]	0.039216	0.461538							34(ATTGG,-,0.00)
9750	AM270985	318284	318328	+	promoter-TSS (An06g01300)	-305	An06g01300	5032.07	gi|145236609|ref|XP_001390952.1|//nonribosomal siderophore peptide synthase SidC [Aspergillus niger CBS 513.88]	0.045455	0.533333							34(ATTGG,-,0.00)
5755	AM270981	3538224	3538264	+	promoter-TSS (An02g14630)	-158	An02g14630	772.405	gi|134057538|emb|CAK48892.1|//unnamed protein product [Aspergillus niger]	0.125	0.609756							34(ATTGG,-,0.00)
8458	AM270983	1723752	1723796	+	Intergenic	-5932	An04g06950	2789.12	gi|134074662|emb|CAK44695.1|//unnamed protein product [Aspergillus niger]	0.045455	0.511111							34(ATTGG,-,0.00)
2447	AM270980	2989472	2989514	+	promoter-TSS (An01g12600)	-74	An01g12600	418.249	gi|145230804|ref|XP_001389666.1|//transcription initiation factor TFIID, 31kD subunit [Aspergillus niger CBS 513.88]	0.071429	0.604651							34(ATTGG,-,0.00)
5900	AM270982	88480	88520	+	promoter-TSS (An03g00420)	-95	An03g00420	6.44631	gi|145234601|ref|XP_001389949.1|//integral membrane protein [Aspergillus niger CBS 513.88]	0.05	0.439024							34(ATTGG,-,0.00)
19974	AM270993	1175688	1175733	+	promoter-TSS (An14g04930)	-151	An14g04940	323.477	gi|134081799|emb|CAK42055.1|//unnamed protein product [Aspergillus niger]	0.088889	0.456522						6(TTATCG,-,0.00)	34(ATTGG,-,0.00)
19872	AM270993	1012034	1012078	+	promoter-TSS (An14g04110)	-69	An14g04110	#N/A	#N/A	0.022727	0.4							34(ATTGG,-,0.00)
18923	AM270992	677456	677501	+	promoter-TSS (An13g02940)	-480	An13g02950	0.29112	gi|134081181|emb|CAK41691.1|//hypothetical protein An13g02950 [Aspergillus niger]	0.066667	0.478261						26(TTATCG,-,0.00)	34(ATTGG,-,0.00)		39(CTTGGC,-,0.00)
18568	AM270992	111190	111234	+	promoter-TSS (An13g00440)	-481	An13g00440	1638.62	gi|145247871|ref|XP_001396184.1|//uridylate kinase [Aspergillus niger CBS 513.88]	0.045455	0.511111						26(TGATAG,+,0.00)	34(ATTGG,-,0.00)
18798	AM270992	416067	416111	+	promoter-TSS (An13e01670)	-111	An13e01670	#N/A	#N/A	0.022727	0.422222							34(ATTGG,-,0.00)
18153	AM270991	2120955	2120995	+	promoter-TSS (An12g08915)	-47	An12g08915	22.1586	gi|134080678|emb|CAK41342.1|//hypothetical protein An12g08915 [Aspergillus niger]	0.075	0.463415							34(ATTGG,-,0.00)
17072	AM270991	372373	372417	+	promoter-TSS (An12g01340)	-208	An12g01340	145.862	gi|134079934|emb|CAK48418.1|//unnamed protein product [Aspergillus niger]	0.022727	0.333333							34(ATTGG,-,0.00)
10797	AM270986	1152123	1152161	+	promoter-TSS (An07g05290)	-379	An07e05300	#N/A	#N/A	0.026316	0.461538							34(ATTGG,-,0.00)
7740	AM270983	780802	780846	+	promoter-TSS (An04g03110)	-236	An04g03110	1078.61	gi|134058591|emb|CAK44627.1|//unnamed protein product [Aspergillus niger]	0.068182	0.444444							34(ATTGG,-,0.00)
7736	AM270983	768268	768312	+	promoter-TSS (An04g03050)	-120	An04g03050	789.339	gi|134058585|emb|CAK44621.1|//unnamed protein product [Aspergillus niger]	0	0.555556							34(ATTGG,-,0.00)
5544	AM270981	3284767	3284811	+	promoter-TSS (An02g13590)	-406	An02g13590	2198.27	gi|134057434|emb|CAK47772.1|//unnamed protein product, partial [Aspergillus niger]	0.022727	0.422222							34(ATTGG,-,0.00)
3567	AM270981	794010	794054	+	promoter-TSS (An02g03310)	-203	An02g03310	2498.01	gi|145232002|ref|XP_001399467.1|//phosphatidylglycerol/phosphatidylinositol transfer protein [Aspergillus niger CBS 513.88]	0.090909	0.622222							34(ATTGG,-,0.00)		6(CTTGGC,-,0.00)
2949	AM270980	3513326	3513372	+	promoter-TSS (An01g14690)	-349	An01g14690	129.771	gi|134055987|emb|CAK44166.1|//unnamed protein product [Aspergillus niger]	0.021739	0.425532							34(ATTGG,-,0.00)
5623	AM270981	3411298	3411336	+	Intergenic	8070	An02g14110	506.572	gi|145234344|ref|XP_001400543.1|//hypothetical protein ANI_1_1946024 [Aspergillus niger CBS 513.88]	0.026316	0.512821							34(ATTGG,-,0.00)	27(GCGGAG,+,0.00)
22082	AM270995	559642	559686	+	promoter-TSS (An16g02550)	-374	An16g02550	521.644	gi|134083112|emb|CAK46785.1|//unnamed protein product [Aspergillus niger]	0.045455	0.466667							33(CCAAT,+,0.00)
19257	AM270993	197014	197061	+	promoter-TSS (An14g00690)	-363	An14g00690	89.2233	gi|134081366|emb|CAK41868.1|//unnamed protein product [Aspergillus niger]	0	0.479167							33(CCAAT,+,0.00)		28(CTTGGC,-,0.00)
18456	AM270991	2528826	2528870	+	promoter-TSS (An12g10790)	-949	An12g10790	1.28138	gi|134080868|emb|CAK41426.1|//unnamed protein product [Aspergillus niger]	0.068182	0.555556							33(CCAAT,+,0.00)
7247	AM270983	163874	163918	+	promoter-TSS (An04g00740)	-894	An04g00747	27.0314	gi|134058343|emb|CAK38531.1|//hypothetical protein An04g00747 [Aspergillus niger]	0.045455	0.511111							33(CCAAT,+,0.00)
10930	AM270986	1386190	1386234	+	promoter-TSS (An07g06450)	-179	An07g06440	157.99	gi|134076201|emb|CAK39489.1|//unnamed protein product, partial [Aspergillus niger]	0	0.466667							33(CCAAT,+,0.00)
18491	AM270992	500	542	+	promoter-TSS (An13g00010)	-342	An13g00010	1579.29	gi|145247789|ref|XP_001396143.1|//hypothetical protein ANI_1_114 [Aspergillus niger CBS 513.88]	0	0.372093							33(CCAAT,+,0.00)
24768	AM270997	1328627	1328671	+	promoter-TSS (An18g05820)	-389	An18g05810	16430.3	gi|115389226|ref|XP_001212118.1|//40S ribosomal protein S26 [Aspergillus terreus NIH2624]	0.068182	0.533333							33(CCAAT,+,0.00)
24083	AM270997	467865	467907	+	promoter-TSS (An18g02280)	-443	An18g02280	1557.99	gi|134084269|emb|CAK47300.1|//unnamed protein product [Aspergillus niger]	0.02381	0.44186							33(CCAAT,+,0.00)
24681	AM270997	1211283	1211327	+	promoter-TSS (An18e05300)	140	An18e05320	#N/A	#N/A	0.045455	0.466667							33(CCAAT,+,0.00)
23084	AM270995	1903478	1903520	+	promoter-TSS (An16g08420)	-927	An16g08420	2696.3	gi|134083702|emb|CAK42941.1|//unnamed protein product [Aspergillus niger]	0.047619	0.465116							33(CCAAT,+,0.00)
19280	AM270993	212767	212811	+	promoter-TSS (An14g00760)	-238	An14g00760	973.093	gi|134081373|emb|CAK41875.1|//hypothetical protein An14g00760 [Aspergillus niger]	0.068182	0.377778							33(CCAAT,+,0.00)
17789	AM270991	1637817	1637861	+	promoter-TSS (An12g06830)	-211	An12g06820	516.492	gi|134080463|emb|CAK41211.1|//hypothetical protein An12g06820 [Aspergillus niger]	0.022727	0.333333							33(CCAAT,+,0.00)
16726	AM270990	2692001	2692043	+	promoter-TSS (An11g11170)	-251	An11g11170	1318.45	gi|145245613|ref|XP_001395074.1|//mitochondrial 54S ribosomal protein YmL20 [Aspergillus niger CBS 513.88]	0.095238	0.488372							33(CCAAT,+,0.00)
14552	AM270988	1441641	1441695	+	promoter-TSS (An09g06340)	-802	An09g06350	839.316	gi|134078505|emb|CAK40427.1|//unnamed protein product [Aspergillus niger]	0.037037	0.472727							33(CCAAT,+,0.00)	38(GCGGAG,+,0.00)
11864	AM270987	240280	240324	+	promoter-TSS (An08g01180)	-720	An08g01180	16296.2	gi|145239179|ref|XP_001392236.1|//hypothetical protein ANI_1_178074 [Aspergillus niger CBS 513.88]	0.045455	0.488889							33(CCAAT,+,0.00)
11834	AM270987	213169	213231	+	promoter-TSS (An08g01070)	-372	An08g01070	153.731	gi|134076729|emb|CAK39788.1|//unnamed protein product [Aspergillus niger]	0.064516	0.52381							33(CCAAT,+,0.00)	0(GTGGAG,+,0.00)
10344	AM270986	480817	480861	+	promoter-TSS (An07g02400)	-208	An07g02400	142.712	gi|134075793|emb|CAK39329.1|//unnamed protein product [Aspergillus niger]	0.022727	0.422222						4(TTATCT,-,0.00)	33(CCAAT,+,0.00)
10184	AM270986	253912	253957	+	promoter-TSS (An07e01370)	-111	An07e01370	#N/A	#N/A	0.022222	0.282609							33(CCAAT,+,0.00)
9134	AM270984	94860	94919	+	promoter-TSS (An05g00400)	-315	An05g00400	7525.28	0	0.050847	0.45						46(CTATCA,-,0.00)	33(CCAAT,+,0.00)				10(CCGTCGG,+,0.00),10(CCGTCGG,-,0.00)
9063	AM270984	35505	35549	+	promoter-TSS (An05g00160)	-255	An05g00160	1836.97	gi|134075037|emb|CAK44836.1|//unnamed protein product [Aspergillus niger]	0.045455	0.511111						1(CGATAG,+,0.00)	33(CCAAT,+,0.00)
7971	AM270983	1118005	1118060	+	promoter-TSS (An04g04470)	-184	An04g04470	179.215	gi|145257661|ref|XP_001401813.1|//GNAT family acetyltransferase [Aspergillus niger CBS 513.88]	0.072727	0.482143						17(TTATCT,-,0.00)	33(CCAAT,+,0.00)				8(CCGACGG,+,0.00),8(CCGACGG,-,0.00)
2362	AM270980	2908440	2908492	+	promoter-TSS (An01g12330)	-270	An01g12330	1305.8	gi|145230750|ref|XP_001389639.1|//U6 snRNA-associated Sm-like protein LSm7 [Aspergillus niger CBS 513.88]	0.076923	0.603774							33(CCAAT,+,0.00)	5(CTCCGC,-,0.00)		13(CCGTGAAATTCCCG,-,0.00)	24(CCGTCGG,+,0.00),24(CCGTCGG,-,0.00)
739	AM270980	870507	870551	+	promoter-TSS (An01g03610)	-295	An01g03610	737.208	gi|134054887|emb|CAK36899.1|//unnamed protein product [Aspergillus niger]	0.090909	0.6							33(CCAAT,+,0.00)	0(CCCCGC,-,0.00)		2(CCGCCCGCGGCCCG,-,0.00)
1730	AM270980	2114548	2114586	+	Intergenic	-2187	An01g08880	1322.84	gi|134055424|emb|CAK37133.1|//unnamed protein product [Aspergillus niger]	0.026316	0.358974							33(CCAAT,+,0.00)
15307	AM270990	486209	486253	+	Intergenic	-1354	An11g01990	4531.31	gi|145243340|ref|XP_001394203.1|//hypothetical protein ANI_1_274094 [Aspergillus niger CBS 513.88]	0	0.377778							33(CCAAT,+,0.00)
21565	AM270994	1648782	1648824	+	Intergenic	-2093	An15g06930	7.42763	gi|134082755|emb|CAK46738.1|//hypothetical protein An15g06930 [Aspergillus niger]	0	0.395349							33(CCAAT,+,0.00)
18025	AM270991	1914254	1914298	+	Intergenic	-1972	An12g07980	8.74498	gi|134080581|emb|CAK41248.1|//hypothetical protein An12g07980 [Aspergillus niger]	0.045455	0.466667						9(TTATCT,-,0.00)	33(CCAAT,+,0.00)
9146	AM270984	107706	107750	+	promoter-TSS (An05g00450)	-195	An05g00450	33.9437	gi|134075067|emb|CAK39079.1|//unnamed protein product [Aspergillus niger]	0	0.333333							33(ATTGG,-,0.00)	10(GTGGAG,+,0.00)
7700	AM270983	693894	693942	+	promoter-TSS (An04g02720)	-427	An04g02720	132.447	gi|134058551|emb|CAK96439.1|//unnamed protein product [Aspergillus niger]	0	0.408163							33(ATTGG,-,0.00)
396	AM270980	469406	469448	+	promoter-TSS (An01g01950)	-992	An01g01950	204.351	gi|145228649|ref|XP_001388633.1|//corA family metal ion transporter [Aspergillus niger CBS 513.88]	0.047619	0.534884							33(ATTGG,-,0.00)	0(GTGGAG,+,0.00)
8576	AM270983	1840052	1840096	+	promoter-TSS (An04g07435)	-833	An04g07435	832.421	gi|134074713|emb|CAK44744.1|//hypothetical protein An04g07435 [Aspergillus niger]	0.022727	0.488889							33(ATTGG,-,0.00)
4199	AM270981	1676618	1676658	+	promoter-TSS (An02g07020)	-132	An02g07020	601.707	gi|145232927|ref|XP_001399836.1|//endochitinase 1 [Aspergillus niger CBS 513.88]	0.025	0.365854							33(ATTGG,-,0.00)
4908	AM270981	2377367	2377411	+	Intergenic	-1247	An02g09560	570.368	gi|145233427|ref|XP_001400086.1|//protein LRP16 [Aspergillus niger CBS 513.88]	0	0.422222							33(ATTGG,-,0.00)
13146	AM270987	2114472	2114516	+	promoter-TSS (An08g08860)	-126	An08g08860	183.075	gi|134077521|emb|CAK96665.1|//unnamed protein product [Aspergillus niger]	0.022727	0.666667							33(ATTGG,-,0.00)
17446	AM270991	1061017	1061061	+	promoter-TSS (An12g04250)	-487	An12g04250	20.0264	gi|134080216|emb|CAK46195.1|//unnamed protein product [Aspergillus niger]	0.045455	0.466667							33(ATTGG,-,0.00)
15338	AM270990	511440	511484	+	Intergenic	-1126	An11g02050	1016.14	gi|134078881|emb|CAK40567.1|//unnamed protein product [Aspergillus niger]	0.090909	0.533333							33(ATTGG,-,0.00)
3749	AM270981	1031134	1031178	+	promoter-TSS (An02g04270)	-282	An02g04270	779.082	gi|134056476|emb|CAK37565.1|//cAMP-dependent protein kinase catalytic subunit pkaC-Aspergillus niger [Aspergillus niger]	0.113636	0.577778							33(ATTGG,-,0.00)
3117	AM270981	206676	206720	+	promoter-TSS (An02g00970)	-201	An02g00970	109.159	gi|134056136|emb|CAK96311.1|//unnamed protein product [Aspergillus niger]	0.068182	0.466667						21(TTATCT,-,0.00)	33(ATTGG,-,0.00)
23477	AM270996	309734	309786	+	promoter-TSS (An17g01320)	-621	An17g01320	991.251	gi|134083932|emb|CAK43028.1|//unnamed protein product [Aspergillus niger]	0.038462	0.415094							33(ATTGG,-,0.00)
14714	AM270988	1561374	1561414	+	promoter-TSS (An09g06780)	-402	An09g06780	839.173	gi|145242840|ref|XP_001393993.1|//peroxisomal membrane protein Pmp47 [Aspergillus niger CBS 513.88]	0.025	0.390244							33(ATTGG,-,0.00)
22393	AM270995	950852	950890	+	promoter-TSS (An16g04140)	-238	An16g04150	211.403	gi|134083277|emb|CAK46832.1|//unnamed protein product [Aspergillus niger]	0.078947	0.641026							33(ATTGG,-,0.00)
22141	AM270995	673922	673960	+	promoter-TSS (An16g03070)	-68	An16g03070	281.419	gi|145252212|ref|XP_001397619.1|//hypothetical protein ANI_1_436144 [Aspergillus niger CBS 513.88]	0.052632	0.487179							33(ATTGG,-,0.00)
19519	AM270993	533465	533507	+	promoter-TSS (An14g02100)	-745	An14g02100	285.591	gi|145248994|ref|XP_001400836.1|//cell wall serine-threonine-rich galactomannoprotein Mp1 [Aspergillus niger CBS 513.88]	0.047619	0.627907							33(ATTGG,-,0.00)	15(GCGGGG,+,0.00)
18420	AM270991	2462966	2463015	+	promoter-TSS (An12g10520)	-382	An12g10520	680.594	gi|134080840|emb|CAK41399.1|//unnamed protein product [Aspergillus niger]	0.020408	0.44							33(ATTGG,-,0.00)
12476	AM270987	1061431	1061475	+	promoter-TSS (An08g04360)	-83	An08g04360	396.308	gi|145239815|ref|XP_001392554.1|//hypothetical protein ANI_1_630074 [Aspergillus niger CBS 513.88]	0.045455	0.488889							33(ATTGG,-,0.00)
11341	AM270986	1945806	1945850	+	promoter-TSS (An07g08820)	-863	An07g08820	1225.36	gi|134076449|emb|CAK39675.1|//unnamed protein product [Aspergillus niger]	0.045455	0.444444							33(ATTGG,-,0.00)	1(GTGGAG,+,0.00)
6762	AM270982	1188976	1189023	+	promoter-TSS (An03g05330)	-319	An03g05330	363.973	gi|145235531|ref|XP_001390414.1|//beta-glucosidase J [Aspergillus niger CBS 513.88]	0.06383	0.4375							33(ATTGG,-,0.00)
5781	AM270981	3577001	3577045	+	promoter-TSS (An02g14790)	-370	An02g14770	239.822	gi|134057552|emb|CAK48906.1|//unnamed protein product [Aspergillus niger]	0.045455	0.4							33(ATTGG,-,0.00)
2585	AM270980	3123836	3123880	+	promoter-TSS (An01g13120)	-51	An01g13120	51.3462	gi|145230900|ref|XP_001389714.1|//ADP-ribosylation factor-like protein 2 [Aspergillus niger CBS 513.88]	0.022727	0.444444							33(ATTGG,-,0.00)
1849	AM270980	2218110	2218154	+	promoter-TSS (An01g09280)	-520	An01g09280	8.84094	gi|134055463|emb|CAK43978.1|//hypothetical protein An01g09280 [Aspergillus niger]	0	0.466667							33(ATTGG,-,0.00)	15(CTGGGG,+,0.00)
489	AM270980	578804	578843	+	promoter-TSS (An01g02380)	-206	An01g02380	57.3027	gi|134054768|emb|CAK43608.1|//hypothetical protein An01g02380 [Aspergillus niger]	0.051282	0.5							33(ATTGG,-,0.00)
5174	AM270981	2754218	2754262	+	Intergenic	-1020	An02g11250	2.89446	gi|134057188|emb|CAK44455.1|//hypothetical protein An02g11250 [Aspergillus niger]	0.090909	0.533333							33(ATTGG,-,0.00)			2(CCGACTTACGGCCG,-,0.00),14(CGGTGATTCGCAGG,+,0.00)
1404	AM270980	1825844	1825888	+	Intergenic	4174	An01g07820	775.997	gi|145229797|ref|XP_001389207.1|//PHD finger domain protein [Aspergillus niger CBS 513.88]	0.022727	0.511111							33(ATTGG,-,0.00)
7186	AM270983	100988	101032	+	Intergenic	-1013	An04g00480	6322.19	gi|134058314|emb|CAK38504.1|//unnamed protein product [Aspergillus niger]	0	0.2							33(ATTGG,-,0.00)
6683	AM270982	1082187	1082231	+	Intergenic	-1923	An03g04910	507.825	gi|134058054|emb|CAK38283.1|//unnamed protein product [Aspergillus niger]	0.022727	0.377778							33(ATTGG,-,0.00)
8831	AM270983	2200836	2200880	+	Intergenic	2334	An04g09065	1629.55	gi|134074884|emb|CAK38994.1|//unnamed protein product [Aspergillus niger]	0.045455	0.377778							33(ATTGG,-,0.00)
7099	AM270982	1604410	1604454	+	promoter-TSS (An03g06970)	-719	An03g06970	3736.6	gi|134058262|emb|CAK38454.1|//unnamed protein product [Aspergillus niger]	0	0.555556							32(CCAAT,+,0.00),35(ATTGG,-,0.00)	5(CTGGAG,+,0.00)
23175	AM270995	2025450	2025494	+	promoter-TSS (An16g08920)	-438	An16g08920	313.249	gi|134083755|emb|CAK47089.1|//unnamed protein product [Aspergillus niger]	0.090909	0.6							32(CCAAT,+,0.00)		7(CTTGGC,-,0.00)
12158	AM270987	689194	689238	+	promoter-TSS (An08g02970)	-357	An08g02970	35.8211	gi|134076925|emb|CAK45334.1|//unnamed protein product [Aspergillus niger]	0.045455	0.555556							32(CCAAT,+,0.00)
19633	AM270993	678180	678224	+	promoter-TSS (An14g02750)	-508	An14g02750	1257.64	gi|134081577|emb|CAK46523.1|//unnamed protein product [Aspergillus niger]	0.045455	0.444444							32(CCAAT,+,0.00)
8468	AM270983	1725439	1725481	+	Intergenic	7089	An04g06960	734.519	gi|134074664|emb|CAK44696.1|//unnamed protein product [Aspergillus niger]	0.02381	0.488372							32(CCAAT,+,0.00)
22121	AM270995	638258	638300	+	promoter-TSS (An16g02940)	-253	An16g02940	3177.84	gi|145252186|ref|XP_001397606.1|//eukaryotic translation initiation factor 3 subunit K [Aspergillus niger CBS 513.88]	0	0.255814							32(CCAAT,+,0.00)
16699	AM270990	2653236	2653280	+	promoter-TSS (An11g11050)	-174	An11g11050	3622.69	gi|134079768|emb|CAK40903.1|//unnamed protein product [Aspergillus niger]	0.045455	0.422222							32(CCAAT,+,0.00)
13322	AM270987	2443006	2443048	+	promoter-TSS (An08g10270)	-523	An08g10270	3010.92	gi|166990588|sp|A2QSC9.1|ATG2_ASPNC//RecName: Full=Autophagy-related protein 2	0.071429	0.418605						14(TGATAA,+,0.00),25(AGATAA,+,0.00)	32(CCAAT,+,0.00)
9343	AM270984	367015	367059	+	promoter-TSS (An05g01550)	-171	An05g01520	132.983	gi|145236158|ref|XP_001390727.1|//hypothetical protein ANI_1_488044 [Aspergillus niger CBS 513.88]	0.022727	0.377778							32(CCAAT,+,0.00)
9004	AM270983	2471065	2471109	+	promoter-TSS (An04g10150)	-332	An04g10150	1.48283	gi|134074994|emb|CAK39074.1|//unnamed protein product [Aspergillus niger]	0.022727	0.377778						36(TTATCT,-,0.00)	32(CCAAT,+,0.00)
6784	AM270982	1249954	1249996	+	promoter-TSS (An03g05620)	-274	An03g05620	36.425	gi|145235585|ref|XP_001390441.1|//hypothetical protein ANI_1_1458034 [Aspergillus niger CBS 513.88]	0.095238	0.488372							32(CCAAT,+,0.00)
2165	AM270980	2682929	2682973	+	promoter-TSS (An01g11410)	-372	An01g11410	33.947	gi|134055671|emb|CAK44045.1|//unnamed protein product [Aspergillus niger]	0	0.377778							32(CCAAT,+,0.00)
10813	AM270986	1180155	1180193	+	promoter-TSS (An07g05480)	261	An07g05470	0.750095	gi|134076104|emb|CAK39463.1|//unnamed protein product [Aspergillus niger]	0.052632	0.461538							32(ATTGG,-,0.00)
6323	AM270982	687293	687337	+	promoter-TSS (An03g03340)	-52	An03g03340	42.8521	gi|134057898|emb|CAK47775.1|//unnamed protein product [Aspergillus niger]	0	0.377778							32(ATTGG,-,0.00)
73	AM270980	80555	80599	+	promoter-TSS (An01g00340)	-632	An01g00340	644.425	gi|145228349|ref|XP_001388483.1|//hypothetical protein ANI_1_2090014 [Aspergillus niger CBS 513.88]	0.045455	0.488889							32(ATTGG,-,0.00)
21144	AM270994	1082230	1082274	+	promoter-TSS (An15g04600)	-557	An15g04600	67.1547	gi|145250963|ref|XP_001396995.1|//sulfate permease 2 [Aspergillus niger CBS 513.88]	0.068182	0.488889							32(ATTGG,-,0.00)
4031	AM270981	1511587	1511631	+	promoter-TSS (An02g06440)	-272	An02g06440	299.498	gi|145232815|ref|XP_001399781.1|//RTA1 domain protein [Aspergillus niger CBS 513.88]	0.068182	0.533333							32(ATTGG,-,0.00)
14016	AM270988	673090	673132	+	promoter-TSS (An09g03010)	-860	An09g03020	255.765	gi|145241944|ref|XP_001393618.1|//molybdenum cofactor biosynthesis protein (MoaC) [Aspergillus niger CBS 513.88]	0.071429	0.534884							32(ATTGG,-,0.00)
24806	AM270997	1374317	1374359	+	promoter-TSS (An18g06010)	-134	An18g06010	2096.66	gi|145255697|ref|XP_001399052.1|//KOW motif domain protein [Aspergillus niger CBS 513.88]	0.02381	0.488372							32(ATTGG,-,0.00)
15814	AM270990	1198736	1198774	+	promoter-TSS (An11g04860)	-146	An11g04860	178.075	gi|134079162|emb|CAK40690.1|//unnamed protein product [Aspergillus niger]	0.026316	0.512821							32(ATTGG,-,0.00)
14555	AM270988	1448273	1448315	+	Intergenic	-1303	An09g06360	382.811	gi|134078506|emb|CAK40428.1|//hypothetical protein An09g06360 [Aspergillus niger]	0.047619	0.395349							32(ATTGG,-,0.00)
5471	AM270981	3194015	3194057	+	promoter-TSS (An02g13280)	-150	An02g13280	148.544	gi|145234176|ref|XP_001400459.1|//expressed protein [Aspergillus niger CBS 513.88]	0.047619	0.511628							32(ATTGG,-,0.00)
20084	AM270993	1307552	1307594	+	promoter-TSS (An14g05590)	-333	An14g05590	62.5689	gi|134081865|emb|CAK42120.1|//unnamed protein product [Aspergillus niger]	0.071429	0.465116							32(ATTGG,-,0.00)
17176	AM270991	569433	569473	+	promoter-TSS (An12g02190)	458	An12g02180	309.571	gi|134080017|emb|CAK41064.1|//unnamed protein product [Aspergillus niger]	0.05	0.463415							32(ATTGG,-,0.00)	17(CCCCAC,-,0.00)
11810	AM270987	177503	177545	+	promoter-TSS (An08g00890)	-188	An08g00900	168.602	gi|134076711|emb|CAK45242.1|//unnamed protein product [Aspergillus niger]	0.071429	0.534884							32(ATTGG,-,0.00)
23874	AM270997	181507	181551	+	promoter-TSS (An18g00890)	-286	An18g00900	111.825	gi|134084134|emb|CAK43162.1|//unnamed protein product [Aspergillus niger]	0	0.311111							32(ATTGG,-,0.00)
9911	AM270985	433816	433854	+	promoter-TSS (An06g01730)	-846	An06g01730	784.849	gi|134075455|emb|CAK48016.1|//unnamed protein product [Aspergillus niger]	0	0.435897							32(ATTGG,-,0.00)
8725	AM270983	2084117	2084157	+	promoter-TSS (An04g08580)	-374	An04g08580	319.931	gi|134074831|emb|CAK38945.1|//unnamed protein product [Aspergillus niger]	0.05	0.536585							32(ATTGG,-,0.00)
8094	AM270983	1254014	1254054	+	promoter-TSS (An04g05100)	-547	An04g05100	453.531	gi|145257872|ref|XP_001401874.1|//phosphoethanolamine N-methyltransferase [Aspergillus niger CBS 513.88]	0.075	0.463415							32(ATTGG,-,0.00)
6320	AM270982	681599	681641	+	promoter-TSS (An03g03320)	-404	An03g03320	1.4207	0	0.047619	0.488372							32(ATTGG,-,0.00)
5995	AM270982	229089	229133	+	promoter-TSS (An03g01200)	-266	An03g01200	240.704	gi|134057695|emb|CAK38093.1|//unnamed protein product [Aspergillus niger]	0.022727	0.333333						13(TTATCA,-,0.00)	32(ATTGG,-,0.00)
5136	AM270981	2676377	2676430	+	promoter-TSS (An02e10824)	318	An02e10822	#N/A	#N/A	0.018868	0.407407							32(ATTGG,-,0.00)
20465	AM270994	115482	115526	+	Intergenic	-1637	An15g00410	3288.47	gi|134082093|emb|CAK42210.1|//unnamed protein product [Aspergillus niger]	0	0.422222							32(ATTGG,-,0.00)
3621	AM270981	883777	883823	+	Intergenic	-1095	An02g03740	678.206	gi|134056421|emb|CAL00588.1|//unnamed protein product [Aspergillus niger]	0.021739	0.489362							32(ATTGG,-,0.00)
12591	AM270987	1219817	1219861	+	promoter-TSS (An08g05070)	-894	An08g05070	88.9235	gi|145239955|ref|XP_001392624.1|//hypothetical protein ANI_1_734074 [Aspergillus niger CBS 513.88]	0.022727	0.488889							31(CCAAT,+,0.00),34(ATTGG,-,0.00)
22529	AM270995	1132263	1132305	+	promoter-TSS (An16g05010)	372	An16g05000	1.21759	gi|134083361|emb|CAK97354.1|//hypothetical protein An16g05000 [Aspergillus niger]	0	0.44186							31(CCAAT,+,0.00)
12045	AM270987	533678	533720	+	Intergenic	-19727	An08g02300	8826.04	gi|134076855|emb|CAK45275.1|//unnamed protein product, partial [Aspergillus niger]	0.119048	0.511628							31(CCAAT,+,0.00)
10805	AM270986	1169155	1169197	+	promoter-TSS (An07g05410)	-392	An07g05410	1473.3	gi|145237948|ref|XP_001391621.1|//C2 and Extensin domain protein [Aspergillus niger CBS 513.88]	0.071429	0.55814							31(CCAAT,+,0.00)
4995	AM270981	2460871	2460913	+	promoter-TSS (An02g09960)	-707	An02g09960	2274.93	gi|145233503|ref|XP_001400124.1|//phosphoribosylformylglycinamidine synthase [Aspergillus niger CBS 513.88]	0	0.465116							31(CCAAT,+,0.00)
5156	AM270981	2726435	2726479	+	promoter-TSS (An02g11060)	-97	An02g11060	60.0401	gi|145233725|ref|XP_001400235.1|//hypothetical protein ANI_1_3022024 [Aspergillus niger CBS 513.88]	0.068182	0.4							31(CCAAT,+,0.00)
18125	AM270991	2072075	2072122	+	promoter-TSS (An12g08730)	-633	An12g08730	3055.94	gi|134080658|emb|CAK41323.1|//unnamed protein product [Aspergillus niger]	0.06383	0.583333							31(CCAAT,+,0.00)
13750	AM270988	143822	143866	+	promoter-TSS (An09g00680)	-189	An09g00680	55.1845	gi|145241492|ref|XP_001393392.1|//hypothetical protein ANI_1_62084 [Aspergillus niger CBS 513.88]	0.022727	0.333333							31(CCAAT,+,0.00)
6858	AM270982	1388311	1388355	+	promoter-TSS (An03g06230)	-193	An03g06230	13.7645	gi|134058187|emb|CAK38379.1|//unnamed protein product [Aspergillus niger]	0	0.266667						1(TTATCA,-,0.00)	31(CCAAT,+,0.00)
3379	AM270981	589820	589862	+	promoter-TSS (An02g02530)	-357	An02g02530	6488.71	gi|134034065|sp|A2QC74.1|DBP2_ASPNC//RecName: Full=ATP-dependent RNA helicase dbp2	0.071429	0.511628							31(CCAAT,+,0.00)
2483	AM270980	3038092	3038132	+	promoter-TSS (An01g12780)	-478	An01g12780	1770.46	gi|145230838|ref|XP_001389683.1|//C2H2 transcription factor (Sfp1) [Aspergillus niger CBS 513.88]	0.05	0.414634							31(CCAAT,+,0.00)
16403	AM270990	2239110	2239152	+	Intergenic	-1488	An11g09430	1383.17	gi|134079599|emb|CAK40816.1|//unnamed protein product [Aspergillus niger]	0.02381	0.44186							31(CCAAT,+,0.00)	13(CCGGGG,+,0.00)
3510	AM270981	735726	735766	+	Intergenic	-2281	An02g03160	964.087	gi|145231970|ref|XP_001399452.1|//developmental regulator flbA [Aspergillus niger CBS 513.88]	0.05	0.512195							31(CCAAT,+,0.00)
6068	AM270982	343625	343667	+	promoter-TSS (An03g01760)	-353	An03g01760	103.851	gi|134057753|emb|CAK38149.1|//unnamed protein product [Aspergillus niger]	0.047619	0.418605							31(ATTGG,-,0.00)
21152	AM270994	1094204	1094246	+	promoter-TSS (An15g04650)	-418	An15g04650	63.042	gi|145250973|ref|XP_001397000.1|//hypothetical protein ANI_1_1502134 [Aspergillus niger CBS 513.88]	0.047619	0.511628							31(ATTGG,-,0.00)
17657	AM270991	1371752	1371799	+	promoter-TSS (An12e05560)	-131	An12e05560	#N/A	#N/A	0	0.395833							31(ATTGG,-,0.00)
8007	AM270983	1170090	1170130	+	promoter-TSS (An04g04740)	-698	An04g04740	2475.78	gi|145257750|ref|XP_001401840.1|//hypothetical protein ANI_1_1866184 [Aspergillus niger CBS 513.88]	0.05	0.414634							31(ATTGG,-,0.00)
7183	AM270983	100556	100598	+	promoter-TSS (An04g00480)	-580	An04g00480	6322.19	gi|134058314|emb|CAK38504.1|//unnamed protein product [Aspergillus niger]	0.047619	0.488372							31(ATTGG,-,0.00)
11978	AM270987	437442	437484	+	promoter-TSS (An08g01970)	-119	An08g01970	122.607	gi|134076823|emb|CAK39877.1|//unnamed protein product [Aspergillus niger]	0.047619	0.465116							31(ATTGG,-,0.00)
24132	AM270997	572039	572079	+	promoter-TSS (An18g02680)	-496	An18g02680	5271.56	gi|134084311|emb|CAK48651.1|//unnamed protein product [Aspergillus niger]	0.025	0.512195							31(ATTGG,-,0.00)
21936	AM270995	378103	378167	+	promoter-TSS (An16g01780)	-472	An16g01770	774.594	gi|145251954|ref|XP_001397490.1|//aldo-keto reductase (AKR) [Aspergillus niger CBS 513.88]	0.03125	0.507692							31(ATTGG,-,0.00)
17835	AM270991	1720093	1720135	+	promoter-TSS (An12g07180)	-63	An12g07180	21.9361	gi|350637074|gb|EHA25432.1|//catalytic protein [Aspergillus niger ATCC 1015]	0.02381	0.418605							31(ATTGG,-,0.00)
14063	AM270988	732850	732886	+	promoter-TSS (An09g03210)	-526	An09g03210	203.168	gi|145241982|ref|XP_001393637.1|//cytochrome P450 monooxygenase [Aspergillus niger CBS 513.88]	0.055556	0.567568							31(ATTGG,-,0.00)
12989	AM270987	1827132	1827174	+	promoter-TSS (An08g07580)	-332	An08g07590	1051.93	gi|145240459|ref|XP_001392876.1|//MATE efflux family protein subfamily [Aspergillus niger CBS 513.88]	0.02381	0.418605							31(ATTGG,-,0.00)
11965	AM270987	414194	414238	+	promoter-TSS (An08g01860)	-254	An08g01860	3971.89	gi|145239317|ref|XP_001392305.1|//C2H2 transcription factor [Aspergillus niger CBS 513.88]	0	0.377778							31(ATTGG,-,0.00)
11454	AM270986	2043462	2043513	+	promoter-TSS (An07g09120)	-180	An07g09120	1844.38	gi|145238678|ref|XP_001391986.1|//methionine aminopeptidase 1 [Aspergillus niger CBS 513.88]	0.078431	0.557692							31(ATTGG,-,0.00)			25(CCTGGAATTGGCCG,-,0.00)
10190	AM270986	275795	275839	+	promoter-TSS (An07g01480)	432	An07g01490	0.295912	gi|134075702|emb|CAK96594.1|//hypothetical protein An07g01490 [Aspergillus niger]	0.045455	0.4							31(ATTGG,-,0.00)
9924	AM270985	447942	448000	+	promoter-TSS (An06g01760)	-467	An06g01770	571.1	gi|145236701|ref|XP_001390998.1|//hypothetical protein ANI_1_522054 [Aspergillus niger CBS 513.88]	0.017241	0.457627							31(ATTGG,-,0.00)
6313	AM270982	680518	680562	+	promoter-TSS (An03g03310)	-174	An03g03310	1093.39	gi|134057894|emb|CAK38235.1|//unnamed protein product [Aspergillus niger]	0.045455	0.466667							31(ATTGG,-,0.00)	0(GCGGGG,+,0.00)		1(CGGGGTCACAGCGG,+,0.00)
3182	AM270981	326268	326310	+	promoter-TSS (An02g01470)	-349	An02g01470	1213.56	gi|134056189|emb|CAK96364.1|//unnamed protein product [Aspergillus niger]	0.047619	0.418605							31(ATTGG,-,0.00)
904	AM270980	1119598	1119642	+	promoter-TSS (An01g04720)	-383	An01g04720	415.028	gi|145229181|ref|XP_001388899.1|//DNA primase large subunit [Aspergillus niger CBS 513.88]	0	0.466667							31(ATTGG,-,0.00)
655	AM270980	796401	796442	+	promoter-TSS (An01g03300)	-788	An01g03300	950.453	gi|134054855|emb|CAK32619.1|//unnamed protein product [Aspergillus niger]	0.04878	0.5							31(ATTGG,-,0.00)
14009	AM270988	655558	655600	+	Intergenic	2519	An09g02950	8.57524	gi|134078153|emb|CAK40234.1|//hypothetical protein An09g02950 [Aspergillus niger]	0.071429	0.488372							31(ATTGG,-,0.00)		5(GCCAAG,+,0.00)
15522	AM270990	718292	718334	+	Intergenic	-2172	An11g02810	0.355744	gi|134078959|emb|CAK96911.1|//hypothetical protein An11g02810 [Aspergillus niger]	0.02381	0.465116							31(ATTGG,-,0.00)
5212	AM270981	2782626	2782668	+	Intergenic	-1433	An02g11360	4196.13	gi|145233785|ref|XP_001400265.1|//endo alpha-1,4 polygalactosaminidase [Aspergillus niger CBS 513.88]	0.02381	0.325581							31(ATTGG,-,0.00)
14443	AM270988	1197495	1197535	+	promoter-TSS (An09g05310)	-700	An09g05310	516.708	gi|134078392|emb|CAK40382.1|//unnamed protein product [Aspergillus niger]	0.1	0.634146							30(CCAAT,+,0.00)	1(CCCCAC,-,0.00)
2664	AM270980	3245924	3245964	+	promoter-TSS (An01g13600)	-210	An01g13600	13907.2	gi|145230994|ref|XP_001389761.1|//phosphate carrier protein 2 [Aspergillus niger CBS 513.88]	0.15	0.634146							30(CCAAT,+,0.00)
16288	AM270990	2137811	2137853	+	promoter-TSS (An11g09020)	-714	An11g09020	#N/A	#N/A	0.095238	0.604651							30(CCAAT,+,0.00)
15695	AM270990	1005908	1005952	+	promoter-TSS (An11g04110)	-271	An11g04110	38.0279	gi|145243788|ref|XP_001394406.1|//tetratricopeptide repeat domain protein [Aspergillus niger CBS 513.88]	0.022727	0.377778							30(CCAAT,+,0.00)
4388	AM270981	1855947	1855987	+	promoter-TSS (An02g07730)	-661	An02g07730	1045.58	gi|134056830|emb|CAK37736.1|//unnamed protein product, partial [Aspergillus niger]	0	0.292683							30(CCAAT,+,0.00)
23282	AM270996	15217	15259	+	promoter-TSS (An17e00080)	-48	An17e00080	#N/A	#N/A	0.02381	0.348837							30(CCAAT,+,0.00)
21846	AM270995	249351	249385	+	promoter-TSS (An16g01290)	-193	An16g01290	525.662	gi|134082982|emb|CAK42746.1|//unnamed protein product [Aspergillus niger]	0.058824	0.485714							30(CCAAT,+,0.00)
20996	AM270994	797179	797213	+	promoter-TSS (An15g03200)	-199	An15g03210	1367.98	gi|145250691|ref|XP_001396859.1|//hypothetical protein ANI_1_1342134 [Aspergillus niger CBS 513.88]	0.088235	0.542857							30(CCAAT,+,0.00)
17532	AM270991	1206487	1206531	+	promoter-TSS (An12g04850)	-448	An12g04850	#N/A	#N/A	0.022727	0.355556							30(CCAAT,+,0.00)
17453	AM270991	1065398	1065438	+	promoter-TSS (An12e04270)	-46	An12e04270	#N/A	#N/A	0	0.365854							30(CCAAT,+,0.00)
16191	AM270990	1853381	1853415	+	promoter-TSS (An11g07750)	-157	An11g07750	460.643	gi|134079437|emb|CAK45969.1|//unnamed protein product [Aspergillus niger]	0.088235	0.571429							30(CCAAT,+,0.00)
15663	AM270990	942039	942087	+	promoter-TSS (An11e03850)	142	An11e03840	#N/A	#N/A	0.083333	0.408163							30(CCAAT,+,0.00)
14106	AM270988	791101	791141	+	promoter-TSS (An09g03450)	-505	An09g03450	536.846	gi|145242032|ref|XP_001393662.1|//ribulose-phosphate 3-epimerase [Aspergillus niger CBS 513.88]	0.1	0.634146							30(CCAAT,+,0.00)
10986	AM270986	1488321	1488361	+	promoter-TSS (An07g06960)	-61	An07g06960	96.69	gi|134076252|emb|CAK39538.1|//unnamed protein product [Aspergillus niger]	0.025	0.414634							30(CCAAT,+,0.00)
10889	AM270986	1294327	1294371	+	promoter-TSS (An07g06030)	-69	An07g06040	630.676	gi|145238070|ref|XP_001391682.1|//phosducin-like protein [Aspergillus niger CBS 513.88]	0.022727	0.488889							30(CCAAT,+,0.00)
10669	AM270986	984331	984375	+	promoter-TSS (An07g04640)	-72	An07g04640	433.995	gi|145237798|ref|XP_001391546.1|//hypothetical protein ANI_1_1740064 [Aspergillus niger CBS 513.88]	0.022727	0.466667							30(CCAAT,+,0.00)
9850	AM270985	400037	400081	+	promoter-TSS (An06g01560)	-230	An06g01560	2.13806	gi|134075439|emb|CAK48000.1|//hypothetical protein An06g01560 [Aspergillus niger]	0	0.266667							30(CCAAT,+,0.00)
8944	AM270983	2368809	2368853	+	promoter-TSS (An04g09720)	-969	An04g09720	137.28	gi|145259307|ref|XP_001402328.1|//pathogenesis associated protein Pep2 [Aspergillus niger CBS 513.88]	0.022727	0.4						21(TTATCA,-,0.00)	30(CCAAT,+,0.00)
6579	AM270982	979199	979245	+	promoter-TSS (An03g04540)	-411	An03g04530	598.765	gi|145235371|ref|XP_001390334.1|//HAD superfamily hydrolase [Aspergillus niger CBS 513.88]	0.021739	0.468085							30(CCAAT,+,0.00)
4756	AM270981	2207464	2207508	+	promoter-TSS (An02g08890)	-403	An02g08890	92.1324	gi|145233303|ref|XP_001400024.1|//hypothetical protein ANI_1_2842024 [Aspergillus niger CBS 513.88]	0.068182	0.555556							30(CCAAT,+,0.00)
3782	AM270981	1053849	1053889	+	promoter-TSS (An02g04355)	-271	An02g04355	90.8382	gi|134056486|emb|CAK37575.1|//unnamed protein product [Aspergillus niger]	0.125	0.682927							30(CCAAT,+,0.00)	35(GCGGAG,+,0.00)		25(CGGCCCCAATGCGG,+,0.00)
1299	AM270980	1651081	1651121	+	promoter-TSS (An01g06970)	-715	An01g06970	5696.92	gi|145229623|ref|XP_001389120.1|//reductase-like protein [Aspergillus niger CBS 513.88]	0.15	0.609756							30(CCAAT,+,0.00)
3158	AM270981	279025	279069	+	Intergenic	-1169	An02g01290	2462.47	gi|145231585|ref|XP_001399269.1|//protein kinase [Aspergillus niger CBS 513.88]	0.045455	0.555556							30(CCAAT,+,0.00)
15305	AM270990	485862	485904	+	Intergenic	-1702	An11g01990	4531.31	gi|145243340|ref|XP_001394203.1|//hypothetical protein ANI_1_274094 [Aspergillus niger CBS 513.88]	0.02381	0.418605							30(CCAAT,+,0.00)
8888	AM270983	2252214	2252250	+	promoter-TSS (An04g09240)	-549	An04g09240	20.4959	gi|134074901|emb|CAK39010.1|//hypothetical protein An04g09240 [Aspergillus niger]	0.083333	0.567568							30(ATTGG,-,0.00)
18732	AM270992	305678	305714	+	promoter-TSS (An13g01240)	-335	An13g01240	2219.25	gi|134081012|emb|CAK41524.1|//unnamed protein product [Aspergillus niger]	0	0.405405							30(ATTGG,-,0.00)
13176	AM270987	2192951	2192991	+	promoter-TSS (An08g09240)	-351	An08g09240	41.2423	gi|134077559|emb|CAK96703.1|//unnamed protein product [Aspergillus niger]	0.025	0.463415							30(ATTGG,-,0.00)
21106	AM270994	1038533	1038577	+	promoter-TSS (An15g04400)	-148	An15g04410	26.7716	gi|134082502|emb|CAK97308.1|//unnamed protein product [Aspergillus niger]	0	0.4							30(ATTGG,-,0.00)
17688	AM270991	1426084	1426131	+	promoter-TSS (An12g05780)	-143	An12g05770	0.66183	gi|134080363|emb|CAK46285.1|//hypothetical protein An12g05770 [Aspergillus niger]	0	0.395833							30(ATTGG,-,0.00)
21101	AM270994	1020120	1020160	+	promoter-TSS (An15g04300)	-176	An15g04300	1.61928	gi|145250903|ref|XP_001396965.1|//hypothetical protein ANI_1_1454134 [Aspergillus niger CBS 513.88]	0.075	0.463415							30(ATTGG,-,0.00)
1273	AM270980	1617462	1617504	+	promoter-TSS (An01g06900)	-310	An01g06910	605.179	gi|134055222|emb|CAK43809.1|//unnamed protein product [Aspergillus niger]	0	0.418605							30(ATTGG,-,0.00)
6424	AM270982	788729	788771	+	promoter-TSS (An03g03700)	-450	An03g03700	2793.39	gi|145235205|ref|XP_001390251.1|//protein qutG [Aspergillus niger CBS 513.88]	0.047619	0.395349							30(ATTGG,-,0.00)
10709	AM270986	1010262	1010302	+	promoter-TSS (An07g04710)	-63	An07g04710	62.1913	gi|134076030|emb|CAK39390.1|//unnamed protein product [Aspergillus niger]	0.05	0.439024							30(ATTGG,-,0.00)
9441	AM270984	501065	501105	+	promoter-TSS (An05g02210)	-157	An05g02210	181.779	gi|145236282|ref|XP_001390789.1|//proline racemase [Aspergillus niger CBS 513.88]	0.075	0.536585							30(ATTGG,-,0.00)
23561	AM270996	424922	424981	+	Intergenic	-1821	An17g01805	539.328	gi|134083981|emb|CAK49136.1|//unnamed protein product [Aspergillus niger]	0.084746	0.55							30(ATTGG,-,0.00)
10647	AM270986	953516	953556	+	promoter-TSS (An07g04500)	-915	An07g04500	1375.33	gi|145237770|ref|XP_001391532.1|//hypothetical protein ANI_1_1724064 [Aspergillus niger CBS 513.88]	0.05	0.585366							3(CCAAT,+,0.00),20(ATTGG,-,0.00)
15423	AM270990	611303	611349	+	promoter-TSS (An11g02430)	-132	An11g02430	3446.65	gi|145243432|ref|XP_001394244.1|//cytochrome c oxidase assembly protein COX15 [Aspergillus niger CBS 513.88]	0.065217	0.531915							3(CCAAT,+,0.00),17(CCAAT,+,0.00)
7473	AM270983	377137	377181	+	promoter-TSS (An04g01490)	-165	An04g01490	7.01856	gi|134058424|emb|CAK47911.1|//hypothetical protein An04g01490 [Aspergillus niger]	0.022727	0.355556						14(CGATAA,+,0.00)	3(CCAAT,+,0.00)
13679	AM270988	84291	84334	+	promoter-TSS (An09g00460)	-161	An09g00460	0.283161	gi|134077908|emb|CAL00306.1|//hypothetical protein An09g00460 [Aspergillus niger]	0.023256	0.386364							3(CCAAT,+,0.00)		32(CCTGGC,-,0.00)
19879	AM270993	1019030	1019068	+	promoter-TSS (An14g04170)	-217	An14g04170	7191	gi|134081719|emb|CAK46653.1|//cytochrome c oxidase subunit V cox5-Aspergillus niger [truncated ORF], partial [Aspergillus niger]	0.078947	0.589744							3(CCAAT,+,0.00)			13(CGGCGGTAAAACGG,+,0.00)
4314	AM270981	1791941	1791973	+	promoter-TSS (An02g07490)	-366	An02g07490	847.884	gi|134056806|emb|CAK37713.1|//unnamed protein product, partial [Aspergillus niger]	0.09375	0.515152							3(CCAAT,+,0.00)
11502	AM270986	2110639	2110669	+	promoter-TSS (An07g09410)	-389	An07g09410	858.837	gi|134076512|emb|CAK39707.1|//unnamed protein product, partial [Aspergillus niger]	0.1	0.580645							3(CCAAT,+,0.00)	15(GCGGGG,+,0.00)
22216	AM270995	737043	737087	+	Intergenic	2596	An16g03330	10157.7	gi|145252266|ref|XP_001397646.1|//GPI anchored cell wall protein [Aspergillus niger CBS 513.88]	0.022727	0.466667							3(CCAAT,+,0.00)
23516	AM270996	361294	361338	+	promoter-TSS (An17g01495)	-389	An17g01510	0.697721	gi|134083952|emb|CAK43047.1|//hypothetical protein An17g01510 [Aspergillus niger]	0.090909	0.511111							3(CCAAT,+,0.00)
16367	AM270990	2207012	2207056	+	promoter-TSS (An11g09300)	-416	An11g09300	287.179	gi|134079586|emb|CAK40803.1|//hypothetical protein [truncated ORF], partial [Aspergillus niger]	0.068182	0.466667							3(CCAAT,+,0.00)
4709	AM270981	2141661	2141703	+	promoter-TSS (An02g08680)	-998	An02g08680	3826.15	gi|145233257|ref|XP_001400001.1|//hypothetical protein ANI_1_1244024 [Aspergillus niger CBS 513.88]	0.095238	0.581395							3(CCAAT,+,0.00)
13906	AM270988	499178	499209	+	promoter-TSS (An09g02270)	-378	An09g02280	141.279	gi|134078082|emb|CAK40165.1|//unnamed protein product [Aspergillus niger]	0.032258	0.40625							3(CCAAT,+,0.00)
11936	AM270987	376311	376355	+	promoter-TSS (An08g01700)	-297	An08g01700	228.652	gi|145239285|ref|XP_001392289.1|//hypothetical protein ANI_1_254074 [Aspergillus niger CBS 513.88]	0.022727	0.444444							3(CCAAT,+,0.00)
24406	AM270997	918957	918999	+	promoter-TSS (An18g04000)	-145	An18g04000	2383.52	gi|145255088|ref|XP_001398858.1|//hypothetical protein ANI_1_516164 [Aspergillus niger CBS 513.88]	0	0.418605							3(CCAAT,+,0.00)
16938	AM270991	204676	204720	+	Intergenic	-1277	An12g00800	7850.3	gi|145245824|ref|XP_001395169.1|//transmembrane protein [Aspergillus niger CBS 513.88]	0.022727	0.355556							3(CCAAT,+,0.00)
23094	AM270995	1907565	1907626	+	promoter-TSS (An16g08450)	-387	An16g08450	914.634	gi|145253260|ref|XP_001398143.1|//fungal specific transcription factor domain protein [Aspergillus niger CBS 513.88]	0.032787	0.403226							3(CCAAT,+,0.00)
21633	AM270994	1750690	1750728	+	promoter-TSS (An15g07460)	233	An15e07450	#N/A	#N/A	0	0.179487							3(CCAAT,+,0.00)
21430	AM270994	1472188	1472232	+	promoter-TSS (An15g06290)	-388	An15g06290	1268.35	gi|145251287|ref|XP_001397157.1|//Fe-S cluster assembly factor NBP35 [Aspergillus niger CBS 513.88]	0.022727	0.422222							3(CCAAT,+,0.00)
19802	AM270993	908276	908316	+	promoter-TSS (An14g03630)	-284	An14g03630	601.058	gi|145249298|ref|XP_001400988.1|//ATP-dependent RNA helicase mss116 [Aspergillus niger CBS 513.88]	0.025	0.390244							3(CCAAT,+,0.00)
18333	AM270991	2379980	2380014	+	promoter-TSS (An12g10230)	-202	An12g10230	11.5749	gi|145247640|ref|XP_001396069.1|//hypothetical protein ANI_1_2318104 [Aspergillus niger CBS 513.88]	0.088235	0.514286							3(CCAAT,+,0.00)
18177	AM270991	2178652	2178696	+	promoter-TSS (An12g09210)	-423	An12g09210	10.3002	gi|134080710|emb|CAK41351.1|//hypothetical protein An12g09210 [Aspergillus niger]	0.022727	0.288889							3(CCAAT,+,0.00)
16394	AM270990	2235881	2235925	+	promoter-TSS (An11g09420)	-121	An11g09420	108.215	gi|134079598|emb|CAK40815.1|//unnamed protein product [Aspergillus niger]	0.045455	0.511111							3(CCAAT,+,0.00)
14993	AM270989	253110	253152	+	promoter-TSS (An10e00990)	-47	An10e00990	#N/A	#N/A	0.047619	0.465116							3(CCAAT,+,0.00)
5567	AM270981	3307523	3307553	+	promoter-TSS (An02g13690)	-112	An02g13700	498.578	gi|134057446|emb|CAK37954.1|//unnamed protein product [Aspergillus niger]	0.066667	0.580645							3(CCAAT,+,0.00)
3727	AM270981	989228	989272	+	promoter-TSS (An02g04130)	-508	An02g04130	2288.67	gi|145232192|ref|XP_001399549.1|//F-box and WD repeat-containing protein [Aspergillus niger CBS 513.88]	0.068182	0.555556							3(CCAAT,+,0.00)
2603	AM270980	3162140	3162184	+	promoter-TSS (An01g13270)	-321	An01g13270	1263.22	gi|134055852|emb|CAK96197.1|//unnamed protein product [Aspergillus niger]	0.068182	0.555556							3(CCAAT,+,0.00)
1880	AM270980	2265070	2265114	+	Intergenic	-1277	An01g09460	3766.44	gi|134055481|emb|CAK43996.1|//unnamed protein product [Aspergillus niger]	0.068182	0.555556							3(CCAAT,+,0.00)
3499	AM270981	728181	728226	+	Intergenic	-2553	An02g03150	0.696654	gi|134056361|emb|CAK47595.1|//hypothetical protein An02g03150 [Aspergillus niger]	0.022222	0.391304							3(CCAAT,+,0.00)
19474	AM270993	463082	463128	+	promoter-TSS (An14g01820)	-439	An14g01820	25980.7	gi|145248938|ref|XP_001400808.1|//cell wall protein PhiA [Aspergillus niger CBS 513.88]	0.086957	0.468085							3(ATTGG,-,0.00)
23779	AM270997	6474	6518	+	promoter-TSS (An18g00040)	-281	An18g00040	2.38928	gi|145253960|ref|XP_001398475.1|//hexose carrier protein [Aspergillus niger CBS 513.88]	0.068182	0.511111							3(ATTGG,-,0.00)
24919	AM270998	36391	36435	+	promoter-TSS (An19g00120)	-614	An19g00120	163.155	gi|134084747|emb|CAK47335.1|//unnamed protein product [Aspergillus niger]	0.045455	0.488889							29(CCAAT,+,0.00)
17666	AM270991	1380856	1380900	+	promoter-TSS (An12g05600)	-741	An12g05600	0.193166	gi|134080347|emb|CAK46269.1|//unnamed protein product [Aspergillus niger]	0.045455	0.444444							29(CCAAT,+,0.00)
18658	AM270992	230826	230866	+	promoter-TSS (An13g00980)	-364	An13g00980	3212.1	gi|134080984|emb|CAK41498.1|//unnamed protein product [Aspergillus niger]	0.05	0.463415							29(CCAAT,+,0.00)
10097	AM270986	23426	23471	+	promoter-TSS (An07g00130)	-289	An07g00130	1130.26	gi|145236918|ref|XP_001391106.1|//GNAT family acetyltransferase [Aspergillus niger CBS 513.88]	0.022222	0.434783							29(CCAAT,+,0.00)
2588	AM270980	3127617	3127661	+	promoter-TSS (An01g13150)	-273	An01g13150	381.769	gi|142982528|sp|A2QAX7.1|DRS1_ASPNC//RecName: Full=ATP-dependent RNA helicase drs1	0.045455	0.488889						14(CGATAA,+,0.00)	29(CCAAT,+,0.00)
15449	AM270990	658298	658342	+	promoter-TSS (An11g02620)	-634	An11g02620	3229.77	gi|134078938|emb|CAK40604.1|//unnamed protein product [Aspergillus niger]	0	0.466667							29(CCAAT,+,0.00)	35(GTGGGG,+,0.00)
24362	AM270997	878175	878219	+	promoter-TSS (An18g03850)	-233	An18g03850	30.2784	gi|134084430|emb|CAK97422.1|//hypothetical protein An18g03850 [Aspergillus niger]	0.045455	0.555556							29(CCAAT,+,0.00)
19625	AM270993	674638	674683	+	promoter-TSS (An14g02740)	-391	An14g02730	3.1977	gi|134081575|emb|CAK46521.1|//unnamed protein product [Aspergillus niger]	0.066667	0.478261							29(CCAAT,+,0.00)
16187	AM270990	1842330	1842376	+	promoter-TSS (An11g07700)	-468	An11g07700	589.658	gi|134079432|emb|CAK45964.1|//unnamed protein product [Aspergillus niger]	0.043478	0.425532							29(CCAAT,+,0.00)
12098	AM270987	603581	603619	+	promoter-TSS (An08g02580)	-982	An08g02580	1340.54	gi|145239455|ref|XP_001392374.1|//hypothetical protein ANI_1_382074 [Aspergillus niger CBS 513.88]	0.078947	0.666667							29(CCAAT,+,0.00)
8396	AM270983	1690727	1690767	+	promoter-TSS (An04g06900)	-914	An04g06900	1303.18	gi|134074657|emb|CAK44690.1|//unnamed protein product [Aspergillus niger]	0.025	0.414634							29(CCAAT,+,0.00)
4073	AM270981	1562114	1562158	+	promoter-TSS (An02g06610)	-79	An02g06610	604.14	gi|134056717|emb|CAL00659.1|//unnamed protein product [Aspergillus niger]	0.045455	0.311111							29(CCAAT,+,0.00)
12459	AM270987	1055598	1055642	+	Intergenic	-1743	An08g04350	1055.59	gi|145239813|ref|XP_001392553.1|//chitin synthase export chaperone [Aspergillus niger CBS 513.88]	0	0.311111							29(CCAAT,+,0.00)
21679	AM270994	1824699	1824743	+	promoter-TSS (An15g07750)	-71	An15g07740	181.016	gi|134082830|emb|CAK42661.1|//unnamed protein product [Aspergillus niger]	0.022727	0.488889							29(ATTGG,-,0.00)
8631	AM270983	1902309	1902358	+	promoter-TSS (An04g07690)	-163	An04g07690	0.280245	gi|134074740|emb|CAK44750.1|//unnamed protein product [Aspergillus niger]	0.020408	0.52							29(ATTGG,-,0.00)	10(CTCCGC,-,0.00)
21278	AM270994	1282204	1282249	+	promoter-TSS (An15g05490)	-370	An15g05490	76.8648	gi|134082607|emb|CAK97334.1|//unnamed protein product [Aspergillus niger]	0	0.217391							29(ATTGG,-,0.00)
20476	AM270994	122051	122091	+	Intergenic	-1784	An15g00440	5585.9	gi|145250139|ref|XP_001396583.1|//serine-rich protein [Aspergillus niger CBS 513.88]	0	0.487805							29(ATTGG,-,0.00)
11430	AM270986	2017437	2017477	+	Intergenic	-1168	An07g09005	897.688	gi|145238654|ref|XP_001391974.1|//hypothetical protein ANI_1_1128064 [Aspergillus niger CBS 513.88]	0.05	0.365854							29(ATTGG,-,0.00)
22333	AM270995	856735	856774	+	promoter-TSS (An16g03830)	-633	An16g03830	307.082	gi|134083243|emb|CAK46814.1|//unnamed protein product [Aspergillus niger]	0.102564	0.625							29(ATTGG,-,0.00)
24847	AM270997	1493455	1493500	+	promoter-TSS (An18g06600)	-156	An18g06590	2162.53	gi|145255828|ref|XP_001399112.1|//actin-related protein 2/3 complex subunit 1 [Aspergillus niger CBS 513.88]	0.111111	0.586957							29(ATTGG,-,0.00)
20759	AM270994	416587	416643	+	promoter-TSS (An15g01520)	-87	An15g01520	4065.29	gi|134082211|emb|CAL00966.1|//unnamed protein product [Aspergillus niger]	0	0.368421						0(AGATAG,+,0.00),9(AGATAA,+,0.00)	29(ATTGG,-,0.00)
19818	AM270993	923441	923477	+	promoter-TSS (An14g03710)	-552	An14g03710	1420.23	gi|134081675|emb|CAK46609.1|//unnamed protein product [Aspergillus niger]	0.111111	0.621622							29(ATTGG,-,0.00)	0(CTCCGG,-,0.00),15(CTCCGC,-,0.00)
17837	AM270991	1723161	1723211	+	promoter-TSS (An12g07190)	-244	An12g07190	6.22354	gi|134080499|emb|CAK46347.1|//unnamed protein product [Aspergillus niger]	0.02	0.470588							29(ATTGG,-,0.00)
9144	AM270984	99793	99837	+	promoter-TSS (An05g00430)	-128	An05g00430	258.26	gi|134075065|emb|CAK39077.1|//unnamed protein product [Aspergillus niger]	0.068182	0.377778						16(CGATAG,+,0.00)	29(ATTGG,-,0.00)
6640	AM270982	1057964	1058004	+	Intergenic	-2004	An03g04830	2.72749	gi|134058046|emb|CAK38275.1|//hypothetical protein An03g04830 [Aspergillus niger]	0.025	0.463415							29(ATTGG,-,0.00)
11328	AM270986	1932476	1932520	+	Intergenic	-2067	An07g08770	2.81234	gi|145238608|ref|XP_001391951.1|//allantoate permease [Aspergillus niger CBS 513.88]	0.068182	0.511111							29(ATTGG,-,0.00)	8(CTCCAC,-,0.00)
24583	AM270997	1052416	1052470	+	promoter-TSS (An18g04460)	-594	An18g04470	858.3	gi|134084497|emb|CAK43251.1|//unnamed protein product [Aspergillus niger]	0	0.4						46(CTATCA,-,0.00)	29(ATTGG,-,0.00)
19711	AM270993	778598	778642	+	promoter-TSS (An14g03090)	-229	An14g03090	108.065	gi|145249190|ref|XP_001400934.1|//MFS transporter [Aspergillus niger CBS 513.88]	0.022727	0.422222							29(ATTGG,-,0.00)
14870	AM270989	119922	119962	+	promoter-TSS (An10g00480)	-54	An10g00480	602.35	gi|134078613|emb|CAK40487.1|//unnamed protein product [Aspergillus niger]	0	0.585366							29(ATTGG,-,0.00)
14579	AM270988	1461081	1461126	+	promoter-TSS (An09g06410)	-402	An09g06410	23045.4	gi|134078511|emb|CAK40433.1|//unnamed protein product [Aspergillus niger]	0.022222	0.456522							29(ATTGG,-,0.00)
14538	AM270988	1416204	1416248	+	promoter-TSS (An09g06220)	-546	An09g06220	148.661	gi|145242722|ref|XP_001393934.1|//immune-responsive protein [Aspergillus niger CBS 513.88]	0	0.2							29(ATTGG,-,0.00)
6628	AM270982	1025228	1025272	+	promoter-TSS (An03g04720)	-241	An03g04720	1870.88	gi|134058035|emb|CAK38264.1|//unnamed protein product [Aspergillus niger]	0.045455	0.444444							29(ATTGG,-,0.00)
11024	AM270986	1531052	1531111	+	promoter-TSS (An07g07150)	-886	An07g07150	2457.06	gi|145238284|ref|XP_001391789.1|//RNA-binding protein rnc1 [Aspergillus niger CBS 513.88]	0.033898	0.466667							28(CCAAT,+,0.00),31(ATTGG,-,0.00)
17624	AM270991	1316554	1316598	+	promoter-TSS (An12g05320)	-283	An12g05320	38.0652	gi|145246706|ref|XP_001395602.1|//hypothetical protein ANI_1_1846104 [Aspergillus niger CBS 513.88]	0.022727	0.4							28(CCAAT,+,0.00)
16577	AM270990	2474983	2475025	+	promoter-TSS (An11g10320)	-486	An11g10320	3609.55	gi|134079689|emb|CAK97115.1|//unnamed protein product [Aspergillus niger]	0.047619	0.534884							28(CCAAT,+,0.00)
23766	AM270996	590660	590704	+	promoter-TSS (An17g02390)	-239	An17g02390	29036.1	gi|269969562|sp|A2R9S1.1|RS3A_ASPNC//RecName: Full=40S ribosomal protein S1	0	0.222222							28(CCAAT,+,0.00)
19934	AM270993	1110633	1110693	+	promoter-TSS (An14g04670)	-143	An14g04670	673.887	gi|134081773|emb|CAK42029.1|//unnamed protein product [Aspergillus niger]	0.1	0.52459						19(CGATAA,+,0.00)	28(CCAAT,+,0.00)
2092	AM270980	2580966	2581008	+	promoter-TSS (An01g10930)	-505	An01g10930	2132.75	gi|134055627|emb|CAK37273.1|//unnamed protein product [Aspergillus niger]	0	0.418605							28(CCAAT,+,0.00)
4567	AM270981	1992586	1992625	+	promoter-TSS (An02g08230)	-536	An02g08230	458.774	gi|145233165|ref|XP_001399955.1|//MFS sugar transporter [Aspergillus niger CBS 513.88]	0.076923	0.475						21(TGATAA,+,0.00)	28(CCAAT,+,0.00)
18766	AM270992	342379	342423	+	promoter-TSS (An13g01340)	-707	An13g01340	14.3911	gi|145248049|ref|XP_001396273.1|//integral membrane protein [Aspergillus niger CBS 513.88]	0.022727	0.444444							28(CCAAT,+,0.00)
24867	AM270997	1513905	1513947	+	promoter-TSS (An18g06730)	-77	An18g06730	1905.17	gi|134084723|emb|CAK43380.1|//unnamed protein product [Aspergillus niger]	0.02381	0.44186							28(CCAAT,+,0.00)	13(CTGGGG,+,0.00)
12938	AM270987	1784874	1784918	+	promoter-TSS (An08g07470)	-249	An08g07470	699.174	gi|134077381|emb|CAK39995.1|//unnamed protein product [Aspergillus niger]	0	0.266667							28(CCAAT,+,0.00)
21664	AM270994	1790941	1790985	+	promoter-TSS (An15g07560)	-802	An15g07560	2202.03	gi|145251527|ref|XP_001397277.1|//hypothetical protein ANI_1_1032134 [Aspergillus niger CBS 513.88]	0	0.444444							28(CCAAT,+,0.00)
21518	AM270994	1583706	1583738	+	promoter-TSS (An15g06710)	-790	An15g06710	452.727	gi|145251371|ref|XP_001397199.1|//hypothetical protein ANI_1_910134 [Aspergillus niger CBS 513.88]	0	0.363636							28(CCAAT,+,0.00)
21022	AM270994	838498	838536	+	promoter-TSS (An15g03450)	-62	An15g03450	19.7594	gi|134082405|emb|CAK42420.1|//unnamed protein product [Aspergillus niger]	0.026316	0.435897							28(CCAAT,+,0.00)
19521	AM270993	548295	548327	+	promoter-TSS (An14g02160)	-319	An14g02160	19.3887	gi|134081517|emb|CAK41953.1|//unnamed protein product [Aspergillus niger]	0.0625	0.484848						12(CTATCG,-,0.00)	28(CCAAT,+,0.00)	1(CTCCGC,-,0.00)
18712	AM270992	289074	289118	+	promoter-TSS (An13g01190)	-610	An13g01190	927.509	gi|134081006|emb|CAK41519.1|//unnamed protein product [Aspergillus niger]	0	0.355556							28(CCAAT,+,0.00)
18060	AM270991	1989631	1989677	+	promoter-TSS (An12g08380)	-348	An12g08380	1361.83	gi|145247280|ref|XP_001395889.1|//actin-related protein 2/3 complex subunit ARC19 [Aspergillus niger CBS 513.88]	0	0.234043						41(CTATCT,-,0.00)	28(CCAAT,+,0.00)
16225	AM270990	1928475	1928519	+	promoter-TSS (An11g08090)	-60	An11g08090	0.295912	gi|134079470|emb|CAK46002.1|//unnamed protein product [Aspergillus niger]	0.022727	0.4							28(CCAAT,+,0.00)
14789	AM270989	42721	42765	+	promoter-TSS (An10e00200)	-116	An10e00200	#N/A	#N/A	0.022727	0.244444							28(CCAAT,+,0.00)
14739	AM270988	1591570	1591620	+	promoter-TSS (An09g06880)	-309	An09g06880	1.38697	gi|134078560|emb|CAK40481.1|//hypothetical protein An09g06880 [Aspergillus niger]	0.02	0.411765							28(CCAAT,+,0.00)
14508	AM270988	1338774	1338816	+	promoter-TSS (An09g05860)	-196	An09g05860	1538.75	gi|134078450|emb|CAK40393.1|//unnamed protein product [Aspergillus niger]	0	0.395349							28(CCAAT,+,0.00)
13068	AM270987	1974415	1974459	+	promoter-TSS (An08g08280)	-930	An08g08280	16965.1	gi|145240589|ref|XP_001392941.1|//hypothetical protein ANI_1_2204074 [Aspergillus niger CBS 513.88]	0.045455	0.488889							28(CCAAT,+,0.00)
12747	AM270987	1517469	1517522	+	promoter-TSS (An08g06380)	-611	An08g06380	1400.35	gi|145240213|ref|XP_001392753.1|//bZIP transcription factor [Aspergillus niger CBS 513.88]	0.018868	0.37037							28(CCAAT,+,0.00)
10313	AM270986	459776	459820	+	promoter-TSS (An07g02300)	-363	An07g02300	2719.6	gi|134075785|emb|CAK39321.1|//unnamed protein product [Aspergillus niger]	0.022727	0.4						10(TTATCG,-,0.00)	28(CCAAT,+,0.00)	3(CTCCAC,-,0.00)
6882	AM270982	1414756	1414796	+	promoter-TSS (An03g06310)	-988	An03g06310	8.62287	gi|145235715|ref|XP_001390506.1|//pectinesterase [Aspergillus niger CBS 513.88]	0.025	0.439024						32(TTATCA,-,0.00)	28(CCAAT,+,0.00)
5980	AM270982	209003	209047	+	promoter-TSS (An03g01070)	-347	An03g01070	#N/A	#N/A	0	0.444444							28(CCAAT,+,0.00)
2810	AM270980	3370623	3370655	+	promoter-TSS (An01g14070)	508	An01g14060	7.02091	gi|134055933|emb|CAK37410.1|//hypothetical protein An01g14060 [Aspergillus niger]	0.0625	0.484848							28(CCAAT,+,0.00)
1335	AM270980	1707546	1707590	+	promoter-TSS (An01g07220)	-238	An01g07210	390.621	gi|134055254|emb|CAK43840.1|//unnamed protein product [Aspergillus niger]	0	0.377778							28(CCAAT,+,0.00)
12717	AM270987	1493284	1493322	+	Intergenic	1755	An08g06290	0.483218	gi|134077258|emb|CAK45599.1|//hypothetical protein An08g06290 [Aspergillus niger]	0.078947	0.589744							28(CCAAT,+,0.00)
15523	AM270990	718533	718580	+	Intergenic	-2415	An11g02810	0.355744	gi|134078959|emb|CAK96911.1|//hypothetical protein An11g02810 [Aspergillus niger]	0.06383	0.5625							28(CCAAT,+,0.00)
3493	AM270981	727529	727573	+	Intergenic	-3205	An02g03150	0.696654	gi|134056361|emb|CAK47595.1|//hypothetical protein An02g03150 [Aspergillus niger]	0.090909	0.577778							28(CCAAT,+,0.00)	16(CTGGAG,+,0.00)
1426	AM270980	1832427	1832471	+	Intergenic	-3923	An01g07830	96.0656	gi|134055320|emb|CAK37105.1|//unnamed protein product [Aspergillus niger]	0.045455	0.555556							28(CCAAT,+,0.00)	33(CCCCGG,-,0.00)
19143	AM270993	76607	76647	+	Intergenic	-1280	An14g00290	19.0208	gi|134081325|emb|CAK41828.1|//unnamed protein product [Aspergillus niger]	0.05	0.390244							28(CCAAT,+,0.00)
21410	AM270994	1459470	1459514	+	Intergenic	-1397	An15g06240	1238.84	gi|145251277|ref|XP_001397152.1|//glycosyltransferase family protein [Aspergillus niger CBS 513.88]	0	0.422222							28(CCAAT,+,0.00)
13584	AM270987	2798971	2799015	+	promoter-TSS (An08g11780)	-249	An08g11780	1375.4	gi|134077810|emb|CAL00797.1|//hypothetical protein An08g11780 [Aspergillus niger]	0.022727	0.511111							28(ATTGG,-,0.00)
18348	AM270991	2400373	2400422	+	promoter-TSS (An12g10320)	-559	An12g10320	552.553	gi|350636664|gb|EHA25023.1|//hypothetical protein ASPNIDRAFT_195095 [Aspergillus niger ATCC 1015]	0.081633	0.52						38(TGATAA,+,0.00)	28(ATTGG,-,0.00)
6160	AM270982	455935	455979	+	promoter-TSS (An03g02380)	-488	An03g02380	4753.06	gi|134057811|emb|CAK38206.1|//unnamed protein product [Aspergillus niger]	0.045455	0.444444							28(ATTGG,-,0.00)
22723	AM270995	1418223	1418267	+	promoter-TSS (An16g06450)	-373	An16g06450	17.5078	gi|134083502|emb|CAK46979.1|//unnamed protein product [Aspergillus niger]	0.022727	0.444444							28(ATTGG,-,0.00)		14(CCTGGC,-,0.00)
15444	AM270990	654902	654936	+	promoter-TSS (An11g02600)	-384	An11g02600	896.465	gi|145243470|ref|XP_001394261.1|//MFS phospholipid transporter (Git1) [Aspergillus niger CBS 513.88]	0.088235	0.657143							28(ATTGG,-,0.00)
20822	AM270994	535649	535694	+	promoter-TSS (An15g01980)	-546	An15g01990	1634.43	gi|134082258|emb|CAK42302.1|//unnamed protein product [Aspergillus niger]	0.044444	0.5							28(ATTGG,-,0.00)
12102	AM270987	613378	613422	+	promoter-TSS (An08g02620)	-203	An08g02620	131.481	gi|134076889|emb|CAK45298.1|//hypothetical protein An08g02620 [Aspergillus niger]	0.090909	0.577778							28(ATTGG,-,0.00)
4529	AM270981	1953267	1953311	+	Intergenic	-1223	An02g08050	127.772	gi|145233131|ref|XP_001399938.1|//phosphatidyl synthase [Aspergillus niger CBS 513.88]	0.068182	0.555556							28(ATTGG,-,0.00)
16439	AM270990	2288149	2288193	+	promoter-TSS (An11g09580)	-182	An11g09580	178.006	gi|134079614|emb|CAK40831.1|//unnamed protein product [Aspergillus niger]	0.090909	0.466667							28(ATTGG,-,0.00)
21571	AM270994	1651725	1651769	+	promoter-TSS (An15g06950)	-417	An15g06950	#N/A	#N/A	0.113636	0.488889							28(ATTGG,-,0.00)
22570	AM270995	1198257	1198295	+	promoter-TSS (An16g05320)	-191	An16g05310	48.971	gi|134083393|emb|CAK46871.1|//unnamed protein product [Aspergillus niger]	0.078947	0.589744							28(ATTGG,-,0.00)
10148	AM270986	140950	140994	+	promoter-TSS (An07g00800)	-504	An07g00800	0.955027	gi|334350985|sp|A2QM49.1|LCPS_ASPNC//RecName: Full=Bifunctional lycopene cyclase/phytoene synthase; Includes: RecName: Full=Lycopene beta-cyclase; AltName: Full=Lycopene cyclase; Includes: RecName: Full=Phytoene synthase	0.022727	0.511111							28(ATTGG,-,0.00)
17952	AM270991	1835357	1835402	+	promoter-TSS (An12g07620)	-810	An12g07620	88.4776	gi|145247124|ref|XP_001395811.1|//hypothetical protein ANI_1_2112104 [Aspergillus niger CBS 513.88]	0.088889	0.434783						33(TTATCG,-,0.00)	28(ATTGG,-,0.00)
2610	AM270980	3189931	3189975	+	promoter-TSS (An01g13350)	-248	An01g13350	5388.92	gi|145230944|ref|XP_001389736.1|//heat shock protein hsp98 [Aspergillus niger CBS 513.88]	0.068182	0.466667							28(ATTGG,-,0.00)
12177	AM270987	727942	727986	+	promoter-TSS (An08g03170)	-152	An08g03170	243.486	gi|134076945|emb|CAK45354.1|//unnamed protein product [Aspergillus niger]	0.068182	0.466667							28(ATTGG,-,0.00)
13026	AM270987	1915043	1915097	+	promoter-TSS (An08g08060)	-221	An08g08060	714.37	gi|145240549|ref|XP_001392921.1|//flavin-binding monooxygenase-like protein [Aspergillus niger CBS 513.88]	0.037037	0.545455							28(ATTGG,-,0.00)
22580	AM270995	1213569	1213613	+	promoter-TSS (An16g05390)	-154	An16g05390	741.779	gi|145252668|ref|XP_001397847.1|//enolase superfamily member 1 [Aspergillus niger CBS 513.88]	0.045455	0.444444							28(ATTGG,-,0.00)
17646	AM270991	1359281	1359325	+	promoter-TSS (An12g05470)	-285	An12g05470	1.15492	gi|134080336|emb|CAK46258.1|//unnamed protein product [Aspergillus niger]	0	0.377778							28(ATTGG,-,0.00)
23107	AM270995	1925701	1925745	+	promoter-TSS (An16g08500)	-469	An16g08500	691.574	gi|145253270|ref|XP_001398148.1|//hypothetical protein ANI_1_1136144 [Aspergillus niger CBS 513.88]	0.022727	0.488889							28(ATTGG,-,0.00)
18842	AM270992	491732	491764	+	promoter-TSS (An13g02000)	737	An13g02010	#N/A	#N/A	0.0625	0.454545							28(ATTGG,-,0.00)
18742	AM270992	322122	322160	+	promoter-TSS (An13g01280)	-173	An13g01280	422.511	gi|134081016|emb|CAK41528.1|//unnamed protein product [Aspergillus niger]	0.052632	0.564103							28(ATTGG,-,0.00)
17912	AM270991	1810121	1810165	+	promoter-TSS (An12g07530)	-58	An12g07530	200.764	gi|134080530|emb|CAK46377.1|//unnamed protein product [Aspergillus niger]	0.045455	0.488889							28(ATTGG,-,0.00)			25(CGGATTGGGGTAGG,+,0.00)
13472	AM270987	2644793	2644832	+	promoter-TSS (An08g11130)	-953	An08g11130	282.073	gi|134077744|emb|CAK45784.1|//hypothetical protein An08g11130 [Aspergillus niger]	0.076923	0.525							28(ATTGG,-,0.00)
11183	AM270986	1777160	1777204	+	promoter-TSS (An07g08170)	-199	An07g08170	2468.15	gi|134076380|emb|CAK39633.1|//unnamed protein product [Aspergillus niger]	0.022727	0.333333							28(ATTGG,-,0.00)
7954	AM270983	1067357	1067401	+	promoter-TSS (An04g04280)	-937	An04g04280	596.924	gi|145257603|ref|XP_001401794.1|//hypothetical protein ANI_1_1816184 [Aspergillus niger CBS 513.88]	0.045455	0.444444							28(ATTGG,-,0.00)
6705	AM270982	1113884	1113928	+	promoter-TSS (An03g05010)	-273	An03g05010	938.225	gi|134058066|emb|CAK38293.1|//unnamed protein product [Aspergillus niger]	0.022727	0.466667						22(AGATAG,+,0.00)	28(ATTGG,-,0.00)
6024	AM270982	286303	286347	+	promoter-TSS (An03g01490)	-154	An03g01490	152.592	gi|145234805|ref|XP_001390051.1|//hypothetical protein ANI_1_1052034 [Aspergillus niger CBS 513.88]	0.068182	0.488889							28(ATTGG,-,0.00)	5(GTGGGG,+,0.00)
5354	AM270981	2953101	2953145	+	promoter-TSS (An02g12140)	-345	An02g12140	5464.56	gi|145233939|ref|XP_001400342.1|//glucose-6-phosphate 1-dehydrogenase [Aspergillus niger CBS 513.88]	0.022727	0.311111							28(ATTGG,-,0.00)
5106	AM270981	2646220	2646254	+	promoter-TSS (An02g10690)	-378	An02g10690	366.587	gi|134057130|emb|CAK44418.1|//unnamed protein product [Aspergillus niger]	0.088235	0.571429							28(ATTGG,-,0.00)
3192	AM270981	327385	327438	+	promoter-TSS (An02g01480)	-771	An02g01480	3889.84	gi|145231624|ref|XP_001399288.1|//MFS multidrug transporter [Aspergillus niger CBS 513.88]	0	0.333333							28(ATTGG,-,0.00)
11844	AM270987	219490	219535	+	Intergenic	-1409	An08g01090	4402.6	gi|134076731|emb|CAK39790.1|//unnamed protein product [Aspergillus niger]	0.066667	0.434783							28(ATTGG,-,0.00)
7523	AM270983	432908	432953	+	Intergenic	-1554	An04g01670	395.893	gi|134058444|emb|CAK47931.1|//unnamed protein product [Aspergillus niger]	0	0.26087							28(ATTGG,-,0.00)
21999	AM270995	446549	446593	+	Intergenic	-1128	An16g02030	27.1454	gi|134083059|emb|CAL00427.1|//hypothetical protein An16g02030 [Aspergillus niger]	0	0.355556							28(ATTGG,-,0.00)
18186	AM270991	2189004	2189053	+	promoter-TSS (An12g09270)	-558	An12g09270	306.245	gi|145247460|ref|XP_001395979.1|//MFS lactose permease [Aspergillus niger CBS 513.88]	0.061224	0.5							27(CCAAT,+,0.00)
9922	AM270985	447767	447818	+	promoter-TSS (An06g01760)	-316	An06g01760	1496.33	gi|145236699|ref|XP_001390997.1|//anthranilate synthase component 1 [Aspergillus niger CBS 513.88]	0.039216	0.5							27(CCAAT,+,0.00)
5715	AM270981	3473159	3473200	+	promoter-TSS (An02g14340)	-204	An02g14340	1791.19	gi|145234388|ref|XP_001400565.1|//small nucleolar ribonucleoprotein SNU13 [Aspergillus niger CBS 513.88]	0	0.428571							27(CCAAT,+,0.00)
804	AM270980	990696	990734	+	promoter-TSS (An01g04220)	-490	An01g04220	1.32579	gi|134054949|emb|CAK36958.1|//hypothetical protein An01g04220 [Aspergillus niger]	0.131579	0.692308							27(CCAAT,+,0.00)			10(CGGCGGGCAGGCGG,+,0.00)
5712	AM270981	3472702	3472742	+	promoter-TSS (An02g14340)	-661	An02g14340	1791.19	gi|145234388|ref|XP_001400565.1|//small nucleolar ribonucleoprotein SNU13 [Aspergillus niger CBS 513.88]	0.1	0.560976							27(CCAAT,+,0.00)
20288	AM270993	1622418	1622460	+	promoter-TSS (An14g06880)	-516	An14g06880	2059.7	gi|134081996|emb|CAK46681.1|//unnamed protein product [Aspergillus niger]	0	0.395349							27(CCAAT,+,0.00)
15148	AM270990	242876	242920	+	promoter-TSS (An11g00870)	-62	An11g00880	0.697721	gi|134078766|emb|CAK96879.1|//unnamed protein product [Aspergillus niger]	0.022727	0.488889							27(CCAAT,+,0.00)
21160	AM270994	1111547	1111585	+	promoter-TSS (An15g04740)	-339	An15e04730	#N/A	#N/A	0.052632	0.410256							27(CCAAT,+,0.00)
18781	AM270992	368361	368397	+	promoter-TSS (An13g01430)	-199	An13g01430	25.5739	gi|134081031|emb|CAK41543.1|//hypothetical protein An13g01430 [Aspergillus niger]	0.138889	0.675676							27(CCAAT,+,0.00)
18328	AM270991	2375118	2375156	+	promoter-TSS (An12g10210)	-461	An12g10200	75325.4	gi|134080806|emb|CAL00920.1|//unnamed protein product [Aspergillus niger]	0.078947	0.589744							27(CCAAT,+,0.00)
15659	AM270990	932365	932407	+	promoter-TSS (An11g03780)	-279	An11g03780	101.373	gi|134079057|emb|CAK48366.1|//unnamed protein product [Aspergillus niger]	0.071429	0.55814						35(CGATAG,+,0.00)	27(CCAAT,+,0.00)	11(CCCCAC,-,0.00)
13260	AM270987	2363478	2363516	+	promoter-TSS (An08g09970)	-653	An08g09970	83.1514	gi|134077631|emb|CAK45702.1|//unnamed protein product [Aspergillus niger]	0.078947	0.487179							27(CCAAT,+,0.00)
9538	AM270985	37223	37255	+	promoter-TSS (An06g00160)	-733	An06g00160	838.208	gi|145236393|ref|XP_001390844.1|//hypothetical protein ANI_1_4054 [Aspergillus niger CBS 513.88]	0.03125	0.424242							27(CCAAT,+,0.00)
9278	AM270984	266371	266409	+	promoter-TSS (An05g01030)	-193	An05g01040	163.553	gi|134075131|emb|CAK39141.1|//unnamed protein product [Aspergillus niger]	0.052632	0.435897							27(CCAAT,+,0.00)
8557	AM270983	1813800	1813859	+	promoter-TSS (An04g07330)	-225	An04g07330	1930.31	gi|145258557|ref|XP_001402094.1|//putative mitochondrial 54S ribosomal protein MNP1 [Aspergillus niger CBS 513.88]	0.016949	0.35						21(TTATCT,-,0.00)	27(CCAAT,+,0.00)
8370	AM270983	1642759	1642791	+	promoter-TSS (An04g06650)	-153	An04g06650	711.747	gi|145258398|ref|XP_001402029.1|//phosphatase-like protein (PTPLA) [Aspergillus niger CBS 513.88]	0.09375	0.575758							27(CCAAT,+,0.00)
7149	AM270983	57123	57167	+	promoter-TSS (An04g00300)	-49	An04g00310	#N/A	#N/A	0.045455	0.533333							27(CCAAT,+,0.00)
5749	AM270981	3521681	3521725	+	promoter-TSS (An02g14550)	-120	An02g14560	3299.11	gi|145234428|ref|XP_001400585.1|//oligosaccharyl transferase subunit (alpha) [Aspergillus niger CBS 513.88]	0.090909	0.577778						21(CTATCG,-,0.00)	27(CCAAT,+,0.00)
1925	AM270980	2304282	2304326	+	promoter-TSS (An01g09620)	-576	An01g09630	709.505	gi|145230149|ref|XP_001389383.1|//K+ channel tetramerisation domain containing protein [Aspergillus niger CBS 513.88]	0.022727	0.466667							27(CCAAT,+,0.00)
708	AM270980	830767	830809	+	promoter-TSS (An01g03460)	-258	An01g03460	17153.4	gi|145228935|ref|XP_001388776.1|//60S ribosomal protein L15 [Aspergillus niger CBS 513.88]	0.02381	0.488372							27(ATTGG,-,0.00)	37(GTGGGG,+,0.00)
3006	AM270980	3608999	3609043	+	promoter-TSS (An01g15140)	-233	An01g15140	18.1298	gi|145231274|ref|XP_001389901.1|//agmatinase 2 [Aspergillus niger CBS 513.88]	0.090909	0.644444							27(ATTGG,-,0.00)	5(CCCCGG,-,0.00),7(CCGGGG,+,0.00)
962	AM270980	1158164	1158208	+	promoter-TSS (An01g04850)	-55	An01g04840	0.193166	gi|134055011|emb|CAK37018.1|//hypothetical protein An01g04840 [Aspergillus niger]	0.045455	0.4						7(AGATAA,+,0.00)	27(ATTGG,-,0.00)
7634	AM270983	564298	564340	+	promoter-TSS (An04g02110)	-694	An04g02110	48.3115	gi|145256979|ref|XP_001401579.1|//hypothetical protein ANI_1_444184 [Aspergillus niger CBS 513.88]	0.02381	0.418605							27(ATTGG,-,0.00)
11504	AM270986	2114631	2114673	+	promoter-TSS (An07g09420)	-281	An07g09420	3.28399	gi|134076513|emb|CAK39708.1|//unnamed protein product [Aspergillus niger]	0	0.534884							27(ATTGG,-,0.00)
1001	AM270980	1202383	1202417	+	promoter-TSS (An01g05060)	-119	An01g05050	2153.63	gi|145229245|ref|XP_001388931.1|//pyridoxine kinase [Aspergillus niger CBS 513.88]	0.058824	0.657143							27(ATTGG,-,0.00)
7503	AM270983	408826	408864	+	promoter-TSS (An04g01590)	-282	An04g01600	3351.41	gi|145256822|ref|XP_001401527.1|//hypothetical protein ANI_1_344184 [Aspergillus niger CBS 513.88]	0.078947	0.564103							27(ATTGG,-,0.00)
22477	AM270995	1033857	1033901	+	promoter-TSS (An16g04510)	-118	An16g04510	407.868	gi|134083313|emb|CAK46868.1|//unnamed protein product [Aspergillus niger]	0.045455	0.333333							27(ATTGG,-,0.00)
23826	AM270997	70535	70579	+	promoter-TSS (An18g00380)	-687	An18g00380	140.195	gi|134084085|emb|CAK43114.1|//unnamed protein product [Aspergillus niger]	0.022727	0.377778							27(ATTGG,-,0.00)
22375	AM270995	908644	908682	+	promoter-TSS (An16g04020)	-277	An16g04020	1009.43	gi|145252400|ref|XP_001397713.1|//peroxisomal membrane anchor protein (Pex14) [Aspergillus niger CBS 513.88]	0.105263	0.615385							27(ATTGG,-,0.00)
21509	AM270994	1579489	1579527	+	promoter-TSS (An15g06700)	-531	An15g06700	376.292	gi|134082730|emb|CAK42622.1|//unnamed protein product [Aspergillus niger]	0.105263	0.538462							27(ATTGG,-,0.00)
16165	AM270990	1793861	1793893	+	promoter-TSS (An11g07500)	-652	An11g07500	3.84904	gi|134079413|emb|CAK40794.1|//hypothetical protein An11g07500 [Aspergillus niger]	0	0.393939							27(ATTGG,-,0.00)
15038	AM270990	45399	45446	+	promoter-TSS (An11g00130)	-224	An11g00120	20.0296	gi|145242930|ref|XP_001394016.1|//sugar transporter [Aspergillus niger CBS 513.88]	0.06383	0.5625							27(ATTGG,-,0.00)
14802	AM270989	61179	61223	+	promoter-TSS (An10g00290)	-694	An10g00290	110.37	gi|145256095|ref|XP_001402422.1|//hypothetical protein ANI_1_158174 [Aspergillus niger CBS 513.88]	0.022727	0.333333							27(ATTGG,-,0.00)
12539	AM270987	1159004	1159048	+	promoter-TSS (An08g04810)	-353	An08g04800	2.22706	gi|134077112|emb|CAK45453.1|//unnamed protein product [Aspergillus niger]	0.045455	0.511111							27(ATTGG,-,0.00)			9(CGGCTGCAAACAGG,+,0.00)
12140	AM270987	660965	661009	+	promoter-TSS (An08g02830)	-278	An08g02830	632.768	gi|145239507|ref|XP_001392400.1|//prefoldin subunit 5 [Aspergillus niger CBS 513.88]	0	0.4							27(ATTGG,-,0.00)
11961	AM270987	413730	413775	+	promoter-TSS (An08g01860)	-718	An08g01860	3971.89	gi|145239317|ref|XP_001392305.1|//C2H2 transcription factor [Aspergillus niger CBS 513.88]	0	0.347826							27(ATTGG,-,0.00)
11554	AM270986	2192438	2192482	+	promoter-TSS (An07g09750)	-612	An07g09750	943.133	gi|145238804|ref|XP_001392049.1|//RNase H domain protein [Aspergillus niger CBS 513.88]	0.068182	0.488889							27(ATTGG,-,0.00)
11182	AM270986	1774649	1774693	+	promoter-TSS (An07g08160)	-214	An07g08160	57.0794	gi|134076379|emb|CAK39632.1|//unnamed protein product [Aspergillus niger]	0.022727	0.444444							27(ATTGG,-,0.00)
9041	AM270984	10289	10338	+	promoter-TSS (An05g00030)	-579	An05g00030	277.977	gi|134075024|emb|CAK44823.1|//hypothetical protein An05g00030 [Aspergillus niger]	0.040816	0.48							27(ATTGG,-,0.00)
8950	AM270983	2379962	2380006	+	promoter-TSS (An04g09770)	-651	An04g09770	262.224	gi|134074956|emb|CAK39036.1|//unnamed protein product [Aspergillus niger]	0	0.355556							27(ATTGG,-,0.00)
8757	AM270983	2102271	2102313	+	promoter-TSS (An04g08630)	-454	An04g08640	16.0627	gi|134074837|emb|CAK38951.1|//unnamed protein product [Aspergillus niger]	0.047619	0.395349							27(ATTGG,-,0.00)
7956	AM270983	1067865	1067909	+	promoter-TSS (An04g04280)	-429	An04g04280	596.924	gi|145257603|ref|XP_001401794.1|//hypothetical protein ANI_1_1816184 [Aspergillus niger CBS 513.88]	0	0.377778							27(ATTGG,-,0.00)
3806	AM270981	1126165	1126203	+	promoter-TSS (An02g04730)	-84	An02g04710	3.63683	gi|134056523|emb|CAK44196.1|//unnamed protein product [Aspergillus niger]	0.052632	0.564103							27(ATTGG,-,0.00)
2291	AM270980	2820640	2820678	+	promoter-TSS (An01g11990)	153	An01e11980	#N/A	#N/A	0.078947	0.487179							27(ATTGG,-,0.00)
1975	AM270980	2389227	2389283	+	promoter-TSS (An01g10050)	-255	An01g10050	9958.9	gi|145230231|ref|XP_001389424.1|//hypothetical protein ANI_1_1370014 [Aspergillus niger CBS 513.88]	0.035714	0.421053							27(ATTGG,-,0.00)
20413	AM270994	50779	50814	+	Intergenic	-1356	An15g00170	3544.77	gi|145250085|ref|XP_001396556.1|//protein kinase gsk3 [Aspergillus niger CBS 513.88]	0.028571	0.444444							27(ATTGG,-,0.00)
125	AM270980	124239	124284	+	Intergenic	-1252	An01g00500	13.9125	gi|134054583|emb|CAK43438.1|//hypothetical protein An01g00500 [Aspergillus niger]	0.044444	0.434783						33(AGATAA,+,0.00)	27(ATTGG,-,0.00)			3(CGGTTGAATGCCGG,+,0.00)
12247	AM270987	826968	827004	+	Intergenic	-1120	An08g03550	398.407	gi|145239651|ref|XP_001392472.1|//RNA export mediator Gle1 [Aspergillus niger CBS 513.88]	0.055556	0.513514							27(ATTGG,-,0.00)
4293	AM270981	1769612	1769644	+	Intergenic	-1284	An02g07410	255.632	gi|134056797|emb|CAK37705.1|//hypothetical protein An02g07410 [Aspergillus niger]	0.0625	0.515152							27(ATTGG,-,0.00)
14094	AM270988	775246	775282	+	promoter-TSS (An09g03370)	-695	An09g03370	9173.64	gi|134078198|emb|CAK40277.1|//unnamed protein product [Aspergillus niger]	0.055556	0.567568							26(CCAAT,+,0.00)
16628	AM270990	2572939	2572983	+	promoter-TSS (An11g10730)	-306	An11g10730	683.734	gi|145245525|ref|XP_001395030.1|//IFRD domain protein [Aspergillus niger CBS 513.88]	0.022727	0.488889							26(CCAAT,+,0.00)
24713	AM270997	1276785	1276832	+	promoter-TSS (An18g05630)	-453	An18g05630	1823.99	gi|145255595|ref|XP_001399013.1|//mitochondrial 37S ribosomal protein MRP4 [Aspergillus niger CBS 513.88]	0.042553	0.5							26(CCAAT,+,0.00)
8482	AM270983	1733451	1733487	+	promoter-TSS (An04g06960)	-920	An04g06960	734.519	gi|134074664|emb|CAK44696.1|//unnamed protein product [Aspergillus niger]	0	0.405405						18(TTATCT,-,0.00)	26(CCAAT,+,0.00)
21986	AM270995	418803	418847	+	promoter-TSS (An16g01930)	-205	An16g01930	30.1691	gi|134083048|emb|CAK42810.1|//hypothetical protein An16g01930 [Aspergillus niger]	0.022727	0.355556							26(CCAAT,+,0.00)
8971	AM270983	2415918	2415962	+	promoter-TSS (An04g09920)	-178	An04g09910	21.2355	gi|145259367|ref|XP_001402347.1|//alcohol dehydrogenase [Aspergillus niger CBS 513.88]	0.022727	0.444444							26(CCAAT,+,0.00)
8948	AM270983	2379693	2379739	+	promoter-TSS (An04g09770)	-460	An04g09760	610.457	gi|134074954|emb|CAK47983.1|//unnamed protein product, partial [Aspergillus niger]	0.021739	0.553191						16(TGATAA,+,0.00)	26(CCAAT,+,0.00)
[truncated: 19,158 more rows]

## Sheet: SH_motifs_instances
PeakID (cmd=annotatePeaks.pl SH2DPY_intergenic_wellington_footprints_peaks_unqiue_10bp.bed AN_CBS513_88_EN.fa -gid -gtf Aspergillus_niger_EN.gtf -m SH2DPY_match_motif.motifs)	Chr	Start	End	Strand	Annotation	Distance to TSS	Nearest PromoterID	SH2WT-Expression	Description	CpG%	GC%	TCACGTGATC(shM2)	CTGCCTGAGGCA(shM3)	GCTGAGTCAGCV(shM5)	bHLH_G-box Distance From Peak(sequence,strand,conservation)	bZIP_CpcA Distance From Peak(sequence,strand,conservation)	bZIP_HacA Distance From Peak(sequence,strand,conservation)	GATA_AreA Distance From Peak(sequence,strand,conservation)	CBC_motif Distance From Peak(sequence,strand,conservation)	C2H2_CreA Distance From Peak(sequence,strand,conservation)	C2H2_PacC Distance From Peak(sequence,strand,conservation)	Zn2Cys6_AmyR Distance From Peak(sequence,strand,conservation)	Zn2Cys6_PrtT Distance From Peak(sequence,strand,conservation)
[truncated: 18,949 more rows]
