# Supplementary material for: Profiling of chromatin accessibility identifies transcription factor binding sites across the genome of Aspergillus species
Source: BMC Biol. 2021 Sep 6;19:189. doi: 10.1186/s12915-021-01114-0 (PMC8419926; doi:10.1186/s12915-021-01114-0)
Supplement: Supplementary file 10 — Additional file 10: Supplementary Table S9. Motif instances of known TFs from footprints by comparing A. niger WT strains and the TF-deleted strains. [file 12915_2021_1114_MOESM10_ESM.xlsx]

## Sheet: SH2MPY
PeakID (cmd=annotatePeaks.pl SH2MPY_footprint_to_peaks_10bp.bed AN_CBS513_88_EN.fa -gid -gtf AN_CBS513_88_EN.gtf -m 2019_AN_motifs)	Chr	Start	End	Strand	Annotation	Distance to TSS	Nearest PromoterID	CpG%	GC%	bZIP_CpcA Distance From Peak(sequence,strand,conservation)	C2H2_CreA Distance From Peak(sequence,strand,conservation)	C2H2_PacC Distance From Peak(sequence,strand,conservation)	Zn2Cys6_AmyR Distance From Peak(sequence,strand,conservation)	Zn2Cys6_PrtT Distance From Peak(sequence,strand,conservation)
13577	AM270990	852039	852081	+	promoter-TSS (An11e03440)	-48	An11e03440	0.02381	0.418605		9(GTGGGG,+,0.00)
6911	AM270983	1066719	1066761	+	Intergenic	-1576	An04g04280	0.047619	0.488372		9(GTGGGG,+,0.00)
1621	AM270980	2288544	2288588	+	promoter-TSS (An01g09570)	-459	An01g09560	0.113636	0.622222		9(GCGGGG,+,0.00)		7(CGGCGGGGCATCGG,+,0.00)
20184	AM270996	94116	94146	+	promoter-TSS (An17g00430)	-744	An17g00430	0.066667	0.580645		9(GCGGGG,+,0.00)
11871	AM270987	2870618	2870660	+	promoter-TSS (An08g12120)	-183	An08g12110	0.071429	0.511628		9(GCGGGG,+,0.00)
19670	AM270995	1522340	1522380	+	promoter-TSS (An16g06770)	-209	An16g06770	0.175	0.634146		9(GCGGAG,+,0.00),14(GCGGAG,+,0.00)
12721	AM270988	1515807	1515849	+	promoter-TSS (An09g06620)	-787	An09g06620	0.071429	0.488372		9(GCGGAG,+,0.00)
12391	AM270988	1034056	1034100	+	promoter-TSS (An09g04640)	-86	An09g04640	0.113636	0.577778		9(GCGGAG,+,0.00)
4189	AM270981	2296269	2296313	+	promoter-TSS (An02g09200)	-95	An02g09200	0.113636	0.577778		9(GCGGAG,+,0.00)
4967	AM270981	3521668	3521698	+	promoter-TSS (An02g14560)	-140	An02g14560	0.1	0.645161		9(CTCCGC,-,0.00)		0(CCTCAGCATCTCCG,-,0.00)
20730	AM270997	581086	581130	+	promoter-TSS (An18g02720)	-494	An18g02720	0.022727	0.377778		9(CTCCGC,-,0.00)
2593	AM270981	32281	32325	+	promoter-TSS (An02g00160)	-188	An02g00150	0.113636	0.644444		9(CTCCGC,-,0.00)
16168	AM270992	187877	187907	+	promoter-TSS (An13g00820)	-303	An13g00810	0.066667	0.645161		9(CCGGGG,+,0.00)	18(GCCAAG,+,0.00)
9097	AM270986	785241	785285	+	promoter-TSS (An07g03740)	-133	An07g03740	0.045455	0.488889		9(CCGGGG,+,0.00)
20420	AM270996	459833	459873	+	promoter-TSS (An17g01925)	-588	An17g01925	0.05	0.560976		9(CCCCGG,-,0.00),11(CCGGGG,+,0.00)
16172	AM270992	193239	193283	+	promoter-TSS (An13g00830)	-212	An13g00830	0.045455	0.466667		9(CCCCGG,-,0.00)
5577	AM270982	822963	823007	+	Intergenic	-1066	An03g03800	0.045455	0.4		9(CCCCGG,-,0.00)
9075	AM270986	760480	760518	+	promoter-TSS (An07g03610)	-107	An07g03610	0.105263	0.538462		9(CCCCGC,-,0.00)
13935	AM270990	1661831	1661875	+	promoter-TSS (An11g06780)	-545	An11g06780	0.090909	0.577778		9(CCCCAG,-,0.00)
14276	AM270990	2344394	2344436	+	Intergenic	-1248	An11g09790	0.047619	0.511628		9(CCCCAG,-,0.00)
16836	AM270993	391298	391342	+	promoter-TSS (An14g01480)	-391	An14g01480	0.028571	0.638889		9(CCCCAC,-,0.00),14(CCCCAC,-,0.00)
4093	AM270981	2175790	2175834	+	promoter-TSS (An02g08810)	-649	An02g08810	0.068182	0.533333		9(CCCCAC,-,0.00)
2838	AM270981	529378	529414	+	promoter-TSS (An02g02310)	-136	An02g02310	0.027778	0.486486		8(GTGGGG,+,0.00)
7691	AM270983	2210814	2210844	+	Intergenic	-1742	An04g09080	0.066667	0.580645		8(GTGGGG,+,0.00)
13951	AM270990	1681092	1681130	+	promoter-TSS (An11g06890)	-97	An11g06880	0.078947	0.538462		8(GTGGAG,+,0.00)
3697	AM270981	1749384	1749428	+	promoter-TSS (An02g07360)	-521	An02g07360	0.022727	0.377778		8(GTGGAG,+,0.00)
3075	AM270981	825514	825558	+	promoter-TSS (An02g03450)	731	An02g03440	0.068182	0.488889		8(GTGGAG,+,0.00)
10451	AM270987	544557	544591	+	Intergenic	-16709	An08g02400	0.088235	0.571429		8(GTGGAG,+,0.00)
18832	AM270995	132841	132885	+	promoter-TSS (An16g00710)	-432	An16g00700	0.068182	0.555556		8(GCGGGG,+,0.00),15(GTGGAG,+,0.00),24(CCGGAG,+,0.00)
581	AM270980	886634	886678	+	promoter-TSS (An01g03680)	-366	An01g03680	0.045455	0.511111		8(GCGGAG,+,0.00),15(CCCCAG,-,0.00)
13515	AM270990	724891	724935	+	promoter-TSS (An11g02840)	-723	An11g02840	0.090909	0.6		8(GCGGAG,+,0.00)
7541	AM270983	1940912	1940956	+	promoter-TSS (An04g07880)	-273	An04g07880	0.090909	0.488889		8(GCGGAG,+,0.00)
1794	AM270980	2602398	2602434	+	promoter-TSS (An01g11010)	-464	An01g11010	0	0.486486		8(CTGGGG,+,0.00)
11391	AM270987	1930740	1930784	+	promoter-TSS (An08g08140)	-595	An08g08140	0	0.488889		8(CTGGAG,+,0.00),39(CTCCAC,-,0.00)
15617	AM270991	1881427	1881471	+	promoter-TSS (An12g07830)	-180	An12g07830	0.022727	0.6		8(CTGGAG,+,0.00)	36(GCCAAG,+,0.00)
4366	AM270981	2566480	2566520	+	promoter-TSS (An02g10320)	-660	An02g10320	0.05	0.560976		8(CTGGAG,+,0.00)	28(GCCAGG,+,0.00)
11589	AM270987	2348182	2348224	+	promoter-TSS (An08g09900)	-141	An08g09900	0.095238	0.581395		8(CTGGAG,+,0.00)	25(GCCAGG,+,0.00)
10900	AM270987	1189311	1189351	+	promoter-TSS (An08g04920)	-425	An08g04920	0.1	0.536585		8(CTGGAG,+,0.00)
9396	AM270986	1310102	1310134	+	promoter-TSS (An07g06100)	-667	An07g06100	0	0.545455		8(CTGGAG,+,0.00)
2345	AM270980	3332119	3332151	+	promoter-TSS (An01g13900)	-779	An01g13900	0.0625	0.545455		8(CTGGAG,+,0.00)
1755	AM270980	2559589	2559633	+	promoter-TSS (An01g10820)	-138	An01g10820	0.068182	0.466667		8(CTGGAG,+,0.00)
1428	AM270980	2092569	2092613	+	Intergenic	2284	An01g08810	0	0.288889		8(CTGGAG,+,0.00)
1514	AM270980	2155403	2155435	+	Intergenic	-1060	An01g09030	0.03125	0.515152		8(CTGGAG,+,0.00)
19888	AM270995	1803163	1803207	+	promoter-TSS (An16g07980)	-709	An16g07980	0.022727	0.511111		8(CTCCGG,-,0.00)
5713	AM270982	1025399	1025437	+	promoter-TSS (An03g04720)	-73	An03g04720	0.078947	0.589744		8(CTCCGG,-,0.00)
241	AM270980	385460	385500	+	promoter-TSS (An01g01620)	-567	An01g01620	0.075	0.585366		8(CTCCGC,-,0.00),35(CCCCAC,-,0.00)
11318	AM270987	1798915	1798951	+	promoter-TSS (An08g07520)	-207	An08g07520	0.138889	0.72973		8(CTCCGC,-,0.00),31(CTGGGG,+,0.00)
10223	AM270987	180875	180919	+	promoter-TSS (An08g00910)	-275	An08g00920	0.136364	0.644444		8(CTCCGC,-,0.00),26(CTCCGG,-,0.00)
9289	AM270986	1078489	1078523	+	promoter-TSS (An07g04950)	-244	An07g04950	0.088235	0.542857		8(CTCCGC,-,0.00),17(CCGGGG,+,0.00)
13929	AM270990	1652932	1652962	+	promoter-TSS (An11g06750)	-215	An11g06740	0.133333	0.645161		8(CTCCGC,-,0.00),12(GCGGAG,+,0.00)
10573	AM270987	750687	750721	+	promoter-TSS (An08g03270)	-161	An08g03260	0.088235	0.6		8(CTCCGC,-,0.00)	24(GCCAGG,+,0.00)
20846	AM270997	786750	786784	+	promoter-TSS (An18g03540)	-395	An18g03540	0.088235	0.485714		8(CTCCGC,-,0.00)	16(CCTGGC,-,0.00)
16704	AM270993	199651	199695	+	promoter-TSS (An14g00700)	-326	An14g00700	0.113636	0.555556		8(CTCCGC,-,0.00)
11977	AM270988	213757	213801	+	promoter-TSS (An09g01030)	-261	An09g01020	0.045455	0.444444		8(CTCCGC,-,0.00)
11389	AM270987	1930807	1930839	+	promoter-TSS (An08g08140)	-534	An08g08140	0.09375	0.575758		8(CTCCGC,-,0.00)
10550	AM270987	705614	705644	+	promoter-TSS (An08g03070)	-155	An08g03070	0.066667	0.580645		8(CTCCGC,-,0.00)
6634	AM270983	593290	593324	+	promoter-TSS (An04g02230)	-139	An04g02230	0.117647	0.542857		8(CTCCGC,-,0.00)
3224	AM270981	1007769	1007813	+	promoter-TSS (An02g04210)	-98	An02g04210	0.136364	0.555556		8(CTCCGC,-,0.00)
6163	AM270983	62150	62194	+	promoter-TSS (An04g00330)	-123	An04g00340	0.022727	0.511111		8(CTCCAG,-,0.00)
15009	AM270991	646086	646126	+	promoter-TSS (An12g02520)	382	An12e02530	0.05	0.463415		8(CCGGGG,+,0.00)
8192	AM270984	535868	535912	+	promoter-TSS (An05g02390)	-773	An05g02390	0.090909	0.555556		8(CCGGGG,+,0.00)
8537	AM270985	433368	433412	+	Intergenic	-1291	An06g01730	0.045455	0.422222		8(CCGGGG,+,0.00)
15858	AM270991	2282626	2282670	+	promoter-TSS (An12e09740)	-274	An12e09740	0.090909	0.511111		8(CCGGAG,+,0.00),20(GCGGGG,+,0.00)
4348	AM270981	2544126	2544158	+	promoter-TSS (An02g10220)	-582	An02g10220	0.03125	0.575758		8(CCGGAG,+,0.00)
12852	AM270989	61599	61643	+	promoter-TSS (An10g00290)	-274	An10g00290	0.159091	0.644444		8(CCCCGG,-,0.00)		11(CGGATCTTCCGAGG,+,0.00)
1037	AM270980	1499793	1499837	+	promoter-TSS (An01g06330)	-762	An01g06330	0.090909	0.6		8(CCCCGG,-,0.00)
18851	AM270995	159007	159051	+	promoter-TSS (An16g00820)	-345	An16g00820	0.090909	0.555556		8(CCCCGC,-,0.00)
17011	AM270993	678035	678079	+	promoter-TSS (An14g02750)	-653	An14g02750	0.045455	0.488889		8(CCCCGC,-,0.00)
14552	AM270990	2721070	2721110	+	promoter-TSS (An11g11320)	-551	An11g11320	0.1	0.658537		8(CCCCGC,-,0.00)
13645	AM270990	1024672	1024716	+	promoter-TSS (An11g04200)	-276	An11g04200	0.113636	0.622222		8(CCCCGC,-,0.00)
10887	AM270987	1132145	1132177	+	promoter-TSS (An08g04680)	-188	An08g04680	0.09375	0.636364		8(CCCCGC,-,0.00)
2495	AM270980	3492903	3492941	+	promoter-TSS (An01g14610)	-289	An01g14620	0.131579	0.666667		8(CCCCGC,-,0.00)
7392	AM270983	1726995	1727039	+	Intergenic	5532	An04g06960	0.022727	0.444444		8(CCCCGC,-,0.00)
17920	AM270994	304399	304441	+	Intergenic	-1170	An15g01130	0.095238	0.488372		8(CCCCGC,-,0.00)
20770	AM270997	676636	676680	+	promoter-TSS (An18g03050)	-594	An18g03050	0.045455	0.533333		8(CCCCAC,-,0.00)	32(GCCAAG,+,0.00)
14747	AM270991	213701	213745	+	promoter-TSS (An12g00820)	-795	An12g00820	0	0.444444		8(CCCCAC,-,0.00)
13893	AM270990	1568041	1568085	+	promoter-TSS (An11g06400)	-771	An11g06400	0.090909	0.555556		8(CCCCAC,-,0.00)
1924	AM270980	2808295	2808329	+	Intergenic	-1086	An01g11940	0.088235	0.514286		8(CCCCAC,-,0.00)
16992	AM270993	648375	648415	+	promoter-TSS (An14g02610)	-82	An14g02600	0.05	0.487805		7(GTGGGG,+,0.00)
15868	AM270991	2302745	2302785	+	promoter-TSS (An12e09840)	-50	An12e09840	0	0.487805		7(GTGGGG,+,0.00)
9648	AM270986	1729683	1729725	+	promoter-TSS (An07g07930)	-739	An07g07930	0.02381	0.465116		7(GTGGGG,+,0.00)
7438	AM270983	1772515	1772559	+	promoter-TSS (An04g07120)	-355	An04g07120	0.068182	0.622222		7(GTGGGG,+,0.00)
5683	AM270982	984709	984753	+	promoter-TSS (An03g04570)	-498	An03g04570	0.022727	0.577778		7(GTGGGG,+,0.00)
5250	AM270982	426316	426352	+	promoter-TSS (An03g02200)	-201	An03g02200	0	0.378378		7(GTGGGG,+,0.00)
3101	AM270981	871741	871773	+	promoter-TSS (An02g03700)	-112	An02g03710	0.03125	0.424242		7(GTGGGG,+,0.00)
1068	AM270980	1556518	1556562	+	promoter-TSS (An01g06620)	-453	An01g06620	0.045455	0.577778		7(GTGGGG,+,0.00)
393	AM270980	608339	608377	+	promoter-TSS (An01g02530)	-105	An01g02540	0.026316	0.384615		7(GTGGGG,+,0.00)
1253	AM270980	1872348	1872390	+	promoter-TSS (An01g07960)	-741	An01g07960	0.02381	0.511628		7(GTGGAG,+,0.00)	23(CCTGGC,-,0.00)
21039	AM270997	963293	963335	+	promoter-TSS (An18g04150)	-457	An18g04150	0.071429	0.581395		7(GTGGAG,+,0.00)		14(CGGCAAGCAGGCGG,+,0.00)
20919	AM270997	875822	875866	+	promoter-TSS (An18e03840)	-189	An18e03840	0.068182	0.4		7(GTGGAG,+,0.00)
19346	AM270995	954788	954822	+	promoter-TSS (An16g04160)	-314	An16g04160	0.058824	0.542857		7(GTGGAG,+,0.00)
18451	AM270994	1384290	1384326	+	promoter-TSS (An15g05920)	-57	An15g05920	0.055556	0.540541		7(GTGGAG,+,0.00)
15973	AM270991	2456742	2456778	+	promoter-TSS (An12g10490)	-502	An12g10490	0.138889	0.648649		7(GTGGAG,+,0.00)
14694	AM270991	160831	160875	+	promoter-TSS (An12g00640)	-88	An12g00640	0.090909	0.577778		7(GTGGAG,+,0.00)
11555	AM270987	2270768	2270812	+	promoter-TSS (An08g09560)	-75	An08g09560	0.045455	0.555556		7(GTGGAG,+,0.00)
9004	AM270986	633404	633434	+	promoter-TSS (An07g03040)	-951	An07g03040	0.066667	0.645161		7(GTGGAG,+,0.00)
5256	AM270982	436603	436639	+	promoter-TSS (An03g02270)	-124	An03g02270	0.111111	0.648649		7(GTGGAG,+,0.00)
4856	AM270981	3412825	3412861	+	Intergenic	9596	An02g14110	0.027778	0.567568		7(GTGGAG,+,0.00)
13447	AM270990	685206	685250	+	Intergenic	-1287	An11g02700	0.022727	0.466667		7(GTGGAG,+,0.00)
15043	AM270991	756325	756365	+	promoter-TSS (An12g02900)	-457	An12g02900	0.025	0.536585		7(GCGGGG,+,0.00)	16(GCCAAG,+,0.00)
5438	AM270982	666914	666958	+	promoter-TSS (An03g03270)	-169	An03g03270	0.045455	0.6		7(GCGGGG,+,0.00)	12(GCCAAG,+,0.00)
15204	AM270991	1147049	1147085	+	promoter-TSS (An12g04655)	-132	An12g04655	0.027778	0.594595		7(GCGGGG,+,0.00)
15079	AM270991	840928	840972	+	promoter-TSS (An12g03290)	-464	An12g03290	0.045455	0.533333		7(GCGGGG,+,0.00)
12857	AM270989	74123	74163	+	promoter-TSS (An10g00330)	-132	An10g00330	0.075	0.585366		7(GCGGGG,+,0.00)
7747	AM270983	2296732	2296776	+	promoter-TSS (An04g09420)	-861	An04g09420	0.090909	0.555556		7(GCGGGG,+,0.00)
6913	AM270983	1068050	1068090	+	promoter-TSS (An04g04280)	-246	An04g04280	0.05	0.487805		7(GCGGGG,+,0.00)
4944	AM270981	3474299	3474339	+	promoter-TSS (An02g14350)	-441	An02g14350	0.075	0.585366		7(GCGGGG,+,0.00)
3569	AM270981	1609605	1609649	+	promoter-TSS (An02g06810)	-264	An02g06810	0.068182	0.533333		7(GCGGGG,+,0.00)
401	AM270980	626133	626177	+	promoter-TSS (An01g02630)	-394	An01g02630	0.068182	0.444444		7(GCGGGG,+,0.00)
4	AM270980	2493	2523	+	promoter-TSS (An01g00030)	-363	An01g00030	0.166667	0.612903		7(GCGGGG,+,0.00)
12519	AM270988	1176956	1176994	+	Intergenic	-1288	An09g05240	0.105263	0.692308		7(GCGGGG,+,0.00)
19998	AM270995	1942067	1942111	+	promoter-TSS (An16g08580)	-188	An16g08580	0.090909	0.533333		7(GCGGAG,+,0.00),15(GCGGGG,+,0.00)		2(CCGAGGCGGAGCCG,-,0.00)
19289	AM270995	852490	852532	+	promoter-TSS (An16g03800)	-308	An16g03800	0.02381	0.488372		7(GCGGAG,+,0.00)
19241	AM270995	805653	805695	+	promoter-TSS (An16g03620)	-198	An16g03620	0.095238	0.627907		7(GCGGAG,+,0.00)
13832	AM270990	1425602	1425646	+	promoter-TSS (An11g05820)	-355	An11g05820	0.068182	0.644444		7(GCGGAG,+,0.00)
10701	AM270987	924935	924977	+	promoter-TSS (An08g03870)	-385	An08g03870	0.071429	0.534884		7(GCGGAG,+,0.00)
1681	AM270980	2433278	2433322	+	promoter-TSS (An01g10270)	-85	An01g10270	0.068182	0.533333		7(GCGGAG,+,0.00)
20191	AM270996	125138	125178	+	promoter-TSS (An17g00550)	-447	An17g00550	0	0.463415		7(CTGGGG,+,0.00)
19514	AM270995	1213679	1213723	+	promoter-TSS (An16g05390)	-264	An16g05390	0.022727	0.577778		7(CTGGGG,+,0.00)
17220	AM270993	1004146	1004190	+	promoter-TSS (An14g04060)	48	An14g04070	0.068182	0.488889		7(CTGGGG,+,0.00)
14409	AM270990	2541740	2541774	+	promoter-TSS (An11g10630)	-716	An11g10630	0.058824	0.657143		7(CTGGGG,+,0.00)
13073	AM270990	121268	121310	+	promoter-TSS (An11g00420)	-578	An11g00420	0.02381	0.418605		7(CTGGGG,+,0.00)
11264	AM270987	1718788	1718832	+	promoter-TSS (An08g07230)	-174	An08g07220	0.068182	0.622222		7(CTGGGG,+,0.00)
7742	AM270983	2276562	2276602	+	promoter-TSS (An04g09350)	-469	An04g09340	0.05	0.585366		7(CTGGGG,+,0.00)
7153	AM270983	1438277	1438315	+	promoter-TSS (An04g05810)	-321	An04g05810	0.052632	0.589744		7(CTGGGG,+,0.00)
5540	AM270982	787720	787762	+	promoter-TSS (An03g03690)	-798	An03g03690	0.02381	0.44186		7(CTGGGG,+,0.00)
2711	AM270981	331140	331182	+	promoter-TSS (An02g01490)	-635	An02g01490	0.071429	0.44186		7(CTGGGG,+,0.00)
8817	AM270986	366933	366977	+	Intergenic	-1312	An07g01960	0.045455	0.555556		7(CTGGGG,+,0.00)
1205	AM270980	1848462	1848498	+	Intergenic	-4002	An01g07870	0.055556	0.621622		7(CTGGGG,+,0.00)
17449	AM270993	1408571	1408613	+	promoter-TSS (An14g06020)	-56	An14g06020	0.095238	0.534884		7(CTGGAG,+,0.00),31(GCGGAG,+,0.00)
7767	AM270983	2333782	2333822	+	promoter-TSS (An04g09570)	-246	An04g09570	0.05	0.536585		7(CTGGAG,+,0.00),18(CTGGAG,+,0.00)
9270	AM270986	1061469	1061505	+	promoter-TSS (An07g04900)	-616	An07g04900	0.111111	0.648649		7(CTGGAG,+,0.00),15(GCGGAG,+,0.00)
19465	AM270995	1132222	1132258	+	promoter-TSS (An16g05010)	328	An16g05000	0.055556	0.540541		7(CTGGAG,+,0.00)
14407	AM270990	2541693	2541735	+	promoter-TSS (An11g10630)	-759	An11g10630	0.02381	0.395349		7(CTGGAG,+,0.00)
11012	AM270987	1399604	1399640	+	promoter-TSS (An08g05900)	-427	An08g05900	0.027778	0.459459		7(CTGGAG,+,0.00)
7991	AM270984	164333	164375	+	promoter-TSS (An05g00580)	551	An05g00590	0.047619	0.55814		7(CTGGAG,+,0.00)
4436	AM270981	2662933	2662973	+	promoter-TSS (An02g10770)	-720	An02g10770	0.05	0.536585		7(CTGGAG,+,0.00)
3822	AM270981	1885587	1885623	+	promoter-TSS (An02g07850)	-199	An02g07850	0	0.486486		7(CTGGAG,+,0.00)
2616	AM270981	105095	105139	+	promoter-TSS (An02g00460)	-242	An02g00460	0.113636	0.533333		7(CTGGAG,+,0.00)
2063	AM270980	2989607	2989649	+	promoter-TSS (An01g12600)	-209	An01g12600	0.047619	0.488372		7(CTGGAG,+,0.00)
1162	AM270980	1758463	1758507	+	promoter-TSS (An01g07460)	-456	An01g07460	0.068182	0.488889		7(CTGGAG,+,0.00)
13373	AM270990	596876	596920	+	Intergenic	3528	An11g02380	0	0.555556		7(CTGGAG,+,0.00)
16461	AM270992	712190	712234	+	promoter-TSS (An13g03090)	-68	An13g03090	0.159091	0.688889		7(CTCCGC,-,0.00),33(CCCCGG,-,0.00)
10419	AM270987	500800	500842	+	promoter-TSS (An08g02240)	-678	An08g02240	0.119048	0.72093		7(CTCCGC,-,0.00),31(GCGGAG,+,0.00)		21(CGGCGGGCGGGCGG,+,0.00)
303	AM270980	491752	491796	+	promoter-TSS (An01g02060)	-224	An01g02050	0.136364	0.666667		7(CTCCGC,-,0.00),20(CTCCGC,-,0.00)		14(CGGAAGCTCCGCGG,+,0.00),22(CCGCGGACAGTCCG,-,0.00)
13670	AM270990	1081520	1081562	+	promoter-TSS (An11g04370)	-834	An11g04370	0.047619	0.55814		7(CTCCGC,-,0.00)	32(CCTGGC,-,0.00)
18860	AM270995	174038	174082	+	promoter-TSS (An16g00920)	-311	An16g00920	0.113636	0.555556		7(CTCCGC,-,0.00)
17504	AM270993	1507723	1507763	+	promoter-TSS (An14g06460)	-197	An14g06450	0.075	0.560976		7(CTCCGC,-,0.00)
17289	AM270993	1105451	1105489	+	promoter-TSS (An14g04650)	-220	An14g04650	0.131579	0.615385		7(CTCCGC,-,0.00)
8769	AM270986	258207	258237	+	promoter-TSS (An07g01390)	-298	An07g01380	0.1	0.612903		7(CTCCGC,-,0.00)
4568	AM270981	2909946	2909988	+	promoter-TSS (An02g11910)	-323	An02g11910	0.190476	0.674419		7(CTCCGC,-,0.00)
2028	AM270980	2949513	2949557	+	Intergenic	-1647	An01g12450	0.090909	0.555556		7(CTCCGC,-,0.00)
7134	AM270983	1403760	1403798	+	promoter-TSS (An04g05700)	-452	An04g05700	0.078947	0.615385		7(CTCCAG,-,0.00)
230	AM270980	357264	357308	+	promoter-TSS (An01g01520)	-178	An01g01520	0.068182	0.533333		7(CTCCAC,-,0.00),15(GCGGAG,+,0.00)
18332	AM270994	1130290	1130334	+	promoter-TSS (An15g04800)	-325	An15g04800	0.045455	0.577778		7(CTCCAC,-,0.00)		13(CGGCAAAACTTCGG,+,0.00)
20100	AM270995	2076628	2076670	+	Intergenic	-1086	An16g09130	0	0.651163		7(CTCCAC,-,0.00)
21288	AM270997	1306507	1306551	+	Intergenic	-1185	An18g05730	0	0.555556		7(CTCCAC,-,0.00)
1358	AM270980	1994925	1994965	+	Intergenic	-2003	An01g08470	0.05	0.585366		7(CCGGGG,+,0.00),31(GCGGGG,+,0.00)
4895	AM270981	3426607	3426647	+	promoter-TSS (An02g14150)	-365	An02g14140	0.05	0.487805		7(CCGGGG,+,0.00)	20(CTTGGC,-,0.00)
19971	AM270995	1907658	1907690	+	promoter-TSS (An16g08450)	-308	An16g08450	0.0625	0.575758		7(CCGGGG,+,0.00)	19(GCCAAG,+,0.00)
8316	AM270985	152605	152649	+	promoter-TSS (An06g00650)	-223	An06g00650	0.136364	0.666667		7(CCGGGG,+,0.00)		8(CGGGGTTGCATCGG,+,0.00)
20859	AM270997	810521	810553	+	promoter-TSS (An18g03630)	-227	An18g03630	0.09375	0.69697		7(CCGGGG,+,0.00)
19296	AM270995	866286	866322	+	promoter-TSS (An16g03850)	-337	An16g03850	0.083333	0.648649		7(CCGGGG,+,0.00)
19102	AM270995	638115	638159	+	promoter-TSS (An16g02940)	-364	An16g02930	0.068182	0.488889		7(CCGGGG,+,0.00)
11802	AM270987	2718695	2718737	+	promoter-TSS (An08g11510)	-282	An08g11510	0.047619	0.488372		7(CCGGGG,+,0.00)
10032	AM270986	2237970	2238002	+	promoter-TSS (An07g09920)	-183	An07g09930	0.09375	0.636364		7(CCGGGG,+,0.00)
6655	AM270983	639129	639169	+	promoter-TSS (An04g02480)	-203	An04g02480	0.05	0.536585		7(CCGGGG,+,0.00)
6133	AM270983	20154	20198	+	promoter-TSS (An04g00120)	-340	An04g00130	0.045455	0.466667		7(CCGGGG,+,0.00)
1633	AM270980	2314828	2314872	+	promoter-TSS (An01g09670)	-148	An01g09670	0.068182	0.577778		7(CCGGGG,+,0.00)
1567	AM270980	2214172	2214212	+	promoter-TSS (An01g09260)	-329	An01g09260	0.1	0.512195		7(CCGGGG,+,0.00)
16910	AM270993	551939	551979	+	promoter-TSS (An14g02170)	-573	An14g02170	0.075	0.609756		7(CCGGAG,+,0.00)		7(CCGGAGTTCATCCG,-,0.00)
18008	AM270994	472657	472693	+	promoter-TSS (An15g01740)	-118	An15g01740	0.083333	0.567568		7(CCGGAG,+,0.00)
14214	AM270990	2285099	2285141	+	promoter-TSS (An11g09570)	-571	An11g09570	0.047619	0.465116		7(CCGGAG,+,0.00)
3431	AM270981	1410605	1410649	+	promoter-TSS (An02g06050)	-95	An02g06040	0.068182	0.555556		7(CCGGAG,+,0.00)
1447	AM270980	2106444	2106476	+	promoter-TSS (An01g08860)	-145	An01g08860	0.0625	0.424242		7(CCGGAG,+,0.00)
20075	AM270995	2041699	2041739	+	Intergenic	-1920	An16g08980	0.1	0.512195		7(CCGGAG,+,0.00)
10375	AM270987	413034	413066	+	Intergenic	-1420	An08g01860	0.15625	0.727273		7(CCGGAG,+,0.00)
17664	AM270994	32294	32338	+	promoter-TSS (An15g00130)	-268	An15g00130	0.068182	0.6		7(CCCCGG,-,0.00),34(CCCCAC,-,0.00)
13814	AM270990	1352782	1352826	+	promoter-TSS (An11g05530)	-326	An11g05530	0.113636	0.555556		7(CCCCGG,-,0.00)
6644	AM270983	606095	606129	+	promoter-TSS (An04g02310)	-95	An04g02320	0.117647	0.6		7(CCCCGG,-,0.00)
6403	AM270983	338693	338723	+	promoter-TSS (An04g01350)	-261	An04g01350	0.133333	0.645161		7(CCCCGG,-,0.00)
18948	AM270995	356832	356876	+	promoter-TSS (An16g01680)	-116	An16g01680	0.113636	0.622222		7(CCCCGC,-,0.00),23(CCGGGG,+,0.00)		12(CCTGCGGAATTCCG,-,0.00)
18395	AM270994	1256976	1257006	+	promoter-TSS (An15g05350)	-331	An15g05350	0.1	0.612903		7(CCCCGC,-,0.00)
17647	AM270994	19406	19448	+	promoter-TSS (An15g00070)	-786	An15g00070	0.071429	0.55814		7(CCCCGC,-,0.00)
14803	AM270991	292319	292363	+	promoter-TSS (An12g01040)	-494	An12g01040	0.090909	0.622222		7(CCCCGC,-,0.00)
11897	AM270988	64280	64316	+	promoter-TSS (An09g00360)	666	An09g00370	0.111111	0.702703		7(CCCCGC,-,0.00)
8961	AM270986	590325	590367	+	promoter-TSS (An07g02880)	-808	An07g02880	0.071429	0.581395		7(CCCCGC,-,0.00)
290	AM270980	465920	465950	+	promoter-TSS (An01g01940)	-520	An01g01940	0.133333	0.709677		7(CCCCGC,-,0.00)
20626	AM270997	385944	385982	+	promoter-TSS (An18g01890)	-73	An18g01900	0.026316	0.384615		7(CCCCAG,-,0.00)
13152	AM270990	242350	242394	+	promoter-TSS (An11g00870)	-459	An11g00870	0.022727	0.444444		7(CCCCAG,-,0.00)
21011	AM270997	944451	944491	+	promoter-TSS (An18g04080)	-756	An18g04080	0	0.536585		7(CCCCAC,-,0.00)
14509	AM270990	2659056	2659094	+	promoter-TSS (An11g11070)	-259	An11g11070	0.026316	0.538462		7(CCCCAC,-,0.00)
13696	AM270990	1124867	1124911	+	promoter-TSS (An11g04530)	-172	An11g04530	0.045455	0.533333		7(CCCCAC,-,0.00)
320	AM270980	529473	529515	+	promoter-TSS (An01g02220)	-367	An01g02220	0.047619	0.488372		7(CCCCAC,-,0.00)
6831	AM270983	955206	955250	+	Intergenic	-1312	An04g03830	0.090909	0.533333		7(CCCCAC,-,0.00)
18015	AM270994	477232	477276	+	promoter-TSS (An15g01760)	-294	An15g01760	0.045455	0.444444		6(GTGGGG,+,0.00)
17411	AM270993	1322202	1322242	+	promoter-TSS (An14g05660)	-182	An14g05660	0.1	0.707317		6(GTGGGG,+,0.00)
12092	AM270988	520110	520152	+	promoter-TSS (An09g02380)	-157	An09g02380	0.02381	0.534884		6(GTGGGG,+,0.00)
8109	AM270984	416779	416809	+	promoter-TSS (An05g01770)	-349	An05g01770	0.133333	0.645161		6(GTGGGG,+,0.00)
7524	AM270983	1876993	1877037	+	promoter-TSS (An04g07595)	-526	An04g07595	0.068182	0.555556		6(GTGGGG,+,0.00)
7269	AM270983	1612950	1612994	+	promoter-TSS (An04g06520)	-62	An04g06510	0.090909	0.6		6(GTGGGG,+,0.00)
15498	AM270991	1769072	1769106	+	Intergenic	2559	An12g07350	0.058824	0.657143		6(GTGGGG,+,0.00)
19824	AM270995	1725610	1725654	+	promoter-TSS (An16g07630)	-899	An16g07630	0.090909	0.488889		6(GTGGAG,+,0.00)
17493	AM270993	1483204	1483248	+	promoter-TSS (An14g06320)	-196	An14g06320	0.045455	0.533333		6(GTGGAG,+,0.00)
9726	AM270986	1841686	1841722	+	promoter-TSS (An07g08430)	-78	An07g08430	0.138889	0.648649		6(GTGGAG,+,0.00)
7719	AM270983	2250983	2251027	+	promoter-TSS (An04g09230)	-858	An04g09230	0.090909	0.555556		6(GTGGAG,+,0.00)
7554	AM270983	1985870	1985912	+	promoter-TSS (An04g08050)	-116	An04g08060	0.071429	0.511628		6(GTGGAG,+,0.00)
3982	AM270981	2043781	2043821	+	promoter-TSS (An02g08390)	-306	An02g08390	0.125	0.658537		6(GTGGAG,+,0.00)
610	AM270980	930497	930537	+	promoter-TSS (An01g03940)	-195	An01g03930	0.025	0.512195		6(GTGGAG,+,0.00)
7619	AM270983	2102569	2102605	+	promoter-TSS (An04g08640)	-159	An04g08640	0.194444	0.810811		6(GCGGGG,+,0.00),23(CTCCAC,-,0.00)
17519	AM270993	1539676	1539718	+	promoter-TSS (An14g06550)	-179	An14g06550	0.071429	0.581395		6(GCGGGG,+,0.00)
12970	AM270989	174656	174688	+	promoter-TSS (An10g00680)	-919	An10g00680	0.0625	0.636364		6(GCGGGG,+,0.00)
8107	AM270984	416979	417021	+	promoter-TSS (An05g01770)	-143	An05g01770	0.071429	0.55814		6(GCGGGG,+,0.00)
7058	AM270983	1284235	1284273	+	promoter-TSS (An04g05260)	-100	An04g05260	0.078947	0.589744		6(GCGGGG,+,0.00)
11896	AM270988	44929	44969	+	promoter-TSS (An09g00260)	-268	An09g00260	0.075	0.609756		6(GCGGAG,+,0.00),28(CCCCGG,-,0.00)	0(GCCAAG,+,0.00)
5483	AM270982	718879	718923	+	promoter-TSS (An03g03460)	-86	An03g03460	0.090909	0.533333		6(GCGGAG,+,0.00)
1041	AM270980	1503852	1503884	+	promoter-TSS (An01g06340)	-47	An01g06340	0.09375	0.69697		6(GCGGAG,+,0.00)
4941	AM270981	3473035	3473075	+	promoter-TSS (An02g14340)	-328	An02g14340	0.05	0.585366		6(CTGGGG,+,0.00),30(CTGGAG,+,0.00)
2815	AM270981	491293	491335	+	promoter-TSS (An02g02170)	-260	An02g02170	0.047619	0.627907		6(CTGGGG,+,0.00),11(GCGGGG,+,0.00)
7056	AM270983	1282031	1282069	+	promoter-TSS (An04g05250)	-579	An04g05250	0.105263	0.666667		6(CTGGGG,+,0.00)	0(GCCAGG,+,0.00)
18805	AM270995	56093	56123	+	promoter-TSS (An16g00250)	-161	An16g00250	0.1	0.709677		6(CTGGGG,+,0.00)
14594	AM270991	33544	33576	+	promoter-TSS (An12g00130)	-107	An12g00130	0.09375	0.606061		6(CTGGGG,+,0.00)
13052	AM270990	49832	49874	+	promoter-TSS (An11g00140)	-705	An11g00140	0.047619	0.627907		6(CTGGGG,+,0.00)
11699	AM270987	2516417	2516453	+	promoter-TSS (An08g10520)	-402	An08g10520	0.027778	0.540541		6(CTGGGG,+,0.00)
4815	AM270981	3324600	3324640	+	promoter-TSS (An02g13770)	-262	An02g13770	0.1	0.634146		6(CTGGGG,+,0.00)
2095	AM270980	3038047	3038077	+	promoter-TSS (An01g12780)	-428	An01g12780	0.033333	0.677419		6(CTGGGG,+,0.00)
966	AM270980	1391551	1391595	+	promoter-TSS (An01g05830)	-330	An01g05830	0.068182	0.6		6(CTGGGG,+,0.00)
20974	AM270997	924902	924946	+	Intergenic	-1010	An18g04020	0.022727	0.488889		6(CTGGGG,+,0.00)
20283	AM270996	301908	301952	+	promoter-TSS (An17g01280)	-679	An17g01280	0	0.444444		6(CTGGAG,+,0.00)
16871	AM270993	470172	470216	+	promoter-TSS (An14g01850)	-689	An14g01850	0.113636	0.6		6(CTGGAG,+,0.00)
13959	AM270990	1688780	1688824	+	promoter-TSS (An11g06930)	-131	An11g06930	0.045455	0.533333		6(CTGGAG,+,0.00)
11245	AM270987	1678927	1678965	+	promoter-TSS (An08g07050)	-234	An08g07050	0.131579	0.512821		6(CTGGAG,+,0.00)
9724	AM270986	1834509	1834547	+	promoter-TSS (An07g08400)	-541	An07g08400	0.078947	0.615385		6(CTGGAG,+,0.00)
9296	AM270986	1100726	1100760	+	promoter-TSS (An07g05030)	-633	An07g05030	0.088235	0.542857		6(CTGGAG,+,0.00)
9153	AM270986	890879	890919	+	promoter-TSS (An07g04200)	-275	An07g04200	0.025	0.390244		6(CTGGAG,+,0.00)
8304	AM270985	138082	138114	+	promoter-TSS (An06g00590)	-963	An06g00590	0	0.424242		6(CTGGAG,+,0.00)
6743	AM270983	806870	806908	+	promoter-TSS (An04g03210)	-652	An04g03210	0.105263	0.615385		6(CTGGAG,+,0.00)
4353	AM270981	2543556	2543586	+	promoter-TSS (An02g10210)	-671	An02g10210	0.1	0.548387		6(CTGGAG,+,0.00)
6306	AM270983	232861	232903	+	Intergenic	4011	An04g00920	0.071429	0.604651		6(CTGGAG,+,0.00)
491	AM270980	766968	767010	+	Intergenic	-1005	An01g03180	0.071429	0.581395		6(CTGGAG,+,0.00)
9048	AM270986	681713	681757	+	promoter-TSS (An07g03210)	-271	An07g03210	0.068182	0.511111		6(CTCCGG,-,0.00),38(GTGGAG,+,0.00)
11597	AM270987	2377049	2377093	+	Intergenic	-1430	An08g10010	0.022727	0.466667		6(CTCCGG,-,0.00)	28(CCTGGC,-,0.00)
9997	AM270986	2172575	2172605	+	promoter-TSS (An07g09700)	-323	An07g09700	0.1	0.741935		6(CTCCGG,-,0.00)	18(GCCAAG,+,0.00)
18017	AM270994	481145	481189	+	promoter-TSS (An15g01780)	-445	An15g01780	0.090909	0.577778		6(CTCCGG,-,0.00)
13699	AM270990	1145008	1145048	+	promoter-TSS (An11g04620)	-220	An11g04620	0.15	0.731707		6(CTCCGG,-,0.00)
7487	AM270983	1839937	1839969	+	promoter-TSS (An04g07435)	-954	An04g07435	0.15625	0.727273		6(CTCCGG,-,0.00)
6605	AM270983	555802	555836	+	promoter-TSS (An04g02080)	-342	An04g02080	0.029412	0.485714		6(CTCCGG,-,0.00)
3376	AM270981	1291303	1291345	+	promoter-TSS (An02g05480)	-357	An02g05480	0.095238	0.697674		6(CTCCGG,-,0.00)
424	AM270980	671134	671166	+	promoter-TSS (An01g02840)	-202	An01g02840	0.15625	0.69697		6(CTCCGG,-,0.00)
18569	AM270994	1507171	1507215	+	promoter-TSS (An15g06420)	-539	An15g06420	0.068182	0.688889		6(CTCCGC,-,0.00)	33(GCCAGG,+,0.00)
16420	AM270992	599676	599716	+	promoter-TSS (An13g02500)	-292	An13g02480	0.1	0.634146		6(CTCCGC,-,0.00)			17(CCGTCGG,+,0.00),17(CCGTCGG,-,0.00)
15005	AM270991	639842	639884	+	promoter-TSS (An12g02490)	-103	An12g02490	0.119048	0.581395		6(CTCCGC,-,0.00)		26(CCGCAACTCAACCG,-,0.00)
20036	AM270995	2007520	2007556	+	promoter-TSS (An16g08850)	-141	An16g08840	0.083333	0.567568		6(CTCCGC,-,0.00)
15209	AM270991	1149717	1149751	+	promoter-TSS (An12g04660)	-676	An12g04660	0.117647	0.714286		6(CTCCGC,-,0.00)
14305	AM270990	2403517	2403557	+	promoter-TSS (An11g10020)	-110	An11g10020	0.075	0.536585		6(CTCCGC,-,0.00)
13584	AM270990	867056	867098	+	promoter-TSS (An11g03500)	-188	An11g03500	0.047619	0.395349		6(CTCCGC,-,0.00)
5319	AM270982	506891	506935	+	promoter-TSS (An03g02630)	-492	An03g02630	0.090909	0.666667		6(CTCCGC,-,0.00)
3685	AM270981	1725637	1725681	+	promoter-TSS (An02g07250)	-414	An02g07250	0.068182	0.511111		6(CTCCGC,-,0.00)
1746	AM270980	2542759	2542801	+	promoter-TSS (An01g10760)	-515	An01g10760	0.119048	0.651163		6(CTCCGC,-,0.00)
898	AM270980	1318234	1318278	+	promoter-TSS (An01g05560)	-102	An01e05550	0.113636	0.533333		6(CTCCGC,-,0.00)
188	AM270980	253873	253913	+	promoter-TSS (An01g01090)	-130	An01g01090	0.1	0.536585		6(CTCCGC,-,0.00)
12431	AM270988	1093420	1093452	+	Intergenic	-1105	An09g04900	0.09375	0.69697		6(CTCCGC,-,0.00)
9174	AM270986	973530	973564	+	promoter-TSS (An07g04580)	-168	An07g04580	0.058824	0.685714		6(CTCCAG,-,0.00)		5(CCTCCAGCCTGCCG,-,0.00)
11181	AM270987	1617224	1617268	+	promoter-TSS (An08g06760)	-157	An08g06760	0.068182	0.555556		6(CTCCAG,-,0.00)
14114	AM270990	2147359	2147391	+	promoter-TSS (An11g09060)	-217	An11g09060	0.09375	0.545455		6(CTCCAC,-,0.00)
10251	AM270987	206105	206149	+	promoter-TSS (An08g01050)	-113	An08g01050	0.045455	0.622222		6(CTCCAC,-,0.00)
9641	AM270986	1716803	1716841	+	promoter-TSS (An07g07850)	-279	An07g07860	0.052632	0.615385		6(CTCCAC,-,0.00)
2794	AM270981	454297	454341	+	promoter-TSS (An02g02000)	-893	An02g02000	0.068182	0.511111		6(CTCCAC,-,0.00)
17954	AM270994	371689	371721	+	promoter-TSS (An15g01330)	-103	An15g01330	0.15625	0.69697		6(CCGGGG,+,0.00),18(GCGGAG,+,0.00)
19661	AM270995	1510838	1510880	+	promoter-TSS (An16g06740)	-941	An16g06740	0.095238	0.627907		6(CCGGGG,+,0.00)
18550	AM270994	1489314	1489346	+	promoter-TSS (An15g06370)	-109	An15g06370	0.09375	0.636364		6(CCGGGG,+,0.00)
17119	AM270993	847130	847166	+	promoter-TSS (An14g03390)	-986	An14g03390	0.055556	0.540541		6(CCGGGG,+,0.00)
16477	AM270992	726372	726402	+	promoter-TSS (An13g03150)	-163	An13g03150	0.066667	0.677419		6(CCGGGG,+,0.00)
16363	AM270992	491674	491710	+	promoter-TSS (An13g02000)	793	An13g02010	0.055556	0.540541		6(CCGGGG,+,0.00)
11250	AM270987	1695675	1695715	+	promoter-TSS (An08g07090)	-341	An08g07090	0.025	0.536585		6(CCGGGG,+,0.00)
17533	AM270993	1568600	1568640	+	promoter-TSS (An14g06670)	-732	An14g06660	0.125	0.536585		6(CCGGAG,+,0.00)
13455	AM270990	697624	697658	+	promoter-TSS (An11g02740)	-81	An11g02740	0.088235	0.514286		6(CCGGAG,+,0.00)
13259	AM270990	452830	452874	+	promoter-TSS (An11g01860)	-140	An11g01860	0.113636	0.6		6(CCGGAG,+,0.00)
12731	AM270988	1523949	1523993	+	promoter-TSS (An09g06640)	-216	An09g06650	0.136364	0.688889		6(CCGGAG,+,0.00)
11075	AM270987	1500947	1500981	+	promoter-TSS (An08g06310)	-832	An08g06310	0.088235	0.514286		6(CCGGAG,+,0.00)
20644	AM270997	425332	425372	+	promoter-TSS (An18g02090)	-274	An18g02090	0.1	0.585366		6(CCCCGG,-,0.00)
7666	AM270983	2188297	2188333	+	promoter-TSS (An04g09020)	-182	An04g09020	0.138889	0.594595		6(CCCCGG,-,0.00)
4754	AM270981	3240354	3240398	+	promoter-TSS (An02g13450)	-617	An02g13450	0.068182	0.688889		6(CCCCGC,-,0.00),11(CTCCAC,-,0.00),17(CCCCAC,-,0.00)
6271	AM270983	195876	195918	+	promoter-TSS (An04g00850)	-344	An04g00850	0.095238	0.581395		6(CCCCGC,-,0.00),11(CCCCGC,-,0.00)
20174	AM270996	55956	55988	+	promoter-TSS (An17g00300)	-499	An17g00300	0.09375	0.69697		6(CCCCGC,-,0.00)
16347	AM270992	475498	475540	+	promoter-TSS (An13g01930)	-149	An13g01930	0.071429	0.511628		6(CCCCGC,-,0.00)
9972	AM270986	2134456	2134500	+	promoter-TSS (An07g09500)	-370	An07g09510	0.045455	0.444444		6(CCCCGC,-,0.00)
8079	AM270984	344485	344529	+	promoter-TSS (An05g01360)	-66	An05g01360	0.068182	0.577778		6(CCCCGC,-,0.00)
6993	AM270983	1199314	1199352	+	promoter-TSS (An04g04870)	-147	An04g04880	0.105263	0.589744		6(CCCCGC,-,0.00)
4833	AM270981	3346143	3346187	+	promoter-TSS (An02g13860)	-229	An02g13860	0.090909	0.644444		6(CCCCGC,-,0.00)
3563	AM270981	1605344	1605378	+	promoter-TSS (An02g06780)	-285	An02g06780	0.088235	0.628571		6(CCCCGC,-,0.00)
1119	AM270980	1670414	1670458	+	promoter-TSS (An01g07050)	-126	An01g07040	0.090909	0.577778		6(CCCCGC,-,0.00)
8674	AM270985	622260	622302	+	Intergenic	-1163	An06g02460	0.02381	0.511628		6(CCCCGC,-,0.00)
13225	AM270990	389103	389133	+	promoter-TSS (An11g01600)	-235	An11g01600	0.066667	0.645161		6(CCCCAG,-,0.00)		13(CGGCCAGTCGGAGG,+,0.00)
18200	AM270994	832850	832894	+	promoter-TSS (An15g03420)	-350	An15g03420	0	0.488889		6(CCCCAG,-,0.00)
12563	AM270988	1280191	1280229	+	promoter-TSS (An09g05650)	-431	An09g05650	0	0.512821		6(CCCCAG,-,0.00)
19868	AM270995	1757523	1757561	+	Intergenic	-1006	An16g07795	0.078947	0.538462		6(CCCCAG,-,0.00)
12110	AM270988	581774	581812	+	promoter-TSS (An09g02705)	-162	An09g02700	0.078947	0.641026		6(CCCCAC,-,0.00),27(CTGGGG,+,0.00)
5670	AM270982	977451	977483	+	promoter-TSS (An03g04520)	-457	An03g04520	0.125	0.787879		6(CCCCAC,-,0.00),16(CCGGAG,+,0.00)		16(CCGGAGTCGCACCG,-,0.00)
13025	AM270990	4511	4549	+	promoter-TSS (An11g00010)	-530	An11g00010	0.078947	0.615385		6(CCCCAC,-,0.00)	11(CTTGGC,-,0.00)
21230	AM270997	1211875	1211919	+	promoter-TSS (An18e05320)	-119	An18e05330	0	0.466667		6(CCCCAC,-,0.00)
19993	AM270995	1931082	1931126	+	promoter-TSS (An16g08530)	-52	An16g08520	0.068182	0.533333		6(CCCCAC,-,0.00)
17246	AM270993	1037856	1037896	+	promoter-TSS (An14g04260)	-286	An14g04260	0.05	0.487805		6(CCCCAC,-,0.00)
15521	AM270991	1782728	1782770	+	promoter-TSS (An12g07390)	-545	An12g07390	0.02381	0.465116		6(CCCCAC,-,0.00)
5043	AM270981	3622448	3622492	+	promoter-TSS (An02g14990)	-248	An02g14980	0.045455	0.4		6(CCCCAC,-,0.00)
1249	AM270980	1857198	1857238	+	Intergenic	-1854	An01g07890	0.05	0.585366		6(CCCCAC,-,0.00)
11370	AM270987	1890506	1890548	+	promoter-TSS (An08g07910)	-204	An08g07910	0.071429	0.627907		5(GTGGGG,+,0.00),26(GCGGGG,+,0.00)
19512	AM270995	1213734	1213778	+	promoter-TSS (An16g05390)	-319	An16g05390	0.022727	0.6		5(GTGGGG,+,0.00),26(GCGGAG,+,0.00),38(CTCCAG,-,0.00)
5930	AM270982	1420319	1420357	+	promoter-TSS (An03g06330)	-172	An03g06330	0.052632	0.666667		5(GTGGGG,+,0.00),16(GCGGGG,+,0.00),22(GTGGGG,+,0.00)
3811	AM270981	1872450	1872490	+	promoter-TSS (An02g07820)	-177	An02g07820	0.025	0.560976		5(GTGGGG,+,0.00),13(CCCCGG,-,0.00)
9649	AM270986	1729888	1729930	+	promoter-TSS (An07g07930)	-534	An07g07930	0.071429	0.627907		5(GTGGGG,+,0.00)		16(CCTCCGATGGCCCG,-,0.00)
21240	AM270997	1237144	1237174	+	promoter-TSS (An18g05450)	-405	An18g05460	0.133333	0.645161		5(GTGGGG,+,0.00)
20333	AM270996	378981	379015	+	promoter-TSS (An17g01600)	-471	An17g01600	0.058824	0.6		5(GTGGGG,+,0.00)
19840	AM270995	1739676	1739720	+	promoter-TSS (An16g07700)	-291	An16g07700	0.068182	0.577778		5(GTGGGG,+,0.00)
19107	AM270995	646271	646311	+	promoter-TSS (An16g02970)	-166	An16g02970	0	0.536585		5(GTGGGG,+,0.00)
18077	AM270994	559780	559816	+	promoter-TSS (An15g02110)	-517	An15g02110	0.111111	0.567568		5(GTGGGG,+,0.00)
15002	AM270991	634772	634816	+	promoter-TSS (An12g02460)	-722	An12g02460	0.068182	0.688889		5(GTGGGG,+,0.00)
14932	AM270991	548067	548105	+	promoter-TSS (An12g02070)	-83	An12g02060	0.052632	0.589744		5(GTGGGG,+,0.00)
7008	AM270983	1233632	1233676	+	promoter-TSS (An04g05000)	-199	An04g05000	0	0.444444		5(GTGGGG,+,0.00)
5806	AM270982	1166094	1166138	+	promoter-TSS (An03g05210)	-263	An03g05210	0.045455	0.533333		5(GTGGGG,+,0.00)
5389	AM270982	599353	599389	+	promoter-TSS (An03g03020)	-135	An03g03020	0.027778	0.459459		5(GTGGGG,+,0.00)
5326	AM270982	521841	521873	+	promoter-TSS (An03g02670)	-139	An03g02670	0.0625	0.606061		5(GTGGGG,+,0.00)
5191	AM270982	286303	286347	+	promoter-TSS (An03g01490)	-154	An03g01490	0.068182	0.488889		5(GTGGGG,+,0.00)
4046	AM270981	2135342	2135386	+	promoter-TSS (An02g08660)	-274	An02g08660	0.068182	0.555556		5(GTGGGG,+,0.00)
1640	AM270980	2343427	2343463	+	promoter-TSS (An01g09830)	-211	An01g09830	0.055556	0.540541		5(GTGGGG,+,0.00)
1409	AM270980	2080623	2080665	+	promoter-TSS (An01g08780)	-277	An01g08770	0.047619	0.55814		5(GTGGGG,+,0.00)
6901	AM270983	1058061	1058099	+	promoter-TSS (An04g04240)	-366	An04g04240	0.105263	0.717949		5(GTGGAG,+,0.00),31(CCCCAG,-,0.00)
502	AM270980	784142	784176	+	promoter-TSS (An01g03250)	-434	An01g03240	0	0.571429		5(GTGGAG,+,0.00),19(CTGGAG,+,0.00)
16376	AM270992	502180	502216	+	promoter-TSS (An13g02060)	-651	An13g02060	0.055556	0.621622		5(GTGGAG,+,0.00),19(CCCCGG,-,0.00)
10747	AM270987	967124	967168	+	promoter-TSS (An08g04040)	-544	An08g04040	0.068182	0.488889		5(GTGGAG,+,0.00),15(CCGGGG,+,0.00)
10465	AM270987	584333	584365	+	promoter-TSS (An08g02480)	-315	An08g02480	0.0625	0.636364		5(GTGGAG,+,0.00),13(CTCCGC,-,0.00)
6711	AM270983	740034	740068	+	promoter-TSS (An04g02930)	-906	An04g02930	0.029412	0.542857		5(GTGGAG,+,0.00),12(CTGGGG,+,0.00)
21125	AM270997	1044311	1044353	+	promoter-TSS (An18g04430)	-311	An18g04430	0.02381	0.55814		5(GTGGAG,+,0.00)	22(CTTGGC,-,0.00)
12874	AM270989	85355	85387	+	promoter-TSS (An10g00380)	-516	An10g00380	0.09375	0.606061		5(GTGGAG,+,0.00)			13(CCGTCGG,+,0.00),13(CCGTCGG,-,0.00)
820	AM270980	1192799	1192843	+	Intergenic	-1530	An01g05000	0.045455	0.488889		5(GTGGAG,+,0.00)		2(CGGGTGGAGAGAGG,+,0.00)
15940	AM270991	2409718	2409756	+	promoter-TSS (An12g10350)	-969	An12g10350	0.052632	0.538462		5(GTGGAG,+,0.00)		14(CGGTTTTGAAGAGG,+,0.00)
19817	AM270995	1720085	1720123	+	promoter-TSS (An16g07610)	-468	An16g07610	0.026316	0.487179		5(GTGGAG,+,0.00)
19283	AM270995	844528	844562	+	promoter-TSS (An16g03770)	-373	An16g03770	0.088235	0.571429		5(GTGGAG,+,0.00)
17584	AM270993	1654388	1654432	+	promoter-TSS (An14g07050)	-222	An14g07050	0.045455	0.533333		5(GTGGAG,+,0.00)
17111	AM270993	835587	835631	+	promoter-TSS (An14g03330)	-263	An14g03330	0.045455	0.555556		5(GTGGAG,+,0.00)
17102	AM270993	808662	808706	+	promoter-TSS (An14g03210)	-116	An14g03210	0.068182	0.466667		5(GTGGAG,+,0.00)
16833	AM270993	386016	386060	+	promoter-TSS (An14g01440)	-159	An14g01440	0.113636	0.666667		5(GTGGAG,+,0.00)
16540	AM270992	884524	884556	+	promoter-TSS (An13g03980)	-169	An13g03980	0.09375	0.484848		5(GTGGAG,+,0.00)
16115	AM270992	102479	102523	+	promoter-TSS (An13g00390)	-217	An13g00390	0.045455	0.488889		5(GTGGAG,+,0.00)
14286	AM270990	2357559	2357593	+	promoter-TSS (An11g09830)	-158	An11g09830	0.147059	0.714286		5(GTGGAG,+,0.00)
13963	AM270990	1693216	1693246	+	promoter-TSS (An11g06950)	-401	An11g06950	0.1	0.677419		5(GTGGAG,+,0.00)
13945	AM270990	1675254	1675296	+	promoter-TSS (An11g06850)	-778	An11g06850	0.02381	0.44186		5(GTGGAG,+,0.00)
13830	AM270990	1412297	1412337	+	promoter-TSS (An11g05760)	-250	An11g05760	0.05	0.487805		5(GTGGAG,+,0.00)
13566	AM270990	834333	834365	+	promoter-TSS (An11g03340)	-415	An11g03340	0.15625	0.69697		5(GTGGAG,+,0.00)
12392	AM270988	1039019	1039061	+	promoter-TSS (An09g04660)	-413	An09g04660	0.071429	0.581395		5(GTGGAG,+,0.00)
11100	AM270987	1538626	1538666	+	promoter-TSS (An08g06470)	-878	An08g06470	0.05	0.487805		5(GTGGAG,+,0.00)
10788	AM270987	1023771	1023813	+	promoter-TSS (An08g04250)	-287	An08g04250	0.071429	0.44186		5(GTGGAG,+,0.00)
7620	AM270983	2104883	2104927	+	promoter-TSS (An04g08650)	-522	An04g08650	0.045455	0.555556		5(GTGGAG,+,0.00)
6768	AM270983	847221	847263	+	promoter-TSS (An04g03350)	-666	An04g03350	0.02381	0.418605		5(GTGGAG,+,0.00)
5208	AM270982	320310	320350	+	promoter-TSS (An03g01650)	-300	An03g01660	0	0.487805		5(GTGGAG,+,0.00)
4998	AM270981	3573904	3573948	+	promoter-TSS (An02g14760)	-898	An02g14760	0.045455	0.422222		5(GTGGAG,+,0.00)
4253	AM270981	2383166	2383210	+	promoter-TSS (An02g09580)	-890	An02g09580	0.022727	0.466667		5(GTGGAG,+,0.00)
3893	AM270981	1933628	1933666	+	promoter-TSS (An02g07990)	-464	An02g07990	0.026316	0.512821		5(GTGGAG,+,0.00)
3196	AM270981	976367	976405	+	promoter-TSS (An02g04060)	-404	An02g04060	0.052632	0.589744		5(GTGGAG,+,0.00)
2539	AM270980	3565096	3565136	+	promoter-TSS (An01g14910)	-711	An01g14910	0.075	0.585366		5(GTGGAG,+,0.00)
2243	AM270980	3221835	3221877	+	promoter-TSS (An01g13490)	-138	An01g13490	0.095238	0.581395		5(GTGGAG,+,0.00)
2025	AM270980	2948384	2948424	+	promoter-TSS (An01g12450)	-516	An01g12450	0.05	0.609756		5(GTGGAG,+,0.00)
911	AM270980	1340103	1340145	+	promoter-TSS (An01g05660)	-540	An01g05660	0.047619	0.511628		5(GTGGAG,+,0.00)
1300	AM270980	1958138	1958182	+	Intergenic	-2116	An01g08310	0.045455	0.422222		5(GTGGAG,+,0.00)
2239	AM270980	3217052	3217090	+	Intergenic	-1408	An01g13480	0	0.358974		5(GTGGAG,+,0.00)
17714	AM270994	57262	57300	+	Intergenic	-1827	An15g00180	0.026316	0.461538		5(GTGGAG,+,0.00)
18942	AM270995	345132	345174	+	promoter-TSS (An16g01630)	-98	An16g01620	0.142857	0.767442		5(GCGGGG,+,0.00),36(CTCCAC,-,0.00)
15086	AM270991	845754	845784	+	promoter-TSS (An12g03310)	-162	An12g03310	0.1	0.580645		5(GCGGGG,+,0.00)
14789	AM270991	278679	278723	+	promoter-TSS (An12g01010)	-309	An12g01010	0.045455	0.577778		5(GCGGGG,+,0.00)
11155	AM270987	1575940	1575982	+	promoter-TSS (An08g06610)	-126	An08g06610	0.047619	0.534884		5(GCGGGG,+,0.00)
3296	AM270981	1158555	1158597	+	promoter-TSS (An02g04880)	-148	An02g04880	0.095238	0.581395		5(GCGGGG,+,0.00)
1167	AM270980	1782960	1783002	+	promoter-TSS (An01g07580)	-105	An01g07580	0.071429	0.511628		5(GCGGAG,+,0.00),29(GCGGAG,+,0.00)
3174	AM270981	957965	958003	+	promoter-TSS (An02g04000)	-481	An02g04000	0.105263	0.666667		5(GCGGAG,+,0.00),22(CCGGGG,+,0.00)
6248	AM270983	178953	178997	+	promoter-TSS (An04g00790)	-739	An04g00790	0.090909	0.666667		5(GCGGAG,+,0.00),18(CTCCGC,-,0.00)
3948	AM270981	1978016	1978056	+	promoter-TSS (An02g08170)	-343	An02g08180	0.075	0.731707		5(GCGGAG,+,0.00),13(CCCCGC,-,0.00)	17(GCCAGG,+,0.00)
16837	AM270993	394602	394638	+	promoter-TSS (An14g01490)	-108	An14g01490	0.138889	0.594595		5(GCGGAG,+,0.00)		6(CGGAGACGGCGCGG,+,0.00)
17725	AM270994	72977	73021	+	promoter-TSS (An15g00250)	-255	An15g00240	0.068182	0.422222		5(GCGGAG,+,0.00)
17022	AM270993	706206	706236	+	promoter-TSS (An14g02870)	-832	An14g02870	0.066667	0.580645		5(GCGGAG,+,0.00)
14514	AM270990	2677269	2677311	+	promoter-TSS (An11g11120)	-951	An11g11120	0.071429	0.604651		5(GCGGAG,+,0.00)
11355	AM270987	1857566	1857606	+	promoter-TSS (An08g07780)	-189	An08g07780	0.05	0.609756		5(GCGGAG,+,0.00)
10549	AM270987	705570	705614	+	promoter-TSS (An08g03070)	-118	An08g03070	0.136364	0.6		5(GCGGAG,+,0.00)
6985	AM270983	1187062	1187106	+	promoter-TSS (An04g04800)	-234	An04g04800	0.068182	0.577778		5(GCGGAG,+,0.00)
5367	AM270982	571190	571234	+	promoter-TSS (An03g02920)	-102	An03g02910	0.068182	0.6		5(GCGGAG,+,0.00)
3416	AM270981	1395116	1395146	+	promoter-TSS (An02g05960)	-390	An02g05960	0.1	0.677419		5(GCGGAG,+,0.00)
3263	AM270981	1079649	1079687	+	promoter-TSS (An02g04460)	387	An02g04470	0.105263	0.589744		5(GCGGAG,+,0.00)
12938	AM270989	134325	134361	+	Intergenic	-1296	An10g00530	0.111111	0.675676		5(GCGGAG,+,0.00)
3536	AM270981	1576688	1576728	+	Intergenic	-1072	An02g06680	0.05	0.585366		5(GCGGAG,+,0.00)
6908	AM270983	1066884	1066926	+	Intergenic	-1411	An04g04280	0.071429	0.511628		5(GCGGAG,+,0.00)
9744	AM270986	1851701	1851745	+	promoter-TSS (An07g08480)	-233	An07g08470	0.068182	0.644444		5(CTGGGG,+,0.00)	28(GCCAAG,+,0.00)
17416	AM270993	1337263	1337303	+	promoter-TSS (An14g05730)	-495	An14g05730	0.125	0.609756		5(CTGGGG,+,0.00)
10486	AM270987	614968	615010	+	promoter-TSS (An08g02630)	274	An08g02625	0.119048	0.55814		5(CTGGGG,+,0.00)
5016	AM270981	3596540	3596578	+	promoter-TSS (An02g14860)	-296	An02g14860	0.026316	0.512821		5(CTGGGG,+,0.00)
2960	AM270981	703923	703963	+	promoter-TSS (An02e03020)	-104	An02g03010	0.15	0.634146		5(CTGGGG,+,0.00)
2145	AM270980	3079999	3080043	+	Intergenic	2164	An01g12970	0.045455	0.488889		5(CTGGGG,+,0.00)
5086	AM270982	60887	60931	+	promoter-TSS (An03g00290)	-767	An03g00290	0.045455	0.466667		5(CTGGAG,+,0.00),39(CTCCAC,-,0.00)
20547	AM270996	565156	565200	+	promoter-TSS (An17g02290)	-320	An17g02290	0.136364	0.688889		5(CTGGAG,+,0.00),35(CCCCAC,-,0.00)
5790	AM270982	1132915	1132957	+	promoter-TSS (An03g05090)	-627	An03g05090	0.071429	0.55814		5(CTGGAG,+,0.00),27(CCGGGG,+,0.00)
4420	AM270981	2648966	2648998	+	promoter-TSS (An02g10700)	-601	An02g10700	0.0625	0.515152		5(CTGGAG,+,0.00)	13(CTTGGC,-,0.00)
15874	AM270991	2326217	2326261	+	promoter-TSS (An12g09970)	-134	An12g09970	0.045455	0.533333		5(CTGGAG,+,0.00)
15057	AM270991	790357	790401	+	promoter-TSS (An12e03060)	-48	An12e03060	0.022727	0.422222		5(CTGGAG,+,0.00)
12739	AM270988	1529991	1530033	+	promoter-TSS (An09g06670)	-708	An09g06670	0.047619	0.511628		5(CTGGAG,+,0.00)
10460	AM270987	571079	571123	+	promoter-TSS (An08g02430)	-229	An08g02430	0.068182	0.533333		5(CTGGAG,+,0.00)
9469	AM270986	1471346	1471376	+	promoter-TSS (An07g06840)	-192	An07g06840	0.033333	0.580645		5(CTGGAG,+,0.00)
7202	AM270983	1521044	1521080	+	promoter-TSS (An04g06120)	-184	An04g06120	0	0.405405		5(CTGGAG,+,0.00)
6680	AM270983	675129	675173	+	promoter-TSS (An04g02650)	-89	An04g02650	0.068182	0.6		5(CTGGAG,+,0.00)
4677	AM270981	3082269	3082313	+	promoter-TSS (An02g12760)	-104	An02g12750	0.068182	0.533333		5(CTGGAG,+,0.00)
3462	AM270981	1456079	1456119	+	promoter-TSS (An02g06260)	-62	An02g06260	0.025	0.560976		5(CTGGAG,+,0.00)
2089	AM270980	3031216	3031260	+	promoter-TSS (An01g12770)	-536	An01g12770	0	0.4		5(CTGGAG,+,0.00)
7873	AM270984	36428	36472	+	Intergenic	-1140	An05g00170	0.113636	0.644444		5(CTGGAG,+,0.00)
12161	AM270988	655277	655317	+	Intergenic	2801	An09g02950	0.025	0.512195		5(CTGGAG,+,0.00)
9021	AM270986	657704	657742	+	promoter-TSS (An07g03120)	-225	An07g03130	0.131579	0.615385		5(CTCCGG,-,0.00),7(CCGGGG,+,0.00)
7133	AM270983	1403674	1403712	+	promoter-TSS (An04g05700)	-408	An04g05690	0.157895	0.794872		5(CTCCGG,-,0.00),16(CCGGAG,+,0.00),32(CCCCAG,-,0.00)
5048	AM270982	8764	8796	+	promoter-TSS (An03g00030)	-94	An03g00030	0.09375	0.666667		5(CTCCGG,-,0.00),11(CCGGGG,+,0.00)
10860	AM270987	1085522	1085556	+	promoter-TSS (An08g04490)	-261	An08g04490	0.176471	0.8		5(CTCCGG,-,0.00)			26(CCGACGG,+,0.00),26(CCGACGG,-,0.00)
6815	AM270983	929530	929568	+	promoter-TSS (An04g03710)	-302	An04g03720	0.078947	0.589744		5(CTCCGG,-,0.00)		7(CCGGTTCATCTCCG,-,0.00)
4573	AM270981	2918317	2918355	+	promoter-TSS (An02g11950)	-212	An02g11950	0.105263	0.666667		5(CTCCGG,-,0.00)		12(CCGAGAAAAGTCCG,-,0.00)
19557	AM270995	1286855	1286893	+	promoter-TSS (An16g05770)	-147	An16g05760	0.078947	0.589744		5(CTCCGG,-,0.00)
17330	AM270993	1181952	1181992	+	promoter-TSS (An14g04970)	-242	An14g04970	0.05	0.512195		5(CTCCGG,-,0.00)
17083	AM270993	790787	790823	+	promoter-TSS (An14g03140)	-254	An14g03140	0.166667	0.783784		5(CTCCGG,-,0.00)
16776	AM270993	285015	285055	+	promoter-TSS (An14g01040)	-249	An14g01040	0.075	0.585366		5(CTCCGG,-,0.00)
14338	AM270990	2424256	2424300	+	promoter-TSS (An11g10110)	-820	An11g10110	0.022727	0.377778		5(CTCCGG,-,0.00)
13682	AM270990	1099039	1099079	+	promoter-TSS (An11e04440)	-523	An11e04430	0.125	0.707317		5(CTCCGG,-,0.00)
12231	AM270988	760611	760643	+	promoter-TSS (An09g03330)	-536	An09g03320	0.09375	0.515152		5(CTCCGG,-,0.00)
12063	AM270988	444546	444582	+	promoter-TSS (An09g02040)	-237	An09g02050	0.027778	0.432432		5(CTCCGG,-,0.00)
8818	AM270986	367753	367787	+	promoter-TSS (An07g01960)	-497	An07g01960	0.088235	0.542857		5(CTCCGG,-,0.00)
4760	AM270981	3246431	3246463	+	promoter-TSS (An02g13460)	-831	An02g13460	0.09375	0.575758		5(CTCCGG,-,0.00)
3776	AM270981	1828824	1828868	+	promoter-TSS (An02g07640)	-552	An02g07640	0.045455	0.533333		5(CTCCGG,-,0.00)
2432	AM270980	3419327	3419357	+	promoter-TSS (An01g14330)	-627	An01g14330	0.066667	0.548387		5(CTCCGG,-,0.00)
2196	AM270980	3130740	3130776	+	promoter-TSS (An01g13160)	-593	An01g13160	0.111111	0.675676		5(CTCCGG,-,0.00)
1995	AM270980	2918624	2918660	+	promoter-TSS (An01g12380)	-749	An01g12380	0.027778	0.432432		5(CTCCGG,-,0.00)
1448	AM270980	2106493	2106531	+	promoter-TSS (An01g08860)	-197	An01g08860	0.131579	0.589744		5(CTCCGG,-,0.00)
15518	AM270991	1782085	1782123	+	Intergenic	-1190	An12g07390	0.052632	0.538462		5(CTCCGG,-,0.00)
11818	AM270987	2755530	2755570	+	Intergenic	-2050	An08g11640	0.1	0.512195		5(CTCCGG,-,0.00)
9214	AM270986	999948	999982	+	Intergenic	4441	An07g04680	0.117647	0.571429		5(CTCCGG,-,0.00)
13223	AM270990	385646	385678	+	promoter-TSS (An11g01580)	-73	An11g01580	0.09375	0.666667		5(CTCCGC,-,0.00),25(CTCCAC,-,0.00)		7(CCGCAGCTCTTCCG,-,0.00)
1063	AM270980	1543541	1543585	+	promoter-TSS (An01g06540)	-338	An01g06540	0.068182	0.466667		5(CTCCGC,-,0.00),25(CCCCGC,-,0.00)
19192	AM270995	757401	757437	+	promoter-TSS (An16g03420)	-119	An16g03410	0.194444	0.756757		5(CTCCGC,-,0.00),10(CTCCGC,-,0.00)		7(CCGCTCCGCCGCCG,-,0.00)
19929	AM270995	1864178	1864222	+	promoter-TSS (An16g08220)	-112	An16g08220	0.113636	0.533333		5(CTCCGC,-,0.00),10(CCCCGG,-,0.00)
1979	AM270980	2908440	2908482	+	promoter-TSS (An01g12330)	-275	An01g12330	0.095238	0.651163		5(CTCCGC,-,0.00)		13(CCGTGAAATTCCCG,-,0.00)	24(CCGTCGG,+,0.00),24(CCGTCGG,-,0.00)
19829	AM270995	1725501	1725533	+	promoter-TSS (An16g07630)	-784	An16g07630	0.0625	0.636364		5(CTCCGC,-,0.00)
15570	AM270991	1821269	1821309	+	promoter-TSS (An12g07580)	-154	An12g07580	0.05	0.487805		5(CTCCGC,-,0.00)
13221	AM270990	378576	378616	+	promoter-TSS (An11g01540)	-320	An11g01540	0.075	0.439024		5(CTCCGC,-,0.00)
9642	AM270986	1720036	1720078	+	promoter-TSS (An07g07880)	-255	An07g07880	0.071429	0.511628		5(CTCCGC,-,0.00)
9037	AM270986	662762	662806	+	promoter-TSS (An07g03150)	-99	An07g03150	0.090909	0.577778		5(CTCCGC,-,0.00)
4626	AM270981	3010068	3010112	+	promoter-TSS (An02g12430)	-152	An02g12430	0.068182	0.466667		5(CTCCGC,-,0.00)
1561	AM270980	2201884	2201924	+	promoter-TSS (An01g09210)	-257	An01g09210	0.1	0.658537		5(CTCCGC,-,0.00)
15550	AM270991	1807938	1807980	+	promoter-TSS (An12g07510)	-174	An12g07520	0.047619	0.55814		5(CTCCAG,-,0.00),35(CCCCAG,-,0.00)
12363	AM270988	999493	999527	+	promoter-TSS (An09g04500)	-943	An09g04500	0.058824	0.6		5(CTCCAG,-,0.00),27(CCGGAG,+,0.00)		17(CGGAGCACCACCGG,+,0.00)
8377	AM270985	279500	279536	+	promoter-TSS (An06g01180)	-448	An06g01180	0	0.513514		5(CTCCAG,-,0.00),24(CTCCAG,-,0.00)
7067	AM270983	1296306	1296350	+	promoter-TSS (An04g05300)	-579	An04g05300	0.113636	0.622222		5(CTCCAG,-,0.00),19(GCGGGG,+,0.00)		30(CGGGGCTAACCCGG,+,0.00)
17384	AM270993	1266709	1266753	+	promoter-TSS (An14g05400)	-734	An14g05400	0.068182	0.555556		5(CTCCAG,-,0.00),11(CCCCGC,-,0.00)
5507	AM270982	748925	748963	+	promoter-TSS (An03g03560)	-842	An03g03560	0.131579	0.692308		5(CTCCAG,-,0.00)	32(GCCAGG,+,0.00)	24(CGGTGGCCGCCAGG,+,0.00)
20975	AM270997	927525	927569	+	promoter-TSS (An18g04030)	-102	An18g04030	0.045455	0.488889		5(CTCCAG,-,0.00)
20014	AM270995	1968595	1968631	+	promoter-TSS (An16g08700)	-201	An16g08700	0.055556	0.513514		5(CTCCAG,-,0.00)
18552	AM270994	1494329	1494371	+	promoter-TSS (An15g06380)	-161	An15g06380	0.095238	0.534884		5(CTCCAG,-,0.00)
18430	AM270994	1337653	1337685	+	promoter-TSS (An15g05730)	-219	An15g05740	0.0625	0.606061		5(CTCCAG,-,0.00)
18352	AM270994	1157203	1157247	+	promoter-TSS (An15e04890)	-107	An15e04890	0.022727	0.422222		5(CTCCAG,-,0.00)
17600	AM270993	1671249	1671285	+	promoter-TSS (An14g07130)	-622	An14g07130	0.027778	0.432432		5(CTCCAG,-,0.00)
17020	AM270993	705820	705860	+	promoter-TSS (An14g02870)	-451	An14g02870	0.05	0.512195		5(CTCCAG,-,0.00)
16921	AM270993	565709	565751	+	promoter-TSS (An14g02240)	-632	An14g02240	0.095238	0.627907		5(CTCCAG,-,0.00)
16198	AM270992	236568	236602	+	promoter-TSS (An13g01010)	-203	An13g01010	0.058824	0.628571		5(CTCCAG,-,0.00)
14340	AM270990	2424626	2424670	+	promoter-TSS (An11g10110)	-450	An11g10110	0.090909	0.488889		5(CTCCAG,-,0.00)
13608	AM270990	932407	932439	+	promoter-TSS (An11g03780)	-242	An11g03780	0.09375	0.69697		5(CTCCAG,-,0.00)
13264	AM270990	463589	463633	+	promoter-TSS (An11g01900)	-299	An11g01900	0.045455	0.555556		5(CTCCAG,-,0.00)
13198	AM270990	323795	323835	+	promoter-TSS (An11g01270)	-586	An11g01260	0.025	0.512195		5(CTCCAG,-,0.00)
12152	AM270988	650343	650381	+	promoter-TSS (An09g02943)	-250	An09g02943	0.026316	0.487179		5(CTCCAG,-,0.00)
12142	AM270988	649063	649103	+	promoter-TSS (An09g02940)	-577	An09g02940	0	0.536585		5(CTCCAG,-,0.00)
11241	AM270987	1674528	1674572	+	promoter-TSS (An08g07030)	-93	An08g07030	0.090909	0.466667		5(CTCCAG,-,0.00)
9442	AM270986	1432727	1432769	+	promoter-TSS (An07g06670)	-52	An07g06670	0.047619	0.488372		5(CTCCAG,-,0.00)
7967	AM270984	116653	116697	+	promoter-TSS (An05g00470)	-527	An05g00470	0.090909	0.466667		5(CTCCAG,-,0.00)
6420	AM270983	358075	358113	+	promoter-TSS (An04g01427)	-874	An04g01427	0.052632	0.564103		5(CTCCAG,-,0.00)
6043	AM270982	1549000	1549036	+	promoter-TSS (An03g06800)	-870	An03g06800	0.055556	0.513514		5(CTCCAG,-,0.00)
5956	AM270982	1449273	1449317	+	promoter-TSS (An03g06430)	-999	An03g06430	0.022727	0.533333		5(CTCCAG,-,0.00)
4795	AM270981	3288912	3288950	+	promoter-TSS (An02g13600)	-622	An02g13600	0	0.461538		5(CTCCAG,-,0.00)
4165	AM270981	2257492	2257536	+	promoter-TSS (An02g09040)	-914	An02g09040	0.022727	0.533333		5(CTCCAG,-,0.00)
3854	AM270981	1901924	1901966	+	promoter-TSS (An02g07900)	-364	An02g07900	0.142857	0.604651		5(CTCCAG,-,0.00)
2613	AM270981	86234	86278	+	promoter-TSS (An02g00390)	-211	An02g00400	0.045455	0.622222		5(CTCCAG,-,0.00)
2390	AM270980	3386335	3386369	+	promoter-TSS (An01g14130)	-165	An01g14130	0.088235	0.514286		5(CTCCAG,-,0.00)
2220	AM270980	3201607	3201651	+	promoter-TSS (An01g13410)	-508	An01g13410	0.045455	0.511111		5(CTCCAG,-,0.00)
1911	AM270980	2794211	2794249	+	promoter-TSS (An01g11880)	539	An01e11870	0.131579	0.692308		5(CTCCAG,-,0.00)
1779	AM270980	2584663	2584701	+	promoter-TSS (An01g10940)	-383	An01g10940	0.052632	0.461538		5(CTCCAG,-,0.00)
1331	AM270980	1980208	1980238	+	promoter-TSS (An01g08430)	-340	An01g08430	0.033333	0.516129		5(CTCCAG,-,0.00)
794	AM270980	1151805	1151837	+	Intergenic	3472	An01g04830	0.0625	0.575758		5(CTCCAG,-,0.00)
16665	AM270993	139061	139091	+	Intergenic	-2120	An14g00520	0.066667	0.677419		5(CTCCAG,-,0.00)
4047	AM270981	2138229	2138267	+	Intergenic	-1167	An02g08670	0.131579	0.641026		5(CTCCAG,-,0.00)
18152	AM270994	709513	709549	+	Intergenic	-1383	An15g02800	0.027778	0.459459		5(CTCCAG,-,0.00)
15956	AM270991	2419446	2419486	+	promoter-TSS (An12g10380)	-686	An12g10380	0.05	0.585366		5(CTCCAC,-,0.00),30(CCGGGG,+,0.00)
5526	AM270982	769583	769619	+	promoter-TSS (An03g03620)	-678	An03g03620	0.027778	0.486486		5(CTCCAC,-,0.00),29(GTGGAG,+,0.00)
13217	AM270990	366657	366701	+	promoter-TSS (An11g01510)	-497	An11g01510	0.045455	0.533333		5(CTCCAC,-,0.00),23(CTCCAG,-,0.00)
349	AM270980	560955	560997	+	Intergenic	-2834	An01g02320	0.02381	0.465116		5(CTCCAC,-,0.00),13(CTCCAC,-,0.00)
19137	AM270995	701041	701085	+	promoter-TSS (An16g03170)	-151	An16g03170	0.022727	0.555556		5(CTCCAC,-,0.00)
18801	AM270995	53152	53192	+	promoter-TSS (An16g00240)	-222	An16g00240	0.1	0.536585		5(CTCCAC,-,0.00)
18637	AM270994	1606959	1607003	+	promoter-TSS (An15g06790)	-393	An15g06790	0.090909	0.511111		5(CTCCAC,-,0.00)
16191	AM270992	219180	219224	+	promoter-TSS (An13g00950)	-486	An13g00950	0.045455	0.533333		5(CTCCAC,-,0.00)
14076	AM270990	2060688	2060720	+	promoter-TSS (An11g08700)	-597	An11g08700	0.0625	0.575758		5(CTCCAC,-,0.00)
13041	AM270990	38624	38658	+	promoter-TSS (An11g00100)	-181	An11g00100	0.176471	0.714286		5(CTCCAC,-,0.00)
10371	AM270987	413937	413969	+	promoter-TSS (An08g01860)	-517	An08g01860	0.09375	0.575758		5(CTCCAC,-,0.00)
9329	AM270986	1186040	1186076	+	promoter-TSS (An07g05500)	-230	An07g05510	0.111111	0.621622		5(CTCCAC,-,0.00)
8891	AM270986	466717	466759	+	promoter-TSS (An07g02360)	-479	An07g02360	0.02381	0.534884		5(CTCCAC,-,0.00)
8601	AM270985	488886	488922	+	promoter-TSS (An06g01950)	-597	An06g01950	0.055556	0.567568		5(CTCCAC,-,0.00)
7801	AM270983	2399537	2399571	+	promoter-TSS (An04g09870)	-173	An04g09870	0.088235	0.6		5(CTCCAC,-,0.00)
6432	AM270983	362811	362847	+	promoter-TSS (An04g01440)	-637	An04g01440	0.083333	0.621622		5(CTCCAC,-,0.00)
4326	AM270981	2494647	2494685	+	promoter-TSS (An02g10080)	-278	An02g10080	0.078947	0.615385		5(CTCCAC,-,0.00)
2668	AM270981	263381	263425	+	promoter-TSS (An02g01250)	-226	An02g01250	0.022727	0.422222		5(CTCCAC,-,0.00)
2274	AM270980	3267757	3267801	+	promoter-TSS (An01g13680)	-155	An01g13680	0.022727	0.6		5(CTCCAC,-,0.00)
13375	AM270990	596770	596802	+	Intergenic	3640	An11g02380	0	0.424242		5(CTCCAC,-,0.00)
20955	AM270997	901822	901860	+	Intergenic	-1023	An18g03950	0.026316	0.487179		5(CTCCAC,-,0.00)
18561	AM270994	1503056	1503094	+	promoter-TSS (An15g06410)	-262	An15g06410	0.078947	0.666667		5(CCGGGG,+,0.00)
5862	AM270982	1289672	1289716	+	promoter-TSS (An03g05770)	-129	An03g05770	0.090909	0.622222		5(CCGGGG,+,0.00)
12241	AM270988	781047	781091	+	promoter-TSS (An09g03400)	-576	An09g03400	0.090909	0.488889		5(CCGGAG,+,0.00)
9915	AM270986	2033194	2033238	+	promoter-TSS (An07g09070)	-245	An07g09060	0.045455	0.555556		5(CCGGAG,+,0.00)
8579	AM270985	477713	477755	+	promoter-TSS (An06g01920)	-833	An06g01920	0.047619	0.55814		5(CCCCGG,-,0.00),7(CCGGGG,+,0.00)
10352	AM270987	383528	383570	+	promoter-TSS (An08g01740)	-323	An08g01730	0.071429	0.55814		5(CCCCGG,-,0.00),7(CCGGAG,+,0.00)
16814	AM270993	320188	320232	+	promoter-TSS (An14g01150)	-645	An14g01150	0.068182	0.6		5(CCCCGG,-,0.00),33(GTGGAG,+,0.00)
16336	AM270992	451674	451718	+	promoter-TSS (An13g01830)	-136	An13g01830	0.045455	0.577778		5(CCCCGG,-,0.00),22(GTGGGG,+,0.00)
8428	AM270985	341385	341423	+	Intergenic	-1821	An06g01400	0.026316	0.538462		5(CCCCGG,-,0.00)	10(GCCAAG,+,0.00)
18201	AM270994	838436	838466	+	promoter-TSS (An15g03450)	-128	An15g03450	0.2	0.677419		5(CCCCGG,-,0.00)
16512	AM270992	814736	814778	+	promoter-TSS (An13g03600)	-67	An13g03600	0.119048	0.651163		5(CCCCGG,-,0.00)
15363	AM270991	1461042	1461082	+	promoter-TSS (An12g05920)	-558	An12g05910	0.075	0.609756		5(CCCCGG,-,0.00)
15268	AM270991	1239078	1239120	+	promoter-TSS (An12g04970)	-393	An12g04970	0.095238	0.651163		5(CCCCGG,-,0.00)
15038	AM270991	750400	750442	+	promoter-TSS (An12g02880)	-870	An12g02880	0.095238	0.534884		5(CCCCGG,-,0.00)
12469	AM270988	1132491	1132535	+	promoter-TSS (An09g05080)	-298	An09g05080	0.068182	0.555556		5(CCCCGG,-,0.00)
9852	AM270986	1968508	1968552	+	promoter-TSS (An07g08880)	-608	An07g08880	0.090909	0.533333		5(CCCCGG,-,0.00)
2067	AM270980	2992870	2992900	+	promoter-TSS (An01g12620)	-418	An01g12610	0.133333	0.741935		5(CCCCGG,-,0.00)
1815	AM270980	2628451	2628491	+	promoter-TSS (An01g11150)	-919	An01g11150	0.1	0.585366		5(CCCCGG,-,0.00)
11327	AM270987	1805782	1805826	+	Intergenic	-1895	An08g07530	0.045455	0.488889		5(CCCCGG,-,0.00)
11140	AM270987	1569358	1569388	+	Intergenic	-2085	An08g06580	0.133333	0.677419		5(CCCCGG,-,0.00)
15951	AM270991	2419964	2420006	+	Intergenic	-1205	An12g10380	0.119048	0.651163		5(CCCCGG,-,0.00)
13084	AM270990	133349	133389	+	promoter-TSS (An11g00470)	-318	An11g00460	0.1	0.560976		5(CCCCGC,-,0.00),10(CCGGAG,+,0.00)
9597	AM270986	1674808	1674842	+	promoter-TSS (An07g07700)	-327	An07g07700	0.147059	0.571429		5(CCCCGC,-,0.00)
9156	AM270986	908162	908202	+	promoter-TSS (An07g04300)	-183	An07g04300	0.1	0.658537		5(CCCCGC,-,0.00)
7864	AM270984	23158	23200	+	promoter-TSS (An05g00100)	-209	An05g00090	0.119048	0.604651		5(CCCCGC,-,0.00)
6626	AM270983	586943	586987	+	promoter-TSS (An04g02210)	-343	An04g02200	0.022727	0.511111		5(CCCCAG,-,0.00),39(GTGGAG,+,0.00)
17863	AM270994	240188	240228	+	promoter-TSS (An15g00880)	-232	An15g00870	0.075	0.658537		5(CCCCAG,-,0.00),33(CCCCGC,-,0.00)
6951	AM270983	1155084	1155124	+	promoter-TSS (An04g04670)	-529	An04g04670	0.025	0.536585		5(CCCCAG,-,0.00),27(CCCCAG,-,0.00)
2140	AM270980	3077047	3077089	+	promoter-TSS (An01g12960)	-222	An01g12960	0.02381	0.55814		5(CCCCAG,-,0.00),24(GCGGAG,+,0.00)
3217	AM270981	997085	997127	+	promoter-TSS (An02g04170)	-361	An02g04170	0.119048	0.674419		5(CCCCAG,-,0.00),12(CTCCGC,-,0.00)		14(CCGCTGACCGCCCG,-,0.00)
7262	AM270983	1604037	1604077	+	promoter-TSS (An04g06460)	-48	An04g06460	0.075	0.512195		5(CCCCAG,-,0.00)		17(CGGCTGTTCAACGG,+,0.00)
18344	AM270994	1139091	1139133	+	promoter-TSS (An15g04820)	-858	An15g04820	0.02381	0.418605		5(CCCCAG,-,0.00)
17323	AM270993	1172318	1172362	+	promoter-TSS (An14g04920)	-169	An14g04920	0.045455	0.555556		5(CCCCAG,-,0.00)
16638	AM270993	95215	95259	+	promoter-TSS (An14g00370)	-197	An14g00370	0.045455	0.577778		5(CCCCAG,-,0.00)
13717	AM270990	1185383	1185419	+	promoter-TSS (An11g04780)	-123	An11g04790	0.055556	0.486486		5(CCCCAG,-,0.00)
12562	AM270988	1280078	1280108	+	promoter-TSS (An09g05650)	-548	An09g05650	0.033333	0.516129		5(CCCCAG,-,0.00)
9759	AM270986	1885153	1885189	+	promoter-TSS (An07g08600)	-957	An07g08600	0.055556	0.540541		5(CCCCAG,-,0.00)
8984	AM270986	607172	607204	+	promoter-TSS (An07g02950)	-497	An07g02940	0.125	0.727273		5(CCCCAG,-,0.00)
7707	AM270983	2234729	2234763	+	promoter-TSS (An04g09170)	-353	An04g09170	0.088235	0.714286		5(CCCCAG,-,0.00)
6897	AM270983	1037841	1037875	+	promoter-TSS (An04g04130)	-49	An04g04110	0	0.4		5(CCCCAG,-,0.00)
4514	AM270981	2810724	2810762	+	promoter-TSS (An02g11450)	-205	An02g11450	0.026316	0.538462		5(CCCCAG,-,0.00)
3483	AM270981	1483812	1483854	+	promoter-TSS (An02g06360)	-333	An02g06360	0	0.534884		5(CCCCAG,-,0.00)
3294	AM270981	1155261	1155303	+	promoter-TSS (An02g04860)	-202	An02g04850	0.071429	0.581395		5(CCCCAG,-,0.00)
180	AM270980	221481	221525	+	promoter-TSS (An01g00930)	-653	An01g00930	0	0.466667		5(CCCCAG,-,0.00)
4597	AM270981	2951279	2951317	+	promoter-TSS (An02g12120)	-373	An02g12120	0.052632	0.641026		5(CCCCAC,-,0.00)	10(CCTGGC,-,0.00)
20577	AM270996	592375	592415	+	promoter-TSS (An17g02400)	-609	An17g02400	0.05	0.487805		5(CCCCAC,-,0.00)
20517	AM270996	540210	540250	+	promoter-TSS (An17g02220)	-535	An17g02220	0.075	0.585366		5(CCCCAC,-,0.00)
20080	AM270995	2060499	2060537	+	promoter-TSS (An16g09050)	-454	An16g09050	0.052632	0.461538		5(CCCCAC,-,0.00)
17228	AM270993	1017178	1017212	+	promoter-TSS (An14g04160)	-357	An14g04160	0.147059	0.885714		5(CCCCAC,-,0.00)
14503	AM270990	2653140	2653180	+	promoter-TSS (An11g11050)	-272	An11g11050	0.075	0.560976		5(CCCCAC,-,0.00)
13607	AM270990	932371	932405	+	promoter-TSS (An11g03780)	-277	An11g03780	0.088235	0.542857		5(CCCCAC,-,0.00)
9029	AM270986	660066	660102	+	promoter-TSS (An07g03140)	-410	An07g03140	0.055556	0.513514		5(CCCCAC,-,0.00)
6303	AM270983	229225	229269	+	promoter-TSS (An04g00910)	376	An04g00920	0.045455	0.422222		5(CCCCAC,-,0.00)
5475	AM270982	703864	703908	+	promoter-TSS (An03g03400)	-210	An03g03400	0.022727	0.555556		5(CCCCAC,-,0.00)
5162	AM270982	218441	218485	+	promoter-TSS (An03g01120)	-709	An03g01120	0.113636	0.6		5(CCCCAC,-,0.00)
3308	AM270981	1167147	1167191	+	promoter-TSS (An02g04910)	-270	An02g04910	0.068182	0.533333		5(CCCCAC,-,0.00)
1378	AM270980	2021436	2021478	+	promoter-TSS (An01g08570)	-359	An01g08570	0.02381	0.511628		5(CCCCAC,-,0.00)
903	AM270980	1326772	1326816	+	promoter-TSS (An01g05610)	-390	An01g05610	0.068182	0.511111		5(CCCCAC,-,0.00)
11824	AM270987	2761777	2761819	+	Intergenic	4826	An08g11650	0.02381	0.55814		5(CCCCAC,-,0.00)
11656	AM270987	2454644	2454688	+	promoter-TSS (An08g10330)	-108	An08g10330	0	0.444444		4(GTGGGG,+,0.00)
899	AM270980	1323161	1323205	+	promoter-TSS (An01g05590)	-724	An01g05590	0.045455	0.444444		4(GTGGGG,+,0.00)
507	AM270980	796097	796129	+	promoter-TSS (An01g03300)	-480	An01g03300	0.0625	0.636364		4(GTGGGG,+,0.00)
19864	AM270995	1756536	1756580	+	Intergenic	-1055	An16g07780	0.045455	0.555556		4(GTGGAG,+,0.00),34(GTGGAG,+,0.00)
4849	AM270981	3397428	3397468	+	promoter-TSS (An02g14080)	-293	An02g14080	0.05	0.512195		4(GTGGAG,+,0.00),34(CCCCAC,-,0.00)
2859	AM270981	557795	557839	+	promoter-TSS (An02g02400)	-589	An02g02400	0.022727	0.4		4(GTGGAG,+,0.00)
13529	AM270990	768869	768913	+	promoter-TSS (An11g03050)	-352	An11g03050	0.068182	0.688889		4(CTGGAG,+,0.00),24(CCCCGG,-,0.00)
9024	AM270986	657444	657488	+	promoter-TSS (An07g03120)	-482	An07g03130	0.022727	0.533333		4(CTGGAG,+,0.00)	15(GCCAAG,+,0.00)
6486	AM270983	414037	414081	+	promoter-TSS (An04g01620)	-388	An04g01620	0.090909	0.511111		4(CTCCGG,-,0.00),6(CCGGGG,+,0.00)
18617	AM270994	1569706	1569750	+	promoter-TSS (An15g06660)	-187	An15g06660	0.136364	0.688889		4(CTCCGG,-,0.00),38(GCGGAG,+,0.00)
12545	AM270988	1254771	1254815	+	promoter-TSS (An09g05540)	-110	An09g05540	0.090909	0.644444		4(CTCCGG,-,0.00)
4554	AM270981	2871306	2871346	+	promoter-TSS (An02g11750)	520	An02g11740	0.025	0.463415		4(CTCCGG,-,0.00)
14014	AM270990	1874589	1874619	+	promoter-TSS (An11g07830)	-917	An11g07830	0.066667	0.483871		4(CTCCGC,-,0.00)
18622	AM270994	1579379	1579415	+	promoter-TSS (An15g06700)	-642	An15g06700	0.027778	0.621622		4(CTCCAG,-,0.00)
17151	AM270993	882268	882310	+	promoter-TSS (An14g03530)	-202	An14g03540	0.095238	0.627907		4(CTCCAG,-,0.00)
12888	AM270989	94440	94484	+	promoter-TSS (An10g00400)	-598	An10g00400	0.022727	0.533333		4(CTCCAG,-,0.00)
1307	AM270980	1959602	1959644	+	promoter-TSS (An01g08310)	-653	An01g08310	0.095238	0.534884		4(CTCCAG,-,0.00)
8791	AM270986	309349	309393	+	promoter-TSS (An07g01680)	-53	An07g01680	0.113636	0.644444		4(CTCCAC,-,0.00)		11(CCGCCGGGAAGCCG,-,0.00)
14904	AM270991	483383	483419	+	promoter-TSS (An12g01850)	-233	An12g01850	0.083333	0.621622		4(CTCCAC,-,0.00)
5149	AM270982	179431	179473	+	promoter-TSS (An03g00900)	-338	An03g00900	0.071429	0.55814		4(CTCCAC,-,0.00)
6140	AM270983	27755	27799	+	promoter-TSS (An04g00180)	-348	An04g00170	0.090909	0.6		4(CCGGAG,+,0.00)
16815	AM270993	320462	320504	+	promoter-TSS (An14g01150)	-918	An14g01150	0.071429	0.581395		4(CCCCGG,-,0.00)			18(CCGACGG,+,0.00),18(CCGACGG,-,0.00)
5545	AM270982	792127	792171	+	promoter-TSS (An03g03710)	-280	An03g03710	0.090909	0.511111		4(CCCCGG,-,0.00)		6(CCGGAATCTCCCCG,-,0.00)
18947	AM270995	349841	349885	+	promoter-TSS (An16g01640)	-167	An16g01650	0.136364	0.644444		4(CCCCGG,-,0.00)
16855	AM270993	432419	432449	+	promoter-TSS (An14g01680)	-155	An14g01680	0.133333	0.612903		4(CCCCGG,-,0.00)
14764	AM270991	232329	232373	+	promoter-TSS (An12g00860)	-900	An12g00860	0.090909	0.733333		4(CCCCGG,-,0.00)
7053	AM270983	1278757	1278797	+	promoter-TSS (An04g05220)	-165	An04g05220	0.15	0.634146		4(CCCCGG,-,0.00)
569	AM270980	870503	870547	+	promoter-TSS (An01g03610)	-291	An01g03610	0.090909	0.644444		4(CCCCGC,-,0.00)		6(CCGCCCGCGGCCCG,-,0.00)
2927	AM270981	653221	653261	+	promoter-TSS (An02g02810)	-201	An02g02810	0.125	0.634146		4(CCCCGC,-,0.00)
20825	AM270997	764687	764731	+	promoter-TSS (An18g03410)	-214	An18g03410	0.045455	0.6		4(CCCCAG,-,0.00),33(CTCCGG,-,0.00)
4082	AM270981	2164653	2164697	+	promoter-TSS (An02g08750)	-484	An02g08760	0.022727	0.555556		4(CCCCAG,-,0.00),30(CTGGAG,+,0.00)
10576	AM270987	754707	754749	+	promoter-TSS (An08g03280)	-428	An08g03280	0.02381	0.581395		4(CCCCAG,-,0.00)
7928	AM270984	87604	87636	+	promoter-TSS (An05g00370)	-192	An05g00370	0.15625	0.606061		4(CCCCAG,-,0.00)
4459	AM270981	2743332	2743368	+	promoter-TSS (An02g11160)	-427	An02g11160	0.083333	0.594595		4(CCCCAG,-,0.00)
3679	AM270981	1697109	1697149	+	promoter-TSS (An02g07080)	-245	An02g07090	0.05	0.609756		4(CCCCAG,-,0.00)
8267	AM270985	70558	70602	+	promoter-TSS (An06g00310)	-167	An06g00310	0.136364	0.688889		4(CCCCAC,-,0.00),20(CTCCGG,-,0.00)			12(CCGACGG,+,0.00),12(CCGACGG,-,0.00)
4691	AM270981	3146750	3146786	+	promoter-TSS (An02g13100)	-596	An02g13100	0.083333	0.567568		4(CCCCAC,-,0.00),18(CTGGAG,+,0.00)
8723	AM270986	95052	95094	+	promoter-TSS (An07g00520)	-191	An07g00520	0.047619	0.511628		4(CCCCAC,-,0.00)		15(CGGAATTGTTCCGG,+,0.00)
19766	AM270995	1664539	1664583	+	promoter-TSS (An16g07390)	-99	An16g07380	0.090909	0.666667		4(CCCCAC,-,0.00)
10577	AM270987	758471	758515	+	promoter-TSS (An08g03290)	-280	An08g03290	0.045455	0.533333		39(GTGGGG,+,0.00)
7546	AM270983	1960384	1960428	+	promoter-TSS (An04g07980)	-982	An04g07980	0.045455	0.511111		39(GTGGGG,+,0.00)
8499	AM270985	403295	403339	+	Intergenic	-1422	An06e01570	0.022727	0.577778		39(GTGGGG,+,0.00)
3046	AM270981	778392	778436	+	Intergenic	-3390	An02g03260	0	0.466667		39(GTGGGG,+,0.00)
6032	AM270982	1535833	1535877	+	promoter-TSS (An03g06760)	-612	An03g06760	0.022727	0.4		39(GTGGAG,+,0.00)
13374	AM270990	596978	597022	+	Intergenic	3426	An11g02380	0.045455	0.533333		39(GTGGAG,+,0.00)
17566	AM270993	1622055	1622099	+	promoter-TSS (An14g06880)	-154	An14g06880	0.068182	0.533333		39(GCGGAG,+,0.00)
15119	AM270991	979559	979603	+	promoter-TSS (An12g03960)	-197	An12g03960	0.068182	0.733333		39(GCGGAG,+,0.00)
14914	AM270991	495715	495759	+	promoter-TSS (An12g01910)	-865	An12g01910	0.090909	0.488889		39(GCGGAG,+,0.00)
12227	AM270988	760517	760561	+	promoter-TSS (An09g03320)	-448	An09g03320	0.068182	0.488889		39(GCGGAG,+,0.00)
2608	AM270981	55402	55446	+	promoter-TSS (An02g00230)	-298	An02g00230	0.090909	0.511111		39(GCGGAG,+,0.00)
1493	AM270980	2135297	2135341	+	promoter-TSS (An01g08960)	-456	An01g08960	0.045455	0.577778		39(CTGGGG,+,0.00)	4(GCCAAG,+,0.00),14(GCCAAG,+,0.00)
20071	AM270995	2042920	2042964	+	promoter-TSS (An16g08980)	-697	An16g08980	0.045455	0.555556		39(CTGGGG,+,0.00)
15290	AM270991	1263528	1263572	+	promoter-TSS (An12g05050)	-377	An12g05050	0.022727	0.422222		39(CTGGGG,+,0.00)
13632	AM270990	992360	992404	+	promoter-TSS (An11g04030)	-623	An11g04030	0	0.355556		39(CTGGGG,+,0.00)
10272	AM270987	218525	218569	+	promoter-TSS (An08g01090)	-444	An08g01090	0.045455	0.533333		39(CTGGGG,+,0.00)
6284	AM270983	210818	210862	+	promoter-TSS (An04g00890)	-271	An04g00890	0.090909	0.466667		39(CTGGAG,+,0.00)
3242	AM270981	1040239	1040283	+	promoter-TSS (An02g04290)	-116	An02g04300	0.090909	0.6		39(CTGGAG,+,0.00)
1582	AM270980	2225594	2225638	+	promoter-TSS (An01g09300)	-444	An01g09300	0.045455	0.511111		39(CTGGAG,+,0.00)
10607	AM270987	812745	812789	+	Intergenic	-1786	An08g03510	0.068182	0.4		39(CTCCGG,-,0.00)		31(CGGCTGTACTCCGG,+,0.00)
10833	AM270987	1057152	1057196	+	promoter-TSS (An08g04350)	-189	An08g04350	0.113636	0.622222		39(CTCCGG,-,0.00)
9403	AM270986	1336476	1336520	+	promoter-TSS (An07g06220)	-670	An07g06220	0.090909	0.555556		39(CTCCGG,-,0.00)
3467	AM270981	1469596	1469640	+	promoter-TSS (An02g06310)	-326	An02g06320	0.045455	0.355556		39(CTCCGG,-,0.00)
20255	AM270996	242354	242398	+	promoter-TSS (An17g01050)	-321	An17g01050	0.068182	0.577778		39(CTCCGC,-,0.00)	5(CTTGGC,-,0.00)
2248	AM270980	3230706	3230750	+	promoter-TSS (An01g13540)	-441	An01g13540	0.113636	0.577778		39(CTCCGC,-,0.00)	25(CTTGGC,-,0.00)
31	AM270980	38665	38709	+	promoter-TSS (An01g00160)	-413	An01g00160	0.090909	0.555556		39(CTCCGC,-,0.00)	21(CTTGGC,-,0.00)
18406	AM270994	1282030	1282074	+	promoter-TSS (An15g05490)	-196	An15g05490	0.068182	0.533333		39(CTCCGC,-,0.00)
12393	AM270988	1046411	1046455	+	promoter-TSS (An09g04710)	-59	An09g04700	0.113636	0.577778		39(CTCCGC,-,0.00)
10759	AM270987	980052	980096	+	promoter-TSS (An08g04100)	-774	An08g04100	0.068182	0.533333		39(CTCCGC,-,0.00)
9809	AM270986	1932868	1932912	+	Intergenic	-2111	An07g08780	0.068182	0.355556		39(CTCCGC,-,0.00)
5490	AM270982	729680	729724	+	promoter-TSS (An03g03490)	-107	An03g03500	0.113636	0.666667		39(CTCCAG,-,0.00)		8(CCGGCCCGCTTCCG,-,0.00)
20111	AM270995	2095874	2095918	+	promoter-TSS (An16g09200)	-94	An16g09200	0.090909	0.533333		39(CTCCAG,-,0.00)
13569	AM270990	834007	834051	+	promoter-TSS (An11g03340)	-95	An11g03340	0.068182	0.444444		39(CTCCAG,-,0.00)
12530	AM270988	1195391	1195435	+	promoter-TSS (An09g05290)	-214	An09g05300	0.136364	0.6		39(CTCCAG,-,0.00)
15466	AM270991	1670367	1670411	+	promoter-TSS (An12g06970)	-564	An12g06980	0.045455	0.511111		39(CTCCAC,-,0.00)
12149	AM270988	648975	649019	+	promoter-TSS (An09g02940)	-491	An09g02940	0.045455	0.6		39(CTCCAC,-,0.00)
10791	AM270987	1027258	1027302	+	promoter-TSS (An08g04270)	-184	An08g04270	0.068182	0.6		39(CTCCAC,-,0.00)
15191	AM270991	1130298	1130342	+	Intergenic	-1677	An12g04600	0.022727	0.533333		39(CTCCAC,-,0.00)
8802	AM270986	323847	323891	+	promoter-TSS (An07g01740)	-546	An07g01740	0.090909	0.666667		39(CCGGGG,+,0.00)		25(CGGGTCCCTTTCGG,+,0.00)
8755	AM270986	188623	188667	+	promoter-TSS (An07g01060)	-608	An07g01060	0.113636	0.577778		39(CCGGGG,+,0.00)		16(CGGATTTCGTTCGG,+,0.00)
19275	AM270995	836291	836335	+	promoter-TSS (An16g03750)	-165	An16g03760	0.090909	0.444444		39(CCGGGG,+,0.00)
15712	AM270991	2045033	2045077	+	promoter-TSS (An12g08630)	-88	An12g08630	0.045455	0.555556		39(CCGGGG,+,0.00)
9534	AM270986	1559889	1559933	+	promoter-TSS (An07g07280)	-205	An07g07280	0.113636	0.622222		39(CCGGGG,+,0.00)
18492	AM270994	1440911	1440955	+	Intergenic	-1672	An15g06180	0.068182	0.6		39(CCGGGG,+,0.00)
18683	AM270994	1686456	1686500	+	promoter-TSS (An15g07100)	-445	An15g07100	0.068182	0.466667		39(CCCCGG,-,0.00)
441	AM270980	694350	694394	+	promoter-TSS (An01g02940)	-135	An01g02940	0.068182	0.6		39(CCCCGG,-,0.00)
21047	AM270997	971855	971899	+	promoter-TSS (An18g04180)	-292	An18g04180	0.045455	0.511111		39(CCCCAG,-,0.00)
16840	AM270993	412595	412639	+	promoter-TSS (An14g01590)	-377	An14g01590	0.090909	0.6		39(CCCCAG,-,0.00)
15139	AM270991	1007499	1007543	+	promoter-TSS (An12g04020)	-945	An12g04020	0.045455	0.6		39(CCCCAG,-,0.00)
13405	AM270990	642739	642783	+	promoter-TSS (An11g02550)	-152	An11g02550	0.068182	0.511111		39(CCCCAG,-,0.00)
10220	AM270987	174240	174284	+	promoter-TSS (An08g00880)	-92	An08g00880	0.090909	0.533333		39(CCCCAG,-,0.00)
302	AM270980	477256	477300	+	promoter-TSS (An01g02000)	-164	An01g02000	0.090909	0.6		39(CCCCAC,-,0.00)		7(CGGAACAGCCTCGG,+,0.00)
5194	AM270982	290445	290489	+	promoter-TSS (An03g01530)	-274	An03g01520	0.045455	0.511111		39(CCCCAC,-,0.00)
9844	AM270986	1953049	1953093	+	promoter-TSS (An07g08840)	-441	An07g08830	0.068182	0.577778		38(GTGGAG,+,0.00)
432	AM270980	685312	685356	+	promoter-TSS (An01g02900)	-161	An01g02900	0.068182	0.511111		38(GCGGGG,+,0.00)
2350	AM270980	3340957	3341001	+	promoter-TSS (An01g13930)	-51	An01g13930	0.090909	0.6		38(GCGGAG,+,0.00)
3244	AM270981	1040135	1040179	+	promoter-TSS (An02g04290)	-120	An02g04290	0.068182	0.622222		38(CTGGAG,+,0.00)
172	AM270980	206952	206996	+	promoter-TSS (An01g00870)	-942	An01g00870	0.045455	0.377778		38(CTCCAG,-,0.00)
2092	AM270980	3038539	3038583	+	promoter-TSS (An01g12780)	-927	An01g12780	0.090909	0.444444		38(CCGGGG,+,0.00)
19910	AM270995	1832065	1832109	+	promoter-TSS (An16g08090)	-179	An16g08090	0.045455	0.511111		38(CCGGAG,+,0.00)
11529	AM270987	2192419	2192463	+	promoter-TSS (An08g09240)	-710	An08g09230	0.045455	0.377778		38(CCGGAG,+,0.00)
2347	AM270980	3338465	3338509	+	promoter-TSS (An01g13920)	-464	An01g13920	0.113636	0.666667		38(CCCCGC,-,0.00)		15(CCGAATTCGTCCCG,-,0.00)
11757	AM270987	2634425	2634469	+	promoter-TSS (An08e11050)	-202	An08g11060	0.068182	0.688889		38(CCCCAG,-,0.00)		12(CCGCGGTAAAGCCG,-,0.00)
7596	AM270983	2083812	2083856	+	promoter-TSS (An04g08580)	-71	An04g08580	0.045455	0.444444		38(CCCCAG,-,0.00)
11117	AM270987	1557071	1557115	+	promoter-TSS (An08g06560)	-201	An08g06560	0	0.355556		38(CCCCAC,-,0.00)
6000	AM270982	1491206	1491250	+	promoter-TSS (An03g06600)	-275	An03g06590	0.090909	0.533333		38(CCCCAC,-,0.00)
8360	AM270985	248929	248973	+	promoter-TSS (An06g01060)	-445	An06g01060	0.068182	0.488889		37(GTGGGG,+,0.00)
5085	AM270982	60581	60625	+	promoter-TSS (An03g00280)	-509	An03g00280	0.045455	0.511111		37(GTGGGG,+,0.00)
5023	AM270981	3601001	3601043	+	promoter-TSS (An02g14880)	-276	An02g14880	0.071429	0.488372		37(GTGGGG,+,0.00)
545	AM270980	830767	830809	+	promoter-TSS (An01g03460)	-258	An01g03460	0.02381	0.488372		37(GTGGGG,+,0.00)
384	AM270980	606659	606701	+	promoter-TSS (An01g02520)	-372	An01g02520	0.047619	0.325581		37(GTGGAG,+,0.00)
9960	AM270986	2110592	2110634	+	promoter-TSS (An07g09410)	-430	An07g09410	0.071429	0.511628		37(GCGGGG,+,0.00)	30(GCCAGG,+,0.00)
8124	AM270984	429200	429244	+	promoter-TSS (An05g01820)	-207	An05g01820	0.090909	0.622222		37(GCGGGG,+,0.00)	27(GCCAGG,+,0.00)
10605	AM270987	808955	808997	+	promoter-TSS (An08g03493)	-282	An08g03493	0.02381	0.534884		37(GCGGGG,+,0.00)
3473	AM270981	1472381	1472425	+	promoter-TSS (An02g06330)	-952	An02g06330	0.068182	0.555556		37(GCGGGG,+,0.00)
19188	AM270995	752789	752833	+	promoter-TSS (An16g03400)	-834	An16g03390	0.090909	0.488889		37(GCGGAG,+,0.00)
18638	AM270994	1606885	1606927	+	promoter-TSS (An15g06790)	-318	An15g06790	0.071429	0.511628		37(GCGGAG,+,0.00)
16169	AM270992	187790	187832	+	promoter-TSS (An13g00820)	-222	An13g00810	0.095238	0.534884		37(GCGGAG,+,0.00)
6142	AM270983	34146	34190	+	promoter-TSS (An04g00210)	-64	An04g00210	0.068182	0.511111		37(GCGGAG,+,0.00)
4567	AM270981	2908556	2908600	+	promoter-TSS (An02g11900)	-198	An02g11900	0.068182	0.555556		37(GCGGAG,+,0.00)
3535	AM270981	1576594	1576636	+	promoter-TSS (An02g06680)	-979	An02g06680	0.02381	0.395349		37(GCGGAG,+,0.00)
19294	AM270995	856685	856727	+	promoter-TSS (An16g03830)	-681	An16g03830	0.071429	0.488372		37(CTGGGG,+,0.00)
16483	AM270992	730725	730769	+	promoter-TSS (An13g03180)	-381	An13g03180	0.022727	0.466667		37(CTGGGG,+,0.00)
12704	AM270988	1492846	1492888	+	promoter-TSS (An09g06510)	-244	An09g06510	0.02381	0.488372		37(CTGGGG,+,0.00)
8089	AM270984	370373	370415	+	promoter-TSS (An05g01580)	273	An05e01570	0	0.511628		37(CTGGGG,+,0.00)
7329	AM270983	1696699	1696741	+	promoter-TSS (An04g06920)	-705	An04g06920	0.02381	0.534884		37(CTGGGG,+,0.00)
15070	AM270991	809506	809548	+	promoter-TSS (An12g03150)	-218	An12g03150	0.047619	0.511628		37(CTGGAG,+,0.00)		18(CGGCTTTTACGAGG,+,0.00)
18612	AM270994	1562418	1562460	+	promoter-TSS (An15g06650)	-674	An15g06650	0.02381	0.348837		37(CTGGAG,+,0.00)
8538	AM270985	434083	434127	+	promoter-TSS (An06g01730)	-576	An06g01730	0.045455	0.444444		37(CTCCGG,-,0.00)
4669	AM270981	3056448	3056492	+	promoter-TSS (An02g12610)	-189	An02g12620	0.113636	0.555556		37(CTCCGG,-,0.00)
18661	AM270994	1648494	1648538	+	Intergenic	-1806	An15g06930	0.136364	0.577778		37(CTCCGG,-,0.00)
6613	AM270983	563540	563584	+	promoter-TSS (An04g02100)	-133	An04g02100	0.090909	0.533333		37(CTCCGC,-,0.00)			27(CCGACGG,+,0.00),27(CCGACGG,-,0.00)
18307	AM270994	1078660	1078704	+	promoter-TSS (An15g04580)	-167	An15g04590	0.113636	0.533333		37(CTCCGC,-,0.00)
13790	AM270990	1288836	1288878	+	promoter-TSS (An11g05310)	-185	An11g05310	0.166667	0.604651		37(CTCCGC,-,0.00)
3209	AM270981	989066	989110	+	promoter-TSS (An02g04130)	-670	An02g04130	0.068182	0.511111		37(CTCCGC,-,0.00)
16766	AM270993	271320	271364	+	promoter-TSS (An14g00980)	-272	An14g00980	0.022727	0.422222		37(CTCCAG,-,0.00)
8972	AM270986	597257	597301	+	promoter-TSS (An07g02890)	-196	An07g02900	0.136364	0.644444		37(CTCCAG,-,0.00)
2083	AM270980	3010980	3011024	+	promoter-TSS (An01g12710)	-255	An01g12700	0.045455	0.533333		37(CTCCAG,-,0.00)
21446	AM270998	66500	66542	+	promoter-TSS (An19g00280)	-298	An19g00280	0.047619	0.581395		37(CTCCAC,-,0.00)
20502	AM270996	526370	526412	+	promoter-TSS (An17g02150)	-231	An17g02150	0.047619	0.534884		37(CTCCAC,-,0.00)
16140	AM270992	146666	146710	+	promoter-TSS (An13g00630)	-939	An13g00630	0.022727	0.511111		37(CTCCAC,-,0.00)
20843	AM270997	786484	786528	+	promoter-TSS (An18g03540)	-134	An18g03540	0.045455	0.555556		37(CCGGGG,+,0.00)
6502	AM270983	432440	432482	+	Intergenic	-2023	An04g01670	0.047619	0.534884		37(CCGGGG,+,0.00)
6600	AM270983	556006	556048	+	promoter-TSS (An04g02080)	-134	An04g02080	0.047619	0.418605		37(CCGGAG,+,0.00)	31(CTTGGC,-,0.00)
17964	AM270994	392601	392643	+	promoter-TSS (An15g01430)	-188	An15g01430	0.047619	0.55814		37(CCGGAG,+,0.00)
2610	AM270981	58736	58780	+	promoter-TSS (An02g00250)	-120	An02g00250	0.113636	0.577778		37(CCGGAG,+,0.00)
12091	AM270988	520037	520081	+	promoter-TSS (An09g02380)	-85	An09g02380	0.068182	0.533333		37(CCCCGC,-,0.00)		28(CCGGACTTGCCCCG,-,0.00)
14250	AM270990	2310332	2310376	+	promoter-TSS (An11g09680)	-201	An11g09680	0.022727	0.511111		37(CCCCGC,-,0.00)
10720	AM270987	942523	942567	+	promoter-TSS (An08g03950)	-759	An08g03950	0.090909	0.666667		37(CCCCGC,-,0.00)
3774	AM270981	1816844	1816888	+	promoter-TSS (An02g07600)	-191	An02g07600	0.068182	0.466667		37(CCCCGC,-,0.00)
835	AM270980	1207577	1207619	+	promoter-TSS (An01g05070)	-257	An01g05080	0.047619	0.604651		37(CCCCGC,-,0.00)
19341	AM270995	944821	944865	+	promoter-TSS (An16g04130)	-406	An16g04130	0.022727	0.555556		37(CCCCAG,-,0.00)
18845	AM270995	151498	151540	+	promoter-TSS (An16g00780)	-59	An16g00790	0.02381	0.511628		37(CCCCAG,-,0.00)
10732	AM270987	951667	951709	+	Intergenic	-1166	An08g03980	0.119048	0.55814		37(CCCCAG,-,0.00)
17599	AM270993	1671467	1671509	+	promoter-TSS (An14g07130)	-401	An14g07130	0.047619	0.534884		37(CCCCAC,-,0.00)
12270	AM270988	829613	829657	+	promoter-TSS (An09g03660)	-174	An09g03660	0.090909	0.622222		37(CCCCAC,-,0.00)
10130	AM270987	44549	44593	+	promoter-TSS (An08g00300)	-215	An08g00300	0.090909	0.555556		37(CCCCAC,-,0.00)
1659	AM270980	2389315	2389357	+	promoter-TSS (An01g10050)	-174	An01g10050	0.119048	0.55814		37(CCCCAC,-,0.00)
124	AM270980	129083	129127	+	promoter-TSS (An01g00510)	-991	An01g00510	0.022727	0.444444		37(CCCCAC,-,0.00)
7673	AM270983	2200684	2200728	+	Intergenic	2182	An04g09065	0.045455	0.555556		36(GTGGGG,+,0.00)
13153	AM270990	242233	242277	+	promoter-TSS (An11g00870)	-342	An11g00870	0.045455	0.377778		36(GTGGAG,+,0.00)
437	AM270980	689709	689751	+	promoter-TSS (An01g02930)	-775	An01g02930	0.02381	0.348837		36(GTGGAG,+,0.00)
142	AM270980	144024	144068	+	promoter-TSS (An01g00570)	-210	An01g00570	0.068182	0.533333		36(GTGGAG,+,0.00)
21315	AM270997	1346611	1346655	+	promoter-TSS (An18g05880)	-135	An18g05880	0.068182	0.444444		36(GCGGGG,+,0.00)
8027	AM270984	218908	218950	+	promoter-TSS (An05g00740)	-171	An05g00740	0.047619	0.465116		36(GCGGGG,+,0.00)
3836	AM270981	1896975	1897017	+	promoter-TSS (An02g07890)	-960	An02g07890	0.095238	0.488372		36(GCGGGG,+,0.00)
21309	AM270997	1328457	1328499	+	promoter-TSS (An18g05810)	-218	An18g05810	0.047619	0.55814		36(GCGGAG,+,0.00)
17987	AM270994	416519	416561	+	promoter-TSS (An15g01520)	-162	An15g01520	0.071429	0.395349		36(GCGGAG,+,0.00)
7476	AM270983	1820364	1820408	+	promoter-TSS (An04g07360)	-901	An04g07360	0.045455	0.466667		36(GCGGAG,+,0.00)
3327	AM270981	1187610	1187654	+	promoter-TSS (An02g05010)	-170	An02g05010	0.068182	0.533333		36(GCGGAG,+,0.00)
3008	AM270981	736077	736119	+	Intergenic	-1929	An02g03160	0.047619	0.651163		36(CTGGAG,+,0.00)	6(CTTGGC,-,0.00)
7142	AM270983	1414168	1414212	+	promoter-TSS (An04g05750)	-106	An04g05750	0.159091	0.666667		36(CTGGAG,+,0.00)
1023	AM270980	1489701	1489743	+	Intergenic	-1667	An01g06290	0.02381	0.465116		36(CTGGAG,+,0.00)
18517	AM270994	1459318	1459362	+	Intergenic	-1245	An15g06240	0	0.377778		36(CTCCAG,-,0.00)	27(GCCAGG,+,0.00)
19183	AM270995	749424	749468	+	promoter-TSS (An16g03370)	-176	An16g03380	0.181818	0.755556		36(CTCCAG,-,0.00)
15968	AM270991	2426338	2426382	+	promoter-TSS (An12g10400)	-49	An12g10400	0.045455	0.377778		36(CTCCAG,-,0.00)
4037	AM270981	2131768	2131812	+	promoter-TSS (An02g08650)	-299	An02g08650	0.045455	0.311111		36(CTCCAG,-,0.00)
1929	AM270980	2812989	2813033	+	promoter-TSS (An01g11950)	-175	An01g11960	0.045455	0.488889		36(CTCCAG,-,0.00)
19921	AM270995	1847693	1847737	+	promoter-TSS (An16g08130)	-154	An16g08130	0.113636	0.644444		36(CTCCAC,-,0.00)
15590	AM270991	1840512	1840556	+	promoter-TSS (An12g07640)	-875	An12g07640	0.090909	0.533333		36(CTCCAC,-,0.00)
11285	AM270987	1754142	1754186	+	promoter-TSS (An08g07380)	-570	An08g07380	0.045455	0.511111		36(CTCCAC,-,0.00)
1955	AM270980	2863567	2863611	+	promoter-TSS (An01g12150)	-388	An01g12150	0.045455	0.555556		36(CTCCAC,-,0.00)
13668	AM270990	1081898	1081942	+	Intergenic	-1213	An11g04370	0.068182	0.577778		36(CTCCAC,-,0.00)
14812	AM270991	304068	304112	+	promoter-TSS (An12g01070)	-810	An12g01070	0.022727	0.6		36(CCGGGG,+,0.00)
14032	AM270990	1919192	1919234	+	promoter-TSS (An11g08040)	-305	An11g08040	0.119048	0.674419		36(CCGGAG,+,0.00)		25(CCGCGGCCTCACCG,-,0.00)
11081	AM270987	1512735	1512779	+	promoter-TSS (An08g06350)	-135	An08g06360	0.068182	0.488889		36(CCCCGG,-,0.00)
20371	AM270996	425900	425944	+	promoter-TSS (An17g01805)	-850	An17g01805	0.045455	0.533333		36(CCCCAG,-,0.00)
11743	AM270987	2620030	2620072	+	promoter-TSS (An08g10970)	-431	An08g10970	0.095238	0.604651		36(CCCCAG,-,0.00)
10998	AM270987	1346803	1346845	+	promoter-TSS (An08g05610)	562	An08g05620	0	0.44186		36(CCCCAG,-,0.00)
17574	AM270993	1641448	1641490	+	promoter-TSS (An14g06980)	-382	An14g06980	0.02381	0.511628		36(CCCCAC,-,0.00)		5(CCTCTGTTTGGCCG,-,0.00)
10425	AM270987	503115	503159	+	promoter-TSS (An08g02260)	-81	An08g02260	0	0.466667		36(CCCCAC,-,0.00)
19035	AM270995	463465	463507	+	promoter-TSS (An16g02090)	-82	An16g02090	0.071429	0.604651		35(GTGGGG,+,0.00)		13(CGGTCGAGAAAAGG,+,0.00)
15567	AM270991	1820936	1820980	+	promoter-TSS (An12g07580)	-485	An12g07580	0.068182	0.555556		35(GTGGGG,+,0.00)
10484	AM270987	613201	613243	+	promoter-TSS (An08g02620)	-381	An08g02620	0.095238	0.604651		35(GTGGGG,+,0.00)
5782	AM270982	1124225	1124267	+	promoter-TSS (An03g05050)	-228	An03g05050	0.119048	0.581395		35(GTGGGG,+,0.00)
10163	AM270987	90940	90982	+	promoter-TSS (An08g00540)	-680	An08g00540	0.071429	0.465116		35(GTGGAG,+,0.00)
7623	AM270983	2113402	2113444	+	promoter-TSS (An04g08690)	-437	An04g08680	0.047619	0.534884		35(GTGGAG,+,0.00)
5259	AM270982	440828	440868	+	promoter-TSS (An03g02300)	-370	An03g02300	0.125	0.634146		35(GCGGGG,+,0.00)
2397	AM270980	3390840	3390884	+	promoter-TSS (An01g14160)	-250	An01g14160	0.068182	0.533333		35(GCGGGG,+,0.00)
10541	AM270987	689278	689322	+	promoter-TSS (An08g02960)	-273	An08g02970	0.113636	0.577778		35(GCGGAG,+,0.00)
7113	AM270983	1368906	1368948	+	promoter-TSS (An04g05590)	-334	An04g05590	0.047619	0.55814		35(GCGGAG,+,0.00)
7225	AM270983	1577206	1577246	+	promoter-TSS (An04g06370)	-140	An04g06367	0.025	0.439024		35(CTGGGG,+,0.00)	12(CTTGGC,-,0.00)
7526	AM270983	1876769	1876813	+	promoter-TSS (An04g07595)	-302	An04g07595	0	0.488889		35(CTGGGG,+,0.00)
5453	AM270982	681391	681435	+	promoter-TSS (An03g03320)	-611	An03g03320	0.022727	0.511111		35(CTGGGG,+,0.00)
3272	AM270981	1088784	1088824	+	promoter-TSS (An02g04530)	-151	An02g04530	0.075	0.609756		35(CTGGGG,+,0.00)
12413	AM270988	1075434	1075474	+	promoter-TSS (An09g04830)	-572	An09g04830	0.075	0.512195		35(CTGGAG,+,0.00)
10687	AM270987	892293	892333	+	promoter-TSS (An08g03770)	-315	An08g03760	0.05	0.512195		35(CTGGAG,+,0.00)
8781	AM270986	278996	279040	+	promoter-TSS (An07g01510)	-496	An07g01510	0.068182	0.511111		35(CTGGAG,+,0.00)
3213	AM270981	995485	995525	+	promoter-TSS (An02g04160)	-257	An02g04160	0.025	0.536585		35(CTGGAG,+,0.00)
10403	AM270987	470532	470576	+	Intergenic	-2239	An08g02110	0.068182	0.533333		35(CTGGAG,+,0.00)
17122	AM270993	847692	847732	+	promoter-TSS (An14g03390)	-422	An14g03390	0.075	0.609756		35(CTCCGG,-,0.00)
21170	AM270997	1113124	1113166	+	promoter-TSS (An18g04750)	-388	An18g04750	0.095238	0.581395		35(CTCCGC,-,0.00)
16186	AM270992	207058	207100	+	promoter-TSS (An13g00880)	-121	An13g00880	0.02381	0.651163		35(CTCCGC,-,0.00)
14195	AM270990	2258671	2258711	+	Intergenic	-2363	An11g09490	0	0.341463		35(CTCCAG,-,0.00)
19932	AM270995	1865722	1865762	+	promoter-TSS (An16g08230)	-528	An16g08230	0.05	0.536585		35(CTCCAC,-,0.00)
13707	AM270990	1163564	1163608	+	promoter-TSS (An11g04700)	-410	An11g04700	0.022727	0.422222		35(CTCCAC,-,0.00)
15236	AM270991	1202513	1202553	+	promoter-TSS (An12g04830)	-107	An12g04830	0.15	0.707317		35(CCGGGG,+,0.00)		5(CCGCAATCCGGCCG,-,0.00)
18715	AM270994	1748123	1748163	+	promoter-TSS (An15e07420)	-102	An15e07410	0.075	0.560976		35(CCGGGG,+,0.00)
12766	AM270988	1548873	1548917	+	promoter-TSS (An09g06740)	-865	An09g06740	0.068182	0.533333		35(CCGGAG,+,0.00)
10418	AM270987	498386	498430	+	promoter-TSS (An08g02220)	-152	An08g02220	0.090909	0.6		35(CCGGAG,+,0.00)
1539	AM270980	2165608	2165652	+	promoter-TSS (An01g09050)	-558	An01g09050	0.068182	0.577778		35(CCCCGG,-,0.00)
9900	AM270986	2016442	2016482	+	promoter-TSS (An07g08990)	-257	An07g08990	0.1	0.585366		35(CCCCGC,-,0.00)
879	AM270980	1277132	1277172	+	promoter-TSS (An01g05350)	-465	An01g05350	0.075	0.585366		35(CCCCGC,-,0.00)
821	AM270980	1193778	1193822	+	promoter-TSS (An01g05000)	-551	An01g05000	0.090909	0.666667		35(CCCCAG,-,0.00)
16913	AM270993	556779	556823	+	promoter-TSS (An14g02190)	-528	An14g02190	0.113636	0.555556		35(CCCCAC,-,0.00)
10052	AM270986	2277221	2277263	+	promoter-TSS (An07g10130)	-725	An07g10130	0.119048	0.627907		34(GTGGGG,+,0.00)		13(CCTCCCGACGGCCG,-,0.00)	17(CCGACGG,+,0.00),17(CCGACGG,-,0.00)
19141	AM270995	701888	701930	+	promoter-TSS (An16g03170)	891	An16g03180	0	0.44186		34(GTGGGG,+,0.00)
17300	AM270993	1125343	1125387	+	promoter-TSS (An14g04720)	-52	An14g04720	0.068182	0.644444		34(GTGGGG,+,0.00)
8866	AM270986	438268	438310	+	promoter-TSS (An07g02220)	-308	An07g02220	0.02381	0.534884		34(GTGGGG,+,0.00)
402	AM270980	626068	626110	+	promoter-TSS (An01g02630)	-328	An01g02630	0.047619	0.581395		34(GTGGGG,+,0.00)
17744	AM270994	110724	110768	+	promoter-TSS (An15g00390)	-348	An15g00400	0.045455	0.555556		34(GTGGAG,+,0.00)
16578	AM270993	45788	45828	+	promoter-TSS (An14g00170)	-422	An14g00180	0	0.439024		34(GTGGAG,+,0.00)
16395	AM270992	566680	566722	+	promoter-TSS (An13g02370)	-363	An13g02370	0.071429	0.534884		34(GTGGAG,+,0.00)
10178	AM270987	108248	108292	+	promoter-TSS (An08g00590)	-978	An08g00590	0.045455	0.488889		34(GTGGAG,+,0.00)
3797	AM270981	1850632	1850676	+	promoter-TSS (An02g07710)	-279	An02g07720	0.068182	0.444444		34(GTGGAG,+,0.00)
6053	AM270982	1550233	1550275	+	Intergenic	-1752	An03g06810	0.071429	0.534884		34(GTGGAG,+,0.00)
17633	AM270994	2406	2450	+	promoter-TSS (An15g00010)	-314	An15g00010	0.068182	0.533333		34(GCGGGG,+,0.00)	8(GCCAGG,+,0.00)
20032	AM270995	1996472	1996516	+	promoter-TSS (An16g08810)	-202	An16g08810	0.113636	0.577778		34(GCGGGG,+,0.00)
4196	AM270981	2303477	2303521	+	promoter-TSS (An02g09240)	-469	An02g09240	0.068182	0.555556		34(GCGGGG,+,0.00)
2904	AM270981	629007	629051	+	promoter-TSS (An02g02700)	-307	An02g02700	0.068182	0.6		34(GCGGGG,+,0.00)
13407	AM270990	652098	652142	+	promoter-TSS (An11g02590)	-231	An11g02590	0.045455	0.555556		34(GCGGAG,+,0.00)		24(CGGGGGAGGGGCGG,+,0.00)
17766	AM270994	137009	137053	+	promoter-TSS (An15g00470)	-500	An15g00480	0.068182	0.444444		34(GCGGAG,+,0.00)
16479	AM270992	728898	728938	+	promoter-TSS (An13g03160)	-168	An13g03160	0.075	0.512195		34(GCGGAG,+,0.00)
5795	AM270982	1135391	1135435	+	promoter-TSS (An03g05100)	-163	An03g05100	0.068182	0.577778		34(GCGGAG,+,0.00)
1590	AM270980	2244825	2244869	+	promoter-TSS (An01g09390)	-427	An01g09390	0.068182	0.533333		34(GCGGAG,+,0.00)
1296	AM270980	1954895	1954939	+	promoter-TSS (An01g08300)	-152	An01g08300	0.090909	0.533333		34(GCGGAG,+,0.00)
1208	AM270980	1848214	1848258	+	Intergenic	-4246	An01g07870	0.045455	0.333333		34(GCGGAG,+,0.00)
16122	AM270992	111210	111254	+	promoter-TSS (An13g00440)	-501	An13g00440	0	0.533333		34(CTGGGG,+,0.00)
13155	AM270990	251258	251302	+	promoter-TSS (An11g00930)	-93	An11g00930	0.090909	0.622222		34(CTGGGG,+,0.00)
7176	AM270983	1477793	1477837	+	promoter-TSS (An04g05930)	-277	An04g05930	0.090909	0.644444		34(CTGGGG,+,0.00)
4717	AM270981	3180357	3180401	+	promoter-TSS (An02g13220)	-87	An02g13220	0.045455	0.533333		34(CTGGGG,+,0.00)
3969	AM270981	2003687	2003731	+	promoter-TSS (An02g08280)	-158	An02g08280	0.090909	0.6		34(CTGGGG,+,0.00)
3441	AM270981	1432080	1432124	+	promoter-TSS (An02g06120)	-284	An02g06130	0.022727	0.533333		34(CTGGGG,+,0.00)
622	AM270980	943539	943583	+	promoter-TSS (An01g04010)	-127	An01g04010	0.068182	0.555556		34(CTGGGG,+,0.00)
1235	AM270980	1857101	1857145	+	Intergenic	1937	An01e07880	0.090909	0.688889		34(CTGGGG,+,0.00)
6689	AM270983	693841	693883	+	promoter-TSS (An04g02720)	-371	An04g02720	0.047619	0.418605		34(CTGGAG,+,0.00)	7(CTTGGC,-,0.00)
15411	AM270991	1533190	1533234	+	promoter-TSS (An12g06340)	-92	An12g06340	0.068182	0.533333		34(CTGGAG,+,0.00)
15208	AM270991	1150337	1150381	+	promoter-TSS (An12g04670)	-850	An12g04670	0.022727	0.422222		34(CTGGAG,+,0.00)
15334	AM270991	1379325	1379369	+	promoter-TSS (An12g05590)	-830	An12g05590	0.045455	0.511111		34(CTCCGC,-,0.00)
14421	AM270990	2576660	2576704	+	promoter-TSS (An11g10760)	-139	An11g10760	0.068182	0.488889		34(CTCCGC,-,0.00)
3464	AM270981	1455947	1455991	+	promoter-TSS (An02g06260)	-192	An02g06260	0.045455	0.511111		34(CTCCAG,-,0.00)		27(CGGGAGTCTCCAGG,+,0.00)
19263	AM270995	819219	819263	+	promoter-TSS (An16g03680)	-418	An16g03680	0.068182	0.555556		34(CTCCAG,-,0.00)
7112	AM270983	1358935	1358975	+	promoter-TSS (An04g05540)	-199	An04g05540	0.075	0.560976		34(CTCCAG,-,0.00)
2759	AM270981	408174	408218	+	Intergenic	-1046	An02g01760	0.136364	0.6		34(CTCCAC,-,0.00)		28(CCGGCTCTCCACCG,-,0.00)
20768	AM270997	668442	668482	+	promoter-TSS (An18g03030)	-289	An18g03030	0.05	0.560976		34(CTCCAC,-,0.00)
20575	AM270996	590816	590860	+	promoter-TSS (An17g02390)	-83	An17g02390	0.068182	0.555556		34(CTCCAC,-,0.00)
15361	AM270991	1455073	1455117	+	promoter-TSS (An12g05880)	-420	An12g05880	0.022727	0.511111		34(CTCCAC,-,0.00)
9245	AM270986	1027907	1027951	+	promoter-TSS (An07g04770)	-391	An07g04780	0.113636	0.6		34(CTCCAC,-,0.00)
5168	AM270982	229304	229348	+	promoter-TSS (An03g01200)	-51	An03g01200	0.068182	0.511111		34(CTCCAC,-,0.00)
7950	AM270984	109389	109433	+	Intergenic	-1012	An05g00460	0.090909	0.555556		34(CTCCAC,-,0.00)
9732	AM270986	1845058	1845102	+	Intergenic	2412	An07g08440	0.045455	0.666667		34(CTCCAC,-,0.00)
3899	AM270981	1936097	1936139	+	Intergenic	2007	An02g07990	0.095238	0.534884		34(CTCCAC,-,0.00)
10350	AM270987	379627	379671	+	promoter-TSS (An08g01710)	-355	An08g01720	0.068182	0.533333		34(CCGGGG,+,0.00)	24(CTTGGC,-,0.00)
18314	AM270994	1088410	1088454	+	promoter-TSS (An15g04620)	-221	An15g04620	0.159091	0.711111		34(CCGGGG,+,0.00)			6(CCGACGG,+,0.00),6(CCGACGG,-,0.00)
14391	AM270990	2527293	2527333	+	promoter-TSS (An11g10560)	-197	An11g10560	0.025	0.414634		34(CCGGGG,+,0.00)
12594	AM270988	1344851	1344895	+	promoter-TSS (An09g05890)	-659	An09g05890	0.022727	0.6		34(CCGGAG,+,0.00),39(GTGGGG,+,0.00)
20841	AM270997	784869	784913	+	promoter-TSS (An18g03530)	-189	An18g03530	0.045455	0.466667		34(CCGGAG,+,0.00)
11702	AM270987	2520277	2520321	+	promoter-TSS (An08g10540)	-160	An08g10540	0.113636	0.555556		34(CCGGAG,+,0.00)
4504	AM270981	2804306	2804350	+	promoter-TSS (An02g11420)	-313	An02g11420	0.090909	0.555556		34(CCGGAG,+,0.00)
1891	AM270980	2781316	2781360	+	promoter-TSS (An01g11810)	-145	An01g11810	0.136364	0.711111		34(CCCCGC,-,0.00)			22(CCGACGG,+,0.00),22(CCGACGG,-,0.00)
10796	AM270987	1035093	1035137	+	promoter-TSS (An08g04300)	-825	An08g04300	0.045455	0.511111		34(CCCCGC,-,0.00)
10134	AM270987	55202	55242	+	promoter-TSS (An08g00370)	-356	An08g00370	0.075	0.536585		34(CCCCGC,-,0.00)
19588	AM270995	1341819	1341859	+	promoter-TSS (An16g06080)	-152	An16g06070	0.05	0.731707		34(CCCCAG,-,0.00)
3166	AM270981	953521	953565	+	promoter-TSS (An02g03990)	-488	An02g03990	0.068182	0.533333		34(CCCCAG,-,0.00)
15110	AM270991	920885	920929	+	promoter-TSS (An12g03700)	641	An12g03690	0	0.533333		34(CCCCAC,-,0.00)	22(CTTGGC,-,0.00)
19647	AM270995	1438126	1438170	+	promoter-TSS (An16g06530)	-85	An16g06530	0.090909	0.555556		34(CCCCAC,-,0.00)
19054	AM270995	518710	518754	+	promoter-TSS (An16g02370)	-303	An16g02380	0.045455	0.555556		34(CCCCAC,-,0.00)
15367	AM270991	1467671	1467715	+	promoter-TSS (An12g05960)	-163	An12g05950	0.022727	0.577778		34(CCCCAC,-,0.00)
13617	AM270990	953824	953864	+	promoter-TSS (An11g03890)	-61	An11g03890	0.05	0.536585		34(CCCCAC,-,0.00)
12853	AM270989	61697	61737	+	promoter-TSS (An10g00290)	-178	An10g00290	0.075	0.609756		34(CCCCAC,-,0.00)
11222	AM270987	1646068	1646112	+	promoter-TSS (An08g06860)	-431	An08g06860	0.022727	0.488889		34(CCCCAC,-,0.00)
19870	AM270995	1757412	1757456	+	Intergenic	-1114	An16g07795	0	0.533333		34(CCCCAC,-,0.00)
20978	AM270997	933763	933807	+	promoter-TSS (An18g04060)	-378	An18g04060	0.090909	0.622222		33(GTGGGG,+,0.00)
19775	AM270995	1672751	1672793	+	promoter-TSS (An16g07430)	-329	An16g07420	0.095238	0.465116		33(GTGGGG,+,0.00)
13421	AM270990	658300	658342	+	promoter-TSS (An11g02620)	-633	An11g02620	0	0.465116		33(GTGGGG,+,0.00)
3678	AM270981	1696964	1697008	+	promoter-TSS (An02g07080)	-388	An02g07090	0.045455	0.488889		33(GTGGGG,+,0.00)
6611	AM270983	563617	563657	+	promoter-TSS (An04g02100)	-208	An04g02100	0.05	0.560976		33(GTGGAG,+,0.00)	22(CTTGGC,-,0.00)
15922	AM270991	2400135	2400173	+	promoter-TSS (An12g10320)	-802	An12g10320	0.105263	0.666667		33(GTGGAG,+,0.00)
6915	AM270983	1066556	1066594	+	Intergenic	-1741	An04g04280	0.052632	0.435897		33(GCGGGG,+,0.00)	29(CTTGGC,-,0.00)
13380	AM270990	603864	603908	+	promoter-TSS (An11g02400)	-439	An11g02400	0.068182	0.555556		33(GCGGGG,+,0.00)
20360	AM270996	413748	413792	+	promoter-TSS (An17g01750)	-99	An17g01750	0.090909	0.533333		33(GCGGAG,+,0.00)
8557	AM270985	454778	454822	+	promoter-TSS (An06g01800)	-279	An06g01810	0.045455	0.466667		33(GCGGAG,+,0.00)
7789	AM270983	2379853	2379897	+	promoter-TSS (An04g09760)	-619	An04g09760	0.045455	0.488889		33(GCGGAG,+,0.00)
3688	AM270981	1727862	1727906	+	promoter-TSS (An02g07260)	-126	An02g07260	0.090909	0.511111		33(GCGGAG,+,0.00)
3177	AM270981	957879	957923	+	promoter-TSS (An02g04000)	-398	An02g04000	0.045455	0.533333		33(GCGGAG,+,0.00)
2322	AM270980	3319628	3319666	+	Intergenic	1927	An01g13870	0.052632	0.512821		33(CTGGGG,+,0.00)
3520	AM270981	1543055	1543093	+	promoter-TSS (An02g06560)	-749	An02g06560	0.026316	0.435897		33(CTGGAG,+,0.00)
1334	AM270980	1984208	1984248	+	promoter-TSS (An01g08450)	-331	An01g08440	0.05	0.463415		33(CTGGAG,+,0.00)
1035	AM270980	1489998	1490040	+	Intergenic	-1548	An01g06300	0.02381	0.44186		33(CTGGAG,+,0.00)
21066	AM270997	987260	987300	+	Intergenic	-1124	An18g04220	0.1	0.609756		33(CTCCGG,-,0.00)		10(CCGCGATTTCCCCG,-,0.00)
1258	AM270980	1878267	1878307	+	promoter-TSS (An01g07980)	-152	An01g07980	0.125	0.609756		33(CTCCGG,-,0.00)
9206	AM270986	999371	999415	+	Intergenic	3869	An07g04680	0.113636	0.577778		33(CTCCGG,-,0.00)
20669	AM270997	445286	445324	+	promoter-TSS (An18g02190)	-543	An18g02190	0.052632	0.358974		33(CTCCGC,-,0.00)
20920	AM270997	875901	875941	+	promoter-TSS (An18e03840)	-112	An18e03840	0.05	0.512195		33(CTCCGC,-,0.00)
15396	AM270991	1512309	1512353	+	promoter-TSS (An12g06190)	-94	An12g06200	0.068182	0.466667		33(CTCCGC,-,0.00)
20552	AM270996	574398	574442	+	promoter-TSS (An17g02320)	-526	An17g02320	0.045455	0.422222		33(CTCCAG,-,0.00)
12574	AM270988	1320563	1320607	+	promoter-TSS (An09g05770)	-282	An09g05770	0.022727	0.466667		33(CTCCAG,-,0.00)
19139	AM270995	701341	701385	+	promoter-TSS (An16g03170)	-451	An16g03170	0.045455	0.466667		33(CTCCAC,-,0.00)
18356	AM270994	1160873	1160911	+	promoter-TSS (An15g04900)	-278	An15g04900	0.105263	0.538462		33(CTCCAC,-,0.00)
15415	AM270991	1537915	1537959	+	promoter-TSS (An12g06360)	-320	An12g06360	0	0.466667		33(CTCCAC,-,0.00)
6483	AM270983	408470	408508	+	promoter-TSS (An04g01600)	-473	An04g01590	0	0.435897		33(CTCCAC,-,0.00)
8847	AM270986	405696	405740	+	promoter-TSS (An07g02110)	-435	An07g02110	0.090909	0.666667		33(CCGGGG,+,0.00)	22(CTTGGC,-,0.00)
19121	AM270995	673842	673886	+	promoter-TSS (An16g03060)	-145	An16g03070	0.068182	0.577778		33(CCGGGG,+,0.00)
1933	AM270980	2818297	2818339	+	promoter-TSS (An01g11970)	-919	An01g11970	0.02381	0.511628		33(CCGGGG,+,0.00)
884	AM270980	1288699	1288743	+	Intergenic	-1098	An01g05390	0.068182	0.377778		33(CCGGGG,+,0.00)
2088	AM270980	3031314	3031356	+	promoter-TSS (An01g12770)	-439	An01g12770	0.095238	0.627907		33(CCGGAG,+,0.00)		12(CGGGAGGAAGGCGG,+,0.00),23(CGGATTTCGCCCGG,+,0.00)
17711	AM270994	57199	57243	+	Intergenic	-1767	An15g00180	0.090909	0.511111		33(CCGGAG,+,0.00)
16300	AM270992	352492	352536	+	Intergenic	-1755	An13g01380	0.068182	0.422222		33(CCGGAG,+,0.00)
5419	AM270982	645649	645689	+	promoter-TSS (An03e03170)	-107	An03e03180	0.175	0.804878		33(CCCCGG,-,0.00),35(CCGGAG,+,0.00)
17870	AM270994	249150	249194	+	promoter-TSS (An15g00910)	-371	An15g00910	0.113636	0.577778		33(CCCCGG,-,0.00)
17057	AM270993	750391	750431	+	promoter-TSS (An14g03010)	-536	An14g03010	0.075	0.707317		33(CCCCGG,-,0.00)
12517	AM270988	1177276	1177320	+	promoter-TSS (An09g05240)	-965	An09g05240	0.068182	0.511111		33(CCCCGG,-,0.00)
11613	AM270987	2393993	2394037	+	promoter-TSS (An08g10080)	-442	An08g10080	0.022727	0.511111		33(CCCCGG,-,0.00)
6869	AM270983	996193	996237	+	Intergenic	-1090	An04g03950	0.022727	0.444444		33(CCCCGG,-,0.00)
19988	AM270995	1926428	1926466	+	promoter-TSS (An16g08510)	-339	An16g08510	0.105263	0.538462		33(CCCCGC,-,0.00)
16822	AM270993	379566	379610	+	promoter-TSS (An14g01420)	-165	An14g01420	0.068182	0.6		33(CCCCGC,-,0.00)
15013	AM270991	658408	658446	+	promoter-TSS (An12g02580)	407	An12e02570	0.078947	0.564103		33(CCCCGC,-,0.00)
12792	AM270988	1570468	1570512	+	promoter-TSS (An09g06820)	-340	An09g06820	0.090909	0.6		33(CCCCGC,-,0.00)
8559	AM270985	458257	458301	+	promoter-TSS (An06g01820)	-122	An06g01830	0.090909	0.533333		33(CCCCGC,-,0.00)
3060	AM270981	803580	803624	+	promoter-TSS (An02g03350)	-80	An02g03350	0.090909	0.577778		33(CCCCGC,-,0.00)
19835	AM270995	1731981	1732025	+	promoter-TSS (An16g07660)	-165	An16g07660	0.068182	0.533333		33(CCCCAG,-,0.00)
13578	AM270990	858891	858931	+	promoter-TSS (An11g03460)	-233	An11g03460	0.05	0.536585		33(CCCCAG,-,0.00)
3962	AM270981	1992412	1992456	+	promoter-TSS (An02g08230)	-365	An02g08230	0.045455	0.511111		33(CCCCAG,-,0.00)
20736	AM270997	586388	586432	+	promoter-TSS (An18g02730)	-196	An18g02740	0.045455	0.533333		33(CCCCAC,-,0.00)
12333	AM270988	961575	961615	+	promoter-TSS (An09g04300)	-91	An09g04290	0.075	0.536585		33(CCCCAC,-,0.00)
186	AM270980	252046	252084	+	promoter-TSS (An01g01080)	-166	An01g01080	0.078947	0.615385		33(CCCCAC,-,0.00)
10211	AM270987	164025	164065	+	promoter-TSS (An08g00840)	-832	An08g00840	0.075	0.536585		32(GTGGGG,+,0.00)
2944	AM270981	684375	684419	+	promoter-TSS (An02g02920)	-994	An02g02920	0	0.488889		32(GTGGGG,+,0.00)
18322	AM270994	1097758	1097798	+	promoter-TSS (An15g04670)	-139	An15g04670	0.125	0.658537		32(GTGGAG,+,0.00)
8763	AM270986	231651	231691	+	promoter-TSS (An07g01250)	-181	An07g01250	0	0.463415		32(GTGGAG,+,0.00)
2808	AM270981	482615	482655	+	promoter-TSS (An02g02130)	-94	An02g02110	0.025	0.487805		32(GTGGAG,+,0.00)
1940	AM270980	2823298	2823340	+	promoter-TSS (An01g12000)	-553	An01g12000	0.095238	0.581395		32(GTGGAG,+,0.00)
55	AM270980	59720	59758	+	promoter-TSS (An01g00260)	-865	An01g00260	0.052632	0.615385		32(GTGGAG,+,0.00)
11052	AM270987	1460679	1460721	+	promoter-TSS (An08g06160)	-262	An08g06160	0.095238	0.55814		32(GCGGGG,+,0.00)
6677	AM270983	669696	669738	+	promoter-TSS (An04g02610)	-191	An04g02610	0.119048	0.627907		32(GCGGGG,+,0.00)
4726	AM270981	3190701	3190743	+	promoter-TSS (An02g13260)	-138	An02g13260	0.095238	0.488372		32(GCGGGG,+,0.00)
1646	AM270980	2351281	2351321	+	promoter-TSS (An01g09890)	-332	An01g09890	0.075	0.487805		32(GCGGGG,+,0.00)
1584	AM270980	2227578	2227616	+	promoter-TSS (An01g09320)	-202	An01g09320	0.052632	0.564103		32(GCGGGG,+,0.00)
561	AM270980	859817	859857	+	promoter-TSS (An01g03560)	-137	An01g03560	0.1	0.536585		32(GCGGGG,+,0.00)
12041	AM270988	348560	348604	+	promoter-TSS (An09g01670)	-172	An09g01660	0.068182	0.6		32(GCGGAG,+,0.00)	39(CTTGGC,-,0.00)
6679	AM270983	675069	675113	+	promoter-TSS (An04g02650)	-138	An04g02640	0.113636	0.622222		32(GCGGAG,+,0.00)	39(CTTGGC,-,0.00)
11760	AM270987	2637882	2637922	+	promoter-TSS (An08g11070)	-167	An08g11070	0.075	0.487805		32(GCGGAG,+,0.00)		15(CGGGGAAATTGAGG,+,0.00)
20208	AM270996	165366	165408	+	promoter-TSS (An17g00690)	-85	An17g00690	0.071429	0.511628		32(GCGGAG,+,0.00)
10383	AM270987	434928	434972	+	promoter-TSS (An08g01960)	-173	An08g01960	0.022727	0.422222		32(GCGGAG,+,0.00)
779	AM270980	1149579	1149623	+	Intergenic	3517	An01g04820	0.136364	0.622222		32(GCGGAG,+,0.00)
18132	AM270994	698237	698279	+	promoter-TSS (An15g02760)	-372	An15g02760	0	0.465116		32(CTGGGG,+,0.00)
10766	AM270987	989161	989203	+	promoter-TSS (An08g04120)	-175	An08g04120	0.02381	0.488372		32(CTGGGG,+,0.00)
10746	AM270987	967368	967410	+	promoter-TSS (An08g04040)	-787	An08g04040	0.095238	0.651163		32(CTGGGG,+,0.00)
3701	AM270981	1749460	1749502	+	promoter-TSS (An02g07360)	-446	An02g07360	0.071429	0.604651		32(CTGGGG,+,0.00)
17230	AM270993	1016684	1016726	+	promoter-TSS (An14g04160)	465	An14g04150	0.047619	0.488372		32(CTGGAG,+,0.00)
15757	AM270991	2104742	2104784	+	promoter-TSS (An12g08830)	-229	An12g08830	0.047619	0.534884		32(CTGGAG,+,0.00)
14169	AM270990	2228116	2228158	+	promoter-TSS (An11g09360)	-144	An11g09370	0.119048	0.604651		32(CTGGAG,+,0.00)
8348	AM270985	234925	234967	+	promoter-TSS (An06g01000)	-707	An06g01000	0.047619	0.395349		32(CTGGAG,+,0.00)
10045	AM270986	2262656	2262700	+	promoter-TSS (An07g10050)	-202	An07g10050	0.090909	0.577778		32(CTCCGG,-,0.00),34(CCGGGG,+,0.00)
66	AM270980	68497	68541	+	promoter-TSS (An01g00290)	-498	An01g00290	0.022727	0.555556		32(CTCCGG,-,0.00),34(CCGGAG,+,0.00)	16(GCCAAG,+,0.00)
14210	AM270990	2265536	2265580	+	promoter-TSS (An11g09510)	-383	An11g09510	0.090909	0.488889		32(CTCCGG,-,0.00),34(CCGGAG,+,0.00)
1704	AM270980	2468939	2468983	+	promoter-TSS (An01g10430)	-300	An01g10430	0.068182	0.488889		32(CTCCGG,-,0.00)
309	AM270980	504822	504864	+	promoter-TSS (An01g02100)	-260	An01g02110	0.047619	0.604651		32(CTCCGG,-,0.00)
4473	AM270981	2773035	2773077	+	promoter-TSS (An02g11320)	-433	An02g11330	0.095238	0.581395		32(CTCCGC,-,0.00),37(CTGGGG,+,0.00)
9872	AM270986	1989664	1989708	+	promoter-TSS (An07g08920)	-191	An07g08920	0.068182	0.422222		32(CTCCGC,-,0.00),36(GCGGAG,+,0.00)
18887	AM270995	258850	258894	+	promoter-TSS (An16g01330)	-285	An16g01330	0.068182	0.533333		32(CTCCGC,-,0.00)
8677	AM270985	629836	629880	+	promoter-TSS (An06g02480)	-383	An06g02480	0.090909	0.511111		32(CTCCGC,-,0.00)
18251	AM270994	935982	936026	+	promoter-TSS (An15g03930)	-118	An15g03930	0.090909	0.644444		32(CTCCAG,-,0.00)
13882	AM270990	1536638	1536682	+	promoter-TSS (An11g06250)	-288	An11g06250	0.068182	0.511111		32(CTCCAG,-,0.00)
3212	AM270981	988899	988941	+	promoter-TSS (An02g04130)	-838	An02g04130	0.02381	0.511628		32(CTCCAG,-,0.00)
12894	AM270989	105089	105131	+	promoter-TSS (An10g00430)	-429	An10g00430	0.095238	0.55814		32(CTCCAC,-,0.00)
10493	AM270987	623897	623939	+	promoter-TSS (An08g02670)	-289	An08g02660	0.02381	0.488372		32(CTCCAC,-,0.00)
8879	AM270986	459747	459791	+	promoter-TSS (An07g02300)	-334	An07g02300	0.090909	0.555556		32(CTCCAC,-,0.00)
7764	AM270983	2333498	2333542	+	promoter-TSS (An04g09570)	-528	An04g09570	0.068182	0.555556		32(CTCCAC,-,0.00)
2657	AM270981	222728	222770	+	promoter-TSS (An02g01070)	-261	An02g01070	0.02381	0.395349		32(CTCCAC,-,0.00)
20784	AM270997	699982	700024	+	promoter-TSS (An18g03140)	-434	An18g03140	0.02381	0.55814		32(CCGGGG,+,0.00)
9110	AM270986	809349	809391	+	promoter-TSS (An07g03850)	-597	An07g03850	0.02381	0.534884		32(CCGGAG,+,0.00)
5125	AM270982	143941	143983	+	promoter-TSS (An03g00700)	-352	An03g00700	0.095238	0.511628		32(CCGGAG,+,0.00)
3975	AM270981	2035063	2035105	+	Intergenic	-3020	An02g08380	0.119048	0.55814		32(CCGGAG,+,0.00)
11659	AM270987	2457413	2457457	+	promoter-TSS (An08g10340)	-309	An08g10340	0.113636	0.622222		32(CCCCGG,-,0.00),34(CCGGAG,+,0.00)		18(CCTCCGAGTTTCCG,-,0.00)
20903	AM270997	864327	864371	+	promoter-TSS (An18g03790)	-816	An18g03790	0.045455	0.644444		32(CCCCGG,-,0.00)
1134	AM270980	1696287	1696331	+	promoter-TSS (An01g07160)	-79	An01g07160	0.090909	0.644444		32(CCCCGC,-,0.00),37(CTCCAC,-,0.00)
8365	AM270985	249160	249204	+	promoter-TSS (An06g01060)	-214	An06g01060	0.113636	0.577778		32(CCCCGC,-,0.00)
5172	AM270982	242580	242622	+	promoter-TSS (An03g01280)	-211	An03g01280	0.071429	0.581395		32(CCCCGC,-,0.00)
18759	AM270994	1831870	1831910	+	promoter-TSS (An15g07790)	-646	An15g07790	0.05	0.512195		32(CCCCAG,-,0.00)
18347	AM270994	1151155	1151199	+	promoter-TSS (An15g04860)	-366	An15g04860	0.068182	0.533333		32(CCCCAG,-,0.00)
18194	AM270994	828718	828762	+	promoter-TSS (An15g03380)	-173	An15g03390	0.045455	0.444444		32(CCCCAG,-,0.00)
16889	AM270993	516331	516375	+	promoter-TSS (An14g02030)	-292	An14g02030	0.068182	0.511111		32(CCCCAG,-,0.00)
16332	AM270992	437465	437509	+	promoter-TSS (An13g01770)	-222	An13g01760	0.022727	0.533333		32(CCCCAG,-,0.00)
14052	AM270990	1967632	1967676	+	promoter-TSS (An11e08270)	-105	An11e08270	0.022727	0.311111		32(CCCCAG,-,0.00)
11678	AM270987	2494703	2494741	+	promoter-TSS (An08g10450)	-906	An08g10450	0.052632	0.512821		32(CCCCAG,-,0.00)
11360	AM270987	1862067	1862111	+	promoter-TSS (An08g07810)	-194	An08g07810	0.068182	0.533333		32(CCCCAG,-,0.00)
5891	AM270982	1378789	1378833	+	promoter-TSS (An03e06190)	-274	An03e06190	0	0.444444		32(CCCCAG,-,0.00)
17532	AM270993	1568644	1568686	+	promoter-TSS (An14g06670)	-772	An14g06670	0.071429	0.581395		32(CCCCAC,-,0.00)
14933	AM270991	548177	548219	+	promoter-TSS (An12g02070)	-195	An12g02060	0.02381	0.44186		32(CCCCAC,-,0.00)
15703	AM270991	2029423	2029461	+	promoter-TSS (An12g08570)	-366	An12g08570	0.078947	0.615385		31(GTGGGG,+,0.00)
2595	AM270981	43159	43197	+	promoter-TSS (An02g00190)	-378	An02g00190	0.052632	0.512821		31(GTGGGG,+,0.00)
16619	AM270993	76460	76502	+	Intergenic	-1134	An14g00290	0.119048	0.604651		31(GTGGGG,+,0.00)
4885	AM270981	3421806	3421848	+	Intergenic	2719	An02g14130	0.02381	0.511628		31(GTGGGG,+,0.00)
13422	AM270990	661248	661286	+	promoter-TSS (An11g02630)	-988	An11g02630	0.026316	0.487179		31(GTGGAG,+,0.00)
9566	AM270986	1619737	1619779	+	promoter-TSS (An07g07480)	-290	An07g07480	0.02381	0.395349		31(GTGGAG,+,0.00)
495	AM270980	773336	773376	+	promoter-TSS (An01g03190)	-233	An01g03190	0.1	0.585366		31(GTGGAG,+,0.00)
9198	AM270986	998252	998290	+	Intergenic	2747	An07g04680	0.052632	0.589744		31(GTGGAG,+,0.00)
19505	AM270995	1198421	1198465	+	promoter-TSS (An16g05310)	-93	An16g05320	0.068182	0.511111		31(GCGGGG,+,0.00)
16181	AM270992	204150	204194	+	promoter-TSS (An13g00860)	-281	An13g00860	0.136364	0.622222		31(GCGGGG,+,0.00)
14906	AM270991	485447	485487	+	promoter-TSS (An12g01870)	-844	An12g01870	0.05	0.414634		31(GCGGGG,+,0.00)
13855	AM270990	1502799	1502843	+	promoter-TSS (An11g06110)	-153	An11g06110	0.136364	0.6		31(GCGGGG,+,0.00)
12318	AM270988	931585	931623	+	promoter-TSS (An09g04120)	-104	An09g04110	0.131579	0.589744		31(GCGGAG,+,0.00)		15(CGGAAAAAGTACGG,+,0.00)
14154	AM270990	2202922	2202960	+	promoter-TSS (An11g09290)	-961	An11g09290	0.078947	0.564103		31(GCGGAG,+,0.00)
5771	AM270982	1113942	1113980	+	promoter-TSS (An03g05010)	-328	An03g05010	0.078947	0.589744		31(GCGGAG,+,0.00)
11827	AM270987	2762146	2762190	+	Intergenic	4456	An08g11650	0.022727	0.488889		31(GCGGAG,+,0.00)
20723	AM270997	572240	572284	+	promoter-TSS (An18g02680)	-699	An18g02680	0	0.377778		31(CTGGGG,+,0.00)
590	AM270980	898737	898773	+	promoter-TSS (An01g03740)	-218	An01g03740	0.027778	0.513514		31(CTGGGG,+,0.00)
15994	AM270991	2509661	2509701	+	promoter-TSS (An12g10720)	-114	An12g10720	0.075	0.658537		31(CTGGAG,+,0.00)
11575	AM270987	2336678	2336720	+	promoter-TSS (An08g09850)	-597	An08g09850	0.119048	0.697674		31(CTCCGG,-,0.00),33(CCGGGG,+,0.00)		1(CCTCAATCAGCCCG,-,0.00),12(CCGGTCGCATTCCG,-,0.00),13(CGGTCGCATTCCGG,+,0.00)
8246	AM270985	42491	42527	+	promoter-TSS (An06g00190)	-313	An06g00190	0.222222	0.702703		31(CTCCGG,-,0.00)			23(CCGTCGG,+,0.00),23(CCGTCGG,-,0.00)
687	AM270980	1041536	1041574	+	Intergenic	-1290	An01g04430	0.026316	0.487179		31(CTCCGG,-,0.00)		22(CCTTTTTCCCTCCG,-,0.00)
18052	AM270994	531886	531930	+	promoter-TSS (An15g01960)	-341	An15g01960	0.022727	0.511111		31(CTCCGC,-,0.00)
15904	AM270991	2365935	2365979	+	promoter-TSS (An12g10170)	-328	An12g10170	0.068182	0.511111		31(CTCCGC,-,0.00)
14893	AM270991	459260	459304	+	promoter-TSS (An12e01740)	-119	An12e01740	0.068182	0.6		31(CTCCGC,-,0.00)
13581	AM270990	864674	864718	+	promoter-TSS (An11g03480)	-305	An11g03490	0.022727	0.466667		31(CTCCGC,-,0.00)
4389	AM270981	2604515	2604559	+	promoter-TSS (An02g10470)	-162	An02g10460	0.068182	0.422222		31(CTCCGC,-,0.00)
3802	AM270981	1855631	1855669	+	promoter-TSS (An02g07730)	-344	An02g07730	0.052632	0.512821		31(CTCCAG,-,0.00)		2(CCGTCTCATGCCCG,-,0.00)
14623	AM270991	63406	63450	+	promoter-TSS (An12g00230)	-259	An12g00230	0.022727	0.511111		31(CTCCAG,-,0.00)
11336	AM270987	1819599	1819637	+	Intergenic	-1005	An08g07560	0.052632	0.538462		31(CTCCAG,-,0.00)
16667	AM270993	137367	137411	+	Intergenic	-3807	An14g00520	0.022727	0.466667		31(CTCCAG,-,0.00)
11823	AM270987	2761694	2761732	+	Intergenic	4911	An08g11650	0.052632	0.512821		31(CTCCAG,-,0.00)
1622	AM270980	2294152	2294188	+	promoter-TSS (An01g09580)	-379	An01g09580	0.055556	0.513514		31(CTCCAC,-,0.00)
15197	AM270991	1135564	1135606	+	promoter-TSS (An12g04620)	-613	An12g04620	0.095238	0.534884		31(CCGGGG,+,0.00)
21113	AM270997	1030043	1030085	+	Intergenic	-2005	An18g04380	0.071429	0.651163		31(CCGGGG,+,0.00)
5044	AM270981	3622386	3622428	+	promoter-TSS (An02g14990)	-185	An02g14980	0.095238	0.488372		31(CCGGAG,+,0.00)
1154	AM270980	1737312	1737352	+	promoter-TSS (An01g07360)	-76	An01g07360	0.1	0.487805		31(CCGGAG,+,0.00)
20786	AM270997	700465	700503	+	promoter-TSS (An18g03150)	-672	An18g03150	0.131579	0.538462		31(CCCCGG,-,0.00)
18555	AM270994	1502442	1502484	+	promoter-TSS (An15g06400)	-763	An15g06400	0.095238	0.488372		31(CCCCGC,-,0.00)
8450	AM270985	373358	373400	+	promoter-TSS (An06g01500)	-782	An06g01500	0.071429	0.511628		31(CCCCGC,-,0.00)
17079	AM270993	772950	772988	+	promoter-TSS (An14g03080)	-388	An14g03080	0.052632	0.564103		31(CCCCAG,-,0.00)
8177	AM270984	518329	518365	+	promoter-TSS (An05g02320)	-200	An05g02320	0.083333	0.567568		31(CCCCAG,-,0.00)
6586	AM270983	542073	542115	+	promoter-TSS (An04g02050)	-422	An04g02050	0.071429	0.627907		31(CCCCAG,-,0.00)
1997	AM270980	2918548	2918592	+	promoter-TSS (An01g12380)	-821	An01g12380	0.045455	0.444444		31(CCCCAG,-,0.00)
14358	AM270990	2466607	2466651	+	promoter-TSS (An11g10300)	-142	An11g10300	0.022727	0.466667		31(CCCCAC,-,0.00)
13856	AM270990	1502859	1502901	+	promoter-TSS (An11g06110)	-212	An11g06110	0.119048	0.604651		31(CCCCAC,-,0.00)
5613	AM270982	888956	889000	+	promoter-TSS (An03g04080)	-145	An03g04080	0.045455	0.511111		31(CCCCAC,-,0.00)
8261	AM270985	62529	62569	+	promoter-TSS (An06g00280)	-153	An06g00280	0.1	0.658537		30(GTGGGG,+,0.00)	4(GCCAGG,+,0.00)
20521	AM270996	539316	539352	+	promoter-TSS (An17g02210)	-220	An17g02210	0.027778	0.540541		30(GTGGGG,+,0.00)
20339	AM270996	387152	387196	+	promoter-TSS (An17g01630)	-103	An17g01640	0.090909	0.577778		30(GTGGGG,+,0.00)
18151	AM270994	708409	708445	+	promoter-TSS (An15g02800)	-279	An15g02800	0.083333	0.648649		30(GTGGGG,+,0.00)
14847	AM270991	350309	350349	+	promoter-TSS (An12g01260)	-322	An12g01260	0.075	0.512195		30(GTGGGG,+,0.00)
1491	AM270980	2133132	2133172	+	promoter-TSS (An01g08950)	-369	An01g08950	0.1	0.585366		30(GTGGGG,+,0.00)
18958	AM270995	378052	378092	+	promoter-TSS (An16g01780)	-409	An16g01770	0.075	0.560976		30(GTGGAG,+,0.00)
17291	AM270993	1105129	1105169	+	promoter-TSS (An14g04650)	-541	An14g04650	0	0.439024		30(GTGGAG,+,0.00)
11968	AM270988	200560	200600	+	promoter-TSS (An09g00930)	-692	An09g00930	0.05	0.463415		30(GTGGAG,+,0.00)
7860	AM270984	17032	17074	+	promoter-TSS (An05g00070)	-285	An05g00070	0	0.44186		30(GTGGAG,+,0.00)
12119	AM270988	611343	611387	+	promoter-TSS (An09g02800)	-93	An09g02800	0.090909	0.466667		30(GCGGAG,+,0.00),36(GCGGAG,+,0.00)		20(CGGCGTTATTGCGG,+,0.00)
20892	AM270997	841144	841184	+	promoter-TSS (An18g03740)	-793	An18g03740	0.15	0.682927		30(GCGGAG,+,0.00)
20139	AM270996	389	429	+	promoter-TSS (An17g00010)	-380	An17g00010	0.125	0.585366		30(GCGGAG,+,0.00)
13908	AM270990	1618625	1618667	+	promoter-TSS (An11g06600)	-436	An11g06600	0.095238	0.627907		30(GCGGAG,+,0.00)
12282	AM270988	864562	864606	+	promoter-TSS (An09g03810)	-61	An09g03810	0.045455	0.422222		30(GCGGAG,+,0.00)
11269	AM270987	1734317	1734355	+	promoter-TSS (An08g07290)	-245	An08g07290	0.131579	0.666667		30(GCGGAG,+,0.00)
9072	AM270986	759281	759317	+	promoter-TSS (An07g03600)	-87	An07g03600	0.055556	0.513514		30(GCGGAG,+,0.00)
18750	AM270994	1814220	1814262	+	promoter-TSS (An15g07690)	-48	An15g07690	0.047619	0.465116		30(CTGGGG,+,0.00)
10765	AM270987	985978	986018	+	promoter-TSS (An08g04110)	-337	An08g04110	0.1	0.609756		30(CTGGGG,+,0.00)
9305	AM270986	1152657	1152697	+	promoter-TSS (An07g05290)	156	An07e05300	0	0.390244		30(CTGGAG,+,0.00)
9193	AM270986	994823	994863	+	promoter-TSS (An07g04680)	-681	An07g04680	0.025	0.487805		30(CTGGAG,+,0.00)
8219	AM270984	586918	586958	+	promoter-TSS (An05g02570)	-252	An05g02560	0.05	0.390244		30(CTGGAG,+,0.00)
13415	AM270990	658423	658465	+	promoter-TSS (An11g02620)	-510	An11g02620	0.142857	0.651163		30(CTCCGG,-,0.00),32(CCGGAG,+,0.00)		4(CCGTACCCGAGCCG,-,0.00)
20622	AM270997	371530	371572	+	promoter-TSS (An18g01860)	917	An18g01850	0.142857	0.581395		30(CTCCGG,-,0.00)
20509	AM270996	531992	532034	+	promoter-TSS (An17g02170)	-72	An17g02170	0.047619	0.511628		30(CTCCGG,-,0.00)
12693	AM270988	1474708	1474746	+	promoter-TSS (An09g06450)	-952	An09g06450	0.052632	0.564103		30(CTCCGG,-,0.00)
2634	AM270981	161710	161752	+	promoter-TSS (An02g00740)	-407	An02g00740	0.047619	0.488372		30(CTCCGG,-,0.00)
2242	AM270980	3221878	3221920	+	promoter-TSS (An01g13490)	-181	An01g13490	0.071429	0.395349		30(CTCCGG,-,0.00)
10855	AM270987	1079620	1079662	+	promoter-TSS (An08g04470)	-171	An08g04470	0.071429	0.534884		30(CTCCGC,-,0.00)	22(CCTGGC,-,0.00)
19640	AM270995	1428102	1428146	+	promoter-TSS (An16g06500)	-164	An16g06490	0.090909	0.6		30(CTCCGC,-,0.00)
18572	AM270994	1515233	1515269	+	promoter-TSS (An15g06450)	-282	An15g06440	0.111111	0.621622		30(CTCCGC,-,0.00)
17845	AM270994	207647	207691	+	promoter-TSS (An15g00740)	-184	An15g00730	0.045455	0.466667		30(CTCCGC,-,0.00)
14087	AM270990	2113013	2113055	+	promoter-TSS (An11g08930)	-330	An11g08930	0.071429	0.488372		30(CTCCGC,-,0.00)
17829	AM270994	186147	186187	+	promoter-TSS (An15g00650)	-215	An15g00640	0.1	0.609756		30(CTCCAG,-,0.00)
11029	AM270987	1421217	1421257	+	promoter-TSS (An08g06010)	-426	An08e06020	0.05	0.609756		30(CTCCAC,-,0.00)
9667	AM270986	1757164	1757204	+	promoter-TSS (An07g08050)	-382	An07g08060	0.1	0.658537		30(CTCCAC,-,0.00)
6929	AM270983	1118071	1118111	+	promoter-TSS (An04g04470)	-125	An04g04470	0.05	0.560976		30(CTCCAC,-,0.00)
6806	AM270983	899135	899175	+	promoter-TSS (An04g03600)	-267	An04g03600	0.125	0.634146		30(CTCCAC,-,0.00)
11894	AM270988	44829	44869	+	promoter-TSS (An09g00260)	-368	An09g00260	0.1	0.609756		30(CCGGGG,+,0.00)
17587	AM270993	1655865	1655909	+	promoter-TSS (An14g07060)	-248	An14g07060	0.068182	0.533333		30(CCGGAG,+,0.00)
8554	AM270985	447542	447584	+	promoter-TSS (An06g01760)	-87	An06g01760	0.071429	0.465116		30(CCGGAG,+,0.00)
13756	AM270990	1212484	1212526	+	promoter-TSS (An11g04910)	-890	An11g04910	0.071429	0.511628		30(CCCCGG,-,0.00),32(CCGGGG,+,0.00)
8516	AM270985	419990	420032	+	promoter-TSS (An06g01660)	-570	An06g01670	0.02381	0.511628		30(CCCCGG,-,0.00)
19800	AM270995	1708403	1708447	+	Intergenic	-1813	An16g07550	0.045455	0.444444		30(CCCCGG,-,0.00)
16954	AM270993	597313	597357	+	promoter-TSS (An14g02380)	-93	An14g02380	0.090909	0.666667		30(CCCCGC,-,0.00)
16152	AM270992	162442	162486	+	promoter-TSS (An13g00710)	-444	An13g00690	0.068182	0.444444		30(CCCCGC,-,0.00)
15711	AM270991	2045082	2045126	+	promoter-TSS (An12g08630)	-137	An12g08630	0.113636	0.577778		30(CCCCGC,-,0.00)
5163	AM270982	219712	219754	+	promoter-TSS (An03g01140)	-220	An03g01140	0.047619	0.511628		30(CCCCAG,-,0.00)
18766	AM270994	1854204	1854240	+	promoter-TSS (An15g07870)	-127	An15g07870	0.055556	0.513514		30(CCCCAC,-,0.00)
18115	AM270994	637238	637278	+	promoter-TSS (An15g02440)	-251	An15g02440	0.125	0.682927		30(CCCCAC,-,0.00)
2011	AM270980	2930740	2930780	+	promoter-TSS (An01g12400)	-279	An01g12400	0.125	0.585366		30(CCCCAC,-,0.00)
878	AM270980	1277798	1277834	+	Intergenic	-1129	An01g05350	0.111111	0.648649		30(CCCCAC,-,0.00)
16663	AM270993	137506	137542	+	Intergenic	-3672	An14g00520	0.083333	0.594595		30(CCCCAC,-,0.00)
19583	AM270995	1339225	1339269	+	promoter-TSS (An16e06060)	-130	An16e06050	0.022727	0.444444		3(GTGGGG,+,0.00)
17996	AM270994	460551	460583	+	promoter-TSS (An15g01680)	-104	An15g01670	0.0625	0.606061		3(GTGGGG,+,0.00)
13078	AM270990	126305	126337	+	promoter-TSS (An11g00430)	-598	An11g00430	0.09375	0.636364		3(GTGGGG,+,0.00)
11197	AM270987	1637532	1637572	+	promoter-TSS (An08g06830)	-254	An08g06830	0.05	0.512195		3(GTGGGG,+,0.00)
10014	AM270986	2200311	2200355	+	promoter-TSS (An07g09770)	-155	An07g09780	0.022727	0.444444		3(GTGGGG,+,0.00)
6344	AM270983	274391	274435	+	promoter-TSS (An04g01130)	-512	An04g01130	0.022727	0.466667		3(GTGGGG,+,0.00)
3268	AM270981	1085345	1085389	+	promoter-TSS (An02g04510)	-482	An02g04510	0.113636	0.555556		3(GTGGAG,+,0.00)
16626	AM270993	84897	84941	+	promoter-TSS (An14g00320)	-816	An14g00320	0.045455	0.4		3(GCGGAG,+,0.00)
2503	AM270980	3502932	3502976	+	promoter-TSS (An01g14660)	-287	An01g14660	0.090909	0.666667		3(CTGGGG,+,0.00),10(CCCCGC,-,0.00),32(CCCCGG,-,0.00)
19769	AM270995	1667690	1667728	+	promoter-TSS (An16g07400)	-393	An16g07400	0.105263	0.692308		3(CTGGGG,+,0.00)		23(CGGCATTGAGACGG,+,0.00)
15025	AM270991	720133	720165	+	promoter-TSS (An12g02810)	-195	An12g02810	0.125	0.69697		3(CTGGGG,+,0.00)		19(CGGTGCACGCCCGG,+,0.00)
18746	AM270994	1801080	1801124	+	promoter-TSS (An15g07620)	746	An15g07610	0.045455	0.577778		3(CTGGGG,+,0.00)
14631	AM270991	75926	75970	+	promoter-TSS (An12g00320)	-350	An12g00320	0.022727	0.555556		3(CTGGGG,+,0.00)
13754	AM270990	1213076	1213120	+	promoter-TSS (An11g04910)	-297	An11g04910	0.090909	0.533333		3(CTGGGG,+,0.00)
13188	AM270990	286269	286301	+	promoter-TSS (An11g01100)	722	An11g01090	0.09375	0.636364		3(CTGGGG,+,0.00)
7634	AM270983	2129705	2129747	+	promoter-TSS (An04g08760)	-96	An04g08750	0	0.465116		3(CTGGGG,+,0.00)
6567	AM270983	523866	523906	+	promoter-TSS (An04g01980)	-251	An04g01990	0.1	0.634146		3(CTGGGG,+,0.00)
5911	AM270982	1411522	1411566	+	promoter-TSS (An03g06300)	-538	An03g06300	0.045455	0.511111		3(CTGGGG,+,0.00)
16353	AM270992	484015	484059	+	promoter-TSS (An13g01980)	-671	An13g01980	0.090909	0.577778		3(CTGGAG,+,0.00)
8159	AM270984	502227	502269	+	promoter-TSS (An05g02220)	-75	An05g02220	0.047619	0.511628		3(CTGGAG,+,0.00)
12694	AM270988	1474735	1474775	+	promoter-TSS (An09g06450)	-924	An09g06450	0.075	0.585366		3(CTCCGG,-,0.00)
4678	AM270981	3084447	3084481	+	promoter-TSS (An02g12770)	-346	An02g12770	0.147059	0.571429		3(CTCCGG,-,0.00)
10615	AM270987	813353	813397	+	Intergenic	-1178	An08g03510	0.045455	0.511111		3(CTCCGG,-,0.00)
457	AM270980	729387	729431	+	promoter-TSS (An01g03080)	-146	An01g03070	0.113636	0.555556		3(CTCCGC,-,0.00),8(CCCCGC,-,0.00)	12(GCCAAG,+,0.00)
3833	AM270981	1892578	1892622	+	promoter-TSS (An02g07870)	-601	An02g07870	0.113636	0.533333		3(CTCCGC,-,0.00),28(GCGGAG,+,0.00)
2429	AM270980	3419527	3419569	+	promoter-TSS (An01g14330)	-421	An01g14330	0.071429	0.55814		3(CTCCGC,-,0.00)	11(GCCAGG,+,0.00)
20637	AM270997	411519	411563	+	promoter-TSS (An18g02020)	-151	An18g02020	0.136364	0.688889		3(CTCCGC,-,0.00)		5(CCGCAGCGCTTCCG,-,0.00)
5415	AM270982	640492	640530	+	Intergenic	-1070	An03e03160	0.131579	0.717949		3(CTCCGC,-,0.00)		2(CCTCCGCCCACCCG,-,0.00)
3240	AM270981	1036130	1036168	+	promoter-TSS (An02g04280)	-386	An02g04280	0.105263	0.615385		3(CTCCGC,-,0.00)		13(CCGCCATTTTCCCG,-,0.00)
8709	AM270986	64439	64479	+	promoter-TSS (An07g00340)	-158	An07g00340	0.05	0.512195		3(CTCCGC,-,0.00)
8532	AM270985	434513	434553	+	promoter-TSS (An06g01730)	-148	An06g01730	0.125	0.585366		3(CTCCGC,-,0.00)
8007	AM270984	167288	167332	+	Intergenic	-2063	An05g00600	0.068182	0.533333		3(CTCCGC,-,0.00)
21142	AM270997	1068042	1068078	+	promoter-TSS (An18g04540)	-764	An18g04540	0.027778	0.432432		3(CTCCAG,-,0.00)
16937	AM270993	575904	575936	+	promoter-TSS (An14g02280)	85	An14g02280	0.125	0.757576		3(CTCCAG,-,0.00)
16209	AM270992	243972	244016	+	promoter-TSS (An13g01030)	-563	An13g01030	0	0.422222		3(CTCCAG,-,0.00)
15558	AM270991	1818751	1818783	+	promoter-TSS (An12g07560)	-281	An12g07560	0.09375	0.575758		3(CTCCAG,-,0.00)
7646	AM270983	2158721	2158765	+	promoter-TSS (An04g08880)	-671	An04g08880	0.045455	0.466667		3(CTCCAG,-,0.00)
6923	AM270983	1105231	1105273	+	promoter-TSS (An04g04390)	-127	An04g04390	0.02381	0.511628		3(CTCCAG,-,0.00)
6513	AM270983	442401	442443	+	promoter-TSS (An04g01700)	-510	An04g01700	0.071429	0.55814		3(CTCCAG,-,0.00)
2087	AM270980	3024787	3024819	+	promoter-TSS (An01g12740)	-286	An01g12740	0.0625	0.606061		3(CTCCAG,-,0.00)
3045	AM270981	778443	778485	+	Intergenic	-3440	An02g03260	0.071429	0.511628		3(CTCCAG,-,0.00)
17855	AM270994	215125	215161	+	Intergenic	2469	An15g00770	0.111111	0.432432		3(CTCCAG,-,0.00)
11464	AM270987	2066381	2066413	+	promoter-TSS (An08g08660)	-711	An08g08660	0.09375	0.666667		3(CTCCAC,-,0.00),8(CTCCAC,-,0.00)		2(CCTCCACTCCACCG,-,0.00)
4580	AM270981	2931043	2931087	+	promoter-TSS (An02g12030)	-182	An02g12030	0.113636	0.6		3(CTCCAC,-,0.00),28(CTCCGC,-,0.00),34(CTCCAC,-,0.00)
1280	AM270980	1913575	1913615	+	promoter-TSS (An01g08100)	-124	An01g08090	0.1	0.585366		3(CTCCAC,-,0.00),10(GCGGAG,+,0.00)
6512	AM270983	442304	442336	+	promoter-TSS (An04g01700)	-612	An04g01700	0.125	0.666667		3(CTCCAC,-,0.00)		8(CGGACCGCGGCCGG,+,0.00)
20583	AM270997	276833	276871	+	promoter-TSS (An18g01400)	-120	An18g01390	0.105263	0.692308		3(CTCCAC,-,0.00)		12(CCGGCTGTCGGCCG,-,0.00)
17833	AM270994	196949	196993	+	promoter-TSS (An15g00690)	-138	An15g00690	0.068182	0.555556		3(CTCCAC,-,0.00)
12148	AM270988	649368	649404	+	promoter-TSS (An09g02940)	726	An09g02943	0.055556	0.432432		3(CTCCAC,-,0.00)
11739	AM270987	2590162	2590206	+	promoter-TSS (An08e10850)	-121	An08e10850	0	0.4		3(CTCCAC,-,0.00)
8998	AM270986	624255	624297	+	promoter-TSS (An07g03005)	-225	An07g03005	0.095238	0.604651		3(CTCCAC,-,0.00)
8762	AM270986	231705	231749	+	promoter-TSS (An07g01250)	-237	An07g01250	0.068182	0.488889		3(CTCCAC,-,0.00)
8750	AM270986	164776	164820	+	promoter-TSS (An07g00930)	-860	An07g00930	0.113636	0.6		3(CTCCAC,-,0.00)
4966	AM270981	3515744	3515774	+	promoter-TSS (An02g14530)	-128	An02g14530	0.1	0.483871		3(CTCCAC,-,0.00)
2193	AM270980	3127698	3127742	+	promoter-TSS (An01g13150)	-192	An01g13150	0.045455	0.422222		3(CTCCAC,-,0.00)
1966	AM270980	2878019	2878053	+	promoter-TSS (An01g12210)	-368	An01g12210	0	0.428571		3(CTCCAC,-,0.00)
1814	AM270980	2628788	2628826	+	promoter-TSS (An01g11150)	-583	An01g11150	0.052632	0.435897		3(CTCCAC,-,0.00)
4863	AM270981	3416165	3416207	+	Intergenic	8360	An02g14130	0.119048	0.581395		3(CTCCAC,-,0.00)
1449	AM270980	2108108	2108150	+	promoter-TSS (An01g08870)	-147	An01g08870	0.166667	0.627907		3(CCGGGG,+,0.00),34(CTCCGG,-,0.00)
16478	AM270992	726416	726458	+	promoter-TSS (An13g03150)	-213	An13g03150	0.047619	0.581395		3(CCGGGG,+,0.00)
2674	AM270981	273904	273948	+	promoter-TSS (An02g01280)	-228	An02g01270	0.045455	0.644444		3(CCGGGG,+,0.00)
21144	AM270997	1068787	1068831	+	promoter-TSS (An18g04550)	-463	An18g04550	0.068182	0.666667		3(CCCCGG,-,0.00),5(CCGGAG,+,0.00)
5436	AM270982	661901	661943	+	promoter-TSS (An03e03240)	-115	An03e03250	0.166667	0.813953		3(CCCCGG,-,0.00)		9(CGGCCGACAAGCGG,+,0.00)
5316	AM270982	499560	499600	+	promoter-TSS (An03g02590)	-114	An03g02600	0.075	0.585366		3(CCCCGG,-,0.00)		6(CGGAACCTTATCGG,+,0.00)
11182	AM270987	1621511	1621555	+	promoter-TSS (An08g06770)	-156	An08g06770	0.113636	0.6		3(CCCCGC,-,0.00),26(CCCCGC,-,0.00)
17000	AM270993	675293	675335	+	promoter-TSS (An14g02740)	-112	An14g02740	0.071429	0.627907		3(CCCCGC,-,0.00),25(CCGGGG,+,0.00)
20777	AM270997	686355	686399	+	promoter-TSS (An18g03090)	-127	An18g03090	0.068182	0.466667		3(CCCCGC,-,0.00)
14895	AM270991	464967	465001	+	promoter-TSS (An12g01770)	-761	An12g01770	0.176471	0.714286		3(CCCCGC,-,0.00)
14832	AM270991	320366	320404	+	promoter-TSS (An12g01120)	-131	An12g01120	0.078947	0.512821		3(CCCCGC,-,0.00)
8912	AM270986	514684	514728	+	promoter-TSS (An07g02550)	-159	An07g02550	0.045455	0.511111		3(CCCCGC,-,0.00)
8570	AM270985	472200	472240	+	promoter-TSS (An06g01890)	-132	An06g01890	0.15	0.512195		3(CCCCGC,-,0.00)
2801	AM270981	472466	472500	+	promoter-TSS (An02g02060)	-131	An02g02060	0.147059	0.628571		3(CCCCGC,-,0.00)
1371	AM270980	2015868	2015906	+	promoter-TSS (An01g08560)	-693	An01g08560	0.078947	0.538462		3(CCCCGC,-,0.00)
17072	AM270993	766108	766152	+	promoter-TSS (An14g03060)	-762	An14g03060	0.090909	0.6		3(CCCCAG,-,0.00),33(CCCCAG,-,0.00)
12288	AM270988	892476	892520	+	promoter-TSS (An09g03940)	-118	An09g03940	0.068182	0.533333		3(CCCCAG,-,0.00)
17691	AM270994	50609	50649	+	Intergenic	-1189	An15g00170	0.025	0.609756		3(CCCCAG,-,0.00)
3824	AM270981	1885898	1885934	+	promoter-TSS (An02g07850)	-510	An02g07850	0.027778	0.405405		3(CCCCAC,-,0.00),8(CCGGGG,+,0.00)
12159	AM270988	655033	655071	+	Intergenic	3046	An09g02950	0.105263	0.641026		3(CCCCAC,-,0.00),28(CCGGAG,+,0.00)
9323	AM270986	1175712	1175744	+	promoter-TSS (An07g05440)	-145	An07g05440	0.15625	0.757576		3(CCCCAC,-,0.00)
7982	AM270984	141905	141945	+	promoter-TSS (An05g00530)	-278	An05g00520	0.1	0.512195		3(CCCCAC,-,0.00)
7523	AM270983	1876942	1876982	+	promoter-TSS (An04g07595)	-473	An04g07595	0	0.414634		3(CCCCAC,-,0.00)
3941	AM270981	1970483	1970523	+	Intergenic	-1292	An02g08130	0.025	0.439024		3(CCCCAC,-,0.00)
19556	AM270995	1281366	1281402	+	promoter-TSS (An16g05740)	-329	An16g05740	0.055556	0.513514		29(GTGGGG,+,0.00)
16554	AM270993	2364	2398	+	promoter-TSS (An14g00020)	-473	An14g00020	0	0.457143		29(GTGGGG,+,0.00)
4368	AM270981	2566536	2566580	+	promoter-TSS (An02g10320)	-602	An02g10320	0.045455	0.533333		29(GTGGGG,+,0.00)
6064	AM270982	1559432	1559472	+	Intergenic	-1214	An03g06820	0.125	0.634146		29(GTGGGG,+,0.00)
19285	AM270995	844504	844538	+	promoter-TSS (An16g03770)	-349	An16g03770	0.117647	0.6		29(GTGGAG,+,0.00)	6(CCTGGC,-,0.00)	16(CGGCAGCGTTACGG,+,0.00)
20201	AM270996	157987	158027	+	promoter-TSS (An17g00670)	-289	An17g00670	0.025	0.487805		29(GTGGAG,+,0.00)
11745	AM270987	2620077	2620121	+	promoter-TSS (An08g10970)	-479	An08g10970	0.045455	0.577778		29(GTGGAG,+,0.00)
11433	AM270987	2027412	2027452	+	promoter-TSS (An08g08510)	-82	An08g08510	0.05	0.536585		29(GTGGAG,+,0.00)
1353	AM270980	1993302	1993336	+	promoter-TSS (An01g08470)	-377	An01g08470	0.147059	0.628571		29(GTGGAG,+,0.00)
17847	AM270994	214897	214941	+	Intergenic	2245	An15g00770	0.068182	0.533333		29(GTGGAG,+,0.00)
20757	AM270997	652562	652606	+	promoter-TSS (An18g02950)	-172	An18g02960	0.045455	0.488889		29(GCGGGG,+,0.00)
4729	AM270981	3193929	3193971	+	promoter-TSS (An02g13280)	-64	An02g13280	0.071429	0.44186		29(GCGGGG,+,0.00)
18379	AM270994	1217232	1217276	+	promoter-TSS (An15g05150)	-521	An15g05150	0.045455	0.555556		29(GCGGAG,+,0.00),37(GCGGGG,+,0.00)	6(GCCAGG,+,0.00)
3866	AM270981	1916601	1916635	+	Intergenic	-1287	An02g07930	0.088235	0.514286		29(GCGGAG,+,0.00)
18551	AM270994	1489235	1489279	+	promoter-TSS (An15g06370)	-71	An15g06360	0.068182	0.577778		29(CTGGGG,+,0.00)
15513	AM270991	1777577	1777615	+	promoter-TSS (An12g07370)	-68	An12g07370	0.026316	0.538462		29(CTGGGG,+,0.00)
12854	AM270989	69598	69638	+	promoter-TSS (An10g00310)	-630	An10g00310	0.05	0.512195		29(CTGGGG,+,0.00)
8625	AM270985	536255	536295	+	promoter-TSS (An06g02160)	-380	An06g02160	0.025	0.585366		29(CTGGGG,+,0.00)
2837	AM270981	529428	529466	+	promoter-TSS (An02g02310)	-187	An02g02310	0.052632	0.538462		29(CTGGGG,+,0.00)
5355	AM270982	555860	555900	+	promoter-TSS (An03g02850)	-707	An03g02850	0.075	0.512195		29(CTCCGG,-,0.00),31(CCGGGG,+,0.00)
11392	AM270987	1935991	1936035	+	promoter-TSS (An08g08150)	-153	An08g08150	0.068182	0.555556		29(CTCCGG,-,0.00)		1(CCGACTTCAGGCCG,-,0.00)
20555	AM270996	579498	579540	+	promoter-TSS (An17g02330)	-147	An17g02330	0.047619	0.465116		29(CTCCGG,-,0.00)
17960	AM270994	385295	385329	+	promoter-TSS (An15g01390)	-525	An15g01400	0.058824	0.457143		29(CTCCGG,-,0.00)
4797	AM270981	3289270	3289312	+	promoter-TSS (An02g13600)	703	An02g13610	0.047619	0.511628		29(CTCCGG,-,0.00)
1287	AM270980	1924702	1924746	+	promoter-TSS (An01g08130)	786	An01g08140	0.045455	0.488889		29(CTCCGC,-,0.00),34(CCCCAG,-,0.00)
2085	AM270980	3017704	3017748	+	promoter-TSS (An01g12720)	-183	An01g12720	0.113636	0.555556		29(CTCCGC,-,0.00)	5(GCCAAG,+,0.00),38(GCCAGG,+,0.00)
11342	AM270987	1823443	1823477	+	Intergenic	-1247	An08g07570	0.117647	0.514286		29(CTCCGC,-,0.00)
4400	AM270981	2618843	2618885	+	promoter-TSS (An02g10560)	-133	An02g10560	0.047619	0.465116		29(CTCCAG,-,0.00)		3(CCGTTTAGTCACCG,-,0.00)
13977	AM270990	1776991	1777031	+	promoter-TSS (An11g07350)	-259	An11g07350	0.05	0.585366		29(CTCCAG,-,0.00)
11273	AM270987	1734853	1734897	+	promoter-TSS (An08g07300)	-651	An08g07300	0.022727	0.511111		29(CTCCAG,-,0.00)
10515	AM270987	644757	644797	+	promoter-TSS (An08g02760)	-452	An08g02760	0	0.439024		29(CTCCAG,-,0.00)
4474	AM270981	2773147	2773187	+	promoter-TSS (An02g11320)	-322	An02g11330	0.025	0.487805		29(CTCCAG,-,0.00)
15520	AM270991	1782925	1782965	+	promoter-TSS (An12g07390)	-349	An12g07390	0.025	0.463415		29(CTCCAC,-,0.00)
1591	AM270980	2244955	2244989	+	promoter-TSS (An01g09390)	-430	An01g09400	0.029412	0.542857		29(CTCCAC,-,0.00)
20566	AM270996	587231	587273	+	promoter-TSS (An17g02370)	-554	An17g02370	0.02381	0.534884		29(CCGGGG,+,0.00)
10771	AM270987	998083	998123	+	promoter-TSS (An08g04150)	-136	An08g04150	0.125	0.707317		29(CCGGGG,+,0.00)
7415	AM270983	1752496	1752534	+	promoter-TSS (An04g07030)	-172	An04g07040	0.078947	0.641026		29(CCGGGG,+,0.00)
2767	AM270981	424627	424671	+	promoter-TSS (An02g01810)	-390	An02g01810	0.090909	0.577778		29(CCGGGG,+,0.00)
752	AM270980	1119230	1119264	+	promoter-TSS (An01g04720)	-288	An01g04710	0.088235	0.542857		29(CCGGGG,+,0.00)
18248	AM270994	931610	931654	+	promoter-TSS (An15g03910)	-411	An15g03910	0.045455	0.533333		29(CCGGAG,+,0.00),34(GTGGAG,+,0.00)
18946	AM270995	349607	349647	+	promoter-TSS (An16g01640)	-49	An16g01640	0.125	0.609756		29(CCCCGG,-,0.00)
16373	AM270992	501962	502004	+	promoter-TSS (An13g02060)	-866	An13g02060	0.071429	0.534884		29(CCCCGG,-,0.00)
7175	AM270983	1477750	1477794	+	promoter-TSS (An04g05930)	-320	An04g05930	0.045455	0.511111		29(CCCCGG,-,0.00)
2636	AM270981	177774	177814	+	promoter-TSS (An02g00830)	-237	An02g00830	0.025	0.463415		29(CCCCGG,-,0.00)
20543	AM270996	559613	559655	+	promoter-TSS (An17g02287)	-162	An17g02287	0.02381	0.488372		29(CCCCGC,-,0.00),37(CCCCAC,-,0.00)
19488	AM270995	1180691	1180727	+	promoter-TSS (An16g05230)	-157	An16g05230	0.111111	0.648649		29(CCCCGC,-,0.00)
19046	AM270995	502549	502593	+	promoter-TSS (An16g02280)	-177	An16g02280	0.068182	0.555556		29(CCCCGC,-,0.00)
18712	AM270994	1737590	1737634	+	promoter-TSS (An15g07350)	-284	An15g07350	0.136364	0.577778		29(CCCCGC,-,0.00)
18676	AM270994	1678619	1678655	+	promoter-TSS (An15g07050)	-383	An15g07050	0.111111	0.702703		29(CCCCGC,-,0.00)
17979	AM270994	406916	406960	+	promoter-TSS (An15g01490)	-177	An15g01490	0.090909	0.555556		29(CCCCGC,-,0.00)
17031	AM270993	713063	713103	+	promoter-TSS (An14g02900)	-676	An14g02900	0.125	0.682927		29(CCCCGC,-,0.00)
10542	AM270987	692265	692305	+	promoter-TSS (An08g02990)	-165	An08g02990	0.15	0.536585		29(CCCCGC,-,0.00)
9141	AM270986	870403	870447	+	promoter-TSS (An07g04110)	-136	An07g04100	0.045455	0.444444		29(CCCCGC,-,0.00)
16703	AM270993	199713	199753	+	promoter-TSS (An14g00700)	-386	An14g00700	0.075	0.634146		29(CCCCAG,-,0.00)		14(CGGCAACTGATCGG,+,0.00)
19828	AM270995	1725463	1725497	+	promoter-TSS (An16g07630)	-747	An16g07630	0.088235	0.657143		29(CCCCAG,-,0.00)
12638	AM270988	1432747	1432789	+	promoter-TSS (An09g06290)	-179	An09g06300	0.119048	0.604651		29(CCCCAG,-,0.00)
8938	AM270986	556858	556900	+	promoter-TSS (An07g02750)	-483	An07g02750	0.02381	0.511628		29(CCCCAG,-,0.00)
7512	AM270983	1856386	1856426	+	promoter-TSS (An04g07500)	-571	An04g07500	0.025	0.585366		29(CCCCAG,-,0.00)
10067	AM270986	2286222	2286266	+	Intergenic	2077	An07g10170	0	0.466667		29(CCCCAC,-,0.00)	11(GCCAAG,+,0.00)
19231	AM270995	800150	800186	+	promoter-TSS (An16g03590)	-199	An16g03590	0.055556	0.540541		29(CCCCAC,-,0.00)
16273	AM270992	322166	322206	+	promoter-TSS (An13g01280)	-218	An13g01280	0.1	0.682927		29(CCCCAC,-,0.00)
11524	AM270987	2182899	2182939	+	promoter-TSS (An08g09180)	-791	An08g09180	0.025	0.512195		29(CCCCAC,-,0.00)
9317	AM270986	1169215	1169255	+	promoter-TSS (An07g05410)	-333	An07g05410	0.05	0.634146		29(CCCCAC,-,0.00)
2969	AM270981	716559	716601	+	promoter-TSS (An02g03110)	-182	An02g03110	0.047619	0.534884		29(CCCCAC,-,0.00)
15199	AM270991	1135766	1135810	+	promoter-TSS (An12g04620)	-410	An12g04620	0.068182	0.511111		28(GTGGGG,+,0.00)
14876	AM270991	406532	406576	+	promoter-TSS (An12g01500)	-221	An12g01490	0.068182	0.6		28(GTGGGG,+,0.00)
11051	AM270987	1461288	1461326	+	promoter-TSS (An08g06170)	-400	An08g06170	0.052632	0.564103		28(GTGGGG,+,0.00)
4479	AM270981	2777000	2777044	+	promoter-TSS (An02g11340)	-340	An02g11340	0.045455	0.444444		28(GTGGGG,+,0.00)
1152	AM270980	1725859	1725895	+	promoter-TSS (An01g07310)	-293	An01g07310	0.083333	0.648649		28(GTGGGG,+,0.00)
8493	AM270985	402384	402428	+	Intergenic	-2333	An06e01570	0	0.466667		28(GTGGGG,+,0.00)
9477	AM270986	1499125	1499163	+	promoter-TSS (An07g07010)	-158	An07g07010	0.052632	0.512821		28(GTGGAG,+,0.00)
5240	AM270982	388488	388524	+	promoter-TSS (An03g01970)	-575	An03e01990	0.083333	0.594595		28(GTGGAG,+,0.00)
3689	AM270981	1728459	1728497	+	promoter-TSS (An02g07270)	-116	An02g07270	0.052632	0.564103		28(GTGGAG,+,0.00)
15076	AM270991	825224	825268	+	promoter-TSS (An12g03220)	-111	An12g03220	0.113636	0.666667		28(GCGGGG,+,0.00),39(CCCCAC,-,0.00)
1775	AM270980	2581294	2581338	+	promoter-TSS (An01g10930)	-176	An01g10930	0.068182	0.533333		28(GCGGGG,+,0.00)	6(CTTGGC,-,0.00)
9906	AM270986	2022044	2022088	+	promoter-TSS (An07g09020)	-352	An07g09020	0.045455	0.622222		28(GCGGGG,+,0.00)		29(CGGGGGCAGTCAGG,+,0.00)
4509	AM270981	2806646	2806680	+	promoter-TSS (An02g11430)	-696	An02g11440	0.117647	0.657143		28(GCGGGG,+,0.00)		15(CGGAATGGTCACGG,+,0.00)
20592	AM270997	302415	302459	+	promoter-TSS (An18g01520)	-383	An18g01520	0.090909	0.577778		28(GCGGGG,+,0.00)
13727	AM270990	1189432	1189476	+	promoter-TSS (An11g04820)	-633	An11g04820	0.068182	0.6		28(GCGGGG,+,0.00)
11267	AM270987	1734669	1734713	+	promoter-TSS (An08g07300)	-600	An08g07290	0.113636	0.555556		28(GCGGGG,+,0.00)
10524	AM270987	660899	660943	+	promoter-TSS (An08g02830)	-212	An08g02830	0.022727	0.555556		28(GCGGGG,+,0.00)
7796	AM270983	2391422	2391462	+	promoter-TSS (An04g09830)	-137	An04g09830	0.075	0.634146		28(GCGGGG,+,0.00)
7097	AM270983	1320066	1320110	+	promoter-TSS (An04g05390)	-56	An04g05390	0.022727	0.488889		28(GCGGGG,+,0.00)
3192	AM270981	974883	974923	+	promoter-TSS (An02g04050)	-98	An02g04050	0.075	0.609756		28(GCGGGG,+,0.00)
227	AM270980	349971	350015	+	promoter-TSS (An01g01475)	-226	An01g01475	0.045455	0.511111		28(GCGGGG,+,0.00)
20039	AM270995	2011531	2011575	+	promoter-TSS (An16g08860)	-159	An16g08860	0.068182	0.511111		28(GCGGAG,+,0.00),39(GCGGGG,+,0.00)		29(CGGAGTAAAAGCGG,+,0.00)
17421	AM270993	1343797	1343841	+	promoter-TSS (An14g05780)	-238	An14g05780	0.159091	0.666667		28(GCGGAG,+,0.00),37(GCGGAG,+,0.00)		18(CGGGCTCGCCGCGG,+,0.00)
17972	AM270994	398740	398784	+	promoter-TSS (An15g01450)	-321	An15g01450	0.068182	0.488889		28(GCGGAG,+,0.00),36(CCGGAG,+,0.00)		29(CGGAGATCCGGAGG,+,0.00)
9359	AM270986	1240849	1240893	+	promoter-TSS (An07g05800)	-82	An07g05790	0.113636	0.533333		28(GCGGAG,+,0.00),34(GCGGAG,+,0.00)
11828	AM270987	2762297	2762341	+	Intergenic	4305	An08g11650	0.090909	0.622222		28(GCGGAG,+,0.00)		29(CGGAGCTGGTACGG,+,0.00)
20354	AM270996	409412	409452	+	promoter-TSS (An17g01740)	-75	An17g01730	0.125	0.707317		28(GCGGAG,+,0.00)
19115	AM270995	652013	652057	+	promoter-TSS (An16g03010)	-92	An16g03000	0.068182	0.533333		28(GCGGAG,+,0.00)
13316	AM270990	538786	538826	+	promoter-TSS (An11g02150)	-195	An11g02150	0.15	0.658537		28(GCGGAG,+,0.00)
12645	AM270988	1441651	1441695	+	promoter-TSS (An09g06340)	-797	An09g06350	0.045455	0.488889		28(GCGGAG,+,0.00)
8128	AM270984	433901	433945	+	promoter-TSS (An05g01840)	-197	An05g01840	0.068182	0.533333		28(GCGGAG,+,0.00)
7206	AM270983	1530381	1530425	+	promoter-TSS (An04g06160)	-117	An04g06160	0.068182	0.555556		28(GCGGAG,+,0.00)
6538	AM270983	470079	470123	+	promoter-TSS (An04g01810)	-126	An04g01800	0.045455	0.577778		28(GCGGAG,+,0.00)
5928	AM270982	1420259	1420303	+	promoter-TSS (An03g06330)	-115	An03g06330	0.068182	0.533333		28(GCGGAG,+,0.00)
5560	AM270982	809193	809237	+	promoter-TSS (An03g03770)	-242	An03g03770	0.022727	0.377778		28(GCGGAG,+,0.00)
1559	AM270980	2193728	2193772	+	promoter-TSS (An01g09160)	-188	An01g09160	0.113636	0.511111		28(GCGGAG,+,0.00)
12487	AM270988	1160495	1160539	+	Intergenic	-5343	An09g05200	0.090909	0.577778		28(GCGGAG,+,0.00)
11356	AM270987	1857828	1857866	+	promoter-TSS (An08g07780)	-450	An08g07780	0.052632	0.538462		28(CTGGGG,+,0.00)
178	AM270980	221533	221577	+	promoter-TSS (An01g00930)	-601	An01g00930	0	0.577778		28(CTGGAG,+,0.00)	14(GCCAGG,+,0.00)
16579	AM270993	45533	45577	+	promoter-TSS (An14g00170)	-493	An14g00170	0	0.466667		28(CTGGAG,+,0.00)
5192	AM270982	287934	287972	+	promoter-TSS (An03g01510)	-68	An03g01510	0.052632	0.589744		28(CTGGAG,+,0.00)
5182	AM270982	253742	253780	+	promoter-TSS (An03g01310)	-590	An03g01310	0	0.410256		28(CTGGAG,+,0.00)
1475	AM270980	2120551	2120589	+	Intergenic	-1602	An01g08890	0.026316	0.487179		28(CTGGAG,+,0.00)
8581	AM270985	482504	482544	+	promoter-TSS (An06g01930)	-228	An06g01930	0.025	0.487805		28(CTCCGG,-,0.00),30(CCGGAG,+,0.00)
17432	AM270993	1369424	1369460	+	promoter-TSS (An14g05880)	-406	An14g05880	0.083333	0.459459		28(CTCCGG,-,0.00)
17350	AM270993	1197134	1197178	+	promoter-TSS (An14g05050)	-478	An14g05050	0.022727	0.555556		28(CTCCGG,-,0.00)
10170	AM270987	102152	102192	+	promoter-TSS (An08g00570)	-284	An08g00570	0.1	0.634146		28(CTCCGG,-,0.00)
5615	AM270982	887988	888028	+	promoter-TSS (An03g04060)	462	An03g04070	0.075	0.463415		28(CTCCGG,-,0.00)
7692	AM270983	2210263	2210303	+	Intergenic	-2288	An04g09080	0.05	0.487805		28(CTCCGG,-,0.00)
8166	AM270984	511970	512014	+	promoter-TSS (An05g02270)	-124	An05g02270	0.136364	0.622222		28(CTCCGC,-,0.00),37(GCGGGG,+,0.00)
12253	AM270988	797120	797158	+	promoter-TSS (An09g03490)	-297	An09g03490	0.184211	0.615385		28(CTCCGC,-,0.00)
11299	AM270987	1777892	1777932	+	promoter-TSS (An08g07460)	-330	An08g07460	0.1	0.658537		28(CTCCGC,-,0.00)
10478	AM270987	603694	603738	+	promoter-TSS (An08g02580)	-866	An08g02580	0	0.466667		28(CTCCAG,-,0.00)
8031	AM270984	218799	218839	+	promoter-TSS (An05g00740)	-61	An05g00740	0	0.365854		28(CTCCAG,-,0.00)
252	AM270980	394034	394078	+	promoter-TSS (An01g01660)	-482	An01g01660	0	0.511111		28(CTCCAG,-,0.00)
10806	AM270987	1034140	1034178	+	Intergenic	-1781	An08g04300	0.026316	0.487179		28(CTCCAG,-,0.00)
14584	AM270991	23312	23356	+	promoter-TSS (An12g00100)	-733	An12g00100	0.068182	0.577778		28(CTCCAC,-,0.00)		23(CCTTTCTCCACCCG,-,0.00)
19215	AM270995	784745	784781	+	promoter-TSS (An16g03540)	-119	An16g03540	0.111111	0.594595		28(CTCCAC,-,0.00)
19111	AM270995	648682	648720	+	promoter-TSS (An16g02980)	-254	An16g02990	0.052632	0.538462		28(CTCCAC,-,0.00)
11557	AM270987	2287269	2287311	+	promoter-TSS (An08g09610)	-980	An08g09610	0	0.534884		28(CTCCAC,-,0.00)
9172	AM270986	971569	971607	+	promoter-TSS (An07g04570)	-879	An07g04570	0.078947	0.641026		28(CTCCAC,-,0.00)
8873	AM270986	448057	448095	+	promoter-TSS (An07g02240)	-329	An07g02250	0.131579	0.641026		28(CTCCAC,-,0.00)
253	AM270980	413497	413541	+	promoter-TSS (An01g01740)	-87	An01g01740	0.068182	0.488889		28(CTCCAC,-,0.00)
17756	AM270994	122104	122140	+	Intergenic	-1733	An15g00440	0.027778	0.513514		28(CTCCAC,-,0.00)
2999	AM270981	734814	734852	+	Intergenic	-3194	An02g03160	0.052632	0.589744		28(CTCCAC,-,0.00)
18831	AM270995	132770	132814	+	promoter-TSS (An16g00710)	-361	An16g00700	0.090909	0.488889		28(CCGGGG,+,0.00)
13706	AM270990	1163706	1163750	+	promoter-TSS (An11g04700)	-268	An11g04700	0.090909	0.6		28(CCGGGG,+,0.00)
13423	AM270990	661325	661369	+	promoter-TSS (An11g02630)	-908	An11g02630	0.068182	0.533333		28(CCGGGG,+,0.00)
9795	AM270986	1922010	1922054	+	promoter-TSS (An07g08750)	-203	An07g08740	0.113636	0.644444		28(CCGGGG,+,0.00)
1070	AM270980	1566251	1566295	+	promoter-TSS (An01g06660)	-106	An01g06660	0.068182	0.422222		28(CCGGAG,+,0.00)		21(CGGAAATCCGGAGG,+,0.00)
6244	AM270983	167645	167689	+	promoter-TSS (An04g00760)	-48	An04g00760	0.045455	0.533333		28(CCGGAG,+,0.00)
2391	AM270980	3386355	3386399	+	promoter-TSS (An01g14130)	-190	An01g14130	0.068182	0.488889		28(CCGGAG,+,0.00)
6596	AM270983	547853	547897	+	Intergenic	-1260	An04g02070	0.068182	0.488889		28(CCGGAG,+,0.00)
9298	AM270986	1100547	1100581	+	promoter-TSS (An07g05030)	-454	An07g05030	0.205882	0.685714		28(CCCCGG,-,0.00)
7795	AM270983	2391503	2391543	+	promoter-TSS (An04g09830)	-218	An04g09830	0.1	0.560976		28(CCCCGG,-,0.00)
13941	AM270990	1669143	1669183	+	promoter-TSS (An11g06830)	-401	An11g06820	0.05	0.536585		28(CCCCGC,-,0.00)
13833	AM270990	1425671	1425709	+	promoter-TSS (An11g05820)	-421	An11g05820	0.052632	0.538462		28(CCCCGC,-,0.00)
14769	AM270991	240004	240044	+	promoter-TSS (An12g00890)	-305	An12g00890	0.025	0.560976		28(CCCCAG,-,0.00)
7597	AM270983	2085287	2085321	+	promoter-TSS (An04g08590)	-173	An04g08590	0.117647	0.542857		28(CCCCAG,-,0.00)
3501	AM270981	1518015	1518059	+	promoter-TSS (An02g06460)	-636	An02g06460	0.068182	0.4		28(CCCCAG,-,0.00)
353	AM270980	570269	570309	+	Intergenic	2642	An01g02350	0.05	0.439024		28(CCCCAG,-,0.00)
11835	AM270987	2804532	2804570	+	Intergenic	1944	An08g11790	0.052632	0.666667		28(CCCCAG,-,0.00)
13755	AM270990	1212732	1212770	+	promoter-TSS (An11g04910)	-644	An11g04910	0	0.487179		28(CCCCAC,-,0.00)
11723	AM270987	2565799	2565837	+	promoter-TSS (An08g10740)	-168	An08g10740	0.026316	0.512821		28(CCCCAC,-,0.00)
9652	AM270986	1739204	1739242	+	promoter-TSS (An07g07960)	-238	An07g07960	0.026316	0.615385		28(CCCCAC,-,0.00)
8045	AM270984	253982	254022	+	promoter-TSS (An05g00960)	-206	An05g00960	0.075	0.609756		28(CCCCAC,-,0.00)
5708	AM270982	1023972	1024008	+	promoter-TSS (An03g04710)	-350	An03g04710	0.083333	0.513514		28(CCCCAC,-,0.00)
5045	AM270981	3622567	3622611	+	promoter-TSS (An02g14990)	-216	An02g14990	0	0.466667		28(CCCCAC,-,0.00)
2043	AM270980	2954915	2954955	+	Intergenic	-2464	An01g12460	0.075	0.512195		28(CCCCAC,-,0.00)
11908	AM270988	104705	104749	+	promoter-TSS (An09g00540)	-224	An09g00550	0.068182	0.622222		27(GTGGGG,+,0.00)	33(GCCAGG,+,0.00)
19076	AM270995	559924	559966	+	promoter-TSS (An16g02550)	-93	An16g02550	0.166667	0.581395		27(GTGGGG,+,0.00)
14555	AM270991	2612	2650	+	promoter-TSS (An12g00015)	-69	An12g00015	0.026316	0.512821		27(GTGGGG,+,0.00)
11263	AM270987	1718923	1718967	+	promoter-TSS (An08g07230)	-309	An08g07220	0.068182	0.577778		27(GTGGGG,+,0.00)
16425	AM270992	622586	622618	+	promoter-TSS (An13g02620)	-129	An13g02630	0.0625	0.484848		27(GTGGAG,+,0.00)
7046	AM270983	1265890	1265922	+	promoter-TSS (An04g05170)	717	An04g05160	0.03125	0.575758		27(GTGGAG,+,0.00)
5437	AM270982	666973	667013	+	promoter-TSS (An03g03270)	-226	An03g03270	0.05	0.365854		27(GTGGAG,+,0.00)
1773	AM270980	2580845	2580889	+	promoter-TSS (An01g10930)	-625	An01g10930	0.068182	0.555556		27(GCGGGG,+,0.00),39(GCGGGG,+,0.00)
13343	AM270990	554640	554672	+	promoter-TSS (An11g02240)	-337	An11g02240	0.09375	0.545455		27(GCGGGG,+,0.00)
7633	AM270983	2129768	2129810	+	promoter-TSS (An04g08760)	-142	An04g08760	0.071429	0.44186		27(GCGGGG,+,0.00)
2675	AM270981	278480	278522	+	promoter-TSS (An02g01290)	-623	An02g01290	0.095238	0.55814		27(GCGGGG,+,0.00)
19150	AM270995	713787	713825	+	promoter-TSS (An16g03250)	-285	An16g03250	0.078947	0.564103		27(GCGGAG,+,0.00)
18292	AM270994	1048221	1048265	+	promoter-TSS (An15g04450)	-353	An15g04450	0.045455	0.511111		27(GCGGAG,+,0.00)
16923	AM270993	564625	564663	+	promoter-TSS (An14g02230)	-160	An14g02230	0.131579	0.74359		27(GCGGAG,+,0.00)
11154	AM270987	1573007	1573051	+	promoter-TSS (An08g06600)	-119	An08g06590	0.045455	0.466667		27(GCGGAG,+,0.00)
5342	AM270982	538018	538062	+	promoter-TSS (An03g02750)	221	An03e02760	0.022727	0.488889		27(GCGGAG,+,0.00)
999	AM270980	1448254	1448298	+	promoter-TSS (An01g06130)	-248	An01g06130	0.113636	0.577778		27(GCGGAG,+,0.00)
730	AM270980	1091601	1091645	+	promoter-TSS (An01g04600)	-141	An01g04610	0.045455	0.511111		27(GCGGAG,+,0.00)
6696	AM270983	707892	707936	+	Intergenic	-1266	An04g02780	0.045455	0.422222		27(GCGGAG,+,0.00)
16932	AM270993	575344	575382	+	promoter-TSS (An14g02280)	-472	An14g02280	0.105263	0.589744		27(CTGGGG,+,0.00)			7(CCGACGG,+,0.00),7(CCGACGG,-,0.00)
5356	AM270982	555400	555436	+	promoter-TSS (An03g02850)	-245	An03g02850	0	0.486486		27(CTGGGG,+,0.00)
1045	AM270980	1510029	1510061	+	promoter-TSS (An01g06370)	-74	An01g06370	0.09375	0.545455		27(CTGGGG,+,0.00)
15217	AM270991	1168088	1168120	+	Intergenic	-1312	An12g04710	0.125	0.575758		27(CTGGGG,+,0.00)
19345	AM270995	954663	954701	+	promoter-TSS (An16g04160)	-191	An16g04160	0.052632	0.564103		27(CTGGAG,+,0.00)	1(GCCAGG,+,0.00)
17978	AM270994	406706	406744	+	promoter-TSS (An15g01490)	-390	An15g01490	0.026316	0.538462		27(CTGGAG,+,0.00)
14413	AM270990	2566857	2566893	+	promoter-TSS (An11g10720)	-547	An11g10720	0.055556	0.567568		27(CTGGAG,+,0.00)
9680	AM270986	1788038	1788070	+	promoter-TSS (An07g08220)	-145	An07g08220	0.09375	0.666667		27(CTGGAG,+,0.00)
9560	AM270986	1612468	1612512	+	promoter-TSS (An07g07460)	-133	An07g07460	0.022727	0.511111		27(CTGGAG,+,0.00)
2938	AM270981	662932	662976	+	promoter-TSS (An02g02840)	-960	An02g02840	0.068182	0.555556		27(CTGGAG,+,0.00)
17757	AM270994	122805	122849	+	Intergenic	-1028	An15g00440	0.045455	0.488889		27(CTGGAG,+,0.00)
1196	AM270980	1833092	1833124	+	Intergenic	-3264	An01g07830	0.09375	0.575758		27(CTGGAG,+,0.00)
13133	AM270990	211062	211106	+	promoter-TSS (An11g00770)	-157	An11g00770	0.045455	0.577778		27(CTCCGG,-,0.00),32(GCGGAG,+,0.00)		30(CGGCGGAGAGGAGG,+,0.00)
12961	AM270989	154936	154980	+	promoter-TSS (An10g00630)	-381	An10g00630	0.136364	0.666667		27(CTCCGG,-,0.00)
12339	AM270988	968429	968473	+	promoter-TSS (An09g04335)	-563	An09g04335	0.045455	0.533333		27(CTCCGC,-,0.00)		18(CCGCTTTTCCTCCG,-,0.00)
20210	AM270996	167709	167741	+	promoter-TSS (An17g00710)	-205	An17g00710	0.09375	0.515152		27(CTCCGC,-,0.00)
19924	AM270995	1850232	1850276	+	promoter-TSS (An16g08140)	-418	An16g08150	0.045455	0.488889		27(CTCCGC,-,0.00)
18039	AM270994	500506	500548	+	promoter-TSS (An15g01860)	-126	An15g01860	0.047619	0.488372		27(CTCCGC,-,0.00)
13579	AM270990	861371	861415	+	promoter-TSS (An11g03470)	-227	An11g03470	0.045455	0.466667		27(CTCCGC,-,0.00)
12761	AM270988	1544828	1544872	+	promoter-TSS (An09g06730)	-928	An09g06730	0.045455	0.511111		27(CTCCGC,-,0.00)
8940	AM270986	557955	557999	+	promoter-TSS (An07g02760)	-256	An07g02760	0.068182	0.511111		27(CTCCGC,-,0.00)
3702	AM270981	1757218	1757262	+	promoter-TSS (An02g07370)	-137	An02g07370	0.113636	0.622222		27(CTCCGC,-,0.00)
932	AM270980	1362295	1362337	+	promoter-TSS (An01g05717)	-664	An01g05717	0.071429	0.511628		27(CTCCGC,-,0.00)
17805	AM270994	180849	180891	+	Intergenic	-2275	An15g00630	0.047619	0.488372		27(CTCCGC,-,0.00)
4110	AM270981	2197295	2197333	+	Intergenic	-1166	An02g08870	0.052632	0.564103		27(CTCCAG,-,0.00)		23(CGGTCTCCAGACGG,+,0.00)
20796	AM270997	710574	710618	+	promoter-TSS (An18g03180)	-384	An18g03180	0.045455	0.4		27(CTCCAG,-,0.00)
17812	AM270994	181151	181183	+	Intergenic	-2572	An15g00630	0.09375	0.545455		27(CTCCAG,-,0.00)
3609	AM270981	1647848	1647892	+	Intergenic	2817	An02g06930	0.022727	0.488889		27(CTCCAG,-,0.00)
6989	AM270983	1193532	1193576	+	promoter-TSS (An04g04840)	-84	An04g04840	0.045455	0.511111		27(CTCCAC,-,0.00)
4919	AM270981	3453024	3453064	+	promoter-TSS (An02g14250)	-790	An02g14250	0	0.439024		27(CTCCAC,-,0.00)
12817	AM270988	1593276	1593318	+	Intergenic	-1316	An09g06890	0.02381	0.395349		27(CTCCAC,-,0.00)
20881	AM270997	838753	838789	+	Intergenic	-3166	An18g03730	0.027778	0.432432		27(CTCCAC,-,0.00)
7638	AM270983	2138314	2138356	+	promoter-TSS (An04g08800)	-281	An04g08800	0.095238	0.581395		27(CCGGGG,+,0.00)
1887	AM270980	2763265	2763309	+	promoter-TSS (An01g11740)	-109	An01g11740	0.090909	0.555556		27(CCGGGG,+,0.00)
16943	AM270993	581892	581932	+	promoter-TSS (An14g02290)	-560	An14g02290	0.025	0.512195		27(CCGGAG,+,0.00)
16325	AM270992	419156	419188	+	promoter-TSS (An13g01680)	-261	An13g01680	0.0625	0.484848		27(CCGGAG,+,0.00)
14404	AM270990	2537203	2537245	+	promoter-TSS (An11g10600)	-98	An11g10600	0.071429	0.488372		27(CCGGAG,+,0.00)
6277	AM270983	199056	199100	+	promoter-TSS (An04g00870)	-564	An04g00870	0.045455	0.4		27(CCGGAG,+,0.00)
21388	AM270997	1504485	1504529	+	promoter-TSS (An18g06660)	-128	An18g06660	0.068182	0.555556		27(CCCCGG,-,0.00),29(CCGGGG,+,0.00)
19818	AM270995	1720143	1720187	+	promoter-TSS (An16g07610)	-529	An16g07610	0.090909	0.555556		27(CCCCGG,-,0.00)
16859	AM270993	435182	435214	+	promoter-TSS (An14g01685)	-464	An14g01685	0.125	0.575758		27(CCCCGG,-,0.00)
1170	AM270980	1788014	1788058	+	promoter-TSS (An01e07610)	-170	An01e07610	0.090909	0.533333		27(CCCCGG,-,0.00)
13432	AM270990	682671	682713	+	Intergenic	-2567	An11g02690	0.02381	0.465116		27(CCCCGG,-,0.00)
8960	AM270986	590182	590224	+	promoter-TSS (An07g02880)	-951	An07g02880	0.047619	0.511628		27(CCCCGC,-,0.00)		29(CCGCAAGACCACCG,-,0.00)
19072	AM270995	553911	553955	+	promoter-TSS (An16g02520)	-149	An16g02520	0.113636	0.555556		27(CCCCGC,-,0.00)
9364	AM270986	1245916	1245960	+	promoter-TSS (An07g05830)	-304	An07g05830	0.090909	0.533333		27(CCCCGC,-,0.00)
5170	AM270982	241102	241142	+	promoter-TSS (An03g01260)	-335	An03g01270	0.05	0.463415		27(CCCCGC,-,0.00)
1148	AM270980	1718980	1719022	+	promoter-TSS (An01g07280)	-384	An01g07280	0.071429	0.581395		27(CCCCGC,-,0.00)
20123	AM270995	2112825	2112869	+	promoter-TSS (An16g09260)	-98	An16g09260	0.022727	0.488889		27(CCCCAG,-,0.00),36(CTGGAG,+,0.00)
14964	AM270991	585839	585883	+	promoter-TSS (An12g02280)	-310	An12e02270	0.022727	0.533333		27(CCCCAG,-,0.00)
6606	AM270983	555847	555885	+	promoter-TSS (An04g02080)	-295	An04g02080	0.052632	0.564103		27(CCCCAG,-,0.00)
2557	AM270980	3599459	3599501	+	promoter-TSS (An01g15080)	-154	An01g15080	0.071429	0.534884		27(CCCCAC,-,0.00)	36(CTTGGC,-,0.00)
14658	AM270991	106836	106874	+	promoter-TSS (An12g00420)	-359	An12g00420	0	0.435897		27(CCCCAC,-,0.00)
16064	AM270992	38632	38674	+	Intergenic	-1094	An13g00130	0.02381	0.418605		27(CCCCAC,-,0.00)
14131	AM270990	2169746	2169788	+	promoter-TSS (An11g09180)	-256	An11g09170	0.047619	0.604651		26(GTGGGG,+,0.00)		23(CGGGTGGGGGAAGG,+,0.00)
15694	AM270991	2024334	2024376	+	promoter-TSS (An12g08550)	-127	An12g08550	0.071429	0.488372		26(GTGGGG,+,0.00)
9645	AM270986	1723173	1723217	+	promoter-TSS (An07g07890)	-503	An07g07890	0.022727	0.466667		26(GTGGGG,+,0.00)
8900	AM270986	490834	490878	+	promoter-TSS (An07g02450)	-287	An07g02450	0.045455	0.533333		26(GTGGGG,+,0.00)
8885	AM270986	462307	462351	+	promoter-TSS (An07e02340)	-159	An07e02340	0	0.466667		26(GTGGGG,+,0.00)
1052	AM270980	1521185	1521229	+	promoter-TSS (An01g06420)	-111	An01g06420	0.045455	0.644444		26(GTGGGG,+,0.00)
4526	AM270981	2816765	2816801	+	Intergenic	-1928	An02g11480	0	0.459459		26(GTGGGG,+,0.00)
16780	AM270993	289792	289834	+	promoter-TSS (An14g01050)	-644	An14g01050	0.02381	0.465116		26(GTGGAG,+,0.00),32(GTGGAG,+,0.00)
16571	AM270993	34219	34261	+	promoter-TSS (An14g00140)	-469	An14g00140	0.071429	0.488372		26(GTGGAG,+,0.00)
15297	AM270991	1273600	1273644	+	promoter-TSS (An12g05110)	-314	An12g05100	0.045455	0.488889		26(GTGGAG,+,0.00)
8265	AM270985	69753	69787	+	promoter-TSS (An06g00300)	-725	An06g00300	0.058824	0.485714		26(GTGGAG,+,0.00)
6726	AM270983	768424	768466	+	promoter-TSS (An04g03050)	-275	An04g03050	0.071429	0.55814		26(GTGGAG,+,0.00)
6245	AM270983	172583	172627	+	promoter-TSS (An04g00770)	-81	An04g00770	0	0.377778		26(GTGGAG,+,0.00)
4559	AM270981	2882391	2882425	+	promoter-TSS (An02g11790)	-907	An02g11790	0	0.428571		26(GTGGAG,+,0.00)
20805	AM270997	727607	727649	+	promoter-TSS (An18g03260)	-210	An18g03260	0.095238	0.581395		26(GCGGGG,+,0.00),36(GCGGAG,+,0.00)
18041	AM270994	514306	514348	+	promoter-TSS (An15g01900)	-371	An15g01900	0.02381	0.418605		26(GCGGGG,+,0.00)		27(CGGGGATGCACAGG,+,0.00)
17722	AM270994	61443	61485	+	promoter-TSS (An15g00200)	-150	An15g00200	0.047619	0.511628		26(GCGGGG,+,0.00)
17488	AM270993	1472426	1472470	+	promoter-TSS (An14g06260)	-645	An14g06260	0.068182	0.511111		26(GCGGGG,+,0.00)
17396	AM270993	1286549	1286593	+	promoter-TSS (An14g05490)	-348	An14g05490	0.068182	0.6		26(GCGGGG,+,0.00)
16258	AM270992	302781	302823	+	promoter-TSS (An13g01230)	-629	An13g01230	0.02381	0.418605		26(GCGGGG,+,0.00)
12596	AM270988	1346574	1346616	+	promoter-TSS (An09g05900)	-166	An09g05900	0.071429	0.511628		26(GCGGGG,+,0.00)
5247	AM270982	416185	416227	+	promoter-TSS (An03g02140)	-166	An03g02140	0.071429	0.627907		26(GCGGGG,+,0.00)
21034	AM270997	950253	950297	+	Intergenic	-1255	An18g04100	0.068182	0.466667		26(GCGGGG,+,0.00)
15174	AM270991	1075617	1075653	+	promoter-TSS (An12g04340)	-48	An12g04340	0.138889	0.594595		26(GCGGAG,+,0.00)			17(CCGACGG,+,0.00),17(CCGACGG,-,0.00)
21188	AM270997	1133663	1133707	+	promoter-TSS (An18g04840)	-382	An18g04840	0.090909	0.577778		26(GCGGAG,+,0.00)
20684	AM270997	467896	467934	+	promoter-TSS (An18g02280)	-414	An18g02280	0.131579	0.666667		26(GCGGAG,+,0.00)
19047	AM270995	505986	506030	+	promoter-TSS (An16g02320)	538	An16g02310	0.090909	0.511111		26(GCGGAG,+,0.00)
18470	AM270994	1423480	1423524	+	promoter-TSS (An15g06120)	-117	An15g06110	0.113636	0.577778		26(GCGGAG,+,0.00)
17202	AM270993	974122	974164	+	promoter-TSS (An14g03920)	-120	An14g03920	0.047619	0.511628		26(GCGGAG,+,0.00)
16316	AM270992	389133	389169	+	promoter-TSS (An13g01520)	-226	An13g01520	0.083333	0.567568		26(GCGGAG,+,0.00)
12533	AM270988	1197826	1197870	+	promoter-TSS (An09g05310)	-367	An09g05310	0.159091	0.644444		26(GCGGAG,+,0.00)
11646	AM270987	2442642	2442686	+	promoter-TSS (An08g10270)	-160	An08g10270	0.045455	0.511111		26(GCGGAG,+,0.00)
7424	AM270983	1762789	1762831	+	promoter-TSS (An04g07080)	-56	An04g07080	0.119048	0.651163		26(GCGGAG,+,0.00)
2931	AM270981	652940	652984	+	promoter-TSS (An02g02810)	-480	An02g02810	0.045455	0.577778		26(GCGGAG,+,0.00)
2587	AM270981	21795	21839	+	promoter-TSS (An02g00110)	-716	An02g00110	0.045455	0.577778		26(GCGGAG,+,0.00)
1558	AM270980	2193791	2193835	+	promoter-TSS (An01g09160)	-180	An01g09170	0.068182	0.488889		26(GCGGAG,+,0.00)
15481	AM270991	1723216	1723252	+	promoter-TSS (An12g07200)	-292	An12g07190	0.111111	0.675676		26(CTGGGG,+,0.00)
10880	AM270987	1123175	1123211	+	promoter-TSS (An08g04640)	-437	An08g04640	0.027778	0.405405		26(CTGGGG,+,0.00)
6232	AM270983	140385	140421	+	promoter-TSS (An04g00650)	-542	An04g00650	0.027778	0.594595		26(CTGGGG,+,0.00)
2769	AM270981	425079	425123	+	promoter-TSS (An02g01810)	-842	An02g01810	0	0.488889		26(CTGGAG,+,0.00)	39(GCCAGG,+,0.00)
10846	AM270987	1066926	1066962	+	promoter-TSS (An08g04400)	-175	An08g04400	0.083333	0.648649		26(CTGGAG,+,0.00)		5(CCGAAGGCCAACCG,-,0.00)
21389	AM270997	1504556	1504590	+	promoter-TSS (An18g06660)	-194	An18g06660	0.088235	0.657143		26(CTGGAG,+,0.00)
20602	AM270997	323792	323828	+	promoter-TSS (An18g01610)	-105	An18g01610	0.027778	0.621622		26(CTGGAG,+,0.00)
5787	AM270982	1124925	1124961	+	promoter-TSS (An03g05060)	-320	An03g05060	0	0.486486		26(CTGGAG,+,0.00)
5828	AM270982	1235353	1235391	+	promoter-TSS (An03g05540)	-141	An03g05540	0.105263	0.641026		26(CTCCGG,-,0.00),33(CCCCGC,-,0.00)		18(CGGAATTGCTCCGG,+,0.00)
14295	AM270990	2382133	2382169	+	promoter-TSS (An11g09910)	-856	An11g09910	0.166667	0.72973		26(CTCCGG,-,0.00)		17(CCGGCGCGTCTCCG,-,0.00),18(CGGCGCGTCTCCGG,+,0.00)
1565	AM270980	2214457	2214495	+	promoter-TSS (An01g09260)	-613	An01g09260	0.052632	0.461538		26(CTCCGG,-,0.00)
18428	AM270994	1329607	1329645	+	promoter-TSS (An15g05710)	-604	An15g05710	0.105263	0.564103		26(CTCCGC,-,0.00)		2(CCGCGATAACTCCG,-,0.00)
17480	AM270993	1460365	1460399	+	promoter-TSS (An14g06220)	-1000	An14g06220	0.088235	0.542857		26(CTCCGC,-,0.00)
9358	AM270986	1240909	1240953	+	promoter-TSS (An07g05800)	-142	An07g05790	0.045455	0.511111		26(CTCCGC,-,0.00)
5510	AM270982	755101	755143	+	promoter-TSS (An03g03580)	-151	An03g03580	0.095238	0.511628		26(CTCCGC,-,0.00)
2061	AM270980	2987209	2987253	+	promoter-TSS (An01g12590)	-157	An01g12580	0.090909	0.533333		26(CTCCGC,-,0.00)
2273	AM270980	3258835	3258879	+	promoter-TSS (An01g13650)	-323	An01g13650	0.022727	0.511111		26(CTCCAG,-,0.00),38(GCGGAG,+,0.00)
18199	AM270994	832809	832845	+	promoter-TSS (An15g03420)	-312	An15g03410	0.138889	0.621622		26(CTCCAG,-,0.00)
16015	AM270991	2542651	2542695	+	promoter-TSS (An12g10860)	-568	An12g10860	0	0.4		26(CTCCAG,-,0.00)
7258	AM270983	1603712	1603756	+	promoter-TSS (An04g06460)	-371	An04g06460	0.090909	0.444444		26(CTCCAG,-,0.00)
18373	AM270994	1212031	1212075	+	promoter-TSS (An15g05120)	-312	An15g05120	0.113636	0.533333		26(CTCCAC,-,0.00)
17408	AM270993	1306266	1306310	+	promoter-TSS (An14g05570)	-180	An14g05580	0.045455	0.4		26(CTCCAC,-,0.00)
3526	AM270981	1547833	1547869	+	promoter-TSS (An02g06580)	-210	An02g06580	0.083333	0.594595		26(CTCCAC,-,0.00)
3847	AM270981	1901246	1901282	+	Intergenic	-1045	An02g07900	0.083333	0.648649		26(CTCCAC,-,0.00)
19064	AM270995	530007	530051	+	promoter-TSS (An16g02430)	-406	An16g02430	0.045455	0.555556		26(CCGGGG,+,0.00),35(CCGGAG,+,0.00)
11153	AM270987	1573059	1573097	+	promoter-TSS (An08g06600)	-168	An08g06590	0.078947	0.615385		26(CCGGGG,+,0.00)		2(CCTATCCGTGACCG,-,0.00)
11548	AM270987	2252802	2252846	+	promoter-TSS (An08g09490)	-103	An08g09490	0.090909	0.644444		26(CCGGGG,+,0.00)		15(CCGAAAATGGGCCG,-,0.00)
10543	AM270987	692205	692247	+	promoter-TSS (An08g02990)	-224	An08g02990	0.071429	0.627907		26(CCGGGG,+,0.00)
10005	AM270986	2190042	2190086	+	promoter-TSS (An07g09740)	-573	An07g09740	0.045455	0.533333		26(CCGGGG,+,0.00)
9415	AM270986	1361589	1361631	+	promoter-TSS (An07g06360)	-252	An07g06360	0.166667	0.627907		26(CCGGGG,+,0.00)
20787	AM270997	700256	700298	+	promoter-TSS (An18g03150)	-708	An18g03140	0.071429	0.418605		26(CCGGAG,+,0.00)
16473	AM270992	722697	722739	+	promoter-TSS (An13g03140)	-611	An13g03140	0.071429	0.534884		26(CCGGAG,+,0.00)
11388	AM270987	1925871	1925913	+	promoter-TSS (An08g08110)	-200	An08g08110	0.02381	0.44186		26(CCGGAG,+,0.00)
8221	AM270984	590488	590524	+	promoter-TSS (An05g02580)	-241	An05g02580	0.083333	0.567568		26(CCGGAG,+,0.00)
1009	AM270980	1466741	1466783	+	promoter-TSS (An01g06210)	-443	An01g06210	0.071429	0.581395		26(CCGGAG,+,0.00)
356	AM270980	570188	570232	+	Intergenic	-2627	An01g02340	0.045455	0.555556		26(CCGGAG,+,0.00)
7865	AM270984	25992	26036	+	promoter-TSS (An05g00120)	-139	An05g00110	0.068182	0.466667		26(CCCCGG,-,0.00)	6(CCTGGC,-,0.00)
13618	AM270990	953763	953805	+	promoter-TSS (An11g03890)	-121	An11g03890	0.095238	0.627907		26(CCCCGG,-,0.00)
8835	AM270986	400264	400308	+	promoter-TSS (An07g02090)	10	An07g02090	0.068182	0.533333		26(CCCCGG,-,0.00)
7278	AM270983	1619506	1619542	+	promoter-TSS (An04g06540)	-910	An04g06540	0.111111	0.648649		26(CCCCGG,-,0.00)
3692	AM270981	1741599	1741643	+	Intergenic	-1357	An02g07330	0.068182	0.644444		26(CCCCGG,-,0.00)
4950	AM270981	3482252	3482296	+	promoter-TSS (An02g14380)	-219	An02g14380	0.022727	0.488889		26(CCCCGC,-,0.00),33(GTGGAG,+,0.00)
16187	AM270992	214081	214119	+	promoter-TSS (An13g00920)	-250	An13g00910	0.078947	0.615385		26(CCCCGC,-,0.00)	5(GCCAAG,+,0.00)
18074	AM270994	558793	558825	+	promoter-TSS (An15g02100)	-134	An15g02100	0.0625	0.545455		26(CCCCGC,-,0.00)
8501	AM270985	404962	405006	+	promoter-TSS (An06g01580)	245	An06e01570	0.045455	0.555556		26(CCCCGC,-,0.00)
6614	AM270983	563823	563867	+	promoter-TSS (An04g02100)	-416	An04g02100	0.090909	0.6		26(CCCCAG,-,0.00)		6(CCGAATTCATTCCG,-,0.00)
21046	AM270997	971915	971959	+	promoter-TSS (An18g04180)	-232	An18g04180	0.022727	0.577778		26(CCCCAG,-,0.00)
19850	AM270995	1747234	1747272	+	promoter-TSS (An16g07740)	-264	An16g07740	0.026316	0.564103		26(CCCCAG,-,0.00)
17390	AM270993	1280244	1280288	+	promoter-TSS (An14g05460)	-198	An14g05460	0.022727	0.511111		26(CCCCAG,-,0.00)
12565	AM270988	1280305	1280347	+	promoter-TSS (An09g05650)	-315	An09g05650	0.071429	0.465116		26(CCCCAG,-,0.00)
10735	AM270987	956120	956152	+	promoter-TSS (An08g03990)	-619	An08g03990	0.09375	0.69697		26(CCCCAG,-,0.00)
8145	AM270984	479420	479464	+	promoter-TSS (An05g02090)	-437	An05g02100	0.068182	0.6		26(CCCCAG,-,0.00)
16695	AM270993	182554	182590	+	promoter-TSS (An14g00640)	-408	An14g00640	0	0.540541		26(CCCCAC,-,0.00)
12569	AM270988	1297270	1297314	+	promoter-TSS (An09g05700)	-145	An09g05700	0	0.4		26(CCCCAC,-,0.00)
9736	AM270986	1848206	1848242	+	promoter-TSS (An07g08460)	-186	An07g08460	0.027778	0.486486		26(CCCCAC,-,0.00)
409	AM270980	652260	652300	+	promoter-TSS (An01g02770)	-253	An01g02770	0.05	0.536585		26(CCCCAC,-,0.00)
20530	AM270996	551464	551508	+	Intergenic	-1508	An17g02270	0.045455	0.622222		26(CCCCAC,-,0.00)
20837	AM270997	780970	781010	+	promoter-TSS (An18e03520)	-46	An18e03510	0	0.414634		25(GTGGGG,+,0.00)
18806	AM270995	65796	65840	+	promoter-TSS (An16g00320)	-56	An16g00310	0.068182	0.6		25(GTGGGG,+,0.00)
18232	AM270994	900561	900603	+	promoter-TSS (An15g03720)	-169	An15g03720	0	0.44186		25(GTGGGG,+,0.00)
2705	AM270981	326880	326910	+	promoter-TSS (An02g01470)	-955	An02g01470	0.1	0.548387		25(GTGGGG,+,0.00)
17820	AM270994	182940	182980	+	Intergenic	2992	An15g00640	0.075	0.512195		25(GTGGGG,+,0.00)
10832	AM270987	1057222	1057254	+	promoter-TSS (An08g04350)	-125	An08g04350	0.09375	0.606061		25(GTGGAG,+,0.00)
640	AM270980	976456	976486	+	promoter-TSS (An01g04150)	-593	An01g04150	0.066667	0.580645		25(GTGGAG,+,0.00)
2985	AM270981	727950	727990	+	Intergenic	-2786	An02g03150	0.05	0.487805		25(GTGGAG,+,0.00)
16402	AM270992	572270	572310	+	promoter-TSS (An13g02400)	-452	An13g02400	0.1	0.560976		25(GCGGGG,+,0.00)		22(CGGGCGGGGAAAGG,+,0.00),26(CGGGGAAAGGTCGG,+,0.00)
12010	AM270988	252838	252876	+	promoter-TSS (An09g01210)	-263	An09g01210	0.157895	0.717949		25(GCGGGG,+,0.00)		12(CCGATCGCCGACCG,-,0.00)
16189	AM270992	219243	219285	+	promoter-TSS (An13g00950)	-424	An13g00950	0.047619	0.44186		25(GCGGGG,+,0.00)
9725	AM270986	1834206	1834242	+	promoter-TSS (An07g08400)	-845	An07g08400	0.166667	0.702703		25(GCGGGG,+,0.00)
3867	AM270981	1916543	1916585	+	Intergenic	-1233	An02g07930	0.02381	0.511628		25(GCGGGG,+,0.00)
20320	AM270996	353358	353398	+	promoter-TSS (An17g01480)	-606	An17g01480	0.1	0.585366		25(GCGGAG,+,0.00)
15941	AM270991	2411770	2411814	+	promoter-TSS (An12g10360)	-306	An12g10360	0.113636	0.6		25(GCGGAG,+,0.00)
5864	AM270982	1308224	1308268	+	promoter-TSS (An03g05870)	-151	An03g05870	0.136364	0.488889		25(GCGGAG,+,0.00)
3951	AM270981	1981907	1981947	+	promoter-TSS (An02g08200)	-274	An02g08190	0.05	0.585366		25(GCGGAG,+,0.00)
15955	AM270991	2418974	2419014	+	promoter-TSS (An12g10380)	-214	An12g10380	0.025	0.560976		25(CTGGGG,+,0.00)
7521	AM270983	1875337	1875381	+	promoter-TSS (An04g07590)	-400	An04g07590	0.090909	0.577778		25(CTGGAG,+,0.00),34(CTGGGG,+,0.00)
17626	AM270993	1726549	1726581	+	promoter-TSS (An14g07390)	-338	An14g07390	0.03125	0.454545		25(CTGGAG,+,0.00)
12476	AM270988	1150541	1150585	+	promoter-TSS (An09g05160)	-204	An09g05160	0.068182	0.466667		25(CTGGAG,+,0.00)
9923	AM270986	2055727	2055771	+	promoter-TSS (An07g09160)	-503	An07g09160	0.045455	0.488889		25(CTGGAG,+,0.00)
9559	AM270986	1612582	1612626	+	promoter-TSS (An07g07460)	-247	An07g07460	0.045455	0.644444		25(CTGGAG,+,0.00)
195	AM270980	253933	253977	+	promoter-TSS (An01g01090)	-68	An01g01090	0.045455	0.444444		25(CTGGAG,+,0.00)
20368	AM270996	425512	425548	+	Intergenic	-1242	An17g01805	0.083333	0.540541		25(CTGGAG,+,0.00)
11947	AM270988	137767	137811	+	promoter-TSS (An09g00660)	-782	An09g00660	0.159091	0.733333		25(CTCCGG,-,0.00),27(CCGGGG,+,0.00)		9(CGGCAGTCCGACGG,+,0.00),16(CCGACGGATCTCCG,-,0.00)	16(CCGACGG,+,0.00),16(CCGACGG,-,0.00)
14491	AM270990	2647894	2647938	+	promoter-TSS (An11g11030)	-94	An11g11030	0.045455	0.577778		25(CTCCGG,-,0.00),27(CCGGGG,+,0.00)
16595	AM270993	49295	49327	+	Intergenic	-2500	An14g00190	0.09375	0.606061		25(CTCCGG,-,0.00)		16(CCGGTTGATCTCCG,-,0.00),17(CGGTTGATCTCCGG,+,0.00)
13151	AM270990	232295	232337	+	promoter-TSS (An11g00860)	-188	An11g00860	0.071429	0.604651		25(CTCCGG,-,0.00)
2520	AM270980	3517810	3517840	+	promoter-TSS (An01g14720)	-234	An01g14720	0.066667	0.548387		25(CTCCGG,-,0.00)
7363	AM270983	1719386	1719428	+	Intergenic	-1565	An04g06950	0.095238	0.488372		25(CTCCGG,-,0.00)
3481	AM270981	1483734	1483764	+	promoter-TSS (An02g06360)	-417	An02g06360	0.133333	0.83871		25(CTCCGC,-,0.00)		4(CCTCAGGCCCGCCG,-,0.00)
9248	AM270986	1038920	1038962	+	promoter-TSS (An07g04800)	-139	An07g04800	0.071429	0.534884		25(CTCCGC,-,0.00)
7779	AM270983	2364748	2364778	+	promoter-TSS (An04g09710)	-280	An04g09710	0.066667	0.548387		25(CTCCGC,-,0.00)
6463	AM270983	381787	381825	+	promoter-TSS (An04g01500)	-876	An04g01500	0.105263	0.615385		25(CTCCGC,-,0.00)
5188	AM270982	266297	266339	+	promoter-TSS (An03g01400)	-157	An03g01410	0.047619	0.55814		25(CTCCGC,-,0.00)
10030	AM270986	2238057	2238093	+	promoter-TSS (An07g09920)	-94	An07g09930	0.055556	0.594595		25(CTCCAG,-,0.00)		1(CGGTCTCTGGGCGG,+,0.00)
16050	AM270992	20219	20255	+	promoter-TSS (An13g00070)	-210	An13g00080	0.083333	0.567568		25(CTCCAG,-,0.00)
15990	AM270991	2507314	2507350	+	promoter-TSS (An12g10700)	-109	An12g10700	0.027778	0.486486		25(CTCCAG,-,0.00)
10609	AM270987	813702	813738	+	promoter-TSS (An08g03510)	-833	An08g03510	0.111111	0.567568		25(CTCCAG,-,0.00)
11254	AM270987	1698059	1698091	+	promoter-TSS (An08g07100)	-471	An08g07100	0.0625	0.575758		25(CTCCAC,-,0.00)
6173	AM270983	84572	84602	+	promoter-TSS (An04g00430)	-170	An04g00430	0.066667	0.451613		25(CTCCAC,-,0.00)
4624	AM270981	3009752	3009782	+	promoter-TSS (An02g12430)	-475	An02g12430	0.1	0.612903		25(CTCCAC,-,0.00)
438	AM270980	689926	689956	+	promoter-TSS (An01g02930)	-564	An01g02930	0.1	0.580645		25(CTCCAC,-,0.00)
13429	AM270990	681968	682012	+	Intergenic	-1865	An11g02690	0.068182	0.511111		25(CTCCAC,-,0.00)
3288	AM270981	1143623	1143663	+	promoter-TSS (An02g04800)	-326	An02g04800	0.075	0.560976		25(CCGGGG,+,0.00),30(GCGGAG,+,0.00)
13457	AM270990	701323	701353	+	promoter-TSS (An11g02750)	-510	An11g02750	0.133333	0.709677		25(CCGGGG,+,0.00)
413	AM270980	656987	657029	+	promoter-TSS (An01g02800)	-113	An01g02800	0.071429	0.534884		25(CCGGGG,+,0.00)
10293	AM270987	258521	258563	+	promoter-TSS (An08g01240)	-740	An08g01240	0.071429	0.604651		25(CCGGAG,+,0.00)
9045	AM270986	675118	675156	+	promoter-TSS (An07g03190)	-174	An07g03190	0.105263	0.564103		25(CCGGAG,+,0.00)
4761	AM270981	3247005	3247047	+	promoter-TSS (An02g13470)	-925	An02g13470	0.095238	0.55814		25(CCGGAG,+,0.00)
4527	AM270981	2817388	2817418	+	Intergenic	-1308	An02g11480	0.133333	0.580645		25(CCGGAG,+,0.00)
13278	AM270990	484457	484499	+	Intergenic	-3107	An11g01990	0.071429	0.55814		25(CCCCGG,-,0.00)	5(GCCAGG,+,0.00)
4332	AM270981	2499456	2499488	+	promoter-TSS (An02g10100)	-305	An02g10100	0.09375	0.575758		25(CCCCGG,-,0.00)		16(CCGATCTTTCCCCG,-,0.00)
4448	AM270981	2677594	2677636	+	promoter-TSS (An02e10826)	-49	An02e10826	0.071429	0.465116		25(CCCCGG,-,0.00)
19334	AM270995	926247	926289	+	promoter-TSS (An16g04080)	-102	An16g04080	0.071429	0.604651		25(CCCCGC,-,0.00)
18949	AM270995	362024	362066	+	promoter-TSS (An16g01710)	-150	An16g01710	0.142857	0.581395		25(CCCCGC,-,0.00)
18678	AM270994	1681994	1682024	+	promoter-TSS (An15g07060)	-174	An15g07070	0.133333	0.677419		25(CCCCGC,-,0.00)
8445	AM270985	373549	373591	+	promoter-TSS (An06g01500)	-591	An06g01500	0.095238	0.395349		25(CCCCGC,-,0.00)
20379	AM270996	441426	441464	+	promoter-TSS (An17g01845)	-126	An17g01845	0.078947	0.615385		25(CCCCAG,-,0.00)
18844	AM270995	146759	146801	+	promoter-TSS (An16g00770)	-983	An16g00770	0.047619	0.488372		25(CCCCAG,-,0.00)
20719	AM270997	550188	550224	+	promoter-TSS (An18g02600)	-502	An18g02600	0.027778	0.486486		25(CCCCAC,-,0.00)
8037	AM270984	229119	229155	+	promoter-TSS (An05g00810)	-423	An05g00810	0.083333	0.621622		25(CCCCAC,-,0.00)
5030	AM270981	3606442	3606480	+	promoter-TSS (An02g14900)	-246	An02g14900	0	0.487179		25(CCCCAC,-,0.00)
3222	AM270981	1004322	1004362	+	promoter-TSS (An02g04200)	-205	An02g04200	0.05	0.487805		24(GTGGGG,+,0.00)
6168	AM270983	80600	80640	+	promoter-TSS (An04g00410)	-334	An04g00410	0.025	0.439024		24(GTGGAG,+,0.00)	8(CTTGGC,-,0.00)
16792	AM270993	296786	296816	+	promoter-TSS (An14g01068)	-488	An14g01068	0.066667	0.612903		24(GTGGAG,+,0.00)
15431	AM270991	1633899	1633943	+	promoter-TSS (An12g06810)	-318	An12g06810	0.068182	0.511111		24(GTGGAG,+,0.00)
13045	AM270990	38726	38766	+	promoter-TSS (An11g00100)	-286	An11g00100	0.025	0.512195		24(GTGGAG,+,0.00)
9925	AM270986	2055493	2055533	+	promoter-TSS (An07g09160)	-267	An07g09160	0.075	0.536585		24(GTGGAG,+,0.00)
9402	AM270986	1334234	1334264	+	promoter-TSS (An07g06200)	-317	An07g06200	0.166667	0.580645		24(GTGGAG,+,0.00)
5445	AM270982	669863	669895	+	promoter-TSS (An03g03280)	-58	An03g03280	0.03125	0.424242		24(GTGGAG,+,0.00)
3185	AM270981	967012	967042	+	promoter-TSS (An02g04020)	-103	An02g04020	0.033333	0.516129		24(GTGGAG,+,0.00)
2797	AM270981	460391	460425	+	promoter-TSS (An02g02010)	-160	An02g02020	0.147059	0.8		24(GTGGAG,+,0.00)
18493	AM270994	1440643	1440675	+	Intergenic	-1398	An15g06180	0.03125	0.454545		24(GTGGAG,+,0.00)
16528	AM270992	863338	863382	+	promoter-TSS (An13e03880)	-116	An13g03870	0.068182	0.533333		24(GCGGGG,+,0.00)	33(CCTGGC,-,0.00)
19006	AM270995	434759	434801	+	promoter-TSS (An16g02000)	-457	An16g02000	0.119048	0.627907		24(GCGGGG,+,0.00)		14(CGGCGAAATTGCGG,+,0.00)
21156	AM270997	1094356	1094398	+	promoter-TSS (An18g04660)	-592	An18g04660	0.02381	0.418605		24(GCGGGG,+,0.00)
18529	AM270994	1464781	1464821	+	promoter-TSS (An15g06260)	-119	An15g06260	0.125	0.634146		24(GCGGGG,+,0.00)
16914	AM270993	556727	556769	+	promoter-TSS (An14g02190)	-475	An14g02190	0.047619	0.581395		24(GCGGGG,+,0.00)
15795	AM270991	2188742	2188786	+	promoter-TSS (An12g09270)	-294	An12g09270	0.022727	0.555556		24(GCGGGG,+,0.00)
14992	AM270991	609166	609206	+	promoter-TSS (An12g02390)	-281	An12g02390	0.05	0.634146		24(GCGGGG,+,0.00)
12416	AM270988	1080681	1080719	+	promoter-TSS (An09g04850)	-182	An09g04850	0.052632	0.487179		24(GCGGGG,+,0.00)
11228	AM270987	1658453	1658487	+	promoter-TSS (An08g06960)	-156	An08g06940	0.117647	0.628571		24(GCGGGG,+,0.00)
7589	AM270983	2062609	2062651	+	promoter-TSS (An04g08480)	-49	An04g08480	0.071429	0.534884		24(GCGGGG,+,0.00)
6329	AM270983	242897	242941	+	promoter-TSS (An04g00970)	-138	An04g00970	0.068182	0.622222		24(GCGGGG,+,0.00)
2233	AM270980	3215946	3215990	+	promoter-TSS (An01g13470)	-745	An01g13470	0.045455	0.488889		24(GCGGAG,+,0.00),34(GTGGAG,+,0.00)
19568	AM270995	1317258	1317300	+	promoter-TSS (An16g05920)	-486	An16g05920	0.119048	0.627907		24(GCGGAG,+,0.00)	36(GCCAGG,+,0.00)
19303	AM270995	877989	878029	+	promoter-TSS (An16g03910)	-408	An16g03910	0.175	0.707317		24(GCGGAG,+,0.00)		10(CGGCAAACCCGCGG,+,0.00)
19125	AM270995	686846	686886	+	promoter-TSS (An16g03130)	-120	An16g03130	0.15	0.609756		24(GCGGAG,+,0.00)
18734	AM270994	1766516	1766548	+	promoter-TSS (An15g07520)	-567	An15g07520	0.125	0.636364		24(GCGGAG,+,0.00)
18110	AM270994	631331	631371	+	promoter-TSS (An15g02420)	-262	An15g02420	0.075	0.463415		24(GCGGAG,+,0.00)
18031	AM270994	500315	500359	+	promoter-TSS (An15g01860)	-316	An15g01860	0.113636	0.622222		24(GCGGAG,+,0.00)
16577	AM270993	45854	45894	+	promoter-TSS (An14g00170)	-356	An14g00180	0.025	0.463415		24(GCGGAG,+,0.00)
15130	AM270991	1007212	1007248	+	promoter-TSS (An12g04020)	-654	An12g04020	0.083333	0.486486		24(GCGGAG,+,0.00)
13712	AM270990	1181230	1181272	+	promoter-TSS (An11g04770)	-81	An11g04770	0.095238	0.488372		24(GCGGAG,+,0.00)
9092	AM270986	778856	778890	+	promoter-TSS (An07g03690)	-327	An07g03690	0.117647	0.628571		24(GCGGAG,+,0.00)
7884	AM270984	43415	43455	+	promoter-TSS (An05g00200)	-393	An05g00200	0.125	0.560976		24(GCGGAG,+,0.00)
535	AM270980	823839	823883	+	promoter-TSS (An01g03440)	-64	An01g03440	0.068182	0.533333		24(GCGGAG,+,0.00)
493	AM270980	766894	766928	+	promoter-TSS (An01g03180)	-927	An01g03180	0.088235	0.685714		24(GCGGAG,+,0.00)
14323	AM270990	2423717	2423757	+	Intergenic	-1361	An11g10110	0.1	0.536585		24(GCGGAG,+,0.00)
6412	AM270983	356131	356175	+	promoter-TSS (An04g01420)	-184	An04g01420	0.045455	0.511111		24(CTGGGG,+,0.00)
6216	AM270983	127707	127749	+	promoter-TSS (An04g00600)	-877	An04g00600	0	0.418605		24(CTGGGG,+,0.00)
1014	AM270980	1485999	1486041	+	promoter-TSS (An01g06280)	-516	An01g06280	0	0.488372		24(CTGGGG,+,0.00)
149	AM270980	167944	167988	+	promoter-TSS (An01g00690)	-84	An01g00690	0.090909	0.622222		24(CTGGGG,+,0.00)
20469	AM270996	504968	505002	+	promoter-TSS (An17g02075)	-327	An17g02075	0.058824	0.6		24(CTGGAG,+,0.00)		17(CGGTTGCCTGGAGG,+,0.00)
14274	AM270990	2344648	2344682	+	promoter-TSS (An11g09790)	-998	An11g09790	0.088235	0.571429		24(CTGGAG,+,0.00)
16599	AM270993	50679	50713	+	Intergenic	-1115	An14g00190	0.058824	0.571429		24(CTGGAG,+,0.00)
13649	AM270990	1055569	1055611	+	promoter-TSS (An11g04290)	-211	An11g04290	0.095238	0.604651		24(CTCCGG,-,0.00),26(CCGGGG,+,0.00)
20044	AM270995	2025114	2025146	+	promoter-TSS (An16g08920)	-780	An16g08920	0.09375	0.484848		24(CTCCGG,-,0.00)
7220	AM270983	1565041	1565083	+	promoter-TSS (An04g06290)	-159	An04g06290	0.047619	0.511628		24(CTCCGG,-,0.00)
1018	AM270980	1485805	1485841	+	promoter-TSS (An01g06280)	-319	An01g06280	0.055556	0.513514		24(CTCCGG,-,0.00)
11261	AM270987	1716035	1716079	+	promoter-TSS (An08g07210)	-82	An08g07200	0.113636	0.622222		24(CTCCGC,-,0.00),35(CTCCGG,-,0.00)		26(CCGCGGTGTCTCCG,-,0.00)
20788	AM270997	700404	700448	+	promoter-TSS (An18g03150)	-730	An18g03150	0.022727	0.511111		24(CTCCGC,-,0.00),29(CTGGGG,+,0.00)
14795	AM270991	282824	282860	+	promoter-TSS (An12g01020)	-164	An12g01020	0.111111	0.648649		24(CTCCGC,-,0.00)
14773	AM270991	249185	249229	+	promoter-TSS (An12g00910)	-343	An12g00910	0.113636	0.555556		24(CTCCGC,-,0.00)
11675	AM270987	2495135	2495177	+	promoter-TSS (An08g10450)	-472	An08g10450	0.071429	0.604651		24(CTCCGC,-,0.00)
16471	AM270992	719548	719578	+	promoter-TSS (An13g03120)	-381	An13g03120	0.1	0.709677		24(CTCCAG,-,0.00)
15707	AM270991	2036970	2037012	+	promoter-TSS (An12g08610)	-183	An12g08610	0.047619	0.604651		24(CTCCAG,-,0.00)
3565	AM270981	1605254	1605288	+	promoter-TSS (An02g06780)	-195	An02g06780	0.088235	0.514286		24(CTCCAG,-,0.00)
2050	AM270980	2965241	2965275	+	promoter-TSS (An01g12490)	-404	An01g12490	0.088235	0.571429		24(CTCCAG,-,0.00)
15645	AM270991	1913469	1913511	+	Intergenic	-1186	An12g07980	0.02381	0.44186		24(CTCCAG,-,0.00)
10075	AM270986	2291343	2291387	+	promoter-TSS (An07g10210)	-389	An07g10200	0.022727	0.4		24(CTCCAC,-,0.00)
9180	AM270986	984273	984307	+	promoter-TSS (An07g04640)	-135	An07g04640	0.058824	0.542857		24(CTCCAC,-,0.00)
7210	AM270983	1537961	1537997	+	promoter-TSS (An04g06200)	-46	An04g06200	0.111111	0.486486		24(CTCCAC,-,0.00)
7191	AM270983	1511308	1511342	+	promoter-TSS (An04g06080)	-760	An04g06080	0	0.428571		24(CTCCAC,-,0.00)
11482	AM270987	2097502	2097538	+	Intergenic	-1019	An08g08770	0	0.459459		24(CTCCAC,-,0.00)
6004	AM270982	1495378	1495422	+	promoter-TSS (An03g06620)	-96	An03g06620	0.068182	0.533333		24(CCGGGG,+,0.00)		5(CCTTTGCCGTGCCG,-,0.00)
13695	AM270990	1124811	1124851	+	promoter-TSS (An11g04530)	-114	An11g04530	0.15	0.682927		24(CCGGGG,+,0.00)		25(CGGGGCTACGACGG,+,0.00)
5985	AM270982	1482685	1482725	+	promoter-TSS (An03g06550)	-419	An03g06550	0.075	0.536585		24(CCGGGG,+,0.00)		24(CCGGGGATTCGCCG,-,0.00)
21392	AM270997	1503888	1503920	+	promoter-TSS (An18g06650)	475	An18g06660	0.03125	0.515152		24(CCGGGG,+,0.00)
18675	AM270994	1675419	1675459	+	promoter-TSS (An15g07040)	-371	An15g07040	0.05	0.536585		24(CCGGGG,+,0.00)
16277	AM270992	324796	324840	+	promoter-TSS (An13g01300)	-714	An13g01300	0.045455	0.488889		24(CCGGGG,+,0.00)
14319	AM270990	2420513	2420555	+	promoter-TSS (An11g10090)	-399	An11g10090	0.02381	0.418605		24(CCGGGG,+,0.00)
11304	AM270987	1784941	1784983	+	promoter-TSS (An08g07470)	-183	An08g07470	0.047619	0.418605		24(CCGGGG,+,0.00)
7300	AM270983	1642705	1642747	+	promoter-TSS (An04g06650)	-202	An04g06650	0.047619	0.488372		24(CCGGGG,+,0.00)
3961	AM270981	1992346	1992390	+	promoter-TSS (An02g08230)	-299	An02g08230	0.068182	0.644444		24(CCGGGG,+,0.00)
3638	AM270981	1666595	1666639	+	promoter-TSS (An02g06980)	-329	An02g06980	0.090909	0.511111		24(CCGGGG,+,0.00)
12490	AM270988	1159949	1159993	+	Intergenic	5054	An09g05180	0.113636	0.577778		24(CCGGGG,+,0.00)
7776	AM270983	2362256	2362298	+	promoter-TSS (An04g09690)	-243	An04g09690	0.047619	0.488372		24(CCGGAG,+,0.00),36(CTCCAC,-,0.00)	7(GCCAAG,+,0.00)
16176	AM270992	197213	197257	+	promoter-TSS (An13g00850)	-756	An13g00850	0.045455	0.444444		24(CCGGAG,+,0.00)
12177	AM270988	697059	697093	+	promoter-TSS (An09g03070)	-201	An09g03080	0.088235	0.542857		24(CCGGAG,+,0.00)
7106	AM270983	1355668	1355702	+	promoter-TSS (An04g05530)	-339	An04g05530	0.147059	0.685714		24(CCGGAG,+,0.00)
343	AM270980	560222	560264	+	Intergenic	-2101	An01g02320	0.071429	0.44186		24(CCGGAG,+,0.00)
254	AM270980	414318	414362	+	promoter-TSS (An01g01740)	-908	An01g01740	0.136364	0.666667		24(CCCCGG,-,0.00)		8(CGGACCTGCGCCGG,+,0.00)	4(CCGACGG,+,0.00),4(CCGACGG,-,0.00)
6247	AM270983	178902	178944	+	promoter-TSS (An04g00790)	-687	An04g00790	0.071429	0.488372		24(CCCCGG,-,0.00)
12907	AM270989	115837	115879	+	Intergenic	-1220	An10g00470	0.02381	0.581395		24(CCCCGG,-,0.00)
11536	AM270987	2220248	2220292	+	promoter-TSS (An08g09360)	-439	An08g09360	0.136364	0.644444		24(CCCCGC,-,0.00),39(CTCCAC,-,0.00)
15332	AM270991	1379391	1379435	+	promoter-TSS (An12g05590)	-896	An12g05590	0.068182	0.555556		24(CCCCGC,-,0.00)
15080	AM270991	840832	840876	+	promoter-TSS (An12g03290)	-560	An12g03290	0.113636	0.511111		24(CCCCGC,-,0.00)
12219	AM270988	745251	745287	+	promoter-TSS (An09g03260)	-305	An09g03260	0.138889	0.567568		24(CCCCGC,-,0.00)
9380	AM270986	1286764	1286808	+	promoter-TSS (An07g06000)	-107	An07g06000	0.068182	0.6		24(CCCCGC,-,0.00)
9342	AM270986	1198943	1198987	+	promoter-TSS (An07g05600)	-128	An07g05600	0.045455	0.4		24(CCCCGC,-,0.00)
3830	AM270981	1892635	1892679	+	promoter-TSS (An02g07870)	-658	An02g07870	0.090909	0.622222		24(CCCCGC,-,0.00)
1920	AM270980	2805658	2805702	+	promoter-TSS (An01g11930)	-94	An01g11930	0.113636	0.666667		24(CCCCGC,-,0.00)
8887	AM270986	461829	461869	+	promoter-TSS (An07e02340)	-48	An07e02330	0.025	0.439024		24(CCCCAG,-,0.00)
9254	AM270986	1047004	1047034	+	promoter-TSS (An07g04840)	-406	An07g04840	0	0.483871		24(CCCCAC,-,0.00)
5922	AM270982	1415182	1415216	+	promoter-TSS (An03g06310)	-565	An03g06310	0.058824	0.657143		24(CCCCAC,-,0.00)
1581	AM270980	2225418	2225462	+	promoter-TSS (An01g09300)	-268	An01g09300	0.090909	0.533333		24(CCCCAC,-,0.00)
20190	AM270996	124920	124954	+	promoter-TSS (An17g00550)	-226	An17g00550	0	0.628571		23(GTGGGG,+,0.00),29(GTGGGG,+,0.00)
21147	AM270997	1077758	1077802	+	promoter-TSS (An18g04580)	-461	An18g04580	0.045455	0.466667		23(GTGGGG,+,0.00)
17306	AM270993	1137158	1137190	+	promoter-TSS (An14g04780)	-131	An14g04770	0.1875	0.878788		23(GTGGGG,+,0.00)
16105	AM270992	84051	84083	+	promoter-TSS (An13g00310)	-350	An13g00300	0.0625	0.636364		23(GTGGGG,+,0.00)
9921	AM270986	2045603	2045643	+	promoter-TSS (An07g09130)	-253	An07g09130	0.05	0.536585		23(GTGGGG,+,0.00)
9101	AM270986	794500	794542	+	promoter-TSS (An07g03760)	-222	An07g03760	0.119048	0.674419		23(GTGGGG,+,0.00)
747	AM270980	1114497	1114529	+	promoter-TSS (An01g04680)	-326	An01g04680	0.125	0.636364		23(GTGGGG,+,0.00)
9095	AM270986	783251	783295	+	promoter-TSS (An07g03720)	-238	An07g03730	0.090909	0.577778		23(GCGGGG,+,0.00),33(GCGGGG,+,0.00)
12994	AM270989	214884	214924	+	promoter-TSS (An10g00830)	-711	An10g00830	0.1	0.682927		23(GCGGGG,+,0.00),28(GCGGAG,+,0.00)
21145	AM270997	1068520	1068564	+	promoter-TSS (An18g04550)	-730	An18g04550	0.136364	0.533333		23(GCGGGG,+,0.00)
18377	AM270994	1215411	1215453	+	promoter-TSS (An15g05130)	-47	An15e05140	0.095238	0.604651		23(GCGGGG,+,0.00)
10521	AM270987	651172	651212	+	promoter-TSS (An08g02800)	-49	An08g02790	0.075	0.487805		23(GCGGGG,+,0.00)
5778	AM270982	1118070	1118114	+	promoter-TSS (An03g05030)	-698	An03g05030	0.068182	0.444444		23(GCGGGG,+,0.00)
4673	AM270981	3062151	3062187	+	promoter-TSS (An02g12650)	-888	An02g12650	0.083333	0.702703		23(GCGGGG,+,0.00)
4351	AM270981	2543584	2543622	+	promoter-TSS (An02g10210)	-703	An02g10210	0.105263	0.615385		23(GCGGGG,+,0.00)
10624	AM270987	826926	826964	+	Intergenic	-1161	An08g03550	0.105263	0.615385		23(GCGGGG,+,0.00)
13930	AM270990	1658396	1658432	+	promoter-TSS (An11g06760)	-171	An11g06760	0.083333	0.594595		23(GCGGAG,+,0.00)		2(CCTGTCGATTCCCG,-,0.00)
16746	AM270993	243013	243045	+	promoter-TSS (An14g00880)	-142	An14g00890	0.125	0.666667		23(GCGGAG,+,0.00)		13(CGGTCGGGCGGCGG,+,0.00)
71	AM270980	77101	77139	+	promoter-TSS (An01g00330)	-836	An01g00330	0.052632	0.435897		23(GCGGAG,+,0.00)
3390	AM270981	1324803	1324837	+	promoter-TSS (An02g05640)	-238	An02g05650	0.029412	0.485714		23(CTGGGG,+,0.00)
19441	AM270995	1075228	1075262	+	promoter-TSS (An16g04730)	-136	An16g04730	0.088235	0.542857		23(CTGGAG,+,0.00)
14916	AM270991	496019	496059	+	promoter-TSS (An12g01910)	-563	An12g01910	0.05	0.512195		23(CTGGAG,+,0.00)
14422	AM270990	2576615	2576647	+	promoter-TSS (An11g10760)	-146	An11g10750	0.125	0.575758		23(CTGGAG,+,0.00)
13775	AM270990	1268161	1268193	+	promoter-TSS (An11g05170)	-133	An11g05170	0	0.484848		23(CTGGAG,+,0.00)
5465	AM270982	692044	692088	+	promoter-TSS (An03g03350)	-350	An03g03350	0.022727	0.555556		23(CTGGAG,+,0.00)
5258	AM270982	440759	440803	+	promoter-TSS (An03g02300)	-437	An03g02300	0.045455	0.533333		23(CTGGAG,+,0.00)
12373	AM270988	1022010	1022044	+	promoter-TSS (An09g04590)	-502	An09g04590	0.176471	0.742857		23(CTCCGG,-,0.00)	11(CCTGGC,-,0.00)
16762	AM270993	263339	263383	+	promoter-TSS (An14g00950)	-827	An14g00950	0.045455	0.466667		23(CTCCGG,-,0.00)
15800	AM270991	2190360	2190402	+	promoter-TSS (An12g09290)	-366	An12g09280	0.071429	0.581395		23(CTCCGG,-,0.00)
8364	AM270985	248729	248773	+	promoter-TSS (An06g01060)	-489	An06g01050	0.113636	0.533333		23(CTCCGG,-,0.00)
6948	AM270983	1149599	1149639	+	promoter-TSS (An04g04630)	-385	An04g04630	0.1	0.536585		23(CTCCGG,-,0.00)
4569	AM270981	2910031	2910071	+	promoter-TSS (An02g11910)	-239	An02g11910	0.125	0.585366		23(CTCCGG,-,0.00)
1925	AM270980	2808549	2808587	+	promoter-TSS (An01g11940)	-830	An01g11940	0.026316	0.410256		23(CTCCGG,-,0.00)
10373	AM270987	413565	413609	+	promoter-TSS (An08g01860)	-883	An08g01860	0.045455	0.622222		23(CTCCGC,-,0.00)	28(CCTGGC,-,0.00)
3277	AM270981	1110786	1110830	+	promoter-TSS (An02g04640)	-130	An02g04630	0.159091	0.688889		23(CTCCGC,-,0.00)			4(CCGTCGG,+,0.00),4(CCGTCGG,-,0.00)
1338	AM270980	1988566	1988598	+	promoter-TSS (An01g08465)	-112	An01g08465	0.1875	0.727273		23(CTCCGC,-,0.00)		0(CCGCGATACTGCCG,-,0.00),14(CCGCGGCTTCTCCG,-,0.00)
20537	AM270996	554549	554589	+	promoter-TSS (An17g02280)	-165	An17g02280	0.1	0.463415		23(CTCCGC,-,0.00)
19524	AM270995	1223129	1223167	+	promoter-TSS (An16g05450)	-160	An16g05450	0.105263	0.564103		23(CTCCGC,-,0.00)
16458	AM270992	708904	708944	+	promoter-TSS (An13g03060)	-235	An13g03060	0.075	0.585366		23(CTCCGC,-,0.00)
10241	AM270987	199494	199534	+	promoter-TSS (An08g01000)	670	An08g01010	0.1	0.609756		23(CTCCGC,-,0.00)
7166	AM270983	1446928	1446972	+	promoter-TSS (An04g05850)	-388	An04g05850	0.045455	0.444444		23(CTCCGC,-,0.00)
1123	AM270980	1677118	1677158	+	promoter-TSS (An01g07090)	-162	An01g07080	0.075	0.536585		23(CTCCGC,-,0.00)
21029	AM270997	949694	949734	+	Intergenic	-1816	An18g04100	0.125	0.560976		23(CTCCGC,-,0.00)
9870	AM270986	1975115	1975149	+	Intergenic	-1047	An07g08900	0.147059	0.628571		23(CTCCGC,-,0.00)
9562	AM270986	1620262	1620306	+	promoter-TSS (An07g07480)	-816	An07g07480	0.045455	0.488889		23(CTCCAG,-,0.00)
1617	AM270980	2283776	2283806	+	promoter-TSS (An01g09550)	-846	An01g09550	0.133333	0.645161		23(CTCCAG,-,0.00)
870	AM270980	1268277	1268321	+	promoter-TSS (An01g05310)	-308	An01g05320	0.022727	0.6		23(CTCCAG,-,0.00)
10818	AM270987	1049760	1049800	+	Intergenic	-2266	An08g04335	0.125	0.512195		23(CTCCAG,-,0.00)
13819	AM270990	1384228	1384260	+	promoter-TSS (An11g05640)	-43	An11g05640	0.09375	0.606061		23(CTCCAC,-,0.00)
13561	AM270990	827412	827452	+	promoter-TSS (An11g03330)	566	An11g03320	0.025	0.487805		23(CTCCAC,-,0.00)
1711	AM270980	2490903	2490945	+	promoter-TSS (An01g10520)	-296	An01g10520	0.047619	0.604651		23(CTCCAC,-,0.00)
10072	AM270986	2286089	2286119	+	Intergenic	1937	An07g10170	0.066667	0.612903		23(CTCCAC,-,0.00)
12915	AM270989	123719	123757	+	promoter-TSS (An10g00490)	-134	An10g00490	0.105263	0.641026		23(CCGGGG,+,0.00)
10783	AM270987	1016562	1016606	+	promoter-TSS (An08g04235)	-468	An08g04235	0.090909	0.6		23(CCGGGG,+,0.00)
10544	AM270987	696691	696721	+	promoter-TSS (An08g03010)	466	An08g03020	0.166667	0.709677		23(CCGGGG,+,0.00)
20589	AM270997	298544	298578	+	promoter-TSS (An18g01490)	-184	An18g01490	0.088235	0.628571		23(CCGGAG,+,0.00)
19197	AM270995	759414	759458	+	promoter-TSS (An16g03430)	-287	An16g03430	0.068182	0.555556		23(CCCCGG,-,0.00)		26(CGGAAGGCGCACGG,+,0.00)
16005	AM270991	2535593	2535633	+	promoter-TSS (An12g10830)	815	An12g10820	0.075	0.634146		23(CCCCGG,-,0.00)
8580	AM270985	477829	477873	+	promoter-TSS (An06g01920)	-716	An06g01920	0.022727	0.466667		23(CCCCGG,-,0.00)
7233	AM270983	1581012	1581056	+	promoter-TSS (An04g06380)	-256	An04g06380	0.090909	0.6		23(CCCCGG,-,0.00)
5341	AM270982	538305	538349	+	promoter-TSS (An03g02770)	-268	An03g02770	0.045455	0.511111		23(CCCCGG,-,0.00)
1873	AM270980	2745950	2745990	+	promoter-TSS (An01g11680)	-234	An01g11680	0.1	0.585366		23(CCCCGG,-,0.00)
10847	AM270987	1066818	1066862	+	promoter-TSS (An08g04400)	-279	An08g04400	0.045455	0.555556		23(CCCCGC,-,0.00)
2482	AM270980	3471016	3471060	+	promoter-TSS (An01g14520)	-707	An01g14520	0.090909	0.577778		23(CCCCGC,-,0.00)
17737	AM270994	93680	93724	+	promoter-TSS (An15g00350)	-189	An15g00350	0.068182	0.511111		23(CCCCAG,-,0.00)
14425	AM270990	2578801	2578835	+	promoter-TSS (An11g10770)	-325	An11g10770	0.029412	0.485714		23(CCCCAG,-,0.00)
10835	AM270987	1056925	1056965	+	promoter-TSS (An08g04350)	-418	An08g04350	0.05	0.585366		23(CCCCAG,-,0.00)
9094	AM270986	778938	778982	+	promoter-TSS (An07g03690)	-414	An07g03690	0.022727	0.488889		23(CCCCAG,-,0.00)
18709	AM270994	1734064	1734100	+	promoter-TSS (An15g07340)	-154	An15g07340	0.055556	0.459459		23(CCCCAC,-,0.00)
17872	AM270994	250479	250523	+	promoter-TSS (An15g00920)	-824	An15g00920	0.022727	0.466667		23(CCCCAC,-,0.00)
21196	AM270997	1150211	1150251	+	promoter-TSS (An18e04990)	-47	An18e04980	0	0.487805		22(GTGGGG,+,0.00)
20334	AM270996	378893	378937	+	promoter-TSS (An17g01600)	-554	An17g01600	0.022727	0.444444		22(GTGGGG,+,0.00)
18950	AM270995	366240	366274	+	promoter-TSS (An16g01730)	-516	An16g01730	0	0.571429		22(GTGGGG,+,0.00)
17506	AM270993	1517446	1517490	+	promoter-TSS (An14g06500)	-98	An14g06500	0.136364	0.577778		22(GTGGGG,+,0.00)
10975	AM270987	1291654	1291694	+	promoter-TSS (An08g05370)	-139	An08g05370	0.05	0.463415		22(GTGGGG,+,0.00)
6847	AM270983	973685	973727	+	promoter-TSS (An04g03890)	-559	An04g03890	0.095238	0.581395		22(GTGGGG,+,0.00)
17802	AM270994	179932	179972	+	Intergenic	-1357	An15g00630	0	0.512195		22(GTGGAG,+,0.00),31(CTGGAG,+,0.00)
15173	AM270991	1073861	1073905	+	promoter-TSS (An12g04330)	-188	An12g04330	0.045455	0.444444		22(GTGGAG,+,0.00)
13905	AM270990	1617269	1617313	+	promoter-TSS (An11g06590)	-143	An11g06590	0.090909	0.533333		22(GTGGAG,+,0.00)
12141	AM270988	647543	647581	+	promoter-TSS (An09g02930)	-451	An09g02930	0.052632	0.564103		22(GTGGAG,+,0.00)
9636	AM270986	1705229	1705259	+	promoter-TSS (An07g07810)	-69	An07g07810	0.033333	0.451613		22(GTGGAG,+,0.00)
6030	AM270982	1531337	1531379	+	promoter-TSS (An03g06740)	-356	An03g06740	0.02381	0.534884		22(GTGGAG,+,0.00)
2405	AM270980	3399539	3399571	+	promoter-TSS (An01g14210)	-364	An01g14210	0.09375	0.484848		22(GTGGAG,+,0.00)
280	AM270980	454315	454353	+	promoter-TSS (An01g01900)	-593	An01g01900	0.078947	0.589744		22(GTGGAG,+,0.00)
13280	AM270990	486486	486524	+	Intergenic	-1080	An11g01990	0	0.615385		22(GTGGAG,+,0.00)
21374	AM270997	1473048	1473092	+	promoter-TSS (An18g06520)	-164	An18g06520	0.113636	0.577778		22(GCGGGG,+,0.00)
20599	AM270997	321152	321196	+	promoter-TSS (An18g01600)	-364	An18g01600	0.068182	0.688889		22(GCGGGG,+,0.00)
18474	AM270994	1430793	1430825	+	promoter-TSS (An15g06150)	-430	An15g06150	0.09375	0.575758		22(GCGGGG,+,0.00)
3069	AM270981	818318	818356	+	promoter-TSS (An02g03420)	-253	An02g03420	0.026316	0.538462		22(GCGGGG,+,0.00)
2783	AM270981	436471	436515	+	promoter-TSS (An02g01890)	-516	An02g01890	0.068182	0.555556		22(GCGGGG,+,0.00)
4915	AM270981	3447627	3447669	+	promoter-TSS (An02g14230)	-246	An02g14230	0.095238	0.674419		22(GCGGAG,+,0.00),30(CCCCGG,-,0.00)
16427	AM270992	641622	641652	+	promoter-TSS (An13g02710)	-84	An13g02710	0.1	0.612903		22(GCGGAG,+,0.00)		12(CGGCGGTTTGGCGG,+,0.00),15(CGGTTTGGCGGAGG,+,0.00)
17409	AM270993	1306182	1306220	+	promoter-TSS (An14g05570)	-237	An14g05570	0.105263	0.435897		22(GCGGAG,+,0.00)
17160	AM270993	896344	896386	+	promoter-TSS (An14g03580)	-95	An14g03580	0.071429	0.55814		22(GCGGAG,+,0.00)
3205	AM270981	984095	984133	+	promoter-TSS (An02g04100)	-132	An02g04100	0.131579	0.564103		22(GCGGAG,+,0.00)
750	AM270980	1119298	1119332	+	promoter-TSS (An01g04720)	-356	An01g04710	0.088235	0.571429		22(GCGGAG,+,0.00)
1436	AM270980	2094632	2094672	+	Intergenic	4192	An01g08820	0.1	0.634146		22(GCGGAG,+,0.00)
11058	AM270987	1478824	1478856	+	promoter-TSS (An08g06240)	-820	An08g06240	0.09375	0.666667		22(CTGGGG,+,0.00)
2948	AM270981	683900	683932	+	promoter-TSS (An02g02920)	-513	An02g02920	0.03125	0.515152		22(CTGGGG,+,0.00)
1008	AM270980	1466798	1466830	+	promoter-TSS (An01g06210)	-391	An01g06210	0.0625	0.575758		22(CTGGGG,+,0.00)
17839	AM270994	201536	201578	+	promoter-TSS (An15g00710)	-731	An15g00710	0.047619	0.55814		22(CTGGAG,+,0.00)
7095	AM270983	1312769	1312801	+	promoter-TSS (An04g05330)	-906	An04g05330	0.09375	0.454545		22(CTGGAG,+,0.00)
6250	AM270983	178842	178874	+	promoter-TSS (An04g00790)	-622	An04g00790	0	0.515152		22(CTGGAG,+,0.00)
3996	AM270981	2062715	2062747	+	promoter-TSS (An02g08440)	-170	An02g08440	0.125	0.666667		22(CTGGAG,+,0.00)
2742	AM270981	371463	371505	+	promoter-TSS (An02g01620)	-759	An02g01620	0.02381	0.55814		22(CTGGAG,+,0.00)
6418	AM270983	357865	357897	+	Intergenic	-1087	An04g01427	0.03125	0.575758		22(CTGGAG,+,0.00)
18884	AM270995	254060	254104	+	promoter-TSS (An16g01310)	-291	An16g01310	0.090909	0.6		22(CTCCGG,-,0.00),33(CTCCGG,-,0.00)		13(CCGGAAAACCTCCG,-,0.00),14(CGGAAAACCTCCGG,+,0.00),24(CCGGACAACCTCCG,-,0.00),25(CGGACAACCTCCGG,+,0.00)
18749	AM270994	1814422	1814456	+	promoter-TSS (An15g07700)	-246	An15g07690	0.029412	0.371429		22(CTCCGG,-,0.00),24(CCGGAG,+,0.00)
16899	AM270993	527346	527390	+	promoter-TSS (An14g02080)	-121	An14g02080	0.068182	0.577778		22(CTCCGG,-,0.00)			14(CCGACGG,+,0.00),14(CCGACGG,-,0.00)
17735	AM270994	92384	92428	+	promoter-TSS (An15g00330)	-69	An15g00340	0.090909	0.533333		22(CTCCGG,-,0.00)
3965	AM270981	1996883	1996927	+	promoter-TSS (An02g08260)	-178	An02g08260	0.068182	0.488889		22(CTCCGG,-,0.00)
20034	AM270995	2003271	2003315	+	promoter-TSS (An16g08830)	-132	An16g08830	0.125	0.609756		22(CTCCGC,-,0.00),30(CTCCGC,-,0.00)		24(CCGCTGCTCCGCCG,-,0.00)
13364	AM270990	579889	579933	+	Intergenic	-2512	An11g02350	0.068182	0.622222		22(CTCCGC,-,0.00),27(CTCCGG,-,0.00)
3952	AM270981	1983594	1983628	+	promoter-TSS (An02g08210)	-401	An02g08210	0.117647	0.657143		22(CTCCGC,-,0.00),26(GCGGAG,+,0.00)		16(CGGCAACTCCGCGG,+,0.00)
14699	AM270991	164585	164627	+	promoter-TSS (An12g00670)	-103	An12g00670	0.071429	0.465116		22(CTCCGC,-,0.00)
6026	AM270982	1529173	1529217	+	promoter-TSS (An03g06730)	-148	An03g06730	0.022727	0.444444		22(CTCCGC,-,0.00)
12908	AM270989	115738	115780	+	Intergenic	-1319	An10g00470	0.166667	0.581395		22(CTCCGC,-,0.00)
9223	AM270986	1002112	1002156	+	Intergenic	2621	An07g04690	0.045455	0.555556		22(CTCCGC,-,0.00)
15473	AM270991	1678956	1678990	+	promoter-TSS (An12g07040)	-70	An12g07040	0.058824	0.6		22(CTCCAG,-,0.00)
14622	AM270991	63101	63133	+	promoter-TSS (An12g00230)	-570	An12g00230	0.09375	0.575758		22(CTCCAG,-,0.00)
6179	AM270983	87024	87066	+	promoter-TSS (An04g00433)	-258	An04g00433	0	0.488372		22(CTCCAG,-,0.00)
14144	AM270990	2196471	2196515	+	Intergenic	-3544	An11g09270	0.090909	0.555556		22(CTCCAG,-,0.00)
6510	AM270983	441787	441827	+	Intergenic	-1125	An04g01700	0.05	0.439024		22(CTCCAG,-,0.00)
20096	AM270995	2076604	2076638	+	Intergenic	-1114	An16g09130	0	0.542857		22(CTCCAG,-,0.00)
18118	AM270994	667557	667601	+	promoter-TSS (An15g02630)	-160	An15g02620	0.022727	0.6		22(CTCCAC,-,0.00)
14357	AM270990	2466667	2466711	+	promoter-TSS (An11g10300)	-82	An11g10300	0.045455	0.533333		22(CTCCAC,-,0.00)
224	AM270980	338345	338389	+	promoter-TSS (An01g01420)	-53	An01g01430	0.045455	0.488889		22(CTCCAC,-,0.00)
14103	AM270990	2137882	2137914	+	promoter-TSS (An11g09020)	-648	An11g09020	0.1875	0.727273		22(CCGGGG,+,0.00)		11(CCGTCGCGCGACCG,-,0.00)
2392	AM270980	3388453	3388485	+	promoter-TSS (An01g14140)	-589	An01g14140	0.0625	0.575758		22(CCGGGG,+,0.00)		1(CCTTAATCCATCCG,-,0.00)
16397	AM270992	568789	568827	+	promoter-TSS (An13g02380)	-172	An13g02380	0.052632	0.615385		22(CCGGGG,+,0.00)
14252	AM270990	2313937	2313979	+	promoter-TSS (An11g09690)	-416	An11g09700	0.071429	0.55814		22(CCGGGG,+,0.00)
10958	AM270987	1250922	1250960	+	promoter-TSS (An08g05190)	-167	An08g05190	0.078947	0.641026		22(CCGGGG,+,0.00)
516	AM270980	805707	805751	+	promoter-TSS (An01g03360)	-181	An01g03360	0.022727	0.555556		22(CCGGGG,+,0.00)
20689	AM270997	473276	473320	+	promoter-TSS (An18g02290)	-101	An18g02290	0.045455	0.533333		22(CCGGAG,+,0.00),39(CCCCAC,-,0.00)
2356	AM270980	3354009	3354051	+	promoter-TSS (An01g14010)	-670	An01g14010	0.071429	0.488372		22(CCGGAG,+,0.00)		23(CGGAGAACTCTCGG,+,0.00)
20329	AM270996	371042	371074	+	promoter-TSS (An17g01550)	-206	An17g01550	0.15625	0.636364		22(CCGGAG,+,0.00)		19(CCGCCGGAGTCCCG,-,0.00)
17355	AM270993	1211183	1211215	+	promoter-TSS (An14g05120)	-110	An14g05120	0.09375	0.575758		22(CCGGAG,+,0.00)
9168	AM270986	953461	953493	+	promoter-TSS (An07g04500)	-974	An07g04500	0.0625	0.545455		22(CCGGAG,+,0.00)
4543	AM270981	2852112	2852150	+	promoter-TSS (An02g11630)	-132	An02g11630	0.157895	0.666667		22(CCGGAG,+,0.00)
21004	AM270997	940544	940574	+	Intergenic	-1417	An18g04070	0.066667	0.612903		22(CCGGAG,+,0.00)
19436	AM270995	1066852	1066886	+	promoter-TSS (An16g04720)	-580	An16g04720	0.117647	0.571429		22(CCCCGG,-,0.00)
2903	AM270981	620058	620102	+	promoter-TSS (An02g02680)	-379	An02g02660	0.045455	0.511111		22(CCCCGG,-,0.00)
16539	AM270992	884479	884523	+	promoter-TSS (An13g03980)	-130	An13g03980	0.090909	0.644444		22(CCCCGC,-,0.00),38(GCGGGG,+,0.00)
11173	AM270987	1604625	1604669	+	promoter-TSS (An08g06730)	-594	An08g06720	0.136364	0.555556		22(CCCCGC,-,0.00)
10932	AM270987	1225274	1225318	+	promoter-TSS (An08g05080)	933	An08g05090	0.045455	0.533333		22(CCCCGC,-,0.00)
10563	AM270987	730697	730741	+	promoter-TSS (An08g03180)	-141	An08g03180	0.068182	0.488889		22(CCCCGC,-,0.00)
10529	AM270987	671165	671209	+	promoter-TSS (An08g02880)	-445	An08g02880	0.022727	0.533333		22(CCCCAG,-,0.00),32(GTGGGG,+,0.00)
20466	AM270996	496572	496612	+	promoter-TSS (An17g02060)	-769	An17g02060	0.025	0.414634		22(CCCCAG,-,0.00)
265	AM270980	435911	435945	+	promoter-TSS (An01g01830)	-631	An01g01830	0.029412	0.428571		22(CCCCAG,-,0.00)
18190	AM270994	821489	821533	+	promoter-TSS (An15g03340)	-213	An15g03340	0.045455	0.466667		22(CCCCAC,-,0.00)
9064	AM270986	735091	735123	+	promoter-TSS (An07g03440)	-188	An07g03440	0.09375	0.666667		22(CCCCAC,-,0.00)
12824	AM270989	14717	14749	+	promoter-TSS (An10g00090)	-632	An10g00090	0.09375	0.666667		21(GTGGGG,+,0.00)
21225	AM270997	1202996	1203040	+	promoter-TSS (An18g05260)	-95	An18g05260	0.045455	0.577778		21(GTGGAG,+,0.00)	14(CCTGGC,-,0.00)
8895	AM270986	472990	473028	+	promoter-TSS (An07g02380)	-406	An07g02380	0.052632	0.512821		21(GTGGAG,+,0.00)
7675	AM270983	2200630	2200662	+	Intergenic	2122	An04g09065	0	0.515152		21(GTGGAG,+,0.00)
8617	AM270985	515587	515631	+	promoter-TSS (An06g02060)	-765	An06g02060	0.136364	0.688889		21(GCGGGG,+,0.00)
16983	AM270993	637451	637487	+	promoter-TSS (An14g02550)	-78	An14g02550	0.111111	0.540541		21(GCGGAG,+,0.00)
16439	AM270992	684077	684121	+	promoter-TSS (An13g02980)	-454	An13g02990	0.045455	0.533333		21(GCGGAG,+,0.00)
11363	AM270987	1870931	1870973	+	promoter-TSS (An08g07830)	-301	An08g07830	0.047619	0.55814		21(GCGGAG,+,0.00)
18023	AM270994	484056	484092	+	promoter-TSS (An15g01790)	-267	An15g01790	0.055556	0.486486		21(CTGGGG,+,0.00)
17415	AM270993	1337408	1337444	+	promoter-TSS (An14g05730)	-638	An14g05730	0.138889	0.594595		21(CTGGGG,+,0.00)
3375	AM270981	1291361	1291391	+	promoter-TSS (An02g05480)	-409	An02g05480	0.1	0.677419		21(CTGGGG,+,0.00)
2848	AM270981	539647	539691	+	Intergenic	-1247	An02g02340	0.045455	0.577778		21(CTGGGG,+,0.00)
17436	AM270993	1376089	1376133	+	promoter-TSS (An14g05900)	-69	An14g05900	0.159091	0.622222		21(CTGGAG,+,0.00)
10883	AM270987	1122873	1122915	+	promoter-TSS (An08g04640)	-138	An08g04640	0.142857	0.790698		21(CTCCGG,-,0.00)		6(CGGAGGGCGGGCGG,+,0.00),13(CGGGCGGGCTCCGG,+,0.00)	2(CCGTCGG,+,0.00),2(CCGTCGG,-,0.00)
12014	AM270988	258446	258484	+	promoter-TSS (An09g01240)	-232	An09g01240	0.078947	0.615385		21(CTCCGG,-,0.00)		12(CCTGCCGAACTCCG,-,0.00)
20171	AM270996	52159	52203	+	promoter-TSS (An17g00290)	-746	An17g00290	0.113636	0.6		21(CTCCGG,-,0.00)
20065	AM270995	2041755	2041797	+	Intergenic	-1863	An16g08980	0.047619	0.44186		21(CTCCGG,-,0.00)
16765	AM270993	271462	271500	+	promoter-TSS (An14g00980)	-411	An14g00980	0.052632	0.538462		21(CTCCGC,-,0.00)
14412	AM270990	2566904	2566946	+	promoter-TSS (An11g10720)	-497	An11g10720	0.047619	0.465116		21(CTCCGC,-,0.00)
10698	AM270987	920030	920070	+	promoter-TSS (An08g03850)	-561	An08g03850	0.05	0.560976		21(CTCCGC,-,0.00)
9690	AM270986	1806547	1806591	+	promoter-TSS (An07g08290)	-996	An07g08290	0.068182	0.511111		21(CTCCGC,-,0.00)
8272	AM270985	69551	69583	+	promoter-TSS (An06g00300)	-522	An06g00300	0.125	0.636364		21(CTCCAG,-,0.00)
3529	AM270981	1567003	1567047	+	promoter-TSS (An02g06630)	46	An02g06630	0.045455	0.533333		21(CTCCAG,-,0.00)
14786	AM270991	272747	272779	+	promoter-TSS (An12g01000)	-423	An12g01000	0	0.484848		21(CTCCAC,-,0.00)
11112	AM270987	1544826	1544870	+	promoter-TSS (An08g06500)	-518	An08g06500	0.068182	0.422222		21(CTCCAC,-,0.00)
19195	AM270995	759524	759566	+	promoter-TSS (An16g03430)	-178	An16g03430	0.047619	0.488372		21(CCGGGG,+,0.00)
16394	AM270992	557249	557293	+	promoter-TSS (An13g02340)	-243	An13g02340	0.090909	0.577778		21(CCGGGG,+,0.00)
14920	AM270991	500971	501007	+	promoter-TSS (An12g01920)	-160	An12g01920	0.055556	0.405405		21(CCGGAG,+,0.00)
10703	AM270987	925717	925749	+	promoter-TSS (An08g03880)	-629	An08g03880	0.09375	0.575758		21(CCGGAG,+,0.00)
20421	AM270996	459759	459791	+	promoter-TSS (An17g01925)	-666	An17g01925	0.0625	0.606061		21(CCCCGG,-,0.00)		12(CCTGAGCGCCCCCG,-,0.00)
20091	AM270995	2075432	2075470	+	promoter-TSS (An16g09120)	-859	An16g09120	0.052632	0.564103		21(CCCCGG,-,0.00)
17553	AM270993	1605519	1605563	+	promoter-TSS (An14g06830)	-197	An14g06820	0.090909	0.6		21(CCCCGG,-,0.00)
15788	AM270991	2164167	2164207	+	promoter-TSS (An12g09120)	-362	An12g09120	0.15	0.682927		21(CCCCGG,-,0.00)
16515	AM270992	829458	829494	+	promoter-TSS (An13g03660)	-528	An13g03670	0.083333	0.486486		21(CCCCGC,-,0.00)
14243	AM270990	2306042	2306080	+	promoter-TSS (An11g09660)	-500	An11g09660	0.078947	0.692308		21(CCCCGC,-,0.00)
10228	AM270987	183252	183296	+	promoter-TSS (An08g00940)	-147	An08g00930	0.068182	0.644444		21(CCCCGC,-,0.00)
17310	AM270993	1143296	1143340	+	promoter-TSS (An14g04800)	-201	An14g04800	0.090909	0.6		20(GTGGGG,+,0.00)
10661	AM270987	867103	867143	+	promoter-TSS (An08g03670)	-685	An08g03670	0.025	0.585366		20(GTGGGG,+,0.00)
9073	AM270986	759348	759380	+	promoter-TSS (An07g03600)	-152	An07g03600	0.09375	0.666667		20(GTGGGG,+,0.00)
5716	AM270982	1053513	1053555	+	promoter-TSS (An03g04810)	-291	An03g04810	0.02381	0.511628		20(GTGGGG,+,0.00)
13868	AM270990	1512071	1512107	+	promoter-TSS (An11g06150)	-731	An11g06150	0.111111	0.648649		20(GTGGAG,+,0.00)		7(CGGATGCCGCCCGG,+,0.00)
12354	AM270988	999043	999073	+	promoter-TSS (An09g04500)	-491	An09g04500	0.066667	0.483871		20(GTGGAG,+,0.00)
10394	AM270987	469505	469541	+	Intergenic	-1208	An08g02110	0.111111	0.540541		20(GTGGAG,+,0.00)
8640	AM270985	566881	566917	+	Intergenic	2273	An06g02260	0.055556	0.567568		20(GCGGGG,+,0.00)	4(GCCAAG,+,0.00)
19112	AM270995	648442	648476	+	promoter-TSS (An16g02980)	-115	An16g02980	0.088235	0.6		20(GCGGGG,+,0.00)
18449	AM270994	1376505	1376549	+	promoter-TSS (An15g05890)	-131	An15g05890	0.090909	0.644444		20(GCGGGG,+,0.00)
17250	AM270993	1045900	1045936	+	promoter-TSS (An14g04300)	-86	An14g04300	0.111111	0.648649		20(GCGGGG,+,0.00)
10848	AM270987	1069897	1069933	+	promoter-TSS (An08g04420)	-142	An08g04420	0.138889	0.675676		20(GCGGGG,+,0.00)
7519	AM270983	1875279	1875319	+	promoter-TSS (An04g07590)	-340	An04g07590	0.05	0.560976		20(GCGGGG,+,0.00)
3809	AM270981	1866639	1866679	+	promoter-TSS (An02g07780)	-425	An02g07770	0.1	0.609756		20(GCGGGG,+,0.00)
19894	AM270995	1811200	1811244	+	promoter-TSS (An16g08000)	-204	An16g08000	0.136364	0.622222		20(GCGGAG,+,0.00)
17495	AM270993	1486316	1486354	+	promoter-TSS (An14g06340)	-162	An14g06340	0.078947	0.589744		20(GCGGAG,+,0.00)
12419	AM270988	1084809	1084853	+	promoter-TSS (An09g04860)	-242	An09g04860	0.113636	0.644444		20(GCGGAG,+,0.00)
12336	AM270988	960607	960643	+	promoter-TSS (An09g04280)	-236	An09g04280	0.111111	0.675676		20(GCGGAG,+,0.00)
11497	AM270987	2131568	2131604	+	promoter-TSS (An08g08950)	-75	An08g08960	0.055556	0.513514		20(GCGGAG,+,0.00)
10841	AM270987	1064167	1064203	+	promoter-TSS (An08g04370)	-319	An08g04370	0.083333	0.675676		20(GCGGAG,+,0.00)
10427	AM270987	506096	506128	+	promoter-TSS (An08g02280)	-210	An08g02270	0.21875	0.787879		20(GCGGAG,+,0.00)
8622	AM270985	529181	529221	+	promoter-TSS (An06g02120)	-123	An06g02120	0.125	0.487805		20(GCGGAG,+,0.00)
4737	AM270981	3211237	3211273	+	promoter-TSS (An02g13350)	-359	An02g13350	0.111111	0.594595		20(GCGGAG,+,0.00)
18253	AM270994	938444	938486	+	promoter-TSS (An15g03950)	-177	An15g03950	0.02381	0.488372		20(CTGGGG,+,0.00)
14198	AM270990	2258748	2258784	+	Intergenic	-2438	An11g09490	0.083333	0.486486		20(CTGGGG,+,0.00)
3664	AM270981	1689326	1689370	+	promoter-TSS (An02g07060)	-226	An02g07060	0.068182	0.6		20(CTGGAG,+,0.00),28(GCGGAG,+,0.00)
13424	AM270990	661293	661323	+	promoter-TSS (An11g02630)	-947	An11g02630	0	0.516129		20(CTGGAG,+,0.00)
13367	AM270990	583377	583415	+	promoter-TSS (An11g02360)	-184	An11g02360	0.052632	0.461538		20(CTGGAG,+,0.00)
13890	AM270990	1558469	1558505	+	promoter-TSS (An11e06340)	-45	An11e06340	0	0.405405		20(CTGGAG,+,0.00)
6587	AM270983	541780	541810	+	promoter-TSS (An04g02050)	-721	An04g02050	0.033333	0.612903		20(CTGGAG,+,0.00)
4032	AM270981	2128185	2128215	+	promoter-TSS (An02g08640)	-700	An02g08640	0.033333	0.580645		20(CTGGAG,+,0.00)
7309	AM270983	1670565	1670607	+	promoter-TSS (An04g06830)	-717	An04g06830	0.071429	0.581395		20(CTCCGG,-,0.00),22(CCGGAG,+,0.00)
19207	AM270995	773394	773436	+	promoter-TSS (An16g03500)	-532	An16g03500	0.142857	0.697674		20(CTCCGG,-,0.00)
18049	AM270994	527108	527150	+	promoter-TSS (An15g01940)	-735	An15g01940	0.095238	0.604651		20(CTCCGG,-,0.00)
13109	AM270990	170072	170112	+	promoter-TSS (An11g00640)	-93	An11g00650	0.15	0.682927		20(CTCCGC,-,0.00),24(GCGGAG,+,0.00)
1462	AM270980	2114267	2114297	+	Intergenic	-1902	An01g08880	0.066667	0.709677		20(CTCCAG,-,0.00)	6(CTTGGC,-,0.00)
18654	AM270994	1628926	1628958	+	promoter-TSS (An15g06860)	-341	An15g06860	0.15625	0.666667		20(CTCCAG,-,0.00)
20494	AM270996	519274	519312	+	promoter-TSS (An17g02120)	-346	An17g02120	0	0.435897		20(CTCCAC,-,0.00)
17727	AM270994	79213	79255	+	promoter-TSS (An15g00280)	-479	An15g00280	0.02381	0.534884		20(CTCCAC,-,0.00)
16828	AM270993	382328	382358	+	promoter-TSS (An14g01430)	-130	An14g01430	0.133333	0.709677		20(CTCCAC,-,0.00)
4765	AM270981	3246340	3246370	+	promoter-TSS (An02g13460)	-739	An02g13460	0.066667	0.612903		20(CTCCAC,-,0.00)
9830	AM270986	1946213	1946243	+	Intergenic	-1263	An07g08820	0.066667	0.580645		20(CTCCAC,-,0.00)
19450	AM270995	1100599	1100635	+	promoter-TSS (An16g04830)	-257	An16g04830	0.055556	0.594595		20(CCGGGG,+,0.00)
19297	AM270995	869818	869862	+	promoter-TSS (An16g03860)	530	An16g03870	0.045455	0.533333		20(CCGGGG,+,0.00)
18573	AM270994	1520169	1520199	+	promoter-TSS (An15g06460)	-268	An15g06470	0.133333	0.709677		20(CCGGGG,+,0.00)
15559	AM270991	1818665	1818705	+	promoter-TSS (An12g07560)	-199	An12g07560	0.05	0.487805		20(CCGGGG,+,0.00)
10368	AM270987	407786	407826	+	promoter-TSS (An08g01850)	-128	An08g01840	0.1	0.634146		20(CCGGGG,+,0.00)
7662	AM270983	2184089	2184133	+	promoter-TSS (An04g09000)	-184	An04g09000	0.090909	0.488889		20(CCGGGG,+,0.00)
21270	AM270997	1289347	1289387	+	promoter-TSS (An18g05690)	-531	An18g05690	0.05	0.512195		20(CCGGAG,+,0.00),35(CTGGAG,+,0.00)
21242	AM270997	1246661	1246697	+	promoter-TSS (An18g05490)	-179	An18g05490	0.027778	0.594595		20(CCGGAG,+,0.00),31(CTGGGG,+,0.00)
16774	AM270993	280685	280721	+	promoter-TSS (An14g01020)	-59	An14g01010	0.027778	0.540541		20(CCGGAG,+,0.00)		21(CGGAGCTGATAAGG,+,0.00)
17965	AM270994	392500	392544	+	promoter-TSS (An15g01430)	-88	An15g01430	0.068182	0.644444		20(CCGGAG,+,0.00)		20(CCGGAGAACCACCG,-,0.00),21(CGGAGAACCACCGG,+,0.00)
7118	AM270983	1397022	1397058	+	promoter-TSS (An04g05670)	-846	An04g05670	0.055556	0.594595		20(CCGGAG,+,0.00)
72	AM270980	76965	76995	+	promoter-TSS (An01g00330)	-976	An01g00330	0.1	0.612903		20(CCGGAG,+,0.00)
4647	AM270981	3028697	3028729	+	promoter-TSS (An02g12503)	-641	An02g12503	0.03125	0.606061		20(CCCCGG,-,0.00)	27(CTTGGC,-,0.00)
19238	AM270995	803384	803416	+	promoter-TSS (An16g03610)	-235	An16g03600	0.15625	0.545455		20(CCCCGC,-,0.00)
14833	AM270991	320312	320350	+	promoter-TSS (An12g01120)	-185	An12g01120	0.078947	0.589744		20(CCCCGC,-,0.00)
10508	AM270987	632711	632747	+	promoter-TSS (An08g02710)	-80	An08g02710	0.111111	0.648649		20(CCCCGC,-,0.00)
5990	AM270982	1485082	1485120	+	promoter-TSS (An03g06560)	-475	An03g06560	0.052632	0.512821		20(CCCCGC,-,0.00)
16250	AM270992	289188	289218	+	promoter-TSS (An13g01190)	-503	An13g01190	0.1	0.741935		20(CCCCAG,-,0.00)
12789	AM270988	1563814	1563846	+	promoter-TSS (An09g06790)	-292	An09g06790	0.125	0.69697		20(CCCCAG,-,0.00)
12586	AM270988	1334194	1334234	+	promoter-TSS (An09g05840)	-144	An09g05850	0.125	0.634146		2(GTGGGG,+,0.00)
3634	AM270981	1657129	1657161	+	Intergenic	-2037	An02g06950	0	0.393939		2(GTGGGG,+,0.00)
17562	AM270993	1615347	1615391	+	promoter-TSS (An14g06870)	-343	An14g06870	0.068182	0.6		2(GTGGAG,+,0.00)
12532	AM270988	1197731	1197775	+	promoter-TSS (An09g05310)	-462	An09g05310	0.022727	0.488889		2(GTGGAG,+,0.00)
10772	AM270987	998148	998192	+	promoter-TSS (An08g04150)	-203	An08g04150	0	0.466667		2(GTGGAG,+,0.00)
7304	AM270983	1652926	1652964	+	promoter-TSS (An04g06710)	-108	An04g06710	0.078947	0.538462		2(GTGGAG,+,0.00)
7054	AM270983	1282096	1282126	+	promoter-TSS (An04g05250)	-518	An04g05250	0.133333	0.516129		2(GTGGAG,+,0.00)
4670	AM270981	3056368	3056412	+	promoter-TSS (An02g12610)	-174	An02g12610	0.022727	0.488889		2(GTGGAG,+,0.00)
474	AM270980	743091	743135	+	promoter-TSS (An01g03110)	-168	An01g03110	0.022727	0.444444		2(GTGGAG,+,0.00)
2370	AM270980	3362840	3362872	+	Intergenic	-1479	An01g14040	0.125	0.515152		2(GTGGAG,+,0.00)
5080	AM270982	53538	53578	+	promoter-TSS (An03g00250)	-370	An03g00250	0.05	0.634146		2(GCGGGG,+,0.00)	25(GCCAGG,+,0.00)
19444	AM270995	1078095	1078127	+	promoter-TSS (An16e04740)	-348	An16e04740	0.15625	0.666667		2(GCGGGG,+,0.00)
7788	AM270983	2379917	2379961	+	promoter-TSS (An04g09760)	-683	An04g09760	0.022727	0.488889		2(GCGGGG,+,0.00)
20043	AM270995	2024693	2024737	+	Intergenic	-1195	An16g08920	0.022727	0.533333		2(GCGGGG,+,0.00)
15108	AM270991	918329	918365	+	promoter-TSS (An12g03670)	-209	An12g03660	0.083333	0.567568		2(GCGGAG,+,0.00)			13(CCGACGG,+,0.00),13(CCGACGG,-,0.00)
10197	AM270987	132086	132130	+	promoter-TSS (An08g00680)	-101	An08g00670	0.090909	0.555556		2(GCGGAG,+,0.00)		12(CCGGATTTTCTCCG,-,0.00)
19767	AM270995	1667403	1667447	+	promoter-TSS (An16g07400)	-109	An16g07400	0.068182	0.511111		2(GCGGAG,+,0.00)
19398	AM270995	1017433	1017463	+	promoter-TSS (An16g04430)	-192	An16g04430	0.1	0.580645		2(GCGGAG,+,0.00)
9797	AM270986	1921947	1921991	+	promoter-TSS (An07g08750)	-140	An07g08740	0.136364	0.644444		2(GCGGAG,+,0.00)
10437	AM270987	534530	534570	+	Intergenic	-20578	An08g02300	0.075	0.780488		2(CTGGGG,+,0.00),24(GCGGAG,+,0.00)		25(CGGAGTGGACACGG,+,0.00)
18981	AM270995	393132	393176	+	promoter-TSS (An16g01830)	-440	An16g01830	0.068182	0.622222		2(CTGGGG,+,0.00)
17602	AM270993	1671303	1671335	+	promoter-TSS (An14g07130)	-570	An14g07130	0.03125	0.545455		2(CTGGGG,+,0.00)
6796	AM270983	870533	870575	+	promoter-TSS (An04g03430)	-665	An04g03430	0.02381	0.44186		2(CTGGGG,+,0.00)
3765	AM270981	1805164	1805200	+	promoter-TSS (An02g07550)	-283	An02g07550	0.083333	0.540541		2(CTGGGG,+,0.00)
3584	AM270981	1634152	1634196	+	promoter-TSS (An02g06900)	-394	An02g06900	0.090909	0.6		2(CTGGGG,+,0.00)
20470	AM270996	504874	504918	+	promoter-TSS (An17g02075)	-238	An17g02075	0.022727	0.511111		2(CTGGAG,+,0.00)	24(CTTGGC,-,0.00)
10705	AM270987	924973	925013	+	promoter-TSS (An08g03870)	-422	An08g03870	0.025	0.536585		2(CTGGAG,+,0.00)
10257	AM270987	213441	213483	+	promoter-TSS (An08g01070)	-634	An08g01070	0.047619	0.418605		2(CTGGAG,+,0.00)
2763	AM270981	413937	413977	+	promoter-TSS (An02g01770)	-840	An02g01770	0	0.439024		2(CTGGAG,+,0.00)
611	AM270980	930600	930640	+	promoter-TSS (An01g03940)	-158	An01g03940	0.025	0.439024		2(CTGGAG,+,0.00)
3255	AM270981	1049242	1049280	+	promoter-TSS (An02g04340)	-542	An02g04350	0.078947	0.564103		2(CTCCGC,-,0.00),7(CCGGAG,+,0.00)
19459	AM270995	1121380	1121418	+	promoter-TSS (An16g04940)	-290	An16g04940	0.026316	0.461538		2(CTCCAG,-,0.00)
7970	AM270984	116758	116788	+	promoter-TSS (An05g00470)	-625	An05g00470	0.066667	0.677419		2(CTCCAC,-,0.00)	7(CTTGGC,-,0.00),25(CCTGGC,-,0.00)
6590	AM270983	542126	542156	+	promoter-TSS (An04g02050)	-375	An04g02050	0.066667	0.612903		2(CTCCAC,-,0.00)
1845	AM270980	2686786	2686816	+	promoter-TSS (An01g11430)	-711	An01g11430	0.133333	0.709677		2(CTCCAC,-,0.00)
14737	AM270991	204840	204872	+	Intergenic	-1119	An12g00800	0.0625	0.575758		2(CTCCAC,-,0.00)
4855	AM270981	3412755	3412797	+	Intergenic	9529	An02g14110	0	0.348837		2(CTCCAC,-,0.00)
12168	AM270988	673798	673834	+	promoter-TSS (An09g03020)	-155	An09g03020	0.138889	0.72973		2(CCGGGG,+,0.00),10(CTCCGC,-,0.00)
9125	AM270986	825677	825719	+	promoter-TSS (An07g03890)	-287	An07g03890	0.071429	0.55814		2(CCGGGG,+,0.00)
10617	AM270987	812544	812588	+	Intergenic	-1987	An08g03510	0.022727	0.377778		2(CCGGGG,+,0.00)
20822	AM270997	751125	751157	+	promoter-TSS (An18g03350)	-141	An18g03340	0.09375	0.666667		2(CCGGAG,+,0.00)		3(CGGAGCAAAGGCGG,+,0.00)
21091	AM270997	1002960	1003000	+	promoter-TSS (An18g04290)	-230	An18g04290	0.05	0.487805		2(CCGGAG,+,0.00)
17201	AM270993	974169	974207	+	promoter-TSS (An14g03920)	-165	An14g03920	0.131579	0.692308		2(CCGGAG,+,0.00)
3250	AM270981	1045610	1045654	+	promoter-TSS (An02g04330)	-271	An02g04330	0.045455	0.444444		2(CCGGAG,+,0.00)
1047	AM270980	1512223	1512253	+	promoter-TSS (An01g06390)	-278	An01g06380	0.133333	0.709677		2(CCGGAG,+,0.00)
15194	AM270991	1129759	1129789	+	Intergenic	-1131	An12g04600	0.1	0.612903		2(CCCCGG,-,0.00)		4(CCGGATGTCCGCCG,-,0.00)
20170	AM270996	49918	49954	+	promoter-TSS (An17g00280)	-156	An17g00280	0.111111	0.594595		2(CCCCGG,-,0.00)
16959	AM270993	610650	610686	+	promoter-TSS (An14g02440)	-136	An14g02440	0.055556	0.513514		2(CCCCGC,-,0.00),6(GCGGAG,+,0.00)
2932	AM270981	656700	656740	+	promoter-TSS (An02g02830)	-149	An02g02820	0.125	0.682927		2(CCCCGC,-,0.00),34(CCCCGG,-,0.00)		25(CCGAGTTAACCCCG,-,0.00)
5094	AM270982	79659	79703	+	promoter-TSS (An03g00390)	-962	An03g00390	0.090909	0.577778		2(CCCCGC,-,0.00),18(CCGGAG,+,0.00)
17525	AM270993	1547065	1547109	+	promoter-TSS (An14g06580)	-548	An14g06580	0.113636	0.6		2(CCCCGC,-,0.00)
13549	AM270990	808941	808985	+	promoter-TSS (An11g03230)	-115	An11g03220	0.068182	0.511111		2(CCCCGC,-,0.00)
8105	AM270984	414702	414742	+	promoter-TSS (An05g01750)	-154	An05g01750	0.15	0.658537		2(CCCCGC,-,0.00)
10800	AM270987	1033930	1033970	+	Intergenic	-1990	An08g04300	0.15	0.609756		2(CCCCGC,-,0.00)
8368	AM270985	258148	258180	+	promoter-TSS (An06g01100)	-522	An06g01100	0.125	0.666667		2(CCCCAG,-,0.00)
3588	AM270981	1635576	1635620	+	Intergenic	-1818	An02g06900	0.045455	0.466667		2(CCCCAG,-,0.00)
15635	AM270991	1901476	1901516	+	promoter-TSS (An12g07930)	-216	An12g07930	0.025	0.512195		2(CCCCAC,-,0.00)
13122	AM270990	195888	195928	+	promoter-TSS (An11g00740)	-575	An11g00740	0	0.487805		2(CCCCAC,-,0.00)
11612	AM270987	2393620	2393664	+	promoter-TSS (An08g10080)	-69	An08g10080	0.045455	0.533333		2(CCCCAC,-,0.00)
7804	AM270983	2403839	2403871	+	promoter-TSS (An04g09890)	-330	An04g09890	0.09375	0.545455		2(CCCCAC,-,0.00)
5009	AM270981	3592107	3592151	+	promoter-TSS (An02g14830)	-252	An02g14840	0.068182	0.511111		2(CCCCAC,-,0.00)
21425	AM270998	7646	7688	+	promoter-TSS (An19g00030)	-235	An19g00030	0.02381	0.534884		19(GTGGGG,+,0.00),25(CTCCGG,-,0.00)
13524	AM270990	731917	731947	+	promoter-TSS (An11g02870)	-352	An11g02870	0.066667	0.580645		19(GTGGGG,+,0.00)
17094	AM270993	796555	796599	+	promoter-TSS (An14g03180)	-742	An14g03180	0.068182	0.644444		19(GTGGAG,+,0.00)
11803	AM270987	2718261	2718293	+	promoter-TSS (An08g11510)	-721	An08g11510	0	0.484848		19(GTGGAG,+,0.00)
364	AM270980	581756	581792	+	promoter-TSS (An01g02400)	-178	An01g02400	0.055556	0.540541		19(GCGGGG,+,0.00)	15(CTTGGC,-,0.00),26(CTTGGC,-,0.00)
14291	AM270990	2382236	2382276	+	promoter-TSS (An11g09910)	-961	An11g09910	0.025	0.463415		19(GCGGGG,+,0.00)
7123	AM270983	1396646	1396690	+	promoter-TSS (An04g05660)	-888	An04g05660	0.136364	0.622222		19(GCGGGG,+,0.00)
1142	AM270980	1710301	1710341	+	promoter-TSS (An01g07240)	-251	An01g07230	0.125	0.585366		19(GCGGGG,+,0.00)
11422	AM270987	1981934	1981978	+	promoter-TSS (An08g08320)	-295	An08g08320	0.068182	0.666667		19(GCGGAG,+,0.00),39(CCCCAG,-,0.00)
17383	AM270993	1251955	1251997	+	promoter-TSS (An14g05330)	-448	An14g05330	0.071429	0.511628		19(GCGGAG,+,0.00)
7061	AM270983	1288557	1288599	+	promoter-TSS (An04g05270)	-718	An04g05270	0.119048	0.581395		19(GCGGAG,+,0.00)
620	AM270980	943830	943866	+	promoter-TSS (An01g04010)	-414	An01g04010	0.111111	0.594595		19(GCGGAG,+,0.00)
1322	AM270980	1965169	1965207	+	promoter-TSS (An01e08330)	-46	An01e08340	0.105263	0.615385		19(GCGGAG,+,0.00)
15509	AM270991	1774633	1774677	+	promoter-TSS (An12g07360)	-445	An12g07360	0.045455	0.533333		19(CTGGGG,+,0.00)
19332	AM270995	918846	918882	+	promoter-TSS (An16g04060)	-353	An16g04050	0.083333	0.432432		19(CTCCGG,-,0.00)
18191	AM270994	821582	821626	+	promoter-TSS (An15g03340)	-120	An15g03340	0.068182	0.488889		19(CTCCGG,-,0.00)
5543	AM270982	788977	789007	+	promoter-TSS (An03g03700)	-208	An03g03700	0.166667	0.709677		19(CTCCGG,-,0.00)
271	AM270980	441182	441224	+	promoter-TSS (An01g01850)	-237	An01g01850	0.047619	0.534884		19(CTCCGG,-,0.00)
17376	AM270993	1242746	1242790	+	promoter-TSS (An14g05290)	-265	An14g05290	0.090909	0.577778		19(CTCCGC,-,0.00),28(CCGGGG,+,0.00)
17046	AM270993	740961	741005	+	promoter-TSS (An14g02990)	-163	An14g02990	0.045455	0.555556		19(CTCCGC,-,0.00)
11425	AM270987	1988945	1988989	+	promoter-TSS (An08g08340)	-127	An08g08340	0.113636	0.533333		19(CTCCGC,-,0.00)
11079	AM270987	1507441	1507483	+	promoter-TSS (An08g06330)	-93	An08g06330	0.119048	0.674419		19(CTCCGC,-,0.00)
4910	AM270981	3440988	3441030	+	promoter-TSS (An02g14200)	-370	An02g14200	0.071429	0.604651		19(CTCCGC,-,0.00)
18237	AM270994	915311	915341	+	promoter-TSS (An15g03810)	-343	An15g03810	0	0.516129		19(CTCCAG,-,0.00)	7(CCTGGC,-,0.00)
10157	AM270987	80203	80247	+	promoter-TSS (An08g00480)	-634	An08g00480	0.068182	0.466667		19(CTCCAG,-,0.00)
15211	AM270991	1149681	1149723	+	promoter-TSS (An12g04660)	-644	An12g04660	0.047619	0.581395		19(CTCCAC,-,0.00)	14(CCTGGC,-,0.00)
19867	AM270995	1757243	1757287	+	Intergenic	-1283	An16g07795	0.045455	0.6		19(CTCCAC,-,0.00)
14523	AM270990	2679678	2679716	+	promoter-TSS (An11g11140)	-352	An11g11130	0.052632	0.538462		19(CCGGGG,+,0.00)
10294	AM270987	257857	257899	+	Intergenic	-1071	An08g01230	0.071429	0.604651		19(CCGGGG,+,0.00)
12944	AM270989	136111	136145	+	promoter-TSS (An10g00540)	-900	An10g00540	0.117647	0.6		19(CCGGAG,+,0.00)
805	AM270980	1176396	1176440	+	promoter-TSS (An01g04930)	-191	An01g04930	0.045455	0.488889		19(CCGGAG,+,0.00)
20211	AM270996	167684	167716	+	promoter-TSS (An17g00710)	-230	An17g00710	0.0625	0.666667		19(CCCCGG,-,0.00)
18040	AM270994	512094	512136	+	promoter-TSS (An15g01890)	-685	An15g01890	0.095238	0.627907		19(CCCCGC,-,0.00)		16(CCGCCCCGCTGCCG,-,0.00)
16574	AM270993	38160	38204	+	promoter-TSS (An14g00160)	-334	An14g00150	0.022727	0.4		19(CCCCGC,-,0.00)
9886	AM270986	2004705	2004749	+	promoter-TSS (An07g08980)	-300	An07g08980	0.022727	0.488889		19(CCCCGC,-,0.00)
6793	AM270983	870833	870863	+	promoter-TSS (An04g03430)	-959	An04g03430	0.1	0.645161		19(CCCCGC,-,0.00)
793	AM270980	1152060	1152102	+	Intergenic	3212	An01g04830	0.095238	0.604651		19(CCCCGC,-,0.00)
13583	AM270990	867092	867122	+	promoter-TSS (An11g03500)	-158	An11g03500	0.1	0.580645		19(CCCCAG,-,0.00)
6406	AM270983	341569	341613	+	promoter-TSS (An04g01360)	-168	An04g01370	0.022727	0.488889		19(CCCCAG,-,0.00)
17745	AM270994	114366	114402	+	promoter-TSS (An15g00410)	-517	An15g00410	0.083333	0.513514		18(GTGGAG,+,0.00)
16978	AM270993	635365	635409	+	promoter-TSS (An14g02540)	-637	An14g02540	0.113636	0.644444		18(GTGGAG,+,0.00)
15291	AM270991	1263786	1263820	+	promoter-TSS (An12g05050)	-124	An12g05050	0.058824	0.542857		18(GCGGGG,+,0.00),24(GTGGGG,+,0.00)
8320	AM270985	160247	160283	+	promoter-TSS (An06g00670)	-147	An06g00670	0.083333	0.621622		18(GCGGGG,+,0.00)
10895	AM270987	1180890	1180926	+	promoter-TSS (An08g04880)	-187	An08g04880	0.138889	0.702703		18(GCGGAG,+,0.00)		16(CGGCGGAGATTCGG,+,0.00)
16142	AM270992	150627	150657	+	promoter-TSS (An13g00650)	-440	An13g00650	0.066667	0.516129		18(GCGGAG,+,0.00)		16(CGGCGGAGATAAGG,+,0.00)
17305	AM270993	1137228	1137262	+	promoter-TSS (An14g04780)	-202	An14g04770	0.147059	0.6		18(GCGGAG,+,0.00)
15672	AM270991	1963308	1963352	+	promoter-TSS (An12g08250)	-108	An12g08250	0.090909	0.555556		18(GCGGAG,+,0.00)
8859	AM270986	427058	427092	+	promoter-TSS (An07g02190)	-150	An07g02190	0.147059	0.6		18(GCGGAG,+,0.00)
8626	AM270985	536373	536407	+	promoter-TSS (An06g02160)	-265	An06g02160	0.088235	0.542857		18(GCGGAG,+,0.00)
184	AM270980	237242	237286	+	promoter-TSS (An01g01010)	-295	An01g01010	0.113636	0.533333		18(GCGGAG,+,0.00)
20276	AM270996	292614	292658	+	promoter-TSS (An17g01250)	-100	An17g01250	0.022727	0.533333		18(CTGGAG,+,0.00)	8(GCCAGG,+,0.00)
21303	AM270997	1320198	1320240	+	promoter-TSS (An18g05780)	-258	An18g05780	0.02381	0.372093		18(CTGGAG,+,0.00)
6937	AM270983	1132008	1132052	+	promoter-TSS (An04g04540)	-255	An04g04540	0.090909	0.488889		18(CTGGAG,+,0.00)
2	AM270980	1016	1054	+	promoter-TSS (An01g00020)	-260	An01g00020	0.026316	0.461538		18(CTGGAG,+,0.00)
12791	AM270988	1568320	1568360	+	promoter-TSS (An09g06800)	-137	An09g06810	0.125	0.707317		18(CTCCGG,-,0.00),23(GCGGAG,+,0.00)		13(CGGAGCTCCGGCGG,+,0.00)
[truncated: 15,977 more rows]

## Sheet: delamyR
PeakID (cmd=annotatePeaks.pl SH2_delamyR_footprint_to_peaks_10bp.bed AN_CBS513_88_EN.fa -gid -gtf AN_CBS513_88_EN.gtf -m 2019_AN_motifs)	Chr	Start	End	Strand	Annotation	Distance to TSS	Nearest PromoterID	CpG%	GC%	bZIP_CpcA Distance From Peak(sequence,strand,conservation)	C2H2_CreA Distance From Peak(sequence,strand,conservation)	C2H2_PacC Distance From Peak(sequence,strand,conservation)	Zn2Cys6_AmyR Distance From Peak(sequence,strand,conservation)	Zn2Cys6_PrtT Distance From Peak(sequence,strand,conservation)
3411	AM270981	1521876	1521916	+	promoter-TSS (An02e06475)	-190	An02e06475	0.15	0.536585				9(CGGGTCGCCGACGG,+,0.00)	16(CCGACGG,+,0.00),16(CCGACGG,-,0.00)
5243	AM270982	661901	661943	+	promoter-TSS (An03e03250)	-115	An03e03250	0.166667	0.813953		3(CCCCGG,-,0.00)		9(CGGCCGACAAGCGG,+,0.00)
3045	AM270981	900695	900739	+	promoter-TSS (An02g03790)	-360	An02g03800	0.022727	0.533333				9(CGGCATCCAAAAGG,+,0.00)
8338	AM270985	484991	485035	+	promoter-TSS (An06g01940)	-759	An06g01940	0.113636	0.533333				9(CGGAGCGAAGCCGG,+,0.00)
6240	AM270983	442303	442339	+	promoter-TSS (An04g01700)	-611	An04g01700	0.111111	0.675676		4(CTCCAC,-,0.00)		9(CGGACCGCGGCCGG,+,0.00)
13780	AM270990	2137884	2137914	+	promoter-TSS (An11g09020)	-647	An11g09020	0.166667	0.709677		20(CCGGGG,+,0.00)		9(CCGTCGCGCGACCG,-,0.00)
12178	AM270988	1103620	1103656	+	promoter-TSS (An09g04960)	-376	An09g04960	0.138889	0.540541				9(CCGATTCACGGCCG,-,0.00)
5905	AM270983	80531	80573	+	promoter-TSS (An04g00410)	-266	An04g00410	0.095238	0.581395				8(CGGGTCACCGTCGG,+,0.00)	15(CCGTCGG,+,0.00),15(CCGTCGG,-,0.00)
8066	AM270985	152605	152649	+	promoter-TSS (An06g00650)	-223	An06g00650	0.136364	0.666667		7(CCGGGG,+,0.00)		8(CGGGGTTGCATCGG,+,0.00)
14480	AM270991	324680	324724	+	promoter-TSS (An12g01140)	-169	An12g01140	0.113636	0.577778			35(GCCAGG,+,0.00)	8(CGGGCAAATTTCGG,+,0.00)
17261	AM270994	32259	32293	+	promoter-TSS (An15g00130)	-228	An15g00130	0.147059	0.6				8(CGGACCGCTCGCGG,+,0.00)
17504	AM270994	304835	304875	+	promoter-TSS (An15g01130)	-735	An15g01130	0.15	0.609756				8(CCGTCTGCTCGCCG,-,0.00)
11589	AM270988	104789	104827	+	promoter-TSS (An09g00550)	-143	An09g00550	0.105263	0.589744				8(CCGGTTCGGATCCG,-,0.00)
2769	AM270981	508067	508099	+	promoter-TSS (An02g02230)	-447	An02g02230	0.125	0.606061				8(CCGCACCGCCACCG,-,0.00)
6972	AM270983	1587546	1587580	+	promoter-TSS (An04g06400)	-529	An04g06390	0.088235	0.514286				8(CCGATCATCCGCCG,-,0.00)
2503	AM270980	3592359	3592403	+	promoter-TSS (An01g15030)	-509	An01g15030	0.068182	0.555556				7(CGGGTTCACCGAGG,+,0.00)
2068	AM270980	3031319	3031357	+	promoter-TSS (An01g12770)	-436	An01g12770	0.105263	0.666667		28(CCGGAG,+,0.00)		7(CGGGAGGAAGGCGG,+,0.00),18(CGGATTTCGCCCGG,+,0.00)
10557	AM270987	1215133	1215169	+	promoter-TSS (An08g05030)	-430	An08g05030	0.194444	0.702703				7(CGGGAGATCGTCGG,+,0.00)
1119	AM270980	1650712	1650756	+	Intergenic	-1082	An01g06970	0.045455	0.466667				7(CGGGACAGATTCGG,+,0.00)
3243	AM270981	1211603	1211641	+	promoter-TSS (An02g05110)	-135	An02g05110	0.078947	0.641026				7(CGGGAAGCCCGAGG,+,0.00)
10529	AM270987	1159006	1159050	+	promoter-TSS (An08g04800)	-355	An08g04800	0.045455	0.533333				7(CGGCTGCAAACAGG,+,0.00)
1626	AM270980	2288544	2288582	+	promoter-TSS (An01g09560)	-456	An01g09560	0.131579	0.615385		9(GCGGGG,+,0.00)		7(CGGCGGGGCATCGG,+,0.00)
3373	AM270981	1447395	1447427	+	promoter-TSS (An02g06200)	-772	An02g06200	0.0625	0.545455				7(CGGCCACTTTGCGG,+,0.00)
16399	AM270993	258131	258175	+	promoter-TSS (An14g00940)	-501	An14g00940	0.136364	0.644444				7(CGGCAGTTTGGCGG,+,0.00)	3(CCGTCGG,+,0.00),3(CCGTCGG,-,0.00)
13539	AM270990	1512071	1512107	+	promoter-TSS (An11g06150)	-731	An11g06150	0.111111	0.648649		20(GTGGAG,+,0.00)		7(CGGATGCCGCCCGG,+,0.00)
1643	AM270980	2315117	2315149	+	promoter-TSS (An01g09670)	-431	An01g09670	0.09375	0.545455				7(CGGATCCTGATCGG,+,0.00)
2890	AM270981	699506	699538	+	promoter-TSS (An02g03000)	-253	An02g03000	0.15625	0.787879				7(CGGATCCCGGCCGG,+,0.00)
325	AM270980	491759	491801	+	promoter-TSS (An01g02060)	-230	An01g02050	0.119048	0.674419		0(CTCCGC,-,0.00),13(CTCCGC,-,0.00)		7(CGGAAGCTCCGCGG,+,0.00),15(CCGCGGACAGTCCG,-,0.00)
323	AM270980	477256	477300	+	promoter-TSS (An01g02000)	-164	An01g02000	0.090909	0.6		39(CCCCAC,-,0.00)		7(CGGAACAGCCTCGG,+,0.00)
15151	AM270991	1760645	1760689	+	promoter-TSS (An12e07310)	-493	An12e07310	0.090909	0.488889				7(CGGAACAATCACGG,+,0.00),18(CGGAACTTGCACGG,+,0.00)
17167	AM270993	1608630	1608670	+	promoter-TSS (An14g06840)	-349	An14g06840	0.1	0.658537			7(CCTGGC,-,0.00)	7(CCTGGCTCGGGCCG,-,0.00)
17270	AM270994	34656	34700	+	Intergenic	-2630	An15g00130	0.045455	0.488889		16(CTCCGG,-,0.00)		7(CCTGACCAGCTCCG,-,0.00)
11990	AM270988	848387	848425	+	promoter-TSS (An09g03750)	-431	An09g03750	0.052632	0.512821				7(CCTACCAAATCCCG,-,0.00)
1024	AM270980	1460234	1460278	+	promoter-TSS (An01g06170)	-422	An01g06170	0.068182	0.555556				7(CCTAATCAGCCCCG,-,0.00)
6534	AM270983	929530	929570	+	promoter-TSS (An04g03710)	-301	An04g03720	0.075	0.585366		5(CTCCGG,-,0.00)		7(CCGGTTCATCTCCG,-,0.00)
17951	AM270994	1206969	1207013	+	promoter-TSS (An15g05100)	-213	An15g05100	0.113636	0.6		7(CCGGGG,+,0.00)		7(CCGGGGAAATTCCG,-,0.00),8(CGGGGAAATTCCGG,+,0.00),19(CGGTTTTACGTCGG,+,0.00),30(CGGTGGATTCTCGG,+,0.00)
16565	AM270993	533366	533410	+	promoter-TSS (An14g02100)	-647	An14g02100	0.090909	0.6		16(CCCCGG,-,0.00)		7(CCGGCCCGCCCCCG,-,0.00),8(CGGCCCGCCCCCGG,+,0.00)
14864	AM270991	1129756	1129788	+	Intergenic	-1129	An12g04600	0.09375	0.636364		5(CCCCGG,-,0.00)		7(CCGGATGTCCGCCG,-,0.00)
16569	AM270993	551939	551973	+	promoter-TSS (An14g02170)	-570	An14g02170	0.088235	0.6		7(CCGGAG,+,0.00)		7(CCGGAGTTCATCCG,-,0.00)
17186	AM270993	1631947	1631979	+	promoter-TSS (An14g06930)	-66	An14g06940	0.09375	0.575758				7(CCGATTTGACCCCG,-,0.00)
17215	AM270993	1688753	1688797	+	promoter-TSS (An14g07200)	-525	An14g07200	0.068182	0.444444				7(CCGAGGAACTGCCG,-,0.00)
10782	AM270987	1569263	1569305	+	Intergenic	-1996	An08g06580	0.095238	0.581395				7(CCGAGCGTTTGCCG,-,0.00),18(CCGAACCATTCCCG,-,0.00)
15634	AM270991	2491130	2491162	+	promoter-TSS (An12g10630)	-509	An12g10630	0.15625	0.666667				6(CGGGAGTCCGTCGG,+,0.00)	13(CCGTCGG,+,0.00),13(CCGTCGG,-,0.00)
20608	AM270997	963301	963343	+	promoter-TSS (An18g04150)	-449	An18g04150	0.047619	0.581395				6(CGGCAAGCAGGCGG,+,0.00)
19093	AM270995	1246753	1246797	+	promoter-TSS (An16g05580)	-243	An16g05580	0.159091	0.666667				6(CGGACGATCCGCGG,+,0.00)
15155	AM270991	1765851	1765893	+	promoter-TSS (An12g07330)	-300	An12g07330	0.095238	0.55814				6(CGGAAGTTGTTCGG,+,0.00)
7073	AM270983	1710425	1710465	+	Intergenic	-3445	An04g06940	0.1	0.560976				6(CCTTGTGCGAACCG,-,0.00),17(CCGGAATCGAGCCG,-,0.00)
10608	AM270987	1291734	1291778	+	promoter-TSS (An08g05370)	-57	An08g05370	0.068182	0.466667				6(CCTTGGTTCTTCCG,-,0.00)
20747	AM270997	1164418	1164458	+	promoter-TSS (An18g05050)	-269	An18g05050	0.1	0.585366			7(CTTGGC,-,0.00)	6(CCTTGGCTGGCCCG,-,0.00)	17(CCGACGG,+,0.00),17(CCGACGG,-,0.00)
8452	AM270986	10169	10211	+	promoter-TSS (An07g00060)	-85	An07g00060	0.047619	0.581395				6(CCTTCTTCCTCCCG,-,0.00)
728	AM270980	1066336	1066372	+	promoter-TSS (An01g04520)	-437	An01g04520	0.111111	0.621622				6(CCTTAGGCTCGCCG,-,0.00)
597	AM270980	857557	857589	+	promoter-TSS (An01g03550)	-403	An01g03550	0.0625	0.636364				6(CCTATGGCAGCCCG,-,0.00),18(CGGCTTGGACCAGG,+,0.00)
15309	AM270991	1941232	1941272	+	promoter-TSS (An12g08150)	-243	An12g08150	0.05	0.560976				6(CCTAGTGCTGACCG,-,0.00)
5281	AM270982	748992	749030	+	promoter-TSS (An03g03560)	-775	An03g03560	0.078947	0.538462				6(CCTAACATTTCCCG,-,0.00)
4816	AM270981	3535927	3535959	+	promoter-TSS (An02g14620)	-108	An02g14620	0.0625	0.545455				6(CCTAAACATCGCCG,-,0.00)
9219	AM270986	1500444	1500476	+	promoter-TSS (An07g07030)	-65	An07g07030	0.09375	0.606061				6(CCTAAAACGCCCCG,-,0.00)
1469	AM270980	2114193	2114227	+	Intergenic	-1830	An01g08880	0.058824	0.542857				6(CCTAAAACCGTCCG,-,0.00)
1828	AM270980	2686737	2686769	+	promoter-TSS (An01g11430)	-759	An01g11430	0.1875	0.666667				6(CCGTGCGCCAACCG,-,0.00)
13108	AM270990	658421	658455	+	promoter-TSS (An11g02620)	-516	An11g02620	0.117647	0.628571				6(CCGTACCCGAGCCG,-,0.00)
11619	AM270988	126477	126521	+	promoter-TSS (An09g00640)	-528	An09g00640	0.068182	0.577778				6(CCGGCGCCACTCCG,-,0.00)
5308	AM270982	792127	792171	+	promoter-TSS (An03g03710)	-280	An03g03710	0.090909	0.511111		4(CCCCGG,-,0.00)		6(CCGGAATCTCCCCG,-,0.00)
2870	AM270981	643044	643086	+	promoter-TSS (An02g02750)	-445	An02g02750	0.095238	0.627907				6(CCGCTGCCTGTCCG,-,0.00),17(CCGATTTCCCGCCG,-,0.00)
17568	AM270994	408935	408967	+	promoter-TSS (An15g01500)	-745	An15g01500	0.09375	0.545455				6(CCGAGAATCCACCG,-,0.00)
15514	AM270991	2326394	2326438	+	promoter-TSS (An12g09970)	-311	An12g09970	0.068182	0.488889				6(CCGAGAAGCCTCCG,-,0.00)
14946	AM270991	1258005	1258049	+	Intergenic	-1656	An12g05030	0.090909	0.511111				6(CCGACGGGGTTCCG,-,0.00)	6(CCGACGG,+,0.00),6(CCGACGG,-,0.00)
6334	AM270983	563823	563867	+	promoter-TSS (An04g02100)	-416	An04g02100	0.090909	0.6		26(CCCCAG,-,0.00)		6(CCGAATTCATTCCG,-,0.00)
5883	AM270983	34411	34455	+	promoter-TSS (An04g00220)	-329	An04g00210	0.090909	0.533333				6(CCGAACAAACGCCG,-,0.00)
11172	AM270987	2252811	2252855	+	promoter-TSS (An08g09490)	-112	An08g09490	0.090909	0.644444		17(CCGGGG,+,0.00)		6(CCGAAAATGGGCCG,-,0.00)
19576	AM270995	1970394	1970434	+	promoter-TSS (An16g08720)	-515	An16g08720	0.175	0.682927				5(CGGAAGGGCGTCGG,+,0.00),16(CGGCGCAGCGACGG,+,0.00)
5734	AM270982	1495378	1495422	+	promoter-TSS (An03g06620)	-96	An03g06620	0.068182	0.533333		24(CCGGGG,+,0.00)		5(CCTTTGCCGTGCCG,-,0.00)
732	AM270980	1065388	1065428	+	promoter-TSS (An01g04510)	-177	An01g04510	0.05	0.463415				5(CCTTAGTTCTTCCG,-,0.00)
13425	AM270990	1221600	1221636	+	promoter-TSS (An11g04935)	-702	An11g04935	0.083333	0.621622		31(CTGGGG,+,0.00)		5(CCTTAGACCATCCG,-,0.00)
2348	AM270980	3388449	3388493	+	promoter-TSS (An01g14140)	-591	An01g14140	0.068182	0.577778		26(CCGGGG,+,0.00)		5(CCTTAATCCATCCG,-,0.00)
19824	AM270996	227250	227290	+	promoter-TSS (An17g00960)	-105	An17g00960	0.15	0.585366				5(CCTGTCGCTCGCCG,-,0.00)
17461	AM270994	249231	249265	+	promoter-TSS (An15g00910)	-447	An15g00910	0.088235	0.628571				5(CCTGGTTTCCTCCG,-,0.00)	16(CCGACGG,+,0.00),16(CCGACGG,-,0.00)
4103	AM270981	2322910	2322948	+	promoter-TSS (An02g09310)	-485	An02g09310	0.052632	0.589744				5(CCTGAGGCTTTCCG,-,0.00)
19803	AM270996	182750	182782	+	promoter-TSS (An17g00770)	-361	An17g00770	0.09375	0.606061				5(CCTGAAAGCCGCCG,-,0.00)
10611	AM270987	1294930	1294972	+	promoter-TSS (An08g05390)	-278	An08g05390	0.119048	0.581395				5(CCTCGGACCAGCCG,-,0.00)
8949	AM270986	973530	973564	+	promoter-TSS (An07g04580)	-168	An07g04580	0.058824	0.685714		6(CTCCAG,-,0.00)		5(CCTCCAGCCTGCCG,-,0.00)
9237	AM270986	1524316	1524348	+	Intergenic	-1026	An07g07140	0.125	0.69697				5(CCTCAGCGCGGCCG,-,0.00)
1944	AM270980	2871417	2871447	+	promoter-TSS (An01g12190)	-96	An01g12180	0.133333	0.580645				5(CCTCAATCCGCCCG,-,0.00)
16868	AM270993	1012094	1012126	+	promoter-TSS (An14g04110)	-123	An14g04110	0.03125	0.484848				5(CCTCAAAGTAGCCG,-,0.00)
7079	AM270983	1710913	1710949	+	Intergenic	-3931	An04g06940	0.027778	0.486486				5(CCTATCAACTGCCG,-,0.00),17(CGGTAACTTCTAGG,+,0.00)
3409	AM270981	1522017	1522059	+	promoter-TSS (An02e06475)	-48	An02e06475	0.02381	0.348837				5(CCTAGTATGGACCG,-,0.00)
12188	AM270988	1119547	1119591	+	Intergenic	2045	An09g05020	0.045455	0.466667				5(CCTAGGCATCTCCG,-,0.00)
8398	AM270985	568865	568909	+	promoter-TSS (An06g02268)	-375	An06g02268	0.068182	0.511111				5(CCGTACGGCATCCG,-,0.00)
15724	AM270992	63875	63907	+	promoter-TSS (An13g00250)	-164	An13g00240	0.125	0.545455			11(CTTGGC,-,0.00)	5(CCGTACCTTGGCCG,-,0.00)
11193	AM270987	2313957	2313999	+	promoter-TSS (An08g09750)	-314	An08g09750	0.071429	0.55814				5(CCGGAACCTTTCCG,-,0.00)
8468	AM270986	44086	44126	+	promoter-TSS (An07g00230)	-530	An07g00230	0.05	0.414634				5(CCGGAAACCTTCCG,-,0.00)
13459	AM270990	1283506	1283546	+	promoter-TSS (An11g05260)	-731	An11g05260	0.1	0.560976				5(CCGCTGGATGGCCG,-,0.00)
6077	AM270983	235828	235868	+	Intergenic	-1190	An04g00930	0.075	0.463415				5(CCGCTAAGAAGCCG,-,0.00)
20218	AM270997	411519	411563	+	promoter-TSS (An18g02020)	-151	An18g02020	0.136364	0.688889		3(CTCCGC,-,0.00)		5(CCGCAGCGCTTCCG,-,0.00)
8126	AM270985	258389	258433	+	promoter-TSS (An06g01100)	-275	An06g01100	0.159091	0.622222				5(CCGAGGTCGAGCCG,-,0.00)
10494	AM270987	1066926	1066962	+	promoter-TSS (An08g04400)	-175	An08g04400	0.083333	0.648649		26(CTGGAG,+,0.00)		5(CCGAAGGCCAACCG,-,0.00)
3334	AM270981	1395225	1395269	+	promoter-TSS (An02g05960)	-506	An02g05960	0.136364	0.577778				4(CGGCGATCGGTCGG,+,0.00)
5314	AM270982	796599	796641	+	promoter-TSS (An03g03730)	-506	An03g03730	0.071429	0.651163		10(CCCCGC,-,0.00),22(CCGGGG,+,0.00)		4(CCTTCTCCCCGCCG,-,0.00)
6479	AM270983	835398	835434	+	promoter-TSS (An04g03310)	-614	An04g03310	0.055556	0.594595				4(CCTGCTGCCTTCCG,-,0.00)
10688	AM270987	1495160	1495204	+	promoter-TSS (An08g06290)	-124	An08g06290	0.090909	0.6				4(CCTCTGGTTGACCG,-,0.00)
20030	AM270996	493756	493800	+	Intergenic	1525	An17g02050	0.022727	0.555556				4(CCTCTGGGTCCCCG,-,0.00)
4615	AM270981	3262061	3262095	+	promoter-TSS (An02g13520)	-491	An02g13520	0.117647	0.742857		5(CTCCAG,-,0.00)		4(CCTCCAGATCGCCG,-,0.00)
1955	AM270980	2882966	2882998	+	promoter-TSS (An01g12240)	-476	An01g12240	0.09375	0.515152				4(CCTCCAAAGTGCCG,-,0.00)
3393	AM270981	1483734	1483764	+	promoter-TSS (An02g06360)	-417	An02g06360	0.133333	0.83871		25(CTCCGC,-,0.00)		4(CCTCAGGCCCGCCG,-,0.00)
13849	AM270990	2212495	2212535	+	promoter-TSS (An11g09320)	-198	An11g09330	0.05	0.487805				4(CCTAACACCCGCCG,-,0.00)
7394	AM270983	2184081	2184125	+	promoter-TSS (An04g09000)	-176	An04g09000	0.113636	0.644444		2(CCCCGC,-,0.00),28(CCGGGG,+,0.00)		4(CCGCCAGCTGTCCG,-,0.00)
15533	AM270991	2337944	2337988	+	promoter-TSS (An12e10010)	-116	An12e10010	0.068182	0.511111				4(CCGACTATTCCCCG,-,0.00)
5539	AM270982	1133166	1133210	+	promoter-TSS (An03g05090)	-879	An03g05090	0.068182	0.555556		6(CCGGGG,+,0.00),28(CCCCGG,-,0.00)		31(CGGTTCTAGTGCGG,+,0.00)
9526	AM270986	1948251	1948295	+	Intergenic	-3308	An07g08820	0.113636	0.488889				31(CGGTCTGCACCCGG,+,0.00)
7103	AM270983	1719386	1719430	+	Intergenic	-1566	An04g06950	0.090909	0.511111		25(CTCCGG,-,0.00)		31(CGGTATTCAGAAGG,+,0.00)
15087	AM270991	1587861	1587905	+	promoter-TSS (An12g06600)	-324	An12g06600	0.090909	0.488889				31(CGGGGCAGCAGCGG,+,0.00)
14716	AM270991	783518	783562	+	promoter-TSS (An12g03030)	-56	An12g03030	0.113636	0.555556				31(CGGGCCACTTTCGG,+,0.00)
10280	AM270987	812745	812789	+	Intergenic	-1786	An08g03510	0.068182	0.4		39(CTCCGG,-,0.00)		31(CGGCTGTACTCCGG,+,0.00)
11858	AM270988	650497	650541	+	promoter-TSS (An09g02943)	-407	An09g02943	0.181818	0.622222				31(CGGCGGATTCCCGG,+,0.00)
8503	AM270986	162573	162617	+	promoter-TSS (An07g00905)	-218	An07g00905	0.136364	0.511111				31(CGGATAAAGTTCGG,+,0.00)
249	AM270980	361415	361459	+	promoter-TSS (An01g01540)	-517	An01g01540	0.022727	0.533333				31(CCTTTGTACCCCCG,-,0.00)
14404	AM270991	213586	213630	+	promoter-TSS (An12g00820)	-910	An12g00820	0.090909	0.577778				31(CCTCGGTGGCCCCG,-,0.00)
6806	AM270983	1296306	1296350	+	promoter-TSS (An04g05300)	-579	An04g05300	0.113636	0.622222		5(CTCCAG,-,0.00),19(GCGGGG,+,0.00)		30(CGGGGCTAACCCGG,+,0.00)
20111	AM270996	550639	550683	+	promoter-TSS (An17g02270)	-683	An17g02270	0.181818	0.688889		38(CTCCGG,-,0.00)		30(CGGGCAGCCTCCGG,+,0.00)
20361	AM270997	680813	680857	+	promoter-TSS (An18g03070)	-208	An18g03070	0.045455	0.533333				30(CGGCTCTAACCAGG,+,0.00)
8461	AM270986	27400	27444	+	promoter-TSS (An07g00150)	-365	An07g00150	0.090909	0.6			32(GCCAGG,+,0.00)	30(CGGCCAGGTGTCGG,+,0.00)
11753	AM270988	451400	451444	+	promoter-TSS (An09e02070)	-49	An09e02070	0.045455	0.4				30(CCGCCTTGCCTCCG,-,0.00)
18945	AM270995	978118	978162	+	Intergenic	-1115	An16g04260	0.113636	0.555556		5(CCCCGG,-,0.00)		30(CCGACGGTATTCCG,-,0.00)	30(CCGACGG,+,0.00),30(CCGACGG,-,0.00)
1517	AM270980	2155326	2155370	+	promoter-TSS (An01g09030)	-989	An01g09030	0.022727	0.511111				3(CGGTGAGGGAGAGG,+,0.00)
7203	AM270983	1816139	1816179	+	promoter-TSS (An04g07340)	-133	An04g07340	0.1	0.585366				3(CGGTCTGGCGGCGG,+,0.00)
11120	AM270987	2124125	2124161	+	promoter-TSS (An08g08910)	-686	An08g08910	0.083333	0.567568				3(CGGTCTAGATGCGG,+,0.00)
17890	AM270994	1097825	1097869	+	promoter-TSS (An15g04670)	-208	An15g04670	0.090909	0.577778		39(GCGGGG,+,0.00)		3(CGGTCCTGCCGAGG,+,0.00)
10176	AM270987	622550	622594	+	promoter-TSS (An08g02650)	-181	An08g02650	0.090909	0.511111				3(CGGGTGACTAACGG,+,0.00)
2618	AM270981	274034	274078	+	promoter-TSS (An02g01270)	-358	An02g01270	0.068182	0.533333				3(CGGGGCCAACTCGG,+,0.00)
13298	AM270990	1005638	1005676	+	promoter-TSS (An11g04110)	-544	An11g04110	0.052632	0.589744				3(CGGGCATCTGCCGG,+,0.00)
12	AM270980	10609	10651	+	promoter-TSS (An01g00050)	-726	An01g00050	0.119048	0.674419		10(GCGGAG,+,0.00)		3(CGGCCGAGCGGAGG,+,0.00)
5269	AM270982	718872	718916	+	promoter-TSS (An03g03460)	-79	An03g03460	0.113636	0.577778		13(GCGGAG,+,0.00)		3(CGGATCGGCGGCGG,+,0.00)
9429	AM270986	1834086	1834130	+	promoter-TSS (An07g08400)	-961	An07g08400	0.045455	0.533333				3(CCTCAGCATCACCG,-,0.00)
16466	AM270993	320124	320162	+	promoter-TSS (An14g01150)	-578	An14g01150	0.026316	0.512821				3(CCTACAAACTGCCG,-,0.00)
4279	AM270981	2618843	2618887	+	promoter-TSS (An02g10560)	-132	An02g10560	0.045455	0.444444		29(CTCCAG,-,0.00)		3(CCGTTTAGTCACCG,-,0.00)
16760	AM270993	808721	808765	+	promoter-TSS (An14g03210)	-71	An14g03220	0.068182	0.488889		12(CCCCGG,-,0.00)		3(CCGTTCAAACCCCG,-,0.00)
3710	AM270981	1855630	1855674	+	promoter-TSS (An02g07730)	-346	An02g07730	0.068182	0.488889		32(CTCCAG,-,0.00)		3(CCGTCTCATGCCCG,-,0.00)
5743	AM270982	1503719	1503763	+	promoter-TSS (An03g06660)	-793	An03g06660	0.068182	0.577778				3(CCGTCGGGCTCCCG,-,0.00)	3(CCGTCGG,+,0.00),3(CCGTCGG,-,0.00)
3688	AM270981	1832673	1832717	+	promoter-TSS (An02g07650)	-365	An02g07650	0.022727	0.488889				29(CGGTTTTTCCCAGG,+,0.00)
10623	AM270987	1338789	1338833	+	promoter-TSS (An08g05570)	255	An08g05580	0.136364	0.6				29(CGGTCCGGGAGCGG,+,0.00)
20108	AM270996	545433	545477	+	promoter-TSS (An17g02250)	-919	An17g02250	0.068182	0.511111				29(CGGTACGCTCACGG,+,0.00)
1030	AM270980	1474163	1474205	+	promoter-TSS (An01g06240)	-214	An01g06230	0.095238	0.534884				29(CGGTAAAGTGACGG,+,0.00)
5351	AM270982	832187	832231	+	promoter-TSS (An03g03830)	-963	An03g03830	0.090909	0.555556				29(CGGGTCGGATCAGG,+,0.00)
8578	AM270986	323843	323887	+	promoter-TSS (An07g01740)	-542	An07g01740	0.068182	0.644444				29(CGGGTCCCTTTCGG,+,0.00)
9974	AM270987	249928	249972	+	promoter-TSS (An08g01210)	-106	An08g01210	0.136364	0.644444		11(GTGGAG,+,0.00),28(GCGGGG,+,0.00)		29(CGGGGCGAGAAAGG,+,0.00)
569	AM270980	823338	823382	+	promoter-TSS (An01g03440)	-565	An01g03440	0.068182	0.6				29(CGGGATTCAACAGG,+,0.00)
16409	AM270993	271151	271195	+	promoter-TSS (An14g00980)	-103	An14g00980	0.090909	0.555556				29(CGGCTTAGTGTCGG,+,0.00)
8041	AM270985	117931	117973	+	promoter-TSS (An06g00500)	-388	An06g00500	0.095238	0.651163				29(CGGCTTACGGGAGG,+,0.00)
17621	AM270994	518930	518974	+	promoter-TSS (An15g01920)	-260	An15g01920	0.181818	0.666667				29(CGGCCTCGCATCGG,+,0.00)	16(CCGACGG,+,0.00),16(CCGACGG,-,0.00)
16649	AM270993	638106	638150	+	promoter-TSS (An14g02550)	-737	An14g02550	0.068182	0.622222				29(CGGATGACGGCAGG,+,0.00)
13984	AM270990	2382624	2382668	+	promoter-TSS (An11g09920)	-618	An11g09920	0.090909	0.533333				29(CGGATCTTCGGCGG,+,0.00)
16268	AM270993	98624	98668	+	Intergenic	-1056	An14g00390	0.045455	0.377778				29(CGGATCGGGAAAGG,+,0.00)
16628	AM270993	601673	601717	+	promoter-TSS (An14g02400)	-223	An14g02410	0.045455	0.488889				29(CGGATCCAATCAGG,+,0.00)
1229	AM270980	1850104	1850146	+	Intergenic	-2357	An01g07870	0.047619	0.55814				29(CGGATAAGGCAAGG,+,0.00)
20801	AM270997	1279427	1279471	+	promoter-TSS (An18g05640)	-681	An18g05640	0.113636	0.577778				29(CGGAGTTAGCACGG,+,0.00)
11493	AM270987	2762297	2762341	+	Intergenic	4305	An08g11650	0.090909	0.622222		28(GCGGAG,+,0.00)		29(CGGAGCTGGTACGG,+,0.00)
9790	AM270986	2337006	2337050	+	promoter-TSS (An07g10420)	-225	An07g10420	0.068182	0.422222				29(CGGACGCTCCGAGG,+,0.00)
13687	AM270990	1864660	1864704	+	promoter-TSS (An11g07800)	-232	An11g07790	0.068182	0.533333				29(CGGACCCACTCAGG,+,0.00)
9667	AM270986	2117331	2117373	+	promoter-TSS (An07g09430)	-456	An07g09430	0.047619	0.55814			14(CTTGGC,-,0.00)	29(CCTCGTGAGTACCG,-,0.00)
8742	AM270986	590182	590224	+	promoter-TSS (An07g02880)	-951	An07g02880	0.047619	0.511628		27(CCCCGC,-,0.00)		29(CCGCAAGACCACCG,-,0.00)
7388	AM270983	2180233	2180275	+	promoter-TSS (An04g08980)	-182	An04g08990	0.047619	0.55814				28(CGGGTTAGCCCAGG,+,0.00)
8787	AM270986	624197	624239	+	promoter-TSS (An07g03005)	-283	An07g03005	0.071429	0.674419			15(CTTGGC,-,0.00)	28(CGGGCCCCCAAAGG,+,0.00)	24(CCGTCGG,+,0.00),24(CCGTCGG,-,0.00)
3806	AM270981	1937669	1937711	+	Intergenic	-1605	An02g08000	0.047619	0.511628				28(CGGCTCGAACCAGG,+,0.00)
10755	AM270987	1562362	1562404	+	promoter-TSS (An08g06570)	-475	An08g06570	0.047619	0.465116			36(GCCAGG,+,0.00)	28(CGGCTATTGCCAGG,+,0.00)
16005	AM270992	491606	491650	+	promoter-TSS (An13g02000)	-817	An13g02000	0.090909	0.511111				28(CGGCAAGTCGACGG,+,0.00)
1660	AM270980	2380993	2381035	+	promoter-TSS (An01g10000)	-681	An01g10000	0.071429	0.55814				28(CGGATTATAGGAGG,+,0.00)
6475	AM270983	827624	827668	+	promoter-TSS (An04g03300)	-631	An04g03300	0.113636	0.6				28(CCGGGCGCATTCCG,-,0.00),29(CGGGCGCATTCCGG,+,0.00)
14048	AM270990	2486086	2486130	+	promoter-TSS (An11g10370)	-83	An11g10370	0.068182	0.555556		39(CCGGGG,+,0.00)	32(GCCAGG,+,0.00)	28(CCGGGCCAGGTCCG,-,0.00),29(CGGGCCAGGTCCGG,+,0.00)
2704	AM270981	408174	408218	+	Intergenic	-1046	An02g01760	0.136364	0.6		34(CTCCAC,-,0.00)		28(CCGGCTCTCCACCG,-,0.00)
15133	AM270991	1707338	1707382	+	promoter-TSS (An12g07130)	-416	An12g07130	0.090909	0.577778				28(CCGCTCCAACGCCG,-,0.00)
6938	AM270983	1534713	1534757	+	promoter-TSS (An04g06190)	-241	An04g06190	0.113636	0.644444				28(CCGCCCGCCAACCG,-,0.00)
14660	AM270991	639840	639884	+	promoter-TSS (An12g02490)	-104	An12g02490	0.113636	0.6		8(CTCCGC,-,0.00)		28(CCGCAACTCAACCG,-,0.00)
8990	AM270986	1001511	1001555	+	Intergenic	3222	An07g04690	0.090909	0.444444				28(CCGATATTCGACCG,-,0.00)
15298	AM270991	1939882	1939924	+	promoter-TSS (An12g08140)	-62	An12g08140	0.095238	0.604651				27(CGGGTCCGTCTAGG,+,0.00)
17617	AM270994	514306	514348	+	promoter-TSS (An15g01900)	-371	An15g01900	0.02381	0.418605		26(GCGGGG,+,0.00)		27(CGGGGATGCACAGG,+,0.00)
1734	AM270980	2517592	2517634	+	promoter-TSS (An01g10650)	-178	An01g10650	0.095238	0.581395		8(CCCCGC,-,0.00),26(GCGGGG,+,0.00)		27(CGGGGAAAACCCGG,+,0.00)
11823	AM270988	611336	611378	+	promoter-TSS (An09g02800)	-85	An09g02800	0.071429	0.418605		37(GCGGAG,+,0.00)		27(CGGCGTTATTGCGG,+,0.00)
13378	AM270990	1173624	1173666	+	promoter-TSS (An11g04740)	-172	An11g04740	0.166667	0.744186				27(CGGCGGACGGGAGG,+,0.00)
6679	AM270983	1149375	1149419	+	promoter-TSS (An04g04630)	-163	An04g04630	0.068182	0.422222				27(CGGCGATGTGAAGG,+,0.00)
7251	AM270983	1877167	1877209	+	promoter-TSS (An04g07600)	-699	An04g07595	0.119048	0.581395				27(CGGCCTGATGGCGG,+,0.00)
13974	AM270990	2375762	2375806	+	promoter-TSS (An11g09890)	-415	An11g09890	0.136364	0.622222				27(CGGCCGCTTTAAGG,+,0.00)
4570	AM270981	3194230	3194272	+	promoter-TSS (An02g13290)	-365	An02g13280	0.047619	0.55814		1(CTCCAG,-,0.00),22(CTCCGC,-,0.00)		27(CGGCAATTAGCAGG,+,0.00)
6858	AM270983	1396935	1396979	+	promoter-TSS (An04g05670)	-929	An04g05670	0.022727	0.533333				27(CGGCAAGTATCAGG,+,0.00)
15197	AM270991	1810119	1810161	+	promoter-TSS (An12g07530)	-55	An12g07530	0.047619	0.511628				27(CGGATTGGGGTAGG,+,0.00)
10572	AM270987	1243051	1243091	+	promoter-TSS (An08g05170)	-60	An08g05170	0.025	0.536585				27(CGGATGGACAGAGG,+,0.00)
324	AM270980	491817	491861	+	promoter-TSS (An01g02060)	-182	An01g02060	0.045455	0.555556		38(CCGGGG,+,0.00)		27(CCTCGGAGGGTCCG,-,0.00)
7126	AM270983	1725688	1725730	+	Intergenic	6840	An04g06960	0.071429	0.651163				27(CCGGCCATCACCCG,-,0.00),28(CGGCCATCACCCGG,+,0.00)
1051	AM270980	1490330	1490370	+	Intergenic	-1217	An01g06300	0.075	0.512195				27(CCGCAGTACTGCCG,-,0.00)
19642	AM270995	2060835	2060879	+	promoter-TSS (An16g09050)	-793	An16g09050	0.090909	0.533333				27(CCGAAGTCTGCCCG,-,0.00)
18593	AM270995	466738	466778	+	promoter-TSS (An16g02110)	-112	An16g02110	0.075	0.609756		16(CCCCGG,-,0.00)		26(CGGTGAAGGGCAGG,+,0.00)
4273	AM270981	2605059	2605099	+	promoter-TSS (An02g10460)	-117	An02g10470	0.025	0.463415			10(GCCAAG,+,0.00)	26(CGGGACATGTGAGG,+,0.00)
4703	AM270981	3418738	3418778	+	Intergenic	5788	An02g14130	0.075	0.536585				26(CGGCCCGTCATCGG,+,0.00)
17899	AM270994	1123905	1123949	+	promoter-TSS (An15g04770)	-101	An15g04780	0.090909	0.555556				26(CGGCATCGCAAAGG,+,0.00)
15867	AM270992	278016	278060	+	promoter-TSS (An13g01160)	-804	An13g01160	0.045455	0.422222				26(CGGATTGTGAAAGG,+,0.00)
3324	AM270981	1371988	1372032	+	promoter-TSS (An02g05860)	-367	An02g05850	0.113636	0.555556				26(CGGATGACTTGAGG,+,0.00)
12555	AM270989	61584	61628	+	promoter-TSS (An10g00290)	-289	An10g00290	0.090909	0.533333		23(CCCCGG,-,0.00)		26(CGGATCTTCCGAGG,+,0.00)
14690	AM270991	723469	723513	+	promoter-TSS (An12g02820)	-173	An12g02820	0.068182	0.666667		23(CTCCGG,-,0.00),25(CCGGAG,+,0.00)	7(CCTGGC,-,0.00)	26(CGGAGGGCTGTAGG,+,0.00)
10742	AM270987	1544653	1544697	+	promoter-TSS (An08g06500)	-345	An08g06500	0.068182	0.466667				26(CGGAATGGATTCGG,+,0.00)
3100	AM270981	959953	959995	+	Intergenic	-2189	An02g04010	0.095238	0.534884				26(CCGAGGAAGCACCG,-,0.00)
2499	AM270980	3576868	3576912	+	promoter-TSS (An01g14970)	-481	An01g14970	0.159091	0.6		20(CCCCGC,-,0.00)		25(CGGGTTCTTCACGG,+,0.00)
15068	AM270991	1537686	1537730	+	promoter-TSS (An12g06360)	-549	An12g06360	0.068182	0.511111				25(CGGGTGCTTGAAGG,+,0.00)
296	AM270980	435851	435891	+	promoter-TSS (An01g01820)	-688	An01g01830	0.1	0.609756		30(CTGGAG,+,0.00)		25(CGGGTCTGGAGCGG,+,0.00)
20703	AM270997	1078909	1078953	+	promoter-TSS (An18g04590)	-298	An18g04590	0.068182	0.555556				25(CGGCGGACACAAGG,+,0.00)
16941	AM270993	1168782	1168822	+	promoter-TSS (An14g04910)	542	An14g04900	0.075	0.585366				25(CGGCCACATGCAGG,+,0.00)
1000	AM270980	1427432	1427472	+	promoter-TSS (An01g06050)	-515	An01g06050	0.075	0.609756			12(CCTGGC,-,0.00)	25(CGGAATGATGAAGG,+,0.00)
2078	AM270980	3037694	3037734	+	promoter-TSS (An01g12780)	-80	An01g12780	0.1	0.585366				25(CGGAACTGTGACGG,+,0.00)
4568	AM270981	3189334	3189378	+	promoter-TSS (An02g13250)	-490	An02g13250	0.113636	0.422222		34(CTCCGG,-,0.00)		25(CCTCGCTTTCTCCG,-,0.00)
13706	AM270990	1919192	1919234	+	promoter-TSS (An11g08040)	-305	An11g08040	0.119048	0.674419		36(CCGGAG,+,0.00)		25(CCGCGGCCTCACCG,-,0.00)
2874	AM270981	656700	656740	+	promoter-TSS (An02g02820)	-149	An02g02820	0.125	0.682927		2(CCCCGC,-,0.00),34(CCCCGG,-,0.00)		25(CCGAGTTAACCCCG,-,0.00)
15145	AM270991	1743357	1743397	+	promoter-TSS (An12g07240)	-342	An12g07240	0.1	0.536585				25(CCGAGGTACTACCG,-,0.00)
5280	AM270982	748925	748969	+	promoter-TSS (An03g03560)	-839	An03g03560	0.113636	0.622222		5(CTCCAG,-,0.00)	32(GCCAGG,+,0.00)	24(CGGTGGCCGCCAGG,+,0.00)
12162	AM270988	1092565	1092609	+	promoter-TSS (An09g04900)	-256	An09g04900	0.25	0.822222				24(CGGGCGACGGGCGG,+,0.00)
16634	AM270993	612948	612990	+	promoter-TSS (An14g02460)	-760	An14g02460	0.095238	0.581395				24(CGGCCTCCCCGAGG,+,0.00)
19193	AM270995	1431789	1431831	+	promoter-TSS (An16g06510)	-138	An16g06510	0.095238	0.534884				24(CGGCACTTTCGAGG,+,0.00)
10464	AM270987	1049043	1049087	+	Intergenic	-1551	An08g04335	0.068182	0.577778				24(CGGATTCGGCCCGG,+,0.00)
5302	AM270982	780369	780409	+	promoter-TSS (An03g03660)	-329	An03g03660	0.075	0.609756		34(GCGGAG,+,0.00)		24(CGGAGGGCGGGCGG,+,0.00)
16310	AM270993	145828	145872	+	promoter-TSS (An14g00540)	-488	An14g00540	0.068182	0.644444				24(CCTTTCCGCTGCCG,-,0.00)
10128	AM270987	537002	537044	+	Intergenic	-23051	An08g02300	0.119048	0.744186			5(GCCAGG,+,0.00)	24(CCGGAAGCCTTCCG,-,0.00)
4740	AM270981	3436054	3436094	+	promoter-TSS (An02g14190)	-697	An02g14180	0.1	0.560976				24(CCGCCTTCTATCCG,-,0.00)
14292	AM270991	72743	72787	+	promoter-TSS (An12g00290)	-201	An12g00290	0.045455	0.6				24(CCGCACAACCCCCG,-,0.00)
3176	AM270981	1063861	1063905	+	promoter-TSS (An02g04400)	-264	An02g04400	0.090909	0.466667				24(CCGATCAGTCACCG,-,0.00)
20047	AM270996	504962	505000	+	promoter-TSS (An17g02075)	-323	An17g02075	0.052632	0.564103		30(CTGGAG,+,0.00)		23(CGGTTGCCTGGAGG,+,0.00)
15067	AM270991	1533251	1533287	+	promoter-TSS (An12g06350)	-149	An12g06340	0.083333	0.486486				23(CGGTTACAGTCAGG,+,0.00)
13812	AM270990	2169746	2169784	+	promoter-TSS (An11g09180)	-254	An11g09170	0.052632	0.615385		26(GTGGGG,+,0.00)		23(CGGGTGGGGGAAGG,+,0.00)
13364	AM270990	1124813	1124851	+	promoter-TSS (An11g04530)	-115	An11g04530	0.131579	0.692308		22(CCGGGG,+,0.00)		23(CGGGGCTACGACGG,+,0.00)
1646	AM270980	2336268	2336312	+	promoter-TSS (An01g09790)	-132	An01g09790	0.068182	0.488889				23(CGGGGATGGGTCGG,+,0.00)
11847	AM270988	639274	639318	+	promoter-TSS (An09g02910)	-330	An09g02910	0.045455	0.533333				23(CGGGGATCGGGAGG,+,0.00)
17203	AM270993	1671409	1671447	+	promoter-TSS (An14g07130)	-461	An14g07130	0.078947	0.512821				23(CGGGCTCGGGGAGG,+,0.00)
12046	AM270988	940407	940449	+	promoter-TSS (An09g04170)	-387	An09g04170	0.119048	0.651163				23(CGGGCGGCGCTCGG,+,0.00)
16850	AM270993	994097	994135	+	promoter-TSS (An14g04040)	-398	An14g04040	0.078947	0.512821				23(CGGGATAGGATCGG,+,0.00)
12437	AM270988	1517328	1517372	+	Intergenic	-1100	An09g06630	0.068182	0.488889				23(CGGCTGCGGGACGG,+,0.00)
2889	AM270981	699467	699507	+	promoter-TSS (An02g03000)	-218	An02g03000	0.125	0.707317				23(CGGCGAGGTGGCGG,+,0.00)
19339	AM270995	1667690	1667728	+	promoter-TSS (An16g07400)	-393	An16g07400	0.105263	0.692308		3(CTGGGG,+,0.00)		23(CGGCATTGAGACGG,+,0.00)
12675	AM270989	178682	178724	+	promoter-TSS (An10g00690)	-218	An10g00690	0.142857	0.627907				23(CGGATGCGGCAAGG,+,0.00)
3219	AM270981	1164176	1164216	+	promoter-TSS (An02g04900)	-460	An02g04900	0.075	0.536585				23(CGGATGCCTAAAGG,+,0.00)
16307	AM270993	145765	145807	+	promoter-TSS (An14g00540)	-552	An14g00540	0.142857	0.604651		17(CTCCGC,-,0.00)		23(CGGATCGCCCGCGG,+,0.00)
11784	AM270988	509248	509290	+	promoter-TSS (An09g02320)	-411	An09g02320	0.047619	0.55814				23(CGGAGTTCGCAAGG,+,0.00)
14236	AM270991	23312	23356	+	promoter-TSS (An12g00100)	-733	An12g00100	0.068182	0.577778		28(CTCCAC,-,0.00)		23(CCTTTCTCCACCCG,-,0.00)
15682	AM270992	9653	9697	+	promoter-TSS (An13g00040)	-427	An13g00040	0.022727	0.422222				23(CCTGAACATCACCG,-,0.00)
11621	AM270988	124966	125010	+	Intergenic	-1288	An09g00630	0.113636	0.488889				23(CCGGACGATGGCCG,-,0.00)
9804	AM270987	12857	12893	+	promoter-TSS (An08g00080)	-177	An08g00080	0.083333	0.567568				22(CGGTGTGAGGCCGG,+,0.00)
20018	AM270996	486738	486774	+	promoter-TSS (An17g02040)	-346	An17g02040	0.111111	0.648649				22(CGGTGTAAACTCGG,+,0.00)
17902	AM270994	1129978	1130022	+	promoter-TSS (An15g04800)	-637	An15g04800	0.136364	0.577778				22(CGGGTATTTGCCGG,+,0.00)
16039	AM270992	572270	572310	+	promoter-TSS (An13g02400)	-452	An13g02400	0.1	0.560976		25(GCGGGG,+,0.00)		22(CGGGCGGGGAAAGG,+,0.00),26(CGGGGAAAGGTCGG,+,0.00)
18529	AM270995	392669	392713	+	promoter-TSS (An16g01830)	-903	An16g01830	0.113636	0.644444				22(CGGGCCGAAAGCGG,+,0.00)
3530	AM270981	1657537	1657573	+	Intergenic	-1627	An02g06950	0.111111	0.621622				22(CGGGATCGGACAGG,+,0.00)
10119	AM270987	534533	534569	+	Intergenic	-20579	An08g02300	0.083333	0.810811		21(GCGGAG,+,0.00)		22(CGGAGTGGACACGG,+,0.00)
5530	AM270982	1118164	1118202	+	promoter-TSS (An03g05030)	-789	An03g05030	0.052632	0.641026		3(CTGGAG,+,0.00),21(GCGGAG,+,0.00)		22(CGGAGCTCCCACGG,+,0.00)
18490	AM270995	330966	331010	+	promoter-TSS (An16g01560)	-137	An16g01560	0.090909	0.444444				22(CGGAAGTCCATCGG,+,0.00)
699	AM270980	1041536	1041572	+	Intergenic	-1289	An01g04430	0.027778	0.486486		31(CTCCGG,-,0.00)		22(CCTTTTTCCCTCCG,-,0.00)
1836	AM270980	2694643	2694687	+	promoter-TSS (An01g11470)	-336	An01g11470	0.022727	0.466667				22(CCTAGTTAAGGCCG,-,0.00)
10363	AM270987	925716	925754	+	promoter-TSS (An08g03880)	-627	An08g03880	0.105263	0.589744		22(CCGGAG,+,0.00)		22(CCGGAGCCATTCCG,-,0.00),23(CGGAGCCATTCCGG,+,0.00)
7556	AM270983	2484727	2484771	+	promoter-TSS (An04g10210)	-165	An04g10210	0.068182	0.466667				21(CGGTTTCTGGGCGG,+,0.00)
10479	AM270987	1055809	1055851	+	Intergenic	-1533	An08g04350	0.071429	0.627907				21(CGGGGGAAAGCCGG,+,0.00)
14942	AM270991	1255637	1255679	+	promoter-TSS (An12g05020)	-513	An12g05020	0.142857	0.72093				21(CGGGATCGGCGCGG,+,0.00)
3345	AM270981	1403681	1403717	+	promoter-TSS (An02g06010)	-996	An02g06010	0.083333	0.486486				21(CGGGATCGGAACGG,+,0.00)
8722	AM270986	564568	564612	+	promoter-TSS (An07g02780)	-309	An07g02770	0.090909	0.622222				21(CGGGAAACAGACGG,+,0.00)
2697	AM270981	402346	402384	+	promoter-TSS (An02g01730)	-263	An02g01730	0.105263	0.641026				21(CGGCGGGCAGACGG,+,0.00),24(CGGGCAGACGGAGG,+,0.00)
5392	AM270982	932124	932168	+	promoter-TSS (An03g04270)	-731	An03g04270	0.159091	0.644444				21(CGGCGGATCGGCGG,+,0.00)
3804	AM270981	1936003	1936041	+	Intergenic	1911	An02g07990	0.105263	0.615385		3(CTCCAC,-,0.00)		21(CGGCAGACTGACGG,+,0.00)
260	AM270980	371078	371118	+	promoter-TSS (An01g01560)	604	An01e01570	0.075	0.512195				21(CGGACGGATTCAGG,+,0.00)
20937	AM270997	1524579	1524615	+	promoter-TSS (An18g06760)	-515	An18g06760	0.083333	0.513514				21(CGGAACTAGAGCGG,+,0.00)
4802	AM270981	3492642	3492682	+	promoter-TSS (An02g14430)	-250	An02g14430	0.05	0.512195				21(CGGAAAACTCAAGG,+,0.00)
17227	AM270993	1728765	1728809	+	promoter-TSS (An14g07400)	-227	An14g07400	0.068182	0.466667			22(CTTGGC,-,0.00)	21(CCTTGGCGTTTCCG,-,0.00)
6886	AM270983	1426486	1426530	+	promoter-TSS (An04g05790)	-505	An04g05790	0.090909	0.511111				21(CCTTCTCGGCGCCG,-,0.00)
7479	AM270983	2276467	2276511	+	promoter-TSS (An04g09350)	-376	An04g09340	0.113636	0.555556				21(CCTTCGATCCGCCG,-,0.00)
10791	AM270987	1604539	1604583	+	promoter-TSS (An08g06730)	-508	An08g06720	0.068182	0.488889				21(CCTTCCGATCACCG,-,0.00)
16524	AM270993	435405	435443	+	promoter-TSS (An14g01685)	-690	An14g01685	0.052632	0.410256				20(CGGTAAGTATCCGG,+,0.00)
12963	AM270990	461498	461542	+	Intergenic	-1287	An11g01890	0.022727	0.444444				20(CGGGGGGAAAAAGG,+,0.00)
675	AM270980	990686	990728	+	promoter-TSS (An01g04220)	-498	An01g04220	0.119048	0.697674		3(CTGGAG,+,0.00)		20(CGGCGGGCAGGCGG,+,0.00)
10528	AM270987	1159069	1159111	+	promoter-TSS (An08g04800)	-331	An08g04810	0.142857	0.604651				20(CGGCGATCGATCGG,+,0.00)
7141	AM270983	1734306	1734348	+	Intergenic	-1778	An04g06960	0.095238	0.511628				20(CCTTCCGTTCACCG,-,0.00)
19741	AM270996	55957	56001	+	promoter-TSS (An17g00300)	-492	An17g00300	0.090909	0.644444		5(CCCCGC,-,0.00)		20(CCTGAATTTAGCCG,-,0.00)
17513	AM270994	304560	304604	+	Intergenic	-1008	An15g01130	0.113636	0.511111				20(CCTCGCTGAATCCG,-,0.00)
8024	AM270985	95204	95240	+	promoter-TSS (An06g00400)	-394	An06g00400	0.111111	0.567568				20(CCGGCGTTCTGCCG,-,0.00)
6577	AM270983	995866	995910	+	promoter-TSS (An04g03950)	-763	An04g03950	0.136364	0.622222				20(CCGATAACGAGCCG,-,0.00)
16280	AM270993	139239	139277	+	Intergenic	-1938	An14g00520	0.105263	0.461538				2(CGGTTCCACGTCGG,+,0.00)
836	AM270980	1192799	1192843	+	Intergenic	-1530	An01g05000	0.045455	0.488889		5(GTGGAG,+,0.00)		2(CGGGTGGAGAGAGG,+,0.00)
14361	AM270991	176683	176727	+	Intergenic	1594	An12g00695	0.068182	0.555556				2(CGGGACCCGGCCGG,+,0.00)
13553	AM270990	1551508	1551548	+	promoter-TSS (An11g06300)	-872	An11g06300	0.075	0.560976				2(CGGCCCTTCCTCGG,+,0.00)
12692	AM270989	214696	214740	+	promoter-TSS (An10g00830)	-897	An10g00830	0.068182	0.466667				2(CGGATGCAGAGAGG,+,0.00)
20247	AM270997	449781	449819	+	promoter-TSS (An18g02200)	-248	An18g02200	0.078947	0.615385		25(CCGGGG,+,0.00)		2(CGGAGCAAGGTCGG,+,0.00)
10414	AM270987	986088	986120	+	promoter-TSS (An08g04110)	-443	An08g04110	0.09375	0.484848				2(CGGACTCCGTTCGG,+,0.00)
522	AM270980	757912	757952	+	promoter-TSS (An01g03170)	-199	An01g03170	0.05	0.390244				2(CCTTGTTATCTCCG,-,0.00)
4194	AM270981	2448367	2448411	+	promoter-TSS (An02g09910)	-851	An02g09930	0.068182	0.422222				2(CCTTCTGAAACCCG,-,0.00)
11077	AM270987	2066609	2066639	+	promoter-TSS (An08g08660)	-484	An08g08660	0.033333	0.548387				2(CCTTCCATCTGCCG,-,0.00)
4042	AM270981	2251760	2251804	+	Intergenic	-1699	An02g09033	0.045455	0.333333				2(CCTTATGTGGTCCG,-,0.00)
1744	AM270980	2532308	2532338	+	promoter-TSS (An01g10730)	-199	An01g10730	0.1	0.548387				2(CCTTAGTATTTCCG,-,0.00)
19789	AM270996	171924	171964	+	promoter-TSS (An17g00730)	-151	An17g00730	0.1	0.658537				2(CCTGTTTTCTGCCG,-,0.00)
8646	AM270986	439079	439123	+	Intergenic	-1120	An07g02220	0.045455	0.466667				2(CCTGTGATTTGCCG,-,0.00)
7478	AM270983	2276532	2276564	+	promoter-TSS (An04g09350)	-435	An04g09340	0.03125	0.424242				2(CCTGTCAAAAACCG,-,0.00)
17728	AM270994	709295	709339	+	Intergenic	-1169	An15g02800	0.045455	0.488889				2(CCTGCCGCCATCCG,-,0.00),14(CGGCAAGTAAAAGG,+,0.00)
6921	AM270983	1506492	1506536	+	promoter-TSS (An04g06070)	-388	An04g06070	0.068182	0.511111				2(CCTGAACAAATCCG,-,0.00)
19952	AM270996	425666	425710	+	Intergenic	-1084	An17g01805	0.022727	0.488889				2(CCTCTCTCACTCCG,-,0.00)
11213	AM270987	2348325	2348357	+	promoter-TSS (An08g09900)	-279	An08g09900	0.0625	0.575758			21(CTTGGC,-,0.00)	2(CCTCGGAAATGCCG,-,0.00)
6372	AM270983	636981	637017	+	promoter-TSS (An04g02460)	-152	An04g02460	0.166667	0.756757				2(CCTCGCACCGCCCG,-,0.00)
1587	AM270980	2244659	2244703	+	promoter-TSS (An01g09390)	-261	An01g09390	0.068182	0.511111				2(CCTCCTTTTGGCCG,-,0.00)
3059	AM270981	913759	913797	+	promoter-TSS (An02g03830)	-540	An02g03830	0.052632	0.589744				2(CCTCCCCTCCCCCG,-,0.00)
14283	AM270991	61935	61973	+	promoter-TSS (An12g00210)	-183	An12g00220	0.078947	0.487179				2(CCTCCCAAATCCCG,-,0.00)
6490	AM270983	859865	859901	+	Intergenic	-2188	An04g03410	0.111111	0.72973				2(CCTCCCAAAGCCCG,-,0.00)
3962	AM270981	2141940	2141982	+	promoter-TSS (An02g08680)	-719	An02g08680	0.119048	0.581395				2(CCTCAGTAATTCCG,-,0.00)
15117	AM270991	1669889	1669929	+	promoter-TSS (An12g06970)	-175	An12g06970	0.05	0.512195			22(GCCAAG,+,0.00)	2(CCGTTATTATTCCG,-,0.00)
3094	AM270981	953450	953480	+	promoter-TSS (An02g03990)	-566	An02g03990	0.133333	0.645161				2(CCGTGACTAAGCCG,-,0.00)
14796	AM270991	988017	988049	+	promoter-TSS (An12g03990)	-632	An12g03990	0.125	0.606061			6(CTTGGC,-,0.00)	2(CCGTCTTGGCGCCG,-,0.00)
2127	AM270980	3085085	3085129	+	promoter-TSS (An01g12990)	-815	An01g12990	0.090909	0.511111				2(CCGTCCTTAGCCCG,-,0.00)
514	AM270980	750547	750579	+	promoter-TSS (An01g03130)	-120	An01g03130	0.0625	0.484848				2(CCGTCCAATGGCCG,-,0.00)
15260	AM270991	1884888	1884922	+	promoter-TSS (An12g07840)	-657	An12g07840	0.088235	0.514286				2(CCGTCATCAGCCCG,-,0.00)
2770	AM270981	507986	508026	+	promoter-TSS (An02g02230)	-370	An02g02230	0.1	0.536585				2(CCGTCACCGTACCG,-,0.00)
16577	AM270993	558929	558963	+	Intergenic	-1194	An14g02200	0.088235	0.6				2(CCGTAGTAGCGCCG,-,0.00)
6359	AM270983	601598	601628	+	promoter-TSS (An04g02290)	-407	An04g02290	0.1	0.612903				2(CCGTAACCAAGCCG,-,0.00)
17856	AM270994	1042851	1042883	+	promoter-TSS (An15g04420)	-417	An15g04420	0.09375	0.575758				2(CCGGTTGAGCTCCG,-,0.00)
18678	AM270995	686910	686952	+	promoter-TSS (An16g03130)	-55	An16g03130	0.095238	0.534884				2(CCGGTGCACACCCG,-,0.00)
11395	AM270987	2625166	2625210	+	promoter-TSS (An08g11000)	-190	An08g10990	0.090909	0.644444		0(CCCCGG,-,0.00)		2(CCGGTCACGGACCG,-,0.00)
20975	AM270998	40669	40709	+	promoter-TSS (An19g00140)	-265	An19g00140	0.1	0.487805				2(CCGGCGTTAAGCCG,-,0.00),3(CGGCGTTAAGCCGG,+,0.00),14(CGGTAATTGCTCGG,+,0.00)
11629	AM270988	132245	132281	+	promoter-TSS (An09g00650)	-867	An09g00650	0.138889	0.675676		0(CTCCGG,-,0.00)		2(CCGGCGGGAAACCG,-,0.00),3(CGGCGGGAAACCGG,+,0.00)
1213	AM270980	1833036	1833068	+	Intergenic	-3320	An01g07830	0.09375	0.575758				2(CCGGCACGATCCCG,-,0.00)
646	AM270980	943743	943777	+	promoter-TSS (An01g04010)	-326	An01g04010	0.117647	0.571429				2(CCGCTCTTAGGCCG,-,0.00)
18020	AM270994	1329607	1329645	+	promoter-TSS (An15g05710)	-604	An15g05710	0.105263	0.564103		26(CTCCGC,-,0.00)		2(CCGCGATAACTCCG,-,0.00)
19624	AM270995	2042673	2042709	+	promoter-TSS (An16g08980)	-948	An16g08980	0.111111	0.621622				2(CCGCACTAGCGCCG,-,0.00)
19550	AM270995	1942067	1942111	+	promoter-TSS (An16g08580)	-188	An16g08580	0.090909	0.533333		7(GCGGAG,+,0.00),15(GCGGGG,+,0.00)		2(CCGAGGCGGAGCCG,-,0.00)
16688	AM270993	708888	708930	+	promoter-TSS (An14g02890)	-788	An14g02890	0.071429	0.418605				2(CCGAATCTTTTCCG,-,0.00)
4868	AM270981	3610070	3610114	+	promoter-TSS (An02g14930)	-135	An02g14920	0.068182	0.422222				19(CGGTTGATTTACGG,+,0.00)
8434	AM270985	644443	644487	+	promoter-TSS (An06g02530)	-188	An06g02530	0.022727	0.377778				19(CGGTTATTTCCAGG,+,0.00)
595	AM270980	849766	849798	+	promoter-TSS (An01g03540)	-343	An01g03530	0.0625	0.515152				19(CGGGCTAGAAAAGG,+,0.00)
18532	AM270995	395379	395423	+	promoter-TSS (An16g01840)	-732	An16g01840	0.159091	0.622222				19(CGGGATTTTCTCGG,+,0.00)
14744	AM270991	840892	840934	+	promoter-TSS (An12g03280)	-501	An12g03290	0.071429	0.488372				19(CGGCAATCTGGCGG,+,0.00)
11206	AM270987	2340474	2340508	+	promoter-TSS (An08g09870)	-70	An08g09870	0.058824	0.4				19(CGGAAACATGTCGG,+,0.00)
5704	AM270982	1464568	1464612	+	promoter-TSS (An03g06500)	-228	An03g06500	0.090909	0.622222				18(CGGGTTTTGCGAGG,+,0.00)
4295	AM270981	2649473	2649509	+	promoter-TSS (An02g10710)	-410	An02g10710	0.111111	0.648649				18(CGGGCGGTCAGCGG,+,0.00),22(CGGTCAGCGGCAGG,+,0.00)
3164	AM270981	1049086	1049118	+	promoter-TSS (An02g04340)	-701	An02g04350	0.09375	0.545455				18(CGGGCCGGATAAGG,+,0.00)
14736	AM270991	809506	809550	+	promoter-TSS (An12g03160)	-219	An12g03150	0.068182	0.533333		37(CTGGAG,+,0.00)		18(CGGCTTTTACGAGG,+,0.00)
14666	AM270991	650513	650549	+	promoter-TSS (An12g02540)	-802	An12g02540	0.111111	0.594595				18(CGGCTTGTCGTAGG,+,0.00)
12011	AM270988	884458	884490	+	promoter-TSS (An09g03890)	-170	An09g03900	0.09375	0.545455				18(CGGCTATTGATCGG,+,0.00)	14(CCGTCGG,+,0.00),14(CCGTCGG,-,0.00)
18479	AM270995	322484	322516	+	Intergenic	-1226	An16g01540	0.125	0.636364				18(CGGCGGATTCCCGG,+,0.00)
13061	AM270990	595542	595574	+	Intergenic	4868	An11g02380	0.1875	0.727273				18(CGGCGAACAGGCGG,+,0.00)
7273	AM270983	1941053	1941089	+	promoter-TSS (An04g07880)	-410	An04g07880	0.083333	0.594595				18(CGGCCCGCTTTCGG,+,0.00)
2137	AM270980	3101889	3101927	+	promoter-TSS (An01g13050)	-324	An01g13060	0.131579	0.615385				18(CGGCAATCGTTCGG,+,0.00)
4328	AM270981	2708691	2708733	+	promoter-TSS (An02g10970)	-185	An02g10970	0.119048	0.604651				18(CGGCAAACACCCGG,+,0.00),28(CCGGCTTAAGTCCG,-,0.00)
15007	AM270991	1416795	1416839	+	promoter-TSS (An12g05730)	-766	An12g05730	0.136364	0.555556				18(CGGATTTGACGCGG,+,0.00)
16737	AM270993	773488	773520	+	promoter-TSS (An14g03080)	-923	An14g03080	0.125	0.606061				18(CGGATTTCCTTCGG,+,0.00)
15169	AM270991	1777669	1777711	+	promoter-TSS (An12g07370)	-162	An12g07370	0.142857	0.604651				18(CGGAGGCCGGAAGG,+,0.00)
1157	AM270980	1715345	1715389	+	promoter-TSS (An01g07270)	-125	An01g07260	0.113636	0.6				18(CGGACTTCGGTCGG,+,0.00)
1884	AM270980	2787631	2787675	+	promoter-TSS (An01g11840)	-505	An01g11840	0.068182	0.488889				18(CGGAAGTAAAACGG,+,0.00)
937	AM270980	1331666	1331708	+	promoter-TSS (An01g05630)	-167	An01g05620	0.071429	0.651163				18(CGGAAGGTCGGAGG,+,0.00)
13635	AM270990	1695871	1695915	+	promoter-TSS (An11g06970)	-80	An11g06960	0.136364	0.622222				18(CGGAAAGTCGGCGG,+,0.00)
8230	AM270985	398490	398534	+	promoter-TSS (An06g01550)	-924	An06g01550	0.045455	0.422222				18(CCTAAAAAGGCCCG,-,0.00)
10437	AM270987	1033874	1033914	+	Intergenic	-2046	An08g04300	0.1	0.512195				18(CCGTTCGCGCCCCG,-,0.00)
19798	AM270996	180134	180178	+	promoter-TSS (An17g00760)	-193	An17g00760	0.136364	0.533333				18(CCGGCGATCCGCCG,-,0.00),19(CGGCGATCCGCCGG,+,0.00)
18669	AM270995	659009	659043	+	promoter-TSS (An16g03020)	-146	An16g03030	0.176471	0.685714			5(GCCAAG,+,0.00)	18(CCGCGTCTCGTCCG,-,0.00)
14008	AM270990	2422630	2422674	+	promoter-TSS (An11g10100)	-804	An11g10100	0.068182	0.555556				18(CCGATTTTGATCCG,-,0.00)
17603	AM270994	481191	481223	+	promoter-TSS (An15g01780)	-405	An15g01780	0.09375	0.636364		27(CCGGGG,+,0.00)		17(CGGTTCAACGCCGG,+,0.00)
16870	AM270993	1017130	1017162	+	promoter-TSS (An14g04160)	-406	An14g04160	0.125	0.636364				17(CGGTGGTGCGACGG,+,0.00)
16633	AM270993	613037	613079	+	promoter-TSS (An14g02460)	-671	An14g02460	0.095238	0.604651				17(CGGTCGGGCGTCGG,+,0.00)
7915	AM270984	512072	512116	+	promoter-TSS (An05g02270)	-226	An05g02270	0.068182	0.511111		12(CCCCAC,-,0.00)		17(CGGTCGCATTTCGG,+,0.00)
15138	AM270991	1718071	1718115	+	promoter-TSS (An12g07170)	-924	An12g07170	0.090909	0.6		16(GCGGGG,+,0.00),25(CTCCGG,-,0.00)		17(CGGGGTTTCTCCGG,+,0.00)
20652	AM270997	1003238	1003280	+	promoter-TSS (An18g04290)	-509	An18g04290	0.071429	0.627907		32(CCGGAG,+,0.00)		17(CGGGACTTCGGAGG,+,0.00),25(CGGAGGTCCGGAGG,+,0.00)
9308	AM270986	1628574	1628608	+	promoter-TSS (An07g07520)	-217	An07g07520	0.147059	0.685714		24(CCCCAG,-,0.00)		17(CGGCGATCCCCAGG,+,0.00)
2309	AM270980	3332166	3332198	+	promoter-TSS (An01g13900)	-732	An01g13900	0.125	0.69697				17(CGGCCAATCGGCGG,+,0.00)
19471	AM270995	1805589	1805629	+	promoter-TSS (An16g07990)	-600	An16g07990	0.075	0.560976				17(CGGATCCACCGCGG,+,0.00)
20910	AM270997	1493386	1493430	+	promoter-TSS (An18g06600)	-87	An18g06590	0.045455	0.6				17(CGGAAAGGGGGAGG,+,0.00)
19608	AM270995	2029795	2029839	+	promoter-TSS (An16g08940)	-635	An16g08930	0.068182	0.577778		1(CTGGGG,+,0.00)		17(CCTAAATTGTGCCG,-,0.00),29(CGGTGATACGCAGG,+,0.00)
4243	AM270981	2566400	2566438	+	promoter-TSS (An02g10320)	-741	An02g10320	0.078947	0.512821				17(CCGTTGTGCTTCCG,-,0.00)
1747	AM270980	2545987	2546029	+	promoter-TSS (An01g10770)	-765	An01g10770	0.119048	0.604651				17(CCGGTTTTCGCCCG,-,0.00)
1194	AM270980	1819169	1819211	+	promoter-TSS (An01g07800)	-180	An01g07800	0.071429	0.55814				17(CCGGCTTTTCCCCG,-,0.00)
4912	AM270982	43622	43666	+	promoter-TSS (An03g00200)	-688	An03g00190	0.045455	0.577778		36(GTGGAG,+,0.00)		17(CCGGCTGGCTTCCG,-,0.00)
5418	AM270982	977450	977488	+	promoter-TSS (An03g04520)	-459	An03g04520	0.105263	0.769231		7(CCCCAC,-,0.00),17(CCGGAG,+,0.00)		17(CCGGAGTCGCACCG,-,0.00)
14595	AM270991	552692	552736	+	promoter-TSS (An12g02080)	-384	An12g02080	0.068182	0.511111				17(CCGCTTAGTGGCCG,-,0.00)
17499	AM270994	293034	293066	+	Intergenic	-1957	An15g01110	0.09375	0.727273		15(CCCCGC,-,0.00)		17(CCGCCTGCAGCCCG,-,0.00)
7294	AM270983	2010014	2010056	+	promoter-TSS (An04g08200)	-170	An04g08210	0.071429	0.55814				17(CCGATTTTCATCCG,-,0.00)
14725	AM270991	799905	799945	+	promoter-TSS (An12g03120)	-343	An12g03120	0.075	0.536585				17(CCGATGGCCGACCG,-,0.00)
15108	AM270991	1664607	1664651	+	promoter-TSS (An12g06940)	-257	An12g06930	0.045455	0.422222				17(CCGATAAATTTCCG,-,0.00)
3187	AM270981	1085220	1085264	+	promoter-TSS (An02g04510)	-607	An02g04510	0.090909	0.577778				16(CGGTTTCCTTGCGG,+,0.00)
15801	AM270992	184153	184195	+	promoter-TSS (An13g00793)	-269	An13g00793	0.071429	0.604651				16(CGGTTTCAGGTCGG,+,0.00)
17196	AM270993	1668770	1668800	+	promoter-TSS (An14g07110)	-311	An14g07120	0.133333	0.645161				16(CGGTTTCACATCGG,+,0.00)
17343	AM270994	122981	123023	+	promoter-TSS (An15g00440)	-853	An15g00440	0.095238	0.488372				16(CGGTTTCAAAGCGG,+,0.00)
10939	AM270987	1806025	1806069	+	Intergenic	-2138	An08g07530	0.068182	0.444444				16(CGGTGCAACGCCGG,+,0.00)
7140	AM270983	1726094	1726136	+	Intergenic	6434	An04g06960	0.071429	0.511628				16(CGGTAAGATCGAGG,+,0.00)
13141	AM270990	703817	703855	+	promoter-TSS (An11g02770)	-167	An11g02760	0.131579	0.666667				16(CGGGGTTTCGGCGG,+,0.00)
12822	AM270990	206997	207031	+	promoter-TSS (An11g00760)	-83	An11g00760	0.058824	0.457143				16(CGGGAGGAATTCGG,+,0.00)
12533	AM270989	17018	17050	+	promoter-TSS (An10g00100)	-535	An10g00100	0.0625	0.575758				16(CGGGAACTCCGAGG,+,0.00)
19625	AM270995	2042304	2042346	+	Intergenic	-1314	An16g08980	0.047619	0.511628				16(CGGCTGTGGAACGG,+,0.00)
9638	AM270986	2069599	2069641	+	promoter-TSS (An07g09220)	-210	An07g09220	0.166667	0.651163				16(CGGCTAATTGGCGG,+,0.00)
10535	AM270987	1180890	1180926	+	promoter-TSS (An08g04880)	-187	An08g04880	0.138889	0.702703		18(GCGGAG,+,0.00)		16(CGGCGGAGATTCGG,+,0.00)
15784	AM270992	150627	150657	+	promoter-TSS (An13g00650)	-440	An13g00650	0.066667	0.516129		18(GCGGAG,+,0.00)		16(CGGCGGAGATAAGG,+,0.00)
19493	AM270995	1837763	1837807	+	promoter-TSS (An16g08120)	-201	An16g08110	0.136364	0.666667				16(CGGCAGAAAAGCGG,+,0.00)
3853	AM270981	1983594	1983628	+	promoter-TSS (An02g08210)	-401	An02g08210	0.117647	0.657143		22(CTCCGC,-,0.00),26(GCGGAG,+,0.00)		16(CGGCAACTCCGCGG,+,0.00)
8514	AM270986	188623	188667	+	promoter-TSS (An07g01060)	-608	An07g01060	0.113636	0.577778		39(CCGGGG,+,0.00)		16(CGGATTTCGTTCGG,+,0.00)
12723	AM270990	4567	4611	+	promoter-TSS (An11g00010)	-589	An11g00010	0.068182	0.444444				16(CGGAGGTTTTGCGG,+,0.00)
1781	AM270980	2602730	2602772	+	promoter-TSS (An01g11010)	-799	An01g11010	0.071429	0.488372		15(GCGGAG,+,0.00)		16(CGGAGCGAGAGAGG,+,0.00)
8400	AM270985	568906	568948	+	promoter-TSS (An06g02268)	-335	An06g02268	0.047619	0.511628		15(CCGGAG,+,0.00)		16(CGGAGAAATATCGG,+,0.00)
15308	AM270991	1941289	1941325	+	promoter-TSS (An12g08150)	-298	An12g08150	0.083333	0.513514				16(CGGAACCGCCTCGG,+,0.00)
1093	AM270980	1566256	1566296	+	promoter-TSS (An01g06650)	-103	An01g06660	0.075	0.487805		23(CCGGAG,+,0.00)		16(CGGAAATCCGGAGG,+,0.00)
17243	AM270994	19068	19110	+	promoter-TSS (An15g00070)	-448	An15g00070	0.071429	0.488372				16(CGGAAACCGGACGG,+,0.00)
1515	AM270980	2156506	2156548	+	Intergenic	-2168	An01g09030	0.071429	0.581395				16(CCTTTTTTCCCCCG,-,0.00)
9378	AM270986	1729888	1729930	+	promoter-TSS (An07g07930)	-534	An07g07930	0.071429	0.627907		5(GTGGGG,+,0.00)		16(CCTCCGATGGCCCG,-,0.00)
10504	AM270987	1079682	1079726	+	promoter-TSS (An08g04470)	-108	An08g04470	0.045455	0.533333				16(CCTAAATTTTTCCG,-,0.00)
3123	AM270981	984127	984159	+	promoter-TSS (An02g04110)	-161	An02g04100	0.09375	0.484848				16(CCGGTTTAGTGCCG,-,0.00),17(CGGTTTAGTGCCGG,+,0.00)
16883	AM270993	1027615	1027659	+	promoter-TSS (An14g04200)	-910	An14g04200	0.045455	0.622222		39(CTGGAG,+,0.00)		16(CCGGGTGATTGCCG,-,0.00),17(CGGGTGATTGCCGG,+,0.00)
13535	AM270990	1508757	1508793	+	promoter-TSS (An11g06140)	-334	An11g06140	0.111111	0.648649		31(GTGGAG,+,0.00)		16(CCGGCTGGATTCCG,-,0.00),17(CGGCTGGATTCCGG,+,0.00)
8177	AM270985	330039	330075	+	promoter-TSS (An06g01360)	-273	An06g01360	0.194444	0.72973				16(CCGGATTGCCGCCG,-,0.00)
2264	AM270980	3311490	3311522	+	promoter-TSS (An01e13840)	-743	An01e13840	0.09375	0.636364				16(CCGGATCGGATCCG,-,0.00),17(CGGATCGGATCCGG,+,0.00)
2475	AM270980	3522679	3522717	+	promoter-TSS (An01g14740)	-466	An01g14730	0.105263	0.538462				16(CCGCTGACGGTCCG,-,0.00)
16825	AM270993	951662	951700	+	promoter-TSS (An14g03790)	-366	An14g03790	0.131579	0.615385				16(CCGCCGACTAACCG,-,0.00)
17616	AM270994	512094	512130	+	promoter-TSS (An15g01890)	-682	An15g01890	0.083333	0.648649		19(CCCCGC,-,0.00)		16(CCGCCCCGCTGCCG,-,0.00)
4217	AM270981	2499456	2499488	+	promoter-TSS (An02g10100)	-305	An02g10100	0.09375	0.575758		25(CCCCGG,-,0.00)		16(CCGATCTTTCCCCG,-,0.00)
2035	AM270980	2976493	2976529	+	promoter-TSS (An01g12520)	-104	An01g12520	0.055556	0.594595				16(CCGACCAGCATCCG,-,0.00)
7777	AM270984	219463	219505	+	promoter-TSS (An05g00740)	-726	An05g00740	0.071429	0.534884				16(CCGACATTTCACCG,-,0.00)
10537	AM270987	1180941	1180981	+	promoter-TSS (An08g04880)	-240	An08g04880	0.075	0.439024				16(CCGAATTGTAACCG,-,0.00)
2311	AM270980	3338464	3338504	+	promoter-TSS (An01g13920)	-467	An01g13920	0.1	0.609756				16(CCGAATTCGTCCCG,-,0.00)
15336	AM270991	1989447	1989489	+	promoter-TSS (An12g08370)	-178	An12g08370	0.047619	0.488372				16(CCGAAACTTCACCG,-,0.00)
12671	AM270989	174969	175011	+	promoter-TSS (An10g00680)	-601	An10g00680	0.071429	0.395349				16(CCGAAAATTGACCG,-,0.00)
3532	AM270981	1658277	1658317	+	promoter-TSS (An02g06950)	-885	An02g06950	0.075	0.512195				15(CGGTTTCTTGACGG,+,0.00)
11408	AM270987	2637882	2637922	+	promoter-TSS (An08g11080)	-167	An08g11070	0.075	0.487805		32(GCGGAG,+,0.00)		15(CGGGGAAATTGAGG,+,0.00)
7668	AM270984	95909	95951	+	promoter-TSS (An05g00410)	-183	An05g00410	0.095238	0.697674				15(CGGGCAACTGGCGG,+,0.00)
15195	AM270991	1807858	1807902	+	promoter-TSS (An12g07510)	-253	An12g07520	0.090909	0.6				15(CGGCTCTTTTCCGG,+,0.00)
6563	AM270983	973879	973923	+	promoter-TSS (An04g03890)	-364	An04g03890	0.113636	0.577778				15(CGGCTAGCCGTCGG,+,0.00)	22(CCGTCGG,+,0.00),22(CCGTCGG,-,0.00)
13546	AM270990	1516679	1516723	+	promoter-TSS (An11g06180)	-232	An11g06180	0.113636	0.622222				15(CGGCGGTAGATCGG,+,0.00)
14143	AM270990	2644537	2644567	+	promoter-TSS (An11g11020)	-627	An11g11020	0.1	0.548387				15(CGGCGCTGAAAAGG,+,0.00)
687	AM270980	1010473	1010503	+	promoter-TSS (An01g04320)	-502	An01g04320	0.1	0.709677			17(GCCAAG,+,0.00)	15(CGGCCAAGCGCAGG,+,0.00)
15856	AM270992	263533	263573	+	promoter-TSS (An13g01120)	-133	An13g01120	0.075	0.585366				15(CGGATGAGCCGAGG,+,0.00)
7842	AM270984	390523	390567	+	promoter-TSS (An05g01650)	-515	An05g01650	0.113636	0.577778		14(GCGGAG,+,0.00),32(CCCCAC,-,0.00)		15(CGGAGAATTTTCGG,+,0.00)
5385	AM270982	921095	921139	+	promoter-TSS (An03g04220)	-969	An03g04220	0.045455	0.444444				15(CGGAATTTAAAAGG,+,0.00)
4382	AM270981	2806646	2806680	+	promoter-TSS (An02g11440)	-696	An02g11440	0.117647	0.657143		28(GCGGGG,+,0.00)		15(CGGAATGGTCACGG,+,0.00)
12700	AM270989	213996	214038	+	Intergenic	-1328	An10g00820	0.119048	0.627907				15(CGGAAGTTAAACGG,+,0.00)
11167	AM270987	2246685	2246727	+	promoter-TSS (An08g09460)	-214	An08g09460	0.047619	0.488372				15(CCTTCAGCATTCCG,-,0.00)
10653	AM270987	1421231	1421275	+	promoter-TSS (An08e06020)	-442	An08e06020	0.090909	0.533333		16(CTCCAC,-,0.00)		15(CCTCCACAGACCCG,-,0.00)	26(CCGACGG,+,0.00),26(CCGACGG,-,0.00)
10992	AM270987	1915127	1915171	+	promoter-TSS (An08g08060)	-142	An08g08060	0.090909	0.511111				15(CCGTCCGGTTTCCG,-,0.00)
975	AM270980	1386120	1386162	+	promoter-TSS (An01g05820)	-183	An01g05810	0.166667	0.651163				15(CCGGCTTTCGCCCG,-,0.00)
13697	AM270990	1891086	1891130	+	promoter-TSS (An11g07920)	-76	An11g07920	0.113636	0.555556		13(CTCCGG,-,0.00),24(CTCCGC,-,0.00)		15(CCGGCGCAACTCCG,-,0.00)
6525	AM270983	910500	910542	+	promoter-TSS (An04g03630)	-370	An04g03630	0.119048	0.581395				15(CCGCGAGTTTGCCG,-,0.00)
20522	AM270997	899394	899438	+	promoter-TSS (An18g03940)	-475	An18g03940	0.136364	0.555556				15(CCGCCGCCAAACCG,-,0.00)
18915	AM270995	959748	959786	+	promoter-TSS (An16g04180)	-414	An16g04180	0.157895	0.589744				15(CCGCCGAACAGCCG,-,0.00)
2314	AM270980	3338331	3338375	+	promoter-TSS (An01g13910)	-598	An01g13920	0.090909	0.6				15(CCGCCCAACAACCG,-,0.00)
3154	AM270981	1036128	1036168	+	promoter-TSS (An02g04280)	-385	An02g04280	0.1	0.634146		5(CTCCGC,-,0.00)		15(CCGCCATTTTCCCG,-,0.00)
9535	AM270986	1947198	1947242	+	Intergenic	-2255	An07g08820	0.090909	0.555556			28(GCCAGG,+,0.00)	15(CCGCAACATGGCCG,-,0.00)
1342	AM270980	1977356	1977394	+	promoter-TSS (An01g08410)	-353	An01g08420	0.052632	0.512821				15(CCGATTTGCACCCG,-,0.00)
18620	AM270995	543322	543352	+	promoter-TSS (An16g02470)	-321	An16g02470	0.066667	0.548387		24(CTCCGC,-,0.00)		15(CCGAGTTATCTCCG,-,0.00)
15959	AM270992	390332	390376	+	promoter-TSS (An13g01530)	-365	An13g01530	0.090909	0.533333				15(CCGAAGTATCCCCG,-,0.00)
11885	AM270988	685982	686024	+	promoter-TSS (An09g03060)	-489	An09g03060	0.071429	0.55814				14(CGGTTTCTCCTCGG,+,0.00)
5681	AM270982	1442616	1442660	+	promoter-TSS (An03g06390)	-229	An03g06400	0.113636	0.622222				14(CGGTGGACAAGCGG,+,0.00)
12210	AM270988	1161100	1161140	+	Intergenic	-4740	An09g05200	0.05	0.487805				14(CGGGTTTTGTTCGG,+,0.00)
5095	AM270982	386917	386951	+	promoter-TSS (An03e01980)	-657	An03e01980	0.058824	0.485714				14(CGGGTCGAAAGAGG,+,0.00)
1285	AM270980	1896150	1896182	+	promoter-TSS (An01g08040)	-87	An01g08040	0.15625	0.515152				14(CGGGTAAATTACGG,+,0.00)
17420	AM270994	182766	182810	+	Intergenic	3164	An15g00640	0.113636	0.644444				14(CGGGGAATCGGCGG,+,0.00)
9951	AM270987	219758	219792	+	Intergenic	-1672	An08g01090	0.058824	0.514286				14(CGGGCGACAAAAGG,+,0.00)
18313	AM270994	1818985	1819029	+	promoter-TSS (An15g07720)	-122	An15g07720	0.113636	0.644444		11(CTCCGG,-,0.00)		14(CGGGCCGCAAGCGG,+,0.00),18(CCGCAAGCGGGCCG,-,0.00),25(CGGGCCGAGTCCGG,+,0.00)
7605	AM270984	36347	36391	+	Intergenic	-1097	An05g00160	0.068182	0.644444			34(GCCAAG,+,0.00)	14(CGGGAAGTTTGCGG,+,0.00)
8975	AM270986	999090	999132	+	Intergenic	3587	An07g04680	0.119048	0.581395				14(CGGGAAAATTCAGG,+,0.00)
1150	AM270980	1700884	1700926	+	promoter-TSS (An01g07190)	-323	An01g07190	0.095238	0.651163		4(CTCCAG,-,0.00),37(CTCCGG,-,0.00)		14(CGGCTTCAACTCGG,+,0.00)
3541	AM270981	1664859	1664899	+	promoter-TSS (An02g06960)	-138	An02g06960	0.1	0.585366				14(CGGCGGTCGGGCGG,+,0.00)
8865	AM270986	774806	774838	+	promoter-TSS (An07g03680)	-144	An07g03680	0.21875	0.787879				14(CGGCGCCGCTGCGG,+,0.00)
18560	AM270995	434759	434801	+	promoter-TSS (An16g02000)	-457	An16g02000	0.119048	0.627907		24(GCGGGG,+,0.00)		14(CGGCGAAATTGCGG,+,0.00)
16169	AM270992	878464	878508	+	promoter-TSS (An13g03940)	-382	An13g03940	0.090909	0.666667		0(CCGGGG,+,0.00)		14(CGGCCGGATTGCGG,+,0.00)
15604	AM270991	2424801	2424845	+	promoter-TSS (An12g10390)	-1000	An12g10390	0.045455	0.488889				14(CGGCATGGGGGAGG,+,0.00)
4967	AM270982	124257	124297	+	promoter-TSS (An03g00620)	-354	An03g00620	0.125	0.634146				14(CGGCAAGTTATCGG,+,0.00)
14211	AM270990	2715769	2715809	+	promoter-TSS (An11g11290)	0	An11g11290	0.075	0.463415				14(CGGCAAATGAACGG,+,0.00)
6113	AM270983	295672	295712	+	promoter-TSS (An04g01200)	-149	An04g01200	0.075	0.536585				14(CGGATGTTTTTCGG,+,0.00)
17034	AM270993	1328328	1328372	+	promoter-TSS (An14g05690)	-633	An14g05690	0.045455	0.488889				14(CGGAGGAATTGAGG,+,0.00)
7467	AM270983	2262328	2262370	+	promoter-TSS (An04g09270)	-111	An04g09270	0.071429	0.465116				14(CGGAAATTTTTCGG,+,0.00)
7893	AM270984	479600	479644	+	promoter-TSS (An05g02100)	-257	An05g02100	0.022727	0.4				14(CGGAAATTTAAAGG,+,0.00)
4199	AM270981	2460469	2460499	+	promoter-TSS (An02g09960)	-299	An02g09960	0.033333	0.516129		11(CCCCGG,-,0.00)		14(CGGAAAACTGCAGG,+,0.00)
15903	AM270992	305629	305671	+	promoter-TSS (An13g01240)	-381	An13g01240	0.047619	0.44186				14(CCTGAAATCGCCCG,-,0.00)
13145	AM270990	707838	707882	+	promoter-TSS (An11g02780)	-630	An11g02780	0.090909	0.6				14(CCTCGGAATCCCCG,-,0.00)
7558	AM270983	2486593	2486627	+	promoter-TSS (An04g10230)	-350	An04g10230	0.147059	0.571429				14(CCGCGCCGAATCCG,-,0.00)
6683	AM270983	1155155	1155185	+	promoter-TSS (An04g04670)	-463	An04g04670	0.1	0.741935		12(CCCCGC,-,0.00)		14(CCGCGCCACAACCG,-,0.00)
20627	AM270997	987256	987300	+	Intergenic	-1122	An18g04220	0.113636	0.577778		37(CTCCGG,-,0.00)		14(CCGCGATTTCCCCG,-,0.00)
17870	AM270994	1058141	1058183	+	promoter-TSS (An15g04490)	-361	An15g04490	0.119048	0.697674				13(CGGTGATTCGGCGG,+,0.00)
14289	AM270991	69328	69370	+	promoter-TSS (An12g00240)	442	An12g00250	0.047619	0.55814		0(GTGGAG,+,0.00),6(CTGGGG,+,0.00)		13(CGGTGAACTCTCGG,+,0.00)
2939	AM270981	737051	737081	+	promoter-TSS (An02g03160)	-961	An02g03160	0.1	0.677419				13(CGGTCGCCTGTAGG,+,0.00)
2642	AM270981	327126	327168	+	Intergenic	-1035	An02g01480	0.071429	0.581395				13(CGGTCCTGATTCGG,+,0.00)
9763	AM270986	2291252	2291296	+	promoter-TSS (An07g10200)	-298	An07g10200	0.022727	0.333333				13(CGGTAATTTCTAGG,+,0.00)
7123	AM270983	1725196	1725240	+	Intergenic	7331	An04g06960	0.045455	0.422222				13(CGGTAAAGGAAAGG,+,0.00)
11875	AM270988	668560	668602	+	Intergenic	-1038	An09g03000	0.095238	0.581395				13(CGGGCCGAGATCGG,+,0.00)
13163	AM270990	720245	720281	+	Intergenic	-2134	An11g02830	0.166667	0.594595				13(CGGCTCGCCGACGG,+,0.00)	20(CCGACGG,+,0.00),20(CCGACGG,-,0.00)
16872	AM270993	1019030	1019068	+	promoter-TSS (An14g04170)	-217	An14g04170	0.078947	0.589744				13(CGGCGGTAAAACGG,+,0.00)
10094	AM270987	500808	500842	+	promoter-TSS (An08g02240)	-674	An08g02240	0.147059	0.742857		23(GCGGAG,+,0.00)		13(CGGCGGGCGGGCGG,+,0.00)
5826	AM270982	1591674	1591704	+	promoter-TSS (An03g06930)	-408	An03g06930	0.133333	0.612903				13(CGGCGGGCGAGAGG,+,0.00)
1993	AM270980	2928381	2928411	+	promoter-TSS (An01g12395)	-88	An01g12395	0.133333	0.645161				13(CGGCCGCTTGCAGG,+,0.00)
17194	AM270993	1668749	1668781	+	promoter-TSS (An14g07110)	-331	An14g07120	0.125	0.666667				13(CGGCCGACGCAAGG,+,0.00)
13162	AM270990	718940	718982	+	Intergenic	-2820	An11g02810	0.047619	0.511628				13(CGGCAAGCCGAAGG,+,0.00)
17905	AM270994	1130290	1130334	+	promoter-TSS (An15g04800)	-325	An15g04800	0.045455	0.577778		7(CTCCAC,-,0.00)		13(CGGCAAAACTTCGG,+,0.00)
13980	AM270990	2382978	2383010	+	promoter-TSS (An11g09920)	-270	An11g09920	0.0625	0.606061			21(GCCAGG,+,0.00)	13(CGGATCGGGCCAGG,+,0.00)
8481	AM270986	95054	95098	+	promoter-TSS (An07g00520)	-194	An07g00520	0.045455	0.488889		2(CCCCAC,-,0.00)		13(CGGAATTGTTCCGG,+,0.00)
20903	AM270997	1467888	1467926	+	promoter-TSS (An18g06510)	-148	An18g06510	0.052632	0.410256				13(CGGAAAAATTCCGG,+,0.00)
11327	AM270987	2508007	2508051	+	promoter-TSS (An08g10490)	-341	An08g10490	0.090909	0.511111				13(CGGAAAAAAAAAGG,+,0.00)
12862	AM270990	274284	274328	+	promoter-TSS (An11g01040)	-439	An11g01040	0.045455	0.488889				13(CCTTCGGTTTTCCG,-,0.00)
3982	AM270981	2175550	2175592	+	promoter-TSS (An02g08810)	-890	An02g08810	0.02381	0.44186				13(CCTCTTCTTTTCCG,-,0.00)
12783	AM270990	138663	138699	+	promoter-TSS (An11g00500)	-269	An11g00500	0.111111	0.702703				13(CCGTTTTTCTGCCG,-,0.00)
4172	AM270981	2403371	2403413	+	promoter-TSS (An02g09680)	-437	An02g09680	0.047619	0.511628			19(CTTGGC,-,0.00),31(CTTGGC,-,0.00)	13(CCGTGTCTTGGCCG,-,0.00)
15920	AM270992	328181	328215	+	promoter-TSS (An13g01310)	-500	An13g01310	0.117647	0.714286				13(CCGTGCGCAGGCCG,-,0.00)
5703	AM270982	1464620	1464664	+	promoter-TSS (An03g06500)	-176	An03g06500	0.068182	0.488889				13(CCGTGAATATTCCG,-,0.00)
1968	AM270980	2908440	2908482	+	promoter-TSS (An01g12330)	-275	An01g12330	0.095238	0.651163		5(CTCCGC,-,0.00)		13(CCGTGAAATTCCCG,-,0.00)	24(CCGTCGG,+,0.00),24(CCGTCGG,-,0.00)
19819	AM270996	207332	207376	+	promoter-TSS (An17g00860)	-183	An17g00870	0.181818	0.711111				13(CCGTCGTTTTTCCG,-,0.00)
4388	AM270981	2816492	2816528	+	Intergenic	1919	An02g11470	0.166667	0.621622				13(CCGTCGCGCGGCCG,-,0.00)
13807	AM270990	2167490	2167532	+	promoter-TSS (An11g09160)	-337	An11g09160	0.142857	0.674419		3(CCCCGG,-,0.00)		13(CCGGTCGAATCCCG,-,0.00),14(CGGTCGAATCCCGG,+,0.00)
8128	AM270985	258222	258266	+	promoter-TSS (An06g01100)	-442	An06g01100	0.113636	0.6				13(CCGGCCTCGATCCG,-,0.00)
18448	AM270995	254060	254104	+	promoter-TSS (An16g01310)	-291	An16g01310	0.090909	0.6		22(CTCCGG,-,0.00),33(CTCCGG,-,0.00)		13(CCGGAAAACCTCCG,-,0.00),14(CGGAAAACCTCCGG,+,0.00),24(CCGGACAACCTCCG,-,0.00),25(CGGACAACCTCCGG,+,0.00)
17362	AM270994	137169	137201	+	promoter-TSS (An15g00480)	-346	An15g00480	0.09375	0.545455		11(CTCCGC,-,0.00),22(CTCCGG,-,0.00)		13(CCGCGCTGTCTCCG,-,0.00)
6015	AM270983	195232	195272	+	promoter-TSS (An04g00840)	-573	An04g00840	0.125	0.439024				13(CCGCGCAAAATCCG,-,0.00)
10099	AM270987	502980	503024	+	promoter-TSS (An08g02260)	-216	An08g02260	0.113636	0.555556		11(CCCCGC,-,0.00)		13(CCGCCGCCGAACCG,-,0.00)
13669	AM270990	1802752	1802788	+	promoter-TSS (An11g07530)	236	An11e07540	0.083333	0.513514				13(CCGCAGGCGATCCG,-,0.00)
17286	AM270994	50522	50566	+	Intergenic	-1104	An15g00170	0.068182	0.488889				13(CCGATCGAAAACCG,-,0.00)
13616	AM270990	1677369	1677409	+	promoter-TSS (An11g06860)	-144	An11g06860	0.125	0.512195				13(CCGATCATTTGCCG,-,0.00)
7743	AM270984	166173	166217	+	Intergenic	-1290	An05g00590	0.090909	0.466667				13(CCGAGGAAAAACCG,-,0.00)
10777	AM270987	1569707	1569749	+	Intergenic	-2440	An08g06580	0.142857	0.604651				13(CCGAGCGTTTGCCG,-,0.00)
7437	AM270983	2231641	2231683	+	promoter-TSS (An04g09150)	-50	An04g09150	0.119048	0.651163				13(CCGAGCCAATTCCG,-,0.00)
20314	AM270997	572310	572350	+	promoter-TSS (An18g02680)	-767	An18g02680	0.1	0.487805				13(CCGACTTTTGTCCG,-,0.00)
18303	AM270994	1791177	1791221	+	promoter-TSS (An15g07560)	-566	An15g07560	0.045455	0.533333				13(CCGACCAGTTGCCG,-,0.00)
11680	AM270988	239170	239214	+	promoter-TSS (An09g01160)	-177	An09g01150	0.068182	0.555556		11(CCGGGG,+,0.00)		12(CGGGGGCGAAAAGG,+,0.00)
13099	AM270990	652110	652154	+	promoter-TSS (An11g02590)	-243	An11g02590	0.045455	0.488889		22(GCGGAG,+,0.00)		12(CGGGGGAGGGGCGG,+,0.00)
2016	AM270980	2949839	2949881	+	Intergenic	-1972	An01g12450	0.047619	0.581395				12(CGGGAAGGAAAAGG,+,0.00)
4898	AM270982	24814	24856	+	promoter-TSS (An03g00130)	-496	An03g00130	0.119048	0.604651				12(CGGCGGTTTTGCGG,+,0.00)
19696	AM270995	2115621	2115651	+	promoter-TSS (An16g09280)	-89	An16g09280	0.066667	0.612903			1(CCTGGC,-,0.00)	12(CGGCGGGAGTGAGG,+,0.00)
6860	AM270983	1397754	1397794	+	promoter-TSS (An04g05670)	-112	An04g05670	0.125	0.682927				12(CGGCGAGGCCGCGG,+,0.00)
7714	AM270984	121867	121905	+	promoter-TSS (An05g00478)	-97	An05g00478	0.157895	0.666667				12(CGGATCGGTCGCGG,+,0.00)
7327	AM270983	2092470	2092508	+	promoter-TSS (An04g08610)	-591	An04g08610	0.052632	0.538462				12(CCTTTAATTTCCCG,-,0.00)
18498	AM270995	356832	356876	+	promoter-TSS (An16g01680)	-116	An16g01680	0.113636	0.622222		7(CCCCGC,-,0.00),23(CCGGGG,+,0.00)		12(CCTGCGGAATTCCG,-,0.00)
11701	AM270988	258446	258484	+	promoter-TSS (An09g01240)	-232	An09g01240	0.078947	0.615385		21(CTCCGG,-,0.00)		12(CCTGCCGAACTCCG,-,0.00)
19996	AM270996	459759	459791	+	promoter-TSS (An17g01925)	-666	An17g01925	0.0625	0.606061		21(CCCCGG,-,0.00)		12(CCTGAGCGCCCCCG,-,0.00)
11294	AM270987	2457419	2457457	+	promoter-TSS (An08g10340)	-306	An08g10340	0.131579	0.615385		26(CCCCGG,-,0.00),28(CCGGAG,+,0.00)		12(CCTCCGAGTTTCCG,-,0.00)
14453	AM270991	292051	292095	+	promoter-TSS (An12g01040)	-226	An12g01040	0.113636	0.6		0(GTGGAG,+,0.00)		12(CCGTTTTCGGCCCG,-,0.00)
10463	AM270987	1049895	1049939	+	Intergenic	-2403	An08g04335	0.113636	0.511111		3(CCCCGG,-,0.00)	34(CTTGGC,-,0.00)	12(CCGTTAAATTCCCG,-,0.00)
9377	AM270986	1729617	1729661	+	promoter-TSS (An07g07930)	-804	An07g07930	0.159091	0.711111				12(CCGTCGGACGTCCG,-,0.00)	12(CCGTCGG,+,0.00),12(CCGTCGG,-,0.00)
2888	AM270981	685782	685824	+	promoter-TSS (An02g02930)	-448	An02g02930	0.071429	0.604651				12(CCGGCCCAAAACCG,-,0.00),13(CGGCCCAAAACCGG,+,0.00)
9889	AM270987	144325	144365	+	promoter-TSS (An08g00740)	-142	An08g00730	0.05	0.414634				12(CCGGCAGATTTCCG,-,0.00)
11404	AM270987	2634425	2634469	+	promoter-TSS (An08g11060)	-202	An08g11060	0.068182	0.688889		38(CCCCAG,-,0.00)		12(CCGCGGTAAAGCCG,-,0.00)
17702	AM270994	675003	675045	+	promoter-TSS (An15g02670)	-291	An15g02670	0.047619	0.418605				12(CCGCCCTTTTTCCG,-,0.00)
5000	AM270982	179384	179420	+	promoter-TSS (An03g00900)	-288	An03g00900	0.111111	0.675676				12(CCGCCCATTTTCCG,-,0.00)
11081	AM270987	2069026	2069064	+	promoter-TSS (An08g08670)	-168	An08g08670	0.105263	0.641026		18(CTCCGC,-,0.00)		12(CCGCAGCTCCGCCG,-,0.00)
11700	AM270988	252838	252876	+	promoter-TSS (An09g01210)	-263	An09g01210	0.157895	0.717949		25(GCGGGG,+,0.00)		12(CCGATCGCCGACCG,-,0.00)
4446	AM270981	2918317	2918355	+	promoter-TSS (An02g11950)	-212	An02g11950	0.105263	0.666667		5(CTCCGG,-,0.00)		12(CCGAGAAAAGTCCG,-,0.00)
1718	AM270980	2478200	2478238	+	promoter-TSS (An01g10480)	-295	An01g10480	0.105263	0.641026				12(CCGACCGTCGACCG,-,0.00)
9919	AM270987	190548	190582	+	promoter-TSS (An08g00960)	-214	An08g00960	0.088235	0.628571				12(CCGAAGTTTCTCCG,-,0.00)
12919	AM270990	385603	385633	+	promoter-TSS (An11g01580)	-117	An11g01580	0.1	0.580645				11(CGGTCGGCCATCGG,+,0.00)
13618	AM270990	1677323	1677367	+	promoter-TSS (An11g06860)	-100	An11g06860	0.159091	0.644444		5(GCGGAG,+,0.00)	1(CTTGGC,-,0.00)	11(CGGCGGTTATTCGG,+,0.00)
12088	AM270988	1004401	1004445	+	promoter-TSS (An09g04510)	-222	An09g04520	0.136364	0.577778				11(CGGCGATGCCTCGG,+,0.00)
19998	AM270996	459881	459923	+	promoter-TSS (An17g01925)	-539	An17g01925	0.071429	0.511628			31(GCCAAG,+,0.00)	11(CGGAATTCGCAAGG,+,0.00)
13336	AM270990	1087022	1087066	+	promoter-TSS (An11g04390)	-107	An11g04400	0.022727	0.533333				11(CCTCTACTTTGCCG,-,0.00)
7869	AM270984	431474	431518	+	promoter-TSS (An05g01830)	-252	An05g01830	0.090909	0.533333				11(CCGTTCGACATCCG,-,0.00)
11381	AM270987	2603503	2603543	+	promoter-TSS (An08g10910)	-622	An08g10910	0.075	0.585366				11(CCGTCGTGAAGCCG,-,0.00)
377	AM270980	549944	549984	+	promoter-TSS (An01g02280)	-640	An01g02280	0.15	0.707317				11(CCGCGTCTCGCCCG,-,0.00)
18951	AM270995	997274	997316	+	promoter-TSS (An16g04330)	-150	An16g04330	0.166667	0.581395				11(CCGCGGGAGATCCG,-,0.00)
695	AM270980	1040548	1040590	+	promoter-TSS (An01g04430)	-304	An01g04430	0.190476	0.651163				11(CCGCGAAAATTCCG,-,0.00)
14881	AM270991	1156712	1156754	+	promoter-TSS (An12g04680)	-175	An12g04680	0.071429	0.511628		20(CCCCGC,-,0.00)		11(CCGCCGCCACCCCG,-,0.00)
12307	AM270988	1329357	1329397	+	promoter-TSS (An09g05820)	-834	An09g05820	0.075	0.512195				10(CGGTATGGAAACGG,+,0.00)
15842	AM270992	243819	243855	+	promoter-TSS (An13g01030)	-406	An13g01030	0.083333	0.432432				10(CGGTAATTCCACGG,+,0.00)
11636	AM270988	137766	137802	+	promoter-TSS (An09g00660)	-777	An09g00660	0.138889	0.756757		26(CTCCGG,-,0.00),28(CCGGGG,+,0.00)		10(CGGCAGTCCGACGG,+,0.00),17(CCGACGGATCTCCG,-,0.00)	17(CCGACGG,+,0.00),17(CCGACGG,-,0.00)
13555	AM270990	1551452	1551492	+	promoter-TSS (An11g06300)	-816	An11g06300	0.025	0.463415				10(CGGCAGATTTTAGG,+,0.00)
3288	AM270981	1273439	1273479	+	promoter-TSS (An02g05410)	-261	An02g05410	0.1	0.658537		1(CTCCGC,-,0.00)		10(CCTCCGTGGCACCG,-,0.00)	21(CCGACGG,+,0.00),21(CCGACGG,-,0.00)
7184	AM270983	1793478	1793522	+	promoter-TSS (An04g07230)	-165	An04g07230	0.136364	0.6				10(CCTCCGAGTCGCCG,-,0.00)
6569	AM270983	987637	987681	+	promoter-TSS (An04g03930)	-517	An04g03930	0.159091	0.6				10(CCGCGGGAATTCCG,-,0.00),21(CCGTCGGTCGTCCG,-,0.00)	21(CCGTCGG,+,0.00),21(CCGTCGG,-,0.00)
4198	AM270981	2461074	2461112	+	promoter-TSS (An02g09960)	-704	An02g09970	0.052632	0.512821		0(CCGGGG,+,0.00)		1(CGGGGTGCTGGCGG,+,0.00)
2772	AM270981	512620	512654	+	promoter-TSS (An02g02250)	-760	An02g02250	0.205882	0.742857				1(CGGATTCCCGACGG,+,0.00)	8(CCGACGG,+,0.00),8(CCGACGG,-,0.00)
15175	AM270991	1785769	1785803	+	promoter-TSS (An12g07400)	-763	An12g07400	0.058824	0.485714		0(GCGGAG,+,0.00)		1(CGGAGTGTAGCCGG,+,0.00)
15242	AM270991	1863829	1863873	+	promoter-TSS (An12g07740)	-379	An12g07750	0.068182	0.555556		11(CCGGGG,+,0.00)		1(CGGACTTGAACCGG,+,0.00)
19241	AM270995	1532605	1532647	+	promoter-TSS (An16g06800)	-695	An16g06800	0.047619	0.55814		10(CTCCGG,-,0.00)		1(CCTTCATTTCTCCG,-,0.00)
11491	AM270987	2761983	2762017	+	Intergenic	4624	An08g11650	0.147059	0.657143				1(CCTTACCCGAACCG,-,0.00)
13601	AM270990	1658397	1658427	+	promoter-TSS (An11g06770)	-169	An11g06760	0.1	0.580645		22(GCGGAG,+,0.00)		1(CCTGTCGATTCCCG,-,0.00)
20394	AM270997	733439	733483	+	promoter-TSS (An18g03280)	-161	An18g03280	0.090909	0.577778			1(CCTGGC,-,0.00)	1(CCTGGCTTACACCG,-,0.00)	12(CCGACGG,+,0.00),12(CCGACGG,-,0.00)
7519	AM270983	2391608	2391638	+	promoter-TSS (An04g09830)	-174	An04g09840	0.1	0.709677			1(CCTGGC,-,0.00)	1(CCTGGCCCGGCCCG,-,0.00)
10902	AM270987	1768779	1768823	+	promoter-TSS (An08g07420)	-335	An08g07420	0.090909	0.511111				1(CCTGACCGCCTCCG,-,0.00)
12615	AM270989	115731	115775	+	Intergenic	-1325	An10g00470	0.159091	0.622222		29(CTCCGC,-,0.00)		1(CCTGACACGCGCCG,-,0.00)
10274	AM270987	812453	812491	+	Intergenic	-2002	An08g03500	0.052632	0.538462		12(CCGGAG,+,0.00)		1(CCTCTTGAGAGCCG,-,0.00)
4301	AM270981	2655722	2655766	+	promoter-TSS (An02g10740)	-172	An02g10740	0.136364	0.555556				1(CCTCCCGCGTCCCG,-,0.00)
4177	AM270981	2410960	2411004	+	promoter-TSS (An02g09720)	-353	An02g09720	0.022727	0.555556				1(CCTATTGGTGGCCG,-,0.00)
2586	AM270981	149676	149708	+	promoter-TSS (An02g00680)	-702	An02g00680	0.21875	0.727273				1(CCTATCCGCGACCG,-,0.00)
20241	AM270997	444141	444181	+	promoter-TSS (An18g02180)	-318	An18g02180	0.075	0.560976				1(CCTAGTTCTAGCCG,-,0.00)
3015	AM270981	828384	828426	+	promoter-TSS (An02g03460)	34	An02g03460	0.095238	0.604651				1(CCTAGCTCATGCCG,-,0.00),12(CCGGCATGAAACCG,-,0.00)
20809	AM270997	1287720	1287764	+	promoter-TSS (An18g05670)	-185	An18g05680	0.113636	0.666667			17(GCCAGG,+,0.00)	1(CCGTGATTGGCCCG,-,0.00)
19002	AM270995	1060256	1060296	+	promoter-TSS (An16g04680)	-152	An16g04680	0.1	0.609756		12(CCGGGG,+,0.00)		1(CCGTCTTGAATCCG,-,0.00)
12426	AM270988	1507386	1507430	+	promoter-TSS (An09g06590)	-597	An09g06590	0.136364	0.6				1(CCGTAGAAACGCCG,-,0.00)
10833	AM270987	1639951	1639989	+	Intergenic	-1045	An08g06840	0.105263	0.641026				1(CCGGCGTATGCCCG,-,0.00),12(CCGATCTTTTCCCG,-,0.00)
6865	AM270983	1401194	1401234	+	promoter-TSS (An04g05680)	-418	An04g05680	0.075	0.536585				1(CCGCGCCCAGACCG,-,0.00)
5420	AM270982	980397	980431	+	promoter-TSS (An03g04550)	-223	An03g04550	0.147059	0.6				1(CCGATCGTTGGCCG,-,0.00)
2194	AM270980	3215807	3215849	+	promoter-TSS (An01g13470)	-605	An01g13470	0.047619	0.581395				1(CCGAGTGGTAGCCG,-,0.00)
11400	AM270987	2633441	2633483	+	promoter-TSS (An08g11040)	-198	An08g11040	0.047619	0.465116				1(CCGAGTGCTGACCG,-,0.00)
10288	AM270987	830346	830390	+	promoter-TSS (An08g03560)	-489	An08g03560	0.113636	0.6				1(CCGAGAATCATCCG,-,0.00),12(CCGATGGAAGACCG,-,0.00)
11001	AM270987	1935991	1936035	+	promoter-TSS (An08g08150)	-153	An08g08150	0.068182	0.555556		29(CTCCGG,-,0.00)		1(CCGACTTCAGGCCG,-,0.00)
4334	AM270981	2754219	2754261	+	Intergenic	-1020	An02g11250	0.095238	0.534884				1(CCGACTTACGGCCG,-,0.00),13(CGGTGATTCGCAGG,+,0.00)
7163	AM270983	1765984	1766014	+	promoter-TSS (An04g07090)	-743	An04g07090	0.066667	0.548387				1(CCGACTGCAAGCCG,-,0.00)
9735	AM270986	2277149	2277193	+	promoter-TSS (An07g10130)	-654	An07g10130	0.068182	0.6				0(CGGTGCACTGCAGG,+,0.00)
13503	AM270990	1406093	1406137	+	promoter-TSS (An11g05730)	-982	An11g05730	0.068182	0.488889				0(CGGCGGTCAGGAGG,+,0.00)
12817	AM270990	195369	195413	+	promoter-TSS (An11g00740)	-58	An11g00740	0.113636	0.666667		20(CCCCGG,-,0.00),22(CCGGGG,+,0.00),33(GCGGAG,+,0.00)		0(CGGCGGGTGAGAGG,+,0.00),23(CGGGGATTCTGCGG,+,0.00)
10639	AM270987	1399304	1399348	+	promoter-TSS (An08g05890)	-217	An08g05890	0.068182	0.533333				0(CGGAAGATTAGCGG,+,0.00)
10678	AM270987	1461479	1461523	+	promoter-TSS (An08g06170)	-206	An08g06170	0.045455	0.511111				0(CCTGGGCTCAGCCG,-,0.00)
14970	AM270991	1316601	1316645	+	promoter-TSS (An12g05320)	-236	An12g05320	0.136364	0.644444		5(CTCCGG,-,0.00)	0(CCTGGC,-,0.00)	0(CCTGGCTCCGGCCG,-,0.00)	38(CCGACGG,+,0.00),38(CCGACGG,-,0.00)
4780	AM270981	3471051	3471095	+	promoter-TSS (An02g14330)	-249	An02g14330	0.113636	0.6				0(CCTGACCTCGTCCG,-,0.00)	11(CCGTCGG,+,0.00),11(CCGTCGG,-,0.00)
11248	AM270987	2399718	2399758	+	promoter-TSS (An08g10110)	-216	An08g10110	0.125	0.634146				0(CCTCGGTCCAACCG,-,0.00),11(CCGTGCCGCGACCG,-,0.00)
77	AM270980	66104	66148	+	promoter-TSS (An01g00280)	-881	An01g00280	0.136364	0.6				0(CCTATCGCTAACCG,-,0.00)
1006	AM270980	1432093	1432123	+	promoter-TSS (An01g06070)	-346	An01g06060	0.166667	0.645161				0(CCTACGGATTCCCG,-,0.00)
17963	AM270994	1226972	1227002	+	promoter-TSS (An15g05190)	-171	An15g05190	0.133333	0.612903				0(CCGTCGTTTTACCG,-,0.00)
14997	AM270991	1378988	1379030	+	promoter-TSS (An12g05590)	-492	An12g05590	0.119048	0.604651				0(CCGCACCCCTGCCG,-,0.00)
15184	AM270991	1793598	1793642	+	Intergenic	-1096	An12g07430	0.068182	0.488889				0(CCGAGGTTGAACCG,-,0.00)
20261	AM270997	463422	463462	+	promoter-TSS (An18g02250)	-407	An18g02250	0.075	0.536585				0(CCGAAGTGTGGCCG,-,0.00)
19756	AM270996	114927	114957	+	promoter-TSS (An17g00520)	-389	An17g00520	0.133333	0.580645				0(CCGAAGATTACCCG,-,0.00)
20990	AM270998	94491	94535	+	promoter-TSS (An19g00410)	-69	An19g00410	0	0.466667
20989	AM270998	78324	78368	+	promoter-TSS (An19g00350)	-88	An19g00350	0.068182	0.6
20987	AM270998	76405	76445	+	promoter-TSS (An19g00330)	-289	An19g00330	0	0.585366
20988	AM270998	76535	76579	+	promoter-TSS (An19g00330)	-185	An19g00340	0.090909	0.533333
20984	AM270998	70076	70118	+	promoter-TSS (An19g00290)	-337	An19g00290	0.071429	0.627907
20986	AM270998	70352	70386	+	promoter-TSS (An19g00290)	-609	An19g00290	0.029412	0.428571
20985	AM270998	70183	70225	+	promoter-TSS (An19g00290)	-444	An19g00290	0.047619	0.418605
20983	AM270998	66580	66620	+	promoter-TSS (An19g00280)	-219	An19g00280	0	0.463415
20982	AM270998	64725	64763	+	promoter-TSS (An19g00270)	-130	An19g00270	0.131579	0.512821
20981	AM270998	61671	61709	+	promoter-TSS (An19g00260)	-165	An19g00260	0.052632	0.461538
20979	AM270998	45555	45599	+	promoter-TSS (An19g00170)	-165	An19g00160	0.022727	0.466667
20980	AM270998	45661	45705	+	promoter-TSS (An19g00170)	-132	An19g00170	0.090909	0.466667
20978	AM270998	45439	45475	+	promoter-TSS (An19g00170)	-45	An19g00160	0.083333	0.486486
20977	AM270998	40591	40625	+	promoter-TSS (An19g00140)	-184	An19g00140	0.117647	0.571429
20976	AM270998	40734	40768	+	promoter-TSS (An19g00140)	-327	An19g00140	0.088235	0.657143			29(CTTGGC,-,0.00)
20973	AM270998	38896	38940	+	promoter-TSS (An19g00130)	-482	An19g00130	0.113636	0.444444
20974	AM270998	38818	38862	+	promoter-TSS (An19g00130)	-404	An19g00130	0.090909	0.577778
20972	AM270998	36213	36257	+	promoter-TSS (An19g00120)	-436	An19g00120	0.022727	0.422222
20970	AM270998	36391	36425	+	promoter-TSS (An19g00120)	-609	An19g00120	0.029412	0.457143
20971	AM270998	36317	36361	+	promoter-TSS (An19g00120)	-540	An19g00120	0.045455	0.355556
20966	AM270998	25124	25166	+	promoter-TSS (An19g00100)	-641	An19g00100	0.02381	0.465116
20964	AM270998	25037	25079	+	promoter-TSS (An19g00100)	-728	An19g00100	0.071429	0.44186
20968	AM270998	25271	25315	+	promoter-TSS (An19g00100)	-493	An19g00100	0	0.355556
20969	AM270998	24963	25003	+	promoter-TSS (An19g00100)	-803	An19g00100	0.1	0.512195
20965	AM270998	24716	24760	+	promoter-TSS (An19g00090)	-761	An19g00090	0.113636	0.555556
20967	AM270998	24817	24849	+	promoter-TSS (An19g00090)	-856	An19g00090	0.09375	0.545455
20963	AM270998	15938	15970	+	promoter-TSS (An19g00060)	-161	An19g00060	0.0625	0.424242
20962	AM270998	15880	15924	+	promoter-TSS (An19g00060)	-109	An19g00060	0	0.311111
20960	AM270998	9115	9149	+	promoter-TSS (An19g00040)	-988	An19g00040	0.058824	0.514286
20956	AM270998	7646	7688	+	promoter-TSS (An19g00030)	-235	An19g00030	0.02381	0.534884		19(GTGGGG,+,0.00),25(CTCCGG,-,0.00)
20957	AM270998	7583	7627	+	promoter-TSS (An19g00030)	-297	An19g00030	0.045455	0.488889
20958	AM270998	7714	7758	+	promoter-TSS (An19g00030)	-166	An19g00030	0.045455	0.422222
20954	AM270998	6075	6111	+	promoter-TSS (An19g00010)	-187	An19g00010	0.055556	0.459459
20955	AM270998	5949	5993	+	promoter-TSS (An19g00010)	-65	An19g00010	0.045455	0.466667
20952	AM270997	1542222	1542266	+	promoter-TSS (An18g06850)	-254	An18g06850	0.045455	0.444444
20944	AM270997	1536438	1536482	+	promoter-TSS (An18g06840)	-765	An18g06840	0.068182	0.422222
20948	AM270997	1536620	1536660	+	promoter-TSS (An18g06840)	-585	An18g06840	0.15	0.512195
20949	AM270997	1536533	1536563	+	promoter-TSS (An18g06840)	-677	An18g06840	0.033333	0.387097
20941	AM270997	1534417	1534457	+	promoter-TSS (An18g06820)	386	An18g06830	0	0.292683
20946	AM270997	1534344	1534388	+	promoter-TSS (An18g06820)	315	An18g06830	0.022727	0.422222
20940	AM270997	1528445	1528489	+	promoter-TSS (An18g06780)	-119	An18g06800	0.045455	0.466667
20936	AM270997	1524264	1524308	+	promoter-TSS (An18g06760)	-204	An18g06760	0.159091	0.6
20939	AM270997	1524221	1524257	+	promoter-TSS (An18g06760)	-157	An18g06760	0.111111	0.540541
20938	AM270997	1524494	1524538	+	promoter-TSS (An18g06760)	-434	An18g06760	0.022727	0.4		15(CTCCAG,-,0.00)
20933	AM270997	1520721	1520765	+	promoter-TSS (An18g06750)	-145	An18g06740	0.045455	0.533333
20932	AM270997	1520799	1520843	+	promoter-TSS (An18g06750)	-86	An18g06750	0.022727	0.444444
20930	AM270997	1513905	1513947	+	promoter-TSS (An18g06730)	-77	An18g06730	0.02381	0.44186		13(CTGGGG,+,0.00)
20931	AM270997	1513837	1513879	+	promoter-TSS (An18g06730)	-145	An18g06730	0.02381	0.511628
20929	AM270997	1511002	1511040	+	promoter-TSS (An18g06710)	-119	An18g06710	0.026316	0.307692
20928	AM270997	1511063	1511105	+	promoter-TSS (An18g06710)	-182	An18g06710	0.095238	0.511628
20927	AM270997	1508752	1508796	+	promoter-TSS (An18g06700)	-116	An18g06700	0.022727	0.377778
20925	AM270997	1507092	1507136	+	promoter-TSS (An18g06680)	-126	An18g06680	0.068182	0.466667		34(CTGGGG,+,0.00)
20926	AM270997	1507336	1507380	+	promoter-TSS (An18g06680)	-370	An18g06680	0	0.444444
20924	AM270997	1507202	1507244	+	promoter-TSS (An18g06680)	-235	An18g06680	0.071429	0.465116
20919	AM270997	1504485	1504523	+	promoter-TSS (An18g06660)	-125	An18g06660	0.052632	0.538462		27(CCCCGG,-,0.00),29(CCGGGG,+,0.00)
20920	AM270997	1504556	1504592	+	promoter-TSS (An18g06660)	-195	An18g06660	0.083333	0.648649		26(CTGGAG,+,0.00)
20921	AM270997	1504425	1504469	+	promoter-TSS (An18g06660)	-68	An18g06660	0.022727	0.444444
20922	AM270997	1503798	1503836	+	promoter-TSS (An18g06650)	-415	An18g06650	0.026316	0.487179
20923	AM270997	1503744	1503786	+	promoter-TSS (An18g06650)	-363	An18g06650	0.119048	0.511628
20912	AM270997	1497053	1497097	+	promoter-TSS (An18g06620)	-398	An18g06620	0	0.2
20911	AM270997	1496850	1496892	+	promoter-TSS (An18g06620)	-194	An18g06620	0.02381	0.348837
20909	AM270997	1493455	1493495	+	promoter-TSS (An18g06600)	-154	An18g06590	0.125	0.634146
20908	AM270997	1491743	1491777	+	promoter-TSS (An18g06580)	-180	An18g06580	0.088235	0.457143
20905	AM270997	1472936	1472980	+	promoter-TSS (An18g06520)	-276	An18g06520	0.068182	0.533333			7(GCCAAG,+,0.00)
20904	AM270997	1467771	1467815	+	promoter-TSS (An18g06510)	-262	An18g06510	0.022727	0.466667
20901	AM270997	1465706	1465750	+	promoter-TSS (An18g06500)	-252	An18g06500	0.045455	0.533333			39(CCTGGC,-,0.00)
20902	AM270997	1465789	1465833	+	promoter-TSS (An18g06500)	-169	An18g06500	0.068182	0.488889		34(CCCCGC,-,0.00)
20900	AM270997	1458153	1458197	+	promoter-TSS (An18g06420)	-108	An18g06420	0	0.288889		18(CTGGAG,+,0.00)
20896	AM270997	1450239	1450279	+	promoter-TSS (An18g06390)	-299	An18g06390	0.025	0.390244
20899	AM270997	1449955	1449989	+	promoter-TSS (An18g06390)	-506	An18g06380	0.058824	0.542857
20897	AM270997	1449820	1449864	+	promoter-TSS (An18g06390)	-376	An18g06380	0.113636	0.6
20898	AM270997	1450058	1450102	+	promoter-TSS (An18g06390)	-478	An18g06390	0.045455	0.422222
20892	AM270997	1425243	1425287	+	promoter-TSS (An18g06270)	-154	An18g06270	0.045455	0.533333		34(CTCCAG,-,0.00)
20890	AM270997	1421471	1421515	+	promoter-TSS (An18g06260)	-143	An18g06260	0.045455	0.488889
20891	AM270997	1421350	1421394	+	promoter-TSS (An18g06260)	-264	An18g06260	0.022727	0.311111
20886	AM270997	1415507	1415551	+	promoter-TSS (An18g06220)	-255	An18g06220	0.090909	0.555556
20888	AM270997	1416052	1416096	+	promoter-TSS (An18g06220)	-800	An18g06220	0.068182	0.488889
20887	AM270997	1415746	1415790	+	promoter-TSS (An18g06220)	-494	An18g06220	0.022727	0.466667
20889	AM270997	1415947	1415991	+	promoter-TSS (An18g06220)	-695	An18g06220	0.045455	0.488889
20885	AM270997	1411124	1411166	+	promoter-TSS (An18g06210)	-272	An18g06210	0.047619	0.395349
20884	AM270997	1401048	1401088	+	promoter-TSS (An18g06160)	-143	An18g06160	0.05	0.512195
20883	AM270997	1401139	1401173	+	promoter-TSS (An18g06160)	-55	An18g06160	0.058824	0.428571
20881	AM270997	1400721	1400765	+	promoter-TSS (An18g06160)	-106	An18g06150	0	0.244444
20880	AM270997	1400669	1400707	+	promoter-TSS (An18g06160)	-51	An18g06150	0	0.435897
20882	AM270997	1400898	1400940	+	promoter-TSS (An18g06160)	-282	An18g06150	0.071429	0.465116
20872	AM270997	1390629	1390669	+	promoter-TSS (An18g06085)	-149	An18g06085	0	0.292683
20873	AM270997	1390730	1390766	+	promoter-TSS (An18g06085)	-50	An18g06085	0.083333	0.540541
20875	AM270997	1388496	1388536	+	promoter-TSS (An18g06070)	-409	An18g06070	0.05	0.585366
20874	AM270997	1388176	1388218	+	promoter-TSS (An18g06070)	-90	An18g06070	0.047619	0.44186
20877	AM270997	1386809	1386853	+	promoter-TSS (An18g06060)	-891	An18g06060	0.090909	0.466667
20878	AM270997	1386712	1386754	+	promoter-TSS (An18g06060)	-793	An18g06060	0.071429	0.488372
20879	AM270997	1386565	1386609	+	promoter-TSS (An18g06060)	-647	An18g06060	0.068182	0.4
20876	AM270997	1386466	1386504	+	promoter-TSS (An18g06060)	-545	An18g06060	0.105263	0.512821
20866	AM270997	1372295	1372339	+	promoter-TSS (An18g06000)	-398	An18g06000	0.022727	0.333333
20868	AM270997	1372192	1372236	+	promoter-TSS (An18g06000)	-501	An18g06000	0.022727	0.422222			5(GCCAGG,+,0.00)
20864	AM270997	1370775	1370819	+	promoter-TSS (An18g05980)	917	An18g05990	0.022727	0.288889
20856	AM270997	1356781	1356811	+	promoter-TSS (An18g05920)	-385	An18g05920	0.066667	0.516129
20854	AM270997	1356977	1357021	+	promoter-TSS (An18g05920)	-363	An18g05930	0.045455	0.422222
20855	AM270997	1356849	1356893	+	promoter-TSS (An18g05920)	-460	An18g05920	0.090909	0.644444		23(CCGGGG,+,0.00)
20857	AM270997	1357143	1357187	+	promoter-TSS (An18g05920)	-197	An18g05930	0	0.311111
20853	AM270997	1350832	1350874	+	promoter-TSS (An18g05900)	-156	An18g05910	0.02381	0.418605
20851	AM270997	1343945	1343989	+	promoter-TSS (An18g05870)	-565	An18g05870	0.068182	0.488889
20852	AM270997	1343695	1343733	+	promoter-TSS (An18g05870)	-312	An18g05870	0.026316	0.384615
20850	AM270997	1340525	1340567	+	promoter-TSS (An18g05850)	-82	An18g05860	0.071429	0.511628
20846	AM270997	1331816	1331860	+	promoter-TSS (An18g05830)	-602	An18g05830	0.022727	0.466667
20849	AM270997	1331672	1331716	+	promoter-TSS (An18g05830)	-746	An18g05830	0.022727	0.311111
20848	AM270997	1331732	1331768	+	promoter-TSS (An18g05830)	-690	An18g05830	0.055556	0.513514
20847	AM270997	1332146	1332190	+	promoter-TSS (An18g05830)	-272	An18g05830	0.045455	0.4			28(CCTGGC,-,0.00)
20844	AM270997	1328627	1328665	+	promoter-TSS (An18g05820)	-386	An18g05810	0.052632	0.538462
20843	AM270997	1328545	1328587	+	promoter-TSS (An18g05820)	-306	An18g05810	0.047619	0.488372
20845	AM270997	1328457	1328499	+	promoter-TSS (An18g05820)	-218	An18g05810	0.047619	0.55814		36(GCGGAG,+,0.00)
20841	AM270997	1323517	1323561	+	promoter-TSS (An18g05790)	-199	An18g05790	0.045455	0.466667		36(CTCCGG,-,0.00)
20842	AM270997	1323620	1323664	+	promoter-TSS (An18g05790)	-302	An18g05790	0	0.422222
20840	AM270997	1318362	1318406	+	promoter-TSS (An18g05770)	-699	An18g05770	0	0.333333
20838	AM270997	1318439	1318479	+	promoter-TSS (An18g05770)	-774	An18g05770	0.05	0.536585
20839	AM270997	1317713	1317757	+	promoter-TSS (An18g05770)	-50	An18g05770	0.022727	0.355556
20836	AM270997	1315248	1315286	+	promoter-TSS (An18g05760)	-804	An18g05760	0.052632	0.358974
20837	AM270997	1315191	1315231	+	promoter-TSS (An18g05760)	-748	An18g05760	0.075	0.439024
20835	AM270997	1315142	1315184	+	promoter-TSS (An18g05760)	-700	An18g05760	0.02381	0.488372			12(CCTGGC,-,0.00)
20834	AM270997	1310811	1310843	+	promoter-TSS (An18g05750)	-176	An18g05740	0.0625	0.454545
20828	AM270997	1305971	1306015	+	promoter-TSS (An18g05730)	-649	An18g05730	0.045455	0.333333
20833	AM270997	1305842	1305882	+	promoter-TSS (An18g05730)	-518	An18g05730	0.025	0.536585
20829	AM270997	1305898	1305942	+	promoter-TSS (An18g05730)	-576	An18g05730	0.045455	0.533333
20832	AM270997	1306191	1306227	+	promoter-TSS (An18g05730)	-865	An18g05730	0.027778	0.459459
20826	AM270997	1306245	1306289	+	promoter-TSS (An18g05730)	-923	An18g05730	0.045455	0.311111
20817	AM270997	1298271	1298315	+	promoter-TSS (An18g05715)	-103	An18g05720	0.022727	0.466667
20815	AM270997	1296203	1296247	+	promoter-TSS (An18g05700)	-440	An18g05710	0.068182	0.422222
20816	AM270997	1295645	1295689	+	promoter-TSS (An18g05700)	-275	An18g05700	0	0.488889
20812	AM270997	1289268	1289312	+	promoter-TSS (An18g05690)	-608	An18g05690	0.022727	0.444444
20814	AM270997	1289347	1289391	+	promoter-TSS (An18g05690)	-529	An18g05690	0.068182	0.533333		20(CCGGAG,+,0.00),35(CTGGAG,+,0.00)
20813	AM270997	1289511	1289553	+	promoter-TSS (An18g05690)	-366	An18g05690	0.047619	0.511628
20811	AM270997	1289143	1289175	+	promoter-TSS (An18g05690)	-739	An18g05690	0.0625	0.454545
20810	AM270997	1287647	1287687	+	promoter-TSS (An18g05670)	-111	An18g05670	0.075	0.560976
20800	AM270997	1278881	1278923	+	promoter-TSS (An18g05640)	-134	An18g05640	0	0.395349
20806	AM270997	1279572	1279616	+	promoter-TSS (An18g05640)	-826	An18g05640	0.045455	0.355556
20803	AM270997	1279713	1279757	+	promoter-TSS (An18g05640)	-967	An18g05640	0.090909	0.533333
20808	AM270997	1279064	1279106	+	promoter-TSS (An18g05640)	-317	An18g05640	0.047619	0.44186
20807	AM270997	1279212	1279254	+	promoter-TSS (An18g05640)	-465	An18g05640	0.047619	0.55814		32(CCCCGC,-,0.00)
20797	AM270997	1277265	1277307	+	promoter-TSS (An18g05630)	-931	An18g05630	0.047619	0.325581
20799	AM270997	1276924	1276968	+	promoter-TSS (An18g05630)	-591	An18g05630	0.068182	0.377778
20793	AM270997	1277218	1277250	+	promoter-TSS (An18g05630)	-879	An18g05630	0.0625	0.484848
20794	AM270997	1276489	1276531	+	promoter-TSS (An18g05630)	-155	An18g05630	0.047619	0.465116
20791	AM270997	1277166	1277202	+	promoter-TSS (An18g05630)	-829	An18g05630	0	0.459459		6(GTGGGG,+,0.00)
20790	AM270997	1276853	1276893	+	promoter-TSS (An18g05630)	-518	An18g05630	0.025	0.463415
20789	AM270997	1258203	1258245	+	promoter-TSS (An18g05540)	-215	An18g05540	0.047619	0.372093
20782	AM270997	1246662	1246702	+	promoter-TSS (An18g05500)	-182	An18g05490	0.025	0.560976		19(CCGGAG,+,0.00),30(CTGGGG,+,0.00)
20780	AM270997	1246728	1246772	+	promoter-TSS (An18g05500)	-250	An18g05490	0.068182	0.466667
20781	AM270997	1246854	1246898	+	promoter-TSS (An18g05500)	-376	An18g05490	0.045455	0.533333
20776	AM270997	1239759	1239795	+	promoter-TSS (An18g05470)	-301	An18g05470	0.055556	0.432432
20779	AM270997	1237144	1237174	+	promoter-TSS (An18g05450)	-405	An18g05460	0.133333	0.645161		5(GTGGGG,+,0.00)
20777	AM270997	1237317	1237361	+	promoter-TSS (An18g05450)	-225	An18g05460	0.068182	0.555556
20778	AM270997	1237184	1237224	+	promoter-TSS (An18g05450)	-360	An18g05460	0.075	0.536585		23(CTCCAC,-,0.00)
20774	AM270997	1227896	1227940	+	promoter-TSS (An18g05420)	-193	An18g05420	0.045455	0.488889
20775	AM270997	1228022	1228066	+	promoter-TSS (An18g05420)	-67	An18g05420	0.136364	0.555556					20(CCGTCGG,+,0.00),20(CCGTCGG,-,0.00)
20773	AM270997	1225161	1225205	+	promoter-TSS (An18g05410)	-133	An18g05410	0	0.311111
20767	AM270997	1217527	1217567	+	promoter-TSS (An18g05360)	-297	An18g05360	0	0.317073
20765	AM270997	1218029	1218073	+	promoter-TSS (An18g05360)	-801	An18g05360	0.068182	0.466667
20769	AM270997	1217671	1217713	+	promoter-TSS (An18g05360)	-442	An18g05360	0.047619	0.348837
20770	AM270997	1218170	1218204	+	promoter-TSS (An18g05360)	-937	An18g05360	0.029412	0.485714			17(GCCAAG,+,0.00)
20771	AM270997	1217580	1217620	+	promoter-TSS (An18g05360)	-350	An18g05360	0.025	0.463415
20772	AM270997	1217430	1217472	+	promoter-TSS (An18g05360)	-201	An18g05360	0.047619	0.465116
20766	AM270997	1217750	1217792	+	promoter-TSS (An18g05360)	-521	An18g05360	0.071429	0.465116
20759	AM270997	1202981	1203011	+	promoter-TSS (An18g05250)	-117	An18g05260	0.066667	0.580645
20758	AM270997	1203027	1203071	+	promoter-TSS (An18g05250)	-64	An18g05260	0	0.222222
20757	AM270997	1202915	1202959	+	promoter-TSS (An18g05250)	-176	An18g05260	0.022727	0.466667
20755	AM270997	1189012	1189056	+	promoter-TSS (An18g05190)	-209	An18g05180	0.068182	0.488889
20756	AM270997	1189236	1189276	+	promoter-TSS (An18g05190)	-312	An18g05190	0	0.414634
20754	AM270997	1189160	1189202	+	promoter-TSS (An18g05190)	-356	An18g05180	0.047619	0.511628
20753	AM270997	1187305	1187343	+	promoter-TSS (An18g05170)	-438	An18g05170	0.052632	0.461538			7(CCTGGC,-,0.00)
20752	AM270997	1179923	1179961	+	promoter-TSS (An18g05120)	-81	An18g05130	0.105263	0.538462
20750	AM270997	1177792	1177830	+	promoter-TSS (An18g05110)	-190	An18g05110	0.052632	0.461538
20751	AM270997	1177990	1178034	+	promoter-TSS (An18g05110)	-391	An18g05110	0.068182	0.6
20749	AM270997	1168600	1168636	+	promoter-TSS (An18g05060)	-172	An18g05060	0.166667	0.594595
20748	AM270997	1164628	1164672	+	promoter-TSS (An18g05050)	-57	An18g05050	0.022727	0.466667
20746	AM270997	1164294	1164338	+	promoter-TSS (An18g05050)	-391	An18g05050	0.090909	0.466667
20745	AM270997	1156254	1156294	+	promoter-TSS (An18g05020)	-90	An18g05020	0.1	0.512195		1(CTCCGC,-,0.00)
20739	AM270997	1138838	1138882	+	promoter-TSS (An18g04880)	408	An18e04890	0.022727	0.4
20740	AM270997	1139080	1139124	+	promoter-TSS (An18g04880)	166	An18e04890	0.045455	0.422222
20737	AM270997	1133658	1133702	+	promoter-TSS (An18g04840)	-377	An18g04840	0.090909	0.622222		31(GCGGAG,+,0.00)
20735	AM270997	1133883	1133927	+	promoter-TSS (An18g04840)	-602	An18g04840	0.022727	0.377778
20734	AM270997	1133601	1133643	+	promoter-TSS (An18g04840)	-319	An18g04840	0	0.465116			6(CTTGGC,-,0.00)
20736	AM270997	1133979	1134019	+	promoter-TSS (An18g04840)	-696	An18g04840	0.1	0.609756		10(CCCCGC,-,0.00)
20728	AM270997	1133813	1133853	+	promoter-TSS (An18g04840)	-530	An18g04840	0.05	0.463415
20730	AM270997	1133506	1133548	+	promoter-TSS (An18g04840)	-224	An18g04840	0	0.534884
20731	AM270997	1134046	1134090	+	promoter-TSS (An18g04840)	-765	An18g04840	0.068182	0.622222
20723	AM270997	1119308	1119342	+	promoter-TSS (An18g04790)	-206	An18g04790	0	0.285714
20721	AM270997	1113125	1113169	+	promoter-TSS (An18g04750)	-386	An18g04750	0.090909	0.533333		34(CTCCGC,-,0.00)
20720	AM270997	1112027	1112063	+	promoter-TSS (An18g04740)	-61	An18g04740	0	0.459459
20719	AM270997	1111963	1112001	+	promoter-TSS (An18g04740)	-124	An18g04740	0.026316	0.487179
20711	AM270997	1109039	1109077	+	promoter-TSS (An18g04730)	-388	An18g04730	0.078947	0.487179
20710	AM270997	1108984	1109024	+	promoter-TSS (An18g04730)	400	An18g04720	0.075	0.560976			28(GCCAAG,+,0.00)
20714	AM270997	1108169	1108213	+	promoter-TSS (An18g04720)	-413	An18g04720	0.068182	0.422222
20713	AM270997	1107897	1107937	+	promoter-TSS (An18g04720)	-687	An18g04720	0.075	0.560976
20716	AM270997	1107974	1108018	+	promoter-TSS (An18g04720)	-608	An18g04720	0.022727	0.4
20712	AM270997	1107665	1107707	+	promoter-TSS (An18g04720)	-918	An18g04720	0	0.302326
20709	AM270997	1094492	1094530	+	promoter-TSS (An18g04660)	-458	An18g04660	0.052632	0.512821
20708	AM270997	1094361	1094405	+	promoter-TSS (An18g04660)	-586	An18g04660	0.022727	0.444444		19(GCGGGG,+,0.00)
20707	AM270997	1082505	1082547	+	promoter-TSS (An18g04600)	-324	An18g04600	0.095238	0.627907		24(GCGGGG,+,0.00)
20706	AM270997	1082626	1082670	+	promoter-TSS (An18g04600)	-446	An18g04600	0.022727	0.533333
20705	AM270997	1077831	1077867	+	promoter-TSS (An18g04580)	-530	An18g04580	0.083333	0.459459
20702	AM270997	1077908	1077942	+	promoter-TSS (An18g04580)	-606	An18g04580	0.058824	0.4
20701	AM270997	1077755	1077787	+	promoter-TSS (An18g04580)	-452	An18g04580	0.0625	0.484848		26(GTGGGG,+,0.00)
20704	AM270997	1077771	1077815	+	promoter-TSS (An18g04580)	-474	An18g04580	0.045455	0.511111		10(GTGGGG,+,0.00)
20696	AM270997	1068384	1068428	+	promoter-TSS (An18g04550)	-866	An18g04550	0.045455	0.577778
20698	AM270997	1068453	1068497	+	promoter-TSS (An18g04550)	-797	An18g04550	0.090909	0.577778
20699	AM270997	1068711	1068755	+	promoter-TSS (An18g04550)	-539	An18g04550	0.068182	0.533333
20700	AM270997	1067972	1068016	+	promoter-TSS (An18g04540)	-698	An18g04540	0	0.377778
20697	AM270997	1068042	1068078	+	promoter-TSS (An18g04540)	-764	An18g04540	0.027778	0.432432		3(CTCCAG,-,0.00)
20693	AM270997	1058692	1058736	+	promoter-TSS (An18g04490)	-146	An18g04490	0.022727	0.355556			8(CTTGGC,-,0.00)
20692	AM270997	1058667	1058701	+	promoter-TSS (An18g04490)	-116	An18g04490	0	0.371429
20691	AM270997	1056017	1056061	+	promoter-TSS (An18g04480)	-218	An18g04480	0.022727	0.488889
20690	AM270997	1056118	1056162	+	promoter-TSS (An18g04480)	-117	An18g04480	0.113636	0.577778
20689	AM270997	1056178	1056212	+	promoter-TSS (An18g04480)	-62	An18g04480	0.029412	0.685714
20687	AM270997	1052616	1052658	+	promoter-TSS (An18g04470)	-400	An18g04470	0.02381	0.465116
20688	AM270997	1052691	1052735	+	promoter-TSS (An18g04470)	-324	An18g04470	0.022727	0.511111
20684	AM270997	1047092	1047130	+	promoter-TSS (An18g04440)	-392	An18g04440	0.026316	0.461538
20686	AM270997	1046975	1047019	+	promoter-TSS (An18g04440)	-278	An18g04440	0.090909	0.555556
20685	AM270997	1046818	1046862	+	promoter-TSS (An18g04440)	-121	An18g04440	0.022727	0.533333		36(GTGGGG,+,0.00)
20683	AM270997	1044549	1044591	+	promoter-TSS (An18g04430)	-549	An18g04430	0.02381	0.372093
20681	AM270997	1044502	1044534	+	promoter-TSS (An18g04430)	-497	An18g04430	0.09375	0.606061		7(CTGGGG,+,0.00)
20682	AM270997	1044410	1044450	+	promoter-TSS (An18g04430)	-409	An18g04430	0.025	0.512195
20666	AM270997	1031456	1031498	+	promoter-TSS (An18g04380)	-592	An18g04380	0	0.488372
20665	AM270997	1031699	1031741	+	promoter-TSS (An18g04380)	-349	An18g04380	0.047619	0.44186
20673	AM270997	1031575	1031619	+	promoter-TSS (An18g04380)	-472	An18g04380	0.068182	0.533333		1(CCCCAC,-,0.00)
20670	AM270997	1031520	1031554	+	promoter-TSS (An18g04380)	-532	An18g04380	0.029412	0.457143
20654	AM270997	1010296	1010340	+	promoter-TSS (An18g04310)	-113	An18g04310	0.090909	0.533333
20656	AM270997	1010358	1010398	+	promoter-TSS (An18g04310)	-53	An18g04310	0.025	0.365854
20657	AM270997	1010177	1010213	+	promoter-TSS (An18g04310)	-236	An18g04310	0.055556	0.405405
20655	AM270997	1010223	1010267	+	promoter-TSS (An18g04310)	-186	An18g04310	0.045455	0.4
20650	AM270997	1004391	1004421	+	promoter-TSS (An18g04295)	-41	An18g04295	0.1	0.645161
20651	AM270997	1003786	1003818	+	promoter-TSS (An18g04295)	-645	An18g04295	0.09375	0.545455
20653	AM270997	1004293	1004335	+	promoter-TSS (An18g04295)	-133	An18g04295	0.142857	0.627907
20644	AM270997	1003736	1003772	+	promoter-TSS (An18g04295)	-693	An18g04295	0.083333	0.594595
20646	AM270997	1004041	1004085	+	promoter-TSS (An18g04295)	-384	An18g04295	0.022727	0.422222
20647	AM270997	1004105	1004149	+	promoter-TSS (An18g04295)	-320	An18g04295	0.022727	0.311111
20645	AM270997	1003865	1003909	+	promoter-TSS (An18g04295)	-560	An18g04295	0.045455	0.555556
20649	AM270997	1003959	1003999	+	promoter-TSS (An18g04295)	-468	An18g04295	0.05	0.658537
20643	AM270997	1003305	1003341	+	promoter-TSS (An18g04290)	-573	An18g04290	0.027778	0.513514
20648	AM270997	1002837	1002881	+	promoter-TSS (An18g04290)	-109	An18g04290	0.045455	0.511111
20642	AM270997	1003373	1003417	+	promoter-TSS (An18g04290)	-645	An18g04290	0.045455	0.422222		0(CCCCAG,-,0.00)
20638	AM270997	990567	990611	+	promoter-TSS (An18g04230)	-123	An18g04230	0.113636	0.622222		28(GCGGGG,+,0.00)
20637	AM270997	990631	990669	+	promoter-TSS (An18g04230)	-184	An18g04230	0.078947	0.641026
20636	AM270997	986619	986659	+	promoter-TSS (An18g04220)	-483	An18g04220	0.025	0.390244
20629	AM270997	986991	987035	+	promoter-TSS (An18g04220)	-857	An18g04220	0.068182	0.555556
20628	AM270997	986910	986950	+	promoter-TSS (An18g04220)	-774	An18g04220	0.075	0.536585
20625	AM270997	986452	986496	+	promoter-TSS (An18g04220)	-318	An18g04220	0.022727	0.377778			30(GCCAGG,+,0.00)
20632	AM270997	986490	986534	+	promoter-TSS (An18g04220)	-356	An18g04220	0.045455	0.333333
20626	AM270997	987061	987105	+	promoter-TSS (An18g04220)	-927	An18g04220	0.068182	0.444444
20635	AM270997	986265	986309	+	promoter-TSS (An18g04220)	-131	An18g04220	0.045455	0.511111
20622	AM270997	981369	981407	+	promoter-TSS (An18g04210)	-762	An18g04210	0	0.230769
20619	AM270997	981431	981475	+	promoter-TSS (An18g04210)	-697	An18g04210	0.022727	0.244444
20624	AM270997	981153	981195	+	promoter-TSS (An18g04210)	-976	An18g04210	0.02381	0.395349
20623	AM270997	981917	981961	+	promoter-TSS (An18g04210)	-211	An18g04210	0.045455	0.4
20617	AM270997	971925	971965	+	promoter-TSS (An18g04180)	-224	An18g04180	0.025	0.609756		16(CCCCAG,-,0.00)
20616	AM270997	972021	972065	+	promoter-TSS (An18g04180)	-126	An18g04180	0.090909	0.466667
20612	AM270997	963506	963550	+	promoter-TSS (An18g04150)	-243	An18g04150	0	0.311111
20611	AM270997	963377	963421	+	promoter-TSS (An18g04150)	-372	An18g04150	0.022727	0.466667		37(CCCCAG,-,0.00)
20610	AM270997	963667	963711	+	promoter-TSS (An18g04150)	-82	An18g04150	0.068182	0.488889
20609	AM270997	962840	962874	+	promoter-TSS (An18g04140)	-872	An18g04140	0.029412	0.571429			5(GCCAGG,+,0.00)
20607	AM270997	962790	962820	+	promoter-TSS (An18g04140)	-820	An18g04140	0.1	0.612903
20604	AM270997	957126	957162	+	promoter-TSS (An18g04120)	-337	An18g04110	0.055556	0.540541
20606	AM270997	956872	956916	+	promoter-TSS (An18g04120)	-87	An18g04110	0.068182	0.422222
20605	AM270997	957191	957231	+	promoter-TSS (An18g04120)	-310	An18g04120	0.025	0.585366
20590	AM270997	947081	947123	+	promoter-TSS (An18g04090)	-905	An18g04090	0	0.418605		13(CTCCAG,-,0.00)
20601	AM270997	947142	947186	+	promoter-TSS (An18g04090)	-967	An18g04090	0.113636	0.6
20593	AM270997	946759	946801	+	promoter-TSS (An18g04090)	-583	An18g04090	0	0.255814
20603	AM270997	946539	946583	+	promoter-TSS (An18g04090)	-364	An18g04090	0.022727	0.511111
20598	AM270997	946866	946910	+	promoter-TSS (An18g04090)	-691	An18g04090	0.045455	0.377778
20584	AM270997	944628	944670	+	promoter-TSS (An18g04080)	-934	An18g04080	0.071429	0.511628
20583	AM270997	944451	944491	+	promoter-TSS (An18g04080)	-756	An18g04080	0	0.536585		7(CCCCAC,-,0.00)
20577	AM270997	939795	939837	+	promoter-TSS (An18g04070)	-674	An18g04070	0.095238	0.581395
20581	AM270997	939867	939911	+	promoter-TSS (An18g04070)	-747	An18g04070	0.022727	0.4
20579	AM270997	939503	939547	+	promoter-TSS (An18g04070)	-383	An18g04070	0	0.377778
20570	AM270997	940041	940085	+	promoter-TSS (An18g04070)	-921	An18g04070	0.045455	0.4
20574	AM270997	939965	940005	+	promoter-TSS (An18g04070)	-843	An18g04070	0.025	0.341463
20565	AM270997	939654	939698	+	promoter-TSS (An18g04070)	-534	An18g04070	0.045455	0.488889
20568	AM270997	939594	939638	+	promoter-TSS (An18g04070)	-474	An18g04070	0.022727	0.422222
20553	AM270997	933766	933808	+	promoter-TSS (An18g04050)	-376	An18g04060	0.095238	0.604651		30(GTGGGG,+,0.00)
20554	AM270997	933837	933877	+	promoter-TSS (An18g04050)	-306	An18g04060	0.125	0.585366
20564	AM270997	931634	931666	+	promoter-TSS (An18g04040)	-498	An18g04040	0.0625	0.515152
20556	AM270997	931923	931963	+	promoter-TSS (An18g04040)	-791	An18g04040	0.05	0.512195
20557	AM270997	931766	931806	+	promoter-TSS (An18g04040)	-634	An18g04040	0	0.317073
20552	AM270997	924311	924355	+	promoter-TSS (An18g04020)	-419	An18g04020	0.068182	0.444444
20546	AM270997	918957	918999	+	promoter-TSS (An18g04000)	-145	An18g04000	0	0.418605
20544	AM270997	916748	916792	+	promoter-TSS (An18g03990)	-374	An18g03990	0	0.355556
20543	AM270997	916633	916667	+	promoter-TSS (An18g03990)	-494	An18g03990	0.058824	0.6
20545	AM270997	916495	916537	+	promoter-TSS (An18g03990)	-628	An18g03990	0.095238	0.465116
20542	AM270997	913543	913583	+	promoter-TSS (An18g03980)	-268	An18g03980	0.025	0.512195
20540	AM270997	906626	906670	+	promoter-TSS (An18g03960)	-487	An18g03960	0.113636	0.644444
20534	AM270997	906499	906541	+	promoter-TSS (An18g03960)	-615	An18g03960	0.071429	0.55814
20535	AM270997	906165	906209	+	promoter-TSS (An18g03960)	-948	An18g03960	0	0.377778
20538	AM270997	906757	906801	+	promoter-TSS (An18g03960)	-356	An18g03960	0.022727	0.4
20527	AM270997	899459	899503	+	promoter-TSS (An18g03940)	-540	An18g03940	0.022727	0.555556
20528	AM270997	899559	899599	+	promoter-TSS (An18g03940)	-638	An18g03940	0.075	0.585366
20523	AM270997	899626	899660	+	promoter-TSS (An18g03940)	-702	An18g03940	0.088235	0.514286
20524	AM270997	899336	899380	+	promoter-TSS (An18g03940)	-417	An18g03940	0.090909	0.577778			35(GCCAGG,+,0.00)
20526	AM270997	899910	899948	+	promoter-TSS (An18g03940)	-988	An18g03940	0.052632	0.410256
20521	AM270997	899690	899734	+	promoter-TSS (An18g03940)	-771	An18g03940	0.068182	0.4
20519	AM270997	896792	896836	+	promoter-TSS (An18g03930)	-527	An18g03930	0.022727	0.511111
20517	AM270997	896648	896690	+	promoter-TSS (An18g03930)	-382	An18g03930	0	0.418605
20518	AM270997	897103	897147	+	promoter-TSS (An18g03930)	-838	An18g03930	0.045455	0.422222
20516	AM270997	896556	896598	+	promoter-TSS (An18g03930)	-290	An18g03930	0.047619	0.534884
20520	AM270997	896860	896900	+	promoter-TSS (An18g03930)	-593	An18g03930	0.1	0.585366			28(GCCAAG,+,0.00)
20515	AM270997	880544	880584	+	promoter-TSS (An18g03870)	-651	An18g03870	0	0.341463
20514	AM270997	880406	880446	+	promoter-TSS (An18g03870)	-789	An18g03870	0.05	0.560976			29(GCCAAG,+,0.00)
20513	AM270997	880243	880281	+	promoter-TSS (An18g03870)	-774	An18g03860	0	0.384615
20512	AM270997	880087	880131	+	promoter-TSS (An18g03860)	-621	An18g03860	0.022727	0.355556
20511	AM270997	880190	880234	+	promoter-TSS (An18g03860)	-724	An18g03860	0.022727	0.444444
20510	AM270997	878175	878219	+	promoter-TSS (An18g03850)	-233	An18g03850	0.045455	0.555556
20508	AM270997	878469	878513	+	promoter-TSS (An18g03850)	-527	An18g03850	0.045455	0.511111		0(GCGGGG,+,0.00)
20507	AM270997	878001	878045	+	promoter-TSS (An18g03850)	-59	An18g03850	0.022727	0.288889
20509	AM270997	878410	878452	+	promoter-TSS (An18g03850)	-467	An18g03850	0.071429	0.511628
20503	AM270997	873268	873312	+	promoter-TSS (An18g03830)	-307	An18g03830	0.022727	0.288889
20502	AM270997	873151	873187	+	promoter-TSS (An18g03830)	-273	An18g03820	0.055556	0.594595		6(GCGGAG,+,0.00)
20501	AM270997	870471	870515	+	promoter-TSS (An18g03810)	-431	An18g03810	0.045455	0.422222
20500	AM270997	870329	870369	+	promoter-TSS (An18g03810)	-287	An18g03810	0.025	0.365854
20496	AM270997	867787	867831	+	promoter-TSS (An18g03800)	-668	An18g03800	0.022727	0.422222		13(CTCCGG,-,0.00)
20497	AM270997	867715	867759	+	promoter-TSS (An18g03800)	-596	An18g03800	0.068182	0.466667
20498	AM270997	867454	867498	+	promoter-TSS (An18g03800)	-335	An18g03800	0.090909	0.577778		5(GCGGAG,+,0.00)
20495	AM270997	867568	867612	+	promoter-TSS (An18g03800)	-449	An18g03800	0.022727	0.333333
20491	AM270997	864361	864405	+	promoter-TSS (An18g03790)	-850	An18g03790	0.045455	0.333333
20494	AM270997	864327	864359	+	promoter-TSS (An18g03790)	-810	An18g03790	0.03125	0.575758
20492	AM270997	864476	864520	+	promoter-TSS (An18g03790)	-965	An18g03790	0.022727	0.577778
20481	AM270997	850960	851002	+	promoter-TSS (An18g03770)	-279	An18g03770	0.02381	0.395349
20480	AM270997	850351	850395	+	promoter-TSS (An18g03770)	-887	An18g03770	0.068182	0.533333
20483	AM270997	851091	851135	+	promoter-TSS (An18g03770)	-147	An18g03770	0.022727	0.377778
20485	AM270997	850452	850486	+	promoter-TSS (An18g03770)	-791	An18g03770	0	0.514286
20488	AM270997	850534	850576	+	promoter-TSS (An18g03770)	-705	An18g03770	0.02381	0.488372
20487	AM270997	850858	850890	+	promoter-TSS (An18g03770)	-386	An18g03770	0.0625	0.515152
20489	AM270997	851047	851079	+	promoter-TSS (An18g03770)	-197	An18g03770	0	0.363636
20482	AM270997	850438	850468	+	promoter-TSS (An18g03770)	-807	An18g03770	0.066667	0.645161
20475	AM270997	841309	841349	+	promoter-TSS (An18g03740)	-628	An18g03740	0.025	0.487805
20479	AM270997	841144	841184	+	promoter-TSS (An18g03740)	-793	An18g03740	0.15	0.682927		30(GCGGAG,+,0.00)
20471	AM270997	841368	841410	+	promoter-TSS (An18g03740)	-568	An18g03740	0.071429	0.55814		37(CCCCAG,-,0.00)
20462	AM270997	836049	836093	+	promoter-TSS (An18g03730)	-466	An18g03730	0.136364	0.488889
20453	AM270997	826602	826646	+	promoter-TSS (An18g03700)	-747	An18g03700	0.068182	0.422222
20460	AM270997	826071	826115	+	promoter-TSS (An18g03700)	-216	An18g03700	0.136364	0.622222
20458	AM270997	826278	826320	+	promoter-TSS (An18g03700)	-422	An18g03700	0.02381	0.488372
20455	AM270997	826524	826566	+	promoter-TSS (An18g03700)	-668	An18g03700	0.071429	0.488372
20459	AM270997	826439	826483	+	promoter-TSS (An18g03700)	-584	An18g03700	0.045455	0.488889
20451	AM270997	818914	818958	+	promoter-TSS (An18g03670)	-767	An18g03670	0.045455	0.577778			6(GCCAGG,+,0.00)
20450	AM270997	818763	818807	+	promoter-TSS (An18g03660)	-915	An18g03660	0.045455	0.4
20452	AM270997	818071	818115	+	promoter-TSS (An18g03660)	-223	An18g03660	0.045455	0.622222
20449	AM270997	818319	818363	+	promoter-TSS (An18g03660)	-471	An18g03660	0.045455	0.466667
20448	AM270997	818641	818685	+	promoter-TSS (An18g03660)	-793	An18g03660	0.045455	0.444444
20447	AM270997	812030	812062	+	promoter-TSS (An18g03640)	-145	An18g03640	0.09375	0.454545
20446	AM270997	810569	810599	+	promoter-TSS (An18g03630)	-274	An18g03630	0.066667	0.516129
20444	AM270997	810811	810847	+	promoter-TSS (An18g03630)	-519	An18g03630	0	0.513514
20445	AM270997	810993	811037	+	promoter-TSS (An18g03630)	-705	An18g03630	0	0.511111		31(CTCCAG,-,0.00)
20438	AM270997	801422	801466	+	promoter-TSS (An18g03610)	-227	An18g03610	0.045455	0.266667
20436	AM270997	793095	793125	+	promoter-TSS (An18g03570)	-818	An18g03570	0.066667	0.580645
20435	AM270997	793039	793079	+	promoter-TSS (An18g03570)	-869	An18g03570	0.025	0.341463
20434	AM270997	789861	789903	+	promoter-TSS (An18g03550)	-195	An18g03550	0	0.255814
20431	AM270997	786484	786528	+	promoter-TSS (An18g03540)	-134	An18g03540	0.045455	0.555556		37(CCGGGG,+,0.00)
20430	AM270997	786594	786638	+	promoter-TSS (An18g03540)	-244	An18g03540	0.068182	0.488889
20433	AM270997	787350	787386	+	promoter-TSS (An18g03540)	-996	An18g03540	0.111111	0.567568
20429	AM270997	787277	787321	+	promoter-TSS (An18g03540)	-927	An18g03540	0	0.444444
20432	AM270997	786667	786711	+	promoter-TSS (An18g03540)	-317	An18g03540	0.045455	0.377778
20427	AM270997	785158	785198	+	promoter-TSS (An18g03530)	-476	An18g03530	0.05	0.487805		13(CCGGGG,+,0.00)
20428	AM270997	784863	784907	+	promoter-TSS (An18g03530)	-183	An18g03530	0.045455	0.466667
20426	AM270997	784922	784952	+	promoter-TSS (An18g03530)	-235	An18g03530	0.066667	0.483871
20422	AM270997	778214	778246	+	promoter-TSS (An18g03490)	-130	An18g03480	0.125	0.484848		3(CTCCGC,-,0.00)
20423	AM270997	778338	778382	+	promoter-TSS (An18g03490)	-125	An18g03490	0.068182	0.466667
20419	AM270997	764785	764829	+	promoter-TSS (An18g03410)	-116	An18g03410	0.022727	0.4
20420	AM270997	764687	764731	+	promoter-TSS (An18g03410)	-214	An18g03410	0.045455	0.6		4(CCCCAG,-,0.00),33(CTCCGG,-,0.00)
20417	AM270997	763723	763763	+	promoter-TSS (An18g03400)	-165	An18g03400	0.05	0.512195
20418	AM270997	763942	763986	+	promoter-TSS (An18g03400)	-386	An18g03400	0.045455	0.466667		13(GCGGGG,+,0.00)
20415	AM270997	763984	764024	+	promoter-TSS (An18g03400)	420	An18g03405	0.025	0.341463
20413	AM270997	763605	763647	+	promoter-TSS (An18g03400)	-48	An18g03400	0.095238	0.534884
20421	AM270997	764471	764505	+	promoter-TSS (An18g03400)	-64	An18g03405	0.058824	0.542857
20414	AM270997	764066	764108	+	promoter-TSS (An18g03400)	337	An18g03405	0.047619	0.44186
20416	AM270997	763778	763812	+	promoter-TSS (An18g03400)	-217	An18g03400	0.058824	0.428571
20410	AM270997	751398	751442	+	promoter-TSS (An18g03350)	-145	An18g03350	0.022727	0.511111
20409	AM270997	751192	751236	+	promoter-TSS (An18g03350)	-214	An18g03340	0.113636	0.511111
20406	AM270997	744981	745019	+	promoter-TSS (An18g03330)	-365	An18g03320	0	0.435897
20408	AM270997	745045	745087	+	promoter-TSS (An18g03330)	-431	An18g03320	0.071429	0.44186
20405	AM270997	745163	745207	+	promoter-TSS (An18g03330)	-322	An18g03330	0.022727	0.444444
20407	AM270997	744886	744926	+	promoter-TSS (An18g03330)	-271	An18g03320	0.05	0.536585
20404	AM270997	741779	741819	+	promoter-TSS (An18g03310)	-189	An18g03310	0.075	0.658537
20403	AM270997	741720	741758	+	promoter-TSS (An18g03310)	-129	An18g03310	0.052632	0.538462
20402	AM270997	741835	741875	+	promoter-TSS (An18g03310)	-245	An18g03310	0.025	0.463415
20395	AM270997	736779	736823	+	promoter-TSS (An18g03290)	-328	An18g03300	0.045455	0.488889
20396	AM270997	736875	736911	+	promoter-TSS (An18g03290)	-236	An18g03300	0.027778	0.486486
20392	AM270997	727810	727852	+	promoter-TSS (An18g03260)	-413	An18g03260	0.02381	0.488372
20393	AM270997	727470	727508	+	promoter-TSS (An18g03260)	-71	An18g03260	0.026316	0.205128
20391	AM270997	727587	727631	+	promoter-TSS (An18g03260)	-191	An18g03260	0.045455	0.4
20390	AM270997	726694	726734	+	promoter-TSS (An18g03250)	-452	An18g03250	0.025	0.609756		0(GTGGAG,+,0.00),8(GTGGAG,+,0.00)
20388	AM270997	715252	715294	+	promoter-TSS (An18g03200)	-162	An18g03200	0.02381	0.55814
20387	AM270997	715354	715398	+	promoter-TSS (An18g03200)	-59	An18g03200	0.045455	0.488889
20389	AM270997	715200	715236	+	promoter-TSS (An18g03190)	-217	An18g03200	0.027778	0.540541
20386	AM270997	715124	715162	+	promoter-TSS (An18g03190)	-292	An18g03200	0.105263	0.461538
20385	AM270997	710570	710614	+	promoter-TSS (An18g03180)	-388	An18g03180	0.022727	0.422222		31(CTCCAG,-,0.00)
20384	AM270997	710683	710727	+	promoter-TSS (An18g03180)	-275	An18g03180	0.068182	0.444444
20382	AM270997	705890	705934	+	promoter-TSS (An18g03170)	-519	An18g03160	0.045455	0.533333
20383	AM270997	705974	706012	+	promoter-TSS (An18g03170)	-600	An18g03160	0.026316	0.358974
20379	AM270997	705791	705831	+	promoter-TSS (An18g03170)	-418	An18g03160	0.075	0.487805
20381	AM270997	706134	706168	+	promoter-TSS (An18g03170)	-570	An18g03170	0.058824	0.514286
20380	AM270997	705438	705480	+	promoter-TSS (An18g03160)	-66	An18g03160	0	0.488372		12(GTGGGG,+,0.00)
20374	AM270997	700606	700650	+	promoter-TSS (An18g03150)	-528	An18g03150	0.045455	0.466667
20373	AM270997	700256	700298	+	promoter-TSS (An18g03150)	-708	An18g03140	0.071429	0.418605		26(CCGGAG,+,0.00)
20377	AM270997	700381	700425	+	promoter-TSS (An18g03150)	-753	An18g03150	0	0.355556
20378	AM270997	700326	700360	+	promoter-TSS (An18g03150)	-774	An18g03140	0.117647	0.685714
20375	AM270997	700465	700503	+	promoter-TSS (An18g03150)	-672	An18g03150	0.131579	0.538462		31(CCCCGG,-,0.00)
20376	AM270997	700046	700088	+	promoter-TSS (An18g03140)	-498	An18g03140	0.047619	0.488372
20372	AM270997	699982	700024	+	promoter-TSS (An18g03140)	-434	An18g03140	0.02381	0.55814		32(CCGGGG,+,0.00)
20367	AM270997	694917	694947	+	promoter-TSS (An18g03120)	-267	An18g03120	0.133333	0.451613
20368	AM270997	694819	694851	+	promoter-TSS (An18g03120)	-170	An18g03120	0.09375	0.636364
20366	AM270997	694765	694801	+	promoter-TSS (An18g03120)	-118	An18g03120	0.083333	0.540541
20365	AM270997	688767	688809	+	promoter-TSS (An18g03100)	-140	An18g03100	0.02381	0.488372
20364	AM270997	686322	686352	+	promoter-TSS (An18g03090)	-167	An18g03090	0.133333	0.516129
20363	AM270997	686355	686399	+	promoter-TSS (An18g03090)	-127	An18g03090	0.068182	0.466667		3(CCCCGC,-,0.00)
20362	AM270997	680715	680753	+	promoter-TSS (An18g03070)	-206	An18g03060	0.105263	0.641026		31(GTGGAG,+,0.00)
20360	AM270997	680569	680613	+	promoter-TSS (An18g03070)	-63	An18g03060	0.068182	0.355556
20359	AM270997	676585	676619	+	promoter-TSS (An18g03050)	-538	An18g03050	0.029412	0.514286
20358	AM270997	676348	676386	+	promoter-TSS (An18g03050)	-303	An18g03050	0.052632	0.410256
20357	AM270997	676712	676742	+	promoter-TSS (An18g03050)	-663	An18g03050	0.033333	0.548387
20356	AM270997	676638	676680	+	promoter-TSS (An18g03050)	-595	An18g03050	0.047619	0.534884		6(CCCCAC,-,0.00)	30(GCCAAG,+,0.00)
20355	AM270997	675002	675046	+	promoter-TSS (An18g03040)	-885	An18g03040	0	0.444444			14(GCCAGG,+,0.00)
20354	AM270997	665925	665961	+	promoter-TSS (An18g03010)	-266	An18g03010	0	0.378378
20353	AM270997	665841	665885	+	promoter-TSS (An18g03010)	-186	An18g03010	0.159091	0.666667
20352	AM270997	662180	662224	+	promoter-TSS (An18g03000)	-215	An18g03000	0.045455	0.355556
20351	AM270997	662285	662329	+	promoter-TSS (An18g03000)	-320	An18g03000	0.090909	0.422222
20349	AM270997	655821	655865	+	promoter-TSS (An18g02970)	-352	An18g02970	0.045455	0.466667
20350	AM270997	655943	655983	+	promoter-TSS (An18g02970)	-296	An18g02980	0.075	0.609756		13(CTCCGG,-,0.00)
20348	AM270997	652562	652606	+	promoter-TSS (An18g02950)	-172	An18g02960	0.045455	0.488889		29(GCGGGG,+,0.00)
20347	AM270997	652621	652665	+	promoter-TSS (An18g02950)	-113	An18g02960	0.045455	0.444444		16(CCGGAG,+,0.00)
20346	AM270997	646599	646643	+	promoter-TSS (An18g02940)	-496	An18g02940	0.022727	0.466667
20345	AM270997	625342	625384	+	promoter-TSS (An18g02890)	-141	An18g02890	0.095238	0.534884			15(GCCAAG,+,0.00)
20342	AM270997	625429	625469	+	promoter-TSS (An18g02890)	-227	An18g02890	0.05	0.536585
20341	AM270997	625637	625681	+	promoter-TSS (An18g02890)	-208	An18g02900	0.090909	0.644444
20343	AM270997	625472	625502	+	promoter-TSS (An18g02890)	-265	An18g02890	0.166667	0.677419
20344	AM270997	625533	625577	+	promoter-TSS (An18g02890)	-312	An18g02900	0.022727	0.488889
20340	AM270997	622682	622726	+	promoter-TSS (An18g02870)	-66	An18g02870	0.136364	0.577778
20339	AM270997	621626	621670	+	promoter-TSS (An18g02860)	-444	An18g02860	0.045455	0.488889
20337	AM270997	617665	617697	+	promoter-TSS (An18g02850)	-123	An18g02850	0.0625	0.515152		12(CTCCGC,-,0.00),21(CTCCGC,-,0.00)
20338	AM270997	617607	617649	+	promoter-TSS (An18g02850)	-70	An18g02850	0.071429	0.581395
20336	AM270997	615047	615091	+	promoter-TSS (An18g02830)	-404	An18g02830	0.045455	0.533333
20335	AM270997	590059	590103	+	promoter-TSS (An18g02752)	-194	An18g02750	0.045455	0.377778
20332	AM270997	586228	586272	+	promoter-TSS (An18g02740)	-356	An18g02740	0.045455	0.4
20326	AM270997	586388	586432	+	promoter-TSS (An18g02740)	-196	An18g02740	0.045455	0.533333		33(CCCCAC,-,0.00)
20334	AM270997	586438	586472	+	promoter-TSS (An18g02740)	-151	An18g02740	0	0.342857
20333	AM270997	586034	586070	+	promoter-TSS (An18g02740)	-527	An18g02730	0.027778	0.378378
20329	AM270997	586512	586556	+	promoter-TSS (An18g02740)	-72	An18g02740	0.045455	0.511111
20327	AM270997	586086	586130	+	promoter-TSS (An18g02740)	-498	An18g02740	0	0.311111
20328	AM270997	585935	585977	+	promoter-TSS (An18g02740)	-431	An18g02730	0.071429	0.604651
20330	AM270997	586147	586189	+	promoter-TSS (An18g02740)	-438	An18g02740	0.02381	0.418605
20331	AM270997	586321	586363	+	promoter-TSS (An18g02740)	-264	An18g02740	0.071429	0.55814
20321	AM270997	581084	581124	+	promoter-TSS (An18g02720)	-498	An18g02720	0.025	0.390244		11(CTCCGC,-,0.00)
20323	AM270997	580971	581009	+	promoter-TSS (An18g02720)	-612	An18g02720	0.026316	0.333333
20322	AM270997	581230	581264	+	promoter-TSS (An18g02720)	-355	An18g02720	0.088235	0.6
20320	AM270997	577235	577277	+	promoter-TSS (An18g02700)	-594	An18g02700	0.047619	0.44186
20318	AM270997	577327	577365	+	promoter-TSS (An18g02700)	-556	An18g02710	0.026316	0.384615
20319	AM270997	577031	577069	+	promoter-TSS (An18g02700)	-388	An18g02700	0.026316	0.461538
20316	AM270997	574809	574853	+	promoter-TSS (An18g02690)	-245	An18g02690	0.045455	0.377778
20317	AM270997	574878	574922	+	promoter-TSS (An18g02690)	-314	An18g02690	0.045455	0.355556
20313	AM270997	572240	572284	+	promoter-TSS (An18g02680)	-699	An18g02680	0	0.377778		31(CTGGGG,+,0.00)
20312	AM270997	571917	571955	+	promoter-TSS (An18g02680)	-373	An18g02680	0.052632	0.538462
20315	AM270997	572066	572108	+	promoter-TSS (An18g02680)	-524	An18g02680	0.047619	0.511628
20309	AM270997	549983	550025	+	promoter-TSS (An18g02600)	-704	An18g02600	0	0.418605
20308	AM270997	550075	550119	+	promoter-TSS (An18g02600)	-611	An18g02600	0	0.311111
20307	AM270997	550181	550223	+	promoter-TSS (An18g02600)	-506	An18g02600	0.02381	0.44186		32(CCCCAC,-,0.00)
20311	AM270997	550122	550160	+	promoter-TSS (An18g02600)	-567	An18g02600	0.052632	0.435897
20310	AM270997	550254	550298	+	promoter-TSS (An18g02600)	-432	An18g02600	0	0.333333
20306	AM270997	536577	536621	+	promoter-TSS (An18g02530)	-353	An18g02530	0	0.266667
20305	AM270997	517364	517408	+	promoter-TSS (An18g02480)	-124	An18g02470	0.159091	0.6
20304	AM270997	510279	510323	+	promoter-TSS (An18g02440)	-138	An18g02440	0.022727	0.377778
20303	AM270997	510364	510408	+	promoter-TSS (An18g02440)	-53	An18g02440	0.068182	0.488889		8(CCCCGC,-,0.00)
20298	AM270997	497420	497460	+	promoter-TSS (An18g02390)	-100	An18g02390	0.05	0.536585
20297	AM270997	497646	497686	+	promoter-TSS (An18g02390)	-284	An18g02400	0.075	0.536585
20299	AM270997	497463	497495	+	promoter-TSS (An18g02390)	-139	An18g02390	0	0.545455
20295	AM270997	493920	493964	+	promoter-TSS (An18g02380)	-146	An18g02370	0.090909	0.555556		29(CCCCGG,-,0.00),34(GTGGGG,+,0.00)
20296	AM270997	494125	494169	+	promoter-TSS (An18g02380)	-351	An18g02370	0.045455	0.533333			21(CCTGGC,-,0.00)
20294	AM270997	493969	494009	+	promoter-TSS (An18g02380)	-193	An18g02370	0.05	0.560976
20293	AM270997	491579	491623	+	promoter-TSS (An18g02360)	-162	An18g02360	0.045455	0.488889
20292	AM270997	490414	490456	+	promoter-TSS (An18g02350)	-307	An18g02350	0.047619	0.581395
20291	AM270997	490491	490521	+	promoter-TSS (An18g02350)	-378	An18g02350	0.033333	0.387097			19(GCCAAG,+,0.00)
20290	AM270997	490520	490556	+	promoter-TSS (An18g02350)	-410	An18g02350	0.055556	0.432432
20289	AM270997	484070	484106	+	promoter-TSS (An18g02330)	-687	An18g02330	0.027778	0.459459
20287	AM270997	484029	484073	+	promoter-TSS (An18g02330)	-724	An18g02330	0	0.333333
20285	AM270997	480666	480698	+	promoter-TSS (An18g02310)	-236	An18g02310	0	0.515152			22(CCTGGC,-,0.00)
20284	AM270997	480502	480546	+	promoter-TSS (An18g02310)	-78	An18g02310	0.022727	0.466667
20286	AM270997	480618	480654	+	promoter-TSS (An18g02310)	-190	An18g02310	0.055556	0.405405
20276	AM270997	472934	472966	+	promoter-TSS (An18g02290)	-449	An18g02290	0.0625	0.454545
20274	AM270997	472760	472804	+	promoter-TSS (An18g02290)	-617	An18g02290	0	0.488889			15(GCCAGG,+,0.00)
20273	AM270997	473201	473243	+	promoter-TSS (An18g02290)	-177	An18g02290	0.047619	0.44186
20272	AM270997	473276	473316	+	promoter-TSS (An18g02290)	-103	An18g02290	0.05	0.512195		22(CCGGAG,+,0.00)
20275	AM270997	473047	473091	+	promoter-TSS (An18g02290)	-330	An18g02290	0	0.4
20267	AM270997	467890	467934	+	promoter-TSS (An18g02280)	-417	An18g02280	0.113636	0.688889		32(GCGGAG,+,0.00)
20266	AM270997	467663	467707	+	promoter-TSS (An18g02280)	-644	An18g02280	0	0.4
20268	AM270997	467187	467231	+	promoter-TSS (An18g02270)	-735	An18g02270	0.022727	0.311111
20265	AM270997	466933	466977	+	promoter-TSS (An18g02270)	-481	An18g02270	0.045455	0.355556
20269	AM270997	466870	466910	+	promoter-TSS (An18g02270)	-416	An18g02270	0.1	0.560976
20259	AM270997	463298	463342	+	promoter-TSS (An18g02250)	-285	An18g02250	0.045455	0.511111
20257	AM270997	463818	463862	+	promoter-TSS (An18g02250)	-805	An18g02250	0.045455	0.466667
20258	AM270997	463635	463679	+	promoter-TSS (An18g02250)	-622	An18g02250	0.022727	0.266667
20262	AM270997	463544	463588	+	promoter-TSS (An18g02250)	-531	An18g02250	0.159091	0.6
20260	AM270997	463394	463432	+	promoter-TSS (An18g02250)	-378	An18g02250	0.052632	0.564103
20264	AM270997	463740	463782	+	promoter-TSS (An18g02250)	-726	An18g02250	0.02381	0.465116
20263	AM270997	463921	463965	+	promoter-TSS (An18g02250)	844	An18g02260	0	0.422222
20255	AM270997	456141	456175	+	promoter-TSS (An18g02230)	-171	An18g02240	0.058824	0.571429
20252	AM270997	455988	456032	+	promoter-TSS (An18g02230)	-180	An18g02230	0.068182	0.533333		0(CTCCAC,-,0.00)
20254	AM270997	455928	455972	+	promoter-TSS (An18g02230)	-120	An18g02230	0.045455	0.444444
20253	AM270997	456078	456110	+	promoter-TSS (An18g02230)	-235	An18g02240	0.125	0.636364
20249	AM270997	451609	451639	+	promoter-TSS (An18g02210)	-220	An18g02210	0.166667	0.612903
20250	AM270997	451715	451759	+	promoter-TSS (An18g02210)	-174	An18g02220	0.090909	0.533333
20251	AM270997	451545	451589	+	promoter-TSS (An18g02210)	-163	An18g02210	0	0.444444
20248	AM270997	449887	449917	+	promoter-TSS (An18g02200)	-350	An18g02200	0.166667	0.612903
20245	AM270997	445678	445722	+	promoter-TSS (An18g02190)	-148	An18g02190	0.090909	0.511111
20243	AM270997	445286	445324	+	promoter-TSS (An18g02190)	-543	An18g02190	0.052632	0.358974		33(CTCCGC,-,0.00)
20244	AM270997	445346	445390	+	promoter-TSS (An18g02190)	-480	An18g02190	0.068182	0.555556
20246	AM270997	445244	445286	+	promoter-TSS (An18g02190)	-583	An18g02190	0.047619	0.44186
20239	AM270997	444022	444066	+	promoter-TSS (An18g02180)	-201	An18g02180	0	0.311111
20242	AM270997	444298	444328	+	promoter-TSS (An18g02180)	-470	An18g02180	0	0.516129
20240	AM270997	444216	444258	+	promoter-TSS (An18g02180)	-394	An18g02180	0.047619	0.465116
20238	AM270997	443093	443137	+	promoter-TSS (An18g02170)	728	An18g02180	0.022727	0.466667
20237	AM270997	443155	443199	+	promoter-TSS (An18g02170)	666	An18g02180	0.022727	0.377778
20236	AM270997	443252	443290	+	promoter-TSS (An18g02170)	572	An18g02180	0.078947	0.589744
20235	AM270997	438906	438938	+	promoter-TSS (An18g02160)	-222	An18g02160	0.0625	0.575758
20234	AM270997	439012	439056	+	promoter-TSS (An18g02160)	-110	An18g02160	0.068182	0.422222
20232	AM270997	435789	435823	+	promoter-TSS (An18g02140)	-244	An18g02140	0.147059	0.6
20233	AM270997	435685	435727	+	promoter-TSS (An18g02140)	-144	An18g02140	0.02381	0.511628
20229	AM270997	429595	429635	+	promoter-TSS (An18g02110)	-215	An18g02110	0.1	0.414634
20228	AM270997	429659	429703	+	promoter-TSS (An18g02110)	-149	An18g02110	0	0.244444
20227	AM270997	429498	429542	+	promoter-TSS (An18g02110)	-310	An18g02110	0.045455	0.311111
20230	AM270997	429348	429392	+	promoter-TSS (An18g02110)	-460	An18g02110	0.068182	0.577778
20231	AM270997	429559	429593	+	promoter-TSS (An18g02110)	-254	An18g02110	0.058824	0.514286
20226	AM270997	424938	424976	+	promoter-TSS (An18g02080)	-337	An18g02080	0.105263	0.461538
20224	AM270997	424992	425032	+	promoter-TSS (An18g02080)	-392	An18g02080	0	0.439024
20223	AM270997	425085	425129	+	promoter-TSS (An18g02080)	-487	An18g02080	0.022727	0.244444
20225	AM270997	425332	425372	+	promoter-TSS (An18g02080)	-274	An18g02090	0.1	0.585366		6(CCCCGG,-,0.00)
20222	AM270997	419517	419557	+	promoter-TSS (An18g02070)	-107	An18g02070	0.075	0.585366			6(CCTGGC,-,0.00)
20220	AM270997	413927	413969	+	promoter-TSS (An18g02040)	-271	An18g02030	0	0.534884
20221	AM270997	413970	414014	+	promoter-TSS (An18g02040)	-315	An18g02030	0	0.311111
20219	AM270997	414307	414351	+	promoter-TSS (An18g02040)	-193	An18g02040	0.068182	0.333333
20217	AM270997	411580	411624	+	promoter-TSS (An18g02020)	-90	An18g02020	0.045455	0.577778
20216	AM270997	408288	408332	+	promoter-TSS (An18g02010)	-247	An18g02010	0.022727	0.422222
20215	AM270997	408235	408275	+	promoter-TSS (An18g02010)	-302	An18g02010	0.1	0.707317
20213	AM270997	399972	400004	+	promoter-TSS (An18g01960)	-295	An18g01960	0.125	0.69697
20214	AM270997	399926	399956	+	promoter-TSS (An18g01960)	-248	An18g01960	0.166667	0.645161
20211	AM270997	400147	400191	+	promoter-TSS (An18g01960)	-290	An18g01970	0.068182	0.577778
20212	AM270997	400014	400054	+	promoter-TSS (An18g01960)	-341	An18g01960	0.025	0.487805
20205	AM270997	385817	385861	+	promoter-TSS (An18g01900)	-197	An18g01900	0.090909	0.511111
20204	AM270997	385937	385981	+	promoter-TSS (An18g01900)	-77	An18g01900	0.022727	0.4		14(CCCCAG,-,0.00)
20203	AM270997	385664	385708	+	promoter-TSS (An18g01900)	-350	An18g01900	0	0.311111
20200	AM270997	371530	371572	+	promoter-TSS (An18g01860)	917	An18g01850	0.142857	0.581395		30(CTCCGG,-,0.00)
20196	AM270997	368020	368064	+	promoter-TSS (An18g01840)	-155	An18g01840	0.113636	0.466667
20197	AM270997	367814	367858	+	promoter-TSS (An18g01840)	-361	An18g01840	0.022727	0.288889
20195	AM270997	368093	368137	+	promoter-TSS (An18g01840)	-82	An18g01840	0.045455	0.466667
20194	AM270997	360208	360242	+	promoter-TSS (An18g01780)	-357	An18g01780	0.058824	0.485714
20193	AM270997	360142	360184	+	promoter-TSS (An18g01780)	-295	An18g01780	0.02381	0.465116
20191	AM270997	357664	357708	+	promoter-TSS (An18g01770)	-102	An18g01770	0.045455	0.4
20190	AM270997	357725	357763	+	promoter-TSS (An18g01770)	-160	An18g01770	0.052632	0.333333
20192	AM270997	357776	357812	+	promoter-TSS (An18g01770)	-210	An18g01770	0	0.405405
20189	AM270997	351093	351137	+	promoter-TSS (An18g01750)	-108	An18g01750	0.045455	0.355556
20188	AM270997	333491	333535	+	promoter-TSS (An18g01660)	-52	An18g01660	0.022727	0.377778
20187	AM270997	332710	332754	+	promoter-TSS (An18g01660)	142	An18e01650	0.022727	0.4
20186	AM270997	323792	323828	+	promoter-TSS (An18g01610)	-105	An18g01610	0.027778	0.621622		26(CTGGAG,+,0.00)
20184	AM270997	323857	323901	+	promoter-TSS (An18g01610)	-174	An18g01610	0	0.4
20185	AM270997	323732	323776	+	promoter-TSS (An18g01610)	-49	An18g01610	0.022727	0.377778
20183	AM270997	321515	321559	+	promoter-TSS (An18g01600)	-727	An18g01600	0	0.377778
20182	AM270997	321154	321196	+	promoter-TSS (An18g01600)	-365	An18g01600	0.071429	0.674419		20(GCGGGG,+,0.00)
20181	AM270997	318927	318971	+	promoter-TSS (An18g01590)	-103	An18g01590	0.022727	0.488889
20180	AM270997	311304	311340	+	promoter-TSS (An18g01560)	-184	An18g01560	0.138889	0.486486
20179	AM270997	311250	311290	+	promoter-TSS (An18g01560)	-236	An18g01560	0.025	0.414634
20177	AM270997	302726	302770	+	promoter-TSS (An18g01520)	-72	An18g01520	0.045455	0.488889
20178	AM270997	302431	302469	+	promoter-TSS (An18g01520)	-370	An18g01520	0.105263	0.615385		12(GCGGGG,+,0.00)
20175	AM270997	302576	302610	+	promoter-TSS (An18g01520)	-227	An18g01520	0	0.485714			0(GCCAGG,+,0.00)
20174	AM270997	302485	302527	+	promoter-TSS (An18g01520)	-314	An18g01520	0.02381	0.418605		12(CCCCAC,-,0.00)
20176	AM270997	302264	302306	+	promoter-TSS (An18g01520)	-407	An18g01510	0	0.372093
20172	AM270997	299012	299056	+	promoter-TSS (An18g01490)	-657	An18g01490	0.022727	0.377778
20173	AM270997	298632	298664	+	promoter-TSS (An18g01490)	-271	An18g01490	0.09375	0.545455
20171	AM270997	298544	298578	+	promoter-TSS (An18g01490)	-184	An18g01490	0.088235	0.628571		23(CCGGAG,+,0.00)
20168	AM270997	282981	283025	+	promoter-TSS (An18g01420)	-378	An18g01420	0	0.333333
20169	AM270997	282833	282877	+	promoter-TSS (An18g01420)	-230	An18g01420	0.022727	0.466667
20170	AM270997	282925	282967	+	promoter-TSS (An18g01420)	-321	An18g01420	0.047619	0.418605
20166	AM270997	276928	276972	+	promoter-TSS (An18g01390)	-218	An18g01390	0.022727	0.288889
20167	AM270997	276773	276815	+	promoter-TSS (An18g01390)	-62	An18g01390	0.047619	0.465116
20761	AM270997	1211091	1211135	+	promoter-TSS (An18e05330)	-65	An18g05310	0.045455	0.488889
20762	AM270997	1211876	1211920	+	promoter-TSS (An18e05320)	-118	An18e05330	0	0.466667		5(CCCCAC,-,0.00)
20763	AM270997	1211943	1211987	+	promoter-TSS (An18e05320)	-51	An18e05330	0	0.377778
20760	AM270997	1210504	1210548	+	promoter-TSS (An18e05300)	-179	An18e05300	0.022727	0.377778
20742	AM270997	1150002	1150046	+	promoter-TSS (An18e04990)	160	An18e04980	0	0.466667
20744	AM270997	1150332	1150376	+	promoter-TSS (An18e04980)	-170	An18e04980	0	0.466667
20743	AM270997	1150211	1150251	+	promoter-TSS (An18e04980)	-47	An18e04980	0	0.487805		22(GTGGGG,+,0.00)
20694	AM270997	1060254	1060294	+	promoter-TSS (An18e04510)	-47	An18e04510	0.05	0.365854
20504	AM270997	875761	875805	+	promoter-TSS (An18e03840)	-250	An18e03840	0.045455	0.488889
20505	AM270997	875821	875861	+	promoter-TSS (An18e03840)	-192	An18e03840	0.075	0.439024		8(GTGGAG,+,0.00)
20425	AM270997	780969	781009	+	promoter-TSS (An18e03510)	-47	An18e03510	0	0.439024		26(GTGGGG,+,0.00)
20424	AM270997	780907	780951	+	promoter-TSS (An18e03510)	-107	An18e03510	0.045455	0.333333
20164	AM270996	592628	592672	+	promoter-TSS (An17g02400)	-354	An17g02400	0.045455	0.422222
20163	AM270996	592375	592415	+	promoter-TSS (An17g02400)	-609	An17g02400	0.05	0.487805		5(CCCCAC,-,0.00)
20165	AM270996	592531	592571	+	promoter-TSS (An17g02400)	-453	An17g02400	0	0.536585		12(CTGGGG,+,0.00)	29(GCCAAG,+,0.00)
20162	AM270996	592455	592493	+	promoter-TSS (An17g02400)	-530	An17g02400	0	0.538462
20161	AM270996	590545	590589	+	promoter-TSS (An17g02390)	-354	An17g02390	0.022727	0.511111
20160	AM270996	590755	590799	+	promoter-TSS (An17g02390)	-144	An17g02390	0.068182	0.444444
20159	AM270996	590183	590221	+	promoter-TSS (An17g02390)	-719	An17g02390	0.078947	0.487179
20158	AM270996	590271	590315	+	promoter-TSS (An17g02390)	-628	An17g02390	0.022727	0.4
20157	AM270996	590660	590704	+	promoter-TSS (An17g02390)	-239	An17g02390	0	0.222222
20156	AM270996	587307	587351	+	promoter-TSS (An17g02370)	-477	An17g02370	0	0.311111
20154	AM270996	587510	587540	+	promoter-TSS (An17g02370)	-281	An17g02370	0.1	0.483871
20153	AM270996	587589	587629	+	promoter-TSS (An17g02370)	-197	An17g02370	0.05	0.414634
20150	AM270996	586472	586514	+	promoter-TSS (An17g02360)	-369	An17g02360	0	0.372093
20151	AM270996	586356	586388	+	promoter-TSS (An17g02360)	-248	An17g02360	0.0625	0.575758		16(CCGGGG,+,0.00)
20155	AM270996	586781	586823	+	promoter-TSS (An17g02360)	-678	An17g02360	0.047619	0.418605
20152	AM270996	587025	587069	+	promoter-TSS (An17g02360)	-759	An17g02370	0.022727	0.333333
20148	AM270996	583386	583422	+	promoter-TSS (An17g02350)	-267	An17g02350	0.055556	0.459459
20147	AM270996	583285	583325	+	promoter-TSS (An17g02350)	-168	An17g02350	0.025	0.439024
20149	AM270996	583435	583477	+	promoter-TSS (An17g02350)	-319	An17g02350	0.02381	0.325581
20146	AM270996	582294	582338	+	promoter-TSS (An17g02340)	-485	An17g02340	0.068182	0.422222
20144	AM270996	581974	582018	+	promoter-TSS (An17g02340)	-165	An17g02340	0.068182	0.511111
20145	AM270996	582047	582091	+	promoter-TSS (An17g02340)	-238	An17g02340	0.045455	0.444444
20141	AM270996	579505	579549	+	promoter-TSS (An17g02330)	-155	An17g02330	0.045455	0.444444		22(CTCCGG,-,0.00)
20143	AM270996	579754	579798	+	promoter-TSS (An17g02330)	-404	An17g02330	0.045455	0.4
20142	AM270996	579689	579731	+	promoter-TSS (An17g02330)	-338	An17g02330	0	0.348837
20140	AM270996	574454	574498	+	promoter-TSS (An17g02320)	-470	An17g02320	0.045455	0.377778
20139	AM270996	574325	574367	+	promoter-TSS (An17g02320)	-600	An17g02320	0.02381	0.418605
20138	AM270996	574400	574442	+	promoter-TSS (An17g02320)	-525	An17g02320	0.047619	0.395349		31(CTCCAG,-,0.00)
20134	AM270996	567948	567992	+	promoter-TSS (An17g02300)	-394	An17g02300	0	0.333333
20133	AM270996	567743	567785	+	promoter-TSS (An17g02300)	-188	An17g02300	0.02381	0.488372
20136	AM270996	567806	567850	+	promoter-TSS (An17g02300)	-252	An17g02300	0	0.377778
20132	AM270996	568407	568451	+	promoter-TSS (An17g02300)	-314	An17g02310	0.068182	0.4
20137	AM270996	568003	568039	+	promoter-TSS (An17g02300)	-445	An17g02300	0.111111	0.486486
20135	AM270996	567644	567688	+	promoter-TSS (An17g02300)	-90	An17g02300	0.045455	0.377778
20129	AM270996	565352	565396	+	promoter-TSS (An17g02290)	-516	An17g02290	0.022727	0.555556
20128	AM270996	565507	565551	+	promoter-TSS (An17g02290)	-671	An17g02290	0.045455	0.466667
20130	AM270996	565433	565477	+	promoter-TSS (An17g02290)	-597	An17g02290	0.068182	0.533333
20131	AM270996	565247	565291	+	promoter-TSS (An17g02290)	-411	An17g02290	0.022727	0.377778
20127	AM270996	559699	559743	+	promoter-TSS (An17g02287)	-249	An17g02287	0.045455	0.4
20125	AM270996	559613	559655	+	promoter-TSS (An17g02287)	-162	An17g02287	0.02381	0.488372		29(CCCCGC,-,0.00),37(CCCCAC,-,0.00)
20126	AM270996	559667	559699	+	promoter-TSS (An17g02287)	-211	An17g02287	0.03125	0.545455
20122	AM270996	554602	554644	+	promoter-TSS (An17g02280)	-219	An17g02280	0.047619	0.372093
20120	AM270996	554549	554589	+	promoter-TSS (An17g02280)	-165	An17g02280	0.1	0.463415		23(CTCCGC,-,0.00)
20121	AM270996	555172	555216	+	promoter-TSS (An17g02280)	-493	An17g02283	0.045455	0.4
20124	AM270996	555248	555284	+	promoter-TSS (An17g02280)	-421	An17g02283	0.055556	0.351351
20123	AM270996	554657	554695	+	promoter-TSS (An17g02280)	-272	An17g02280	0	0.358974
20117	AM270996	550820	550858	+	promoter-TSS (An17g02270)	-861	An17g02270	0	0.538462			17(CCTGGC,-,0.00)
20119	AM270996	550722	550762	+	promoter-TSS (An17g02270)	-764	An17g02270	0.025	0.390244
20116	AM270996	550871	550905	+	promoter-TSS (An17g02270)	-910	An17g02270	0.029412	0.628571
20109	AM270996	546191	546223	+	promoter-TSS (An17g02250)	-167	An17g02250	0.21875	0.757576
20107	AM270996	545574	545616	+	promoter-TSS (An17g02250)	-779	An17g02250	0.047619	0.44186
20106	AM270996	544204	544246	+	promoter-TSS (An17g02230)	-54	An17g02240	0.071429	0.418605
20105	AM270996	544024	544068	+	promoter-TSS (An17g02230)	-125	An17g02230	0.113636	0.488889
20100	AM270996	540214	540250	+	promoter-TSS (An17g02220)	-533	An17g02220	0.083333	0.594595		1(CCCCAC,-,0.00)
20101	AM270996	540140	540184	+	promoter-TSS (An17g02220)	-603	An17g02220	0.022727	0.422222
20104	AM270996	539316	539352	+	promoter-TSS (An17g02210)	-220	An17g02210	0.027778	0.540541		30(GTGGGG,+,0.00)
20103	AM270996	539657	539697	+	promoter-TSS (An17g02210)	-563	An17g02210	0.05	0.463415
20099	AM270996	539578	539622	+	promoter-TSS (An17g02210)	-486	An17g02210	0.045455	0.488889
20102	AM270996	539452	539496	+	promoter-TSS (An17g02210)	-360	An17g02210	0.090909	0.577778		36(GCGGAG,+,0.00)
20096	AM270996	534036	534074	+	promoter-TSS (An17g02180)	-210	An17g02180	0.052632	0.461538
20095	AM270996	533982	534026	+	promoter-TSS (An17g02180)	-159	An17g02180	0	0.333333
20098	AM270996	534174	534218	+	promoter-TSS (An17g02180)	-351	An17g02180	0.022727	0.377778
20097	AM270996	534097	534141	+	promoter-TSS (An17g02180)	-274	An17g02180	0.045455	0.355556
20094	AM270996	531992	532034	+	promoter-TSS (An17g02170)	-72	An17g02170	0.047619	0.511628		30(CTCCGG,-,0.00)
20093	AM270996	532050	532090	+	promoter-TSS (An17g02170)	-129	An17g02170	0.075	0.512195
20090	AM270996	532148	532190	+	promoter-TSS (An17g02170)	-228	An17g02170	0.119048	0.44186
20091	AM270996	532285	532329	+	promoter-TSS (An17g02170)	-366	An17g02170	0	0.333333
20092	AM270996	532219	532261	+	promoter-TSS (An17g02170)	-299	An17g02170	0.02381	0.348837
20089	AM270996	532102	532140	+	promoter-TSS (An17g02170)	-180	An17g02170	0.052632	0.512821
20087	AM270996	529869	529913	+	promoter-TSS (An17g02160)	-103	An17g02160	0	0.4
20088	AM270996	530037	530081	+	promoter-TSS (An17g02160)	-271	An17g02160	0	0.333333
20083	AM270996	526368	526412	+	promoter-TSS (An17g02150)	-232	An17g02150	0.045455	0.511111		39(CTCCAC,-,0.00)
20084	AM270996	526268	526312	+	promoter-TSS (An17g02150)	-332	An17g02150	0.022727	0.355556
20086	AM270996	526411	526455	+	promoter-TSS (An17g02150)	-189	An17g02150	0.068182	0.311111
20085	AM270996	526328	526366	+	promoter-TSS (An17g02150)	-275	An17g02150	0.078947	0.564103
20078	AM270996	523691	523735	+	promoter-TSS (An17g02130)	-401	An17g02140	0.022727	0.377778
20081	AM270996	523233	523277	+	promoter-TSS (An17g02130)	-339	An17g02130	0.022727	0.444444
20077	AM270996	523616	523660	+	promoter-TSS (An17g02130)	-476	An17g02140	0.068182	0.4			12(GCCAAG,+,0.00)
20079	AM270996	523533	523577	+	promoter-TSS (An17g02130)	-559	An17g02140	0.022727	0.444444
20080	AM270996	523136	523180	+	promoter-TSS (An17g02130)	-242	An17g02130	0.045455	0.466667
20082	AM270996	523418	523462	+	promoter-TSS (An17g02130)	-524	An17g02130	0.022727	0.422222
20076	AM270996	523330	523372	+	promoter-TSS (An17g02130)	-435	An17g02130	0.071429	0.511628
20064	AM270996	518829	518873	+	promoter-TSS (An17g02120)	-788	An17g02120	0.090909	0.6
20069	AM270996	519205	519245	+	promoter-TSS (An17g02120)	-414	An17g02120	0.125	0.634146
20067	AM270996	518736	518772	+	promoter-TSS (An17g02120)	-885	An17g02120	0.027778	0.351351
20074	AM270996	518648	518690	+	promoter-TSS (An17g02120)	-970	An17g02120	0	0.302326
20062	AM270996	519129	519173	+	promoter-TSS (An17g02120)	-488	An17g02120	0.022727	0.377778
20070	AM270996	519030	519074	+	promoter-TSS (An17g02120)	-587	An17g02120	0.022727	0.422222
20060	AM270996	513694	513738	+	promoter-TSS (An17g02110)	-358	An17g02100	0.045455	0.333333
20058	AM270996	513780	513820	+	promoter-TSS (An17g02110)	-442	An17g02100	0	0.463415
20059	AM270996	513855	513891	+	promoter-TSS (An17g02110)	-515	An17g02100	0.027778	0.405405
20051	AM270996	509582	509626	+	promoter-TSS (An17g02090)	-502	An17g02090	0.045455	0.422222
20057	AM270996	509415	509451	+	promoter-TSS (An17g02090)	-673	An17g02090	0.027778	0.351351
20049	AM270996	509475	509515	+	promoter-TSS (An17g02090)	-611	An17g02090	0.05	0.390244
20055	AM270996	509294	509334	+	promoter-TSS (An17g02090)	-792	An17g02090	0	0.341463
20048	AM270996	509708	509752	+	promoter-TSS (An17g02090)	-376	An17g02090	0.022727	0.444444			27(CTTGGC,-,0.00)
20046	AM270996	504864	504906	+	promoter-TSS (An17g02075)	-227	An17g02075	0.047619	0.534884		12(CTGGAG,+,0.00)	34(CTTGGC,-,0.00)
20045	AM270996	500341	500385	+	promoter-TSS (An17g02070)	-277	An17g02070	0	0.377778
20036	AM270996	496572	496612	+	promoter-TSS (An17g02060)	-769	An17g02060	0.025	0.414634		22(CCCCAG,-,0.00)
20043	AM270996	496656	496696	+	promoter-TSS (An17g02060)	-685	An17g02060	0.075	0.536585
20037	AM270996	496422	496466	+	promoter-TSS (An17g02060)	-917	An17g02060	0.045455	0.488889
20039	AM270996	496369	496405	+	promoter-TSS (An17g02060)	-974	An17g02060	0	0.405405
20025	AM270996	492183	492227	+	promoter-TSS (An17g02050)	-48	An17g02050	0	0.377778
20022	AM270996	492029	492065	+	promoter-TSS (An17g02050)	-206	An17g02050	0	0.405405
20021	AM270996	491612	491648	+	promoter-TSS (An17g02050)	-623	An17g02050	0.027778	0.432432
20026	AM270996	491694	491736	+	promoter-TSS (An17g02050)	-538	An17g02050	0.047619	0.581395
20024	AM270996	491785	491827	+	promoter-TSS (An17g02050)	-447	An17g02050	0	0.465116
20023	AM270996	492084	492124	+	promoter-TSS (An17g02050)	-149	An17g02050	0.025	0.463415
20019	AM270996	486636	486680	+	promoter-TSS (An17g02040)	-444	An17g02040	0.022727	0.222222
20017	AM270996	484384	484428	+	promoter-TSS (An17g02030)	-358	An17g02020	0.090909	0.466667
20016	AM270996	484499	484537	+	promoter-TSS (An17g02030)	-450	An17g02030	0.026316	0.487179
20012	AM270996	481301	481345	+	promoter-TSS (An17g02010)	-925	An17g02010	0.022727	0.377778
20015	AM270996	481199	481243	+	promoter-TSS (An17g02010)	-823	An17g02010	0.022727	0.377778
20011	AM270996	481037	481081	+	promoter-TSS (An17g02010)	-661	An17g02010	0.068182	0.577778
20008	AM270996	468830	468860	+	promoter-TSS (An17g01955)	-444	An17g01955	0.1	0.580645			5(GCCAGG,+,0.00)
20004	AM270996	465700	465744	+	promoter-TSS (An17g01945)	-113	An17g01945	0.068182	0.466667
20003	AM270996	464901	464945	+	promoter-TSS (An17g01945)	-912	An17g01945	0.045455	0.4
20006	AM270996	464843	464887	+	promoter-TSS (An17g01945)	-970	An17g01945	0.068182	0.488889
20002	AM270996	465274	465318	+	promoter-TSS (An17g01945)	-539	An17g01945	0.022727	0.422222
19997	AM270996	459526	459562	+	promoter-TSS (An17g01925)	-897	An17g01925	0	0.432432
19982	AM270996	456449	456489	+	promoter-TSS (An17g01905)	-521	An17g01915	0	0.560976			0(GCCAGG,+,0.00)
19983	AM270996	456273	456317	+	promoter-TSS (An17g01905)	-606	An17g01905	0.045455	0.422222
19979	AM270996	456393	456435	+	promoter-TSS (An17g01905)	-576	An17g01915	0.095238	0.511628		18(CTCCGC,-,0.00)
19980	AM270996	456330	456370	+	promoter-TSS (An17g01905)	-640	An17g01915	0.025	0.512195
19981	AM270996	456195	456233	+	promoter-TSS (An17g01905)	-525	An17g01905	0.078947	0.538462
19978	AM270996	455724	455768	+	promoter-TSS (An17g01905)	-57	An17g01905	0.068182	0.422222
19977	AM270996	455782	455824	+	promoter-TSS (An17g01905)	-114	An17g01905	0.02381	0.44186
19968	AM270996	451817	451847	+	promoter-TSS (An17g01895)	-339	An17g01895	0.1	0.580645
19967	AM270996	451949	451989	+	promoter-TSS (An17g01895)	-202	An17g01895	0.05	0.487805
19966	AM270996	452073	452113	+	promoter-TSS (An17g01895)	-78	An17g01895	0.025	0.414634			31(CCTGGC,-,0.00)
19965	AM270996	449024	449064	+	promoter-TSS (An17g01865)	-388	An17g01865	0.025	0.536585
19963	AM270996	449268	449312	+	promoter-TSS (An17g01865)	-266	An17g01875	0.045455	0.288889
19964	AM270996	449134	449178	+	promoter-TSS (An17g01865)	-400	An17g01875	0.045455	0.422222		11(CTCCGG,-,0.00),13(CCGGGG,+,0.00)
19957	AM270996	441428	441464	+	promoter-TSS (An17g01845)	-127	An17g01845	0.055556	0.594595		23(CCCCAG,-,0.00)
19958	AM270996	441466	441498	+	promoter-TSS (An17g01845)	-163	An17g01845	0.03125	0.575758
19955	AM270996	429847	429881	+	promoter-TSS (An17g01815)	-419	An17g01815	0.117647	0.714286
19954	AM270996	429903	429947	+	promoter-TSS (An17g01815)	-358	An17g01815	0.068182	0.488889
19956	AM270996	430050	430094	+	promoter-TSS (An17g01815)	-211	An17g01815	0.090909	0.6		28(CCCCGC,-,0.00)
19953	AM270996	425906	425948	+	promoter-TSS (An17g01805)	-845	An17g01805	0.02381	0.511628		30(CCCCAG,-,0.00)
19944	AM270996	419712	419756	+	promoter-TSS (An17g01770)	-553	An17g01770	0.022727	0.311111
19943	AM270996	419643	419687	+	promoter-TSS (An17g01770)	-484	An17g01770	0.022727	0.422222
19938	AM270996	413748	413792	+	promoter-TSS (An17g01750)	-99	An17g01750	0.090909	0.533333		33(GCGGAG,+,0.00)
19935	AM270996	413809	413851	+	promoter-TSS (An17g01750)	-159	An17g01750	0.119048	0.55814
19937	AM270996	414039	414083	+	promoter-TSS (An17g01750)	-217	An17g01760	0.090909	0.488889
19936	AM270996	413899	413943	+	promoter-TSS (An17g01750)	-250	An17g01750	0.022727	0.377778
19932	AM270996	409413	409457	+	promoter-TSS (An17g01730)	-78	An17g01730	0.113636	0.644444		27(GCGGAG,+,0.00)
19933	AM270996	409472	409502	+	promoter-TSS (An17g01730)	-130	An17g01730	0.033333	0.451613
19934	AM270996	409655	409693	+	promoter-TSS (An17g01730)	-303	An17g01740	0	0.384615
19929	AM270996	402504	402548	+	promoter-TSS (An17g01720)	-444	An17g01720	0.045455	0.377778
19928	AM270996	402389	402433	+	promoter-TSS (An17g01720)	-559	An17g01720	0.045455	0.422222
19930	AM270996	402568	402602	+	promoter-TSS (An17g01720)	-385	An17g01720	0.029412	0.428571
19931	AM270996	402783	402827	+	promoter-TSS (An17g01720)	-165	An17g01720	0.068182	0.488889
19920	AM270996	394970	395010	+	promoter-TSS (An17g01690)	-218	An17g01680	0.075	0.365854
19921	AM270996	394868	394908	+	promoter-TSS (An17g01680)	-116	An17g01680	0	0.390244
19922	AM270996	394898	394942	+	promoter-TSS (An17g01680)	-148	An17g01680	0.045455	0.422222
19916	AM270996	392276	392320	+	promoter-TSS (An17g01670)	-204	An17g01660	0.068182	0.555556
19918	AM270996	392217	392259	+	promoter-TSS (An17g01670)	-144	An17g01660	0.047619	0.418605
19917	AM270996	392351	392395	+	promoter-TSS (An17g01670)	-167	An17g01670	0.068182	0.488889
19910	AM270996	379214	379258	+	promoter-TSS (An17g01610)	-233	An17g01600	0	0.288889
19909	AM270996	379023	379067	+	promoter-TSS (An17g01600)	-424	An17g01600	0.068182	0.577778
19914	AM270996	378697	378741	+	promoter-TSS (An17g01600)	-750	An17g01600	0	0.466667
19913	AM270996	378893	378937	+	promoter-TSS (An17g01600)	-554	An17g01600	0.022727	0.444444		22(GTGGGG,+,0.00)
19911	AM270996	379083	379123	+	promoter-TSS (An17g01600)	-366	An17g01600	0.025	0.439024
19912	AM270996	378455	378499	+	promoter-TSS (An17g01600)	915	An17g01590	0.113636	0.511111
19915	AM270996	378808	378850	+	promoter-TSS (An17g01600)	-640	An17g01600	0.02381	0.418605
19908	AM270996	371149	371193	+	promoter-TSS (An17g01550)	-319	An17g01550	0.045455	0.377778
19907	AM270996	361110	361154	+	promoter-TSS (An17g01495)	-205	An17g01510	0	0.266667
19905	AM270996	353290	353334	+	promoter-TSS (An17g01480)	-540	An17g01480	0.090909	0.444444
19903	AM270996	353366	353408	+	promoter-TSS (An17g01480)	-615	An17g01480	0.071429	0.55814		17(GCGGAG,+,0.00)
19904	AM270996	353455	353499	+	promoter-TSS (An17g01480)	-705	An17g01480	0.045455	0.355556
19906	AM270996	353584	353628	+	promoter-TSS (An17g01480)	-834	An17g01480	0.045455	0.511111
19902	AM270996	347250	347280	+	promoter-TSS (An17g01470)	-157	An17g01470	0.1	0.612903
19900	AM270996	347299	347343	+	promoter-TSS (An17g01470)	-101	An17g01470	0.068182	0.533333
19901	AM270996	347184	347224	+	promoter-TSS (An17g01470)	-218	An17g01470	0.025	0.317073
19899	AM270996	346218	346260	+	promoter-TSS (An17g01460)	-448	An17g01460	0.119048	0.604651
19898	AM270996	339837	339881	+	promoter-TSS (An17g01430)	-426	An17g01430	0.022727	0.377778
19892	AM270996	336155	336199	+	promoter-TSS (An17g01420)	-362	An17g01420	0	0.355556
19894	AM270996	336084	336124	+	promoter-TSS (An17g01420)	-435	An17g01420	0.1	0.463415
19896	AM270996	335931	335973	+	promoter-TSS (An17g01420)	-587	An17g01420	0.02381	0.255814
19890	AM270996	335990	336034	+	promoter-TSS (An17g01420)	-527	An17g01420	0	0.333333		0(GTGGAG,+,0.00)
19891	AM270996	336241	336285	+	promoter-TSS (An17g01420)	-276	An17g01420	0.045455	0.444444
19888	AM270996	329089	329127	+	promoter-TSS (An17g01410)	540	An17g01400	0.078947	0.461538
19889	AM270996	329011	329055	+	promoter-TSS (An17g01410)	615	An17g01400	0.022727	0.4
19882	AM270996	323160	323204	+	promoter-TSS (An17g01370)	-111	An17g01370	0.022727	0.377778
19884	AM270996	323034	323078	+	promoter-TSS (An17g01370)	-237	An17g01370	0	0.288889
19883	AM270996	323083	323125	+	promoter-TSS (An17g01370)	-189	An17g01370	0.047619	0.534884
19877	AM270996	321101	321133	+	promoter-TSS (An17g01360)	-133	An17g01360	0.09375	0.545455
19881	AM270996	320783	320825	+	promoter-TSS (An17g01360)	-446	An17g01360	0.047619	0.348837
19878	AM270996	321007	321039	+	promoter-TSS (An17g01360)	-227	An17g01360	0.15625	0.666667
19880	AM270996	320961	320999	+	promoter-TSS (An17g01360)	-270	An17g01360	0.078947	0.384615
19879	AM270996	321055	321095	+	promoter-TSS (An17g01360)	-175	An17g01360	0.075	0.487805
19876	AM270996	316049	316087	+	promoter-TSS (An17g01340)	-157	An17g01330	0.026316	0.512821
19873	AM270996	309360	309404	+	promoter-TSS (An17g01310)	-359	An17g01310	0.022727	0.422222
19874	AM270996	309734	309776	+	promoter-TSS (An17g01310)	-626	An17g01320	0.02381	0.418605
19875	AM270996	309420	309460	+	promoter-TSS (An17g01310)	-417	An17g01310	0.05	0.512195
19869	AM270996	304538	304582	+	promoter-TSS (An17g01300)	-186	An17g01300	0.045455	0.555556		34(CTCCAC,-,0.00)
19871	AM270996	303881	303925	+	promoter-TSS (An17g01300)	-369	An17g01290	0.068182	0.333333
19870	AM270996	304600	304634	+	promoter-TSS (An17g01300)	-129	An17g01300	0.058824	0.657143
19872	AM270996	304094	304138	+	promoter-TSS (An17g01300)	-582	An17g01290	0.068182	0.511111
19867	AM270996	301908	301946	+	promoter-TSS (An17g01280)	-676	An17g01280	0	0.410256		6(CTGGAG,+,0.00)
19865	AM270996	302095	302125	+	promoter-TSS (An17g01280)	-859	An17g01280	0.133333	0.645161
19868	AM270996	302140	302170	+	promoter-TSS (An17g01280)	-904	An17g01280	0.1	0.580645
19864	AM270996	301960	302002	+	promoter-TSS (An17g01280)	-730	An17g01280	0	0.395349
19866	AM270996	302161	302195	+	promoter-TSS (An17g01280)	-927	An17g01280	0.117647	0.571429
19862	AM270996	295881	295925	+	promoter-TSS (An17g01270)	-330	An17g01260	0.045455	0.422222
19860	AM270996	296102	296142	+	promoter-TSS (An17g01270)	-156	An17g01270	0	0.634146
19861	AM270996	296197	296241	+	promoter-TSS (An17g01270)	-59	An17g01270	0.113636	0.511111
19863	AM270996	296042	296084	+	promoter-TSS (An17g01270)	-215	An17g01270	0.047619	0.488372		15(GCGGGG,+,0.00)
19858	AM270996	292694	292732	+	promoter-TSS (An17g01250)	-177	An17g01250	0.026316	0.487179
19859	AM270996	292773	292815	+	promoter-TSS (An17g01250)	-258	An17g01250	0	0.348837
19857	AM270996	285497	285541	+	promoter-TSS (An17g01230)	-134	An17g01230	0.022727	0.422222
19856	AM270996	285571	285615	+	promoter-TSS (An17g01230)	-60	An17g01230	0.022727	0.333333
19849	AM270996	284283	284327	+	promoter-TSS (An17g01220)	-122	An17g01210	0.045455	0.333333
19850	AM270996	284397	284441	+	promoter-TSS (An17g01220)	-172	An17g01220	0.045455	0.577778
19848	AM270996	277837	277869	+	promoter-TSS (An17g01170)	-471	An17g01170	0.125	0.636364
19845	AM270996	277945	277979	+	promoter-TSS (An17g01170)	-580	An17g01170	0.029412	0.485714
19847	AM270996	278357	278401	+	promoter-TSS (An17g01170)	-997	An17g01170	0	0.355556
19846	AM270996	278235	278279	+	promoter-TSS (An17g01170)	-875	An17g01170	0	0.288889
19844	AM270996	278064	278108	+	promoter-TSS (An17g01170)	-704	An17g01170	0.045455	0.377778
19843	AM270996	277657	277701	+	promoter-TSS (An17g01170)	-297	An17g01170	0.022727	0.488889
19842	AM270996	274487	274531	+	promoter-TSS (An17g01160)	-239	An17g01160	0.022727	0.377778
19841	AM270996	274409	274453	+	promoter-TSS (An17g01160)	-161	An17g01160	0.068182	0.444444
19840	AM270996	260092	260136	+	promoter-TSS (An17g01090)	-92	An17g01090	0.068182	0.4
19837	AM270996	254673	254707	+	promoter-TSS (An17g01080)	-197	An17g01080	0.058824	0.457143
19838	AM270996	254043	254087	+	promoter-TSS (An17g01080)	-291	An17g01070	0.068182	0.488889
19839	AM270996	254260	254304	+	promoter-TSS (An17g01080)	-508	An17g01070	0.113636	0.488889
19836	AM270996	242354	242392	+	promoter-TSS (An17g01050)	-324	An17g01050	0.052632	0.538462			5(CTTGGC,-,0.00)
19827	AM270996	230185	230229	+	promoter-TSS (An17g00970)	-381	An17g00970	0.090909	0.488889
19828	AM270996	230107	230149	+	promoter-TSS (An17g00970)	-460	An17g00970	0.02381	0.395349
19829	AM270996	230386	230416	+	promoter-TSS (An17g00970)	-187	An17g00970	0.066667	0.548387
19831	AM270996	230029	230073	+	promoter-TSS (An17g00970)	-537	An17g00970	0.045455	0.4
19830	AM270996	230311	230343	+	promoter-TSS (An17g00970)	-261	An17g00970	0.0625	0.515152			21(CTTGGC,-,0.00)
19826	AM270996	227529	227565	+	promoter-TSS (An17g00960)	-382	An17g00960	0.027778	0.540541		5(CTCCAG,-,0.00)
19825	AM270996	227303	227347	+	promoter-TSS (An17g00960)	-160	An17g00960	0.090909	0.533333
19821	AM270996	217777	217811	+	promoter-TSS (An17g00910)	-344	An17g00910	0.117647	0.6
19820	AM270996	207425	207469	+	promoter-TSS (An17g00860)	-90	An17g00870	0.022727	0.622222
19818	AM270996	207076	207120	+	promoter-TSS (An17g00860)	-71	An17g00860	0.045455	0.488889
19816	AM270996	200304	200348	+	promoter-TSS (An17g00840)	-135	An17g00840	0.090909	0.466667		13(CCCCGC,-,0.00)
19817	AM270996	200364	200408	+	promoter-TSS (An17g00840)	-149	An17g00850	0.090909	0.533333			33(GCCAAG,+,0.00)
19814	AM270996	193037	193071	+	promoter-TSS (An17g00820)	-950	An17g00820	0.058824	0.4		17(CCGGGG,+,0.00)
19813	AM270996	193272	193314	+	promoter-TSS (An17g00820)	-711	An17g00820	0	0.581395
19808	AM270996	193533	193577	+	promoter-TSS (An17g00820)	-449	An17g00820	0.045455	0.488889
19809	AM270996	193340	193380	+	promoter-TSS (An17g00820)	-644	An17g00820	0	0.341463
19810	AM270996	193414	193454	+	promoter-TSS (An17g00820)	-570	An17g00820	0.05	0.536585
19811	AM270996	193729	193773	+	promoter-TSS (An17g00820)	-253	An17g00820	0.090909	0.533333
19812	AM270996	193467	193503	+	promoter-TSS (An17g00820)	-519	An17g00820	0.083333	0.648649
19815	AM270996	193219	193261	+	promoter-TSS (An17g00820)	-764	An17g00820	0.02381	0.651163
19807	AM270996	188583	188617	+	promoter-TSS (An17g00800)	-169	An17g00790	0.058824	0.428571
19806	AM270996	188491	188535	+	promoter-TSS (An17g00800)	-82	An17g00790	0.022727	0.422222
19805	AM270996	184657	184695	+	promoter-TSS (An17g00780)	-214	An17g00780	0.026316	0.461538
19804	AM270996	182674	182716	+	promoter-TSS (An17g00770)	-432	An17g00770	0.071429	0.534884
19802	AM270996	180219	180263	+	promoter-TSS (An17g00760)	-108	An17g00760	0.022727	0.377778
19801	AM270996	180258	180302	+	promoter-TSS (An17g00760)	-69	An17g00760	0.022727	0.377778
19800	AM270996	179962	179996	+	promoter-TSS (An17g00760)	-370	An17g00760	0.058824	0.485714
19799	AM270996	179785	179827	+	promoter-TSS (An17g00760)	-543	An17g00760	0.02381	0.372093
19786	AM270996	171975	172019	+	promoter-TSS (An17g00730)	-98	An17g00730	0.045455	0.488889
19790	AM270996	171700	171744	+	promoter-TSS (An17g00730)	-373	An17g00730	0.090909	0.488889
19788	AM270996	171796	171830	+	promoter-TSS (An17g00730)	-282	An17g00730	0.029412	0.457143		2(CCCCAC,-,0.00)
19787	AM270996	171846	171890	+	promoter-TSS (An17g00730)	-227	An17g00730	0.068182	0.6
19785	AM270996	169314	169358	+	promoter-TSS (An17g00720)	-101	An17g00720	0.090909	0.511111
19784	AM270996	167618	167662	+	promoter-TSS (An17g00710)	-290	An17g00710	0.022727	0.288889
19783	AM270996	167709	167741	+	promoter-TSS (An17g00710)	-205	An17g00710	0.09375	0.515152		27(CTCCGC,-,0.00)
19782	AM270996	167752	167796	+	promoter-TSS (An17g00710)	-156	An17g00710	0.045455	0.488889
19781	AM270996	165461	165505	+	promoter-TSS (An17g00690)	-53	An17g00700	0.113636	0.6		35(CCCCAC,-,0.00)
19780	AM270996	160401	160445	+	promoter-TSS (An17g00680)	-948	An17g00680	0.045455	0.4			32(GCCAAG,+,0.00)
19779	AM270996	160476	160520	+	promoter-TSS (An17g00680)	-873	An17g00680	0.068182	0.377778
19777	AM270996	161132	161174	+	promoter-TSS (An17g00680)	-218	An17g00680	0.02381	0.465116
19778	AM270996	160589	160631	+	promoter-TSS (An17g00680)	-761	An17g00680	0.071429	0.488372
19775	AM270996	157904	157948	+	promoter-TSS (An17g00660)	-370	An17g00670	0	0.377778			13(CCTGGC,-,0.00)
19774	AM270996	157987	158027	+	promoter-TSS (An17g00660)	-289	An17g00670	0.025	0.487805		29(GTGGAG,+,0.00)
19776	AM270996	157572	157616	+	promoter-TSS (An17g00660)	-507	An17g00660	0.068182	0.444444
19772	AM270996	152995	153037	+	promoter-TSS (An17g00640)	-100	An17g00650	0.095238	0.534884					12(CCGACGG,+,0.00),12(CCGACGG,-,0.00)
19773	AM270996	152911	152955	+	promoter-TSS (An17g00640)	-138	An17g00640	0.068182	0.511111			10(GCCAAG,+,0.00)
19770	AM270996	150978	151020	+	promoter-TSS (An17g00630)	-145	An17g00630	0.047619	0.372093
19771	AM270996	151030	151062	+	promoter-TSS (An17g00630)	-192	An17g00630	0.0625	0.606061		3(CCCCGG,-,0.00),5(CCGGGG,+,0.00)
19767	AM270996	133561	133603	+	promoter-TSS (An17g00590)	-467	An17g00590	0.02381	0.372093
19768	AM270996	133475	133519	+	promoter-TSS (An17g00590)	-552	An17g00590	0.045455	0.533333
19769	AM270996	133749	133789	+	promoter-TSS (An17g00590)	-280	An17g00590	0.05	0.439024
19766	AM270996	127471	127515	+	promoter-TSS (An17g00570)	-78	An17g00560	0.068182	0.444444
19763	AM270996	125138	125176	+	promoter-TSS (An17g00550)	-446	An17g00550	0	0.435897		7(CTGGGG,+,0.00)
19764	AM270996	125001	125045	+	promoter-TSS (An17g00550)	-312	An17g00550	0	0.444444
19765	AM270996	124970	125000	+	promoter-TSS (An17g00550)	-274	An17g00550	0.066667	0.516129
19761	AM270996	123187	123231	+	promoter-TSS (An17g00540)	-500	An17g00540	0.068182	0.511111		3(CTGGGG,+,0.00)
19760	AM270996	123251	123281	+	promoter-TSS (An17g00540)	-557	An17g00540	0.166667	0.645161
19762	AM270996	123083	123127	+	promoter-TSS (An17g00540)	-396	An17g00540	0.136364	0.533333
19759	AM270996	115098	115142	+	promoter-TSS (An17g00520)	-567	An17g00520	0.068182	0.533333		19(CCGGAG,+,0.00),33(CCCCAC,-,0.00)
19758	AM270996	115159	115199	+	promoter-TSS (An17g00520)	-626	An17g00520	0.1	0.585366
19757	AM270996	115009	115053	+	promoter-TSS (An17g00520)	-478	An17g00520	0	0.533333			7(CCTGGC,-,0.00)
19753	AM270996	94105	94145	+	promoter-TSS (An17g00430)	-738	An17g00430	0.075	0.585366		20(GCGGGG,+,0.00)
19754	AM270996	94237	94281	+	promoter-TSS (An17g00430)	-872	An17g00430	0.045455	0.488889
19755	AM270996	94342	94386	+	promoter-TSS (An17g00430)	-977	An17g00430	0.022727	0.444444
19752	AM270996	83519	83563	+	promoter-TSS (An17g00400)	-187	An17g00400	0.045455	0.6		36(GTGGAG,+,0.00)
19750	AM270996	82373	82413	+	promoter-TSS (An17g00390)	-253	An17g00390	0.025	0.439024
19751	AM270996	82543	82587	+	promoter-TSS (An17g00390)	-425	An17g00390	0.068182	0.488889
19749	AM270996	82302	82332	+	promoter-TSS (An17g00390)	-177	An17g00390	0.166667	0.709677		0(CCGGAG,+,0.00)
19748	AM270996	72047	72091	+	promoter-TSS (An17g00340)	-380	An17g00340	0.090909	0.511111
19747	AM270996	70115	70159	+	promoter-TSS (An17g00330)	-410	An17g00330	0	0.4
19746	AM270996	62060	62094	+	promoter-TSS (An17g00310)	-403	An17g00310	0.058824	0.514286		5(CTCCGG,-,0.00)
19744	AM270996	61909	61951	+	promoter-TSS (An17g00310)	-256	An17g00310	0.02381	0.44186
19743	AM270996	62201	62245	+	promoter-TSS (An17g00310)	-530	An17g00320	0.045455	0.444444
19745	AM270996	62005	62047	+	promoter-TSS (An17g00310)	-352	An17g00310	0.047619	0.465116
19742	AM270996	55549	55593	+	promoter-TSS (An17g00300)	-900	An17g00300	0.022727	0.377778		39(GTGGGG,+,0.00)
19740	AM270996	52760	52804	+	promoter-TSS (An17g00290)	-145	An17g00290	0.090909	0.533333
19739	AM270996	52410	52446	+	promoter-TSS (An17g00290)	-499	An17g00290	0.083333	0.540541
19737	AM270996	52365	52407	+	promoter-TSS (An17g00290)	-541	An17g00290	0.047619	0.488372
19738	AM270996	52159	52189	+	promoter-TSS (An17g00290)	-753	An17g00290	0.1	0.580645		21(CTCCGG,-,0.00)
19736	AM270996	49986	50026	+	promoter-TSS (An17g00280)	-86	An17g00280	0	0.292683
19733	AM270996	47522	47558	+	promoter-TSS (An17g00270)	-428	An17g00260	0.083333	0.459459
19734	AM270996	47757	47793	+	promoter-TSS (An17g00270)	-326	An17g00270	0.083333	0.675676		30(GCGGAG,+,0.00)	7(GCCAGG,+,0.00)
19732	AM270996	47662	47704	+	promoter-TSS (An17g00270)	-418	An17g00270	0.047619	0.604651					20(CCGTCGG,+,0.00),20(CCGTCGG,-,0.00)
19735	AM270996	47801	47845	+	promoter-TSS (An17g00270)	-278	An17g00270	0.090909	0.577778
19729	AM270996	41738	41774	+	promoter-TSS (An17g00240)	-478	An17g00240	0.027778	0.432432
19728	AM270996	42003	42039	+	promoter-TSS (An17g00240)	-213	An17g00240	0.055556	0.621622
19730	AM270996	42054	42098	+	promoter-TSS (An17g00240)	-158	An17g00240	0.045455	0.511111
19731	AM270996	41921	41965	+	promoter-TSS (An17g00240)	-291	An17g00240	0.045455	0.488889			38(CCTGGC,-,0.00)
19727	AM270996	39313	39355	+	promoter-TSS (An17g00220)	-67	An17g00220	0.02381	0.604651
19726	AM270996	37463	37505	+	promoter-TSS (An17g00210)	-259	An17g00210	0.071429	0.418605
19725	AM270996	34731	34763	+	promoter-TSS (An17g00180)	-608	An17g00180	0.03125	0.515152
19722	AM270996	34974	35018	+	promoter-TSS (An17g00180)	-857	An17g00180	0.068182	0.4
19721	AM270996	34672	34716	+	promoter-TSS (An17g00180)	-555	An17g00180	0.045455	0.4
19723	AM270996	34828	34870	+	promoter-TSS (An17g00180)	-710	An17g00180	0.047619	0.604651			1(CTTGGC,-,0.00)
19724	AM270996	34912	34956	+	promoter-TSS (An17g00180)	-795	An17g00180	0.045455	0.444444
19717	AM270996	30888	30918	+	promoter-TSS (An17g00170)	-558	An17g00170	0.033333	0.580645
19718	AM270996	30955	30999	+	promoter-TSS (An17g00170)	-632	An17g00170	0.022727	0.422222
19719	AM270996	30552	30588	+	promoter-TSS (An17g00170)	-225	An17g00170	0.083333	0.459459
19720	AM270996	30690	30734	+	promoter-TSS (An17g00170)	-367	An17g00170	0.045455	0.377778
19716	AM270996	30841	30875	+	promoter-TSS (An17g00170)	-513	An17g00170	0.117647	0.485714
19715	AM270996	20911	20953	+	promoter-TSS (An17g00120)	-107	An17g00120	0	0.44186
19712	AM270996	16770	16812	+	promoter-TSS (An17g00090)	-370	An17g00090	0.071429	0.581395
19714	AM270996	16710	16754	+	promoter-TSS (An17g00090)	-311	An17g00090	0.022727	0.488889
19713	AM270996	17120	17164	+	promoter-TSS (An17g00090)	-721	An17g00090	0	0.422222
19708	AM270996	390	432	+	promoter-TSS (An17g00010)	-378	An17g00010	0.119048	0.604651		29(GCGGAG,+,0.00)
19709	AM270996	15217	15259	+	promoter-TSS (An17e00080)	-48	An17e00080	0.02381	0.348837
19711	AM270996	14990	15034	+	promoter-TSS (An17e00080)	-274	An17e00080	0	0.266667
19710	AM270996	15143	15187	+	promoter-TSS (An17e00080)	-121	An17e00080	0.090909	0.577778
19707	AM270995	2125768	2125802	+	promoter-TSS (An16g09320)	-174	An16g09330	0.029412	0.342857
19706	AM270995	2120993	2121037	+	promoter-TSS (An16g09310)	-246	An16g09310	0.090909	0.577778
19705	AM270995	2121086	2121130	+	promoter-TSS (An16g09310)	-153	An16g09310	0.068182	0.444444		1(GCGGGG,+,0.00)
19698	AM270995	2115580	2115624	+	promoter-TSS (An16g09280)	-55	An16g09280	0	0.488889
19697	AM270995	2115674	2115718	+	promoter-TSS (An16g09280)	-149	An16g09280	0.022727	0.288889
19692	AM270995	2113148	2113192	+	promoter-TSS (An16g09260)	-421	An16g09260	0	0.4
19695	AM270995	2113108	2113150	+	promoter-TSS (An16g09260)	-380	An16g09260	0.02381	0.534884
19694	AM270995	2113478	2113516	+	promoter-TSS (An16g09260)	-422	An16g09270	0	0.358974
19693	AM270995	2112985	2113017	+	promoter-TSS (An16g09260)	-252	An16g09260	0.125	0.636364
19691	AM270995	2112921	2112965	+	promoter-TSS (An16g09260)	-194	An16g09260	0.022727	0.288889
19690	AM270995	2113050	2113094	+	promoter-TSS (An16g09260)	-323	An16g09260	0.022727	0.355556
19686	AM270995	2110450	2110494	+	promoter-TSS (An16g09255)	-90	An16g09255	0.068182	0.511111
19689	AM270995	2109993	2110025	+	promoter-TSS (An16g09250)	-153	An16g09250	0.0625	0.545455
19687	AM270995	2110055	2110099	+	promoter-TSS (An16g09250)	-221	An16g09250	0	0.2
19688	AM270995	2109938	2109978	+	promoter-TSS (An16g09250)	-102	An16g09250	0.05	0.414634
19682	AM270995	2107247	2107291	+	promoter-TSS (An16g09240)	-226	An16g09240	0.045455	0.422222
19685	AM270995	2107427	2107459	+	promoter-TSS (An16g09240)	-52	An16g09240	0.0625	0.393939
19683	AM270995	2107356	2107400	+	promoter-TSS (An16g09240)	-117	An16g09240	0.045455	0.488889
19684	AM270995	2107018	2107062	+	promoter-TSS (An16g09240)	-455	An16g09240	0.090909	0.533333			28(GCCAGG,+,0.00)
19678	AM270995	2100450	2100486	+	promoter-TSS (An16g09210)	-55	An16g09220	0.138889	0.675676
19677	AM270995	2100175	2100215	+	promoter-TSS (An16g09210)	-132	An16g09210	0.05	0.414634
19676	AM270995	2095873	2095917	+	promoter-TSS (An16g09200)	-95	An16g09200	0.090909	0.533333
19675	AM270995	2095755	2095795	+	promoter-TSS (An16g09200)	-215	An16g09200	0.075	0.414634
19674	AM270995	2091354	2091398	+	promoter-TSS (An16g09180)	-530	An16g09180	0.022727	0.377778
19673	AM270995	2091484	2091524	+	promoter-TSS (An16g09180)	-402	An16g09180	0.05	0.487805
19672	AM270995	2091513	2091545	+	promoter-TSS (An16g09180)	-377	An16g09180	0.0625	0.363636
19671	AM270995	2088807	2088851	+	promoter-TSS (An16g09170)	-191	An16g09170	0.022727	0.311111
19669	AM270995	2085450	2085492	+	promoter-TSS (An16g09150)	-264	An16g09150	0.071429	0.348837
19670	AM270995	2085613	2085657	+	promoter-TSS (An16g09150)	-100	An16g09150	0.022727	0.466667		34(CTGGAG,+,0.00)
19668	AM270995	2077097	2077137	+	promoter-TSS (An16g09130)	-618	An16g09130	0.025	0.487805
19667	AM270995	2076980	2077014	+	promoter-TSS (An16g09130)	-738	An16g09130	0.029412	0.542857
19661	AM270995	2076873	2076917	+	promoter-TSS (An16g09130)	-840	An16g09130	0	0.266667		37(CTCCAC,-,0.00)
19659	AM270995	2075370	2075412	+	promoter-TSS (An16g09120)	-799	An16g09120	0.02381	0.302326
19657	AM270995	2075432	2075470	+	promoter-TSS (An16g09120)	-859	An16g09120	0.052632	0.564103		21(CCCCGG,-,0.00)
19666	AM270995	2075536	2075578	+	promoter-TSS (An16g09120)	-965	An16g09120	0.047619	0.534884
19652	AM270995	2073310	2073354	+	promoter-TSS (An16g09110)	-251	An16g09110	0.022727	0.422222
19650	AM270995	2073388	2073430	+	promoter-TSS (An16g09110)	-328	An16g09110	0.02381	0.55814
19651	AM270995	2073587	2073631	+	promoter-TSS (An16g09110)	-528	An16g09110	0.159091	0.622222
19653	AM270995	2073507	2073551	+	promoter-TSS (An16g09110)	-448	An16g09110	0.045455	0.377778
19649	AM270995	2066655	2066699	+	promoter-TSS (An16g09090)	-62	An16g09090	0.022727	0.444444
19647	AM270995	2065422	2065464	+	promoter-TSS (An16g09070)	-95	An16g09080	0.02381	0.44186
19648	AM270995	2065290	2065334	+	promoter-TSS (An16g09070)	-100	An16g09070	0.045455	0.4
19645	AM270995	2061131	2061175	+	promoter-TSS (An16g09060)	-560	An16g09060	0.022727	0.377778
19643	AM270995	2061426	2061468	+	promoter-TSS (An16g09060)	-266	An16g09060	0.047619	0.488372
19644	AM270995	2061366	2061410	+	promoter-TSS (An16g09060)	-325	An16g09060	0	0.155556
19641	AM270995	2060606	2060650	+	promoter-TSS (An16g09050)	-564	An16g09050	0.045455	0.333333
19640	AM270995	2060499	2060537	+	promoter-TSS (An16g09050)	-454	An16g09050	0.052632	0.461538		5(CCCCAC,-,0.00)
19646	AM270995	2060429	2060473	+	promoter-TSS (An16g09050)	-387	An16g09050	0.022727	0.466667
19639	AM270995	2055792	2055832	+	promoter-TSS (An16g09040)	-293	An16g09040	0.075	0.585366
19638	AM270995	2055542	2055586	+	promoter-TSS (An16g09040)	-541	An16g09040	0.068182	0.4
19637	AM270995	2055670	2055714	+	promoter-TSS (An16g09040)	-413	An16g09040	0.090909	0.511111
19636	AM270995	2055908	2055948	+	promoter-TSS (An16g09040)	-177	An16g09040	0	0.365854
19635	AM270995	2047725	2047763	+	promoter-TSS (An16g09010)	-83	An16g08990	0.052632	0.461538
19634	AM270995	2047867	2047911	+	promoter-TSS (An16g09010)	-228	An16g08990	0.068182	0.444444
19626	AM270995	2042920	2042964	+	promoter-TSS (An16g08980)	-697	An16g08980	0.045455	0.555556		39(CTGGGG,+,0.00)
19628	AM270995	2042839	2042883	+	promoter-TSS (An16g08980)	-778	An16g08980	0	0.377778
19630	AM270995	2042745	2042789	+	promoter-TSS (An16g08980)	-872	An16g08980	0.068182	0.466667		29(CCCCGG,-,0.00)
19631	AM270995	2043012	2043056	+	promoter-TSS (An16g08980)	-605	An16g08980	0.045455	0.511111
19613	AM270995	2032740	2032782	+	promoter-TSS (An16g08950)	-260	An16g08950	0.047619	0.511628
19614	AM270995	2032512	2032556	+	promoter-TSS (An16g08950)	-487	An16g08950	0.045455	0.355556
19611	AM270995	2029892	2029934	+	promoter-TSS (An16g08940)	-731	An16g08930	0.02381	0.418605
19610	AM270995	2029750	2029794	+	promoter-TSS (An16g08940)	-590	An16g08930	0.045455	0.488889		37(CTCCGG,-,0.00)
19609	AM270995	2029489	2029533	+	promoter-TSS (An16g08930)	-329	An16g08930	0.022727	0.377778
19607	AM270995	2029388	2029430	+	promoter-TSS (An16g08930)	-227	An16g08930	0.047619	0.418605
19612	AM270995	2029550	2029594	+	promoter-TSS (An16g08930)	-390	An16g08930	0.068182	0.377778
19599	AM270995	2025450	2025494	+	promoter-TSS (An16g08920)	-438	An16g08920	0.090909	0.6			7(CTTGGC,-,0.00)
19605	AM270995	2025061	2025093	+	promoter-TSS (An16g08920)	-833	An16g08920	0	0.424242
19602	AM270995	2025362	2025402	+	promoter-TSS (An16g08920)	-528	An16g08920	0.025	0.365854
19600	AM270995	2025197	2025241	+	promoter-TSS (An16g08920)	-691	An16g08920	0	0.377778
19601	AM270995	2024962	2025006	+	promoter-TSS (An16g08920)	-926	An16g08920	0	0.377778
19603	AM270995	2025114	2025146	+	promoter-TSS (An16g08920)	-780	An16g08920	0.09375	0.484848		24(CTCCGG,-,0.00)
19597	AM270995	2020584	2020628	+	promoter-TSS (An16g08890)	-238	An16g08900	0	0.311111
19598	AM270995	2020660	2020698	+	promoter-TSS (An16g08890)	-165	An16g08900	0.026316	0.461538
19596	AM270995	1996858	1996898	+	promoter-TSS (An16g08820)	-586	An16g08810	0.1	0.536585
19595	AM270995	1996610	1996654	+	promoter-TSS (An16g08810)	-340	An16g08810	0	0.266667
19594	AM270995	1996547	1996591	+	promoter-TSS (An16g08810)	-277	An16g08810	0.022727	0.377778
19582	AM270995	1984313	1984357	+	promoter-TSS (An16g08780)	-402	An16g08770	0.045455	0.466667
19581	AM270995	1984221	1984265	+	promoter-TSS (An16g08780)	-310	An16g08770	0.045455	0.444444
19580	AM270995	1984366	1984410	+	promoter-TSS (An16g08780)	-390	An16g08780	0.022727	0.511111			13(CTTGGC,-,0.00)
19577	AM270995	1975620	1975650	+	promoter-TSS (An16g08740)	-180	An16g08740	0	0.483871		10(CTGGAG,+,0.00)
19573	AM270995	1970542	1970586	+	promoter-TSS (An16g08720)	-365	An16g08720	0.045455	0.444444
19574	AM270995	1970436	1970478	+	promoter-TSS (An16g08720)	-472	An16g08720	0.047619	0.395349		12(GTGGGG,+,0.00)
19575	AM270995	1970628	1970668	+	promoter-TSS (An16g08720)	-281	An16g08720	0.075	0.439024
19571	AM270995	1968595	1968631	+	promoter-TSS (An16g08710)	-201	An16g08700	0.055556	0.513514		5(CTCCAG,-,0.00)
19572	AM270995	1968555	1968587	+	promoter-TSS (An16g08710)	-159	An16g08700	0.125	0.636364
19565	AM270995	1960774	1960818	+	promoter-TSS (An16g08680)	-90	An16g08680	0	0.377778
19563	AM270995	1960681	1960721	+	promoter-TSS (An16g08680)	-185	An16g08680	0.025	0.365854
19564	AM270995	1960598	1960640	+	promoter-TSS (An16g08680)	-267	An16g08680	0.047619	0.488372
19562	AM270995	1956383	1956425	+	promoter-TSS (An16g08650)	-596	An16g08650	0.02381	0.418605
19560	AM270995	1956619	1956663	+	promoter-TSS (An16g08650)	-359	An16g08650	0.022727	0.355556
19561	AM270995	1956449	1956479	+	promoter-TSS (An16g08650)	-536	An16g08650	0.033333	0.483871
19558	AM270995	1954387	1954431	+	promoter-TSS (An16g08640)	-237	An16g08640	0.022727	0.466667
19559	AM270995	1953921	1953965	+	promoter-TSS (An16g08630)	-703	An16g08640	0.022727	0.466667
19552	AM270995	1946727	1946771	+	promoter-TSS (An16g08620)	-222	An16g08620	0.045455	0.488889
19553	AM270995	1946368	1946412	+	promoter-TSS (An16g08620)	-581	An16g08620	0.068182	0.444444
19551	AM270995	1942129	1942173	+	promoter-TSS (An16g08580)	-250	An16g08580	0.022727	0.333333
19549	AM270995	1938088	1938132	+	promoter-TSS (An16g08560)	-132	An16g08570	0.068182	0.533333
19548	AM270995	1937972	1938016	+	promoter-TSS (An16g08560)	-166	An16g08560	0.090909	0.577778
19545	AM270995	1935881	1935921	+	promoter-TSS (An16g08540)	-160	An16g08550	0.125	0.512195
19547	AM270995	1935836	1935868	+	promoter-TSS (An16g08540)	-159	An16g08540	0.03125	0.575758
19546	AM270995	1935775	1935819	+	promoter-TSS (An16g08540)	-104	An16g08540	0.113636	0.533333
19537	AM270995	1926428	1926466	+	promoter-TSS (An16g08510)	-339	An16g08510	0.105263	0.538462		33(CCCCGC,-,0.00)
19538	AM270995	1926540	1926584	+	promoter-TSS (An16g08510)	-224	An16g08510	0.022727	0.466667
19540	AM270995	1926622	1926656	+	promoter-TSS (An16g08510)	-147	An16g08510	0.029412	0.514286
[truncated: 15,779 more rows]

## Sheet: delprtT
PeakID (cmd=annotatePeaks.pl SH2_delprtT_footprint_to_peaks_10bp.bed AN_CBS513_88_EN.fa -gid -gtf AN_CBS513_88_EN.gtf -m 2019_AN_motifs)	Chr	Start	End	Strand	Annotation	Distance to TSS	Nearest PromoterID	CpG%	GC%	bZIP_CpcA Distance From Peak(sequence,strand,conservation)	C2H2_CreA Distance From Peak(sequence,strand,conservation)	C2H2_PacC Distance From Peak(sequence,strand,conservation)	Zn2Cys6_AmyR Distance From Peak(sequence,strand,conservation)	Zn2Cys6_PrtT Distance From Peak(sequence,strand,conservation)
[truncated: 17,680 more rows]

[truncated: 7 more sheets: delpacC, delcreA, delcpcA, amyR_motif, prtT_motif, pacC_motif, creA_motif]
