# Supplementary material for: Profiling of chromatin accessibility identifies transcription factor binding sites across the genome of Aspergillus species
Source: BMC Biol. 2021 Sep 6;19:189. doi: 10.1186/s12915-021-01114-0 (PMC8419926; doi:10.1186/s12915-021-01114-0)
Supplement: Supplementary file 13 — Additional file 13: Supplementary Table S12. FPKM value of all the A. niger RNA-seq samples. [file 12915_2021_1114_MOESM13_ESM.xlsx]

## Sheet: AllSamples.GeneExpression.FPKM
gene_id	transcript_id(s)	CBS513_88wt1_FPKM	CBS513_88wt2_FPKM	delamyR1_FPKM	delamyR2_FPKM	delcpcA1_FPKM	delcpcA2_FPKM	delcreA1_FPKM	delcreA2_FPKM	delpacC1_FPKM	delpacC2_FPKM	delprtT1_FPKM	delprtT2_FPKM	SH2DPY1_FPKM	SH2DPY2_FPKM	SH2MPY1_FPKM	SH2MPY2_FPKM	Symbol	Cellular Component	Molecular Function	Biological Process	Kegg Orthology	Nr Description
An03g06550	CAK38411	14226.2	13857.1	293.82	302.45	33249.9	33619.1	32726	32072.8	25403	25499.9	26888.4	27655.5	55197.1	54599.2	52597.3	55501.6	glaA	NA	GO:0015926//glucosidase activity;GO:0005488//binding	GO:0005976//polysaccharide metabolic process	K01178//glucoamylase [EC:3.2.1.3]	gi|145235763|ref|XP_001390530.1|//glucoamylase [Aspergillus niger CBS 513.88]
An07g09050	CAK45113	7757.39	6821.69	7970.86	7501.88	687.49	696.65	4972.15	4793.45	6960.1	6646	7310.72	7862.81	3810.55	3677.15	1837.49	2009.39	NA	NA	NA	NA	NA	gi|134076473|emb|CAK45113.1|//unnamed protein product [Aspergillus niger]
An18g04840	CAK43286	6910.45	6978.12	3436.25	3462.37	4027.96	4032.2	5224.14	5269.28	4649.91	4674.81	2444.7	2497.85	4614.55	4607	7370.76	7396.7	NA	GO:0044424//intracellular part	GO:0008135//translation factor activity, RNA binding;GO:0032561//guanyl ribonucleotide binding;GO:0017111//nucleoside-triphosphatase activity	GO:0006412//translation;GO:0009207//purine ribonucleoside triphosphate catabolic process	K03231//elongation factor 1-alpha	gi|145255366|ref|XP_001398942.1|//elongation factor 1-alpha [Aspergillus niger CBS 513.88]
An16g05930	CAK46933	6653.69	6641.2	1054.3	1057.98	57.68	58.58	149	139.85	658.71	655.91	176.67	180.21	57.89	58.92	70.48	67.27	NA	NA	NA	NA	NA	gi|145252776|ref|XP_001397901.1|//hypothetical protein ANI_1_808144 [Aspergillus niger CBS 513.88]
An18g05640	CAK97482	6494.93	6025.13	3453.31	3650.07	3945.28	3897	2891.82	2948.37	5248.65	5110.93	4822.47	4859.4	3814.44	3741.55	3188.79	3260.98	NA	NA	NA	NA	NA	gi|145255597|ref|XP_001399014.1|//high expression lethality protein Hel10 [Aspergillus niger CBS 513.88]
An01g12530	CAK37304	6170.09	5970.58	1709.82	1663.9	632.54	631.53	1590.61	1627.52	3422.95	3523.48	2591.1	2644.66	958.32	978.39	286.06	289.43	NA	GO:0005739//mitochondrion	GO:0003824//catalytic activity	GO:0008152//metabolic process	K04564//superoxide dismutase, Fe-Mn family [EC:1.15.1.1]	gi|134055780|emb|CAK37304.1|//unnamed protein product [Aspergillus niger]
An16g01830	CAK42800	5811.38	5723.26	8999.34	9186.95	4904.62	4869.76	5757.07	5694.68	4131.98	4080.2	5866.03	5980.37	6103.24	6200.25	4938.02	4956.94	gpdA	GO:0044424//intracellular part	GO:0000166//nucleotide binding	GO:0006007//glucose catabolic process	K00134//glyceraldehyde 3-phosphate dehydrogenase [EC:1.2.1.12]	gi|145251966|ref|XP_001397496.1|//glyceraldehyde-3-phosphate dehydrogenase [Aspergillus niger CBS 513.88]
An02g01550	CAK96372	5652.78	5480.43	311.94	296.91	240.17	243.76	35.15	32.43	11.1	11.74	158.17	163.83	52.49	51.97	16.81	16.32	NA	NA	NA	NA	K03626//nascent polypeptide-associated complex subunit alpha	gi|145231639|ref|XP_001399295.1|//allergen Asp f 15 [Aspergillus niger CBS 513.88]
An13g00630	CAK41464	5058.47	4666.96	2275.76	2233.93	447.15	482.9	82.72	82.52	1278	1293.58	1351.51	1320.97	163.88	171.59	59.67	64.93	NA	NA	NA	NA	NA
An12g10200	CAL00920	4970.72	4840.68	836.45	849.88	61.97	64.17	112.49	112.88	10.58	9.47	13.53	13.78	11.52	11.15	6.85	5.51	NA	NA	NA	NA	NA	gi|134080806|emb|CAL00920.1|//unnamed protein product [Aspergillus niger]
An01g05230	CAK37056	4362.32	4004.03	3251.41	3439.21	3297.29	3192.89	3175.82	3249.34	1675.35	1619.3	2621.97	2718.23	3813.75	3555.5	3364.56	3412.16	NA	NA	NA	NA	NA	gi|145229279|ref|XP_001388948.1|//hypothetical protein ANI_1_668014 [Aspergillus niger CBS 513.88]
An18g04220	CAK43224	4361.42	4347.96	2397.47	2485.77	3591.26	3594.13	3487.28	3482.03	2128.12	2149.69	2297.23	2332.19	1341.92	1359.14	1476.15	1505.29	NA	GO:0031224//intrinsic component of membrane;GO:0019866//organelle inner membrane	NA	GO:0006810//transport	K05863//solute carrier family 25 (mitochondrial adenine nucleotide translocator), member 4/5/6/31	gi|145255160|ref|XP_001398880.1|//ADP/ATP carrier protein [Aspergillus niger CBS 513.88]
An15g07090	CAK48544	4249.08	4068.17	3040.84	2999.54	1978.76	1942.2	2215.15	2246.23	2552.55	2502.66	2257.49	2190.2	965.7	994.01	679.78	646.04	NA	NA	NA	NA	NA	gi|145251445|ref|XP_001397236.1|//hypothetical protein ANI_1_974134 [Aspergillus niger CBS 513.88]
An04g08190	CAK44785	4231.66	3836.83	669.67	698.26	3943.27	3764.41	2107.84	2053.95	925.85	893.48	1852.57	1914.83	1066.38	1023.11	1193.59	1258.67	NA	GO:0044425//membrane part	NA	GO:0015992//proton transport	K02128//F-type H+-transporting ATPase subunit c	gi|145258791|ref|XP_001402177.1|//ATP synthase subunit 9 [Aspergillus niger CBS 513.88]
An08g06960	CAK45666	4146.76	4173.87	3068.85	3075.47	3359.09	3407.07	2108.81	2133.28	2320.42	2439.76	2555.19	2751.22	2799.08	2969.86	2348.86	2387.01	NA	GO:0043231//intracellular membrane-bounded organelle;GO:0000785//chromatin	GO:0003676//nucleic acid binding	GO:0034728//nucleosome organization;GO:0033554//cellular response to stress;GO:0006259//DNA metabolic process	K11253//histone H3	gi|70995988|ref|XP_752749.1|//histone H3 [Aspergillus fumigatus Af293]
An03g06410	CAK38397	4134.83	4106.55	10839.3	10853	12185	12113.3	4747.07	4645.74	8154.28	8010.69	14436.5	14757	18179.7	18490.9	7224.55	7146.09	NA	GO:0031224//intrinsic component of membrane	GO:0046914//transition metal ion binding;GO:0003824//catalytic activity	GO:0006631//fatty acid metabolic process	K07750//methylsterol monooxygenase [EC:1.14.13.72]	gi|134058205|emb|CAK38397.1|//unnamed protein product [Aspergillus niger]
An12g06930	CAK46324	4052.92	4129.55	115.45	117.92	3975.89	3844.09	4521.42	4607.52	3301.5	3320.33	3037.48	2934.94	6439.18	6483.37	7872.83	7811.19	amyA	NA	GO:0046872//metal ion binding;GO:0016160//amylase activity	GO:0005975//carbohydrate metabolic process	K01176//alpha-amylase [EC:3.2.1.1]	gi|38175085|dbj|BAD01051.1|//alpha-amylase [Aspergillus kawachii]
An05g02100	CAK44871	4052.92	4129.55	115.45	117.92	3975.89	3844.09	4521.42	4607.52	3301.5	3320.33	3037.48	2934.94	6439.18	6483.37	7872.83	7811.19	amyA	NA	GO:0046872//metal ion binding;GO:0016160//amylase activity	GO:0005975//carbohydrate metabolic process	K01176//alpha-amylase [EC:3.2.1.1]	gi|38175085|dbj|BAD01051.1|//alpha-amylase [Aspergillus kawachii]
An01g12540	CAK37305	3990.41	3777.62	302.33	271.15	82.64	85.28	308.42	336.96	1742.53	1598.33	729.9	759.52	293.28	302.3	56.62	55.49	NA	NA	NA	NA	NA	gi|134055781|emb|CAK37305.1|//unnamed protein product [Aspergillus niger]
An15g03940	CAK97262	3942.81	4023.28	608.89	629.99	1506.41	1464.13	2514.79	2529.27	1799.43	1856.13	1857.32	1849.37	2069.84	2087.16	848.83	841.76	NA	GO:0031224//intrinsic component of membrane	GO:0022857//transmembrane transporter activity	GO:0006810//transport	K08139//MFS transporter, SP family, sugar:H+ symporter	gi|145250833|ref|XP_001396930.1|//glucose transporter rco-3 [Aspergillus niger CBS 513.88]
An07g08300	CAK48212	3873.27	3934.22	2198.98	2193.8	1491.05	1451.69	2268.86	2283.56	1842.31	1798.15	1392.76	1409.56	2602.49	2617.68	3252.35	3272.89	cypA	NA	GO:0016859//cis-trans isomerase activity	GO:0044267//cellular protein metabolic process	K01802//peptidylprolyl isomerase [EC:5.2.1.8]	gi|317029570|ref|XP_003188720.1|//peptidyl-prolyl cis-trans isomerase [Aspergillus niger CBS 513.88]
An11g11300	CAK40928	3840.06	3716.56	3001.13	3115.03	2986.63	2994.51	2127.04	2025.44	2005.73	2020.45	2174.27	2167.1	1672.27	1707.35	981.54	1006.52	httA	GO:0043231//intracellular membrane-bounded organelle;GO:0000785//chromatin	GO:0003676//nucleic acid binding	GO:0034728//nucleosome organization;GO:0033554//cellular response to stress;GO:0006259//DNA metabolic process	K11251//histone H2A	gi|936411590|gb|KPM40159.1|//hypothetical protein AK830_g6406 [Neonectria ditissima]
An13g02980	CAK41694	3801.61	3623.27	447.48	432.54	3.65	4.89	3.55	14.21	6806.05	6745.72	6.03	3.72	8.47	8.65	2.62	2.62	NA	NA	NA	NA	NA	gi|145248369|ref|XP_001396433.1|//hypothetical protein ANI_1_758114 [Aspergillus niger CBS 513.88]
An11g11030	CAK40901	3633.85	3480.71	1688.43	1751.18	1413.1	1474.17	3210.61	3206.39	2010.29	1915.6	1004.1	1047.28	1370.13	1321.28	2104.49	2127.69	NA	GO:0030529//intracellular ribonucleoprotein complex	GO:0005198//structural molecule activity	GO:0010467//gene expression	K02900//large subunit ribosomal protein L27Ae;K11273//chromosome transmission fidelity protein 1 [EC:3.6.4.13]	gi|145245585|ref|XP_001395060.1|//60S ribosomal protein L28 [Aspergillus niger CBS 513.88]
An16g07950	CAK47044	3617.78	3428.08	45.57	45.01	294.81	298.74	148.42	141.42	489.99	463.44	196.37	193.6	106.71	102.46	94.42	97.25	NA	NA	NA	NA	NA	gi|145253160|ref|XP_001398093.1|//hypothetical protein ANI_1_1064144 [Aspergillus niger CBS 513.88]
An12g07730	CAK41223	3268.44	3200.9	645.37	661.9	344.6	344.17	333.09	308.49	1604.91	1507.59	1554.15	1623.42	572.07	582.08	282	293.93	NA	GO:0031224//intrinsic component of membrane	GO:0022890//inorganic cation transmembrane transporter activity	GO:0006825//copper ion transport	K14686//solute carrier family 31 (copper transporter), member 1	gi|134080555|emb|CAK41223.1|//unnamed protein product [Aspergillus niger]
An02g12120	CAK37893	3242.17	3064.72	1425.55	1415.2	1241.78	1283.12	2686.9	2727.26	1830.64	1701.88	865.78	838.89	1274.4	1271.18	2045.85	2132.75	NA	GO:0030529//intracellular ribonucleoprotein complex	GO:0005198//structural molecule activity	GO:0010467//gene expression	K02917//large subunit ribosomal protein L35Ae	gi|145233935|ref|XP_001400340.1|//60S ribosomal protein L33 [Aspergillus niger CBS 513.88]
An17g01460	CAK43042	3229.96	3266.35	1756.53	1777.54	1674.2	1654.62	2258.87	2462.08	1492.36	1598.66	1243.3	1330.61	1377.76	1367.71	1735.96	1728.02	NA	NA	NA	NA	NA	gi|134083946|emb|CAK43042.1|//unnamed protein product [Aspergillus niger]
An18g05810	CAK97500	3207.82	3040.4	1412.24	1451.81	1386.65	1416.66	2296.73	2388.05	1523.78	1505.1	921.36	895.51	1226.96	1178.74	1786.42	1784.84	NA	GO:0030529//intracellular ribonucleoprotein complex	GO:0005198//structural molecule activity	GO:0010467//gene expression	K02976//small subunit ribosomal protein S26e	gi|115389226|ref|XP_001212118.1|//40S ribosomal protein S26 [Aspergillus terreus NIH2624]
An15g06740	CAK42626	3175.78	3039.94	1298.17	1296.13	1287.35	1340	2211.86	2260.5	1552.56	1495.83	869.21	845.22	1120.86	1074.06	1784.8	1669.7	NA	GO:0030529//intracellular ribonucleoprotein complex	GO:0005198//structural molecule activity	GO:0010467//gene expression	K02912//large subunit ribosomal protein L32e	gi|134082734|emb|CAK42626.1|//unnamed protein product [Aspergillus niger]
An12g04870	CAK97178	3117.97	3176.92	3155.93	3187.51	2486.27	2416.05	3463.15	3582.46	2668.07	2711.38	2428.33	2507.9	2375.28	2411.08	2576.59	2617.17	NA	GO:0030529//intracellular ribonucleoprotein complex	GO:0005198//structural molecule activity	GO:0010467//gene expression	K02866//large subunit ribosomal protein L10e	gi|145246616|ref|XP_001395557.1|//60S ribosomal protein L10 [Aspergillus niger CBS 513.88]
An17g02240	CAL00567	3110.05	3017.3	1456.18	1524.54	1504.67	1584.69	2384.57	2358.35	1766.95	1700.87	1058.43	1088.82	1282.52	1279.77	1928.04	1934.66	NA	GO:0030529//intracellular ribonucleoprotein complex	GO:0005198//structural molecule activity;GO:0005488//binding	GO:0010467//gene expression	K02893//large subunit ribosomal protein L23Ae	gi|145253881|ref|XP_001398453.1|//60S ribosomal protein L25 [Aspergillus niger CBS 513.88]
An14g01820	CAK46494	3107.36	3057.35	29.13	28.4	22.79	20.7	79.57	73.45	0.95	0.84	1.82	1.18	4.44	4.33	5.22	5.12	NA	NA	NA	NA	NA	gi|145248938|ref|XP_001400808.1|//cell wall protein PhiA [Aspergillus niger CBS 513.88]
An01g02880	CAK43654	3069.38	2935.99	1553.33	1562.05	1420.26	1543.68	2287.19	2333.85	1712.3	1730.48	1053.31	1048.09	1297.84	1282.35	1767.42	1772.43	NA	GO:0030529//intracellular ribonucleoprotein complex	GO:0005198//structural molecule activity	GO:0010467//gene expression	K02927//large subunit ribosomal protein L40e	gi|145228827|ref|XP_001388722.1|//ubiquitin-60S ribosomal protein L40 fusion protein [Aspergillus niger CBS 513.88]
An11g09120	CAK97042	2992.8	2858.78	1210.44	1290.9	1273.46	1238.59	2175.64	2167.71	1528.31	1435.44	890.58	877.09	1050.37	992.87	1646.46	1656.72	NA	GO:0030529//intracellular ribonucleoprotein complex	GO:0005198//structural molecule activity	GO:0010467//gene expression	K02898//large subunit ribosomal protein L26e	gi|145245205|ref|XP_001394870.1|//60S ribosomal protein L26 [Aspergillus niger CBS 513.88]
An11g01690	CAK45903	2987.48	2944.33	2142.31	2188.31	1303.49	1373.18	2433.18	2452.35	2141.09	2150.83	1226.48	1167.03	1747.36	1718.75	2514.43	2374.3	NA	GO:0030529//intracellular ribonucleoprotein complex	GO:0005198//structural molecule activity	GO:0010467//gene expression	K02983//small subunit ribosomal protein S30e	gi|145243274|ref|XP_001394173.1|//40S ribosomal protein S30 [Aspergillus niger CBS 513.88]
An01g10720	CAK37252	2967.68	2941.17	1843.42	1881.49	1760	1944.55	2873.57	2877.54	1908.29	1804.43	1258.41	1234.5	1568.13	1471.44	2115.28	1955.97	NA	GO:0030529//intracellular ribonucleoprotein complex	NA	NA	K02975//small subunit ribosomal protein S25e	gi|145230361|ref|XP_001389489.1|//40S ribosomal protein S25 [Aspergillus niger CBS 513.88]
An06g01870	CAK48030	2955.67	2725.91	959.12	1006.02	1017.51	1046.65	2066.75	1942.03	1265.24	1176.26	671.47	656.42	906.79	869.94	1484.64	1567.22	NA	NA	NA	NA	K02947//small subunit ribosomal protein S10e	gi|145236721|ref|XP_001391008.1|//40S ribosomal protein S10-B [Aspergillus niger CBS 513.88]
An01g04920	CAK37026	2940.89	2736.34	1692.27	1706.49	1452.68	1489.24	2339.72	2200.33	1725.84	1685.77	1139.55	1212.43	1297.55	1131.08	1417.95	1819.52	NA	GO:0030529//intracellular ribonucleoprotein complex	GO:0005198//structural molecule activity	GO:0010467//gene expression	K02905//large subunit ribosomal protein L29e	gi|145229219|ref|XP_001388918.1|//60S ribosomal protein L29 [Aspergillus niger CBS 513.88]
An12g04860	CAK97177	2915.33	2672.35	1235.14	1245.76	1164.71	1210.13	2080.26	1987.92	1312.98	1316.84	815.24	859.97	990.7	931.26	1566.19	1617.48	NA	GO:0030529//intracellular ribonucleoprotein complex	GO:0005198//structural molecule activity	GO:0010467//gene expression	K02908//large subunit ribosomal protein L30e	gi|145246614|ref|XP_001395556.1|//60S ribosomal protein L30 [Aspergillus niger CBS 513.88]
An04g08980	CAK38984	2785.3	2614.92	1500.09	1506.72	1208.82	1290.55	2242.81	2325.88	1655.26	1534.78	947.73	948.62	1122.5	1031.7	1765.25	1677.4	NA	GO:0030529//intracellular ribonucleoprotein complex	GO:0005198//structural molecule activity	GO:0010467//gene expression	K02921//large subunit ribosomal protein L37Ae	gi|145259059|ref|XP_001402255.1|//60S ribosomal protein L43 [Aspergillus niger CBS 513.88]
An09g05870	CAK40394	2749.93	2556.08	618.33	699.61	549.58	556.58	1138.52	1107.93	734.12	754.19	405.1	427.51	802.09	771.54	1160.05	1214.49	NA	GO:0044424//intracellular part	GO:0032559//adenyl ribonucleotide binding;GO:0016776//phosphotransferase activity, phosphate group as acceptor	GO:0009209//pyrimidine ribonucleoside triphosphate biosynthetic process;GO:0009206//purine ribonucleoside triphosphate biosynthetic process;GO:0009132//nucleoside diphosphate metabolic process;GO:0006796//phosphate-containing compound metabolic process	K00940//nucleoside-diphosphate kinase [EC:2.7.4.6]	gi|145242650|ref|XP_001393898.1|//nucleoside diphosphate kinase [Aspergillus niger CBS 513.88]
An18g00990	CAK47176	2731.31	2561.22	2.13	0	0	0	1.56	0.53	0.52	1.04	2.13	0	0	0	0	0	NA	NA	NA	NA	NA	gi|145254219|ref|XP_001398563.1|//hypothetical protein ANI_1_108164 [Aspergillus niger CBS 513.88]
An14g00960	CAK41895	2712.66	2880.7	191.24	195.41	12.1	13.05	34.52	38.06	816.64	825.4	675.26	654.52	17.18	17.89	2.73	2.63	NA	NA	GO:0048037//cofactor binding	NA	K01738//cysteine synthase A [EC:2.5.1.47]	gi|134081394|emb|CAK41895.1|//unnamed protein product [Aspergillus niger]
An12g08570	CAK41307	2707.13	2681.16	2496.71	2669.6	3965.14	3848.46	2994.26	2894.68	1777.66	1706.83	3390.82	3508.66	5247.82	5059.11	6165.11	7080.25	NA	GO:0042579//microbody	GO:0016209//antioxidant activity;GO:0016705//oxidoreductase activity, acting on paired donors, with incorporation or reduction of molecular oxygen	GO:0019725//cellular homeostasis;GO:0008152//metabolic process	K14171//alkyl hydroperoxide reductase 1 [EC:1.11.1.15]	gi|145247318|ref|XP_001395908.1|//peroxiredoxin pmp20 [Aspergillus niger CBS 513.88]
An05g00540	CAK39089	2694.1	2616.01	1231.61	1289.38	1292.27	1299.55	2215.97	2202.53	1576.15	1553.61	875.61	873.23	1076.6	1019.33	1533.05	1619.88	NA	GO:0030529//intracellular ribonucleoprotein complex	NA	NA	K02885//large subunit ribosomal protein L19e	gi|134075077|emb|CAK39089.1|//unnamed protein product [Aspergillus niger]
An18g04070	CAK43209	2645.63	2550.78	841.4	817.91	1651.24	1630.74	1131.81	1096.91	1586.99	1566.73	863.76	952.71	695.64	696.88	1070.08	1035.87	Balu-42	NA	NA	NA	NA	gi|145255109|ref|XP_001398865.1|//extracellular serine-threonine rich protein [Aspergillus niger CBS 513.88]
An08g08740	CAK96654	2632.23	2628.73	1142.48	1139.88	1195.92	1258.05	2039.51	2039.72	1432.89	1430.91	813.22	795.89	972.78	1037.21	1648.92	1616.05	NA	GO:0030529//intracellular ribonucleoprotein complex	GO:0005198//structural molecule activity;GO:0003676//nucleic acid binding	GO:0010467//gene expression	K02964//small subunit ribosomal protein S18e	gi|145240679|ref|XP_001392986.1|//40S ribosomal protein S18 [Aspergillus niger CBS 513.88]
An18g03810	CAK97419	2626.74	2480.13	932.57	986.86	964.15	972.82	1904.96	1874.3	1223.19	1148.24	627.01	658.99	858.54	805.67	1313.8	1413.42	NA	GO:0030529//intracellular ribonucleoprotein complex	GO:0005198//structural molecule activity;GO:0048037//cofactor binding;GO:0016740//transferase activity	GO:0010467//gene expression	K02872//large subunit ribosomal protein L13Ae	gi|145255027|ref|XP_001398840.1|//60S ribosomal protein L16 [Aspergillus niger CBS 513.88]
An01g05960	CAK37071	2625.4	2440.77	1302.81	1299.8	265.41	272.22	2445.7	2557.02	67.84	65.93	992.6	1027.74	313.16	316.11	291.6	314.92	NA	NA	NA	NA	NA	gi|145229423|ref|XP_001389020.1|//cyanovirin-N [Aspergillus niger CBS 513.88]
An07g08850	CAK39678	2607.95	2636.86	1042.68	1008.86	941.13	914.95	2001.11	1947.81	1335.46	1278.87	706.75	681.94	879.84	855.58	1365.84	1371.23	NA	GO:0030529//intracellular ribonucleoprotein complex	GO:0005198//structural molecule activity	GO:0010467//gene expression	K02949//small subunit ribosomal protein S11e	gi|145238624|ref|XP_001391959.1|//40S ribosomal protein S11 [Aspergillus niger CBS 513.88]
An04g01820	CAL00669	2524.49	2435.62	984.94	1043.92	1005.37	956.87	1781.45	1751.02	1183.78	1214.6	639.56	618.85	896.73	856.1	1325.23	1372.9	NA	GO:0030529//intracellular ribonucleoprotein complex	GO:0005198//structural molecule activity	GO:0010467//gene expression	K02920//large subunit ribosomal protein L36e	gi|145256890|ref|XP_001401550.1|//60S ribosomal protein L36 [Aspergillus niger CBS 513.88]
An14g04180	CAK48510	2521.83	2465.86	1266.02	1293.56	1352.71	1317.76	1700.28	1504.7	1084.72	1030.41	1019.83	1103.28	817.77	875.06	923.68	980.64	NA	GO:0033178//proton-transporting two-sector ATPase complex, catalytic domain	GO:0015662//ATPase activity, coupled to transmembrane movement of ions, phosphorylative mechanism;GO:0032559//adenyl ribonucleotide binding;GO:0019829//cation-transporting ATPase activity;GO:0015078//hydrogen ion transmembrane transporter activity	GO:0015988//energy coupled proton transmembrane transport, against electrochemical gradient;GO:0015986//ATP synthesis coupled proton transport	K02133//F-type H+-transporting ATPase subunit beta [EC:3.6.3.14]	gi|145249406|ref|XP_001401042.1|//ATP synthase subunit beta [Aspergillus niger CBS 513.88]
An19g00210	CAK47344	2519.39	2213.37	5403.48	5655.07	2901.25	3036.37	2182.39	2047.91	1967.42	1746.67	4449.32	4881.62	1980.75	1947.27	525.17	533.41	NA	NA	NA	GO:0075259//spore-bearing organ development;GO:0001897//cytolysis by symbiont of host cells	NA	gi|325924592|ref|XP_001402517.3|//hypothetical protein ANI_1_24184 [Aspergillus niger CBS 513.88]
An01g03160	CAK43682	2488.55	2473.35	1059.64	1131.96	1132.65	1127.72	2094.05	2073.72	1432.93	1397.18	725.36	737.54	946.82	926.31	1443.48	1456.34	NA	GO:0030529//intracellular ribonucleoprotein complex	GO:0005198//structural molecule activity;GO:0003824//catalytic activity	GO:0010467//gene expression	K02995//small subunit ribosomal protein S8e	gi|145228883|ref|XP_001388750.1|//40S ribosomal protein S8 [Aspergillus niger CBS 513.88]
An04g05850	CAK38848	2484.93	2414.86	986.07	985.63	1150.4	1167.79	2088.97	2067.61	1334.81	1313.76	716.01	724.79	875.07	870.65	1313.18	1407.31	NA	GO:0030529//intracellular ribonucleoprotein complex	GO:0005198//structural molecule activity	GO:0010467//gene expression	K02991//small subunit ribosomal protein S6e	gi|145258133|ref|XP_001401950.1|//40S ribosomal protein S6 [Aspergillus niger CBS 513.88]
An08g03510	CAK45388	2478.12	2331.66	1940.22	2012.52	1228.68	1191.75	877.45	871.11	1950.61	1973.2	1857.67	2016.83	865.89	872.53	600.4	623.76	NA	NA	NA	NA	NA	gi|134076979|emb|CAK45388.1|//unnamed protein product [Aspergillus niger]
An13g03050	CAK41701	2438.33	2417.74	333.99	345.41	1.79	2.19	2.32	5.21	2151.12	2142.63	2.21	1.9	4.34	4.48	1.09	1.09	NA	NA	NA	NA	NA	gi|134081192|emb|CAK41701.1|//unnamed protein product [Aspergillus niger]
An06g01930	CAK48036	2433.57	2339.18	1377.59	1404.17	1214.41	1295.82	2151.77	2137	1431.07	1519.25	989.88	916.73	1008.93	920.92	1371.23	1287.95	NA	GO:0030529//intracellular ribonucleoprotein complex	GO:0005198//structural molecule activity	GO:0010467//gene expression	K02980//small subunit ribosomal protein S29e	gi|145236733|ref|XP_001391014.1|//40S ribosomal protein S29 [Aspergillus niger CBS 513.88]
An07g07430	CAK39558	2417.75	2382.44	1043.56	1097.45	1023.76	1039.62	1929.02	1880.49	1235.87	1250.58	660.33	647.6	889.42	838.34	1347.76	1428.28	NA	GO:0030529//intracellular ribonucleoprotein complex	GO:0005198//structural molecule activity	GO:0010467//gene expression	K02915//large subunit ribosomal protein L34e	gi|145238340|ref|XP_001391817.1|//60S ribosomal protein L34 [Aspergillus niger CBS 513.88]
An11g09670	CAK40840	2413.24	2438.42	2273.22	2351.61	2041.79	2051.74	2917.53	2904.84	2643.08	2683.54	1726.1	1719.34	3374.82	3081.5	4512.81	4244.27	NA	GO:0030529//intracellular ribonucleoprotein complex	GO:0043169//cation binding;GO:0005198//structural molecule activity	GO:0010467//gene expression	K02978//small subunit ribosomal protein S27e	gi|145245315|ref|XP_001394925.1|//40S ribosomal protein S27 [Aspergillus niger CBS 513.88]
An16g07920	CAK47041	2393.79	2399.2	1134.59	1133.44	1944.77	1976.92	656.05	648.71	1193.09	1144.75	1580.07	1506.26	1799.99	1798.46	1107.57	1057.75	NA	NA	NA	NA	K00993//ethanolaminephosphotransferase [EC:2.7.8.1]	gi|145253154|ref|XP_001398090.1|//hypothetical protein ANI_1_1060144 [Aspergillus niger CBS 513.88]
An17g02390	CAL00584	2363.17	2494.54	1167.96	1199.76	1233.35	1263.49	1951.4	2002.14	1393.6	1429.91	868.97	877.75	1051.42	1085.39	1494.93	1428.98	NA	GO:0030529//intracellular ribonucleoprotein complex	GO:0005198//structural molecule activity	GO:0010467//gene expression	K02984//small subunit ribosomal protein S3Ae	gi|269969562|sp|A2R9S1.1|RS3A_ASPNC//RecName: Full=40S ribosomal protein S1
An16g04690	CAK42897	2327.58	2279.37	1054.95	1077.45	1117.88	1205.07	1821.15	1805.78	1294.49	1319.83	702.3	714.38	876.66	836.94	1385.18	1337.52	NA	GO:0030529//intracellular ribonucleoprotein complex	GO:0005198//structural molecule activity	GO:0010467//gene expression	K02962//small subunit ribosomal protein S17e	gi|145252530|ref|XP_001397778.1|//40S ribosomal protein S17 [Aspergillus niger CBS 513.88]
An02g06050	CAK37653	2295.71	2184.11	754.59	780.95	733.75	757.2	1688.14	1716.39	1051.24	1087.8	509.45	521.28	743.01	744.51	1239.05	1218.88	NA	GO:0030529//intracellular ribonucleoprotein complex	GO:0005198//structural molecule activity	GO:0010467//gene expression	K02960//small subunit ribosomal protein S16e	gi|145232601|ref|XP_001399741.1|//40S ribosomal protein S16 [Aspergillus niger CBS 513.88]
An01g06280	CAK37103	2281.51	2154.57	295.53	299.01	332.43	329.7	412.63	394.57	101.47	98.85	169.69	177.43	277.7	269	181.76	191.04	NA	NA	NA	NA	K01855//tRNA pseudouridine38/39 synthase [EC:5.4.99.45]	gi|145229487|ref|XP_001389052.1|//IgE-binding protein [Aspergillus niger CBS 513.88]
An08g03430	CAK45379	2259.24	2281.65	901.9	930.01	920.4	955.03	1847.63	1836.29	1180.55	1210.26	584.4	633.54	850.49	852.64	1284.05	1326.45	NA	GO:0030529//intracellular ribonucleoprotein complex	GO:0005198//structural molecule activity	GO:0010467//gene expression	K02934//large subunit ribosomal protein L6e	gi|145239625|ref|XP_001392459.1|//60S ribosomal protein L6 [Aspergillus niger CBS 513.88]
An02g06130	CAK37661	2241.26	2098.36	841.68	844.57	801.99	865.07	1663.53	1763.38	1127.8	1099.88	520.18	521.06	763.45	755.36	1338.24	1256.68	NA	GO:0030529//intracellular ribonucleoprotein complex	GO:0005198//structural molecule activity	GO:0010467//gene expression	K02955//small subunit ribosomal protein S14e	gi|145232619|ref|XP_001399749.1|//40S ribosomal protein S14 [Aspergillus niger CBS 513.88]
An16g04940	CAK42921	2232.85	2166.77	1185.45	1194.59	1292.25	1378.25	1871.53	1919.04	1451.05	1391.6	815.02	839.92	1068.87	1024.83	1613.31	1551.05	NA	GO:0030529//intracellular ribonucleoprotein complex	GO:0005198//structural molecule activity;GO:0003676//nucleic acid binding	GO:0010467//gene expression	K02958//small subunit ribosomal protein S15e	gi|145252578|ref|XP_001397802.1|//40S ribosomal protein S15 [Aspergillus niger CBS 513.88]
An04g02120	CAL00699	2225.68	2197.01	1237.59	1273.82	1001.5	1045.22	2096.58	2079.59	875.24	855.13	710.4	728.09	1051.84	966.59	1574.04	1560.39	NA	GO:0030529//intracellular ribonucleoprotein complex	GO:0005198//structural molecule activity	GO:0010467//gene expression	K02868//large subunit ribosomal protein L11e	gi|358366071|dbj|GAA82692.1|//60S ribosomal protein L11 [Aspergillus kawachii IFO 4308]
An11g09500	CAK40823	2206.91	2114.57	1014.19	1011.06	1016.94	1010.82	1931.38	1966.06	1034.42	1015.69	590.71	594.83	859.25	809.21	1319.47	1342.19	NA	GO:0030529//intracellular ribonucleoprotein complex	GO:0005198//structural molecule activity;GO:0003676//nucleic acid binding	GO:0010467//gene expression	K02987//small subunit ribosomal protein S4e	gi|145245281|ref|XP_001394908.1|//40S ribosomal protein S4 [Aspergillus niger CBS 513.88]
An02g01830	CAK37485	2203.31	2182.34	2538.69	2544.91	2379.61	2490.44	987.51	1043.55	856.58	851.32	1743.06	1707.33	1522.09	1496.14	854.72	861.27	cyc	GO:0043231//intracellular membrane-bounded organelle;GO:0044425//membrane part	GO:0005506//iron ion binding	GO:0006091//generation of precursor metabolites and energy;GO:0051234//establishment of localization	K08738//cytochrome c	gi|145231699|ref|XP_001399324.1|//cytochrome c [Aspergillus niger CBS 513.88]
An12g07750	CAK41225	2199.79	2283.25	585.78	596.69	118.43	121.34	97.34	98.36	295.19	298.87	155.57	150.02	255.52	252.6	270.18	263.95	NA	GO:0016020//membrane	NA	NA	K01527//nascent polypeptide-associated complex subunit beta	gi|145247154|ref|XP_001395826.1|//hypothetical protein ANI_1_934104 [Aspergillus niger CBS 513.88]
An01g13190	CAK96189	2185.17	2156.36	882.39	900.48	819.23	824.71	1728.81	1681.25	1187.7	1187.05	610.74	609.35	791.52	813.99	1211.01	1279.91	NA	GO:0030529//intracellular ribonucleoprotein complex	GO:0005198//structural molecule activity;GO:0003676//nucleic acid binding	GO:0010467//gene expression	K02989//small subunit ribosomal protein S5e	gi|145230912|ref|XP_001389720.1|//40S ribosomal protein S5 [Aspergillus niger CBS 513.88]
An08g02470	CAK45283	2172.82	2122.13	869.88	986.09	857.92	874.45	1488.07	1527.79	1144.11	1152.06	645.39	641.83	849.71	758.97	1273.88	1324.82	NA	GO:0005622//intracellular	NA	NA	K02918//large subunit ribosomal protein L35e	gi|134076874|emb|CAK45283.1|//unnamed protein product [Aspergillus niger]
An07g02960	CAL00230	2121.24	2124.06	935.05	951.08	916.3	920.82	1669.41	1555.44	1075.73	1025.05	628.92	647.93	796.57	805.52	1194.34	1234.77	NA	GO:0030529//intracellular ribonucleoprotein complex	GO:0005198//structural molecule activity	GO:0010467//gene expression	K02953//small subunit ribosomal protein S13e	gi|145237464|ref|XP_001391379.1|//40S ribosomal protein S13 [Aspergillus niger CBS 513.88]
An07g04570	CAK45092	2120.6	2057.36	1753.04	1809.75	1047.79	1008.43	1238.88	1220.75	1027.08	1018.57	888.62	921.36	560.85	546.84	559.72	591.72	NA	NA	GO:0008135//translation factor activity, RNA binding;GO:0043021//ribonucleoprotein complex binding	GO:0018205//peptidyl-lysine modification;GO:0006449//regulation of translational termination;GO:0006448//regulation of translational elongation	K03263//translation initiation factor 5A	gi|966767119|dbj|GAQ39463.1|//similar to An07g04590 [Aspergillus niger]
An01g01610	CAK43532	2117.27	2248.77	1025.9	962.75	380.51	308.03	382.86	316.16	990.52	1174.33	1316.12	1188.73	342.04	384.42	418.5	401.22	NA	NA	NA	NA	NA
An01g04740	CAK37009	2116.49	2038.68	808.29	826.02	770.39	803.5	1507.93	1478.78	1105.17	1085.77	488.48	513.1	891.19	833.1	1581.85	1579.85	NA	GO:0030529//intracellular ribonucleoprotein complex	GO:0005198//structural molecule activity	GO:0010467//gene expression	K02870//large subunit ribosomal protein L12e	gi|145229185|ref|XP_001388901.1|//60S ribosomal protein L12 [Aspergillus niger CBS 513.88]
An02g07010	CAK44245	2114.17	1993	1053.73	1074.23	1015.86	1054.55	1705.63	1736.73	1053.9	1034.71	626.21	626.18	964	956.92	1760.82	1748.9	NA	GO:0030529//intracellular ribonucleoprotein complex	GO:0005198//structural molecule activity	GO:0010467//gene expression	K02977//small subunit ribosomal protein S27Ae	gi|145232925|ref|XP_001399835.1|//ubiquitin-40S ribosomal protein S31 fusion protein [Aspergillus niger CBS 513.88]
An08g00970	CAK45249	2099.22	2062.03	1223.27	1270.82	1155.37	1158.72	1932.56	1973.94	1318.63	1306.04	892.53	867.91	1044.26	1019.25	1524.74	1521.34	rps28	GO:0030529//intracellular ribonucleoprotein complex	GO:0005198//structural molecule activity	GO:0010467//gene expression	K02973//small subunit ribosomal protein S23e	gi|145239137|ref|XP_001392215.1|//40S ribosomal protein S23 [Aspergillus niger CBS 513.88]
An08g03910	CAK39894	2099.08	1999.9	932.13	940.13	1057.18	1145.48	1715.98	1714.31	1105.31	1066.06	675.71	646.93	786.34	741.85	1381.31	1361.27	NA	GO:0030529//intracellular ribonucleoprotein complex	GO:0005198//structural molecule activity;GO:0003676//nucleic acid binding	GO:0010467//gene expression	K02865//large subunit ribosomal protein L10Ae	gi|145239723|ref|XP_001392508.1|//60S ribosomal protein L1 [Aspergillus niger CBS 513.88]
An01g08850	CAK37130	2096.27	2061.04	698.77	708.59	774.87	775.82	1715.92	1705.26	1015.05	1033.71	539.02	560.15	662.36	663.08	1145.52	1145.9	NA	NA	NA	NA	K14753//guanine nucleotide-binding protein subunit beta-2-like 1 protein	gi|145229997|ref|XP_001389307.1|//guanine nucleotide-binding protein subunit beta-like protein [Aspergillus niger CBS 513.88]
An01g03580	CAK36896	2095.82	2011.38	944.08	937.18	891.93	932.17	1572.54	1479.58	1165.58	1130.58	655.7	657.08	766.77	734.31	1073.47	1187.33	NA	GO:0030529//intracellular ribonucleoprotein complex	GO:0005198//structural molecule activity	GO:0010467//gene expression	K02882//large subunit ribosomal protein L18Ae	gi|134054884|emb|CAK36896.1|//unnamed protein product [Aspergillus niger]
An12g01350	CAK48419	2093.14	2053.08	819.9	838.66	846.09	821.27	1721.31	1710.44	1029.8	1013.64	536.54	559.65	663.1	659.34	1081.07	1083.27	NA	GO:0030529//intracellular ribonucleoprotein complex	GO:0005198//structural molecule activity;GO:0003676//nucleic acid binding	GO:0010467//gene expression	K02981//small subunit ribosomal protein S2e	gi|145245948|ref|XP_001395223.1|//40S ribosomal protein S2 [Aspergillus niger CBS 513.88]
An03g05290	CAK49181	2072.88	1995.94	642.35	650.37	855.47	810.98	496.36	480.07	759.81	750.07	742.72	775.68	379.8	363.69	418.61	474.31	NA	GO:0031224//intrinsic component of membrane;GO:0030312//external encapsulating structure	GO:0008422//beta-glucosidase activity;GO:0043167//ion binding	GO:0045229//external encapsulating structure organization;GO:0005976//polysaccharide metabolic process	K01199//glucan endo-1,3-beta-D-glucosidase [EC:3.2.1.39]	gi|145235523|ref|XP_001390410.1|//glucan endo-1,3-beta-glucosidase eglC [Aspergillus niger CBS 513.88]
An17g01360	CAK43032	2067.81	2182.96	873.35	888.44	946.02	954.78	1675.69	1661.24	1241.59	1261.54	626.83	639.37	813.52	816.38	1241.06	1218.19	NA	GO:0030529//intracellular ribonucleoprotein complex	GO:0005198//structural molecule activity	GO:0010467//gene expression	K02938//large subunit ribosomal protein L8e	gi|145253705|ref|XP_001398365.1|//60S ribosomal protein L2 [Aspergillus niger CBS 513.88]
An07g06760	CAK39521	2064.27	2053.97	753.27	742.54	698.54	734.47	1431.84	1538.28	1014.76	958.63	487.12	501.78	675.85	684.34	1463.69	1435.99	NA	GO:0030529//intracellular ribonucleoprotein complex	GO:0005198//structural molecule activity;GO:0003676//nucleic acid binding	GO:0010467//gene expression	K02969//small subunit ribosomal protein S20e	gi|358368724|dbj|GAA85340.1|//40S ribosomal protein S10a [Aspergillus kawachii IFO 4308]
An12g07830	CAK41233	2059.85	1967.16	858.94	915.96	894.83	930.7	1584.22	1605.72	1037.22	1084.21	603.66	628.35	827.54	757.47	1191.32	1201.98	NA	NA	NA	NA	K02896//large subunit ribosomal protein L24e	gi|145247170|ref|XP_001395834.1|//60S ribosomal protein L24 [Aspergillus niger CBS 513.88]
An11g11310	CAK40929	2059	2086.52	1774.87	1771.69	1832.16	1863.78	1354.43	1391.35	1314.1	1343.9	1415.07	1345.03	1060.47	1059.57	736.41	716.23	NA	GO:0043231//intracellular membrane-bounded organelle;GO:0000785//chromatin	GO:0003676//nucleic acid binding	GO:0034728//nucleosome organization	K11252//histone H2B	gi|145245641|ref|XP_001395088.1|//histone H2B [Aspergillus niger CBS 513.88]
An02g13850	CAK37969	2046.54	2063.5	829.74	922.83	901.3	905.92	1718.95	1673.92	1132.57	1096.3	602.85	638.29	807.39	788.11	1239.67	1231.4	NA	GO:0030529//intracellular ribonucleoprotein complex	GO:0005198//structural molecule activity	GO:0010467//gene expression	K02889//large subunit ribosomal protein L21e	gi|145234290|ref|XP_001400516.1|//60S ribosomal protein L21 [Aspergillus niger CBS 513.88]
An04g01230	CAK38580	2044.33	2104.24	1371.5	1342.03	1289.76	1304.06	979.49	1003.8	1397.83	1383.8	1331.99	1331.9	783.09	796.47	873.43	832.57	NA	GO:0016020//membrane	NA	NA	NA	gi|145256696|ref|XP_001401488.1|//protein ecm33 [Aspergillus niger CBS 513.88]
An02g03950	CAL00609	2028.94	2052.38	877.38	911.02	946.05	948.06	1642.67	1630	951.94	942.1	606.54	606.22	731.84	715.02	1174.52	1175.4	NA	GO:0030529//intracellular ribonucleoprotein complex	GO:0005198//structural molecule activity	GO:0010467//gene expression	K02925//large subunit ribosomal protein L3e	gi|145232153|ref|XP_001399531.1|//60S ribosomal protein L3 [Aspergillus niger CBS 513.88]
An02g08300	CAK37792	2024.89	1953.91	3.4	2.54	2.49	3.36	1.54	3.48	61.11	56.63	3.03	2.05	0.82	0.82	0.46	0.23	NA	NA	NA	NA	NA	gi|134056889|emb|CAK37792.1|//unnamed protein product [Aspergillus niger]
An09g03990	CAK96841	2024.81	2008.86	1325.13	1284.39	1160.67	1161.39	968.12	964.97	982.79	924.23	994.63	944.06	868.98	790.62	894.36	701.28	NA	GO:0005743//mitochondrial inner membrane	GO:0015002//heme-copper terminal oxidase activity	GO:0022900//electron transport chain	K02269//cytochrome c oxidase subunit 7	gi|145242138|ref|XP_001393715.1|//cytochrome c oxidase family protein [Aspergillus niger CBS 513.88]
An15g00560	CAK42225	2017.94	1967.93	1109.27	1095.58	1185.29	1186.49	1367.65	1372.49	1033.64	1049.94	993.79	993.24	786.32	792.95	806.25	807.85	NA	GO:0043232//intracellular non-membrane-bounded organelle	GO:0032559//adenyl ribonucleotide binding	NA	K05692//actin beta/gamma 1	gi|145250163|ref|XP_001396595.1|//actin [Aspergillus niger CBS 513.88]
An18g03310	CAK48715	2014.84	1964.11	702	724.97	788.74	783.52	1381.9	1364.12	977.37	1002.42	480.01	516.16	699.5	661.02	1013.13	1058.86	NA	GO:0030529//intracellular ribonucleoprotein complex	GO:0005198//structural molecule activity;GO:0003676//nucleic acid binding	GO:0010467//gene expression	K02985//small subunit ribosomal protein S3e	gi|145254885|ref|XP_001398791.1|//40S ribosomal protein S3 [Aspergillus niger CBS 513.88]
An09g06410	CAK40433	2012.48	1847.23	601.13	590.52	250.77	259.17	517.71	538.05	730.32	685.26	299.13	290.34	252.32	251.03	296.68	308.99	NA	NA	NA	NA	NA	gi|134078511|emb|CAK40433.1|//unnamed protein product [Aspergillus niger]
An08g00610	CAK45213	1994.87	2087.84	1011.98	1016.74	1095.55	1105.36	1757.16	1772.2	1152.5	1146.58	729.59	704.31	855.04	858.79	1185.57	1166.29	NA	GO:0030529//intracellular ribonucleoprotein complex	GO:0003723//RNA binding;GO:0005198//structural molecule activity	GO:0010467//gene expression	K02940//large subunit ribosomal protein L9e	gi|145239065|ref|XP_001392179.1|//60S ribosomal protein L9 [Aspergillus niger CBS 513.88]
An18g05020	CAK43300	1990.46	1933.07	886.47	905	735.87	732.91	1489.95	1476.22	1048.73	994.94	511.54	511.72	716.71	692.45	1179.42	1235.97	NA	GO:0030529//intracellular ribonucleoprotein complex	GO:0005198//structural molecule activity	GO:0010467//gene expression	K02901//large subunit ribosomal protein L27e	gi|145255413|ref|XP_001398956.1|//60S ribosomal protein L27 [Aspergillus niger CBS 513.88]
An16g07410	CAL00514	1971.9	1934.9	983.3	976.97	781.53	771.64	1215.18	1179.81	769.32	790.38	576.54	607.69	553.19	549.7	621.93	632.26	NA	GO:0033178//proton-transporting two-sector ATPase complex, catalytic domain	GO:0032559//adenyl ribonucleotide binding;GO:0019829//cation-transporting ATPase activity;GO:0015078//hydrogen ion transmembrane transporter activity	GO:0015988//energy coupled proton transmembrane transport, against electrochemical gradient;GO:0015986//ATP synthesis coupled proton transport	K02132//F-type H+-transporting ATPase subunit alpha	gi|145253056|ref|XP_001398041.1|//ATP synthase subunit alpha [Aspergillus niger CBS 513.88]
An01g14080	CAK37413	1954.27	1911.6	620.12	656.15	634.87	644.23	1341.63	1406.69	735.1	748.38	401.67	413.14	502.57	511.95	911.29	901.93	NA	GO:0030529//intracellular ribonucleoprotein complex	GO:0005198//structural molecule activity	GO:0010467//gene expression	K02957//small subunit ribosomal protein S15Ae	gi|145231088|ref|XP_001389808.1|//40S ribosomal protein S22 [Aspergillus niger CBS 513.88]
An07g03660	CAK48117	1930.07	1834.48	1706.56	1793.46	401.48	411.91	1129.41	1078.99	763.23	760.5	338.26	336.75	963.5	864.54	1068.39	1064.37	NA	NA	NA	NA	K01920//glutathione synthase [EC:6.3.2.3]	gi|134075923|emb|CAK48117.1|//unnamed protein product [Aspergillus niger]
An14g01068	CAK46447	1922.31	1843.05	616.94	628	387.75	414.44	219.6	204.09	313.25	300.05	380.89	385.29	364.03	379.68	405.16	395.47	NA	NA	NA	NA	NA	gi|350639252|gb|EHA27606.1|//hypothetical protein ASPNIDRAFT_201412 [Aspergillus niger ATCC 1015]
An16g04930	CAK42920	1887.37	1815.52	838.48	883.02	901.8	909.02	1456.53	1386.44	901.91	923.19	609.46	628.08	702.78	666.03	976.88	1085.16	NA	GO:0005622//intracellular	NA	NA	K02943//large subunit ribosomal protein LP2	gi|145252576|ref|XP_001397801.1|//60S acidic ribosomal protein P2 [Aspergillus niger CBS 513.88]
An01g02900	CAK43656	1885.85	1846.21	853.04	856.62	701.76	724.96	1309.04	1373.13	1025.72	1007.04	604.7	608.25	984.27	1002.49	1940.87	1899.99	NA	NA	GO:0008135//translation factor activity, RNA binding;GO:0043021//ribonucleoprotein complex binding	GO:0018205//peptidyl-lysine modification;GO:0006449//regulation of translational termination;GO:0006448//regulation of translational elongation	K03263//translation initiation factor 5A	gi|145228831|ref|XP_001388724.1|//eukaryotic translation initiation factor 5A [Aspergillus niger CBS 513.88]
An08g06940	CAK45664	1864.28	1929.03	1254.98	1273.57	1198.79	1216.97	766.1	851.85	807.27	767.87	856.74	808.41	930.48	950.28	617.26	609.06	NA	GO:0043231//intracellular membrane-bounded organelle;GO:0000785//chromatin	GO:0003676//nucleic acid binding	GO:0034728//nucleosome organization	K11254//histone H4	gi|1000483326|gb|KXL44183.1|//hypothetical protein FE78DRAFT_150740 [Acidomyces richmondensis]
An18g05860	CAK97505	1862.08	1849.9	923.53	984.9	771.62	765.01	1541.7	1519.88	1033.35	1064.12	541.9	569.93	759.36	747.69	1078.7	1187.32	NA	GO:0005622//intracellular	NA	NA	K02942//large subunit ribosomal protein LP1	gi|145255663|ref|XP_001399037.1|//60S acidic ribosomal protein P1 [Aspergillus niger CBS 513.88]
An01g03460	CAK36884	1832.72	1834.45	832.98	836.1	759.41	774.91	1568.63	1597.05	1055.57	1084.81	493.97	521.96	784.5	755.86	1297.46	1323.87	rpl15	GO:0030529//intracellular ribonucleoprotein complex	GO:0005198//structural molecule activity	GO:0010467//gene expression	K02877//large subunit ribosomal protein L15e	gi|145228935|ref|XP_001388776.1|//60S ribosomal protein L15 [Aspergillus niger CBS 513.88]
An09g05180	CAK40370	1831.2	1809.83	777.55	795.02	1013.23	981.85	1582.06	1550.43	1030.83	1058.32	604.54	643.36	773.64	758.1	1156.54	1214.78	NA	GO:0030529//intracellular ribonucleoprotein complex	GO:0005198//structural molecule activity	GO:0010467//gene expression	K02930//large subunit ribosomal protein L4e	gi|134078379|emb|CAK40370.1|//unnamed protein product [Aspergillus niger]
An14g00370	CAK41836	1829.12	1793.67	854.24	892.97	890.83	869.04	1502.02	1498.79	1059.78	1069.2	579.06	589.57	825.93	800.68	1162.23	1244.82	NA	GO:0030529//intracellular ribonucleoprotein complex	NA	NA	K02873//large subunit ribosomal protein L13e	gi|145248654|ref|XP_001400666.1|//60S ribosomal protein L13 [Aspergillus niger CBS 513.88]
An07g09990	CAK45128	1814.17	1827.19	7866.2	7860.83	10423.5	10442.9	6590.56	6612.27	7619.37	7683.77	10964.3	11316.6	12944.8	12902	12803.3	12883.6	NA	NA	GO:0032559//adenyl ribonucleotide binding	GO:0050896//response to stimulus	K03283//heat shock 70kDa protein 1/8	gi|134076575|emb|CAK45128.1|//unnamed protein product [Aspergillus niger]
An12g00510	CAK40980	1811.87	1741.92	660.67	711.63	761.35	789.53	1355.8	1377.61	962.23	961.13	497.14	479.96	670.7	663.01	1145.36	1109.13	NA	GO:0030529//intracellular ribonucleoprotein complex	GO:0005198//structural molecule activity;GO:0005488//binding	GO:0010467//gene expression	K02974//small subunit ribosomal protein S24e	gi|145245759|ref|XP_001395139.1|//40S ribosomal protein S24 [Aspergillus niger CBS 513.88]
An14g01840	CAK46496	1804.04	1714.93	765.57	746.29	1137.98	1184.58	1146.61	1133.95	984.81	1008.74	932.49	947.73	1208.53	1123.45	693.21	763.46	NA	NA	NA	NA	NA	gi|134081483|emb|CAK46496.1|//unnamed protein product [Aspergillus niger]
An07g07390	CAL00781	1801.8	1746.04	1138.11	1140.24	981.72	995.21	840.94	841.54	848.62	823.75	738.02	764.57	623.89	608.76	556.99	552.01	NA	GO:0031967//organelle envelope	GO:0015002//heme-copper terminal oxidase activity	NA	K02265//cytochrome c oxidase subunit 5b	gi|145238332|ref|XP_001391813.1|//cytochrome c oxidase subunit 4 [Aspergillus niger CBS 513.88]
An17g00910	CAK48793	1800.75	1815.76	3296.23	3302.09	1795.4	1809.05	1159.89	1146.97	3272.5	3275.9	1928.46	1876.28	4307.12	4335.02	3294.83	3348.86	NA	NA	GO:0008483//transaminase activity;GO:0048037//cofactor binding	GO:0006520//cellular amino acid metabolic process	K13524//4-aminobutyrate aminotransferase / (S)-3-amino-2-methylpropionate transaminase [EC:2.6.1.19 2.6.1.22]	gi|145253615|ref|XP_001398320.1|//4-aminobutyrate aminotransferase [Aspergillus niger CBS 513.88]
An11g10200	CAK97104	1774.94	1808.19	1407.93	1475.96	1315.23	1308.05	1161.72	1144.15	996.19	1009.74	1116.76	1131.86	1190.5	1184.33	972.07	951.3	NA	GO:0005746//mitochondrial respiratory chain	GO:0015002//heme-copper terminal oxidase activity	NA	K02266//cytochrome c oxidase subunit 6a	gi|145245421|ref|XP_001394978.1|//cytochrome c oxidase subunit VIa [Aspergillus niger CBS 513.88]
An01g00750	CAK43453	1737.86	1645.28	1223.66	1178.9	1262.53	1355.36	269.43	287.77	251.59	258.03	1629.34	1636.62	475.32	514.43	454.6	489.78	NA	NA	NA	NA	NA	gi|145228421|ref|XP_001388519.1|//hypothetical protein ANI_1_90014 [Aspergillus niger CBS 513.88]
An15g01690	CAL00982	1718.05	1572.23	628.73	669.44	613.98	607.88	1253.44	1237.37	811.57	813.81	428.28	423.84	585.33	570.66	922.45	927.44	NA	GO:0030529//intracellular ribonucleoprotein complex	GO:0005198//structural molecule activity	GO:0010467//gene expression	K02875//large subunit ribosomal protein L14e	gi|145250389|ref|XP_001396708.1|//60S ribosomal protein L14 [Aspergillus niger CBS 513.88]
An02g13840	CAK37968	1696.03	1655.8	759.34	796.95	799.18	809.96	1451.14	1423.45	914.57	918.88	481.92	496.95	646.28	653.07	1061.55	1037.82	NA	GO:0030529//intracellular ribonucleoprotein complex	GO:0003723//RNA binding;GO:0005198//structural molecule activity	GO:0010467//gene expression	K02997//small subunit ribosomal protein S9e	gi|145234288|ref|XP_001400515.1|//40S ribosomal protein S9 [Aspergillus niger CBS 513.88]
An11g09570	CAK40830	1695.33	1602.85	782.6	749.84	650.11	700	1280.82	1357.87	868.48	907.26	475.69	471.32	643.99	594.32	1023.4	931.34	NA	GO:0030529//intracellular ribonucleoprotein complex	GO:0003723//RNA binding;GO:0046914//transition metal ion binding;GO:0005198//structural molecule activity	GO:0010467//gene expression	K02922//large subunit ribosomal protein L37e	gi|134079613|emb|CAK40830.1|//unnamed protein product [Aspergillus niger]
An12g10210	An12g10210	1680.93	1624.3	295.09	308.27	55.6	55.09	41.56	46.53	9.38	9.37	27.04	27.56	19.65	20.26	6.73	6.74	NA	NA	NA	NA	NA	gi|317033527|ref|XP_003188861.1|//hypothetical protein ANI_1_1196104 [Aspergillus niger CBS 513.88]
An01g07890	CAK43881	1678.04	1671.28	2965.92	2719.62	3494.59	3713.71	4260.9	4134.35	3583.27	3473.24	3205.81	3604.78	2425.47	2177.4	2415.32	2417.5	cpcA	NA	NA	NA	NA	gi|134055327|emb|CAK43881.1|//transcriptional regulator gene cpcA-Aspergillus niger [Aspergillus niger]
An01g12420	CAK37294	1675.43	1619.82	735.23	762.86	759.62	771.76	1494.59	1494.39	999.48	1004.18	479.9	485.22	658.74	627.9	1074.46	1101.49	NA	GO:0030529//intracellular ribonucleoprotein complex	GO:0005198//structural molecule activity	GO:0010467//gene expression	K02880//large subunit ribosomal protein L17e	gi|145230770|ref|XP_001389649.1|//60S ribosomal protein L17 [Aspergillus niger CBS 513.88]
An04g06510	CAK44654	1666.56	1693.44	5113.29	5068.32	5409.28	5569.06	4677.04	4902.39	4798.41	4950.64	7002.94	6758.6	6400.46	6753.06	4768.67	4748.21	NA	NA	NA	NA	K08770//ubiquitin C	gi|119192382|ref|XP_001246797.1|//polyubiquitin [Coccidioides immitis RS]
An03g06210	CAK38377	1661.42	1652.62	322.45	327.8	230.51	220.81	279.53	290.59	818.79	784.93	292.16	288.77	101.82	97.4	75.21	83.01	NA	NA	NA	NA	NA	gi|145235695|ref|XP_001390496.1|//hypothetical protein ANI_1_764034 [Aspergillus niger CBS 513.88]
An11g06140	CAK96917	1650.87	1605.23	251.58	258.32	492.82	487.47	418.58	409.28	566.59	585.58	375.36	381.57	429.39	408.34	197.57	206.43	NA	GO:0044429//mitochondrial part	GO:0016646//oxidoreductase activity, acting on the CH-NH group of donors, NAD or NADP as acceptor	GO:0006560//proline metabolic process	K00294//1-pyrroline-5-carboxylate dehydrogenase [EC:1.2.1.88]	gi|145244192|ref|XP_001394598.1|//delta-1-pyrroline-5-carboxylate dehydrogenase [Aspergillus niger CBS 513.88]
An12g00710	CAK41001	1645.69	1646.61	1033.8	1051.95	76.91	72.5	104.81	102.54	436.88	435.95	266.35	292.89	89.38	92.43	104.85	110.79	NA	NA	NA	NA	NA	gi|145245804|ref|XP_001395160.1|//GTP-binding protein EsdC [Aspergillus niger CBS 513.88]
An01g08800	CAK37125	1642.25	1670.95	1984.75	1986.74	3182.92	3134.24	2459.42	2481.3	2421.78	2308.13	3456.7	3554.83	2189.99	2264.47	2272.58	2250.29	NA	NA	GO:0016211//ammonia ligase activity;GO:0032559//adenyl ribonucleotide binding	GO:0006541//glutamine metabolic process	K01915//glutamine synthetase [EC:6.3.1.2]	gi|134055416|emb|CAK37125.1|//unnamed protein product [Aspergillus niger]
An07g07780	CAK39594	1628.96	1548.24	1888.27	1898.83	2206.22	2227.45	2228.8	2230.76	1356.17	1342	1981.44	2105.47	3186.96	3075.51	2088.64	2192.01	NA	GO:0043231//intracellular membrane-bounded organelle	GO:0030234//enzyme regulator activity	GO:0006140//regulation of nucleotide metabolic process	NA	gi|145238412|ref|XP_001391853.1|//hypothetical protein ANI_1_964064 [Aspergillus niger CBS 513.88]
An02g03540	CAK47634	1626.76	1630.48	582.37	600.85	674.29	659.53	58.94	58.61	506.49	521.6	662.85	667.35	504.34	519.75	168.21	186.09	NA	GO:0031224//intrinsic component of membrane	GO:0022857//transmembrane transporter activity	GO:0006810//transport	K08139//MFS transporter, SP family, sugar:H+ symporter	gi|145232050|ref|XP_001399490.1|//MFS monosaccharide transporter [Aspergillus niger CBS 513.88]
An01g02500	CAK43619	1620.47	1591.73	4947.49	5366.38	4974.93	4730.12	5227.12	5405.48	3657.35	3694.85	4952.44	5204.67	6347.22	6212.65	6798.19	5959.84	NA	NA	GO:0015036//disulfide oxidoreductase activity	GO:0019725//cellular homeostasis;GO:0018904//ether metabolic process	K03671//thioredoxin 1	gi|145228757|ref|XP_001388687.1|//thioredoxin [Aspergillus niger CBS 513.88]
An14g04170	CAK46653	1612.91	1563.77	930.3	933.53	864.49	896.61	827.13	795.05	740.75	713.73	737.63	757.78	759.95	763.78	706.04	692.41	cox5	GO:0043231//intracellular membrane-bounded organelle;GO:0019866//organelle inner membrane	GO:0015002//heme-copper terminal oxidase activity	GO:0008152//metabolic process	K02263//cytochrome c oxidase subunit 4	gi|134081719|emb|CAK46653.1|//cytochrome c oxidase subunit V cox5-Aspergillus niger [truncated ORF], partial [Aspergillus niger]
An08g10140	CAK40061	1599.44	1546.65	657.11	680.06	816.77	920.83	1262.07	1228.88	806.19	731.33	465.4	505.87	645.85	643.1	1040.92	1039.31	NA	GO:0030529//intracellular ribonucleoprotein complex	GO:0005198//structural molecule activity	GO:0010467//gene expression	K02910//large subunit ribosomal protein L31e	gi|145240951|ref|XP_001393122.1|//60S ribosomal protein L31 [Aspergillus niger CBS 513.88]
An18g04180	CAK43220	1597.26	1526.6	736.89	732	759.57	746.92	1418.96	1381.01	897.64	803.71	487.9	513.68	631.96	611.99	915.72	980.99	NA	GO:0030529//intracellular ribonucleoprotein complex	GO:0005198//structural molecule activity	GO:0010467//gene expression	K02966//small subunit ribosomal protein S19e	gi|145255149|ref|XP_001398876.1|//40S ribosomal protein S19 [Aspergillus niger CBS 513.88]
An05g00750	CAK39112	1577.47	1517.83	797.63	830.57	694.5	716.33	1097.82	1157.48	728.39	769.82	503.52	505.24	592.27	590.96	850.79	834.89	NA	GO:0030529//intracellular ribonucleoprotein complex	GO:0005198//structural molecule activity	GO:0010467//gene expression	K02929//large subunit ribosomal protein L44e	gi|145236008|ref|XP_001390652.1|//60S ribosomal protein L42 [Aspergillus niger CBS 513.88]
An14g01010	CAK41900	1566.14	1609.5	631.93	627.51	669.78	682.89	1259.65	1242.64	773.58	797.01	361.06	367.11	584.46	601.08	1183.62	1171.74	NA	GO:0030529//intracellular ribonucleoprotein complex	GO:0005198//structural molecule activity	GO:0010467//gene expression	K02937//large subunit ribosomal protein L7e	gi|134081399|emb|CAK41900.1|//unnamed protein product [Aspergillus niger]
An04g01560	CAK47919	1557.48	1514.57	1093.71	1054.31	862.99	784.43	769.91	714.03	695.48	657.3	605.83	675.47	627.1	594.58	452.52	534.56	NA	NA	GO:0015002//heme-copper terminal oxidase activity	NA	K02272//cytochrome c oxidase subunit 7c	gi|145256810|ref|XP_001401523.1|//cytochrome c subunit [Aspergillus niger CBS 513.88]
An11g10090	CAK97093	1550.95	1546.86	1523.01	1498.9	2129.49	2279.98	1518.44	1564.1	1511.82	1514.28	2156.03	2103.79	1712.77	1701.85	1866.23	1752.94	NA	NA	GO:0008135//translation factor activity, RNA binding	GO:0006412//translation	K03113//translation initiation factor 1	gi|145245399|ref|XP_001394967.1|//eukaryotic translation initiation factor eIF-1 [Aspergillus niger CBS 513.88]
An08g10480	CAK45721	1549.84	1499.51	597.04	622.9	604.64	626.5	1187.98	1155.45	828.51	836.82	374.3	397.53	726.77	718	1338.07	1306.39	NA	GO:0030529//intracellular ribonucleoprotein complex	NA	GO:0022613//ribonucleoprotein complex biogenesis	K02936//large subunit ribosomal protein L7Ae	gi|145241011|ref|XP_001393152.1|//60S ribosomal protein L8 [Aspergillus niger CBS 513.88]
An01g04240	CAK36960	1543.23	1505.88	397.02	418.59	419.22	422.59	1148.1	1124.41	682.37	683.66	292.95	299.27	498.65	515.75	953.11	981.39	NA	GO:0030529//intracellular ribonucleoprotein complex	GO:0005198//structural molecule activity	GO:0022613//ribonucleoprotein complex biogenesis;GO:0006412//translation	K02941//large subunit ribosomal protein LP0	gi|145229087|ref|XP_001388852.1|//60S acidic ribosomal protein P0 [Aspergillus niger CBS 513.88]
An08g05730	CAK45545	1492.49	1443.2	777.75	791.34	863.28	899.67	1425.21	1435.42	844.29	803.72	555.09	543.17	810.07	798.71	1330.71	1281.99	NA	GO:0030529//intracellular ribonucleoprotein complex	GO:0005198//structural molecule activity;GO:0019843//rRNA binding	GO:0010467//gene expression	K02932//large subunit ribosomal protein L5e	gi|134077204|emb|CAK45545.1|//unnamed protein product [Aspergillus niger]
An02g01720	CAK37474	1487.82	1471.92	951.4	925.8	859.69	896.01	733.09	748.78	727.06	786.4	768.54	781.42	718.06	737.4	578.72	630.42	NA	GO:0043231//intracellular membrane-bounded organelle	GO:0015002//heme-copper terminal oxidase activity	NA	K02267//cytochrome c oxidase subunit 6b	gi|358365840|dbj|GAA82462.1|//cytochrome c oxidase polypeptide vib [Aspergillus kawachii IFO 4308]
An14g01990	CAK41936	1480.52	1367.13	733.05	789.51	351.35	343.62	679.65	633.74	779.21	728.13	378.82	385.66	208.78	204.1	172.65	187.72	NA	NA	NA	NA	NA	gi|145248972|ref|XP_001400825.1|//WW domain protein [Aspergillus niger CBS 513.88]
An07g02160	CAK39307	1480.46	1393.18	899.21	948.25	974.07	980.13	735.34	729.79	599.68	555.05	756.25	789.46	523.94	527.22	475.61	497.71	NA	NA	GO:0016615//malate dehydrogenase activity	GO:0043648//dicarboxylic acid metabolic process;GO:0005975//carbohydrate metabolic process;GO:0009060//aerobic respiration	K00026//malate dehydrogenase [EC:1.1.1.37]	gi|145237310|ref|XP_001391302.1|//malate dehydrogenase [Aspergillus niger CBS 513.88]
An04g00990	CAK38556	1479.36	1458.27	2296.45	2403.71	387.09	401.15	1332.51	1351.79	1689.98	1675.63	652.57	659.26	1826.75	1780.2	3353.87	3439.02	gdhA	NA	GO:0016639//oxidoreductase activity, acting on the CH-NH2 group of donors, NAD or NADP as acceptor	GO:0019752//carboxylic acid metabolic process	K00262//glutamate dehydrogenase (NADP+) [EC:1.4.1.4]	gi|145256621|ref|XP_001401464.1|//NADP-specific glutamate dehydrogenase [Aspergillus niger CBS 513.88]
An11g10490	CAK40847	1478.76	1430.36	2728.52	2796.47	3203.64	3195.07	2524.71	2481.84	2484.15	2453.14	3338.96	3361.54	3631.98	3762.21	4116.62	3800.96	NA	NA	GO:0016879//ligase activity, forming carbon-nitrogen bonds;GO:0032559//adenyl ribonucleotide binding	GO:0006464//cellular protein modification process	K06689//ubiquitin-conjugating enzyme E2 D [EC:2.3.2.23]	gi|134079707|emb|CAK40847.1|//unnamed protein product [Aspergillus niger]
An09g03120	CAK40251	1445.44	1380.42	106.61	112.25	68.5	66.12	26.37	25.44	43.99	43.79	27.48	33.09	40.1	40.07	62.24	64.56	NA	NA	NA	NA	NA	gi|134078171|emb|CAK40251.1|//unnamed protein product [Aspergillus niger]
An14g03080	CAK46545	1437.04	1396.71	7428.17	7525.4	6248.98	6247.02	2273.05	2293.48	1647.99	1686.2	9188.44	9607.57	3744.44	3764.28	1438.38	1328.39	NA	GO:0031224//intrinsic component of membrane	NA	NA	NA	gi|145249188|ref|XP_001400933.1|//hypothetical protein ANI_1_444124 [Aspergillus niger CBS 513.88]
An12g02120	CAK48494	1428.82	1330.52	388.59	395.26	174.04	184.23	577.65	567.2	1061.55	1052.73	275.1	291.19	289.95	286.4	242.34	253.95	NA	NA	NA	NA	NA	gi|145246098|ref|XP_001395298.1|//glutamine-serine-proline rich protein [Aspergillus niger CBS 513.88]
An09g03370	CAK40277	1420.08	1329.16	805.51	813.76	469.66	460.65	515.94	508.34	1361.7	1416.94	638.92	631.9	502.78	507.37	555.91	575.91	NA	NA	NA	NA	NA	gi|134078198|emb|CAK40277.1|//unnamed protein product [Aspergillus niger]
An07g07840	CAK39600	1417.91	1464.68	678.13	665.8	650.96	688.09	1199.04	1253.28	907.41	882.09	415.64	420.49	548.7	582.72	960.95	950.02	NA	GO:0030529//intracellular ribonucleoprotein complex	GO:0016787//hydrolase activity;GO:0005198//structural molecule activity	GO:0010467//gene expression	K02894//large subunit ribosomal protein L23e	gi|145238424|ref|XP_001391859.1|//60S ribosomal protein L23 [Aspergillus niger CBS 513.88]
An08g06550	CAK45625	1394.57	1343	949.69	954.36	815.52	757.07	660.88	657.33	651.57	640.22	588.2	599.4	559.53	557.91	544.97	541.82	NA	NA	GO:0015078//hydrogen ion transmembrane transporter activity	NA	K00418//ubiquinol-cytochrome c reductase subunit 8	gi|145240247|ref|XP_001392770.1|//cytochrome b-c1 complex subunit 8 [Aspergillus niger CBS 513.88]
An18g06820	CAK43389	1373.18	1450.86	355.1	350.68	255.69	257.12	224.05	233.11	292.07	293.15	231.57	215.43	186.07	192.93	175.17	171	NA	GO:0044424//intracellular part	GO:0030246//carbohydrate binding;GO:0008483//transaminase activity	GO:0005975//carbohydrate metabolic process	K00820//glucosamine--fructose-6-phosphate aminotransferase (isomerizing) [EC:2.6.1.16]	gi|145255893|ref|XP_001399135.1|//glucosamine--fructose-6-phosphate aminotransferase [isomerizing] [Aspergillus niger CBS 513.88]
An13g01070	CAK41507	1359.36	1319.24	564.28	573	605.77	676.42	1050	1091.09	798.63	792.15	474.19	428.19	547.58	541.49	823.1	891.65	NA	GO:0030529//intracellular ribonucleoprotein complex	GO:0005198//structural molecule activity	GO:0010467//gene expression	K02979//small subunit ribosomal protein S28e	gi|145247995|ref|XP_001396246.1|//40S ribosomal protein S28 [Aspergillus niger CBS 513.88]
An02g11150	CAK44445	1356.82	1350.95	657.5	644.91	61.07	63.1	113.78	115	299.64	303.25	118.17	112.71	33.18	35.69	8.4	10.83	aglB	NA	GO:0015925//galactosidase activity;GO:0043167//ion binding	GO:0044238//primary metabolic process	K07407//alpha-galactosidase [EC:3.2.1.22]	gi|145233743|ref|XP_001400244.1|//alpha-galactosidase B [Aspergillus niger CBS 513.88]
An13g02990	CAK41695	1349.18	1319.89	210.38	209.56	2.66	3.41	3.2	5.24	1965.66	1998.74	3.59	3.33	5.74	5.69	2.15	1.94	NA	NA	NA	NA	NA	gi|134081186|emb|CAK41695.1|//unnamed protein product [Aspergillus niger]
An07g06560	CAK39502	1343.21	1285.17	840.38	837.32	613.36	659	767.98	767	593.07	592.7	527.78	538.2	514.51	470.05	576.11	527.51	NA	GO:0033177//proton-transporting two-sector ATPase complex, proton-transporting domain	GO:0015077//monovalent inorganic cation transmembrane transporter activity	GO:0006754//ATP biosynthetic process	K02142//F-type H+-transporting ATPase subunit j	gi|145238174|ref|XP_001391734.1|//ATP synthase subunit J [Aspergillus niger CBS 513.88]
An15g00080	CAK42177	1340.36	1305.9	606.02	645.75	667.04	683.37	1221.42	1220.55	693.95	704.07	424.55	470.34	547.91	527.05	768.38	820.73	NA	GO:0030529//intracellular ribonucleoprotein complex	GO:0005198//structural molecule activity	GO:0010467//gene expression	K02903//large subunit ribosomal protein L28e	gi|145250067|ref|XP_001396547.1|//60S ribosomal protein L28e [Aspergillus niger CBS 513.88]
An15g01710	CAL00984	1336.14	1348.41	715.06	741.07	656.61	666.95	830.21	827.24	747.12	762.56	547.77	502.11	611.12	540.65	667.95	646.08	NA	GO:0005753//mitochondrial proton-transporting ATP synthase complex	GO:0015077//monovalent inorganic cation transmembrane transporter activity	GO:0006754//ATP biosynthetic process;GO:0006810//transport	K02138//F-type H+-transporting ATPase subunit d	gi|145250393|ref|XP_001396710.1|//ATP synthase subunit d [Aspergillus niger CBS 513.88]
An02g05240	CAK37630	1333.28	1335.94	1196.65	1113.1	1354.54	1394.66	1090.11	1167.5	1509.16	1449.72	1627.13	1606.69	1880.56	1930.69	1774.3	1952.93	NA	GO:0043231//intracellular membrane-bounded organelle;GO:0000785//chromatin	GO:0003676//nucleic acid binding	GO:0034728//nucleosome organization	K11254//histone H4	gi|146322992|ref|XP_755719.2|//histone H4.2 [Aspergillus fumigatus Af293]
An01g04930	CAK37027	1333.2	1359.53	710.45	736.31	636.25	604.54	760.98	757.02	648.33	644.06	472.47	471.82	504.47	506.67	546.79	533.45	NA	GO:0033178//proton-transporting two-sector ATPase complex, catalytic domain	GO:0032559//adenyl ribonucleotide binding;GO:0019829//cation-transporting ATPase activity;GO:0015078//hydrogen ion transmembrane transporter activity	GO:0015986//ATP synthesis coupled proton transport	K02134//F-type H+-transporting ATPase subunit delta	gi|145229221|ref|XP_001388919.1|//ATP synthase subunit delta [Aspergillus niger CBS 513.88]
An02g06390	CAL00638	1318.63	1186.75	415.73	450.14	527.35	555.46	996.87	963.62	660.45	662.48	328.01	338.51	556.1	522.42	906.44	939.88	NA	GO:0030529//intracellular ribonucleoprotein complex	GO:0005198//structural molecule activity	GO:0010467//gene expression	K02993//small subunit ribosomal protein S7e	gi|145232754|ref|XP_001399776.1|//40S ribosomal protein S7 [Aspergillus niger CBS 513.88]
An04g01200	CAK38577	1297.23	1232.34	651.3	646.41	480.11	513.58	528.93	538.99	485.74	469.04	416.96	405.31	424.73	404.04	429.25	452.91	NA	NA	GO:0015078//hydrogen ion transmembrane transporter activity	GO:0022904//respiratory electron transport chain	K00417//ubiquinol-cytochrome c reductase subunit 7	gi|145256687|ref|XP_001401485.1|//cytochrome b-c1 complex subunit 7 [Aspergillus niger CBS 513.88]
An02g09200	CAK44328	1290.41	1263.73	351.36	358.04	409.25	389.28	857.62	826.82	610.18	628.72	210	225.36	505.18	510.48	958.31	942.96	NA	GO:0030529//intracellular ribonucleoprotein complex	NA	NA	K02998//small subunit ribosomal protein SAe	gi|145233361|ref|XP_001400053.1|//40S ribosomal protein S0 [Aspergillus niger CBS 513.88]
An08g03690	CAK45406	1288	1339.16	1414.79	1411.99	1971.04	2020.24	1368.23	1437.1	1566.01	1562.6	2020.24	1928.64	1295.63	1261.03	1155.75	1097.18	NA	GO:0044464//cell part	GO:0060089//molecular transducer activity;GO:0032561//guanyl ribonucleotide binding	GO:0035556//intracellular signal transduction	K07937//ADP-ribosylation factor 1	gi|145239679|ref|XP_001392486.1|//ADP-ribosylation factor [Aspergillus niger CBS 513.88]
An02g06240	CAK37673	1263.37	1191.94	1095	1155.33	838.52	813.63	936	894.56	1014.99	968.83	725.33	739.18	824.76	769.27	851.17	880.75	NA	NA	NA	NA	K02141//F-type H+-transporting ATPase subunit h	gi|134056680|emb|CAK37673.1|//unnamed protein product [Aspergillus niger]
An16g07080	CAL00481	1259.24	1206.07	3614.04	3515.05	5499.71	5623.76	1172.81	1210.63	739.91	720.2	5758.8	5493.91	3349.98	3566.31	524.76	520.98	NA	NA	NA	NA	NA	gi|145252990|ref|XP_001398008.1|//hypothetical protein ANI_1_934144 [Aspergillus niger CBS 513.88]
An12g07790	CAK41229	1256.29	1282.35	660.38	635.49	594.68	623.86	923.89	947.58	673.92	661.41	411.83	414.12	535.32	528.02	663.75	651.94	NA	GO:0043231//intracellular membrane-bounded organelle	NA	GO:0006810//transport	K01527//nascent polypeptide-associated complex subunit beta	gi|143355005|sp|A2R091.1|NACB_ASPNC//RecName: Full=Nascent polypeptide-associated complex subunit beta; Short=NAC-beta; AltName: Full=Beta-NAC
An04g07180	CAK44718	1244.37	1255.92	802.74	818.75	553.98	510.03	591.33	595.35	572.03	582.51	474.25	447.12	491.03	471.65	403.19	396.96	NA	NA	NA	NA	K02269//cytochrome c oxidase subunit 7	gi|145258513|ref|XP_001402079.1|//hypothetical protein ANI_1_1144184 [Aspergillus niger CBS 513.88]
An02g08080	CAK37771	1236.96	1230.44	561.7	568.07	617.97	626.93	1069.82	1016.18	633.33	673.28	394.63	387.98	523.91	530.01	863.19	869.2	NA	GO:0030529//intracellular ribonucleoprotein complex	GO:0005198//structural molecule activity	GO:0010467//gene expression	K02891//large subunit ribosomal protein L22e	gi|145233137|ref|XP_001399941.1|//60S ribosomal protein L22 [Aspergillus niger CBS 513.88]
An16g03330	CAK42832	1234.89	1232.58	486.65	483.25	156.73	163.68	200.21	220.05	641.31	624.64	328.46	314.52	383.68	389.46	871.66	825.55	NA	NA	NA	NA	NA	gi|145252266|ref|XP_001397646.1|//GPI anchored cell wall protein [Aspergillus niger CBS 513.88]
An01g08570	CAK43946	1214.92	1214.93	1172.28	1161.69	1138.6	1099.66	2176.86	2154.27	500.25	504.71	1324.08	1348.43	651.37	640.41	726.31	739.2	NA	GO:0044424//intracellular part	GO:0016209//antioxidant activity;GO:0003824//catalytic activity;GO:0050662//coenzyme binding	GO:0006801//superoxide metabolic process	K00384//thioredoxin reductase (NADPH) [EC:1.8.1.9]	gi|145229941|ref|XP_001389279.1|//thioredoxin reductase [Aspergillus niger CBS 513.88]
An01g10050	CAK37187	1202.51	1202.28	692.75	716.15	685.63	693.77	1051.45	1005.73	1065.48	1028.88	555.12	503.03	1093.56	1125.63	1952.37	1945.92	NA	GO:0015630//microtubule cytoskeleton	NA	GO:0010467//gene expression	NA	gi|145230231|ref|XP_001389424.1|//hypothetical protein ANI_1_1370014 [Aspergillus niger CBS 513.88]
An02g09930	CAK37861	1191.37	1204.51	687.25	703.43	590.44	579.99	530.97	557.93	506.39	519.6	498.78	516.44	507.6	459.71	401.1	435.96	NA	NA	GO:0015002//heme-copper terminal oxidase activity	NA	K02264//cytochrome c oxidase subunit 5a	gi|145233497|ref|XP_001400121.1|//cytochrome c oxidase subunit 6 [Aspergillus niger CBS 513.88]
An18g03730	CAK43201	1189.39	1142.01	254.64	258.08	471.56	441.66	641.65	593.86	337.37	323.3	435.06	459.67	274.54	272.47	303.88	335.82	NA	NA	NA	NA	NA	gi|145255001|ref|XP_001398832.1|//GPI anchored serine-rich protein [Aspergillus niger CBS 513.88]
An07g03850	CAK48135	1179.66	1132.83	1478.15	1499.37	1115.72	1124.58	3308.93	3260.66	2130.37	2106.09	971.25	1005.19	3715.36	3736.37	4859.29	4896.37	NA	GO:0044424//intracellular part	GO:0016744//transferase activity, transferring aldehyde or ketonic groups	GO:0006007//glucose catabolic process	K00616//transaldolase [EC:2.2.1.2]	gi|145237640|ref|XP_001391467.1|//transaldolase [Aspergillus niger CBS 513.88]
An14g02460	CAK41983	1177.13	1161.79	2039.07	2056	8883.37	8716.02	831.2	845.37	635.65	654.31	1574.04	1623.84	2558.67	2516.41	987.69	1003.62	NA	NA	GO:0022892//substrate-specific transporter activity;GO:0016646//oxidoreductase activity, acting on the CH-NH group of donors, NAD or NADP as acceptor;GO:0005506//iron ion binding	GO:0015669//gas transport;GO:0008152//metabolic process	K05916//nitric oxide dioxygenase [EC:1.14.12.17]	gi|145249066|ref|XP_001400872.1|//flavohemoprotein [Aspergillus niger CBS 513.88]
An16g01850	CAK42802	1173.18	1100.69	18.1	16.72	6.26	5.59	3.07	2.97	0.62	0.25	1.75	0.87	2.05	1.33	0.6	1.8	NA	NA	NA	NA	NA	gi|145251970|ref|XP_001397498.1|//BYS1 domain protein [Aspergillus niger CBS 513.88]
An16g07290	CAL00502	1140.14	1115.17	623.65	659.31	611.96	612.52	688.25	604.8	565.9	559.46	422.02	434.64	507.94	472.52	565.67	552.07	NA	GO:0005753//mitochondrial proton-transporting ATP synthase complex	GO:0015077//monovalent inorganic cation transmembrane transporter activity	GO:0006754//ATP biosynthetic process	K02127//F-type H+-transporting ATPase subunit b	gi|145253032|ref|XP_001398029.1|//ATP synthase subunit 4 [Aspergillus niger CBS 513.88]
An01g04630	CAK36998	1123.42	1134.05	647.26	632.01	677.8	684.16	831.87	838.3	604.86	623.09	511.47	518.19	500.26	523.12	575.63	570.11	NA	GO:0033178//proton-transporting two-sector ATPase complex, catalytic domain	GO:0019829//cation-transporting ATPase activity;GO:0015078//hydrogen ion transmembrane transporter activity	GO:0006754//ATP biosynthetic process;GO:0006818//hydrogen transport	K02136//F-type H+-transporting ATPase subunit gamma	gi|145229163|ref|XP_001388890.1|//ATP synthase subunit gamma [Aspergillus niger CBS 513.88]
An03g02360	CAK38204	1122.02	1115.13	1182.9	1210.42	1081.88	1104.81	3897.14	4222.2	2057.31	1952.92	1284.97	1198.62	1438.91	1526.27	1170.79	1237.59	NA	NA	NA	NA	NA	gi|145234969|ref|XP_001390133.1|//spore-wall fungal hydrophobin dewA [Aspergillus niger CBS 513.88]
An09g06680	CAK40461	1117.99	1107.45	1567.88	1574.81	2088.48	2037.26	1567.36	1553.8	1194.16	1165.42	1837.05	1854.86	975.82	956.02	644.3	636.89	citA	GO:0044429//mitochondrial part	GO:0046912//transferase activity, transferring acyl groups, acyl groups converted into alkyl on transfer	GO:0005975//carbohydrate metabolic process;GO:0009060//aerobic respiration	K01647//citrate synthase [EC:2.3.3.1]	gi|145242820|ref|XP_001393983.1|//citrate synthase [Aspergillus niger CBS 513.88]
An07g07760	CAK39592	1116.53	1105.79	1055.12	1052.82	1147.69	1140.73	1272.55	1258.73	960.07	936.29	1116.38	1107.93	1103.33	1136.54	962.21	999.48	NA	NA	GO:0005515//protein binding	NA	K06630//14-3-3 protein epsilon	gi|145238408|ref|XP_001391851.1|//14-3-3 protein [Aspergillus niger CBS 513.88]
An10g00530	CAK40492	1098.26	1106.53	315.37	324.47	580.63	589.88	213.76	222.95	388.95	394.47	453.3	453.99	145.98	147.55	109.88	110.31	NA	NA	GO:0016872//intramolecular lyase activity	GO:0006644//phospholipid metabolic process;GO:0006020//inositol metabolic process	K01858//myo-inositol-1-phosphate synthase [EC:5.5.1.4]	gi|145256175|ref|XP_001402447.1|//inositol-3-phosphate synthase [Aspergillus niger CBS 513.88]
An04g04510	CAK38715	1077.68	1063.82	1130.22	1162.2	1397.06	1390.75	542.45	535.89	891.47	859.48	500.07	488.22	658.85	649.32	691.22	664.26	NA	NA	GO:0003677//DNA binding	GO:0006351//transcription, DNA-templated	NA	gi|145257675|ref|XP_001401817.1|//hypothetical protein ANI_1_1842184 [Aspergillus niger CBS 513.88]
An18g06250	CAK43350	1076.82	1083.72	878.24	891.77	695.19	700.92	775.9	788.16	557.46	541.57	526.12	537.3	660.71	677.83	786.86	739.82	NA	GO:0044424//intracellular part;GO:0043234//protein complex	GO:0046872//metal ion binding;GO:0016836//hydro-lyase activity	GO:0006007//glucose catabolic process	K01689//enolase [EC:4.2.1.11]	gi|145255754|ref|XP_001399078.1|//enolase [Aspergillus niger CBS 513.88]
An04g08060	CAK44772	1073.98	1009.05	365.01	369.6	574.31	592.95	224.84	211.91	184.97	183.44	408.11	437	56.16	59.06	49.1	51.04	NA	NA	NA	NA	NA	gi|134074777|emb|CAK44772.1|//hypothetical protein An04g08060 [Aspergillus niger]
An01g00160	CAK36867	1073.84	1048.3	612.34	604.2	505.83	500.21	392.55	382.4	440.6	412.41	531.02	522.28	412.72	431.89	216.68	205.89	NA	GO:0043231//intracellular membrane-bounded organelle	GO:0003677//DNA binding;GO:0005515//protein binding;GO:0001071//nucleic acid binding transcription factor activity	GO:0006950//response to stress;GO:0006351//transcription, DNA-templated	K16230//transcriptional activator HAC1	gi|317025159|ref|XP_001388468.2|//bZIP transcription factor HacA [Aspergillus niger CBS 513.88]
An02g11625	CAK44489	1059.44	1039.17	72.38	73.64	127.24	108.99	71.66	70.1	39.72	40.54	73.73	75.61	28.94	28.31	16.99	19.16	NA	NA	NA	NA	NA	gi|134057225|emb|CAK44489.1|//unnamed protein product [Aspergillus niger]
An04g06380	CAK38900	1046.65	1047.42	1204.31	1211.12	992.58	973.33	1942.86	1942.55	833.35	825.69	1166.48	1192.58	802.32	777.98	477.8	503.4	NA	NA	GO:0008483//transaminase activity;GO:0048037//cofactor binding	GO:0019752//carboxylic acid metabolic process	K14455//aspartate aminotransferase, mitochondrial [EC:2.6.1.1]	gi|145258306|ref|XP_001402002.1|//aspartate aminotransferase [Aspergillus niger CBS 513.88]
An18g05000	CAK43298	1027.49	1000.91	865.5	881.46	612.4	604.04	358.29	363.51	495.13	509.5	713.73	699.05	429.67	445.71	529.38	537.49	NA	NA	NA	NA	NA	gi|145255404|ref|XP_001398954.1|//pathogenesis associated protein Cap20 [Aspergillus niger CBS 513.88]
An17g01530	CAK43049	1022.07	1073.92	1985.48	2004.6	3590.02	3442.39	1977.69	2068.8	1238.17	1336.32	4482.14	4348.79	1447.13	1489.33	550.05	566.14	adhA	GO:0044424//intracellular part	GO:0016616//oxidoreductase activity, acting on the CH-OH group of donors, NAD or NADP as acceptor;GO:0046914//transition metal ion binding	GO:0008152//metabolic process	K13953//alcohol dehydrogenase, propanol-preferring [EC:1.1.1.1]	gi|145253739|ref|XP_001398382.1|//alcohol dehydrogenase 2 [Aspergillus niger CBS 513.88]
An07g08960	CAK45104	1018.47	998.88	184.33	184.37	140.88	146.47	297.23	294.06	205.74	200.17	213.96	213.69	95.2	96.52	74.77	70.83	NA	NA	NA	NA	NA	gi|145238646|ref|XP_001391970.1|//integral membrane protein [Aspergillus niger CBS 513.88]
An02g06710	CAK44216	1007.25	971.17	416.58	433.4	449.69	451.78	723.87	716.55	507.7	520	298.37	319.69	434.33	426.63	551	579.45	NA	NA	NA	NA	K13199//plasminogen activator inhibitor 1 RNA-binding protein	gi|145232867|ref|XP_001399806.1|//telomere and ribosome associated protein Stm1 [Aspergillus niger CBS 513.88]
An04g04060	CAK38671	1004.11	998.72	1530.65	1533.23	315.21	319.43	826.63	805.17	490.36	485.86	598.61	599.02	235.29	242.37	225.97	233.08	NA	GO:0044429//mitochondrial part	GO:0004601//peroxidase activity;GO:0005506//iron ion binding	GO:0008152//metabolic process;GO:0006950//response to stress	K00428//cytochrome c peroxidase [EC:1.11.1.5]	gi|145257538|ref|XP_001401773.1|//cytochrome c peroxidase [Aspergillus niger CBS 513.88]
An11g02040	CAK40566	1001.23	1005.75	1576.37	1576.59	756.51	768.08	2714.75	2644.69	1298.92	1258.7	899.4	896.55	1561.56	1543.12	2005.49	2010.18	NA	NA	GO:0016616//oxidoreductase activity, acting on the CH-OH group of donors, NAD or NADP as acceptor;GO:0000166//nucleotide binding;GO:0048037//cofactor binding	GO:0006007//glucose catabolic process	K00033//6-phosphogluconate dehydrogenase [EC:1.1.1.44 1.1.1.343]	gi|134078880|emb|CAK40566.1|//unnamed protein product [Aspergillus niger]
An12g10350	CAK41382	990.9	973.87	623.78	563.42	248.02	272.53	666.75	670.61	2691.14	2836.53	273.52	287.77	348.3	355.97	130.34	120.03	NA	NA	NA	NA	NA	gi|145247664|ref|XP_001396081.1|//hypothetical protein ANI_1_1210104 [Aspergillus niger CBS 513.88]
An11g04180	CAK40650	984.8	971.96	1067.43	1045.34	1898.1	1954.42	1752.33	1766.5	1283.49	1292.49	1195.93	1228.11	870.54	851.41	467.74	461.29	bipA	GO:0044432//endoplasmic reticulum part	GO:0032559//adenyl ribonucleotide binding	GO:0006950//response to stress;GO:0046903//secretion	K09490//heat shock 70kDa protein 5	gi|145243802|ref|XP_001394413.1|//glucose-regulated protein [Aspergillus niger CBS 513.88]
An08g03490	CAK45385	979.01	972.03	921.9	941.65	925.43	927.3	1226.19	1249.24	1119.12	1091.91	902.19	930.95	1594.45	1597.52	1984.28	1949.32	NA	GO:0043234//protein complex	GO:0008135//translation factor activity, RNA binding	GO:0006412//translation	K03232//elongation factor 1-beta	gi|134076976|emb|CAK45385.1|//unnamed protein product [Aspergillus niger]
An01g08510	CAK43940	978.32	921.39	166.97	152.75	36.69	35.91	76.19	75.91	235.54	241.42	62.29	64.3	99.8	94.97	103.03	108.88	NA	NA	NA	NA	NA	gi|145229929|ref|XP_001389273.1|//hypothetical protein ANI_1_1136014 [Aspergillus niger CBS 513.88]
An15g01700	CAL00983	974.96	952.06	357.53	369.82	348.36	336.55	671.62	703.84	439.25	444.2	251.19	237.34	335.33	337	461.44	419.63	NA	GO:0043231//intracellular membrane-bounded organelle	NA	GO:0006810//transport	K03626//nascent polypeptide-associated complex subunit alpha	gi|145250391|ref|XP_001396709.1|//nascent polypeptide-associated complex subunit alpha [Aspergillus niger CBS 513.88]
An07g03880	CAK48138	974.4	1005.05	1622.92	1594.93	1555.12	1574.3	1860.5	1874.92	1567.12	1515.98	2504.19	2434.21	1711.79	1758.99	1186.83	1124.19	pepC	NA	GO:0004175//endopeptidase activity;GO:0005515//protein binding	GO:0044092//negative regulation of molecular function;GO:0019538//protein metabolic process	K01336//cerevisin [EC:3.4.21.48]	gi|145237646|ref|XP_001391470.1|//subtilisin-like serine protease pepC [Aspergillus niger CBS 513.88]
An11g06160	CAK96919	964.81	937.68	197.73	196.63	566.04	537.76	389.32	367.77	311.1	300.46	476.91	478.49	267	259.07	135.93	145.09	NA	NA	GO:0016645//oxidoreductase activity, acting on the CH-NH group of donors	GO:0006536//glutamate metabolic process;GO:0006560//proline metabolic process	K00318//proline dehydrogenase [EC:1.5.-.-];K14454//aspartate aminotransferase, cytoplasmic [EC:2.6.1.1];K00286//pyrroline-5-carboxylate reductase [EC:1.5.1.2]	gi|145244196|ref|XP_001394600.1|//proline oxidase Put1 [Aspergillus niger CBS 513.88]
An14g04080	CAK46644	964.19	928.76	553.08	572.8	588.07	591.92	609.35	616.6	507.83	507.97	498.59	506.13	423.48	418.87	438.73	427.68	NA	GO:0043231//intracellular membrane-bounded organelle;GO:0044425//membrane part	GO:0043169//cation binding;GO:0015078//hydrogen ion transmembrane transporter activity;GO:0051536//iron-sulfur cluster binding;GO:0016491//oxidoreductase activity	GO:0006091//generation of precursor metabolites and energy;GO:0051234//establishment of localization	K00411//ubiquinol-cytochrome c reductase iron-sulfur subunit [EC:1.10.2.2]	gi|145249386|ref|XP_001401032.1|//cytochrome b-c1 complex subunit Rieske [Aspergillus niger CBS 513.88]
An03g04280	CAK47867	962.71	922.14	1532.95	1565.28	1594.99	1587.91	2549.36	2579.63	2189	2154.47	1780.63	1798.62	3163.73	3155.54	3850.29	4050.96	NA	NA	NA	GO:0009108//coenzyme biosynthetic process	K06215//pyridoxal 5'-phosphate synthase pdxS subunit [EC:4.3.3.6]	gi|145235321|ref|XP_001390309.1|//pyridoxine biosynthesis protein pyroA [Aspergillus niger CBS 513.88]
An02g12510	CAK44521	957.29	957.22	978.55	986.18	961.94	955.89	521.47	523.51	595.95	632.84	1284.69	1300.56	577.29	591.75	468.64	476.71	NA	GO:0031224//intrinsic component of membrane	GO:0015662//ATPase activity, coupled to transmembrane movement of ions, phosphorylative mechanism;GO:0032559//adenyl ribonucleotide binding	GO:0009206//purine ribonucleoside triphosphate biosynthetic process;GO:0006811//ion transport;GO:0009207//purine ribonucleoside triphosphate catabolic process	K01535//H+-transporting ATPase [EC:3.6.3.6]	gi|317027984|ref|XP_001400382.2|//plasma membrane ATPase 2 [Aspergillus niger CBS 513.88]
An01g13600	CAK37366	956.84	926.4	832.48	853.52	1100.37	1035.68	934.35	901.94	574.51	606.01	845.77	879.43	673.22	650.51	723.37	747.96	NA	GO:0031224//intrinsic component of membrane;GO:0019866//organelle inner membrane	NA	GO:0006810//transport	K15102//solute carrier family 25 (mitochondrial phosphate transporter), member 3	gi|145230994|ref|XP_001389761.1|//phosphate carrier protein 2 [Aspergillus niger CBS 513.88]
An01g03480	CAK36886	950.87	908.87	442.43	453.08	429.66	448.04	728.11	758.26	178.67	170.47	97.22	95.62	267.89	270.09	88.15	87.64	NA	NA	GO:0046914//transition metal ion binding;GO:0003824//catalytic activity	GO:0008152//metabolic process	K17818//D-arabinitol dehydrogenase (NADP+) [EC:1.1.1.287]	gi|134054873|emb|CAK36886.1|//unnamed protein product [Aspergillus niger]
An12g10810	CAK41428	950.52	864.43	321.26	317.18	164.95	181.89	302.11	308.67	301.99	287.53	98.38	98.85	114.04	109.83	111.52	113.82	NA	NA	NA	NA	NA	gi|145247756|ref|XP_001396127.1|//hypothetical protein ANI_1_1280104 [Aspergillus niger CBS 513.88]
An12g02850	CAK41124	948.87	918.83	0.52	0.57	1.92	2.39	0.51	0.74	0.45	0.56	1.21	1.15	0.67	1	0.71	0.55	NA	NA	GO:0016209//antioxidant activity;GO:0003824//catalytic activity	GO:0008152//metabolic process	NA	gi|145246230|ref|XP_001395364.1|//hypothetical protein ANI_1_1590104 [Aspergillus niger CBS 513.88]
An15g00070	CAK42176	947.56	976.11	1029.58	1069.14	659.84	671.02	946.19	962.51	565.5	577.08	781.07	779.99	913.26	928.78	878.66	868.26	NA	NA	GO:0016615//malate dehydrogenase activity	GO:0043648//dicarboxylic acid metabolic process;GO:0005975//carbohydrate metabolic process	K00026//malate dehydrogenase [EC:1.1.1.37]	gi|145250065|ref|XP_001396546.1|//malate dehydrogenase [Aspergillus niger CBS 513.88]
An11g09880	CAK97072	944.84	875.65	537.74	558.63	514.7	508.03	418.92	409.95	402.96	406.74	396.79	369.38	388.69	371.86	322.69	315.82	NA	NA	NA	NA	NA	gi|134079646|emb|CAK97072.1|//unnamed protein product [Aspergillus niger]
An08g08280	CAK40029	939.69	921.42	41.45	38.1	56.9	59.59	63.05	63.12	288.76	285.51	60.94	58.82	36.41	38.85	45.75	43.4	NA	NA	NA	NA	NA	gi|145240589|ref|XP_001392941.1|//hypothetical protein ANI_1_2204074 [Aspergillus niger CBS 513.88]
An01g01820	CAK43553	937.7	925.9	246.18	242.04	38.15	41.05	504.59	501.25	52.48	52.39	76.43	81.45	114.52	115.2	203.45	207.84	catR	NA	GO:0004601//peroxidase activity;GO:0005506//iron ion binding	GO:0042743//hydrogen peroxide metabolic process;GO:0006950//response to stress	K03781//catalase [EC:1.11.1.6]	gi|145228625|ref|XP_001388621.1|//catalase R [Aspergillus niger CBS 513.88]
An02g12270	CAK37908	929.89	920.65	777.73	791.3	482.48	494.31	760.66	781.81	730.46	730.38	541.53	499.14	732.6	706.44	1020.5	1020.52	NA	NA	GO:0005488//binding	NA	K14573//nucleolar protein 4;K12897//transformer-2 protein;K11294//nucleolin	gi|145233965|ref|XP_001400355.1|//glycine-rich RNA-binding protein 2 [Aspergillus niger CBS 513.88]
An18g02720	CAK48655	924.61	934.25	553.01	548.8	65.55	74.82	290.86	302.54	264.33	266.1	139.93	136.14	20.62	22.73	17.29	17.56	NA	NA	NA	NA	K00799//glutathione S-transferase [EC:2.5.1.18]	gi|134084315|emb|CAK48655.1|//unnamed protein product [Aspergillus niger]
An01g12210	CAK44120	924.03	931.31	544.47	557.82	623.75	622.59	590.04	591.63	554.14	545.8	446.59	464.24	414.82	406.38	448.58	432.18	NA	NA	GO:0004175//endopeptidase activity;GO:0046914//transition metal ion binding	GO:0019538//protein metabolic process	K17732//mitochondrial-processing peptidase subunit beta [EC:3.4.24.64]	gi|145230728|ref|XP_001389628.1|//mitochondrial-processing peptidase subunit beta [Aspergillus niger CBS 513.88]
An08g03190	CAK45356	923.43	934.83	536.32	544.5	559.66	548.52	639.77	635.49	451.87	460.8	425.07	445.59	253.07	238.86	244.82	241.89	NA	GO:0032991//macromolecular complex;GO:0015630//microtubule cytoskeleton	GO:0032561//guanyl ribonucleotide binding;GO:0017111//nucleoside-triphosphatase activity	GO:0007017//microtubule-based process;GO:0009207//purine ribonucleoside triphosphate catabolic process;GO:0043623//cellular protein complex assembly	K07375//tubulin beta	gi|145239579|ref|XP_001392436.1|//tubulin alpha-1 chain [Aspergillus niger CBS 513.88]
An06g01610	CAK48004	922.76	946.05	4897.4	5059.43	5774.79	6135.65	5517.75	5642.11	2596.24	2693.09	4712.12	4747.99	9944.26	9935.12	5842.75	5664.01	NA	NA	NA	GO:0050896//response to stimulus	K00560//thymidylate synthase [EC:2.1.1.45];K10750//chromatin assembly factor 1 subunit A	gi|145236669|ref|XP_001390982.1|//heat shock protein hsp9 [Aspergillus niger CBS 513.88]
An04g03360	CAK38602	916.18	872.92	1024.08	1014.99	950.21	951.7	702.05	692.6	803.47	804.97	769.18	775.29	753.44	756.77	762.27	734.49	NA	NA	GO:0016705//oxidoreductase activity, acting on paired donors, with incorporation or reduction of molecular oxygen	GO:0019725//cellular homeostasis	K03386//peroxiredoxin (alkyl hydroperoxide reductase subunit C) [EC:1.11.1.15]	gi|134058618|emb|CAK38602.1|//unnamed protein product [Aspergillus niger]
An02g04520	CAK37591	903.59	900.86	502.75	552.92	499.18	472.56	612.01	615.81	462.15	462.97	406.52	406.68	418.79	406.47	470.88	485.8	NA	GO:0033178//proton-transporting two-sector ATPase complex, catalytic domain	GO:0015078//hydrogen ion transmembrane transporter activity	GO:0006754//ATP biosynthetic process	K02137//F-type H+-transporting ATPase subunit O	gi|145232277|ref|XP_001399589.1|//ATP synthase subunit 5 [Aspergillus niger CBS 513.88]
An18g05980	CAK43321	892.86	897.06	690.97	702.78	368.2	371.98	591.71	615.16	585.75	584.09	432.72	421.81	324.61	323.3	424.27	439.81	NA	GO:0044464//cell part	GO:0032561//guanyl ribonucleotide binding	GO:0035556//intracellular signal transduction	K04513//Ras homolog gene family, member A	gi|145255691|ref|XP_001399049.1|//GTP-binding protein rhoA [Aspergillus niger CBS 513.88]
An01g07900	CAK43882	889.26	862.56	1536.44	1571.35	1.08	5.77	2208.28	2196.96	1870.62	1912.18	1757.82	1769.93	1248.89	1239.52	1307.24	1307.39	cpcA	GO:0043231//intracellular membrane-bounded organelle	GO:0003677//DNA binding;GO:0005515//protein binding;GO:0001071//nucleic acid binding transcription factor activity	GO:0006520//cellular amino acid metabolic process;GO:0006351//transcription, DNA-templated	K09464//general control protein GCN4	gi|134055328|emb|CAK43882.1|//leucine zipper cpcA-Aspergillus niger [putative frameshift] [Aspergillus niger]
An02g07470	CAK37711	880.5	861.81	1620.43	1621.47	1544.89	1535.24	2280.04	2213.99	951.47	921.88	1320.33	1367.55	1361.91	1369.91	944.09	953.74	NA	NA	GO:0016832//aldehyde-lyase activity;GO:0046914//transition metal ion binding	GO:0006007//glucose catabolic process	K01624//fructose-bisphosphate aldolase, class II [EC:4.1.2.13]	gi|145233017|ref|XP_001399881.1|//fructose-bisphosphate aldolase [Aspergillus niger CBS 513.88]
An11g00040	CAK48237	880.36	913.55	742.26	722.18	204.37	213.06	142.03	135.03	75.07	67.54	219.03	213.84	271.19	276.74	111.79	120.23	NA	NA	NA	NA	NA	gi|145242912|ref|XP_001394008.1|//hypothetical protein ANI_1_2094 [Aspergillus niger CBS 513.88]
An09g06590	CAK40452	875.83	884.37	3574.07	3523.56	4802.34	4841.39	3342.58	3288.55	3065.13	3171.35	5130.23	5094.97	5635.69	5623.42	4834.65	4747.12	sspB	GO:0044424//intracellular part	GO:0005515//protein binding;GO:0032559//adenyl ribonucleotide binding	GO:0044267//cellular protein metabolic process;GO:0050896//response to stimulus	K04079//molecular chaperone HtpG	gi|145242802|ref|XP_001393974.1|//heat shock protein 90 [Aspergillus niger CBS 513.88]
An12g07470	CAK46371	871.87	850.86	92.72	91.91	361.94	381.19	240.71	251.03	362.78	353.75	203.88	187.43	420.04	416.38	353.32	331.11	NA	NA	NA	NA	NA	gi|134080524|emb|CAK46371.1|//unnamed protein product [Aspergillus niger]
An11g09400	CAK40813	871.62	861.02	522.77	529.5	454.09	453.13	485.08	497.91	468.29	465.18	356.06	382	388.55	384.76	450.04	422.2	NA	NA	NA	NA	K02139//F-type H+-transporting ATPase subunit f	gi|134079596|emb|CAK40813.1|//unnamed protein product [Aspergillus niger]
An16g05920	CAK46932	860.88	870.21	66.44	67.37	1.69	1.62	9.51	10.66	30.88	32.12	11.11	10.19	1.22	1.93	1.74	1.34	NA	NA	NA	NA	K06674//structural maintenance of chromosome 2;K02920//large subunit ribosomal protein L36e;K00108//choline dehydrogenase [EC:1.1.99.1];K07748//sterol-4alpha-carboxylate 3-dehydrogenase (decarboxylating) [EC:1.1.1.170]	gi|145252774|ref|XP_001397900.1|//hypothetical protein ANI_1_1826144 [Aspergillus niger CBS 513.88]
An05g00400	CAK44860	858.76	801.84	381.14	390.29	556.47	501.32	370.13	356.56	309.49	282.87	368.59	379.34	293.5	274.63	271.43	328.55	NA	NA	NA	NA	NA
An14g00950	CAK41894	855.21	886.77	215.26	212.49	47.75	44.68	122.09	115.51	509.3	516.61	268.87	263.52	102.07	102.35	36.9	32.75	NA	GO:0016020//membrane	GO:0005488//binding	NA	K00521//ferric-chelate reductase [EC:1.16.1.7]	gi|134081393|emb|CAK41894.1|//unnamed protein product [Aspergillus niger]
An15g04480	CAK97315	853.56	783.6	247.39	254.69	325.28	338.68	376.88	402.99	552.3	583.19	274.73	288.99	610.71	598.78	759.54	736.33	NA	NA	NA	NA	K01183//chitinase [EC:3.2.1.14]	gi|145250939|ref|XP_001396983.1|//hypothetical protein ANI_1_618134 [Aspergillus niger CBS 513.88]
An02g05620	CAK47690	850.1	847.62	1507.36	1519.02	517.77	495.6	1842.49	1957.94	1478.84	1558.97	700.55	648.65	2460.27	2499.02	1636.67	1532.26	NA	NA	GO:0004175//endopeptidase activity;GO:0005515//protein binding	GO:0044092//negative regulation of molecular function	NA	gi|145232508|ref|XP_001399698.1|//hypothetical protein ANI_1_776024 [Aspergillus niger CBS 513.88]
An14g04160	CAK46652	845.09	830.49	611.67	618.3	417.78	404.17	661.63	683.18	517.72	497.45	452.52	428.62	623.14	622.43	622.8	619.67	NA	GO:0044464//cell part	GO:0008092//cytoskeletal protein binding	NA	K05765//cofilin	gi|145249402|ref|XP_001401040.1|//cofilin [Aspergillus niger CBS 513.88]
An18g04310	CAK43234	842.6	865.85	389.59	389.39	370.6	374.05	662.98	696.83	420.96	466.12	284.57	269.44	307.8	314.34	468.54	465.29	NA	GO:0030529//intracellular ribonucleoprotein complex	GO:0005198//structural molecule activity	GO:0010467//gene expression	K02951//small subunit ribosomal protein S12e	gi|145255198|ref|XP_001398890.1|//40S ribosomal protein S12 [Aspergillus niger CBS 513.88]
An14g03180	CAK46555	839.62	798.78	600.21	606.33	464.65	466.12	659.69	690.82	482.54	485.25	480.09	497.52	600.8	618.61	634.04	629.08	NA	GO:0005856//cytoskeleton	NA	GO:0007010//cytoskeleton organization	K05759//profilin	gi|145249208|ref|XP_001400943.1|//profilin [Aspergillus niger CBS 513.88]
An02g02960	CAK47580	836.99	901.97	301.72	306.83	298.94	296.87	376.58	386.98	246.44	269.53	234.4	243.8	328.7	336.45	385.99	379.23	NA	NA	GO:0005504//fatty acid binding	NA	K08762//diazepam-binding inhibitor (GABA receptor modulator, acyl-CoA-binding protein)	gi|145231936|ref|XP_001399436.1|//acyl CoA binding protein family [Aspergillus niger CBS 513.88]
An12g00820	CAK41012	827.52	857.33	351.4	356.25	192.44	187.09	294.06	293.45	126.56	126.07	127.88	132.8	85.36	87.59	64.87	62.01	NA	NA	GO:0016772//transferase activity, transferring phosphorus-containing groups	NA	K00963//UTP--glucose-1-phosphate uridylyltransferase [EC:2.7.7.9]	gi|145245828|ref|XP_001395171.1|//UTP--glucose-1-phosphate uridylyltransferase [Aspergillus niger CBS 513.88]
An18g01000	CAK47177	824.44	821.45	0.41	0.41	0	0	0.73	0.54	0.27	0.2	0.07	0	0	0.07	0	0	NA	NA	NA	NA	NA	gi|145254223|ref|XP_001398564.1|//hypothetical protein ANI_1_110164 [Aspergillus niger CBS 513.88]
An07g03030	CAL00237	823.35	848.24	883.16	815.11	28.68	32.04	13.84	17.84	272.85	273.16	143.98	136.4	18.55	19.65	24.38	19.04	NA	NA	NA	NA	K01409//N6-L-threonylcarbamoyladenine synthase [EC:2.3.1.234]	gi|145237478|ref|XP_001391386.1|//hypothetical protein ANI_1_366064 [Aspergillus niger CBS 513.88]
An07g05500	CAK39466	817.3	771.63	112.27	100.8	103.2	100.58	76.37	81.75	6.48	5.15	219.92	242.83	215.89	209.75	156.35	147.4	NA	NA	NA	NA	K14686//solute carrier family 31 (copper transporter), member 1	gi|145237966|ref|XP_001391630.1|//copper transport protein ctr4 [Aspergillus niger CBS 513.88]
An09g03940	CAK96836	806.12	779.27	3000.1	3080.4	373.05	370.64	825.01	820.95	3713.11	3591.25	1426.83	1426.34	5818.92	5633.23	9221.71	9497.96	NA	NA	GO:0016616//oxidoreductase activity, acting on the CH-OH group of donors, NAD or NADP as acceptor;GO:0048037//cofactor binding	GO:0008652//cellular amino acid biosynthetic process	K00053//ketol-acid reductoisomerase [EC:1.1.1.86]	gi|145242128|ref|XP_001393710.1|//Ketol-acid reductoisomerase [Aspergillus niger CBS 513.88]
An02g11620	CAK44488	800.52	785.11	49.85	51.21	81.11	81.88	55.97	51.25	31.08	31.82	52.66	59.66	21.62	21.45	14.18	14.76	NA	NA	NA	NA	NA	gi|134057224|emb|CAK44488.1|//hypothetical protein An02g11620 [Aspergillus niger]
An08g10530	CAK45726	798.09	799.84	1366.72	1390.44	937.61	952.87	779.6	762.18	1024.66	1036.41	1149.77	1188.3	562.94	556.37	305.85	307.54	NA	NA	GO:0016836//hydro-lyase activity;GO:0051536//iron-sulfur cluster binding	GO:0009060//aerobic respiration	K01681//aconitate hydratase [EC:4.2.1.3]	gi|134077686|emb|CAK45726.1|//unnamed protein product [Aspergillus niger]
An02g05700	CAK47698	790.46	837.03	772.71	755.96	598.66	584.23	734.03	738.5	612.46	620.39	548.53	554.75	627.84	641.44	944.17	951.82	NA	NA	GO:0008135//translation factor activity, RNA binding;GO:0032561//guanyl ribonucleotide binding;GO:0017111//nucleoside-triphosphatase activity	GO:0006412//translation;GO:0009207//purine ribonucleoside triphosphate catabolic process	K03234//elongation factor 2	gi|145232525|ref|XP_001399706.1|//elongation factor 2 [Aspergillus niger CBS 513.88]
An02g01760	CAK37478	787.75	788.95	277.06	267	307.01	313.73	168.64	178.21	486.02	480.72	383.05	394.17	226.38	219.95	125.86	122.66	NA	NA	NA	NA	NA	gi|134056220|emb|CAK37478.1|//unnamed protein product [Aspergillus niger]
An18g06270	CAK43352	783.58	745.84	572.07	562.45	542.74	553.05	648.49	662.11	562.98	565.2	471.46	503.55	449.79	454.62	502.11	512.35	NA	NA	GO:0005515//protein binding	NA	K06630//14-3-3 protein epsilon	gi|145255758|ref|XP_001399080.1|//14-3-3 protein [Aspergillus niger CBS 513.88]
An01g06180	CAK37093	780.74	767.53	486.77	495.66	431.94	427.16	470.87	472.77	396.7	387.83	297.49	318.84	244.5	233.54	265.9	276.12	NA	NA	GO:0005506//iron ion binding	NA	K00413//ubiquinol-cytochrome c reductase cytochrome c1 subunit	gi|145229467|ref|XP_001389042.1|//cytochrome c1 [Aspergillus niger CBS 513.88]
An07g03170	CAL00251	774.39	727.8	351.26	359.14	283.57	251.23	308.63	257.12	296.01	306.01	219.33	243.7	265.19	240.94	258.54	276.86	NA	GO:0016020//membrane	GO:0016627//oxidoreductase activity, acting on the CH-CH group of donors	GO:0055114//oxidation-reduction process	K00236//succinate dehydrogenase (ubiquinone) cytochrome b560 subunit	gi|145237506|ref|XP_001391400.1|//cytochrome B-560 subunit of succinate dehydrogenase [Aspergillus niger CBS 513.88]
An12g04950	CAK46208	772.81	767.53	506.57	505.85	336.24	349.33	441.93	470.17	394.56	378.29	237.06	250.12	353.45	356.19	430.18	379.94	NA	GO:0005753//mitochondrial proton-transporting ATP synthase complex	GO:0019829//cation-transporting ATPase activity;GO:0015078//hydrogen ion transmembrane transporter activity	GO:0006754//ATP biosynthetic process	K02135//F-type H+-transporting ATPase subunit epsilon	gi|134080286|emb|CAK46208.1|//unnamed protein product [Aspergillus niger]
An02g01710	CAK96389	761.63	743.41	507.5	538.49	502.33	494.16	341.7	336.77	406.79	403.03	411.07	423.08	418.72	398.98	349.64	360.44	NA	NA	NA	NA	NA	gi|134056214|emb|CAK96389.1|//unnamed protein product, partial [Aspergillus niger]
An04g02260	CAL00713	759.04	752.18	259.68	276.09	314.02	319.1	508.73	521.1	299.95	350.8	180.29	189.38	361.28	404.89	451.19	440.8	NA	GO:0030529//intracellular ribonucleoprotein complex	GO:0005198//structural molecule activity	GO:0010467//gene expression	K02923//large subunit ribosomal protein L38e	gi|145257035|ref|XP_001401594.1|//60S ribosomal protein L38 [Aspergillus niger CBS 513.88]
An08g10060	CAK45711	756	726.15	488.26	490.39	382.24	384.04	706.85	706.81	568.46	566.1	303.54	310.96	509.96	519.74	702.53	701.31	NA	NA	GO:0032561//guanyl ribonucleotide binding;GO:0017111//nucleoside-triphosphatase activity	GO:0051169//nuclear transport;GO:0023052//signaling;GO:0015031//protein transport;GO:0009207//purine ribonucleoside triphosphate catabolic process	K07936//GTP-binding nuclear protein Ran	gi|145240935|ref|XP_001393114.1|//GTP-binding nuclear protein GSP1/Ran [Aspergillus niger CBS 513.88]
An08g01180	CAK39799	745.91	743.14	565.45	569.31	259.72	259.24	146.86	147.38	293.97	280.06	434.71	423.18	193.32	185.53	120.58	117.36	NA	NA	GO:0042578//phosphoric ester hydrolase activity	GO:0044238//primary metabolic process	NA	gi|145239179|ref|XP_001392236.1|//hypothetical protein ANI_1_178074 [Aspergillus niger CBS 513.88]
An15g01200	CAL00934	742.06	740.36	414.64	430.34	454.97	438.04	280.2	284.39	430.55	445.98	526.23	502.7	144.89	150.07	228.14	219.38	NA	NA	NA	NA	NA	gi|134082179|emb|CAL00934.1|//unnamed protein product [Aspergillus niger]
An01g10880	CAK37268	741.89	756.56	340.72	358.08	385.15	374.4	334.65	355.04	282.21	272.79	211.36	210.1	233.98	231.96	260.89	257.68	NA	GO:0005753//mitochondrial proton-transporting ATP synthase complex	GO:0015077//monovalent inorganic cation transmembrane transporter activity	GO:0006754//ATP biosynthetic process	K02140//F-type H+-transporting ATPase subunit g	gi|145230393|ref|XP_001389505.1|//ATP synthase subunit g [Aspergillus niger CBS 513.88]
An02g12010	CAK96430	732.81	726.61	266.89	269.57	253.38	256.99	327.91	335.32	286.6	274.49	186.07	194.99	341.45	346.34	478.32	466.78	NA	GO:0044424//intracellular part	GO:0046872//metal ion binding;GO:0016462//pyrophosphatase activity	GO:0006793//phosphorus metabolic process	K01507//inorganic pyrophosphatase [EC:3.6.1.1]	gi|134057267|emb|CAK96430.1|//unnamed protein product [Aspergillus niger]
An13g03000	CAK41696	729.39	718	348.09	353.49	9.88	8.93	1.89	3.33	756.24	734.75	14.99	12.73	21.77	19.2	11.51	12.04	NA	NA	GO:0005506//iron ion binding;GO:0004497//monooxygenase activity	NA	K15388//cytochrome P450 monooxygenase;K00493//unspecific monooxygenase [EC:1.14.14.1]	gi|145248373|ref|XP_001396435.1|//cytochrome P450 52A13 [Aspergillus niger CBS 513.88]
An14g03820	CAK46619	725.25	696.46	467.78	480.14	270.49	269.46	336.07	327.4	365.97	357.11	288.93	289.45	264.17	257.66	231.25	224.22	NA	NA	GO:0016857//racemase and epimerase activity, acting on carbohydrates and derivatives;GO:0048037//cofactor binding	GO:0019318//hexose metabolic process	K01784//UDP-glucose 4-epimerase [EC:5.1.3.2]	gi|358374208|dbj|GAA90802.1|//UDP-glucose 4-epimerase [Aspergillus kawachii IFO 4308]
An17g01420	CAK43038	723.76	719.45	1065.86	1085.41	894.37	877.66	1091.74	1105.76	815.89	809.65	814.67	879.47	972.96	992.74	662.81	712.17	NA	GO:0031224//intrinsic component of membrane	NA	NA	K17279//receptor expression-enhancing protein 5/6	gi|145253717|ref|XP_001398371.1|//protein YOP1 [Aspergillus niger CBS 513.88]
An05g01070	CAK39143	713.72	678.36	111.18	117.87	19.45	16.76	42.42	39.33	213.17	227.03	57.1	57.51	4.69	3.81	3.89	5.45	NA	NA	NA	NA	NA	gi|145236070|ref|XP_001390683.1|//RTA1 domain protein [Aspergillus niger CBS 513.88]
An04g01430	CAK47905	697.76	700.93	1581.92	1589.55	815.82	846.29	221.58	240.68	334.4	330.32	885.44	883.1	266.45	266.59	102.87	97.63	NA	NA	GO:0005488//binding	NA	NA	gi|145256766|ref|XP_001401509.1|//SAP domain containing protein [Aspergillus niger CBS 513.88]
An15g06080	CAK42561	697.58	720.1	729.98	721.37	862.92	852.48	433.92	427.11	669.82	660.91	970.54	1009.88	547.71	537.69	381.14	401.03	NA	NA	NA	NA	NA	gi|145251247|ref|XP_001397137.1|//hypothetical protein ANI_1_818134 [Aspergillus niger CBS 513.88]
An14g00970	CAK41896	694.74	685.53	14.51	13.66	1.22	1.23	4.59	3.98	119.34	120.31	57.25	53.87	2.21	2.68	0.38	0.25	NA	GO:0031224//intrinsic component of membrane	GO:0008493//tetracycline transporter activity	GO:0015850//organic hydroxy compound transport;GO:0042221//response to chemical	K01952//phosphoribosylformylglycinamidine synthase [EC:6.3.5.3];K08197//MFS transporter, SIT family, siderophore-iron:H+ symporter;K13095//splicing factor 1;K10866//DNA repair protein RAD50 [EC:3.6.-.-];K14708//solute carrier family 26 (sodium-independent sulfate anion transporter), member 11	gi|134081395|emb|CAK41896.1|//unnamed protein product [Aspergillus niger]
An05g02250	CAK44886	691.59	642.6	150.26	159.76	581.6	620.88	239.44	229.93	242.72	225.55	251.7	252.79	163.96	164.42	127.21	124.87	NA	NA	NA	NA	NA	gi|134075245|emb|CAK44886.1|//unnamed protein product [Aspergillus niger]
An02g07400	CAK37704	691.09	681.37	658.99	634.69	569.76	623.03	574.35	560.74	452.42	451.63	757.97	723.6	495.87	521.98	422.92	400.22	NA	GO:0043231//intracellular membrane-bounded organelle;GO:0043232//intracellular non-membrane-bounded organelle	GO:0003676//nucleic acid binding	GO:0033554//cellular response to stress;GO:0006259//DNA metabolic process	K11680//non-histone protein 10;K11296//high mobility group protein B3	gi|145233003|ref|XP_001399874.1|//non-histone chromosomal protein 6 [Aspergillus niger CBS 513.88]
An02g06660	CAL00664	686.74	685.08	825.31	821.58	1291.04	1280.9	635.79	610.3	716.9	722.36	1341.32	1345.33	630.51	606.05	508.7	523.12	NA	NA	NA	NA	NA	gi|145232859|ref|XP_001399802.1|//cell wall protein [Aspergillus niger CBS 513.88]
An02g08030	CAK37766	681.33	650.2	842.77	818.4	976.67	1009.74	1687.46	1713.31	724.07	774.85	760.48	750.15	399.44	402.63	124.57	136.09	NA	GO:0031224//intrinsic component of membrane	NA	NA	NA	gi|134056861|emb|CAK37766.1|//unnamed protein product [Aspergillus niger]
An04g04940	CAK38756	681.18	646.41	473.76	488.91	1388.3	1347.48	480.59	469.03	499.91	478.01	835.57	873.73	471.36	451.49	319.86	358.52	NA	NA	NA	NA	NA	gi|145257817|ref|XP_001401858.1|//hypothetical protein ANI_1_846184 [Aspergillus niger CBS 513.88]
An04g05220	CAK38784	680.91	648.47	417.44	410.73	298.49	310.4	302.84	300.35	332.86	313.52	228.8	247.28	229.97	228.02	259.45	274.38	NA	NA	GO:0015078//hydrogen ion transmembrane transporter activity	GO:0022904//respiratory electron transport chain	K00416//ubiquinol-cytochrome c reductase subunit 6	gi|145257911|ref|XP_001401886.1|//ubiquinol-cytochrome c reductase complex 17 kd protein [Aspergillus niger CBS 513.88]
An10g00400	CAK49130	675.13	686.55	469.72	453.76	341.66	347.47	285.09	278.17	219.78	217.01	433.72	425.32	167.2	161.95	229.53	239.07	NA	GO:0031224//intrinsic component of membrane	GO:0003824//catalytic activity;GO:0043167//ion binding	GO:0044238//primary metabolic process	NA	gi|145256130|ref|XP_001402433.1|//1,3-beta-glucanosyltransferase gel1 [Aspergillus niger CBS 513.88]
An01g01830	CAK43554	674.75	671.41	601.96	593.26	92.26	95.29	1140.59	1149.53	258.1	272.13	274.22	289.41	304.34	297.57	248.25	245.6	NA	NA	GO:0004601//peroxidase activity;GO:0005506//iron ion binding	GO:0042743//hydrogen peroxide metabolic process;GO:0006950//response to stress	K03782//catalase-peroxidase [EC:1.11.1.21]	gi|145228627|ref|XP_001388622.1|//catalase-peroxidase [Aspergillus niger CBS 513.88]
An08g00540	CAK45206	672.39	695.29	1234.95	1170.82	1485.17	1505.8	1157.15	1229.85	702.12	655.15	1982.06	1872.16	602.67	647.85	312.14	287.48	NA	NA	NA	NA	NA	gi|134076675|emb|CAK45206.1|//unnamed protein product [Aspergillus niger]
An15g00760	CAK42246	661.98	661.81	391.39	381.33	278.08	288.99	615.93	625.69	640.99	657.65	207.94	211.86	465.96	450.47	1270.94	1166.75	NA	GO:0043234//protein complex	GO:0008135//translation factor activity, RNA binding	GO:0006412//translation	K03233//elongation factor 1-gamma	gi|134082132|emb|CAK42246.1|//unnamed protein product, partial [Aspergillus niger]
An07g05510	CAK39467	652.04	622.69	97.57	103.26	62.35	63.41	56.19	55.76	5.12	5.5	136.98	135.48	165.94	161.75	110.03	116.82	NA	NA	NA	NA	K00521//ferric-chelate reductase [EC:1.16.1.7]	gi|134076109|emb|CAK39467.1|//unnamed protein product [Aspergillus niger]
An07g01960	CAK48097	645.87	657.54	2249.85	2248.92	1458.56	1448	1555.04	1589.41	1914.82	1895.08	1451.65	1431.25	1274.58	1302.68	829.25	796.05	NA	GO:0031224//intrinsic component of membrane;GO:0043231//intracellular membrane-bounded organelle	GO:0005506//iron ion binding;GO:0016215//acyl-CoA desaturase activity	GO:0006631//fatty acid metabolic process	K00507//stearoyl-CoA desaturase (Delta-9 desaturase) [EC:1.14.19.1]	gi|145237270|ref|XP_001391282.1|//acyl-CoA desaturase [Aspergillus niger CBS 513.88]
An08g02300	CAK45275	640.98	715.97	400.05	383.28	127.26	128.12	37.6	39.82	61.68	67.33	157.5	147.8	30.6	33.93	10.47	9.16	NA	NA	GO:0003824//catalytic activity;GO:0005488//binding	NA	NA	gi|134076855|emb|CAK45275.1|//unnamed protein product, partial [Aspergillus niger]
An04g07010	CAK44701	639.81	629.3	434.34	447.37	270.06	283.84	467.84	517.41	564.82	566.2	268.36	263.36	298.5	293.35	347.6	333.22	NA	NA	GO:0046872//metal ion binding	NA	K02183//calmodulin	gi|992076534|ref|XP_015401808.1|//calmodulin, partial [Aspergillus nomius NRRL 13137]
An11g09970	CAK97081	639.37	596.91	1646.54	1661.21	582.5	576.97	1257.21	1190.94	1448.95	1408.31	1000.42	1061.4	2774.82	2585.75	3107.78	3386.84	NA	NA	NA	NA	NA	gi|145245375|ref|XP_001394955.1|//CHCH domain protein [Aspergillus niger CBS 513.88]
An01g05650	CAK43732	633.34	621.36	342.19	344.87	329.5	337.4	465.27	462.64	303.38	315.01	230.24	239.57	132.67	126.13	132.27	142.32	NA	GO:0032991//macromolecular complex;GO:0015630//microtubule cytoskeleton	GO:0032561//guanyl ribonucleotide binding;GO:0017111//nucleoside-triphosphatase activity	GO:0007017//microtubule-based process;GO:0009207//purine ribonucleoside triphosphate catabolic process;GO:0043623//cellular protein complex assembly	K07374//tubulin alpha	gi|145229359|ref|XP_001388988.1|//tubulin alpha-1 chain [Aspergillus niger CBS 513.88]
An07g03570	CAK39371	628.81	639.75	1469.4	1469.92	908.62	898.96	734.75	756.14	791.16	833.94	689.21	679.17	1426.17	1424.01	1182.4	1146.41	NA	NA	GO:0003824//catalytic activity	GO:0008152//metabolic process	K17742//sorbose reductase [EC:1.1.1.289]	gi|145237586|ref|XP_001391440.1|//L-xylulose reductase [Aspergillus niger CBS 513.88]
An01g08420	CAK43931	628.53	621.94	384.85	383.93	814.8	834.43	859.77	841.27	472.82	469.46	648.31	667.78	112.09	114.88	63.32	62.25	NA	GO:0031224//intrinsic component of membrane;GO:0043231//intracellular membrane-bounded organelle;GO:0031090//organelle membrane	GO:0030246//carbohydrate binding;GO:0046872//metal ion binding;GO:0005515//protein binding	GO:0044267//cellular protein metabolic process	K08054//calnexin	gi|145229911|ref|XP_001389264.1|//calnexin protein [Aspergillus niger CBS 513.88]
An14g05320	CAK42093	623.76	624.27	1599.56	1633.4	1060.07	1043.44	1483.01	1534.58	1226.97	1242.99	1084.17	1158.92	2573.78	2687.83	2980.34	2955.62	NA	NA	NA	NA	NA	gi|145249632|ref|XP_001401155.1|//Hsp90 binding co-chaperone (Sba1) [Aspergillus niger CBS 513.88]
An12g07720	CAK41222	622.44	637.32	86.08	85.39	36.53	35.54	44.41	45.01	318.83	331.77	198.87	187.45	120.47	122.18	81.96	84.73	NA	GO:0016020//membrane	GO:0005488//binding	NA	K00521//ferric-chelate reductase [EC:1.16.1.7]	gi|134080553|emb|CAK41222.1|//unnamed protein product [Aspergillus niger]
An16g07040	CAK47024	620.9	597.23	110.36	112.27	421.56	404.49	235.04	227.92	209.02	197.4	319.01	322.8	200.89	192.55	206.56	216.08	NA	NA	GO:0016798//hydrolase activity, acting on glycosyl bonds	GO:0000272//polysaccharide catabolic process	K00654//serine palmitoyltransferase [EC:2.3.1.50];K01210//glucan 1,3-beta-glucosidase [EC:3.2.1.58]	gi|145252982|ref|XP_001398004.1|//beta-glucosidase btgE [Aspergillus niger CBS 513.88]
An02g11680	CAK44496	617.28	630.16	426.39	419.11	336.15	349.84	628.79	613.64	609.55	599.64	249.18	251.78	329.05	335.86	873.25	797.96	NA	GO:0044424//intracellular part	GO:0008135//translation factor activity, RNA binding;GO:0032559//adenyl ribonucleotide binding;GO:0042623//ATPase activity, coupled	GO:0006412//translation	K03257//translation initiation factor 4A	gi|145233847|ref|XP_001400296.1|//ATP-dependent RNA helicase eIF4A [Aspergillus niger CBS 513.88]
An12g09190	CAK41349	616.23	611.68	243.04	235.54	77.11	77.55	131.95	130.94	173.87	173.78	95.1	99.96	84.5	85.53	89.92	89.4	NA	NA	NA	NA	K09468//zinc finger protein MSN2/4;K09202//regulatory protein SWI5	gi|134080708|emb|CAK41349.1|//unnamed protein product [Aspergillus niger]
An12g00320	CAK40961	614.61	584.1	510.84	524.75	138.34	137.2	209.62	184.14	481.98	511.3	222.63	211.16	239.2	232.02	385.2	372.18	NA	GO:0044424//intracellular part	GO:0016763//transferase activity, transferring pentosyl groups	GO:0043096//purine nucleobase salvage	K00759//adenine phosphoribosyltransferase [EC:2.4.2.7]	gi|145245717|ref|XP_001395120.1|//adenine phosphoribosyltransferase [Aspergillus niger CBS 513.88]
An02g12390	CAK44506	613.38	608.86	1151.26	1195.14	1294.25	1292.93	970.24	997.57	1494.81	1499.99	1120.03	1113.51	1598.58	1627.97	1512.25	1545.65	NA	NA	GO:0003677//DNA binding	NA	K03627//putative transcription factor	gi|145233989|ref|XP_001400367.1|//multiprotein-bridging factor 1 [Aspergillus niger CBS 513.88]
An09g06650	CAK40458	612.03	588.07	343.43	344	318.8	324.8	316.64	316.99	281.39	285.46	244.11	259.62	219.06	218.26	238.87	235.03	NA	NA	GO:0004175//endopeptidase activity;GO:0046914//transition metal ion binding;GO:0015078//hydrogen ion transmembrane transporter activity	GO:0019538//protein metabolic process	K00415//ubiquinol-cytochrome c reductase core subunit 2	gi|134078537|emb|CAK40458.1|//unnamed protein product [Aspergillus niger]
An07g09530	CAK39718	604.62	599.01	380.8	398.76	336.42	326.24	369.27	378.19	297.41	287.67	219.58	216.49	177.5	171.24	299.44	309.63	NA	GO:0043227//membrane-bounded organelle	GO:0004738//pyruvate dehydrogenase activity	GO:0006007//glucose catabolic process	K00161//pyruvate dehydrogenase E1 component alpha subunit [EC:1.2.4.1]	gi|145238760|ref|XP_001392027.1|//pyruvate dehydrogenase E1 component subunit alpha [Aspergillus niger CBS 513.88]
An08g03070	CAK45344	599.88	591.71	586.86	595.41	361.52	344.8	307.48	299.2	687.45	696.6	560.08	567.21	712.04	695.33	1403.74	1434.25	NA	GO:0044424//intracellular part	GO:0016769//transferase activity, transferring nitrogenous groups;GO:0008168//methyltransferase activity	GO:0006544//glycine metabolic process;GO:0006730//one-carbon metabolic process	K00605//aminomethyltransferase [EC:2.1.2.10]	gi|145239555|ref|XP_001392424.1|//glycine cleavage system T protein [Aspergillus niger CBS 513.88]
An08g02670	CAK45304	599.58	587.22	718.46	711.67	938.68	920.07	417.87	414.89	387.81	384.02	1365.56	1343.94	254.04	251.02	206.49	206.89	NA	NA	NA	NA	NA	gi|145239475|ref|XP_001392384.1|//hypothetical protein ANI_1_388074 [Aspergillus niger CBS 513.88]
An11g04370	CAK40669	597.61	552.98	673.44	688.66	422.26	410.88	379.95	390.12	544.19	529.14	454.17	463.95	333.12	332.13	343.87	330	NA	NA	GO:0005506//iron ion binding	NA	K00326//cytochrome-b5 reductase [EC:1.6.2.2]	gi|145243840|ref|XP_001394432.1|//cytochrome b5 [Aspergillus niger CBS 513.88]
An08g02260	CAK45271	594.58	603.08	680.03	654.99	648.93	650.47	578.25	569.16	284.38	292.17	453.66	452.41	420.04	423.72	335.52	332.44	NA	GO:0044424//intracellular part	GO:0032559//adenyl ribonucleotide binding;GO:0016301//kinase activity	GO:0006007//glucose catabolic process;GO:0006796//phosphate-containing compound metabolic process	K00927//phosphoglycerate kinase [EC:2.7.2.3]	gi|145239391|ref|XP_001392342.1|//phosphoglycerate kinase [Aspergillus niger CBS 513.88]
An07g10020	CAK45131	593.16	585.35	1152.4	1163.17	661.17	659.4	1250.14	1260.33	917.2	919.58	1197.16	1226.21	1518.87	1629.12	829.39	940.23	NA	GO:0005774//vacuolar membrane;GO:0030659//cytoplasmic vesicle membrane	GO:0004871//signal transducer activity	GO:0006810//transport;GO:0044248//cellular catabolic process	K08341//GABA(A) receptor-associated protein	gi|70991288|ref|XP_750493.1|//autophagic death protein Aut7/IDI-7 [Aspergillus fumigatus Af293]
An15g00750	CAK42245	590.09	571.83	359.93	361.59	238.94	243.86	517.44	537.64	548.69	553.22	175.78	176.62	408.18	398.96	1112.22	1033.12	NA	GO:0043234//protein complex	GO:0008135//translation factor activity, RNA binding	GO:0006412//translation	K03233//elongation factor 1-gamma	gi|134082130|emb|CAK42245.1|//unnamed protein product, partial [Aspergillus niger]
An16g05090	CAK97363	589.96	607.86	1940.46	2014.17	2261.74	2260.54	1787.78	1762.99	1406.79	1436.32	1799.44	1825.41	1858.14	1896.01	1759.74	1792.82	NA	NA	GO:0005515//protein binding;GO:0032559//adenyl ribonucleotide binding	GO:0044267//cellular protein metabolic process;GO:0050896//response to stimulus	K04043//molecular chaperone DnaK	gi|145252608|ref|XP_001397817.1|//heat shock protein [Aspergillus niger CBS 513.88]
An07g09430	CAK39709	583.18	566.62	8.22	10.75	3.04	2.77	7.38	8.01	5.25	4.95	2.6	3.4	1.33	2.11	1.41	1.61	NA	NA	NA	NA	NA	gi|134076514|emb|CAK39709.1|//unnamed protein product [Aspergillus niger]
An07g07670	CAK39583	579.36	568.94	3010	3022.14	3445.02	3490.98	2216.78	2249.8	2745.69	2580.71	3325.73	3406.72	2444.53	2453.57	1945.54	1880.98	NA	GO:0031224//intrinsic component of membrane	NA	NA	K06890//uncharacterized protein;K10273//F-box and leucine-rich repeat protein 7	gi|145238390|ref|XP_001391842.1|//bax Inhibitor family protein [Aspergillus niger CBS 513.88]
An02g07210	CAK37685	575.56	600.73	559.2	558.62	589.83	584.84	735.35	761.35	562.06	573.45	630.08	605.6	758.68	794.54	606.34	593.05	pepE	GO:0044437//vacuolar part	GO:0004175//endopeptidase activity	GO:0019538//protein metabolic process;GO:0051704//multi-organism process	K01381//saccharopepsin [EC:3.4.23.25]	gi|145232965|ref|XP_001399855.1|//vacuolar protease A [Aspergillus niger CBS 513.88]
An09g05940	CAK40401	572.68	557.16	47.33	47.72	49.28	48.91	44.93	42.62	84.09	78.68	114.54	114.37	167.52	161.62	73.89	72.46	Sox	NA	GO:0003824//catalytic activity	GO:0008152//metabolic process	K00384//thioredoxin reductase (NADPH) [EC:1.8.1.9]	gi|145242664|ref|XP_001393905.1|//sulphydryl oxidase [Aspergillus niger CBS 513.88]
An04g04870	CAK38749	571.54	563.94	549.39	602.87	637.01	625.46	655.99	684.57	350	344.08	503.94	502.09	693.19	684.79	531.95	507.45	NA	NA	GO:0016209//antioxidant activity;GO:0043169//cation binding;GO:0003824//catalytic activity	GO:0072593//reactive oxygen species metabolic process	K04564//superoxide dismutase, Fe-Mn family [EC:1.15.1.1]	gi|145257791|ref|XP_001401851.1|//superoxide dismutase [Mn] [Aspergillus niger CBS 513.88]
An17g00820	CAK43010	570.96	556.51	413.34	415.84	258.9	252.01	428.14	430.74	645.17	629.03	399.3	428.63	526.77	524.02	785	759.76	NA	GO:0044424//intracellular part	GO:0032559//adenyl ribonucleotide binding	GO:0006525//arginine metabolic process	K01956//carbamoyl-phosphate synthase small subunit [EC:6.3.5.5]	gi|145253597|ref|XP_001398311.1|//carbamoyl-phosphate synthase arginine-specific small chain [Aspergillus niger CBS 513.88]
An18g04000	CAK97437	568.19	484.59	472.95	473.82	312.99	302.82	195.64	194.57	285.36	283.61	280.33	288.99	258.25	238.79	193.37	210.26	NA	NA	NA	NA	NA	gi|145255088|ref|XP_001398858.1|//hypothetical protein ANI_1_516164 [Aspergillus niger CBS 513.88]
An01g14730	CAK44170	567.36	564.75	110.7	107.79	93.94	100.63	124.63	127.23	13.57	13.12	121.13	121.09	64.58	65.07	102.16	114.58	NA	NA	NA	NA	K07942//ADP-ribosylation factor-like protein 1	gi|134055991|emb|CAK44170.1|//unnamed protein product [Aspergillus niger]
An18g06760	CAK43383	565.06	600.52	509.06	495.92	747.83	737.71	314.26	319.6	429.9	418.54	709.17	691.51	452.7	472.53	435.49	423.78	NA	NA	GO:0004448//isocitrate dehydrogenase activity;GO:0046872//metal ion binding;GO:0000166//nucleotide binding	GO:0009060//aerobic respiration	K00030//isocitrate dehydrogenase (NAD+) [EC:1.1.1.41]	gi|145255875|ref|XP_001399129.1|//isocitrate dehydrogenase (NAD+) subunit [Aspergillus niger CBS 513.88]
An02g14590	CAK48888	564.78	600.02	260.54	258.28	193.48	194.48	457.3	462.39	416.24	423.43	176.53	176.04	284.72	294.99	177.78	168.93	NA	NA	GO:0016639//oxidoreductase activity, acting on the CH-NH2 group of donors, NAD or NADP as acceptor	GO:0006103//2-oxoglutarate metabolic process	K15371//glutamate dehydrogenase [EC:1.4.1.2]	gi|145234434|ref|XP_001400588.1|//NAD-specific glutamate dehydrogenase [Aspergillus niger CBS 513.88]
An15g07550	CAK42642	559.84	554.51	447.95	449.13	341.27	327.46	139.92	133.94	620.13	611.22	554.07	539.52	404.02	404.26	399.43	420.02	NA	GO:0031224//intrinsic component of membrane	NA	NA	K00606//3-methyl-2-oxobutanoate hydroxymethyltransferase [EC:2.1.2.11];K15015//solute carrier family 32 (vesicular inhibitory amino acid transporter)	gi|145251525|ref|XP_001397276.1|//N amino acid transport system protein [Aspergillus niger CBS 513.88]
An07g08990	CAK45107	558.84	542.5	437.99	440.92	252.23	256.59	325.25	310.92	308.55	310.27	259.43	269.41	177.42	178.91	438.86	439.66	pkiA	NA	GO:0032559//adenyl ribonucleotide binding;GO:0016301//kinase activity;GO:0031420//alkali metal ion binding	GO:0006007//glucose catabolic process;GO:0006796//phosphate-containing compound metabolic process	K00873//pyruvate kinase [EC:2.7.1.40]	gi|145238652|ref|XP_001391973.1|//pyruvate kinase [Aspergillus niger CBS 513.88]
An12g10360	CAK41383	553.2	539.49	492.98	502.71	555.46	557.33	709.35	708.66	1547.21	1465.01	665.52	661.51	657.93	663.49	774.56	765.49	NA	NA	NA	NA	NA	gi|145247666|ref|XP_001396082.1|//hypothetical protein ANI_1_1212104 [Aspergillus niger CBS 513.88]
An17g00370	CAK97397	551.72	530.59	619.83	627.36	555.25	548.51	761.78	736.25	670.11	656.04	392.65	401.86	816.66	773.94	733.92	762.61	NA	NA	NA	NA	K14573//nucleolar protein 4;K13126//polyadenylate-binding protein	gi|145253507|ref|XP_001398266.1|//RNP domain protein [Aspergillus niger CBS 513.88]
An01g12850	CAK37335	550.69	533.29	317.1	344.87	164.75	158.65	106.98	108.01	57.61	60.37	201.13	197.62	195.84	185.18	158.1	170.59	NA	NA	NA	NA	NA	gi|145230852|ref|XP_001389690.1|//hypothetical protein ANI_1_1744014 [Aspergillus niger CBS 513.88]
An08g06570	CAK45627	548.54	540.34	583.43	578.69	413.94	409.83	992.12	961.73	494.24	497.25	407.21	427.16	942.35	925.69	1209.18	1251.9	NA	NA	GO:0016744//transferase activity, transferring aldehyde or ketonic groups	NA	K00615//transketolase [EC:2.2.1.1]	gi|145240251|ref|XP_001392772.1|//transketolase [Aspergillus niger CBS 513.88]
An10g00430	CAK49134	543.45	528.39	175.94	186.67	167.42	157.06	129.48	121.92	175.63	176.99	104.03	112.84	34.69	35.35	28.98	28.41	NA	NA	NA	NA	NA	gi|134078606|emb|CAK49134.1|//unnamed protein product [Aspergillus niger]
An01g01140	CAK43490	541.14	566.99	20.21	22.57	68.53	67.56	2.8	3.92	164.09	165.8	36.76	40.04	11.67	11.76	8.87	7.78	NA	NA	NA	NA	NA	gi|145228495|ref|XP_001388556.1|//hypothetical protein ANI_1_2200014 [Aspergillus niger CBS 513.88]
An02g13220	CAK47735	541.13	531.45	138.43	134.59	35.47	33.32	53.7	53.6	211.76	214.29	58.85	57.31	47.53	47.38	47.28	46.03	NA	GO:0031224//intrinsic component of membrane	GO:0016298//lipase activity	GO:0006644//phospholipid metabolic process	K13333//lysophospholipase [EC:3.1.1.5]	gi|145234164|ref|XP_001400453.1|//lysophospholipase 1 [Aspergillus niger CBS 513.88]
An02g10320	CAK44380	540.84	511.22	681.93	704.43	265.62	261.02	684.99	686.06	746.57	723.89	438.38	427.28	524.55	509.81	573.35	591.98	NA	NA	NA	GO:0006772//thiamine metabolic process	K18278//pyrimidine precursor biosynthesis enzyme	gi|145233575|ref|XP_001400160.1|//protein NMT1 [Aspergillus niger CBS 513.88]
An05g00410	CAK39075	537.79	521.14	533.57	561.21	388.22	389.96	257.32	244.6	564.23	556.61	532.39	538.8	643	637.79	1307.42	1363.25	NA	NA	GO:0016742//hydroxymethyl-, formyl- and related transferase activity;GO:0048037//cofactor binding	GO:0009069//serine family amino acid metabolic process;GO:0006730//one-carbon metabolic process	K00600//glycine hydroxymethyltransferase [EC:2.1.2.1]	gi|145235934|ref|XP_001390615.1|//serine hydroxymethyltransferase [Aspergillus niger CBS 513.88]
An12g07850	CAK41235	537.09	527.47	313.98	327.06	370.22	384.59	326.1	318.79	193.71	189.24	290.49	304.68	263.37	247.68	194.54	187.57	NA	GO:0044424//intracellular part;GO:0043234//protein complex	GO:0016836//hydro-lyase activity	GO:0043648//dicarboxylic acid metabolic process;GO:0009060//aerobic respiration	K01679//fumarate hydratase, class II [EC:4.2.1.2]	gi|134080567|emb|CAK41235.1|//unnamed protein product [Aspergillus niger]
An18g05680	CAK97486	534.52	538.55	337.51	360.38	300.09	313.61	282.96	280.88	282.27	283.56	207.68	244.22	243.06	242.33	257.46	240.98	NA	NA	GO:0022892//substrate-specific transporter activity;GO:0019842//vitamin binding	GO:0006631//fatty acid metabolic process	K03955//NADH dehydrogenase (ubiquinone) 1 alpha/beta subcomplex 1	gi|134084610|emb|CAK97486.1|//unnamed protein product [Aspergillus niger]
An04g00060	CAK38461	532.16	518.23	358.85	346.65	344.59	353.15	379.83	392.46	361.27	355.04	264.79	257.85	366.22	353.76	478.92	444.11	NA	NA	GO:0050136//NADH dehydrogenase (quinone) activity;GO:0046914//transition metal ion binding;GO:0048037//cofactor binding;GO:0051536//iron-sulfur cluster binding	GO:0006091//generation of precursor metabolites and energy	K03940//NADH dehydrogenase (ubiquinone) Fe-S protein 7 [EC:1.6.5.3 1.6.99.3]	gi|145256397|ref|XP_001401369.1|//NADH-ubiquinone oxidoreductase subunit [Aspergillus niger CBS 513.88]
An02g12770	CAK44547	531.57	528.87	518.14	532.13	404.84	405.57	417.33	417.9	332.16	344.85	464.05	488.18	275.7	272.39	249.45	243.49	NA	NA	GO:0050662//coenzyme binding;GO:0016491//oxidoreductase activity	GO:0009060//aerobic respiration	K00234//succinate dehydrogenase (ubiquinone) flavoprotein subunit [EC:1.3.5.1]	gi|145234071|ref|XP_001400408.1|//succinate dehydrogenase [ubiquinone] flavoprotein subunit [Aspergillus niger CBS 513.88]
An07g02180	CAK39309	526.26	536.3	583.25	579.15	644.99	651.75	508.57	515.96	274.15	276.62	493.39	470.36	378.46	390.57	268.31	253.16	NA	GO:0043234//protein complex	GO:0016418//S-acetyltransferase activity	GO:0032787//monocarboxylic acid metabolic process	K00627//pyruvate dehydrogenase E2 component (dihydrolipoamide acetyltransferase) [EC:2.3.1.12]	gi|134075772|emb|CAK39309.1|//unnamed protein product [Aspergillus niger]
An08g06560	CAK45626	522.22	514.43	293.89	288.22	259.4	260.25	381.63	371.69	287.13	278.21	206.04	212.36	303.25	312.82	393.98	385.93	NA	NA	GO:0016765//transferase activity, transferring alkyl or aryl (other than methyl) groups	GO:0006596//polyamine biosynthetic process	K00797//spermidine synthase [EC:2.5.1.16]	gi|134077286|emb|CAK45626.1|//unnamed protein product [Aspergillus niger]
An18g01320	CAK47205	518.74	498.17	0.13	0.12	0.08	0	0.16	0.21	0.08	0.12	0.04	0	0	0.04	0	0.08	NA	NA	NA	NA	K02355//elongation factor G;K10755//replication factor C subunit 2/4;K06009//yapsin 1/2 [EC:3.4.23.41]	gi|145254317|ref|XP_001398592.1|//aspartic-type endopeptidase opsB [Aspergillus niger CBS 513.88]
An07g02730	CAK39361	515.84	525.92	131.19	130.91	342.88	338.63	352	345.98	241.39	230.95	167.88	169.37	126.25	119.11	147.59	142.93	NA	NA	GO:0016787//hydrolase activity	NA	K01238//SUN family beta-glucosidase [EC:3.2.1.-]	gi|134075827|emb|CAK39361.1|//unnamed protein product [Aspergillus niger]
An04g00480	CAK38504	514.56	553.43	187.85	178.93	49.4	52.29	100.49	98.98	212.11	210.18	128.45	112.84	29.87	32.51	14.35	12.69	NA	NA	NA	NA	NA	gi|134058314|emb|CAK38504.1|//unnamed protein product [Aspergillus niger]
An13g01530	CAK41553	513.66	519.2	144.62	136.09	194.41	179.39	83.89	79.86	68.35	66.06	76.88	71.14	96.96	91.42	87.03	76.83	NA	GO:0044424//intracellular part	GO:0003824//catalytic activity	GO:0016999//antibiotic metabolic process	NA	gi|145248087|ref|XP_001396292.1|//expressed protein [Aspergillus niger CBS 513.88]
An07g05260	CAK39445	513.4	494.97	233.46	235.86	545.74	539.62	357.22	354.01	397.92	382.88	354.24	349.29	326.2	335.38	287.49	276.95	NA	NA	NA	NA	NA	gi|134076086|emb|CAK39445.1|//hypothetical protein An07g05260 [Aspergillus niger]
An12g10830	CAK41430	512.54	519.37	199.05	205.42	196.4	200.18	505.51	484.15	360.19	350.23	267.53	259.85	265.28	259.9	323.54	304.7	NA	NA	NA	NA	NA	gi|134080872|emb|CAK41430.1|//unnamed protein product [Aspergillus niger]
An08g01960	CAK39876	512.43	500.17	691.82	695.41	255.05	253.56	574.57	548.61	460.66	428.71	309.25	320.37	393.09	382.41	819.85	833.21	NA	GO:0044424//intracellular part	GO:0016802//trialkylsulfonium hydrolase activity	GO:0044237//cellular metabolic process	K01251//adenosylhomocysteinase [EC:3.3.1.1]	gi|145239337|ref|XP_001392315.1|//adenosylhomocysteinase [Aspergillus niger CBS 513.88]
An07g04160	CAK48166	512.31	512.88	439.05	441.5	222.18	223.14	141.68	142.14	272.74	279.83	421.58	417.49	198.47	214.47	278.86	289.06	NA	NA	NA	NA	K03006//DNA-directed RNA polymerase II subunit RPB1 [EC:2.7.7.6]	gi|134075972|emb|CAK48166.1|//unnamed protein product [Aspergillus niger]
An12g04450	CAK97135	511.26	516.76	24.19	23.73	8.18	7.58	2.2	2.85	3.79	3.45	16.4	17.56	1.94	1.22	1.54	1.65	NA	NA	NA	NA	NA	gi|145246530|ref|XP_001395514.1|//hypothetical protein ANI_1_550104 [Aspergillus niger CBS 513.88]
An06g01000	CAK39174	509.5	485.37	934.72	980.84	872.93	873.02	1165.29	1134.9	854.65	867.39	587.32	589.65	469.95	470.89	223.01	216.56	NA	NA	NA	NA	NA	gi|145236559|ref|XP_001390927.1|//hypothetical protein ANI_1_106054 [Aspergillus niger CBS 513.88]
An02g07330	CAK37697	508.74	495.22	63.17	69.77	42.83	46.26	173.42	182.93	217.94	203.35	33.22	31.9	74.97	78.06	117.06	112.98	NA	NA	GO:0032559//adenyl ribonucleotide binding	GO:0012501//programmed cell death	NA	gi|134056789|emb|CAK37697.1|//unnamed protein product [Aspergillus niger]
An16g08550	CAK42954	507.11	509.74	278.59	275.73	224.97	231.1	260.6	257.9	201.14	208.3	144.59	169.94	174.15	163.57	188.82	189.76	NA	GO:0005753//mitochondrial proton-transporting ATP synthase complex	GO:0015077//monovalent inorganic cation transmembrane transporter activity	GO:0006754//ATP biosynthetic process	K01549//F-type H+-transporting ATP synthase subunit e	gi|145253280|ref|XP_001398153.1|//hypothetical protein ANI_1_1146144 [Aspergillus niger CBS 513.88]
An14g04920	CAK42053	506.64	511.79	182.97	183.94	253.73	248.82	232.98	236.16	140.7	142.43	126.01	124.83	326.9	318.36	306.97	304.68	tpiA	NA	GO:0016861//intramolecular oxidoreductase activity, interconverting aldoses and ketoses	GO:0006007//glucose catabolic process;GO:0006631//fatty acid metabolic process	K01803//triosephosphate isomerase (TIM) [EC:5.3.1.1]	gi|145249552|ref|XP_001401115.1|//triosephosphate isomerase [Aspergillus niger CBS 513.88]
An01g00370	CAK43427	505.33	526.09	370.9	367.1	684.39	691.16	156.38	158.18	93.74	90.76	796.22	787.28	361.43	359.16	369.16	361.32	NA	NA	GO:0004175//endopeptidase activity	GO:0019538//protein metabolic process	K06004//aspergillopepsin I [EC:3.4.23.18]	gi|134054572|emb|CAK43427.1|//unnamed protein product [Aspergillus niger]
An02g05900	CAK44205	504.42	451.99	292.95	309.06	238.86	218.41	245.71	232.98	232.68	213.52	191.24	194.4	193.64	165.67	177.12	192.93	NA	NA	NA	NA	NA	gi|134056644|emb|CAK44205.1|//unnamed protein product [Aspergillus niger]
An08g02700	CAK45307	504.25	502.84	455.62	501.33	324.6	317.31	699.38	695.26	533.5	540.12	435.32	438.95	434.32	440.09	901.68	944.74	NA	GO:0044424//intracellular part	GO:0016765//transferase activity, transferring alkyl or aryl (other than methyl) groups;GO:0046872//metal ion binding;GO:0032559//adenyl ribonucleotide binding	GO:0044237//cellular metabolic process	K00789//S-adenosylmethionine synthetase [EC:2.5.1.6]	gi|145239481|ref|XP_001392387.1|//S-adenosylmethionine synthase [Aspergillus niger CBS 513.88]
An13g00760	CAK41477	503.95	528.55	280.63	289.26	141.72	140.72	250.06	261.03	324.19	342.34	132.15	137.65	266.48	268.31	424.46	407.13	NA	NA	NA	NA	K17945//tropomyosin, fungi type	gi|145247935|ref|XP_001396216.1|//tropomyosin [Aspergillus niger CBS 513.88]
An02g08110	CAK37774	501.08	497	354.41	352.55	146.35	131.56	261.5	251.35	123.88	143.55	144.26	147.43	197.4	206.62	212.13	220.82	NA	NA	GO:0004601//peroxidase activity	GO:0008152//metabolic process;GO:0006950//response to stress	K00432//glutathione peroxidase [EC:1.11.1.9]	gi|134056870|emb|CAK37774.1|//unnamed protein product [Aspergillus niger]
An14g04400	CAK42002	491.27	527.57	364.63	339.47	360.56	367.59	283.89	291.62	303.99	280.08	278.1	299.31	284.56	251.09	257.98	234.08	NA	NA	GO:0003824//catalytic activity;GO:0051540//metal cluster binding	GO:0009060//aerobic respiration	K00235//succinate dehydrogenase (ubiquinone) iron-sulfur subunit [EC:1.3.5.1]	gi|134081744|emb|CAK42002.1|//unnamed protein product, partial [Aspergillus niger]
An09g04470	CAK40301	490.66	470.89	384.6	388.35	279.69	267.58	467.59	472.49	224.96	234.13	473.74	487.25	255.4	248.15	151.36	147.94	NA	NA	GO:0004175//endopeptidase activity	GO:0019538//protein metabolic process;GO:0012501//programmed cell death	NA	gi|189081569|sp|A2QU58.1|MCA1B_ASPNC//RecName: Full=Metacaspase-1B; Flags: Precursor
An03g06960	CAK38453	488.29	508.24	292.56	286.06	313	315.28	281.51	290.55	228.56	223.1	263.38	260.58	581.63	593.54	321.63	316.74	NA	NA	NA	NA	K20520//drebrin-like protein	gi|145235847|ref|XP_001390572.1|//actin binding protein [Aspergillus niger CBS 513.88]
An01g13930	CAK37397	484.46	441.43	284.18	305.61	315.21	297.26	242.84	231.58	257.1	248.84	249.76	256.49	213.52	217.59	203.17	212.72	NA	GO:0031224//intrinsic component of membrane;GO:0031967//organelle envelope	GO:0005506//iron ion binding	GO:0009060//aerobic respiration	K00237//succinate dehydrogenase (ubiquinone) membrane anchor subunit	gi|134055920|emb|CAK37397.1|//unnamed protein product [Aspergillus niger]
An18g04790	CAK43281	482.53	468.09	1597.2	1639.89	1039.66	969.35	1216.84	1241.81	611.7	616.78	1335.8	1327.6	1222.76	1219.48	1249.2	1190.78	NA	NA	GO:0015036//disulfide oxidoreductase activity	GO:0019725//cellular homeostasis	K03676//glutaredoxin 3	gi|145255349|ref|XP_001398937.1|//glutaredoxin [Aspergillus niger CBS 513.88]
An16g04200	CAK46837	481.99	469.5	229.47	229.25	152.45	149.1	151.33	152.6	149.31	156.16	124.69	123	102.09	98.29	100.03	99.98	NA	GO:0044464//cell part	GO:0016616//oxidoreductase activity, acting on the CH-OH group of donors, NAD or NADP as acceptor;GO:0032561//guanyl ribonucleotide binding	GO:0008152//metabolic process;GO:0035556//intracellular signal transduction	K07975//Rho family, other	gi|134083282|emb|CAK46837.1|//unnamed protein product [Aspergillus niger]
An09g06760	CAK40469	480.7	458.19	752.37	772.51	713.11	748.24	668.18	692.18	806.92	757.75	803.44	782.75	545.2	536.87	272.66	275.59	NA	NA	NA	NA	NA	gi|145242836|ref|XP_001393991.1|//WW domain protein [Aspergillus niger CBS 513.88]
An02g07920	CAK37755	473.55	473.47	16.06	17.78	81.92	86.14	89.91	96.59	77.32	75.52	73.48	73.7	24.77	26.48	26.17	28.41	NA	NA	NA	NA	NA	gi|134056850|emb|CAK37755.1|//unnamed protein product [Aspergillus niger]
An18g02140	CAK47286	471.58	477.09	241.87	246.03	241.77	247.44	392.48	392.53	352.39	355.65	204.97	208.55	332.74	366	568.48	530.71	NA	NA	NA	GO:0006810//transport;GO:0009987//cellular process	K15306//Ran-binding protein 1	gi|145254588|ref|XP_001398673.1|//Ran-specific GTPase-activating protein 1 [Aspergillus niger CBS 513.88]
An12g07900	CAK41240	471.04	454.79	338.36	371.2	289.94	298.61	412.15	395.27	365.36	363.04	228.85	230.54	419.04	417.59	680.07	642.41	NA	NA	GO:0008135//translation factor activity, RNA binding	GO:0006412//translation	K03236//translation initiation factor 1A	gi|145247184|ref|XP_001395841.1|//eukaryotic translation initiation factor 1A, Y-chromosomal [Aspergillus niger CBS 513.88]
An01g11630	CAK44065	469.5	495.94	324.98	353.12	328.22	320.94	538.46	540.85	269.54	280.01	219.12	189.55	122.68	136.9	102.21	104.77	NA	GO:0044464//cell part	GO:0008320//protein transmembrane transporter activity	GO:0006886//intracellular protein transport	K07342//protein transport protein SEC61 subunit gamma and related proteins	gi|145230529|ref|XP_001389573.1|//protein translocation complex subunit SSS1 [Aspergillus niger CBS 513.88]
An02g12430	CAK44510	467.89	466.96	646.89	661.15	326.63	328.29	492.71	497.87	719.05	690.96	418.08	420.89	907.35	914.46	1399.93	1364.79	icdA	GO:0043231//intracellular membrane-bounded organelle	GO:0004448//isocitrate dehydrogenase activity;GO:0046872//metal ion binding;GO:0000166//nucleotide binding	GO:0019752//carboxylic acid metabolic process;GO:0044262//cellular carbohydrate metabolic process;GO:0009060//aerobic respiration	K00031//isocitrate dehydrogenase [EC:1.1.1.42]	gi|145233997|ref|XP_001400371.1|//isocitrate dehydrogenase [NADP] [Aspergillus niger CBS 513.88]
An04g01690	CAK47933	466.87	451.04	186.49	186.98	374.24	356.45	170.74	168.42	215.1	208.3	178.56	197.57	113.6	114.71	164.54	162.95	NA	NA	NA	NA	NA	gi|145256851|ref|XP_001401537.1|//hypothetical protein ANI_1_360184 [Aspergillus niger CBS 513.88]
An11g00550	CAK48288	466.29	470.59	631.69	645.75	575.99	586.6	534.35	537.07	210.89	211.27	299.26	310.75	766.47	786.96	614.6	630.59	NA	GO:0044424//intracellular part	GO:0032559//adenyl ribonucleotide binding	GO:0044267//cellular protein metabolic process;GO:0050896//response to stimulus	K14405//pre-mRNA 3'-end-processing factor FIP1;K04078//chaperonin GroES	gi|134078726|emb|CAK48288.1|//unnamed protein product [Aspergillus niger]
An03g04340	CAK47873	462.9	484.05	242.91	241.29	378.65	368.07	297.25	292.46	263.52	250.17	228.46	236	169.11	184.67	135.59	144.1	NA	GO:0031224//intrinsic component of membrane	GO:0008320//protein transmembrane transporter activity	GO:0006810//transport	K10956//protein transport protein SEC61 subunit alpha	gi|145235333|ref|XP_001390315.1|//transport protein SEC61 subunit alpha [Aspergillus niger CBS 513.88]
An02g08020	CAK37765	459.21	472.13	441.35	454.02	353.2	357.37	467.91	480.25	419.82	433.48	353.55	340.23	328.6	345.37	321.77	305.47	NA	GO:0031224//intrinsic component of membrane;GO:0033176//proton-transporting V-type ATPase complex;GO:0033177//proton-transporting two-sector ATPase complex, proton-transporting domain	GO:0015662//ATPase activity, coupled to transmembrane movement of ions, phosphorylative mechanism;GO:0015078//hydrogen ion transmembrane transporter activity	GO:0015988//energy coupled proton transmembrane transport, against electrochemical gradient;GO:0006754//ATP biosynthetic process	K02155//V-type H+-transporting ATPase 16kDa proteolipid subunit	gi|145233125|ref|XP_001399935.1|//V-type proton ATPase proteolipid subunit [Aspergillus niger CBS 513.88]
An01g09610	CAK44011	458.88	442.37	2277.59	2249.15	1794.67	1802.12	937.25	964.64	611.46	652.22	2080.62	2052.18	2478.85	2457.48	2161.3	2212.87	NA	NA	GO:0008135//translation factor activity, RNA binding	GO:0006412//translation	K03233//elongation factor 1-gamma	gi|145230145|ref|XP_001389381.1|//translation elongation factor eEF-1B gamma subunit [Aspergillus niger CBS 513.88]
An04g09170	CAK39004	458.56	455.19	1173.23	1176.71	1069.6	1074	1081.43	1096.24	907.21	909.08	1197.01	1212.47	1344.34	1335.25	1315.9	1285.71	NA	NA	GO:0032559//adenyl ribonucleotide binding;GO:0016462//pyrophosphatase activity	GO:0009987//cellular process	K13525//transitional endoplasmic reticulum ATPase	gi|145259126|ref|XP_001402275.1|//cell division control protein 48 [Aspergillus niger CBS 513.88]
An16g00070	CAK42687	457.76	461.82	348.62	340.52	454.21	439.46	159.32	151.86	294.89	292.69	372.27	382.42	450.2	456.11	838	867.92	NA	NA	NA	NA	NA	gi|145251616|ref|XP_001397321.1|//hypothetical protein ANI_1_1284144 [Aspergillus niger CBS 513.88]
An07g04660	CAK39384	456.99	458.82	139.92	135.48	121.74	124.96	80.52	82.72	112.81	112.48	153.73	151.05	53.84	55.34	60.17	59.45	NA	NA	NA	NA	K18749//protein LSM14	gi|134076024|emb|CAK39384.1|//unnamed protein product [Aspergillus niger]
An16g02570	CAK46787	455.29	469.27	250.76	254.81	288.84	296.83	204.43	195.06	158.77	161.85	150.24	156.13	146.76	153.91	152.87	147.83	NA	GO:0044429//mitochondrial part	NA	NA	K15414//complement component 1 Q subcomponent-binding protein, mitochondrial	gi|145252114|ref|XP_001397570.1|//regulatory protein SUAPRGA1 [Aspergillus niger CBS 513.88]
An09g06400	CAK40432	455.04	450.66	131.26	128.15	400.49	400.9	2.84	2.76	33.73	34.59	26.51	28.81	17.39	18.57	76.93	75.08	NA	NA	GO:0004553//hydrolase activity, hydrolyzing O-glycosyl compounds	GO:0008152//metabolic process	K01183//chitinase [EC:3.2.1.14]	gi|667467007|sp|A2QUQ2.1|CHIA1_ASPNC//RecName: Full=Endochitinase A; AltName: Full=Chitinase A; Flags: Precursor
An04g06310	CAK38892	451.63	464.37	346.39	343.9	379.09	367.25	395.67	371.85	334.24	315.46	310.8	304.11	239.52	231.23	194.89	208.59	NA	NA	NA	NA	K04794//peptidyl-tRNA hydrolase, PTH2 family [EC:3.1.1.29]	gi|145258280|ref|XP_001401994.1|//hypothetical protein ANI_1_1034184 [Aspergillus niger CBS 513.88]
An07g04180	CAK48168	448.86	396.08	251.63	262.39	253.62	243.97	272.3	266.17	103.06	111.06	146.85	168.88	164.78	173.71	151.13	149.44	NA	NA	NA	NA	NA	gi|145237706|ref|XP_001391500.1|//NADH-ubiquinone oxidoreductase subunit [Aspergillus niger CBS 513.88]
An14g00820	CAK41881	448.07	388.19	233.25	241.56	170.81	184.23	207.68	200.92	186.61	198.06	158.8	156.09	173.48	167.18	190.53	197.97	NA	NA	NA	NA	K02143//F-type H+-transporting ATPase subunit k	gi|134081379|emb|CAK41881.1|//unnamed protein product [Aspergillus niger]
An01g08980	CAK37142	445.33	447.3	351.06	351.9	302.45	328.11	195.02	196.36	386.95	383.52	258.91	260.73	306.13	319.27	330.68	322.84	NA	GO:0031224//intrinsic component of membrane	NA	NA	NA	gi|358365356|dbj|GAA81978.1|//unfolded protein response Orm1 [Aspergillus kawachii IFO 4308]
An12g04940	CAK46207	444.56	447.3	1129.2	1125.34	910.63	914.23	1087.53	1103.44	850.11	845.21	721.97	702.31	1043.04	1048.1	848.44	851.68	NA	GO:0044424//intracellular part	GO:0005515//protein binding;GO:0032559//adenyl ribonucleotide binding	GO:0006457//protein folding;GO:0050896//response to stimulus	K04077//chaperonin GroEL	gi|145246630|ref|XP_001395564.1|//heat shock protein 60 [Aspergillus niger CBS 513.88]
An14g04395	CAK48531	441.73	418.65	277.74	309.74	325.16	307.28	241.24	228.64	250.07	227.7	245.5	273.29	216.99	222.03	228.13	207	NA	NA	GO:0000104//succinate dehydrogenase activity;GO:0051540//metal cluster binding	GO:0009060//aerobic respiration	K00235//succinate dehydrogenase (ubiquinone) iron-sulfur subunit [EC:1.3.5.1]	gi|134081742|emb|CAK48531.1|//unnamed protein product, partial [Aspergillus niger]
An08g04390	CAK39943	440.58	431.14	305.34	326.26	152.56	138.05	247.51	262.2	238.97	244.99	220.43	216.05	304.68	309.67	534.98	524.11	NA	GO:0043234//protein complex	NA	GO:0006546//glycine catabolic process	K02437//glycine cleavage system H protein	gi|145239821|ref|XP_001392557.1|//glycine cleavage system H protein [Aspergillus niger CBS 513.88]
An08g08840	CAK96663	440.27	449.4	295.06	311.16	403.51	405.4	166.45	170.13	1261.36	1238.87	565.3	555.67	254.02	247.79	124.33	123.5	NA	NA	GO:0016831//carboxy-lyase activity;GO:0048037//cofactor binding	GO:0009064//glutamine family amino acid metabolic process	K01580//glutamate decarboxylase [EC:4.1.1.15]	gi|145240697|ref|XP_001392995.1|//glutamate decarboxylase 1 [Aspergillus niger CBS 513.88]
An16g06890	CAK47011	440.01	432.32	587.92	573.69	584.82	583.07	635.49	644.21	665.69	629.38	546.13	537.97	163.07	155.85	146.75	139.75	NA	NA	NA	NA	NA	gi|145252956|ref|XP_001397991.1|//hypothetical protein ANI_1_926144 [Aspergillus niger CBS 513.88]
An16g05910	CAK46931	439.98	462.21	29.48	29.12	0.67	1.32	1.97	2.1	3.77	3.09	3.11	3.25	0.33	0.22	0.83	0.51	NA	NA	GO:0008395//steroid hydroxylase activity;GO:0005506//iron ion binding	GO:0008152//metabolic process	K00489//cholesterol 7alpha-monooxygenase [EC:1.14.14.23];K07430//25/26-hydroxycholesterol 7alpha-hydroxylase [EC:1.14.14.29]	gi|145252772|ref|XP_001397899.1|//hypothetical protein ANI_1_1824144 [Aspergillus niger CBS 513.88]
An04g02090	CAL00696	437.08	451.19	589.8	584.08	183.53	182.52	406.55	404.01	458.33	460.93	381.79	394.61	449.29	466.08	502.96	504.44	pyc	GO:0044424//intracellular part	GO:0016879//ligase activity, forming carbon-nitrogen bonds;GO:0043169//cation binding;GO:0032559//adenyl ribonucleotide binding;GO:0016885//ligase activity, forming carbon-carbon bonds	GO:0006006//glucose metabolic process	K01958//pyruvate carboxylase [EC:6.4.1.1]	gi|145256972|ref|XP_001401577.1|//pyruvate carboxylase [Aspergillus niger CBS 513.88]
An15g07620	CAK42649	434.48	443.6	225.52	221.26	234.79	229.09	182.27	170.27	241.86	251.38	189.81	181.46	173.26	181.17	204.95	214.41	NA	NA	NA	NA	NA	gi|134082818|emb|CAK42649.1|//hypothetical protein An15g07620 [Aspergillus niger]
An16g04400	CAK46857	434.32	418.17	224.48	223.07	206.81	216.39	292.87	319.83	246.73	238.37	149.4	150.6	212.12	218.66	282.13	275.2	NA	GO:0044464//cell part	NA	GO:0051234//establishment of localization	NA	gi|145252476|ref|XP_001397751.1|//nuclear transport factor 2 [Aspergillus niger CBS 513.88]
An01g00100	CAK36861	432.37	405.36	252.87	252.33	190.57	186.62	236.23	234.22	183.45	182.21	127.78	128.24	112.01	110.06	179.18	182.92	NA	NA	NA	NA	K00162//pyruvate dehydrogenase E1 component beta subunit [EC:1.2.4.1]	gi|145228307|ref|XP_001388462.1|//pyruvate dehydrogenase E1 component subunit beta [Aspergillus niger CBS 513.88]
An02g09550	CAK37825	431.56	422.42	279.75	273.76	250.06	264.45	407.44	421.71	230.89	239.68	204.72	199.74	210.38	188.03	196.79	191.05	NA	GO:0044424//intracellular part	GO:0008289//lipid binding;GO:0005319//lipid transporter activity	GO:0006869//lipid transport	NA	gi|145233425|ref|XP_001400085.1|//glycolipid transfer protein HET-C2 [Aspergillus niger CBS 513.88]
An02g09730	CAK37842	430.02	404.61	262.47	282.96	180.53	193.74	204.42	186.47	213.14	228.64	141.46	146.66	149.54	152.65	141.99	151.3	NA	GO:0043231//intracellular membrane-bounded organelle	GO:0050136//NADH dehydrogenase (quinone) activity;GO:0016627//oxidoreductase activity, acting on the CH-CH group of donors;GO:0050662//coenzyme binding	GO:0008152//metabolic process	K03963//NADH dehydrogenase (ubiquinone) 1 beta subcomplex subunit 7	gi|145233459|ref|XP_001400102.1|//NADH dehydrogenase [ubiquinone] 1 beta subcomplex subunit 7 [Aspergillus niger CBS 513.88]
An14g01150	CAK46454	429.4	430.88	574.81	578.9	309.75	302.67	275.71	264.82	527.19	526.23	587.46	582.91	532.06	538.79	1195.22	1214.97	NA	NA	GO:0016642//oxidoreductase activity, acting on the CH-NH2 group of donors, disulfide as acceptor;GO:0048037//cofactor binding	GO:0006546//glycine catabolic process	K00281//glycine dehydrogenase [EC:1.4.4.2]	gi|145248808|ref|XP_001400743.1|//glycine dehydrogenase [decarboxylating] [Aspergillus niger CBS 513.88]
An03g02400	CAK38208	427.19	418.01	208.86	211.4	113.89	113.32	610.78	643.59	309.79	300.28	123.65	132.2	229.58	243.58	312.44	301.68	NA	NA	NA	NA	NA	gi|145234977|ref|XP_001390137.1|//spore-wall fungal hydrophobin dewA [Aspergillus niger CBS 513.88]
An11g01660	CAK45900	424.05	399.85	316.82	320.64	109.83	110.77	170.2	174.68	303.47	300.4	135.6	140.33	233.96	219.28	287.9	302.41	NA	NA	GO:0043167//ion binding	GO:0044238//primary metabolic process	NA	gi|145243268|ref|XP_001394170.1|//hypothetical protein ANI_1_234094 [Aspergillus niger CBS 513.88]
An14g00850	CAK41884	423.33	429.9	281.16	267.52	338.73	349.84	409.05	421.69	352.48	365.45	338.48	338.97	363.76	358.33	305.67	321.44	NA	NA	GO:0016853//isomerase activity	NA	K09568//FK506-binding protein 1 [EC:5.2.1.8]	gi|134081383|emb|CAK41884.1|//unnamed protein product [Aspergillus niger]
An16g05020	CAK97356	421.31	418.45	2185.53	2242.37	1759.85	1797.8	3030.6	2928.56	2290.02	2294.74	1553.99	1565.67	5215.93	5214.26	4143.57	4024.71	NA	NA	GO:0003824//catalytic activity;GO:0005488//binding	GO:0008152//metabolic process	NA	gi|145252594|ref|XP_001397810.1|//protein vip1 [Aspergillus niger CBS 513.88]
An07g02650	CAK39353	419.19	442.55	402.43	400.13	262.45	261.52	1822.48	1784.1	1076.95	1105.93	256.87	260.08	836.86	865.26	1583.12	1581.23	NA	NA	GO:0008135//translation factor activity, RNA binding;GO:0032559//adenyl ribonucleotide binding;GO:0017111//nucleoside-triphosphatase activity	GO:0006412//translation;GO:0009207//purine ribonucleoside triphosphate catabolic process	K03235//elongation factor 3	gi|145237402|ref|XP_001391348.1|//elongation factor 3 [Aspergillus niger CBS 513.88]
An08g10990	CAK45771	418.6	413.43	1420.44	1434.36	2.52	2.94	2.26	2.74	3.95	5.05	0.73	0.99	0.83	0.63	0.88	0.82	NA	NA	NA	NA	K01061//carboxymethylenebutenolidase [EC:3.1.1.45];K10771//AP endonuclease 1 [EC:4.2.99.18];K12479//vacuolar protein sorting-associated protein 45	gi|134077731|emb|CAK45771.1|//unnamed protein product [Aspergillus niger]
An12g07450	CAK46369	418.54	431.7	15.46	16.45	298.66	292.11	1041.33	1033.1	464.26	475.13	391.82	375.33	600.35	626.41	482.38	486.79	NA	GO:0031224//intrinsic component of membrane	GO:0022857//transmembrane transporter activity	GO:0006810//transport	K08139//MFS transporter, SP family, sugar:H+ symporter	gi|134080522|emb|CAK46369.1|//unnamed protein product [Aspergillus niger]
An12g04780	CAK97169	416.23	405.5	210.86	215.4	198.15	205.33	168.61	164.27	175.55	174.61	129.88	129.47	139.89	132.9	153.17	158.49	NA	NA	GO:0000166//nucleotide binding;GO:0003824//catalytic activity	GO:0008152//metabolic process	K03943//NADH dehydrogenase (ubiquinone) flavoprotein 2 [EC:1.6.5.3 1.6.99.3]	gi|145246598|ref|XP_001395548.1|//NADH-ubiquinone oxidoreductase subunit [Aspergillus niger CBS 513.88]
An16g03710	CAK42869	415.57	384.51	58.6	53.39	41.07	43.55	66.09	68.61	185.46	182.64	76.96	77.59	30.85	31.19	25.52	20.53	NA	NA	NA	NA	NA	gi|145252340|ref|XP_001397683.1|//hypothetical protein ANI_1_1668144 [Aspergillus niger CBS 513.88]
An08g10030	CAK45708	415.36	431.18	1075.61	1031.49	1435.74	1455.26	1392.41	1544.92	720.16	759.4	1294.86	1198.66	1521.52	1610.42	511.82	483.37	NA	NA	NA	NA	K02132//F-type H+-transporting ATPase subunit alpha;K18798//peroxisome-assembly ATPase [EC:3.6.4.7]	gi|145240929|ref|XP_001393111.1|//RNA binding protein [Aspergillus niger CBS 513.88]
An16g02130	CAL00437	415.06	405.32	250.32	239.7	185.32	182.87	190.09	175.26	206.38	188.09	142.75	136.26	158.5	139.52	169.21	167.47	NA	NA	NA	NA	K11353//NADH dehydrogenase (ubiquinone) 1 alpha subcomplex subunit 13	gi|134083069|emb|CAL00437.1|//unnamed protein product [Aspergillus niger]
An08g04410	CAK39945	415.04	388.08	259.76	252.07	251.37	248.75	217.94	222.85	181.35	198.26	168.34	164.11	158.78	167.41	157.61	148.45	NA	NA	NA	NA	NA	gi|145239825|ref|XP_001392559.1|//NADH-ubiquinone oxidoreductase subunit [Aspergillus niger CBS 513.88]
An01g07870	CAK37109	414.69	393.48	445.93	442.43	186.36	182.4	130.62	117.19	306.41	314.66	309.71	338.23	190.54	190.7	295.12	319.03	NA	NA	NA	NA	NA	gi|145229807|ref|XP_001389212.1|//immunogenic protein [Aspergillus niger CBS 513.88]
An03g06820	CAK38438	414.09	420.01	93.03	87.31	57.46	58.39	24.5	25.56	105.25	102.24	34.73	35.74	121.18	122.53	226.81	212.96	NA	NA	NA	NA	NA	gi|145235817|ref|XP_001390557.1|//protein phosphatase type 1 complex subunit Hex2/Reg1 [Aspergillus niger CBS 513.88]
An11g00890	CAK96880	413.53	413.99	423.02	433.22	616.92	616.15	341.74	364.49	234.99	230.86	503.23	500.61	577.83	583.66	269.35	261.33	NA	NA	NA	NA	NA	gi|145243108|ref|XP_001394097.1|//hypothetical protein ANI_1_148094 [Aspergillus niger CBS 513.88]
An01g08430	CAK43932	412.96	383.99	605.03	610.61	377.16	367.1	393.05	383.38	613.42	617.31	504.74	500.01	755.21	746.31	565.36	564.59	NA	NA	GO:0016620//oxidoreductase activity, acting on the aldehyde or oxo group of donors, NAD or NADP as acceptor	GO:0008152//metabolic process	K00140//malonate-semialdehyde dehydrogenase (acetylating) / methylmalonate-semialdehyde dehydrogenase [EC:1.2.1.18 1.2.1.27]	gi|145229913|ref|XP_001389265.1|//methylmalonate-semialdehyde dehydrogenase [acylating] [Aspergillus niger CBS 513.88]
An07g01780	CAK96623	412.43	412.11	48.86	45.58	10.03	10.76	11.55	13.5	37.51	39.21	12.56	12.21	10.92	10.07	17.03	17.13	NA	NA	GO:0016740//transferase activity	NA	K05531//mannan polymerase II complex MNN10 subunit [EC:2.4.1.-]	gi|134075731|emb|CAK96623.1|//unnamed protein product [Aspergillus niger]
An07g10100	CAK45139	412.06	406.18	191.2	194.87	184.99	194.92	248.82	252.56	155.49	152.19	110.08	111.68	86.85	83.6	98.23	100.25	NA	GO:0005740//mitochondrial envelope	GO:0032559//adenyl ribonucleotide binding;GO:0016776//phosphotransferase activity, phosphate group as acceptor;GO:0019205//nucleobase-containing compound kinase activity	GO:0006796//phosphate-containing compound metabolic process;GO:0009117//nucleotide metabolic process	K00939//adenylate kinase [EC:2.7.4.3]	gi|145238876|ref|XP_001392085.1|//adenylate kinase 1 [Aspergillus niger CBS 513.88]
An14g07060	CAK46699	411.36	407.53	3744.04	3876.52	2673.55	2632.68	2058.35	2040.94	954.76	1030.11	3730.32	3860.88	2128.25	2085.2	1799.76	1885.85	NA	NA	GO:0003824//catalytic activity	NA	K07078//uncharacterized protein	gi|145249980|ref|XP_001401329.1|//nitroreductase family protein [Aspergillus niger CBS 513.88]
An01g13060	CAK37353	410.58	394.56	3017.92	3025.42	1241.52	1241.01	1439.09	1445.86	2421.17	2299.36	1581.51	1608.4	1405.92	1427.75	1008.25	991.53	NA	NA	NA	NA	NA	gi|134055831|emb|CAK37353.1|//unnamed protein product [Aspergillus niger]
An02g09310	CAK44339	407.32	423.24	120.67	124.69	336.03	337.34	143.86	159.91	284.41	283.45	485.48	473.11	101.68	103.18	42.75	39.74	NA	GO:0044464//cell part	NA	NA	K11293//protein HIRA/HIR1	gi|145233383|ref|XP_001400064.1|//stomatin family protein [Aspergillus niger CBS 513.88]
An02g05880	CAK44203	407.08	396.31	244.85	253.35	178.41	191.52	215.16	217.48	198	201.53	125.9	133.76	163.35	160.18	205.34	191.37	NA	GO:0019866//organelle inner membrane	GO:0016491//oxidoreductase activity	GO:0022900//electron transport chain	K03949//NADH dehydrogenase (ubiquinone) 1 alpha subcomplex subunit 5	gi|145232563|ref|XP_001399724.1|//NADH-ubiquinone oxidoreductase subunit [Aspergillus niger CBS 513.88]
An01g00390	CAK43429	406.47	384.77	183.16	184.94	316.35	318.95	190.85	183.1	209.02	198.07	240.54	248	158.79	159.72	222.99	211.36	NA	NA	NA	NA	NA	gi|134054574|emb|CAK43429.1|//hypothetical protein An01g00390 [Aspergillus niger]
An16g02040	CAL00428	405.69	427.28	373.43	367.86	282.37	287.84	239.59	251.14	326.14	327.79	285.99	285.39	199.5	201.47	188.32	174.1	NA	NA	NA	NA	K09191//general transcription factor IIIA	gi|134083060|emb|CAL00428.1|//unnamed protein product [Aspergillus niger]
An02g06030	CAK37651	405.53	392	606.55	636.69	1013.1	1003.77	289.78	297.43	261.67	260.4	967.79	991.71	388.83	379.08	78.81	87.52	NA	GO:0042579//microbody	GO:0016663//oxidoreductase activity, acting on other nitrogenous compounds as donors, oxygen as acceptor	GO:0009112//nucleobase metabolic process	K00365//urate oxidase [EC:1.7.3.3]	gi|145232597|ref|XP_001399739.1|//uricase [Aspergillus niger CBS 513.88]
An16g09190	CAK47115	405.44	416.44	213.67	223.5	246.24	231.65	187.55	196.07	193.03	200.33	194.23	189.43	301.85	303.11	366.73	348.92	NA	NA	GO:0016746//transferase activity, transferring acyl groups	NA	K00626//acetyl-CoA C-acetyltransferase [EC:2.3.1.9]	gi|145253406|ref|XP_001398216.1|//acetyl-CoA acetyltransferase IA [Aspergillus niger CBS 513.88]
An08g04470	CAK45420	402.91	401.45	155.98	158.55	188.63	196.37	162.13	164.72	128.34	125.59	68.72	73.58	64.86	65.78	150.04	145.93	NA	GO:0044464//cell part	GO:0008135//translation factor activity, RNA binding;GO:0032561//guanyl ribonucleotide binding;GO:0017111//nucleoside-triphosphatase activity	GO:0006412//translation;GO:0009207//purine ribonucleoside triphosphate catabolic process	K02358//elongation factor Tu	gi|145239837|ref|XP_001392565.1|//elongation factor Tu [Aspergillus niger CBS 513.88]
An08g11230	CAK45794	401.09	382.51	450.04	440.56	312.47	330.04	418.58	448.87	443.11	456.89	330.14	324.95	160.45	168.3	197.55	184.01	NA	NA	NA	NA	NA	gi|134077753|emb|CAK45794.1|//unnamed protein product [Aspergillus niger]
An03g06730	CAK38429	398.19	403.45	1.53	0.68	1.75	2.37	0.63	1.13	145.48	140.02	13.7	14.72	4	4.06	8.79	7.97	NA	NA	NA	NA	K14640//solute carrier family 20 (sodium-dependent phosphate transporter)	gi|134058237|emb|CAK38429.1|//unnamed protein product [Aspergillus niger]
An08g05580	CAK45530	398.05	410.42	296.67	292.21	453.09	436.7	229.25	225.54	267.19	271.02	360.83	366.78	224.76	215.21	199.8	200.1	NA	NA	GO:0004448//isocitrate dehydrogenase activity;GO:0046872//metal ion binding;GO:0000166//nucleotide binding	GO:0009060//aerobic respiration	K00030//isocitrate dehydrogenase (NAD+) [EC:1.1.1.41]	gi|134077189|emb|CAK45530.1|//unnamed protein product [Aspergillus niger]
An04g02610	CAL00748	394.57	384.95	707.15	712.74	421.04	423.82	548.54	555.69	659.79	654.73	525.87	527.71	979.74	958.22	677.37	661.36	NA	NA	GO:0016903//oxidoreductase activity, acting on the aldehyde or oxo group of donors	GO:0008152//metabolic process	K00135//succinate-semialdehyde dehydrogenase / glutarate-semialdehyde dehydrogenase [EC:1.2.1.16 1.2.1.79 1.2.1.20]	gi|134058539|emb|CAL00748.1|//unnamed protein product [Aspergillus niger]
An02g11320	CAK44462	394.23	427.76	47.21	49.5	7.27	6.26	4.11	4.1	5.35	5.52	3.96	4.41	9.34	7.85	14.52	11.95	NA	NA	GO:0016857//racemase and epimerase activity, acting on carbohydrates and derivatives;GO:0048037//cofactor binding	GO:0019318//hexose metabolic process	K01784//UDP-glucose 4-epimerase [EC:5.1.3.2]	gi|134057195|emb|CAK44462.1|//unnamed protein product [Aspergillus niger]
An15g02040	CAK42307	393.41	407.85	3949.61	3848.71	2571.5	2529.38	519.48	530.77	719.96	747.68	4848.24	4649.02	736.35	753.43	63.11	67.32	NA	NA	NA	NA	NA	gi|145250459|ref|XP_001396743.1|//hypothetical protein ANI_1_348134 [Aspergillus niger CBS 513.88]
An11g06200	CAK96923	390.63	364.22	243.7	248.31	237.36	233.78	210.37	210.22	198.5	187.08	169.08	166.14	167.66	160.94	166.64	178.88	NA	NA	GO:0050136//NADH dehydrogenase (quinone) activity	GO:0006091//generation of precursor metabolites and energy	K03936//NADH dehydrogenase (ubiquinone) Fe-S protein 3 [EC:1.6.5.3 1.6.99.3]	gi|134079294|emb|CAK96923.1|//unnamed protein product [Aspergillus niger]
An09g04010	CAK96843	390.48	413.43	102.35	97.5	39.02	36.95	78.94	76.76	118.86	123.13	48.19	47.06	60.99	63.48	99.06	94.6	NA	GO:0031224//intrinsic component of membrane	GO:0008375//acetylglucosaminyltransferase activity	GO:0006023//aminoglycan biosynthetic process;GO:0045229//external encapsulating structure organization	K00698//chitin synthase [EC:2.4.1.16]	gi|145242142|ref|XP_001393717.1|//chitin synthase B [Aspergillus niger CBS 513.88]
An17g01390	CAK43035	390.32	384.56	95.02	92.47	22.91	24.3	44.9	44.68	95.41	100.22	34.9	35.93	32.34	33.79	39.85	37	NA	GO:0044424//intracellular part	NA	NA	K11650//SWI/SNF-related matrix-associated actin-dependent regulator of chromatin subfamily D	gi|134083939|emb|CAK43035.1|//unnamed protein product [Aspergillus niger]
An15g02340	CAK42337	390.06	397.27	340.63	345.75	48.34	47.61	497.78	471.35	685.18	709.2	151.07	151.5	413.35	418.85	637.61	635.65	NA	GO:0044424//intracellular part	GO:0016879//ligase activity, forming carbon-nitrogen bonds;GO:0032559//adenyl ribonucleotide binding	GO:0006525//arginine metabolic process	K01940//argininosuccinate synthase [EC:6.3.4.5]	gi|145250519|ref|XP_001396773.1|//argininosuccinate synthase [Aspergillus niger CBS 513.88]
An11g10430	CAK97126	389.85	388.09	436.47	437.18	395.65	382.65	327.57	303.83	300.98	314.21	427.88	427.97	264.49	281.23	163.15	162.76	NA	GO:0043231//intracellular membrane-bounded organelle;GO:0000785//chromatin	GO:0003676//nucleic acid binding	GO:0034728//nucleosome organization	K11275//histone H1/5	gi|145245465|ref|XP_001395000.1|//histone H1 [Aspergillus niger CBS 513.88]
An11g07875	CAK45981	387.79	390.91	148.28	146.26	107.15	106.78	220.43	226.85	714.85	694.47	157.88	151.08	77.7	83.49	61.67	62.9	NA	NA	NA	NA	NA	gi|145244973|ref|XP_001394756.1|//hypothetical protein ANI_1_1016094 [Aspergillus niger CBS 513.88]
An12g05020	CAK46216	387.33	380.3	241.6	248.03	95.8	102.67	241.03	260.12	156.33	146.21	120.26	137.75	92.1	99.08	83.09	90.69	NA	NA	NA	NA	NA	gi|134080294|emb|CAK46216.1|//unnamed protein product [Aspergillus niger]
An12g08610	CAK41311	386.61	401.77	411.64	431.57	398.96	410.7	953.29	954.62	328.17	327.74	433.97	423.09	275.6	287.02	103.48	101.99	GlkA	NA	GO:0032559//adenyl ribonucleotide binding;GO:0004396//hexokinase activity	GO:0006007//glucose catabolic process;GO:0006796//phosphate-containing compound metabolic process	K00844//hexokinase [EC:2.7.1.1]	gi|145247326|ref|XP_001395912.1|//glucokinase [Aspergillus niger CBS 513.88]
An01g04040	CAK36940	386.26	390.99	240.94	255.44	282.9	299.65	239.46	247.64	255.85	262.26	253.93	245.13	230.25	221.75	212.03	209.06	sarA	GO:0030134//ER to Golgi transport vesicle;GO:0012505//endomembrane system;GO:0031090//organelle membrane	GO:0032561//guanyl ribonucleotide binding;GO:0003824//catalytic activity	GO:0015031//protein transport	K07953//GTP-binding protein SAR1 [EC:3.6.5.-]	gi|145229047|ref|XP_001388832.1|//small COPII coat GTPase SAR1 [Aspergillus niger CBS 513.88]
An03g06830	CAK38439	385.65	409.37	141.58	134.73	158.11	145.65	250.92	254.53	164.2	166.24	73.16	72.03	261	257.27	429.32	396.22	NA	GO:0030529//intracellular ribonucleoprotein complex	GO:0008135//translation factor activity, RNA binding	GO:0006412//translation	NA	gi|145235819|ref|XP_001390558.1|//translation machinery-associated protein 22 [Aspergillus niger CBS 513.88]
An18g04090	CAK43211	385.59	395.34	1255.45	1236.49	1825.96	1870.3	234.02	241.3	167.43	171.5	2005.76	1985.09	289.69	294.38	39.36	35.52	NA	NA	GO:0005506//iron ion binding	GO:0015669//gas transport	NA	gi|145255116|ref|XP_001398867.1|//hypothetical protein ANI_1_532164 [Aspergillus niger CBS 513.88]
An02g02150	CAK37517	385.49	399.78	98.07	102.61	25.89	24.8	39.38	37.01	41.54	42.15	37.37	39.94	18.13	19.68	20.91	21.28	NA	NA	NA	NA	NA	gi|134056260|emb|CAK37517.1|//unnamed protein product, partial [Aspergillus niger]
An01g14740	CAK44171	384.7	383.49	3.82	4.07	2.81	2.81	3.64	4.44	1.2	1.5	3.77	3.64	1.53	1.29	2.29	1.58	goxC	NA	GO:0050662//coenzyme binding;GO:0016899//oxidoreductase activity, acting on the CH-OH group of donors, oxygen as acceptor	GO:0044281//small molecule metabolic process	K20154//pyranose dehydrogenase [EC:1.1.99.29];K17646//5'-oxoaverantin cyclase / versicolorin B synthase [EC:4.2.1.142 4.2.1.143];K00108//choline dehydrogenase [EC:1.1.99.1]	gi|134055992|emb|CAK44171.1|//glucose oxidase precursor goxC-Aspergillus niger [putative sequencing error] [Aspergillus niger]
An01g03820	CAK36920	383.07	368.62	178.53	182.86	140.85	135.29	183.27	169.54	150.11	143	87.15	89.74	75.11	71.53	70.69	61.62	NA	NA	NA	NA	K09481//protein transport protein SEC61 subunit beta	gi|145229007|ref|XP_001388812.1|//transport protein sec61 subunit beta [Aspergillus niger CBS 513.88]
An18g00740	CAK43149	381.74	388.05	0.06	0.03	0.03	0	0.18	0.03	0.03	0.06	0	0.03	0.03	0.12	0.03	0.06	NA	NA	NA	NA	NA	gi|145254161|ref|XP_001398542.1|//hypothetical protein ANI_1_82164 [Aspergillus niger CBS 513.88]
An02g07650	CAK37728	377.76	373.55	154.16	149.62	146.57	147.89	118.87	117.76	107.13	106.32	90.73	89.87	147.82	145.94	181.14	173.56	NA	GO:0044424//intracellular part	GO:0046872//metal ion binding;GO:0016868//intramolecular transferase activity, phosphotransferases	GO:0019318//hexose metabolic process	K01835//phosphoglucomutase [EC:5.4.2.2]	gi|145233051|ref|XP_001399898.1|//phosphoglucomutase [Aspergillus niger CBS 513.88]
An08g10690	CAK45742	373.81	375.01	157.98	166.23	171.91	173.97	181.17	181.3	134.11	129.71	99.89	105.31	114.81	112.99	123.17	117.22	NA	NA	NA	NA	K03953//NADH dehydrogenase (ubiquinone) 1 alpha subcomplex subunit 9	gi|134077702|emb|CAK45742.1|//unnamed protein product [Aspergillus niger]
An07g08400	CAK48222	372.59	366.85	123.7	128.93	232.23	229.09	101.33	100.4	80.43	76.32	138.87	132.68	52.89	48.38	152.19	156.93	NA	NA	NA	NA	NA	gi|89521425|gb|ABD76557.1|//hypothetical protein An07g08400 [Aspergillus niger]
An07g06840	CAK39528	371.2	382.98	282.72	291.71	291.85	286.07	338.35	330.4	283.44	276.99	252.66	255.16	189.4	190.3	226.44	228.54	NA	GO:0044424//intracellular part	GO:0016668//oxidoreductase activity, acting on a sulfur group of donors, NAD(P) as acceptor;GO:0050662//coenzyme binding	GO:0019725//cellular homeostasis;GO:0008152//metabolic process	K00382//dihydrolipoamide dehydrogenase [EC:1.8.1.4]	gi|145238226|ref|XP_001391760.1|//dihydrolipoyl dehydrogenase [Aspergillus niger CBS 513.88]
An11g02230	CAK40582	371.11	380.74	747.33	751.46	213.76	225.18	227.4	224.47	716.29	693.9	298.34	287.26	679.09	690.15	603.82	584.85	NA	NA	GO:0016741//transferase activity, transferring one-carbon groups;GO:0005506//iron ion binding;GO:0016491//oxidoreductase activity	GO:0006730//one-carbon metabolic process	K05917//sterol 14-demethylase [EC:1.14.13.70]	gi|145243386|ref|XP_001394224.1|//sterol 14-alpha-demethylase [Aspergillus niger CBS 513.88]
An11g09390	CAK40812	368.49	374.31	243.8	256.21	213.59	221.97	207.16	198.23	221.72	217.41	166.92	161.86	181.03	176.71	174.53	174.37	NA	GO:0019866//organelle inner membrane	GO:0016491//oxidoreductase activity	GO:0006091//generation of precursor metabolites and energy	K03937//NADH dehydrogenase (ubiquinone) Fe-S protein 4	gi|145245259|ref|XP_001394897.1|//NADH-ubiquinone oxidoreductase subunit [Aspergillus niger CBS 513.88]
An04g00270	CAK38482	368.12	375.24	224.49	224.79	322.2	314.45	157.16	161.8	275.49	279.77	260.71	265.33	128.49	128.01	125.78	123.91	NA	NA	NA	NA	NA	gi|134058291|emb|CAK38482.1|//unnamed protein product [Aspergillus niger]
An07g06080	CAK48978	366.53	383.74	606.09	596.15	490.75	503.2	438.23	429.65	609.47	609.49	687.86	652.76	475.65	482.69	504.56	474.32	NA	NA	GO:0032559//adenyl ribonucleotide binding;GO:0004672//protein kinase activity	GO:0006464//cellular protein modification process	K14758//casein kinase I homolog HRR25 [EC:2.7.11.1]	gi|134076165|emb|CAK48978.1|//unnamed protein product [Aspergillus niger]
An16g09260	CAK47123	366.5	397.97	207.62	213.39	189.27	186.78	382.18	381.19	384.86	403.36	108.15	109.99	214.08	212.98	585	548.89	NA	NA	GO:0032559//adenyl ribonucleotide binding	GO:0050896//response to stimulus	K03283//heat shock 70kDa protein 1/8	gi|145253422|ref|XP_001398224.1|//heat shock protein [Aspergillus niger CBS 513.88]
An05g00480	CAK39083	366.36	359.79	147.4	143.29	70.82	72.41	81.58	78.31	146.18	150.25	101.64	98.53	92.94	93.55	101.97	103.46	NA	NA	GO:0001071//nucleic acid binding transcription factor activity;GO:0003676//nucleic acid binding	GO:0006351//transcription, DNA-templated	K12763//protein SOK2	gi|134075071|emb|CAK39083.1|//unnamed protein product [Aspergillus niger]
An08g06850	CAK45655	365.02	368.72	1025.06	990	3469.4	3493.91	1380.16	1356.2	801.12	804.04	2071.29	2088.99	1149.66	1156.75	475.23	461.43	NA	GO:0044464//cell part	GO:0046914//transition metal ion binding	NA	K03034//26S proteasome regulatory subunit N4	gi|145240307|ref|XP_001392800.1|//C2H2 transcription factor (Rpn4) [Aspergillus niger CBS 513.88]
An02g05390	CAK37645	364.08	367.41	120.78	126.4	97.95	100.29	127.55	122.13	199.68	190.95	105.37	104.67	87.04	91.19	95.8	99.33	NA	NA	NA	NA	K19950//protein transport protein SEC9	gi|145232459|ref|XP_001399675.1|//protein transport protein SEC9 [Aspergillus niger CBS 513.88]
An01g06970	CAK43815	363.26	381.29	176.25	180.08	120.4	121.74	277.51	272.6	133.49	137.66	90.89	90.31	209.82	220.31	142.75	141.83	NA	NA	GO:0003824//catalytic activity	GO:0008152//metabolic process	K18107//L-glyceraldehyde reductase [EC:1.1.1.372];K18097//glycerol 2-dehydrogenase (NADP+) [EC:1.1.1.156]	gi|145229623|ref|XP_001389120.1|//reductase-like protein [Aspergillus niger CBS 513.88]
An15g07040	CAK48539	362.08	369.49	211.91	206.31	142.66	139.91	195.13	189.26	279.45	290.45	183.03	186.15	180.04	176.7	141.1	142.32	NA	NA	NA	NA	K01115//phospholipase D1/2 [EC:3.1.4.4]	gi|145251435|ref|XP_001397231.1|//phospholipase D (PLD) [Aspergillus niger CBS 513.88]
An04g04390	CAK38703	361.32	373.81	363.76	391.13	204.16	202.93	188.41	200.7	169.55	166.66	194.06	204.29	172.2	170.7	193.76	180.27	NA	NA	NA	NA	NA	gi|145257637|ref|XP_001401805.1|//hypothetical protein ANI_1_780184 [Aspergillus niger CBS 513.88]
An13g03040	CAK41700	359.14	359.46	98.34	101.28	4.76	5.73	1.74	2.27	366.92	377.96	3.92	4.51	3.59	4.27	4.59	4.91	NA	NA	GO:0022892//substrate-specific transporter activity;GO:0003824//catalytic activity;GO:0005488//binding	NA	K12743//N-(5-amino-5-carboxypentanoyl)-L-cysteinyl-D-valine synthase [EC:6.3.2.26];K05658//ATP-binding cassette, subfamily B (MDR/TAP), member 1 [EC:3.6.3.44]	gi|145248381|ref|XP_001396439.1|//hypothetical protein ANI_1_764114 [Aspergillus niger CBS 513.88]
An12g01270	CAK41056	358.03	339.58	558.07	569.52	76.01	76.6	621.77	639.29	859.98	883.76	180.26	171.13	744.99	723.78	992.11	982.41	NA	GO:0044424//intracellular part	GO:0032559//adenyl ribonucleotide binding;GO:0004812//aminoacyl-tRNA ligase activity	GO:0006418//tRNA aminoacylation for protein translation	K07050//misacylated tRNA(Ala) deacylase [EC:3.1.1.-];K01130//arylsulfatase [EC:3.1.6.1]	gi|134079925|emb|CAK41056.1|//unnamed protein product [Aspergillus niger]
An15g07560	CAK42643	357.33	349.25	54.36	58.02	23.43	30.14	14.19	15.33	19.51	19.34	57.09	58.64	11.6	11.43	5.26	4.99	NA	NA	NA	NA	NA	gi|145251527|ref|XP_001397277.1|//hypothetical protein ANI_1_1032134 [Aspergillus niger CBS 513.88]
An08g08750	CAK96655	357.02	377.2	366.76	370.21	336.29	337.53	332.91	332.06	362.67	361	376.53	378.52	423.98	428.39	346.02	344.46	cpy	GO:0000324//fungal-type vacuole	GO:0004180//carboxypeptidase activity	GO:0019538//protein metabolic process	K13289//cathepsin A (carboxypeptidase C) [EC:3.4.16.5]	gi|145240681|ref|XP_001392987.1|//carboxypeptidase Y [Aspergillus niger CBS 513.88]
An16g02970	CAK48606	356.83	361.96	428.6	433.83	116.79	117.2	486.71	489.3	918.81	873.25	305.85	302.43	651.25	635.38	1040.97	997.97	NA	NA	GO:0016742//hydroxymethyl-, formyl- and related transferase activity;GO:0048037//cofactor binding	GO:0009069//serine family amino acid metabolic process;GO:0006730//one-carbon metabolic process	K00600//glycine hydroxymethyltransferase [EC:2.1.2.1]	gi|145252192|ref|XP_001397609.1|//serine hydroxymethyltransferase, cytosolic [Aspergillus niger CBS 513.88]
An18g06130	CAK43338	356.62	368.78	1284.39	1302.1	1974.03	1924.79	1322.17	1291.28	1045.29	984.4	2201.55	2313.59	1000.82	972.34	429.38	445.47	NA	NA	NA	NA	K17417//small subunit ribosomal protein YMR-31	gi|145255728|ref|XP_001399066.1|//hypothetical protein ANI_1_814164 [Aspergillus niger CBS 513.88]
An17g01815	CAK49137	355.12	340.05	152.77	148.65	105.51	109.09	237.42	231.25	725.92	758.44	94.56	94.34	254	254.34	374.67	375.08	NA	GO:0031981//nuclear lumen	GO:0008135//translation factor activity, RNA binding;GO:0043021//ribonucleoprotein complex binding	GO:0006412//translation;GO:0042255//ribosome assembly	K03264//translation initiation factor 6	gi|145253793|ref|XP_001398409.1|//eukaryotic translation initiation factor 6 [Aspergillus niger CBS 513.88]
An11g07980	CAK45991	353.13	366.35	658.34	636.79	673.03	670	514.57	521.05	618.79	625.49	684.79	678.93	468.63	480.87	412.56	372.77	NA	NA	GO:0003677//DNA binding	GO:0006351//transcription, DNA-templated	K09043//fungal AP-1-like factor	gi|134079459|emb|CAK45991.1|//unnamed protein product [Aspergillus niger]
An07g03770	CAK48127	352.75	336.54	300.24	304.21	203.55	216.86	490.07	503.02	117.65	108.97	106.72	103.28	270.29	265.74	809.06	801.84	NA	GO:0044424//intracellular part	GO:0016209//antioxidant activity;GO:0043169//cation binding;GO:0003824//catalytic activity	GO:0072593//reactive oxygen species metabolic process	K04565//superoxide dismutase, Cu-Zn family [EC:1.15.1.1]	gi|145237624|ref|XP_001391459.1|//superoxide dismutase [Cu-Zn] [Aspergillus niger CBS 513.88]
An02g14500	CAK48880	352.61	316.6	405.56	398	110.35	112.59	74.64	82.74	183.32	174.3	112.44	117.65	39.35	42.03	94.73	93.63	NA	NA	NA	NA	NA	gi|145234418|ref|XP_001400580.1|//hypothetical protein ANI_1_2000024 [Aspergillus niger CBS 513.88]
An16g05570	CAK46897	350.84	339.17	767.9	750.72	654.87	636.53	561.27	553.88	619.23	618.78	753.5	827.18	551.45	539.31	281.7	300.59	NA	NA	GO:0016769//transferase activity, transferring nitrogenous groups;GO:0048037//cofactor binding	GO:0019752//carboxylic acid metabolic process	K14454//aspartate aminotransferase, cytoplasmic [EC:2.6.1.1]	gi|134083419|emb|CAK46897.1|//unnamed protein product [Aspergillus niger]
An01g03570	CAK36895	348.29	351.45	343.36	341.25	292.29	301.08	227.07	214.94	214.85	197.08	211.06	224.36	300.53	298.57	196.47	190.95	NA	GO:0031224//intrinsic component of membrane;GO:0031966//mitochondrial membrane	GO:0016653//oxidoreductase activity, acting on NAD(P)H, heme protein as acceptor	GO:0008152//metabolic process	K00326//cytochrome-b5 reductase [EC:1.6.2.2]	gi|145228957|ref|XP_001388787.1|//NADH-cytochrome b5 reductase 2 [Aspergillus niger CBS 513.88]
An03g06870	CAK38443	345.46	349.34	129.38	135.95	224.72	220.76	466.52	470.04	118.98	121.74	145.68	138.16	423.29	427.81	375.12	334.8	NA	NA	GO:0016814//hydrolase activity, acting on carbon-nitrogen (but not peptide) bonds, in cyclic amidines;GO:0046914//transition metal ion binding	GO:0006216//cytidine catabolic process	K01489//cytidine deaminase [EC:3.5.4.5]	gi|145235827|ref|XP_001390562.1|//cytidine deaminase [Aspergillus niger CBS 513.88]
An12g00410	CAK40970	343.89	340.96	459.48	468.69	426.28	418.57	541.95	511.61	468.49	469.14	380.08	377.98	268.22	262.03	360.61	353.32	NA	NA	GO:0005488//binding	NA	K13201//nucleolysin TIA-1/TIAR	gi|134079837|emb|CAK40970.1|//unnamed protein product [Aspergillus niger]
An12g07520	CAK46376	342.97	326.45	196.72	208.93	125.32	128.27	150.04	137.34	165.07	156.95	99.73	107.88	120.35	114.02	132.81	143.27	NA	NA	NA	NA	K03946//NADH dehydrogenase (ubiquinone) 1 alpha subcomplex subunit 2	gi|145247104|ref|XP_001395801.1|//NADH-ubiquinone oxidoreductase subunit [Aspergillus niger CBS 513.88]
An09g03100	CAK40249	342.58	346.29	73.7	72.3	103.55	102.54	87.38	88.73	39.77	39.59	68.66	72.62	49.54	48.36	65.79	63.32	NA	NA	GO:0046872//metal ion binding;GO:0016160//amylase activity	GO:0005975//carbohydrate metabolic process	K01176//alpha-amylase [EC:3.2.1.1]	gi|145241960|ref|XP_001393626.1|//alpha-amylase [Aspergillus niger CBS 513.88]
An02g08850	CAK44295	341.96	335.71	150	148.04	92	91.6	172.44	181.47	304.23	283.58	124.98	123.41	212.11	219.49	216.1	205.31	NA	NA	GO:0016879//ligase activity, forming carbon-nitrogen bonds	GO:0006464//cellular protein modification process	K06689//ubiquitin-conjugating enzyme E2 D [EC:2.3.2.23];K13280//signal peptidase, endoplasmic reticulum-type [EC:3.4.-.-]	gi|145233295|ref|XP_001400020.1|//ubiquitin conjugating enzyme (UbcB) [Aspergillus niger CBS 513.88]
An02g10980	CAK48763	341.86	311.4	218.78	208.06	643.5	670.56	289.54	287.13	137.41	126.42	153.67	155.91	96.7	93.76	75.69	75.6	NA	NA	GO:0005488//binding	NA	NA	gi|134057160|emb|CAK48763.1|//unnamed protein product [Aspergillus niger]
An04g01870	CAL00674	340.65	315.83	225.49	221.89	139.73	135.16	185.47	187.26	213.92	201.99	131.6	115.88	190.07	178.26	178.03	179.5	NA	GO:0043231//intracellular membrane-bounded organelle;GO:0000502//proteasome complex	GO:0004175//endopeptidase activity	GO:0006508//proteolysis	K02734//20S proteasome subunit beta 4 [EC:3.4.25.1]	gi|145256902|ref|XP_001401555.1|//proteasome subunit beta type-2 [Aspergillus niger CBS 513.88]
An14g04510	CAK42013	340.54	347.34	18.45	18.74	11.61	10.1	22.81	23.78	14.43	14.27	9.65	9.41	4.25	4.64	1.32	1.58	NA	NA	GO:0046872//metal ion binding	NA	NA	gi|134081756|emb|CAK42013.1|//unnamed protein product [Aspergillus niger]
An11g11280	CAK40926	338.83	336.95	455.23	453.46	341.58	338.52	233.02	243.56	260.55	261.92	549.72	521.21	229.67	234.11	197.55	196.73	NA	GO:0043234//protein complex	GO:0016751//S-succinyltransferase activity	GO:0009060//aerobic respiration	K00658//2-oxoglutarate dehydrogenase E2 component (dihydrolipoamide succinyltransferase) [EC:2.3.1.61]	gi|145245635|ref|XP_001395085.1|//dihydrolipoyllysine-residue succinyltransferase component of 2-oxoglutarate dehydrogenase complex [Aspergillus niger CBS 513.88]
An10g00510	CAK40490	338.76	326.85	204.48	203.5	249.66	251.33	178.51	182.03	278.17	276.72	211.74	207.41	350.76	334.95	370.28	372.23	NA	NA	GO:0016616//oxidoreductase activity, acting on the CH-OH group of donors, NAD or NADP as acceptor;GO:0046914//transition metal ion binding	GO:0006067//ethanol metabolic process	K00121//S-(hydroxymethyl)glutathione dehydrogenase / alcohol dehydrogenase [EC:1.1.1.284 1.1.1.1]	gi|145256170|ref|XP_001402445.1|//S-(hydroxymethyl)glutathione dehydrogenase [Aspergillus niger CBS 513.88]
An16g08740	CAK42973	338.47	334.5	155.15	163.36	119.61	117.74	143.05	161.74	143.88	152.17	98.81	95.51	116.3	109.58	137.35	127.09	NA	NA	NA	NA	NA	gi|145253318|ref|XP_001398172.1|//NADH-ubiquinone oxidoreductase subunit [Aspergillus niger CBS 513.88]
An11g07020	CAK96998	336.96	320.16	61.6	67.33	17.72	14.82	21.07	22.97	49.24	46.99	19.58	20.11	5.31	5.8	5.97	5.13	NA	NA	NA	NA	K01104//protein-tyrosine phosphatase [EC:3.1.3.48];K01488//adenosine deaminase [EC:3.5.4.4]	gi|145244815|ref|XP_001394679.1|//hypothetical protein ANI_1_938094 [Aspergillus niger CBS 513.88]
An16g02990	CAK48608	336.51	328.97	457.44	454.64	352.04	352.26	381.65	373.7	244.28	241.39	281.13	292.61	306.44	299.78	212.51	218.85	NA	GO:0044424//intracellular part	GO:0004619//phosphoglycerate mutase activity;GO:0046914//transition metal ion binding	GO:0006007//glucose catabolic process	K15633//2,3-bisphosphoglycerate-independent phosphoglycerate mutase [EC:5.4.2.12]	gi|145252196|ref|XP_001397611.1|//phosphoglycerate mutase, 2,3-bisphosphoglycerate-independent [Aspergillus niger CBS 513.88]
An04g09440	CAK39029	336.45	333.61	67.6	66.54	21.09	21.61	35.45	32.95	23.98	22.34	32.55	31.98	22.57	21.38	40.32	39.2	NA	NA	NA	NA	NA	gi|134074921|emb|CAK39029.1|//hypothetical protein [truncated ORF], partial [Aspergillus niger]
An01g06350	CAK43755	336.06	326.84	68.05	70.25	84.58	86.83	55.31	51.46	110.62	106.81	62.04	61.58	29.26	29.15	45.87	44.05	NA	NA	NA	NA	NA	gi|145229503|ref|XP_001389060.1|//integral membrane protein [Aspergillus niger CBS 513.88]
An18g05670	CAK97485	335.47	329.62	193.37	193.49	151.02	152	160.69	149.34	175.71	175.14	116.88	111.65	124.14	119.98	139.85	141.81	NA	GO:0044464//cell part	GO:0046914//transition metal ion binding;GO:0051536//iron-sulfur cluster binding;GO:0016491//oxidoreductase activity	GO:0006091//generation of precursor metabolites and energy	K03941//NADH dehydrogenase (ubiquinone) Fe-S protein 8 [EC:1.6.5.3 1.6.99.3]	gi|145255608|ref|XP_001399017.1|//NADH-ubiquinone oxidoreductase subunit [Aspergillus niger CBS 513.88]
An02g14340	CAK48865	335.46	309.81	199.63	204.06	141.74	140.08	246.26	275.19	301.81	280.97	76.15	69.42	196.96	197.71	510.54	539.16	NA	GO:0031981//nuclear lumen;GO:0032991//macromolecular complex	GO:0003676//nucleic acid binding	GO:0022613//ribonucleoprotein complex biogenesis	K12845//U4/U6 small nuclear ribonucleoprotein SNU13	gi|145234388|ref|XP_001400565.1|//small nucleolar ribonucleoprotein SNU13 [Aspergillus niger CBS 513.88]
An17g01670	CAK43063	335.28	340.79	204.9	219.57	268.3	271.45	262.18	267.16	180.23	179.03	190.28	190.2	154.13	158.46	182.3	185.94	NA	NA	GO:0004774//succinate-CoA ligase activity;GO:0046912//transferase activity, transferring acyl groups, acyl groups converted into alkyl on transfer	GO:0009060//aerobic respiration	K01899//succinyl-CoA synthetase alpha subunit [EC:6.2.1.4 6.2.1.5]	gi|145253767|ref|XP_001398396.1|//succinyl-CoA ligase [GDP-forming] subunit alpha [Aspergillus niger CBS 513.88]
An04g05640	CAK38826	334.98	325.09	191.77	191.19	170.13	166.53	180.49	177.51	159.37	160.85	118.32	128.49	137	128.2	143.51	153.04	nuo51	GO:0043231//intracellular membrane-bounded organelle;GO:0044425//membrane part;GO:0019866//organelle inner membrane	GO:0050136//NADH dehydrogenase (quinone) activity;GO:0043169//cation binding;GO:0000166//nucleotide binding;GO:0051536//iron-sulfur cluster binding	GO:0006091//generation of precursor metabolites and energy;GO:0051234//establishment of localization	K03942//NADH dehydrogenase (ubiquinone) flavoprotein 1 [EC:1.6.5.3 1.6.99.3]	gi|145258049|ref|XP_001401928.1|//NADH-ubiquinone oxidoreductase subunit [Aspergillus niger CBS 513.88]
An01g07500	CAK96175	334.02	336.78	203.61	238.41	211.6	202.37	245.35	226.43	257.69	250.61	164.94	168.3	234.78	231.86	270.87	240.23	NA	NA	NA	NA	K10742//DNA replication ATP-dependent helicase Dna2 [EC:3.6.4.12]	gi|145229733|ref|XP_001389175.1|//NADH-ubiquinone oxidoreductase [Aspergillus niger CBS 513.88]
An05g02080	CAK44869	333.83	340.08	128.98	124.44	366.92	349.11	302.61	328.84	191.77	180.57	388.37	363.65	217.96	234.2	224.63	208.5	NA	NA	NA	NA	NA	gi|134075228|emb|CAK44869.1|//hypothetical protein An05g02080 [Aspergillus niger]
An12g08000	CAK41250	333.34	343.04	119.24	115.38	68.72	65.83	60.81	59.07	75.78	74.72	66.6	65.64	38.35	38.28	69.01	69.23	NA	NA	GO:0005488//binding	NA	K00077//2-dehydropantoate 2-reductase [EC:1.1.1.169]	gi|145247204|ref|XP_001395851.1|//2-dehydropantoate 2-reductase [Aspergillus niger CBS 513.88]
An17g01000	CAK48802	331.38	348.84	297.88	289.6	183.12	178.99	180.37	186.04	202.6	206.87	270.12	275.9	69.07	64.66	110.9	106.48	NA	NA	NA	NA	K11826//AP-2 complex subunit mu-1;K08994//putative membrane protein	gi|134083898|emb|CAK48802.1|//unnamed protein product [Aspergillus niger]
An02g02830	CAK47567	330.53	317.83	247.1	255.23	258.3	260.03	250.99	242.9	354.64	338.95	222.68	232.26	212.07	213.94	239.08	254.48	NA	GO:0031224//intrinsic component of membrane	NA	NA	K07511//enoyl-CoA hydratase [EC:4.2.1.17]	gi|145231909|ref|XP_001399423.1|//protein RER1 [Aspergillus niger CBS 513.88]
An08g05790	CAK45551	328.86	353.66	434.48	426.93	158.4	155.6	173.4	177.75	323.34	324.51	225.14	221.82	240.5	243.15	131.61	119.31	NA	NA	GO:0016758//transferase activity, transferring hexosyl groups;GO:0048037//cofactor binding	GO:0044238//primary metabolic process	K00688//glycogen phosphorylase [EC:2.4.1.1]	gi|145240099|ref|XP_001392696.1|//glycogen phosphorylase [Aspergillus niger CBS 513.88]
An01g05060	CAK37040	328.49	310.53	281.04	267.74	73.4	74.52	91.63	91.74	168.4	177.25	129.2	145.39	107.39	108.17	157.16	168.52	NA	NA	NA	NA	K10609//cullin 4	gi|145229247|ref|XP_001388932.1|//hypothetical protein ANI_1_2512014 [Aspergillus niger CBS 513.88]
An15g06470	CAK42599	328.45	317.08	142.15	138.14	196.66	187.79	196.89	194.78	175.22	162.38	114.97	119.84	55.2	56.83	57.46	50.42	NA	GO:0043231//intracellular membrane-bounded organelle	NA	NA	NA	gi|145251323|ref|XP_001397175.1|//translocon-associated protein, alpha subunit [Aspergillus niger CBS 513.88]
An08g01750	CAK39855	328.34	315.69	492.01	485.32	565.57	571.19	343.77	357.5	410.87	412.93	518.73	507.71	517.72	517.08	412.84	401.7	NA	NA	NA	NA	K03115//casein kinase II subunit beta	gi|145239295|ref|XP_001392294.1|//casein kinase II beta 2 subunit [Aspergillus niger CBS 513.88]
An01g01475	CAK43520	328.26	308.38	323.77	320.67	158.83	163.67	190.31	197.11	380.28	407.62	220.11	215.84	130.03	120.27	79.39	71.04	NA	NA	NA	NA	NA	gi|145228559|ref|XP_001388588.1|//integral membrane protein [Aspergillus niger CBS 513.88]
An08g05510	CAK45523	328.23	317.62	225.22	225.88	155.64	155.89	170.55	186.99	190.69	185.01	128.78	130.91	150.18	156.85	174.38	164.35	NA	NA	NA	NA	NA	gi|134077182|emb|CAK45523.1|//unnamed protein product [Aspergillus niger]
An02g14710	CAK48900	327.46	349.36	156.18	151.79	86.53	84.98	120.83	123.89	190.83	198.92	82.18	81.82	140.51	139.38	247.14	234.4	NA	NA	NA	NA	NA	gi|145234458|ref|XP_001400600.1|//hypothetical protein ANI_1_2032024 [Aspergillus niger CBS 513.88]
An02g07890	CAK37752	327.16	327.66	215.54	217.78	466.15	452.46	261.94	253.74	0.64	0.89	439.88	465.12	149.17	146.48	79.23	85.34	pacC	GO:0043231//intracellular membrane-bounded organelle	GO:0046914//transition metal ion binding;GO:0003676//nucleic acid binding	NA	K20828//zinc finger protein 143/76;K09202//regulatory protein SWI5	gi|145233099|ref|XP_001399922.1|//pH-response transcription factor pacC [Aspergillus niger CBS 513.88]
An07g00680	CAK39291	327.1	302.87	255.55	255.78	51.38	52.05	85.53	84.69	203.42	194.81	253.12	251.12	190.46	186.52	234.56	226.36	NA	NA	GO:0048037//cofactor binding;GO:0003824//catalytic activity	GO:0019752//carboxylic acid metabolic process	K01620//threonine aldolase [EC:4.1.2.48]	gi|145237026|ref|XP_001391160.1|//threonine aldolase [Aspergillus niger CBS 513.88]
An13g00550	CAK41456	326.86	325.19	471.65	489.99	74.14	82.15	623.83	583.38	1035.82	1000.72	365.57	347.23	423.1	428.41	400.33	381.34	NA	NA	GO:0016765//transferase activity, transferring alkyl or aryl (other than methyl) groups	GO:0008652//cellular amino acid biosynthetic process	K01626//3-deoxy-7-phosphoheptulonate synthase [EC:2.5.1.54]	gi|145247893|ref|XP_001396195.1|//phospho-2-dehydro-3-deoxyheptonate aldolase, phenylalanine-inhibited [Aspergillus niger CBS 513.88]
An01g07872	CAK37110	326.72	324.86	361.18	341.16	116.82	106.58	105.38	104.84	224.11	240.48	243.78	245.37	152.31	158.38	244.84	238.41	NA	NA	NA	NA	NA	gi|134055325|emb|CAK37110.1|//hypothetical protein An01g07872 [Aspergillus niger]
An01g03100	CAK43676	326.22	350.35	161.8	160.36	187.95	196.42	101.91	108.05	193.25	202.63	303.79	284.58	104.95	107.93	96.24	93.12	NA	GO:0031224//intrinsic component of membrane	GO:0015075//ion transmembrane transporter activity	GO:0006811//ion transport	K07300//Ca2+:H+ antiporter	gi|145228871|ref|XP_001388744.1|//vacuolar calcium ion transporter [Aspergillus niger CBS 513.88]
An12g01210	CAK41051	325.83	319.27	841.22	847.27	154.07	154.27	21.71	21.73	180.2	181.95	126.42	120.36	620.04	616.6	396.43	400.06	NA	GO:0031224//intrinsic component of membrane	NA	GO:0015833//peptide transport	K03305//proton-dependent oligopeptide transporter, POT family	gi|145245913|ref|XP_001395210.1|//MFS peptide transporter Ptr2 [Aspergillus niger CBS 513.88]
An14g01685	CAK46481	325.59	296.73	820.04	841.12	335.64	348.93	547.6	554.16	245.19	234.25	329.02	329.91	368.89	326.7	255.27	258.98	NA	NA	NA	NA	K15532//unsaturated rhamnogalacturonyl hydrolase [EC:3.2.1.172]	gi|145248912|ref|XP_001400795.1|//hypothetical protein ANI_1_268124 [Aspergillus niger CBS 513.88]
An02g11390	CAK44468	325.23	330.12	39.75	38.33	53.59	54.3	8.65	9.03	0.64	0.71	17.08	17.07	5.3	5.8	8.32	9.05	NA	NA	NA	NA	NA	gi|145233787|ref|XP_001400266.1|//extracellular serine-rich protein [Aspergillus niger CBS 513.88]
An14g00530	CAK41852	324.77	322.58	280.31	290.29	290.5	292.98	73.25	87.67	81.98	87.76	130.06	134.13	279.09	275.14	318.17	295.35	NA	NA	NA	NA	K00276//primary-amine oxidase [EC:1.4.3.21]	gi|145248686|ref|XP_001400682.1|//copper resistance protein Crd2 [Aspergillus niger CBS 513.88]
An11g00530	CAK48286	323.99	337.02	389.78	392	248.92	246.92	292.05	289.03	195.31	202.61	175.67	181.94	59.42	61.22	94.66	94.58	NA	NA	GO:0032559//adenyl ribonucleotide binding;GO:0004774//succinate-CoA ligase activity	NA	K01648//ATP citrate (pro-S)-lyase [EC:2.3.3.8]	gi|145243018|ref|XP_001394057.1|//ATP-citrate synthase subunit 2 [Aspergillus niger CBS 513.88]
An08g04910	CAK45464	318.73	335.64	201.85	219.66	181.81	172.91	147.77	162.33	162.2	163.34	129.3	128.52	107.67	111.62	115.81	119.69	NA	NA	NA	NA	K03952//NADH dehydrogenase (ubiquinone) 1 alpha subcomplex subunit 8	gi|145239925|ref|XP_001392609.1|//NADH-ubiquinone oxidoreductase subunit [Aspergillus niger CBS 513.88]
An09g05625	CAL00839	318.73	330.28	1775.62	1785.29	3348.07	3240.38	1267.33	1272.46	736.41	661.35	5564.78	5771.73	1027.4	1001.45	201.65	201.09	NA	NA	NA	NA	NA	gi|145242598|ref|XP_001393872.1|//hypothetical protein ANI_1_700084 [Aspergillus niger CBS 513.88]
An02g05260	CAK37632	318.57	348.44	412.48	395.14	106.21	103.44	75.07	74.98	244.52	246.24	186.98	180.79	106.55	107.35	57.97	57.69	NA	NA	NA	NA	NA	gi|134056578|emb|CAK37632.1|//unnamed protein product [Aspergillus niger]
An02g06820	CAK44227	318.04	336.66	1985.26	1987.41	1347.46	1355.22	419.45	426.41	793.9	815.16	1824.57	1775.98	493.39	511.29	91.57	92.7	NA	NA	GO:0016831//carboxy-lyase activity;GO:0046872//metal ion binding;GO:0019842//vitamin binding	NA	K01568//pyruvate decarboxylase [EC:4.1.1.1]	gi|134056738|emb|CAK44227.1|//unnamed protein product [Aspergillus niger]
An12g08590	CAK41309	317.68	295.5	200.87	189.87	235.41	238.56	197.23	193.6	137.65	131.89	142.52	149.11	133.65	131.64	123.12	120.58	NA	NA	NA	NA	K17788//altered inheritance of mitochondria protein 13	gi|145247322|ref|XP_001395910.1|//hypothetical protein ANI_1_1028104 [Aspergillus niger CBS 513.88]
An04g02140	CAL00701	317.12	325.12	183.08	185.92	227.85	247.96	187.28	186.58	132.06	125.86	172.9	166.51	144.63	158.9	117.07	114.7	NA	NA	NA	NA	K11086//small nuclear ribonucleoprotein B and B'	gi|134058492|emb|CAL00701.1|//unnamed protein product [Aspergillus niger]
An08g06485	CAK45618	317.01	346.51	2032.41	2003.35	3197.59	3221.39	1700.06	1640.96	2207.92	2105.45	4450.84	4383.59	2221.46	2308.67	1434.94	1493.11	NA	NA	NA	NA	K07059//uncharacterized protein	gi|134077278|emb|CAK45618.1|//hypothetical protein An08g06485 [Aspergillus niger]
An02g11200	CAK44450	315.8	304.82	174.93	185.86	184.31	181.84	146.27	136.53	161.88	164.07	127.69	135.96	136.58	123.29	128.85	136.11	NA	NA	NA	NA	K03939//NADH dehydrogenase (ubiquinone) Fe-S protein 6	gi|134057183|emb|CAK44450.1|//unnamed protein product [Aspergillus niger]
An12g00220	CAK40952	315.36	313.1	189.93	193.25	172.04	188.47	187.75	189.05	176.8	197.95	146.02	151.37	156.34	151.71	136.82	135.79	NA	GO:0043231//intracellular membrane-bounded organelle	GO:0050136//NADH dehydrogenase (quinone) activity	NA	K03964//NADH dehydrogenase (ubiquinone) 1 beta subcomplex subunit 8	gi|145245697|ref|XP_001395111.1|//NADH:ubiquinone oxidoreductase kD subunit [Aspergillus niger CBS 513.88]
An02g08330	CAK37795	315.01	327.93	3.72	3.58	0.91	1.31	2.79	3.52	40.07	42.88	1	1.17	0.65	1.1	2.99	2.42	NA	NA	NA	NA	K01952//phosphoribosylformylglycinamidine synthase [EC:6.3.5.3];K16066//3-hydroxy acid dehydrogenase / malonic semialdehyde reductase [EC:1.1.1.381 1.1.1.-];K13095//splicing factor 1;K10866//DNA repair protein RAD50 [EC:3.6.-.-];K14708//solute carrier family 26 (sodium-independent sulfate anion transporter), member 11	gi|145233185|ref|XP_001399965.1|//macrolide phosphotransferase k [Aspergillus niger CBS 513.88]
An02g09780	CAK37845	314.98	322.57	154.33	147.88	110.29	110.2	62.1	63.71	96.82	93.41	146.01	142.34	110.95	111.98	100.08	92.89	NA	GO:0043231//intracellular membrane-bounded organelle	GO:0046914//transition metal ion binding;GO:0001071//nucleic acid binding transcription factor activity	GO:0006351//transcription, DNA-templated	K09246//arginine metabolism regulation protein II	gi|145233465|ref|XP_001400105.1|//C6 transcription factor [Aspergillus niger CBS 513.88]
An08g01170	CAK39798	314.11	326.34	200.65	203.36	142.84	143.37	150.14	150.89	150.25	148.55	153.57	166.44	157.28	164.83	140.94	155.26	NA	GO:0043296//apical junction complex	NA	NA	NA	gi|145239177|ref|XP_001392235.1|//integral membrane protein [Aspergillus niger CBS 513.88]
An01g05200	CAK37053	313.94	310.43	165.74	167.26	141.06	134.09	158.42	163.67	206.58	215.29	136.7	137.87	134.18	132.03	79.39	104.73	NA	GO:0031227//intrinsic component of endoplasmic reticulum membrane	NA	GO:0009058//biosynthetic process	K09658//dolichyl-phosphate mannosyltransferase polypeptide 2, regulatory subunit	gi|358366848|dbj|GAA83468.1|//dolichol phosphate-mannose biosynthesis regulatory protein Dpm2 [Aspergillus kawachii IFO 4308]
An16g01820	CAK42799	313.41	315.93	285.83	293.64	292.33	301.41	323.37	320.77	320.69	307.48	353.2	349.09	264.48	266.41	381.32	366.84	NA	NA	NA	NA	NA	gi|134083037|emb|CAK42799.1|//unnamed protein product [Aspergillus niger]
An02g03310	CAK47611	312.96	316.1	418.55	448.25	387.31	397.58	330.6	319.96	331.41	314.56	451.36	433.04	475.27	488.41	380.91	327.31	NA	GO:0043231//intracellular membrane-bounded organelle;GO:0031410//cytoplasmic vesicle	NA	GO:0010876//lipid localization;GO:0051234//establishment of localization	NA	gi|145232002|ref|XP_001399467.1|//phosphatidylglycerol/phosphatidylinositol transfer protein [Aspergillus niger CBS 513.88]
An15g00690	CAK42238	312.78	308.76	199.87	196.33	188.09	178.36	157.54	156.11	171.27	147.79	135.98	138.02	121.89	120.78	127.94	117.2	NA	NA	NA	NA	K03950//NADH dehydrogenase (ubiquinone) 1 alpha subcomplex subunit 6	gi|145250189|ref|XP_001396608.1|//NADH-ubiquinone oxidoreductase subunit [Aspergillus niger CBS 513.88]
An07g10040	CAK45133	311.76	304.97	655.17	655.06	870.93	883.32	268.5	261.61	255.2	247.07	892.27	893.84	500.04	488.71	186.04	184.88	NA	NA	GO:0016634//oxidoreductase activity, acting on the CH-CH group of donors, oxygen as acceptor	GO:0006778//porphyrin-containing compound metabolic process	K00228//coproporphyrinogen III oxidase [EC:1.3.3.3]	gi|145238864|ref|XP_001392079.1|//coproporphyrinogen-III oxidase [Aspergillus niger CBS 513.88]
An04g05550	CAK38817	311.44	309.75	56.49	57.59	68.88	63.8	36.59	34.45	46.99	46.83	67.69	68.44	27.86	28.25	41.12	41.13	NA	NA	NA	NA	NA	gi|145258018|ref|XP_001401919.1|//hypothetical protein ANI_1_918184 [Aspergillus niger CBS 513.88]
An08g04070	CAK39909	311.09	329.31	183.4	189.54	186.95	194.07	148.26	145.17	170.85	161.02	92.98	96.46	103.66	102.52	175.45	168.34	NA	NA	NA	NA	K17769//mitochondrial import receptor subunit TOM22	gi|145239753|ref|XP_001392523.1|//hypothetical protein ANI_1_588074 [Aspergillus niger CBS 513.88]
An17g01110	CAK48813	310.57	289.15	188.07	180.02	151.29	150.27	175.9	186.27	155.31	150.87	102.08	100.61	129.1	133.61	145.79	140.78	NA	GO:0044464//cell part	GO:0050136//NADH dehydrogenase (quinone) activity	NA	K10742//DNA replication ATP-dependent helicase Dna2 [EC:3.6.4.12];K18160//NADH dehydrogenase [ubiquinone] 1 alpha subcomplex assembly factor 2;K11352//NADH dehydrogenase (ubiquinone) 1 alpha subcomplex subunit 12	gi|134083909|emb|CAK48813.1|//unnamed protein product [Aspergillus niger]
An04g01750	CAK47939	310.4	315.54	673.75	682.65	299.01	299.58	429.6	423.83	766.39	778.65	526.7	532.64	692.88	698.6	1236	1231.82	NA	NA	GO:0046914//transition metal ion binding;GO:0008172//S-methyltransferase activity	GO:0000097//sulfur amino acid biosynthetic process;GO:0006730//one-carbon metabolic process	K00549//5-methyltetrahydropteroyltriglutamate--homocysteine methyltransferase [EC:2.1.1.14]	gi|145256869|ref|XP_001401543.1|//5-methyltetrahydropteroyltriglutamate--homocysteine methyltransferase [Aspergillus niger CBS 513.88]
An01g04280	CAK36964	309.9	306.73	3187.16	3269.65	2500.91	2469.51	2507.24	2527.39	1883.26	1855.78	2371.29	2404.08	2059.13	2041.28	2204.01	2184.05	NA	GO:0044424//intracellular part	GO:0043169//cation binding;GO:0005515//protein binding;GO:0032559//adenyl ribonucleotide binding	GO:0044267//cellular protein metabolic process;GO:0006950//response to stress	K09503//DnaJ homolog subfamily A member 2	gi|145229095|ref|XP_001388856.1|//protein import protein mas5 [Aspergillus niger CBS 513.88]
An04g08460	CAK38933	309.77	287.53	282.14	277.49	302.82	294.72	112.68	108.14	304.48	307.72	384.02	415.29	269.24	261.18	160.24	162.38	NA	NA	NA	NA	NA	gi|145258884|ref|XP_001402204.1|//hypothetical protein ANI_1_1264184 [Aspergillus niger CBS 513.88]
An14g01070	CAK46448	308.73	318.66	224.61	232.85	135.23	134.08	100.36	106.13	117.84	116.55	130.42	119.92	103.36	106.26	102.13	99.02	NA	NA	NA	NA	NA	gi|145248796|ref|XP_001400737.1|//hypothetical protein ANI_1_182124 [Aspergillus niger CBS 513.88]
An04g06210	CAK38882	308.04	309.37	457.23	441.03	38.27	35.46	595.57	595.67	1164.12	1142.86	155.82	143.41	324.72	320.83	465.81	448.05	NA	NA	GO:0016747//transferase activity, transferring acyl groups other than amino-acyl groups;GO:0046912//transferase activity, transferring acyl groups, acyl groups converted into alkyl on transfer	GO:0043436//oxoacid metabolic process	K01655//homocitrate synthase [EC:2.3.3.14]	gi|145258246|ref|XP_001401984.1|//homocitrate synthase [Aspergillus niger CBS 513.88]
An15g02000	CAK42303	307.99	307.36	167.2	170.58	68.64	64.08	135.24	141.85	104.4	111.24	66.07	67.8	66.6	69.3	107.59	98.29	NA	NA	GO:0016783//sulfurtransferase activity;GO:0046914//transition metal ion binding;GO:0051540//metal cluster binding	GO:0006768//biotin metabolic process	K01012//biotin synthase [EC:2.8.1.6]	gi|145250451|ref|XP_001396739.1|//biotin synthase [Aspergillus niger CBS 513.88]
An06g01550	CAK47999	304.46	319.13	163.39	157.85	115.21	113.42	85	81.54	136.61	140.73	106.59	104.97	108.17	109.13	142.24	139.25	NA	GO:0031224//intrinsic component of membrane;GO:0043231//intracellular membrane-bounded organelle;GO:0043234//protein complex	GO:0035251//UDP-glucosyltransferase activity	GO:0065008//regulation of biological quality;GO:0006074//(1->3)-beta-D-glucan metabolic process;GO:0045229//external encapsulating structure organization	K00706//1,3-beta-glucan synthase [EC:2.4.1.34]	gi|145236659|ref|XP_001390977.1|//1,3-beta-glucan synthase component FKS1 [Aspergillus niger CBS 513.88]
An06g01440	CAK47988	303.59	293.92	156.79	159.72	125.21	127.78	164.72	159.2	164.22	161.6	142.55	147.1	119.62	114.32	126.64	129.83	NA	NA	GO:0005488//binding	NA	K12893//splicing factor, arginine/serine-rich 4/5/6;K13091//RNA-binding protein 39	gi|134075427|emb|CAK47988.1|//unnamed protein product [Aspergillus niger]
An08g05060	CAK45478	303.55	295.11	104.03	105.39	90.43	89.82	69.34	70.54	101.14	99.31	64.64	65.42	85.84	87.77	154.09	157.94	NA	NA	NA	NA	K18749//protein LSM14	gi|134077137|emb|CAK45478.1|//unnamed protein product [Aspergillus niger]
An01g03350	CAK36875	303.35	294.92	175.38	181.76	215.29	218.85	132.99	139.93	139.43	131.76	219.45	205.08	191.94	198.19	165.64	148.59	NA	GO:0043231//intracellular membrane-bounded organelle	GO:0016863//intramolecular oxidoreductase activity, transposing C=C bonds	GO:0008204//ergosterol metabolic process	K09829//C-8 sterol isomerase [EC:5.-.-.-]	gi|145228917|ref|XP_001388767.1|//C-8 sterol isomerase [Aspergillus niger CBS 513.88]
An01g06560	CAK43776	302.62	290.6	298.42	308.07	16.03	18.19	388.65	382.7	818.75	832.14	159.32	150.41	294.62	298.87	323.62	344.96	NA	GO:0044424//intracellular part	GO:0016842//amidine-lyase activity	GO:0006526//arginine biosynthetic process	K01755//argininosuccinate lyase [EC:4.3.2.1]	gi|145229545|ref|XP_001389081.1|//argininosuccinate lyase [Aspergillus niger CBS 513.88]
An04g04990	CAK38761	300.68	306.77	175.36	177.59	220.25	219.21	120.18	118.58	208.78	203.4	260.06	257.78	122.63	119.19	151.68	160.34	NA	GO:0044424//intracellular part	GO:0032561//guanyl ribonucleotide binding;GO:0008905//mannose-phosphate guanylyltransferase activity	GO:0006810//transport;GO:0008152//metabolic process;GO:0009987//cellular process	K00966//mannose-1-phosphate guanylyltransferase [EC:2.7.7.13]	gi|145257835|ref|XP_001401863.1|//mannose-1-phosphate guanyltransferase [Aspergillus niger CBS 513.88]
An12g02080	CAK48490	299.34	293.58	19.83	18.51	13.52	13.23	46.6	48.01	89.63	90.93	42.42	43.58	11.98	10.88	7.72	7.16	NA	NA	GO:0005506//iron ion binding;GO:0016491//oxidoreductase activity	NA	K01078//acid phosphatase [EC:3.1.3.2];K14338//cytochrome P450 / NADPH-cytochrome P450 reductase [EC:1.14.14.1 1.6.2.4];K07824//benzoate 4-monooxygenase [EC:1.14.13.12]	gi|317033670|ref|XP_001395294.2|//sterigmatocystin biosynthesis P450 monooxygenase stcS [Aspergillus niger CBS 513.88]
An16g07110	CAL00484	299.03	294.85	843.63	858.41	669.11	664.99	490.57	479.55	262.13	264.76	602.6	613.92	530.73	540.48	187.24	194.76	NA	NA	GO:0003824//catalytic activity	GO:0006732//coenzyme metabolic process	K01067//acetyl-CoA hydrolase [EC:3.1.2.1]	gi|145252996|ref|XP_001398011.1|//acetyl-CoA hydrolase [Aspergillus niger CBS 513.88]
An15g02200	CAK42323	297.67	298.22	37.11	37.85	14.07	14.91	87	86.6	86.34	87.59	27.09	26.5	5.71	6.45	6.32	6.39	NA	NA	GO:0016491//oxidoreductase activity	NA	K17066//alcohol oxidase [EC:1.1.3.13]	gi|145250491|ref|XP_001396759.1|//glucose-methanol-choline (gmc) oxidoreductase [Aspergillus niger CBS 513.88]
An14g00060	CAK41805	297.31	290.44	164.34	164.23	124.18	127.84	145.6	153.42	144.45	141.38	98.25	90.74	126.79	108.63	130.72	128.11	NA	NA	NA	NA	NA	gi|145248592|ref|XP_001400635.1|//NADH-ubiquinone oxidoreductase subunit [Aspergillus niger CBS 513.88]
An11g07490	CAK40793	297.25	268.33	138.27	136.92	104.07	101.96	35.38	36.78	92.41	88.34	97.74	99.99	67.94	64.31	48.18	53.73	NA	NA	NA	NA	K05528//alpha 1,6-mannosyltransferase [EC:2.4.1.232]	gi|134079412|emb|CAK40793.1|//unnamed protein product [Aspergillus niger]
An09g00650	CAL00325	296.49	262.14	208.24	209.74	187.67	182.04	45.27	50.87	161.22	161.32	35.87	37.11	48.6	45.86	23.37	24.09	NA	NA	NA	NA	NA	gi|145241486|ref|XP_001393389.1|//hypothetical protein ANI_1_54084 [Aspergillus niger CBS 513.88]
An11g00510	CAK48284	296.13	312.69	296.21	298.61	155.73	153.75	182.98	179.12	110.48	109.89	111.28	107.75	33.22	31.97	83.76	84.52	NA	NA	GO:0004774//succinate-CoA ligase activity;GO:0046912//transferase activity, transferring acyl groups, acyl groups converted into alkyl on transfer	GO:0005975//carbohydrate metabolic process	K01648//ATP citrate (pro-S)-lyase [EC:2.3.3.8]	gi|145243014|ref|XP_001394055.1|//ATP-citrate synthase subunit 1 [Aspergillus niger CBS 513.88]
An15g03340	CAK42409	295.73	267.2	186.92	183.47	156.93	165.63	117.28	126.53	154.36	146.29	107.81	107.67	109.07	114.81	103.88	108.7	NA	NA	NA	NA	NA	gi|145250717|ref|XP_001396872.1|//NADH-ubiquinone oxidoreductase subunit [Aspergillus niger CBS 513.88]
An02g05470	CAK47676	292.12	292.86	154.29	150.56	127.28	123.84	132.01	130.45	130.82	128.58	88.34	89.89	96.12	96.57	120.69	117.21	NA	NA	GO:0000166//nucleotide binding;GO:0048037//cofactor binding;GO:0016491//oxidoreductase activity	GO:0006091//generation of precursor metabolites and energy	K03935//NADH dehydrogenase (ubiquinone) Fe-S protein 2 [EC:1.6.5.3 1.6.99.3]	gi|145232479|ref|XP_001399684.1|//NADH-ubiquinone oxidoreductase subunit [Aspergillus niger CBS 513.88]
An08g03680	CAK45405	291.22	304.89	42.67	43.46	14.4	13.96	49.42	55.26	61.12	62.45	22.71	21.14	8.8	9.79	7.19	7.2	NA	NA	NA	NA	NA	gi|145239677|ref|XP_001392485.1|//hypothetical protein ANI_1_1858074 [Aspergillus niger CBS 513.88]
An09g06670	CAK40460	289.86	296.27	356.03	373.57	51.98	51.71	128.27	134.43	89.83	87.33	48.31	48.94	33.35	32.79	68.11	66.24	NA	GO:0031224//intrinsic component of membrane	NA	GO:0051234//establishment of localization	K13577//solute carrier family 25 (mitochondrial dicarboxylate transporter), member 10;K15109//solute carrier family 25 (mitochondrial carnitine/acylcarnitine transporter), member 20/29;K15111//solute carrier family 25 (mitochondrial S-adenosylmethionine transporter), member 26;K15100//solute carrier family 25 (mitochondrial citrate transporter), member 1	gi|145242818|ref|XP_001393982.1|//DNA replication protein YHM2 [Aspergillus niger CBS 513.88]
An16g00300	CAK42710	289.8	288.84	94.1	89.47	26.4	28.32	58.86	64.31	85.86	87.36	42.44	38.84	30.38	29.15	33.04	33.33	NA	NA	NA	GO:0008152//metabolic process	K00559//sterol 24-C-methyltransferase [EC:2.1.1.41]	gi|145251662|ref|XP_001397344.1|//2-heptaprenyl-1,4-naphthoquinone methyltransferase [Aspergillus niger CBS 513.88]
An08g05300	CAK45502	289.35	290.97	2215.73	2214.21	1838.84	1829.93	1712.09	1722.56	1314.79	1329.66	1726.29	1744.88	3381.34	3361.14	3870.35	3897.67	NA	NA	GO:0032559//adenyl ribonucleotide binding	GO:0050896//response to stimulus	K09489//heat shock 70kDa protein 4	gi|145240001|ref|XP_001392647.1|//heat shock protein Hsp88 [Aspergillus niger CBS 513.88]
An01g09460	CAK43996	288.53	296.28	204.19	196.68	178.83	176.78	197.05	202.63	162.58	168.77	222.55	225.69	98.53	101.99	129.88	125.85	NA	NA	NA	NA	K11244//cell wall integrity and stress response component	gi|134055481|emb|CAK43996.1|//unnamed protein product [Aspergillus niger]
An11g05700	CAK40727	288.41	270.42	151.22	171.53	180.11	171.44	153.84	150.15	96.54	85.99	105.44	105.95	100.66	99.15	90.11	101.72	NA	NA	NA	NA	K17786//mitochondrial organizing structure protein 2	gi|145244098|ref|XP_001394556.1|//hypothetical protein ANI_1_760094 [Aspergillus niger CBS 513.88]
An14g05300	CAK42091	288.25	313.33	255.2	266.57	263.79	255.62	230.13	224.11	241.33	228.96	253.85	261.67	195.53	193.85	179.71	176.51	NA	NA	NA	NA	K12881//THO complex subunit 4	gi|145249628|ref|XP_001401153.1|//RNA binding domain protein [Aspergillus niger CBS 513.88]
An06g01390	CAK39207	287.03	269.19	134.12	132.68	100.6	106.41	129.89	135.62	125.38	118.69	59.95	61.57	87.66	83.46	93.13	108.2	NA	GO:0031224//intrinsic component of membrane;GO:0019866//organelle inner membrane	GO:0022892//substrate-specific transporter activity	GO:0006810//transport	NA	gi|145236627|ref|XP_001390961.1|//NADH-ubiquinone oxidoreductase [Aspergillus niger CBS 513.88]
An18g01670	CAK47239	286.92	290.59	402.7	399.26	330.89	332.77	263.19	266.32	222.21	226.56	402.13	407.25	206.65	204.53	118.03	123.97	pfkA	GO:0044424//intracellular part;GO:0043234//protein complex	GO:0008443//phosphofructokinase activity;GO:0043169//cation binding;GO:0032559//adenyl ribonucleotide binding	GO:0006007//glucose catabolic process;GO:0006796//phosphate-containing compound metabolic process	K00850//6-phosphofructokinase 1 [EC:2.7.1.11]	gi|145254438|ref|XP_001398626.1|//6-phosphofructokinase [Aspergillus niger CBS 513.88]
An02g05210	CAK37627	285.78	276.15	328.68	320.27	395.49	406.28	416.18	408.03	469.97	459.23	522.59	540.29	272.24	266.95	182.38	179.01	NA	NA	GO:0046914//transition metal ion binding;GO:0005543//phospholipid binding	NA	K17095//annexin A7/11	gi|145232421|ref|XP_001399657.1|//annexin XIV-like protein [Aspergillus niger CBS 513.88]
An12g00100	CAK40940	285.47	299.84	136.8	137.16	24.76	24.34	32.44	34.68	128.9	126.17	49.32	48.07	66.12	70.35	83.01	77.36	NA	NA	GO:0016740//transferase activity	NA	NA	gi|134079806|emb|CAK40940.1|//unnamed protein product [Aspergillus niger]
An12g08730	CAK41323	284.69	282.83	219.18	218.98	111.11	116.33	160.3	167.73	191.35	189.87	122.04	122.32	184.69	189.31	255.64	235.25	NA	NA	GO:0003677//DNA binding	GO:0006351//transcription, DNA-templated	K12412//pheromone receptor transcription factor	gi|134080658|emb|CAK41323.1|//unnamed protein product [Aspergillus niger]
An03g01090	CAK38082	284.52	272	66.86	70.39	47.65	48.63	61.99	64.74	256.54	243.62	62.73	60.01	24.67	23.15	26.32	26.27	NA	NA	NA	NA	K05534//mannan polymerase II complex HOC1 subunit [EC:2.4.1.-];K05528//alpha 1,6-mannosyltransferase [EC:2.4.1.232]	gi|145234725|ref|XP_001390011.1|//glycosyl transferase [Aspergillus niger CBS 513.88]
An13g02730	CAK41670	282.13	288.73	1007.4	1026.09	41.13	39.45	241.19	252.03	539.32	525.67	237.07	241.15	51.13	55.4	2.83	1.29	NA	NA	NA	NA	NA	gi|145248321|ref|XP_001396409.1|//hypothetical protein ANI_1_360114 [Aspergillus niger CBS 513.88]
An07g09160	CAK39681	280.94	269.71	212.27	206.57	258.14	250.73	225.45	238.61	188.19	199.41	207.37	215.01	216.63	225.78	205.54	190.77	NA	GO:0044464//cell part	NA	GO:0007165//signal transduction	K20368//protein cornichon	gi|145238686|ref|XP_001391990.1|//ER-derived vesicles protein ERV14 [Aspergillus niger CBS 513.88]
An12g04750	CAK97166	280.87	282.33	165.24	171.41	237.73	234.33	147.69	152.04	142.77	141.29	131.93	135.46	120.34	123.42	129.75	134.33	NA	GO:0044464//cell part	NA	NA	K17081//prohibitin 2	gi|145246592|ref|XP_001395545.1|//prohibitin-2 [Aspergillus niger CBS 513.88]
An13g00370	CAK46438	280.66	289.83	106.55	105.01	67.42	65.6	73.78	73.59	141.84	139.46	62.36	59.72	71.82	78.89	75.97	73.88	NA	NA	GO:0005488//binding	NA	K09202//regulatory protein SWI5	gi|134080921|emb|CAK46438.1|//unnamed protein product [Aspergillus niger]
An05g02310	CAK44892	280.61	278.32	117.29	120.48	73.98	74.53	85.74	90.17	447.53	438.77	109.42	107.48	133.63	132.49	201.44	190.29	NA	NA	NA	NA	NA	gi|145236302|ref|XP_001390799.1|//glycosyl transferase [Aspergillus niger CBS 513.88]
An16g05420	CAK46882	280.21	273.96	196.7	199.58	160.58	157.41	661.01	636.46	278.09	284.54	164.19	165.65	468.26	449.05	463.11	454.36	NA	GO:0044424//intracellular part	GO:0016861//intramolecular oxidoreductase activity, interconverting aldoses and ketoses	GO:0006007//glucose catabolic process	K01810//glucose-6-phosphate isomerase [EC:5.3.1.9]	gi|145252674|ref|XP_001397850.1|//glucose-6-phosphate isomerase [Aspergillus niger CBS 513.88]
An17g02300	CAL00575	280.03	279.65	223.15	226.67	125.32	136.21	211.51	227.98	265.43	267.81	115.72	110	134.62	142.57	237.31	232.71	NA	GO:0043231//intracellular membrane-bounded organelle	NA	GO:0034728//nucleosome organization	K11279//nucleosome assembly protein 1-like 1	gi|145253897|ref|XP_001398461.1|//nucleosome assembly protein Nap1 [Aspergillus niger CBS 513.88]
An07g09005	CAK45108	279.85	296.83	300.98	300.61	349.71	367.38	366.1	400.91	413.85	436.39	462.24	441.1	320.17	353.14	273.46	258.89	NA	NA	NA	NA	NA	gi|145238654|ref|XP_001391974.1|//hypothetical protein ANI_1_1128064 [Aspergillus niger CBS 513.88]
An16g03940	CAK46825	277.67	316.64	265.5	278.22	291.03	277.72	245.86	225.92	622.29	647.06	337.71	329.35	398.55	403.13	338.72	333.67	NA	NA	GO:0008135//translation factor activity, RNA binding;GO:0001071//nucleic acid binding transcription factor activity	GO:0006412//translation;GO:0006352//DNA-templated transcription, initiation	K03120//transcription initiation factor TFIID TATA-box-binding protein	gi|134083254|emb|CAK46825.1|//unnamed protein product [Aspergillus niger]
An01g09490	CAK43999	276.83	260.84	203.58	206.08	131.12	139.99	203.43	197.4	262.87	255.56	77.51	82.37	209.15	202.07	408.08	411.33	NA	GO:0044452//nucleolar part	GO:0003723//RNA binding;GO:0016866//intramolecular transferase activity	NA	K11128//H/ACA ribonucleoprotein complex subunit 1	gi|145230121|ref|XP_001389369.1|//H/ACA ribonucleoprotein complex subunit 1 [Aspergillus niger CBS 513.88]
An12g01540	CAK48437	276.4	267.65	385.47	382.78	626.78	611.05	402.15	391.86	284.35	269.23	700.38	701.39	288.1	297.23	121.68	118.77	NA	NA	NA	NA	K09498//T-complex protein 1 subunit zeta	gi|145245984|ref|XP_001395241.1|//RPEL repeat protein [Aspergillus niger CBS 513.88]
An08g02270	CAK45272	275.75	279.83	250.78	266.31	247.07	241.46	201.67	219.35	292.88	293.45	249.03	259.77	362.02	383.61	351.96	336.12	NA	NA	NA	NA	K10881//26 proteasome complex subunit DSS1	gi|145239393|ref|XP_001392343.1|//26S proteasome complex subunit sem-1 [Aspergillus niger CBS 513.88]
An01g01550	CAK43527	275.37	265.14	114.26	115.83	87.42	84.03	62.23	56.66	44.2	43.99	49.73	51.92	26.15	24.37	12.92	14.45	NA	NA	GO:0004601//peroxidase activity;GO:0005506//iron ion binding	GO:0042743//hydrogen peroxide metabolic process;GO:0006950//response to stress	K03781//catalase [EC:1.11.1.6]	gi|145228573|ref|XP_001388595.1|//catalase R [Aspergillus niger CBS 513.88]
An11g03340	CAK48325	275.12	271.99	11.66	13.38	2533.81	2531.4	3917.64	3842.96	2686.56	2705.52	3237.36	3321.41	2222.61	2174.55	1801.54	1808.05	NA	NA	GO:0046872//metal ion binding;GO:0016160//amylase activity	GO:0005975//carbohydrate metabolic process	K01176//alpha-amylase [EC:3.2.1.1]	gi|145243632|ref|XP_001394335.1|//alpha-amylase A type-1/2 [Aspergillus niger CBS 513.88]
An07g02840	CAL00218	274.69	291.64	211.79	218.6	161.38	156.41	156.41	144.61	148.67	145.11	132.25	131.22	98.84	98.95	84.92	88.92	NA	GO:0032156//septin cytoskeleton	GO:0032561//guanyl ribonucleotide binding	GO:0009987//cellular process	K16944//septin 7	gi|134075839|emb|CAL00218.1|//unnamed protein product [Aspergillus niger]
An03g02430	CAK38211	273.41	277	622.96	620.77	397.81	386.79	479.21	478.11	511.64	516.54	359.93	355.58	466.97	457.34	417.49	425.62	NA	NA	GO:0016616//oxidoreductase activity, acting on the CH-OH group of donors, NAD or NADP as acceptor;GO:0000166//nucleotide binding;GO:0048037//cofactor binding	GO:0006059//hexitol metabolic process	K00045//mannitol 2-dehydrogenase [EC:1.1.1.67]	gi|229890361|sp|A2QGA1.1|M2DH_ASPNC//RecName: Full=Mannitol 2-dehydrogenase; Short=M2DH; Short=MDH
An02g11360	CAK44466	273.13	278.76	193.17	196.2	77.99	80.15	77.62	81.66	24.64	23.97	83.28	87.99	141.85	138.75	169.13	171.48	NA	NA	NA	NA	NA	gi|145233785|ref|XP_001400265.1|//endo alpha-1,4 polygalactosaminidase [Aspergillus niger CBS 513.88]
An12g00480	CAK40977	272.85	277.56	89.94	94.03	72.73	73.79	102.24	107.18	70.9	71.95	57.68	59.62	66.08	64.37	88.67	86.77	NA	NA	GO:0070569//uridylyltransferase activity	NA	K00972//UDP-N-acetylglucosamine/UDP-N-acetylgalactosamine diphosphorylase [EC:2.7.7.23 2.7.7.83]	gi|145245751|ref|XP_001395136.1|//UDP-N-acetylglucosamine pyrophosphorylase [Aspergillus niger CBS 513.88]
An19g00320	CAK47355	272.08	284.86	151.1	161.62	102.76	97.66	121.62	113.65	173.52	168.85	132.28	134.84	127.22	129.55	113.47	111.54	NA	NA	NA	NA	K07300//Ca2+:H+ antiporter	gi|134084767|emb|CAK47355.1|//unnamed protein product [Aspergillus niger]
An07g02010	CAK48102	271.89	266.17	160.81	168.71	153.68	165.39	206.21	205.19	191.97	192.19	134.02	132.64	170.69	167.06	191.43	172.54	NA	GO:0043231//intracellular membrane-bounded organelle;GO:0005839//proteasome core complex	GO:0004175//endopeptidase activity	GO:0019941//modification-dependent protein catabolic process	K02726//20S proteasome subunit alpha 2 [EC:3.4.25.1]	gi|145237280|ref|XP_001391287.1|//proteasome subunit alpha type-2 [Aspergillus niger CBS 513.88]
An07g05920	CAK48962	271.12	270.73	963.39	970.21	601.7	609.24	884.43	861.6	657.96	656.75	549.71	537.23	916.13	887.79	840.99	894.38	NA	GO:0044424//intracellular part	GO:0016859//cis-trans isomerase activity	GO:0044267//cellular protein metabolic process	K05864//peptidyl-prolyl isomerase D [EC:5.2.1.8]	gi|134076149|emb|CAK48962.1|//unnamed protein product [Aspergillus niger]
An01g06060	CAK37081	270.88	285.49	220.74	216.15	143.68	149.49	182.04	188.39	201.26	206.91	134.12	130.56	143.93	138.84	184.53	177.89	NA	NA	GO:0032561//guanyl ribonucleotide binding	GO:0006810//transport;GO:0035556//intracellular signal transduction	K07904//Ras-related protein Rab-11A	gi|145229443|ref|XP_001389030.1|//Ras-related protein Rab-11A [Aspergillus niger CBS 513.88]
An01g06150	CAK37090	270.51	266.2	645.1	658.79	73.32	73.38	451.38	427.67	817.83	801	360.21	353.08	316.84	312.11	279.39	263.78	NA	NA	GO:0016765//transferase activity, transferring alkyl or aryl (other than methyl) groups	GO:0008652//cellular amino acid biosynthetic process	K01626//3-deoxy-7-phosphoheptulonate synthase [EC:2.5.1.54]	gi|145229461|ref|XP_001389039.1|//phospho-2-dehydro-3-deoxyheptonate aldolase, phenylalanine-inhibited [Aspergillus niger CBS 513.88]
An02g02340	CAK96408	270.26	282.57	260.72	249.17	147.95	142.11	108.33	109.66	147.48	150.23	139.31	138.76	93.74	95.05	99.61	95.89	NA	GO:0015629//actin cytoskeleton	GO:0016757//transferase activity, transferring glycosyl groups;GO:0032559//adenyl ribonucleotide binding;GO:0005506//iron ion binding;GO:0017111//nucleoside-triphosphatase activity	NA	K00698//chitin synthase [EC:2.4.1.16]	gi|145231807|ref|XP_001399375.1|//chitin synthase [Aspergillus niger CBS 513.88]
An12g07840	CAK41234	268.49	248.96	224.56	212.4	66.13	65.63	91.37	103.32	83.35	79.46	45.79	49.36	54.41	50.36	60.34	60	NA	NA	GO:0016407//acetyltransferase activity	NA	K00621//glucosamine-phosphate N-acetyltransferase [EC:2.3.1.4]	gi|134080566|emb|CAK41234.1|//unnamed protein product [Aspergillus niger]
An12g07510	CAK46375	268.49	269.48	181.03	183.13	138.07	132.03	128.24	137.59	133.43	137.67	117.76	111.12	132.98	133.94	137.77	131.85	NA	NA	NA	NA	K11086//small nuclear ribonucleoprotein B and B'	gi|145247102|ref|XP_001395800.1|//hypothetical protein ANI_1_896104 [Aspergillus niger CBS 513.88]
An02g03120	CAK47592	267.76	279.11	152.56	158.44	151.76	154.32	168.04	168.86	153.44	155.47	129.26	127.88	169.29	170.23	219.01	191.65	NA	NA	GO:0005092//GDP-dissociation inhibitor activity	GO:0006810//transport	K17255//Rab GDP dissociation inhibitor	gi|145231961|ref|XP_001399448.1|//Rab GDP-dissociation inhibitor [Aspergillus niger CBS 513.88]
An02g14800	CAK48909	267.49	280.1	167.13	176.58	168.18	169.83	215.67	215.68	153.69	153.2	120.29	122.73	56.02	52.88	33.28	33.15	pdiA	GO:0044432//endoplasmic reticulum part	GO:0015036//disulfide oxidoreductase activity;GO:0046872//metal ion binding;GO:0016862//intramolecular oxidoreductase activity, interconverting keto- and enol-groups	GO:0019725//cellular homeostasis;GO:0018904//ether metabolic process	K09580//protein disulfide-isomerase A1 [EC:5.3.4.1]	gi|145234476|ref|XP_001400609.1|//protein disulfide-isomerase [Aspergillus niger CBS 513.88]
An07g04260	CAK48176	267.32	273.26	46	47.03	158.99	157.24	47.48	49.52	307.56	314.39	76.27	70.06	22.22	23.66	12.83	10.95	NA	NA	GO:0046912//transferase activity, transferring acyl groups, acyl groups converted into alkyl on transfer	GO:0006720//isoprenoid metabolic process	K01641//hydroxymethylglutaryl-CoA synthase [EC:2.3.3.10]	gi|145237722|ref|XP_001391508.1|//hydroxymethylglutaryl-CoA synthase [Aspergillus niger CBS 513.88]
An17g01955	CAK49152	265.79	241.91	140.94	131.05	7.33	9.45	158.07	151.23	390.67	356.55	45.46	48.23	71.39	67.82	38.91	40.52	NA	NA	NA	NA	K01056//peptidyl-tRNA hydrolase, PTH1 family [EC:3.1.1.29]	gi|134083997|emb|CAK49152.1|//unnamed protein product [Aspergillus niger]
An09g06850	CAK40478	265.78	284.52	169	165.64	118.39	113.59	134.39	136.82	126.3	134.02	79.47	81.53	94.66	101.27	113.99	107.42	NA	GO:0044464//cell part	GO:0050136//NADH dehydrogenase (quinone) activity;GO:0043169//cation binding;GO:0051536//iron-sulfur cluster binding	GO:0022904//respiratory electron transport chain	K03934//NADH dehydrogenase (ubiquinone) Fe-S protein 1 [EC:1.6.5.3 1.6.99.3]	gi|145242854|ref|XP_001394000.1|//NADH-ubiquinone oxidoreductase subunit [Aspergillus niger CBS 513.88]
An18g03870	CAK97424	265.61	257.48	613.11	626.36	1661.82	1658.48	485.9	482.61	445.37	447.52	1702.37	1704.89	462.63	444.68	293.63	294.91	NA	NA	NA	NA	K09529//DnaJ homolog subfamily C member 9	gi|134084432|emb|CAK97424.1|//unnamed protein product [Aspergillus niger]
An16g04500	CAK46867	264.87	278.9	345.74	347.78	121.61	123.74	72.33	69.11	221.41	229.51	244.95	256.93	119.84	124.34	84.72	83.78	NA	NA	GO:0032559//adenyl ribonucleotide binding;GO:0004672//protein kinase activity	GO:0006464//cellular protein modification process	K06641//serine/threonine-protein kinase Chk2 [EC:2.7.11.1];K05709;K06668//serine/threonine-protein kinase GIN4 [EC:2.7.11.-];K08286//protein-serine/threonine kinase [EC:2.7.11.-]	gi|134083312|emb|CAK46867.1|//unnamed protein product [Aspergillus niger]
An01g01150	CAK43491	264.75	270.71	3.26	2.76	11.09	10.37	0.29	0.37	28.25	28.61	6.29	5.53	1.32	1.17	0.6	0.85	NA	NA	NA	NA	K06674//structural maintenance of chromosome 2;K00108//choline dehydrogenase [EC:1.1.99.1];K06123//1-acylglycerone phosphate reductase [EC:1.1.1.101];K07555//ATP synthase mitochondrial F1 complex assembly factor 1	gi|134054646|emb|CAK43491.1|//unnamed protein product [Aspergillus niger]
An04g00110	CAK38466	264.44	269.96	152.19	157.51	136.77	136.11	153.68	164.02	132.2	134.33	86.47	87.36	99.81	103.4	110	101.86	NA	NA	NA	NA	NA	gi|134058275|emb|CAK38466.1|//unnamed protein product [Aspergillus niger]
An04g02460	CAL00733	261.99	259.07	165.08	166.82	146.49	148.73	159.27	152.21	200.5	202.21	135.61	135.86	116.84	120.95	115.79	117.99	NA	GO:0031304//intrinsic component of mitochondrial inner membrane	NA	NA	K17785//mitofilin	gi|145257101|ref|XP_001401614.1|//mitochondrion protein [Aspergillus niger CBS 513.88]
An18g06810	CAK43388	261.8	265.53	173.63	164.8	122.49	122.74	136.79	155.8	155.85	153.27	106.2	106.6	159.75	158.63	179.5	188.86	NA	GO:0043234//protein complex	GO:0016765//transferase activity, transferring alkyl or aryl (other than methyl) groups	GO:0006771//riboflavin metabolic process	K00820//glucosamine--fructose-6-phosphate aminotransferase (isomerizing) [EC:2.6.1.16];K00794//6,7-dimethyl-8-ribityllumazine synthase [EC:2.5.1.78]	gi|145255890|ref|XP_001399134.1|//6,7-dimethyl-8-ribityllumazine synthase [Aspergillus niger CBS 513.88]
An15g06420	CAK42594	261.59	257.3	81.09	78.65	110.16	111.54	69.45	67.73	46.94	45.35	104.8	106.61	56.88	60.82	50.42	49.67	NA	NA	NA	NA	K03190//urease accessory protein	gi|145251313|ref|XP_001397170.1|//urease accessory protein UreD [Aspergillus niger CBS 513.88]
An08g01370	CAK39818	261.49	253.62	134.94	134.69	132.49	131.15	184.81	182.55	122	116.58	117.75	114.62	104.09	101.16	80.17	80.66	NA	GO:0031224//intrinsic component of membrane;GO:0019866//organelle inner membrane	NA	GO:0006810//transport	K15110//solute carrier family 25 (mitochondrial 2-oxodicarboxylate transporter), member 21	gi|145239217|ref|XP_001392255.1|//2-oxodicarboxylate carrier 2 [Aspergillus niger CBS 513.88]
An16g02940	CAK48603	260.69	248.65	227.91	245.78	236.37	234.76	180.07	179.09	277.33	282.73	192.8	209.95	321.85	320.2	328.1	345.9	NA	GO:0043231//intracellular membrane-bounded organelle;GO:0043234//protein complex	GO:0008135//translation factor activity, RNA binding;GO:0043021//ribonucleoprotein complex binding	GO:0006413//translational initiation	K15028//translation initiation factor 3 subunit K	gi|145252186|ref|XP_001397606.1|//eukaryotic translation initiation factor 3 subunit K [Aspergillus niger CBS 513.88]
An04g08860	CAK38973	260.23	251.01	133.74	130.66	111.33	109.26	177.52	175.29	120.72	113.75	74.07	73.79	143.34	139.64	152.57	155.58	NA	NA	GO:0016787//hydrolase activity	NA	K14813//metalloprotease ARX1 [EC:3.-.-.-];K01265//methionyl aminopeptidase [EC:3.4.11.18]	gi|145259014|ref|XP_001402244.1|//curved DNA-binding protein [Aspergillus niger CBS 513.88]
An18g06290	CAK43354	260.08	266.32	337.49	321.36	381.44	380.52	434.03	424.13	272.25	278.55	344.59	340.53	191.33	188.4	163.41	151.91	NA	GO:0031224//intrinsic component of membrane	GO:0032559//adenyl ribonucleotide binding;GO:0019829//cation-transporting ATPase activity	GO:0009206//purine ribonucleoside triphosphate biosynthetic process;GO:0070838//divalent metal ion transport	K05853//Ca2+ transporting ATPase, sarcoplasmic/endoplasmic reticulum [EC:3.6.3.8]	gi|145255762|ref|XP_001399082.1|//sarcoplasmic/endoplasmic reticulum calcium ATPase 1 [Aspergillus niger CBS 513.88]
An08g06540	CAK45624	259.69	261.94	217.76	222.23	254.04	257.61	164.55	163.26	182.52	165.65	198.48	193.71	154.88	157.48	156.1	139.94	NA	GO:0044464//cell part	NA	NA	K17080//prohibitin 1	gi|145240245|ref|XP_001392769.1|//prohibitin-1 [Aspergillus niger CBS 513.88]
An12g06810	CAK41210	258.74	256.67	189.89	199.56	156.2	151.81	225.51	233.08	227.02	214.15	139.84	132.65	241.07	273.88	346.6	324.46	NA	NA	NA	NA	NA	gi|145246976|ref|XP_001395737.1|//hypothetical protein ANI_1_2026104 [Aspergillus niger CBS 513.88]
An14g02280	CAK41965	258.32	257.21	165.57	166.25	119.53	117.98	111.77	121.6	212.48	211.21	115.16	119.99	93.1	88.5	142.41	139.84	NA	NA	NA	NA	K00859//dephospho-CoA kinase [EC:2.7.1.24]	gi|134081529|emb|CAK41965.1|//unnamed protein product [Aspergillus niger]
An18g06430	CAK47311	258.31	255.04	116.57	122.46	115.43	110.16	133.86	128.3	145.92	149.91	93.28	97.97	41.47	40.95	71.73	76.21	NA	NA	NA	NA	K20359//PRA1 family protein 1	gi|145255793|ref|XP_001399096.1|//hypothetical protein ANI_1_1464164 [Aspergillus niger CBS 513.88]
An08g07290	CAK39976	257.11	260.7	218.19	226.42	96.34	97.67	224.78	227.78	291.52	297.84	207.7	199.64	329.03	328.82	425.81	420.14	aldA	NA	GO:0004030//aldehyde dehydrogenase [NAD(P)+] activity	GO:0008152//metabolic process	K00128//aldehyde dehydrogenase (NAD+) [EC:1.2.1.3]	gi|145240395|ref|XP_001392844.1|//aldehyde dehydrogenase [Aspergillus niger CBS 513.88]
An18g00950	CAK47172	256.37	257.11	0.23	0	0	0.08	0.23	0.23	0	0.08	0	0.15	0	0.15	0	0	NA	NA	GO:0016407//acetyltransferase activity	NA	K10437//phenylacetate 2-hydroxylase [EC:1.14.13.-]	gi|145254205|ref|XP_001398559.1|//GNAT family acetyltransferase [Aspergillus niger CBS 513.88]
An14g04040	CAK46640	256.36	251.87	1351.31	1360.26	1388.98	1373.16	993.95	969.23	760.37	775.65	1459.25	1480.81	758.61	730.97	361.37	371.58	NA	NA	NA	NA	K17669//pentatricopeptide repeat-containing protein PET309	gi|145249378|ref|XP_001401028.1|//pentatricopeptide repeat protein [Aspergillus niger CBS 513.88]
An08g02950	CAK45332	255.25	256.7	205.56	217.81	137.47	149.98	160.58	181.2	178.43	163.05	116.44	128.57	220.89	220.33	255.28	252.43	NA	NA	NA	NA	K12160//small ubiquitin-related modifier	gi|145239531|ref|XP_001392412.1|//ubiquitin-like protein SMT3 [Aspergillus niger CBS 513.88]
An08g05160	CAK45488	255	246.42	522.04	540.94	136.78	134.91	242.18	236.83	564.13	557.08	244.34	238.82	414.11	435.86	486.52	496.95	NA	NA	GO:0016705//oxidoreductase activity, acting on paired donors, with incorporation or reduction of molecular oxygen	GO:0044238//primary metabolic process	K10256//omega-6 fatty acid desaturase / acyl-lipid omega-6 desaturase (Delta-12 desaturase) [EC:1.14.19.6 1.14.19.22]	gi|145239973|ref|XP_001392633.1|//oleate delta-12 desaturase [Aspergillus niger CBS 513.88]
An07g04147	CAK48165	254.64	269.14	230.49	217.32	116.87	124.71	84.24	91.14	158.91	156.37	218.55	220.03	108.86	119.57	157.18	136.57	NA	NA	NA	NA	NA	gi|134075971|emb|CAK48165.1|//unnamed protein product [Aspergillus niger]
An07g05960	CAK48966	253.62	260.93	212.08	209.68	466	475.22	492.3	478.22	86.18	84.02	305.1	302.3	48.4	47.23	29.66	29.7	NA	GO:0044464//cell part	GO:0046914//transition metal ion binding	NA	K09468//zinc finger protein MSN2/4	gi|134076153|emb|CAK48966.1|//unnamed protein product [Aspergillus niger]
An02g03830	CAL00597	253.55	253.25	157.33	159.96	149.22	144.87	0.35	0.44	143.61	138.31	217.64	217.66	62.72	59.09	47.51	45.02	creA	GO:0005622//intracellular	GO:0046872//metal ion binding;GO:0003676//nucleic acid binding	NA	K09467//zinc-finger protein CreA/MIG	gi|145232126|ref|XP_001399519.1|//DNA-binding protein creA [Aspergillus niger CBS 513.88]
An04g07435	CAK44744	253.55	265.41	3.67	2.8	5.24	6.13	4.96	2.78	2.21	1.66	3.94	4.49	3.8	1.62	1.88	2.42	NA	NA	NA	NA	NA	gi|134074713|emb|CAK44744.1|//hypothetical protein An04g07435 [Aspergillus niger]
An02g00120	CAK96227	253.17	248.79	518.61	533.45	707.84	692.78	411.96	439.07	565.34	582.38	497.51	497.55	331.57	337.85	449.55	445.1	NA	NA	NA	NA	NA	gi|134056052|emb|CAK96227.1|//hypothetical protein An02g00120 [Aspergillus niger]
An12g07570	CAK46381	252.22	258.22	317.35	339.41	243.14	232.05	249.52	250.6	327.28	318.04	301.69	283.29	250.01	261.9	239.65	233.43	NA	GO:0031224//intrinsic component of membrane	NA	GO:0006810//transport	K08513//vesicle-associated membrane protein 4	gi|110808572|gb|ABG91137.1|//v-SNARE [Aspergillus niger]
An01g03560	CAK36894	251.74	245.77	112.05	115.26	137.79	139.81	118.92	113.88	133.61	128.89	88.34	89.5	155.86	155.71	226.22	224.88	NA	NA	NA	NA	K01427//urease [EC:3.5.1.5]	gi|134054881|emb|CAK36894.1|//unnamed protein product [Aspergillus niger]
An08g01640	CAK39844	251.12	238.27	172.1	174.81	157.09	164.96	223.78	225.44	206.39	202.81	139.89	148.01	196.83	185.42	236.2	241.98	NA	NA	NA	NA	K16365//small glutamine-rich tetratricopeptide repeat-containing protein alpha	gi|145239273|ref|XP_001392283.1|//hsc70 cochaperone (SGT) [Aspergillus niger CBS 513.88]
An04g00100	CAK38465	250.27	224.53	1385.41	1408.02	1603.9	1607.82	1436.82	1397.46	791.7	763.17	1543.68	1532.08	2372.17	2354.56	1328.74	1320.69	NA	NA	NA	NA	NA	gi|145256405|ref|XP_001401373.1|//hypothetical protein ANI_1_126184 [Aspergillus niger CBS 513.88]
An02g08660	CAK44274	250.18	267.89	96.36	93.25	60.32	63.49	105.48	104.88	269.87	272.83	47.86	47.86	93.65	95.17	136.29	129.82	NA	NA	GO:0016866//intramolecular transferase activity	NA	NA	gi|134056927|emb|CAK44274.1|//unnamed protein product [Aspergillus niger]
An14g00640	CAK41863	249.79	249.59	403.61	409.89	370.66	374.18	513.93	512.59	230.95	225.55	423.9	397.47	370.38	365.08	155.31	159.13	NA	NA	NA	NA	NA	gi|134081361|emb|CAK41863.1|//unnamed protein product [Aspergillus niger]
An07g06570	CAK39503	249.37	256.63	212.38	221.59	214.04	218.22	202.4	187.63	230.64	209.09	146.24	145.23	198.06	193.54	240.02	251.17	NA	GO:0030529//intracellular ribonucleoprotein complex	GO:0005198//structural molecule activity	GO:0010467//gene expression	K02954//small subunit ribosomal protein S14	gi|145238176|ref|XP_001391735.1|//mitochondrial 37S ribosomal protein MRP2 [Aspergillus niger CBS 513.88]
An17g01180	CAK48820	249.26	258.32	687.81	669.01	734.26	739.18	701	656.39	599.48	614.99	696.16	699.09	510.34	509.3	400.26	389.47	NA	NA	GO:0032559//adenyl ribonucleotide binding;GO:0004672//protein kinase activity	GO:0006464//cellular protein modification process	K08286//protein-serine/threonine kinase [EC:2.7.11.-];K02216//serine/threonine-protein kinase Chk1 [EC:2.7.11.1]	gi|145253669|ref|XP_001398347.1|//serine/threonine protein kinase [Aspergillus niger CBS 513.88]
An07g10270	CAK45156	249.13	249.51	94.74	96.74	116.5	112.86	314.78	314.96	124.62	126.62	53.89	51.98	123.73	125.09	306.95	331.24	NA	NA	GO:0046914//transition metal ion binding;GO:0003676//nucleic acid binding	NA	K09250//cellular nucleic acid-binding protein	gi|145238910|ref|XP_001392102.1|//cellular nucleic acid-binding protein [Aspergillus niger CBS 513.88]
An04g02970	CAK96463	247.65	245.68	61.22	61.37	5.19	4.99	12.79	13.41	103.96	102.69	5.84	5.02	6.82	6.94	16.79	14.42	NA	NA	GO:0016709//oxidoreductase activity, acting on paired donors, with incorporation or reduction of molecular oxygen, NAD(P)H as one donor, and incorporation of one atom of oxygen;GO:0000166//nucleotide binding;GO:0050662//coenzyme binding	GO:0008152//metabolic process	K03379//cyclohexanone monooxygenase [EC:1.14.13.22]	gi|134058576|emb|CAK96463.1|//unnamed protein product [Aspergillus niger]
An07g01470	CAK96592	246.35	257.62	233.36	224.47	131.52	130.16	181.01	189.09	205.91	212.96	130.97	125.95	173.38	183.7	178.37	182.54	NA	NA	NA	GO:0006810//transport	K11885//DNA damage-inducible protein 1	gi|134075700|emb|CAK96592.1|//unnamed protein product [Aspergillus niger]
An02g02020	CAK37504	246.27	253	153.08	163.06	192.75	190.26	196.8	197.37	150.4	146.14	152.37	145.71	132.27	126.68	128.55	120.81	NA	GO:0033176//proton-transporting V-type ATPase complex	GO:0032559//adenyl ribonucleotide binding;GO:0019829//cation-transporting ATPase activity;GO:0015078//hydrogen ion transmembrane transporter activity	GO:0015988//energy coupled proton transmembrane transport, against electrochemical gradient;GO:0015986//ATP synthesis coupled proton transport	K02147//V-type H+-transporting ATPase subunit B	gi|145231739|ref|XP_001399343.1|//v-type proton ATPase subunit B [Aspergillus niger CBS 513.88]
An08g00210	CAK39778	246.11	246.59	277.86	273.87	628.02	637.82	431.58	423.79	173.57	179.85	395.26	391.38	340.08	336.01	185.33	183.87	NA	GO:0043234//protein complex	GO:0016901//oxidoreductase activity, acting on the CH-OH group of donors, quinone or similar compound as acceptor	GO:0006071//glycerol metabolic process	K00111//glycerol-3-phosphate dehydrogenase [EC:1.1.5.3]	gi|145238985|ref|XP_001392139.1|//glycerol-3-phosphate dehydrogenase [Aspergillus niger CBS 513.88]
An04g05530	CAK38815	245.85	245.22	81.18	79.47	72.26	69.56	74.31	70.9	62.13	59.88	66.46	65.42	55.71	55.16	52.32	49.42	NA	GO:0016020//membrane	GO:0070011//peptidase activity, acting on L-amino acid peptides;GO:0046872//metal ion binding	NA	NA	gi|145258010|ref|XP_001401917.1|//Disintegrin and metalloproteinase domain-containing protein B [Aspergillus niger CBS 513.88]
An02g02750	CAK47559	245.09	250.35	65.17	67.54	61.95	60.46	163.83	158.72	42.86	46.51	119.45	116.36	33.12	31.69	20	18.69	NA	NA	GO:0004601//peroxidase activity;GO:0005506//iron ion binding	GO:0042743//hydrogen peroxide metabolic process;GO:0006950//response to stress	K03781//catalase [EC:1.11.1.6]	gi|145231892|ref|XP_001399415.1|//catalase [Aspergillus niger CBS 513.88]
An04g06940	CAK44694	244.85	253.31	132.32	132.3	50.87	50.93	52.25	54.34	85.79	87.34	0.03	0.09	35.71	37.75	45.18	39.81	PrtT	GO:0043231//intracellular membrane-bounded organelle	GO:0016787//hydrolase activity;GO:0046914//transition metal ion binding;GO:0001071//nucleic acid binding transcription factor activity	GO:0009894//regulation of catabolic process	NA	gi|145258458|ref|XP_001402055.1|//C6 zinc finger domain protein [Aspergillus niger CBS 513.88]
An09g06050	CAK40413	244.72	248.82	278.73	281.81	144.12	143.58	184.62	179.84	212.92	210.33	167.48	168.77	105.76	108.45	119.57	116.37	NA	NA	GO:0016831//carboxy-lyase activity	GO:0006596//polyamine biosynthetic process	K01611//S-adenosylmethionine decarboxylase [EC:4.1.1.50]	gi|145242688|ref|XP_001393917.1|//S-adenosylmethionine decarboxylase proenzyme [Aspergillus niger CBS 513.88]
An07g02820	CAL00216	244.64	248.1	169.89	180.47	166.66	169.37	215.95	208.54	225.28	217.34	136.65	142.64	174.87	177.79	106.5	114.49	NA	GO:0031224//intrinsic component of membrane	NA	NA	K20724//transmembrane protein 33	gi|145237436|ref|XP_001391365.1|//endoplasmic reticulum protein [Aspergillus niger CBS 513.88]
An11g11290	CAK40927	243.99	257.38	163.1	169.2	116.58	119.95	152.71	154.75	137.25	137.26	108.26	99.72	104.79	106.92	116.34	113.59	NA	NA	NA	NA	K03965//NADH dehydrogenase (ubiquinone) 1 beta subcomplex subunit 9	gi|134079792|emb|CAK40927.1|//unnamed protein product [Aspergillus niger]
An08g04880	CAK45461	243.7	236.9	3003.71	2992.16	1883.02	1875.19	377.89	380.15	922.86	885.92	1732.47	1659.68	1029.61	1020.5	330.36	344.99	NA	NA	NA	NA	NA	gi|145239919|ref|XP_001392606.1|//hypoxia induced family protein [Aspergillus niger CBS 513.88]
An04g04750	CAK38739	243.35	243.02	376.44	385.3	580.21	573.18	336.51	318.91	327.12	332.05	671.63	676.6	350.06	344.69	273.31	277.44	NA	NA	GO:0019842//vitamin binding;GO:0016624//oxidoreductase activity, acting on the aldehyde or oxo group of donors, disulfide as acceptor	GO:0006007//glucose catabolic process	K00164//2-oxoglutarate dehydrogenase E1 component [EC:1.2.4.2]	gi|145257753|ref|XP_001401841.1|//2-oxoglutarate dehydrogenase [Aspergillus niger CBS 513.88]
An02g01022	CAK96317	243.15	242.48	545.74	551.04	651.45	672.41	288.85	299.59	388.47	388.51	366.38	374.89	286.82	295.16	106.12	106.01	NA	NA	NA	NA	NA	gi|134056142|emb|CAK96317.1|//hypothetical protein An02g01022 [Aspergillus niger]
An01g11010	CAK37281	243.08	246.33	97.58	101.07	59.52	60.56	40.88	41.56	191.23	183.84	64.01	66.4	63.32	59.92	43.06	43.68	NA	GO:0016020//membrane	GO:0016798//hydrolase activity, acting on glycosyl bonds	GO:0008152//metabolic process	K01216//licheninase [EC:3.2.1.73]	gi|145230419|ref|XP_001389518.1|//glycosidase crf1 [Aspergillus niger CBS 513.88]
An07g02833	CAL00217	242.99	245.8	200.74	209.07	130.43	121.85	132.62	132.86	107.35	101.56	109.74	110.26	81.11	78.22	74.96	70.91	NA	NA	NA	NA	NA	gi|134075838|emb|CAL00217.1|//unnamed protein product [Aspergillus niger]
An02g02530	CAK37534	242.99	237.4	371.62	382.35	621.99	630.48	409.28	404.27	760.73	742.8	636.54	625.06	639.52	663.8	1078.85	1074.94	NA	NA	NA	NA	K12823//ATP-dependent RNA helicase DDX5/DBP2 [EC:3.6.4.13]	gi|134034065|sp|A2QC74.1|DBP2_ASPNC//RecName: Full=ATP-dependent RNA helicase dbp2
An04g06020	CAK38863	242.64	240.87	275.44	280.24	261.34	266.5	152.41	156.29	176.17	164.92	338.27	337.44	176.05	168.95	156.29	148.79	NA	NA	NA	NA	K13628//iron-sulfur cluster assembly protein	gi|145258180|ref|XP_001401965.1|//iron-sulfur assembly protein 1 [Aspergillus niger CBS 513.88]
An01g07140	CAK43833	241.73	246.59	69.15	66.01	24.26	24.24	9.69	9.64	34.88	34.63	32.82	34.51	48.62	50.44	77.54	73.58	NA	NA	NA	NA	K02365//separase [EC:3.4.22.49];K00480//salicylate hydroxylase [EC:1.14.13.1]	gi|134055247|emb|CAK43833.1|//unnamed protein product [Aspergillus niger]
An04g03840	CAK38648	241.43	242.29	17.75	17.71	54.21	49.98	9.55	10.38	9.28	10.17	19.5	22.8	12.03	10.6	4.95	5.12	NA	NA	NA	NA	K20361//intracellular protein transport protein USO1	gi|145257474|ref|XP_001401750.1|//hypothetical protein ANI_1_1780184 [Aspergillus niger CBS 513.88]
An15g02880	CAK42363	241.38	234.93	280.54	281.69	239.38	237.78	300.56	300.85	293.69	287.51	264.55	257.49	298.8	299.13	309.59	305.82	NA	NA	NA	NA	NA	gi|145250625|ref|XP_001396826.1|//hypothetical protein ANI_1_1332134 [Aspergillus niger CBS 513.88]
An04g01610	CAK47924	241.28	233.95	171.49	185.08	74.32	74.5	233.38	230.7	211.71	211.96	99.31	108.06	236.32	233.32	271.61	278.67	NA	NA	GO:0031406//carboxylic acid binding;GO:0016744//transferase activity, transferring aldehyde or ketonic groups	GO:0008652//cellular amino acid biosynthetic process	K01653//acetolactate synthase I/III small subunit [EC:2.2.1.6]	gi|145256824|ref|XP_001401528.1|//acetolactate synthase small subunit [Aspergillus niger CBS 513.88]
An05g01770	CAK96512	241.03	223.77	73.48	74.7	63.65	64.06	40.51	39.36	89.02	87.71	46.39	48.71	57.84	56.65	82.95	86.81	NA	NA	NA	NA	NA	gi|145236200|ref|XP_001390748.1|//hypothetical protein ANI_1_522044 [Aspergillus niger CBS 513.88]
An01g06610	CAK43780	240.01	252.06	124.21	118.8	95.21	94.41	61.81	65.12	100.64	99.76	102.26	102.41	86	84.76	80.23	80.22	NA	NA	NA	NA	NA	gi|145229553|ref|XP_001389085.1|//hypothetical protein ANI_1_2634014 [Aspergillus niger CBS 513.88]
An02g07500	CAK37714	240.01	237.2	345.12	356.47	40.33	43.64	404.75	415.27	666.33	646.58	198.22	193.65	391.2	397.67	520.28	493.85	NA	NA	GO:0003824//catalytic activity;GO:0003676//nucleic acid binding	GO:0008152//metabolic process	K00290//saccharopine dehydrogenase (NAD+, L-lysine forming) [EC:1.5.1.7]	gi|145233023|ref|XP_001399884.1|//saccharopine dehydrogenase [NAD+, L-lysine-forming] [Aspergillus niger CBS 513.88]
An07g03680	CAK48119	239.93	222.28	858.25	892.07	709.3	718.22	898.52	838.51	683.77	688.25	655.3	634.04	1277.64	1270.99	1022.65	1115.11	NA	GO:0031224//intrinsic component of membrane	NA	NA	K06890//uncharacterized protein	gi|145237608|ref|XP_001391451.1|//bax Inhibitor family protein [Aspergillus niger CBS 513.88]
An08g01790	CAK39859	239.57	229.37	135.95	136.83	102.89	104.91	181.58	185.76	190.85	178.63	75.9	73	142.18	139.85	249.67	251.65	NA	GO:0044424//intracellular part	GO:0008135//translation factor activity, RNA binding	GO:0006412//translation	K03247//translation initiation factor 3 subunit H	gi|145239303|ref|XP_001392298.1|//eukaryotic translation initiation factor 3 subunit H [Aspergillus niger CBS 513.88]
An09g04540	CAK40308	239.24	243.36	212.22	201.94	119.13	120.38	74.73	74.99	68.03	70.99	301.46	307.62	32.31	35.47	42.73	42.66	NA	GO:0044464//cell part	GO:0046914//transition metal ion binding	NA	NA	gi|134078313|emb|CAK40308.1|//unnamed protein product, partial [Aspergillus niger]
An02g04580	CAK37598	238.51	237.01	292.23	293.03	80.29	77.2	49.25	55.76	99.75	105	37.22	34.49	54.08	53.35	49.63	49.26	NA	NA	NA	NA	K01061//carboxymethylenebutenolidase [EC:3.1.1.45];K10771//AP endonuclease 1 [EC:4.2.99.18];K12479//vacuolar protein sorting-associated protein 45	gi|145232291|ref|XP_001399596.1|//dienelactone hydrolase family protein [Aspergillus niger CBS 513.88]
An18g04590	CAK43261	238.36	243.5	100.29	103.75	78.32	76.23	114.33	101.34	87.1	83.36	66.38	58.12	82.48	81.79	101.55	102.84	NA	GO:0044424//intracellular part	GO:0005092//GDP-dissociation inhibitor activity	NA	K12462//Rho GDP-dissociation inhibitor	gi|145255286|ref|XP_001398917.1|//Rho GDP-dissociation inhibitor [Aspergillus niger CBS 513.88]
An01g12940	CAK37341	238.16	233.36	241.04	246.45	222.41	229.89	265.02	266.52	324.96	324.54	250.24	240.07	226.94	224.35	191.26	187.84	NA	NA	NA	NA	K19366//spartin	gi|134055819|emb|CAK37341.1|//unnamed protein product [Aspergillus niger]
An07g04620	CAK39380	237.27	234.96	129.68	127.98	8.42	8.35	4.6	6.14	72.25	68.96	29.12	32.67	6.6	7.12	5.09	5.78	NA	NA	NA	NA	K01527//nascent polypeptide-associated complex subunit beta	gi|145237794|ref|XP_001391544.1|//hypothetical protein ANI_1_568064 [Aspergillus niger CBS 513.88]
An12g00740	CAK41004	236.79	245.07	180	185.98	95.83	102.89	131.82	123.1	147.37	138.85	66.28	63.25	99	108.47	180.2	154.97	NA	NA	NA	NA	NA	gi|134079872|emb|CAK41004.1|//unnamed protein product [Aspergillus niger]
An11g01630	CAK45897	236.27	237.68	368.78	370.53	470.98	460.19	545.96	548.94	596.63	611.95	501.35	480.54	441.94	446.67	495.91	499.04	NA	GO:0043231//intracellular membrane-bounded organelle	NA	GO:0006772//thiamine metabolic process	K03146//thiamine thiazole synthase	gi|145243260|ref|XP_001394167.1|//thiazole biosynthetic enzyme [Aspergillus niger CBS 513.88]
An18g02020	CAK47274	235.97	240.02	317.09	323.31	555.42	548.18	417.67	428.91	282.28	291.43	613.07	587.62	276.27	280.03	176.28	177.52	tigA	GO:0044432//endoplasmic reticulum part	GO:0015036//disulfide oxidoreductase activity;GO:0016862//intramolecular oxidoreductase activity, interconverting keto- and enol-groups	GO:0019725//cellular homeostasis;GO:0018904//ether metabolic process;GO:0050896//response to stimulus	K09584//protein disulfide-isomerase A6 [EC:5.3.4.1]	gi|145254554|ref|XP_001398661.1|//protein disulfide-isomerase [Aspergillus niger CBS 513.88]
An06g00360	CAK44952	235.42	220.94	33.51	32.65	23.04	26.26	4.96	3.94	25.93	27.57	12.59	10.44	7.69	8.59	11.82	13.47	NA	NA	GO:0016787//hydrolase activity	NA	K08257//mannan endo-1,6-alpha-mannosidase [EC:3.2.1.101]	gi|145236433|ref|XP_001390864.1|//endo mannanase, GH76 family [Aspergillus niger CBS 513.88]
An04g07330	CAK44733	235.37	220.06	116.61	119.2	121.52	123.61	148.94	145.96	114.37	111.08	56.58	60.97	75.64	79.86	134.3	138.78	NA	GO:0030529//intracellular ribonucleoprotein complex	GO:0005198//structural molecule activity	GO:0010467//gene expression	K02935//large subunit ribosomal protein L7/L12	gi|145258557|ref|XP_001402094.1|//putative mitochondrial 54S ribosomal protein MNP1 [Aspergillus niger CBS 513.88]
An12g08900	CAK41340	235.21	239.27	430.04	427.67	305.12	301.51	341.33	329.72	679.23	699.09	470.36	471.49	579.54	578.87	376.67	385.61	NA	NA	NA	NA	K21197//G1/S-specific cyclin	gi|145247384|ref|XP_001395941.1|//G1/S-specific cyclin Pcl5 [Aspergillus niger CBS 513.88]
An04g04670	CAK38731	234.4	221.22	57.69	55.7	57	53.91	107.81	107.41	58.24	55.82	47.47	50.18	43.3	40.75	32.21	34.72	NA	NA	GO:0004553//hydrolase activity, hydrolyzing O-glycosyl compounds	GO:0043170//macromolecule metabolic process;GO:0005975//carbohydrate metabolic process;GO:0009056//catabolic process	K01183//chitinase [EC:3.2.1.14]	gi|134058747|emb|CAK38731.1|//unnamed protein product [Aspergillus niger]
An02g03940	CAL00608	233.43	237.05	85.88	86.3	66.39	66.94	60.33	59.19	119.04	118.5	66.32	69.64	73.52	71.8	120.69	117.67	NA	NA	NA	NA	K06665//glucose repression mediator protein	gi|145232151|ref|XP_001399530.1|//transcriptional corepressor Cyc8 [Aspergillus niger CBS 513.88]
An16g07910	CAK47040	232.89	231.06	98.46	107.54	150.91	154.39	73.88	76.93	88.43	77.96	129.06	125.41	119.39	120.97	89.19	86.03	NA	NA	GO:0005543//phospholipid binding	GO:0009987//cellular process	K17887//sorting nexin-25	gi|134083648|emb|CAK47040.1|//unnamed protein product [Aspergillus niger]
An16g08680	CAK42967	232.58	208.42	187.57	177.02	34.27	37.15	170.57	165.24	351.74	362.66	96.7	105.95	210.01	196.3	248.95	249.02	NA	NA	NA	NA	K09983//uncharacterized protein	gi|145253306|ref|XP_001398166.1|//hypothetical protein ANI_1_2066144 [Aspergillus niger CBS 513.88]
An07g01640	CAK96609	232.4	223.19	149.96	157.73	116.46	116.92	161.85	163.55	132.03	128.68	92.45	93.84	52.17	55.69	46.82	52.8	NA	NA	GO:0046872//metal ion binding	NA	K02183//calmodulin;K06877//DEAD/DEAH box helicase domain-containing protein	gi|134075717|emb|CAK96609.1|//unnamed protein product [Aspergillus niger]
An02g05490	CAK47678	231.33	235.83	37.46	40.22	27.67	33.02	56.83	57.75	77.95	80.87	25.48	25.68	36.74	39.38	86.11	85.92	NA	NA	GO:0032559//adenyl ribonucleotide binding;GO:0004672//protein kinase activity	GO:0006464//cellular protein modification process	K08794//calcium/calmodulin-dependent protein kinase I [EC:2.7.11.17]	gi|145232483|ref|XP_001399686.1|//calcium/calmodulin-dependent protein kinase [Aspergillus niger CBS 513.88]
An06g01030	CAK39177	231.01	227.88	201.38	191.89	219.42	223.5	120.85	120.03	222.69	224.78	209.57	213.97	148.01	147.93	153.04	152.91	NA	NA	NA	NA	NA	gi|134075387|emb|CAK39177.1|//unnamed protein product [Aspergillus niger]
An04g02420	CAL00729	230.99	230.79	391.23	397.44	231.84	229.81	274.82	286.49	477.21	471.95	346.18	334.66	259.45	259.93	253.91	257.72	NA	NA	GO:0016831//carboxy-lyase activity	GO:0006595//polyamine metabolic process	K01581//ornithine decarboxylase [EC:4.1.1.17]	gi|350632147|gb|EHA20515.1|//ornithine decarboxylase [Aspergillus niger ATCC 1015]
An12g01190	CAK41049	230.76	233.35	106.1	103.93	73.06	72.95	94.07	96.52	134.02	141.99	60.03	57.04	82.15	79.06	109.51	103.11	NA	GO:0044464//cell part	NA	GO:0006810//transport	K08486//syntaxin 1B/2/3	gi|145245909|ref|XP_001395208.1|//SNARE domain protein [Aspergillus niger CBS 513.88]
An08g01610	CAK39841	230.35	232.05	104.54	103.43	136.2	139	223.37	223.23	162.6	162.91	95.75	95.25	142.65	147.65	255.29	250.58	NA	GO:0044464//cell part	GO:0032561//guanyl ribonucleotide binding	NA	K19788//obg-like ATPase 1	gi|145239267|ref|XP_001392280.1|//GTP-dependent nucleic acid-binding protein engD [Aspergillus niger CBS 513.88]
An04g05750	CAK38837	229.99	225.91	152.95	155.82	112.05	102.74	124.38	125.83	121.4	126.11	89.11	78.21	93.1	90.01	102.33	94.91	NA	NA	NA	NA	NA	gi|145258091|ref|XP_001401939.1|//expressed protein [Aspergillus niger CBS 513.88]
An08g00370	CAK45189	229.37	239.46	271.72	277.44	130.56	142.29	235.91	261.96	256.05	276.9	222.81	198.43	355.28	389.84	371.02	360.61	NA	NA	GO:0043169//cation binding	GO:0006812//cation transport	K07213//copper chaperone	gi|145239017|ref|XP_001392155.1|//metal homeostasis factor ATX1 [Aspergillus niger CBS 513.88]
An09g06790	CAK40472	229.29	239.07	265.74	271.56	155.26	146.06	225.66	232.66	244.09	244.15	200.22	178.38	179.09	194.31	246.89	226.92	sgrB	NA	GO:0032561//guanyl ribonucleotide binding	GO:0006810//transport;GO:0035556//intracellular signal transduction	K07874//Ras-related protein Rab-1A	gi|145242842|ref|XP_001393994.1|//GTP-binding protein ypt1 [Aspergillus niger CBS 513.88]
An11g09790	CAK97064	229.28	231.59	140.86	146.83	79.45	76.45	231.88	230.96	80.45	78.41	88.23	89.23	58.44	55.69	138.26	145.05	NA	GO:0044424//intracellular part	GO:0004779//sulfate adenylyltransferase activity;GO:0032559//adenyl ribonucleotide binding	GO:0000097//sulfur amino acid biosynthetic process;GO:0006796//phosphate-containing compound metabolic process	K00958//sulfate adenylyltransferase [EC:2.7.7.4]	gi|145245341|ref|XP_001394938.1|//sulfate adenylyltransferase [Aspergillus niger CBS 513.88]
An04g09290	CAK39014	229.25	235.16	202.06	195.82	117.86	118.16	173.98	172.11	117.72	118.81	137.28	144.07	59	60.19	63.7	62.19	NA	GO:0043231//intracellular membrane-bounded organelle	GO:0046914//transition metal ion binding;GO:0003676//nucleic acid binding	NA	K09466//zinc finger protein ADR1	gi|134074905|emb|CAK39014.1|//unnamed protein product [Aspergillus niger]
An11g10100	CAK97094	228.64	219.56	283.5	286.9	130.95	139.19	145.03	138.42	121.63	123.95	132.93	116.71	100.07	93.92	100.27	96.97	NA	NA	NA	NA	K03113//translation initiation factor 1	gi|145245401|ref|XP_001394968.1|//hypothetical protein ANI_1_1314094 [Aspergillus niger CBS 513.88]
An02g02660	CAK37547	228.56	218.05	58.61	59.51	33.12	31.37	84.19	87.66	12.55	12.05	41.51	42.2	35.67	34.97	48	47.39	NA	GO:0043231//intracellular membrane-bounded organelle	GO:0046914//transition metal ion binding;GO:0001071//nucleic acid binding transcription factor activity;GO:0004559//alpha-mannosidase activity	GO:0005975//carbohydrate metabolic process;GO:0006351//transcription, DNA-templated	K08257//mannan endo-1,6-alpha-mannosidase [EC:3.2.1.101]	gi|134056315|emb|CAK37547.1|//unnamed protein product [Aspergillus niger]
An01g08500	CAK43939	227.93	215.31	68.14	69.56	112.28	109.71	42.29	41.31	53.26	53.79	74.37	84.64	40.95	38.63	20.47	21.98	NA	NA	GO:0004497//monooxygenase activity;GO:0050662//coenzyme binding	GO:0006743//ubiquinone metabolic process	K06126//ubiquinone biosynthesis monooxygenase Coq6 [EC:1.14.13.-]	gi|134055385|emb|CAK43939.1|//unnamed protein product [Aspergillus niger]
An04g01440	CAK47906	227.1	231.84	127.53	126.25	116.13	114.64	107.59	103.43	107.65	105.88	150.84	142.88	52.2	56.25	69.45	68.65	NA	GO:0016020//membrane	GO:0016787//hydrolase activity	NA	K01379//cathepsin D [EC:3.4.23.5]	gi|145256768|ref|XP_001401510.1|//aspartic-type endopeptidase ctsD [Aspergillus niger CBS 513.88]
An02g13160	CAK47729	226.55	232.89	55.57	54.64	19.11	19.41	24.03	25.59	169.74	177.87	32.3	30.83	62.28	64.56	75.94	74.57	NA	NA	NA	NA	K00521//ferric-chelate reductase [EC:1.16.1.7]	gi|134057391|emb|CAK47729.1|//unnamed protein product [Aspergillus niger]
An01g05340	CAK43703	226.4	228.69	236.82	241.12	196.31	196.96	98.27	95.02	185.74	186.16	1049.45	1084.44	42.84	36.69	39	41.09	NA	NA	GO:0000166//nucleotide binding;GO:0003824//catalytic activity	NA	K03809//NAD(P)H dehydrogenase (quinone) [EC:1.6.5.2]	gi|134055062|emb|CAK43703.1|//unnamed protein product [Aspergillus niger]
An02g12140	CAK37895	225.88	223.32	384.33	372.47	153.28	158.88	361.98	358.02	430.9	432.09	193.6	189.92	430.4	432.85	448.29	435.61	gsdA	NA	GO:0016616//oxidoreductase activity, acting on the CH-OH group of donors, NAD or NADP as acceptor;GO:0000166//nucleotide binding	GO:0019318//hexose metabolic process	K00036//glucose-6-phosphate 1-dehydrogenase [EC:1.1.1.49 1.1.1.363]	gi|145233939|ref|XP_001400342.1|//glucose-6-phosphate 1-dehydrogenase [Aspergillus niger CBS 513.88]
An08g11220	CAK45793	225.76	212.49	376.31	389.13	201.86	198.03	235.08	228.07	265.51	268.45	224.72	206.83	204.3	206.53	146.82	137.12	NA	NA	NA	NA	NA	gi|134077752|emb|CAK45793.1|//unnamed protein product [Aspergillus niger]
An07g06090	CAK48979	224.52	221.82	406.38	377.29	295.06	283.2	258.49	277.33	373.37	387.43	409.47	396.98	280.38	297.51	302.57	294.38	NA	NA	NA	NA	NA	gi|134076166|emb|CAK48979.1|//unnamed protein product [Aspergillus niger]
An10g00500	CAK40489	224.5	210.92	181.61	176.98	119.52	113.2	124.21	119.69	154.74	156.9	124.15	100.93	166.25	157.48	181.85	169.44	NA	GO:0005758//mitochondrial intermembrane space;GO:0019866//organelle inner membrane	GO:0043169//cation binding	GO:0006612//protein targeting to membrane	K17777//mitochondrial import inner membrane translocase subunit TIM9	gi|145256168|ref|XP_001402444.1|//import inner membrane translocase subunit TIM9 [Aspergillus niger CBS 513.88]
An02g08670	CAK44275	222.63	235.11	135.01	131.83	63.17	65.39	71.67	70.28	214.16	223.12	77.61	70.27	123.54	127.23	183.64	170.9	NA	GO:0031224//intrinsic component of membrane	NA	NA	K07739//elongator complex protein 3 [EC:2.3.1.48];K15280//solute carrier family 35, member C2	gi|145233255|ref|XP_001400000.1|//hypothetical protein ANI_1_1242024 [Aspergillus niger CBS 513.88]
An04g08480	CAK38935	222.29	228.14	260.06	276.31	210.13	225.16	249.53	266.01	250.69	265.22	216.56	220.37	254.68	252.11	211.85	189.65	NA	GO:0031224//intrinsic component of membrane	NA	GO:0006810//transport	K08516//synaptobrevin homolog YKT6	gi|134074820|emb|CAK38935.1|//unnamed protein product [Aspergillus niger]
An12g05030	CAK46217	221.89	214.31	152.96	155.14	126.44	123.78	93.59	90.84	110.43	110.82	118.42	118.66	83.96	84.09	103.28	95.21	NA	NA	NA	NA	K07126//uncharacterized protein	gi|145246650|ref|XP_001395574.1|//activator of chitin synthase [Aspergillus niger CBS 513.88]
An07g04070	CAK48157	221.85	236.94	172.3	178.74	57.84	61.65	37.99	41.21	51.51	59.76	72.78	68.21	27.23	29.76	35.1	35.86	NA	NA	NA	NA	K11244//cell wall integrity and stress response component	gi|145237684|ref|XP_001391489.1|//ER membrane protein (Wsc4) [Aspergillus niger CBS 513.88]
An09g00670	CAL00327	221.66	218.74	41.38	39.07	73.58	73.53	14.83	16.32	1188.78	1153.12	39.22	40.49	54.86	55.26	45.86	46.47	NA	NA	NA	NA	NA	gi|145241490|ref|XP_001393391.1|//1,3-beta-glucanosyltransferase gel3 [Aspergillus niger CBS 513.88]
An02g11627	CAK44490	221.44	240.85	16.71	13.6	25.15	22.18	13.11	18.09	10.2	9.65	21.84	17.15	7.11	6.83	3.13	3.66	NA	NA	NA	NA	NA	gi|134057226|emb|CAK44490.1|//hypothetical protein An02g11627 [Aspergillus niger]
An08g11060	CAK45777	221.33	210.88	157.54	171.45	32.16	33.5	213.01	220.46	161.74	163.96	52.07	55.5	20.81	18.51	10.27	9	NA	NA	NA	NA	NA	gi|145241123|ref|XP_001393208.1|//hypothetical protein ANI_1_2506074 [Aspergillus niger CBS 513.88]
An16g00930	CAK46779	220.85	214.44	587.77	583.82	332.62	319.26	347.11	366.16	214.64	217.22	643.94	605.95	362.78	356.34	285.65	274	NA	NA	NA	NA	K10747//DNA ligase 1 [EC:6.5.1.1 6.5.1.6 6.5.1.7]	gi|145251786|ref|XP_001397406.1|//thiJ/PfpI family protein [Aspergillus niger CBS 513.88]
An06g01660	CAK48009	220.83	216.84	170	162.11	73.3	66.17	98.45	98.65	84.62	83.45	58.55	57.07	59.5	57.79	59.74	50.6	NA	NA	GO:0003824//catalytic activity	GO:0019725//cellular homeostasis	K11187//peroxiredoxin 5, atypical 2-Cys peroxiredoxin [EC:1.11.1.15]	gi|145236679|ref|XP_001390987.1|//thioredoxin peroxidase/alkyl hydroperoxide reductase [Aspergillus niger CBS 513.88]
An04g03980	CAK38662	220.82	218.7	156.91	155.78	62.98	61.08	44.78	41.71	131.6	128.89	128.92	126.55	36.33	36.27	40.21	37.7	NA	NA	NA	NA	K09468//zinc finger protein MSN2/4	gi|145257512|ref|XP_001401764.1|//C2H2 transcription factor (Seb1) [Aspergillus niger CBS 513.88]
An17g01945	CAK49151	220.66	230.32	220.29	231.75	153.86	150.72	315.99	332.9	314.53	325.76	201.21	203.31	161.03	173.39	108.95	108.69	NA	GO:0044424//intracellular part	NA	NA	K20120//bridging integrator 3	gi|145253821|ref|XP_001398423.1|//protein hob3 [Aspergillus niger CBS 513.88]
An07g09780	CAK39743	219.94	225.77	65.93	62.07	257.99	254.19	84.83	93.35	113.69	116.89	52.79	50.29	144.56	147.37	147.43	141.04	NA	NA	NA	NA	K14169//cytoplasmic tRNA 2-thiolation protein 2;K00899//5-methylthioribose kinase [EC:2.7.1.100];K15732//RNA polymerase II subunit A C-terminal domain phosphatase [EC:3.1.3.16]	gi|145238810|ref|XP_001392052.1|//hypothetical protein ANI_1_2164064 [Aspergillus niger CBS 513.88]
An03g04690	CAK38261	219.68	233.82	141.28	141.16	102.14	99.96	98.05	95.42	146.2	157.44	125.79	122.52	68.6	74.03	126.43	124.57	NA	NA	NA	NA	K11246//SHO1 osmosensor	gi|338819423|sp|A2QGW1.1|SHO1_ASPNC//RecName: Full=High osmolarity signaling protein sho1; AltName: Full=Osmosensor sho1
An16g07795	CAK47029	219.61	227.76	52.68	51.7	13.74	14.38	117.4	115.14	67.98	69.6	35.7	35.67	4.24	5.21	5.36	4.79	NA	NA	GO:0005488//binding	NA	K09238//metallothionein expression activator;K09202//regulatory protein SWI5	gi|134083637|emb|CAK47029.1|//unnamed protein product [Aspergillus niger]
An01g14360	CAK37431	219.32	222.03	175.46	176.58	17.09	15.3	35.36	34.68	89.71	86.92	32.4	30.07	49.18	43.06	36.49	37.88	NA	NA	NA	NA	NA	gi|134055955|emb|CAK37431.1|//unnamed protein product, partial [Aspergillus niger]
An02g10350	CAK44383	219.09	211.95	115.2	115.77	111.66	113.28	124.52	128.19	116.53	110.67	85.25	84.37	120.53	121.82	177	177.53	NA	NA	GO:0003824//catalytic activity	GO:0006720//isoprenoid metabolic process	K00787//farnesyl diphosphate synthase [EC:2.5.1.1 2.5.1.10]	gi|145233581|ref|XP_001400163.1|//geranyltranstransferase [Aspergillus niger CBS 513.88]
An15g03780	CAK97248	219.04	209.22	124.06	121.75	138.19	136.63	158.95	149.27	180.82	184	91.54	90.06	156.95	151.68	252.84	255.91	NA	GO:0044424//intracellular part	GO:0008135//translation factor activity, RNA binding	GO:0006412//translation	K03251//translation initiation factor 3 subunit D	gi|145250805|ref|XP_001396916.1|//eukaryotic translation initiation factor 3 subunit D [Aspergillus niger CBS 513.88]
An18g02680	CAK48651	219.02	229.74	94.86	93.43	91.26	91.93	95.34	98.96	114.19	115.59	106.14	105.92	48.72	47.93	44.52	47.24	NA	NA	NA	NA	K17645//averantin hydroxylase [EC:1.14.13.174];K07824//benzoate 4-monooxygenase [EC:1.14.13.12]	gi|134084311|emb|CAK48651.1|//unnamed protein product [Aspergillus niger]
An01g06370	CAK43757	218.82	206.88	159.65	169.76	161.61	156.9	120.43	117.49	120.69	122.46	125.52	121.85	110.96	109.7	81.1	100.29	NA	NA	NA	NA	K17806//mitochondrial import inner membrane translocase subunit TIM23	gi|145229507|ref|XP_001389062.1|//presequence translocated-associated motor subunit pam17 [Aspergillus niger CBS 513.88]
An17g01480	CAK43044	218.73	215.53	169.28	169.31	175.33	169.97	111.37	109.14	120.8	119.45	158.44	155.27	90.08	85.85	61.83	62.59	NA	NA	GO:0048037//cofactor binding;GO:0016749//N-succinyltransferase activity	GO:0018130//heterocycle biosynthetic process	K00643//5-aminolevulinate synthase [EC:2.3.1.37]	gi|145253729|ref|XP_001398377.1|//5-aminolevulinate synthase [Aspergillus niger CBS 513.88]
An16g00920	CAK46778	218.47	215.19	315.61	321.39	148.51	144.23	226.16	232.61	167.09	156.42	145.59	152.4	167.88	169.3	129.53	122.18	NA	NA	GO:0003824//catalytic activity	GO:0019725//cellular homeostasis	K14171//alkyl hydroperoxide reductase 1 [EC:1.11.1.15]	gi|145251784|ref|XP_001397405.1|//peroxiredoxin pmp20 [Aspergillus niger CBS 513.88]
An10g00010	CAK40483	218.41	200.37	202.76	187.56	11.33	10.65	37.64	39.5	27.35	27.41	42.57	41.68	7.16	6.27	11.57	11.97	NA	NA	GO:0046914//transition metal ion binding;GO:0003824//catalytic activity	GO:0008152//metabolic process	K18369//alcohol dehydrogenase [EC:1.1.1.-]	gi|145256007|ref|XP_001402395.1|//alcohol dehydrogenase [Aspergillus niger CBS 513.88]
An01g12330	CAK44131	217.58	211.47	107.02	121.79	92.75	90.26	139.68	136.77	113.91	98.03	85.17	80.76	96.31	101.35	101.44	114.22	NA	GO:0032991//macromolecular complex	GO:0005488//binding	NA	K12626//U6 snRNA-associated Sm-like protein LSm7	gi|145230750|ref|XP_001389639.1|//U6 snRNA-associated Sm-like protein LSm7 [Aspergillus niger CBS 513.88]
An01g09840	CAK37167	217.36	199.23	146.67	147.7	103.69	108.06	113.77	127.41	101.13	111.99	77.23	75.23	91.27	94.16	89.23	95.56	NA	NA	NA	NA	NA	gi|145230191|ref|XP_001389404.1|//NADH:ubiquinone oxidoreductase 6.6kD subunit [Aspergillus niger CBS 513.88]
An04g06640	CAK44667	217.36	222.5	124.91	122.22	142.32	138.24	79.32	77.96	96.18	98.02	177.26	178.01	91.11	91.59	69.84	65.86	NA	NA	NA	NA	NA	gi|145258396|ref|XP_001402028.1|//C6 finger domain protein [Aspergillus niger CBS 513.88]
An02g14380	CAK48869	217.31	212.15	406.94	401.82	371.7	373.22	317.04	314.55	415.51	410.07	410.15	409.12	517.93	523.5	548.61	538.22	hxk	NA	GO:0032559//adenyl ribonucleotide binding;GO:0016773//phosphotransferase activity, alcohol group as acceptor	GO:0006007//glucose catabolic process;GO:0006796//phosphate-containing compound metabolic process	K00844//hexokinase [EC:2.7.1.1]	gi|145234396|ref|XP_001400569.1|//hexokinase [Aspergillus niger CBS 513.88]
An01g04730	CAK37008	217.03	214.7	126.48	126.72	167.24	173.89	181.41	185.97	122.04	121.78	134.48	137.35	77.94	74.36	59.94	57.9	NA	GO:0012507//ER to Golgi transport vesicle membrane	GO:0046914//transition metal ion binding	GO:0048193//Golgi vesicle transport;GO:0015031//protein transport	K14006//protein transport protein SEC23	gi|145229183|ref|XP_001388900.1|//transport protein SEC23 [Aspergillus niger CBS 513.88]
An02g12320	CAK44499	216.98	228.95	216.84	216.14	169.56	175.72	247.11	252.01	263.42	275.94	139.62	138.22	230.93	209.87	307.47	302.22	NA	NA	NA	NA	K03238//translation initiation factor 2 subunit 2	gi|134057300|emb|CAK44499.1|//unnamed protein product [Aspergillus niger]
An16g02210	CAL00445	215.39	216.71	182.23	193.47	169.09	179.42	148.03	143.01	150.25	155.09	120.64	121.78	156.93	148.06	130.51	128.11	NA	GO:0022624//proteasome accessory complex	GO:0004175//endopeptidase activity	GO:0019538//protein metabolic process	K03031//26S proteasome regulatory subunit N12	gi|145252042|ref|XP_001397534.1|//proteasome regulatory particle subunit (RpnL) [Aspergillus niger CBS 513.88]
An02g08680	CAK44276	215.27	224.53	148.04	153.98	71.46	69.47	130.12	132.45	178.48	172.33	105.94	96.81	107.04	112.71	94.67	95.6	NA	NA	NA	NA	NA	gi|145233257|ref|XP_001400001.1|//hypothetical protein ANI_1_1244024 [Aspergillus niger CBS 513.88]
An12g08760	CAK41326	215.13	214.1	130.67	134.79	146.04	148.5	152.11	147.91	107.67	109.51	123.77	117.25	125.88	118.59	109.9	105.71	NA	GO:0016469//proton-transporting two-sector ATPase complex	GO:0015662//ATPase activity, coupled to transmembrane movement of ions, phosphorylative mechanism;GO:0032559//adenyl ribonucleotide binding;GO:0019829//cation-transporting ATPase activity;GO:0015078//hydrogen ion transmembrane transporter activity	GO:0015988//energy coupled proton transmembrane transport, against electrochemical gradient;GO:0015986//ATP synthesis coupled proton transport	K02150//V-type H+-transporting ATPase subunit E	gi|145247356|ref|XP_001395927.1|//V-type proton ATPase subunit E [Aspergillus niger CBS 513.88]
An16g01730	CAK42790	215.01	229.97	228.8	221.09	73.28	72.87	257.42	270.98	80.92	82.77	133.37	130.17	204.89	218.55	249.29	238.31	NA	NA	NA	NA	K01078//acid phosphatase [EC:3.1.3.2]	gi|145251946|ref|XP_001397486.1|//histidine acid phosphatase [Aspergillus niger CBS 513.88]
An16g01570	CAK42774	214.97	198.15	132.08	131.15	130.55	125.46	152.57	150.94	132.1	134.29	104.85	98.77	139.32	143.5	113.42	121.6	NA	GO:0043232//intracellular non-membrane-bounded organelle	NA	GO:0008064//regulation of actin polymerization or depolymerization	K05756//actin related protein 2/3 complex, subunit 3	gi|145251914|ref|XP_001397470.1|//actin-related protein 2/3 complex subunit 3 [Aspergillus niger CBS 513.88]
An04g06920	CAK44692	214.96	225.46	24.8	25.52	1908.62	1899.96	2590.43	2649.59	1564.85	1594.88	1613.94	1629.41	2939.73	3005.3	2930.82	2876.84	aglU	NA	GO:0004558//alpha-1,4-glucosidase activity;GO:0005488//binding	GO:0044238//primary metabolic process	K01187//alpha-glucosidase [EC:3.2.1.20]	gi|145258454|ref|XP_001402053.1|//alpha-glucosidase [Aspergillus niger CBS 513.88]
An09g04050	CAK96847	214.93	214.23	116.59	116.74	113.8	119.58	80.35	79.65	122.19	130.52	118.99	119.14	97.36	95.98	116.77	113.25	NA	NA	NA	NA	K19850//protein OPY2	gi|145242150|ref|XP_001393721.1|//hypothetical protein ANI_1_500084 [Aspergillus niger CBS 513.88]
An07g10010	CAK45130	214.9	229.39	261.27	264.9	95.49	94.7	161.01	154.02	227.83	239.07	118.91	122.75	150.44	148.02	189.9	187.81	NA	GO:0031224//intrinsic component of membrane	NA	GO:0051234//establishment of localization	K15100//solute carrier family 25 (mitochondrial citrate transporter), member 1	gi|145238858|ref|XP_001392076.1|//carrier protein YHM1/SHM1 [Aspergillus niger CBS 513.88]
An01g01620	CAK43533	214.52	215.36	12.17	11.27	7.61	8.29	14.62	13.46	299.78	292.79	46.47	47.41	10.76	10.1	5.9	5.59	NA	GO:0031224//intrinsic component of membrane	GO:0046915//transition metal ion transmembrane transporter activity	GO:0006829//zinc II ion transport	K14709//solute carrier family 39 (zinc transporter), member 1/2/3	gi|145228585|ref|XP_001388601.1|//zinc-regulated transporter 1 [Aspergillus niger CBS 513.88]
An04g03190	CAK44635	214.27	214.78	41.85	36.85	11.43	10.31	13.24	11.1	21.34	22.54	14.47	15.97	4.2	3.98	5.36	5.79	NA	NA	NA	NA	NA	gi|145257320|ref|XP_001401686.1|//hypothetical protein ANI_1_616184 [Aspergillus niger CBS 513.88]
An09g04300	CAK96871	213.75	219.7	413.97	412.05	400.92	419.03	676.59	686.93	309.15	305.81	408.73	392.58	165.6	163.37	85.22	84.23	NA	NA	NA	NA	K12562//amphiphysin	gi|134078290|emb|CAK96871.1|//unnamed protein product [Aspergillus niger]
An11g10030	CAK97088	213.19	219.39	165.53	159.37	107.79	110.81	108.56	113.26	123.44	128.3	126.81	127.22	115.39	117.86	158.83	151.23	NA	GO:0044464//cell part	GO:0032561//guanyl ribonucleotide binding	GO:0035556//intracellular signal transduction	K04392//Ras-related C3 botulinum toxin substrate 1	gi|134079662|emb|CAK97088.1|//unnamed protein product [Aspergillus niger]
An07g09970	CAK45126	213	212.24	624.64	634.26	193.06	186.09	398.78	434.7	372.07	350.59	181.16	177.92	763.86	779.46	613.56	572.13	NA	NA	NA	NA	NA	gi|187470780|sp|A2QPM6.1|CHZ1_ASPNC//RecName: Full=Histone H2A.Z-specific chaperone chz1
An02g12100	CAK37891	212.62	208.19	249.91	217.71	264.85	271.25	90.26	80.76	181.56	142.96	249.78	228.53	184.47	190.52	158.24	152.84	NA	NA	NA	NA	NA	gi|134057277|emb|CAK37891.1|//unnamed protein product [Aspergillus niger]
An02g01870	CAK37489	212.46	189.06	1047.61	985.4	1082.73	1122.44	854.57	830.55	285.06	292.11	674.36	674.09	697.28	682.06	183.16	181.55	NA	NA	NA	NA	K05770//benzodiazapine receptor	gi|145231708|ref|XP_001399328.1|//benzodiazepine receptor family protein [Aspergillus niger CBS 513.88]
An01g03780	CAK36916	212.36	212.43	164.14	161.96	92.77	96.89	125.91	128.25	107.01	97.77	105.93	103.15	131.55	133.67	109.55	108.81	NA	NA	NA	NA	NA	gi|134054904|emb|CAK36916.1|//unnamed protein product [Aspergillus niger]
An09g05260	CAK40377	211.85	215.32	113.33	117.8	75.9	78.61	129.41	132.43	105.57	99.9	60.52	62.81	39.3	37.96	50.09	50.88	NA	GO:0032156//septin cytoskeleton	GO:0032561//guanyl ribonucleotide binding	GO:0009987//cellular process	K16948//cell division control protein 12	gi|145242526|ref|XP_001393836.1|//septin spn4 [Aspergillus niger CBS 513.88]
An14g03520	CAK46589	211.81	219.15	260.68	255.34	216.52	219.21	146.51	150.96	246.49	243.68	346.41	333.26	203.44	202.08	200.37	193	NA	NA	GO:0004559//alpha-mannosidase activity	GO:0005975//carbohydrate metabolic process	K08257//mannan endo-1,6-alpha-mannosidase [EC:3.2.1.101]	gi|145249276|ref|XP_001400977.1|//endo mannanase, GH76 family [Aspergillus niger CBS 513.88]
An07g05770	CAK48948	211.69	221.65	967.57	1007.43	1132.36	1148.8	575.62	612.58	553.69	557.02	1922.68	1803.55	1511.98	1465.31	646.15	650.67	NA	NA	NA	NA	NA	gi|134076135|emb|CAK48948.1|//unnamed protein product [Aspergillus niger]
An09g02320	CAK40169	211.29	194.54	35.79	37.9	10.05	10.5	2.38	2.94	91.95	90.37	11.99	10.08	4.49	4.29	4.73	5.5	NA	NA	NA	NA	K06674//structural maintenance of chromosome 2;K14950//cation-transporting ATPase 13A1 [EC:3.6.3.-];K01051//pectinesterase [EC:3.1.1.11]	gi|145241800|ref|XP_001393546.1|//hypothetical protein ANI_1_254084 [Aspergillus niger CBS 513.88]
An02g11910	CAK96420	211.08	215.07	172.61	168.68	131.76	137.44	153.4	146.44	143.51	146.86	112.67	120.35	94.14	90.11	139.28	140.96	NA	NA	NA	NA	K00627//pyruvate dehydrogenase E2 component (dihydrolipoamide acetyltransferase) [EC:2.3.1.12]	gi|145233893|ref|XP_001400319.1|//pyruvate dehydrogenase complex component Pdx1 [Aspergillus niger CBS 513.88]
An08g01140	CAK39795	210.83	191.07	132.22	118.6	121.24	130.58	137.43	132.46	110.63	116.46	95.14	96.53	117.57	105.28	94.09	100.05	NA	NA	NA	NA	NA	gi|145239171|ref|XP_001392232.1|//dynein light chain (Tctex1) [Aspergillus niger CBS 513.88]
An11g09330	CAK40806	210.77	213.43	118.61	112.19	132.41	133.46	77.77	80.14	164.31	156.08	133.01	130.74	110.34	113.27	151.61	145.66	NA	NA	NA	NA	K18624//macrophage erythroblast attacher	gi|145245247|ref|XP_001394891.1|//CTLH domain-containing protein [Aspergillus niger CBS 513.88]
An04g01800	CAL00667	210.69	202.75	154.4	160.04	157.33	144.29	125.53	132.48	127.46	130.47	107.9	105.1	121.03	121.83	113.56	98.37	NA	GO:0043231//intracellular membrane-bounded organelle;GO:0000502//proteasome complex	GO:0004175//endopeptidase activity	GO:0006508//proteolysis	K02735//20S proteasome subunit beta 3 [EC:3.4.25.1]	gi|145256886|ref|XP_001401548.1|//proteasome component PUP3 [Aspergillus niger CBS 513.88]
An04g08430	CAK38930	210.31	202.59	408.7	367.95	343.96	375.25	249.38	256.54	313.53	301.2	405.35	413.21	133.49	147.04	145.5	140.46	NA	NA	NA	NA	NA	gi|145258878|ref|XP_001402201.1|//hypothetical protein ANI_1_1260184 [Aspergillus niger CBS 513.88]
An11g02550	CAK48321	209.98	207.13	1153.74	1180.3	1142.34	1146.53	1227.6	1227.32	356.84	372.38	1674.31	1673.96	1062.09	1077.14	100.44	102.3	NA	GO:0044424//intracellular part	GO:0032559//adenyl ribonucleotide binding;GO:0004611//phosphoenolpyruvate carboxykinase activity;GO:0016772//transferase activity, transferring phosphorus-containing groups	GO:0006006//glucose metabolic process;GO:0006796//phosphate-containing compound metabolic process	K01610//phosphoenolpyruvate carboxykinase (ATP) [EC:4.1.1.49]	gi|145243458|ref|XP_001394256.1|//phosphoenolpyruvate carboxykinase [ATP] [Aspergillus niger CBS 513.88]
An08g06030	CAK45572	209.48	203.67	274.65	268.13	225.49	226.65	242.03	233.45	382.9	372.15	335.97	323.37	160.38	166.16	117.89	125.74	NA	GO:0044464//cell part	GO:0046914//transition metal ion binding	NA	NA	gi|134077231|emb|CAK45572.1|//unnamed protein product [Aspergillus niger]
An16g08580	CAK42957	209.35	190.55	157.6	151.65	132.16	148.71	70.98	75.28	105.35	100.73	112.66	105.93	74.59	82.61	98.27	92.01	NA	NA	NA	NA	K18176//cytochrome c oxidase assembly factor 3, fungi type	gi|145253286|ref|XP_001398156.1|//hypothetical protein ANI_1_1154144 [Aspergillus niger CBS 513.88]
An02g01020	CAK96316	209.25	210.23	444.83	429.33	541.23	534.91	198.73	192.32	312.37	305.14	304.12	299.64	228.85	243.29	95.63	93.33	NA	NA	NA	NA	NA	gi|134056141|emb|CAK96316.1|//hypothetical protein An02g01020 [Aspergillus niger]
An03g00330	CAK38011	209.24	210.84	308.68	318.29	87.17	80.55	105.52	94.24	205.96	200.5	76.75	67.42	73.52	70.85	97.41	100.43	NA	NA	NA	NA	NA	gi|134057611|emb|CAK38011.1|//hypothetical protein An03g00330 [Aspergillus niger]
An12g00790	CAK41009	209.24	206.87	891.12	914.09	602.18	627.25	702.72	714.52	757.04	759.27	589.31	615.74	1258.89	1233.18	1282.81	1290.5	NA	NA	NA	GO:0050896//response to stimulus	K09553//stress-induced-phosphoprotein 1	gi|134079877|emb|CAK41009.1|//unnamed protein product [Aspergillus niger]
An02g02140	CAK37516	209.01	228.03	58.23	57.34	12.71	17.05	25.29	24.33	25.25	24.15	23.63	22.83	9.82	13.76	10.18	11.59	NA	NA	NA	NA	NA	gi|134056259|emb|CAK37516.1|//hypothetical protein An02g02140 [Aspergillus niger]
An16g02930	CAK48602	208.96	224.43	868.07	851.01	1210.13	1185.43	299.39	318.52	470.74	478.32	1087.48	1055.15	1383.31	1405.54	589.92	557.69	NA	GO:0031224//intrinsic component of membrane	GO:0046914//transition metal ion binding;GO:0003824//catalytic activity	GO:0006631//fatty acid metabolic process	K00227//Delta7-sterol 5-desaturase [EC:1.14.19.20]	gi|145252184|ref|XP_001397605.1|//C-5 sterol desaturase [Aspergillus niger CBS 513.88]
An04g03210	CAK44638	208.72	195.36	5.68	4.16	5.55	5.47	5.34	5.81	5.7	5.9	7.92	7.83	1.91	2.18	1.15	1.15	NA	NA	NA	NA	NA	gi|145257330|ref|XP_001401689.1|//hypothetical protein ANI_1_1738184 [Aspergillus niger CBS 513.88]
An07g06470	CAK39492	208	214.3	56.44	56.92	0	0	0.62	0.5	2.36	2.11	0	0.13	0	0	0.12	0	NA	NA	NA	NA	NA	gi|134076205|emb|CAK39492.1|//unnamed protein product [Aspergillus niger]
An06g00990	CAK39173	208	207.92	384.67	368.44	296.58	323.51	84.65	94.88	145.74	145.17	291.17	289.31	145.2	143.06	52.63	52.67	NA	NA	GO:0016491//oxidoreductase activity	NA	K18561//FAD-dependent fumarate reductase [EC:1.3.8.-];K01593//aromatic-L-amino-acid decarboxylase [EC:4.1.1.28]	gi|134075383|emb|CAK39173.1|//unnamed protein product [Aspergillus niger]
An02g09370	CAK44340	208	218.28	120.4	122.02	80.18	83.53	175.64	174.8	170.95	162.77	56.72	55.52	134.05	132.15	249.43	230.11	NA	GO:0043234//protein complex	GO:0008135//translation factor activity, RNA binding	GO:0006412//translation	K03237//translation initiation factor 2 subunit 1	gi|134056999|emb|CAK44340.1|//unnamed protein product, partial [Aspergillus niger]
An02g09030	CAK44313	207.83	217.18	241.62	233.53	172.54	167.97	108.55	103.63	162.8	159.72	173.62	175.73	126.67	128.82	137.36	135.82	NA	NA	NA	NA	NA	gi|134056966|emb|CAK44313.1|//hypothetical protein An02g09030 [Aspergillus niger]
An09g06170	CAL00347	207.8	203.55	188.02	169.86	120.92	141.98	164.43	201.13	210.98	207.77	98.53	87.63	130.23	120.96	342.11	313.12	NA	GO:0032991//macromolecular complex	GO:0005488//binding	NA	K11130//H/ACA ribonucleoprotein complex subunit 3	gi|145242712|ref|XP_001393929.1|//H/ACA ribonucleoprotein complex subunit 3 [Aspergillus niger CBS 513.88]
An15g04880	CAK42465	207.68	196.61	127.93	124.69	152.1	156.97	196.9	197.28	373.27	360.55	146.13	143.92	153.18	156.18	136.89	130.54	NA	NA	NA	NA	K17095//annexin A7/11	gi|145251017|ref|XP_001397022.1|//annexin XIV-like protein [Aspergillus niger CBS 513.88]
An07g06340	CAK49003	207.49	209.15	161.76	147.48	97.27	91.15	90.5	99.32	122.59	108.53	93.73	78.94	147.78	167.83	170.77	177.06	NA	NA	NA	NA	NA	gi|358368686|dbj|GAA85302.1|//mitochondrial genome maintenance protein Mgr2 [Aspergillus kawachii IFO 4308]
An12g02890	CAK41128	207.41	216.62	2.88	2.75	1.66	2.33	0.35	0.2	0.35	0.45	1.18	0.97	0.54	0.64	0.44	0.34	NA	NA	NA	NA	K00826//branched-chain amino acid aminotransferase [EC:2.6.1.42]	gi|134080082|emb|CAK41128.1|//unnamed protein product [Aspergillus niger]
An15g02490	CAL00403	207.17	208.16	137.24	156.59	56.96	59.69	341.79	343.93	217.33	218.82	93.4	96.48	156.26	146.04	147.82	149.26	NA	NA	GO:0004448//isocitrate dehydrogenase activity;GO:0046872//metal ion binding;GO:0000166//nucleotide binding	GO:0008152//metabolic process	K05824//homoisocitrate dehydrogenase [EC:1.1.1.87]	gi|145250547|ref|XP_001396787.1|//homoisocitrate dehydrogenase [Aspergillus niger CBS 513.88]
An04g01780	CAK47942	206.76	193.52	118.97	125.41	150.23	156.72	202.36	199.34	72.88	69	118.51	109.61	74.26	71.33	67.99	65.53	NA	GO:0031224//intrinsic component of membrane	GO:0004871//signal transducer activity	GO:0051234//establishment of localization	K20346//p24 family protein alpha	gi|145256878|ref|XP_001401546.1|//endosomal cargo receptor (Erp5) [Aspergillus niger CBS 513.88]
An04g02130	CAL00700	206.4	194.41	124.03	128.55	102.37	96.92	132.06	138.34	97.21	94.82	61.2	63.92	127.81	129.7	181.41	196.01	NA	GO:0032991//macromolecular complex	GO:0005488//binding	NA	K11086//small nuclear ribonucleoprotein B and B'	gi|145256987|ref|XP_001401581.1|//small nuclear ribonucleoprotein SmB [Aspergillus niger CBS 513.88]
An02g08010	CAK37764	206.19	200.45	189.09	182.78	257.47	258.02	196.1	190.23	178.52	182.86	246.32	229.24	215.5	214.18	243.03	243.15	NA	NA	NA	NA	NA	gi|145233123|ref|XP_001399934.1|//hypothetical protein ANI_1_2752024 [Aspergillus niger CBS 513.88]
An15g03290	CAK42404	205.5	208.21	17.65	20.89	1.65	0.96	0.24	0.24	8.29	9.23	2.89	2.4	0.47	0.7	0.46	0.46	NA	NA	NA	NA	NA	gi|134082389|emb|CAK42404.1|//hypothetical protein An15g03290 [Aspergillus niger]
An07g02700	CAK39358	205.47	205.25	177.73	178.41	179.26	176.84	221.6	215.1	223.18	220.52	142.53	144.6	216.5	213.25	220.37	239.53	NA	NA	GO:0050662//coenzyme binding	NA	K03522//electron transfer flavoprotein alpha subunit	gi|145237412|ref|XP_001391353.1|//electron transfer flavoprotein subunit alpha [Aspergillus niger CBS 513.88]
An02g14930	CAK37979	204.88	203.09	89.22	94.12	99.31	98.6	127.86	123.77	115.31	113.59	78.82	74.75	44.02	48.75	39.21	38.56	NA	NA	GO:0003824//catalytic activity	NA	K12669//oligosaccharyltransferase complex subunit gamma	gi|134057569|emb|CAK37979.1|//unnamed protein product [Aspergillus niger]
An13g00140	CAK46416	204.71	213.53	125.18	126.13	86.35	90.58	70.21	70.35	190.27	191.3	97.21	93.57	157.06	158.25	175.53	160.23	NA	NA	GO:0005488//binding	NA	K15118//solute carrier family 25, member 38;K12488//Arf-GAP with SH3 domain, ANK repeat and PH domain-containing protein;K20100//YTH domain-containing protein 1	gi|145247813|ref|XP_001396155.1|//hypothetical protein ANI_1_524114 [Aspergillus niger CBS 513.88]
An02g10790	CAK48744	204.68	205	149.1	154.4	137.22	139.24	150.99	157.9	148.98	145.06	102.4	98.66	136.18	137.76	146.02	131.05	NA	GO:0043231//intracellular membrane-bounded organelle;GO:0005839//proteasome core complex	GO:0004175//endopeptidase activity	GO:0019941//modification-dependent protein catabolic process	K02731//20S proteasome subunit alpha 4 [EC:3.4.25.1]	gi|145233671|ref|XP_001400208.1|//proteasome component PRE6 [Aspergillus niger CBS 513.88]
An11g04620	CAK45948	204.07	204.37	175.52	180.1	149.46	145.42	157.21	163.78	146.44	139	128.74	125.51	146.23	145.86	131.07	129.84	NA	GO:0043231//intracellular membrane-bounded organelle;GO:0000502//proteasome complex	GO:0004175//endopeptidase activity	GO:0006508//proteolysis	K02739//20S proteasome subunit beta 2 [EC:3.4.25.1]	gi|145243882|ref|XP_001394453.1|//proteasome component PUP1 [Aspergillus niger CBS 513.88]
An04g01340	CAK47895	203.26	203.66	249.06	245.71	50.26	50.79	396.47	394.56	459.09	449.2	147.73	149.17	372.38	380.54	520.7	507.2	NA	NA	GO:0016884//carbon-nitrogen ligase activity, with glutamine as amido-N-donor	GO:0006528//asparagine metabolic process	K01953//asparagine synthase (glutamine-hydrolysing) [EC:6.3.5.4]	gi|145256738|ref|XP_001401499.1|//asparagine synthetase [glutamine-hydrolyzing] 2 [Aspergillus niger CBS 513.88]
An11g01120	CAK45849	202.77	192.86	128.72	132.71	99.67	100.52	289.99	290.17	141.19	135.89	83.94	83.67	275	269.44	303.33	309.06	NA	NA	GO:0003824//catalytic activity	GO:0008152//metabolic process	K18107//L-glyceraldehyde reductase [EC:1.1.1.372]	gi|134078790|emb|CAK45849.1|//unnamed protein product [Aspergillus niger]
An02g02480	CAK37529	202.45	201.7	52.06	49.27	69.78	67.69	51.78	50.57	25.79	25.53	68.98	65.77	67.87	67.05	94.54	95.25	NA	GO:0031224//intrinsic component of membrane	NA	GO:0006810//transport	K08176//MFS transporter, PHS family, inorganic phosphate transporter	gi|145231836|ref|XP_001399389.1|//MFS phosphate transporter [Aspergillus niger CBS 513.88]
An01g06230	CAK37098	202.3	203.31	104.5	107.51	79.06	80.97	154.72	160.81	161.75	166.23	56.39	55.4	99.88	99.56	205.73	197.22	NA	GO:0044424//intracellular part	GO:0008135//translation factor activity, RNA binding	GO:0006412//translation	K03253//translation initiation factor 3 subunit B	gi|145229477|ref|XP_001389047.1|//eukaryotic translation initiation factor 3 subunit B [Aspergillus niger CBS 513.88]
An03g01160	CAK38089	202.01	194.76	66.33	63.34	43.8	42.22	111.7	117.47	209.37	200.23	54.46	53.12	25.46	25.13	14.89	15.82	NA	NA	NA	NA	K20523//SH3 domain-containing YSC84-like protein 1	gi|145234739|ref|XP_001390018.1|//hypothetical protein ANI_1_1020034 [Aspergillus niger CBS 513.88]
An04g03180	CAK44634	201.73	199.72	50.62	52.14	15.13	15.68	10.05	10.15	51.5	46.73	34.91	37.77	13.41	12.79	20.12	20.94	NA	NA	NA	NA	K11131//H/ACA ribonucleoprotein complex subunit 4 [EC:5.4.99.-]	gi|145257317|ref|XP_001401685.1|//hypothetical protein ANI_1_614184 [Aspergillus niger CBS 513.88]
An11g02830	CAK40614	201.62	203.73	350.81	353.15	373.42	377.01	232.22	224.33	319.83	313.5	392.54	390.89	202.11	196.01	160.99	151.12	NA	NA	NA	GO:0016567//protein ubiquitination	K20062//arrestin-related trafficking adapter 4/5/7	gi|134078961|emb|CAK40614.1|//unnamed protein product, partial [Aspergillus niger]
An02g04260	CAK37564	200.76	207.11	98.37	108.39	97.53	101.95	103.08	106.16	107.79	117.17	46.18	37.84	98.44	103.47	148.8	148.02	NA	GO:0005758//mitochondrial intermembrane space;GO:0019866//organelle inner membrane	GO:0043169//cation binding	GO:0006612//protein targeting to membrane	K17781//mitochondrial import inner membrane translocase subunit TIM13	gi|145232219|ref|XP_001399562.1|//import inner membrane translocase subunit tim13 [Aspergillus niger CBS 513.88]
An14g03930	CAK46629	200.37	181.7	150.46	149.53	111.32	109.4	144.03	146.24	162.52	142.84	93.18	103.84	134.87	122.82	119.54	134.4	NA	NA	NA	NA	K11599//proteasome maturation protein	gi|145249356|ref|XP_001401017.1|//proteasome maturation factor Ump1 [Aspergillus niger CBS 513.88]
An16g05970	CAK46937	199.89	200.96	241.16	238.08	251.17	256.09	66.48	68.65	134.23	132.4	168.12	161.79	56.62	57.03	40.9	39.08	NA	NA	GO:0016757//transferase activity, transferring glycosyl groups	NA	NA	gi|134083459|emb|CAK46937.1|//unnamed protein product [Aspergillus niger]
An18g00980	CAK47175	199.86	190.96	0.06	0	0	0	0	0.06	0	0.06	0	0	0.06	0	0	0.06	NA	NA	NA	NA	NA	gi|145254215|ref|XP_001398562.1|//hypothetical protein ANI_1_1030164 [Aspergillus niger CBS 513.88]
An01g04150	CAK36951	199.07	205.43	189.84	181.43	193.79	195.53	68.9	67.03	101.31	106.29	179.3	189.19	72.21	73.08	104.11	99.59	NA	NA	NA	NA	NA	gi|134054941|emb|CAK36951.1|//unnamed protein product [Aspergillus niger]
An17g01710	CAK43067	198.82	201.22	3.08	2.88	2.19	2.29	2.23	2.5	2.88	2.48	3.72	4.43	1.64	1.46	2.31	2.31	NA	GO:0031224//intrinsic component of membrane	GO:0008493//tetracycline transporter activity	GO:0015850//organic hydroxy compound transport;GO:0042221//response to chemical	K08158//MFS transporter, DHA1 family, multidrug resistance protein;K17617//CTD nuclear envelope phosphatase 1 [EC:3.1.3.16];K01647//citrate synthase [EC:2.3.3.1]	gi|145253775|ref|XP_001398400.1|//hypothetical protein ANI_1_478154 [Aspergillus niger CBS 513.88]
An12g05170	CAK46230	198.63	174.02	21.21	19.5	10.36	9.18	27.68	29.11	234.9	229.79	26.63	25.7	7.05	6.03	8.23	9.3	NA	NA	NA	NA	K15165//mediator of RNA polymerase II transcription subunit 13, fungi type	gi|134080308|emb|CAK46230.1|//unnamed protein product [Aspergillus niger]
An09g03950	CAK96837	198.54	195.63	99.15	102.57	90	92.79	166.84	167.89	180.02	179.14	91.59	93.58	202.14	205.47	239.11	243.2	NA	GO:0044424//intracellular part	GO:0032559//adenyl ribonucleotide binding;GO:0004812//aminoacyl-tRNA ligase activity	GO:0006418//tRNA aminoacylation for protein translation	K14154//thiamine-phosphate diphosphorylase / hydroxyethylthiazole kinase [EC:2.5.1.3 2.7.1.50];K01867//tryptophanyl-tRNA synthetase [EC:6.1.1.2]	gi|145242130|ref|XP_001393711.1|//tryptophanyl-tRNA synthetase, cytoplasmic [Aspergillus niger CBS 513.88]
An08g00310	CAK45183	198.21	206.19	111.1	113.29	72.41	66.75	110.11	113.42	106.96	106.65	62.18	58.29	30.73	31.45	35.39	37.24	NA	GO:0032156//septin cytoskeleton	GO:0032561//guanyl ribonucleotide binding	GO:0009987//cellular process	K16938//septin 3/9/12	gi|145239005|ref|XP_001392149.1|//septin spn2 [Aspergillus niger CBS 513.88]
An16g03890	CAK46820	197.74	208.64	165.22	165.93	76.61	78.85	62	63.32	95.78	93.82	152	149.02	39.91	41.67	39.17	38.33	NA	NA	GO:0005488//binding	NA	K14651//transcription initiation factor TFIID subunit 15;K12893//splicing factor, arginine/serine-rich 4/5/6	gi|134083249|emb|CAK46820.1|//unnamed protein product [Aspergillus niger]
An01g11990	CAK44099	197.68	175.67	119.88	126.65	83.59	85.23	144.68	141.4	69.01	68.39	83.3	77.6	78.07	78.92	68.08	65.23	NA	NA	NA	NA	NA
An02g02160	CAK96390	197.57	223.33	58.84	57.77	14.08	14.74	21.61	23.47	17.58	22.31	22.9	19.82	9.19	9.16	11.33	9.11	NA	NA	NA	NA	NA	gi|134056262|emb|CAK96390.1|//hypothetical protein An02g02160, partial [Aspergillus niger]
An07g06000	CAK48970	197.3	195.78	132.34	131.28	84.44	84.17	202.66	199.83	222.2	225.13	120.03	114.52	244.38	240.38	307.89	311.29	NA	GO:0044424//intracellular part	GO:0032559//adenyl ribonucleotide binding;GO:0004812//aminoacyl-tRNA ligase activity	GO:0006418//tRNA aminoacylation for protein translation	K01876//aspartyl-tRNA synthetase [EC:6.1.1.12]	gi|145238062|ref|XP_001391678.1|//aspartyl-tRNA synthetase, cytoplasmic [Aspergillus niger CBS 513.88]
An06g01120	CAK39185	197.12	201.09	151.75	168.89	217.4	201.7	162.19	164.54	169.52	178.53	219.22	204.93	198.41	198.42	232.72	207.1	NA	GO:0043231//intracellular membrane-bounded organelle	GO:0032559//adenyl ribonucleotide binding;GO:0019787//ubiquitin-like protein transferase activity	GO:0033554//cellular response to stress;GO:0006325//chromatin organization;GO:0032446//protein modification by small protein conjugation;GO:0048646//anatomical structure formation involved in morphogenesis;GO:0006259//DNA metabolic process	K10573//ubiquitin-conjugating enzyme E2 A [EC:2.3.2.23]	gi|992227824|ref|XP_015410693.1|//ubiquitin-conjugating enzyme E2 2, partial [Aspergillus nomius NRRL 13137]
An04g03195	CAK44636	197.04	201.3	29.49	19.28	0.7	1.42	9.83	9.22	4.23	1.41	2.87	2.14	0	0.69	0	0	NA	NA	NA	NA	NA	gi|134058600|emb|CAK44636.1|//hypothetical protein An04g03195 [Aspergillus niger]
An03g00790	CAK38052	196.61	192.36	65.82	62.91	20.33	23.64	46.87	54.12	97.77	92.8	34.62	29.73	25.89	25.82	14.49	13.52	NA	NA	NA	NA	K03685//ribonuclease III [EC:3.1.26.3]	gi|145234665|ref|XP_001389981.1|//RNAse III [Aspergillus niger CBS 513.88]
An09g05630	CAL00840	196.07	201.3	259.71	270.78	182.81	179.59	124.59	133.35	157.96	165.41	139.66	141.7	195.44	187.74	165.05	160.23	NA	NA	NA	NA	NA	gi|145242600|ref|XP_001393873.1|//hypothetical protein ANI_1_702084 [Aspergillus niger CBS 513.88]
An04g03750	CAK38640	196.05	204.32	146.74	139.62	149.97	147.95	224.13	237.98	163.59	158.97	146.64	139.54	317.4	309.73	266.98	263.82	NA	NA	GO:0003824//catalytic activity;GO:0005488//binding	GO:0044238//primary metabolic process	K01792//glucose-6-phosphate 1-epimerase [EC:5.1.3.15]	gi|145257455|ref|XP_001401742.1|//aldose 1-epimerase [Aspergillus niger CBS 513.88]
An12g03580	CAK46129	196	191.2	426.67	446.22	615.72	626.59	382.24	372.8	398.56	400.5	323.54	323.43	483.81	465.5	629.79	633.13	NA	NA	GO:0003824//catalytic activity	NA	K00799//glutathione S-transferase [EC:2.5.1.18]	gi|145246368|ref|XP_001395433.1|//glutathione S-transferase [Aspergillus niger CBS 513.88]
An12g01280	CAK41057	195.79	192.41	659.08	668.85	8.02	6.88	149.53	151.39	223.77	226.54	15.68	15.81	56.41	57.42	180.97	188.19	NA	NA	NA	NA	K01940//argininosuccinate synthase [EC:6.3.4.5]	gi|350637547|gb|EHA25904.1|//argininosuccinate synthase [Aspergillus niger ATCC 1015]
An04g00520	CAK38508	195.38	178.13	493.95	479.67	316.39	330.52	418.83	414.18	331.38	326.05	267.53	252.28	398.03	389	286.51	310.64	NA	GO:0043231//intracellular membrane-bounded organelle	GO:0046914//transition metal ion binding;GO:0001071//nucleic acid binding transcription factor activity;GO:0003676//nucleic acid binding	GO:0006351//transcription, DNA-templated	NA	gi|134058319|emb|CAK38508.1|//unnamed protein product [Aspergillus niger]
An04g05060	CAK38768	195.37	199.54	96.77	92.85	47.16	50.24	49.88	47.4	73.34	70.04	77.19	74.98	30.51	31.29	49.14	45.25	NA	NA	NA	NA	K09191//general transcription factor IIIA	gi|145257858|ref|XP_001401870.1|//C2H2 finger domain protein [Aspergillus niger CBS 513.88]
An03g06910	CAK38447	195.23	194.31	50.23	52.51	39.98	42.59	31.57	35.4	53.18	54.8	36.72	36.09	129.28	133.5	158.71	156.36	NA	NA	NA	NA	K19177//dehydrodolichyl diphosphate syntase complex subunit NUS1 [EC:2.5.1.87]	gi|134058255|emb|CAK38447.1|//unnamed protein product [Aspergillus niger]
An18g06440	CAK47312	195.13	200.63	96.21	82.66	73.45	74.61	96.98	92.14	122.63	116.29	62.72	70.74	30.14	34.02	55.84	53.52	NA	NA	NA	NA	K20359//PRA1 family protein 1	gi|145255795|ref|XP_001399097.1|//prenylated Rab acceptor 1 [Aspergillus niger CBS 513.88]
An15g00410	CAK42210	194.88	191.63	370.78	384.74	1365.13	1325.98	428.79	429.63	346.87	358.88	802.57	830.05	730.04	719.15	112.05	124.45	NA	NA	GO:0016614//oxidoreductase activity, acting on CH-OH group of donors;GO:0016620//oxidoreductase activity, acting on the aldehyde or oxo group of donors, NAD or NADP as acceptor;GO:0000166//nucleotide binding	GO:0008152//metabolic process	K00122//formate dehydrogenase [EC:1.2.1.2]	gi|134082093|emb|CAK42210.1|//unnamed protein product [Aspergillus niger]
An18g05590	CAK97477	194.82	179.26	349.3	348.68	214.69	218.38	238.48	241.35	373.35	371.81	296.53	290.35	409.84	397.43	531.25	503.07	NA	GO:0031224//intrinsic component of membrane;GO:0019866//organelle inner membrane	NA	GO:0006810//transport	K15109//solute carrier family 25 (mitochondrial carnitine/acylcarnitine transporter), member 20/29	gi|145255585|ref|XP_001399009.1|//carrier protein YMC1 [Aspergillus niger CBS 513.88]
An18g06260	CAK43351	194.78	184.92	168.14	167.76	174.56	174.26	237.52	231.19	241.84	239.03	146.53	150.78	335.38	335.65	475.06	491.2	NA	NA	NA	GO:0006412//translation	K03245//translation initiation factor 3 subunit J	gi|145255756|ref|XP_001399079.1|//eukaryotic translation initiation factor 3 subunit J [Aspergillus niger CBS 513.88]
An03g06670	CAK38423	194.75	207.83	285.79	279.32	118.06	118.91	58.6	57.55	374.42	389.07	56.06	55.53	29.29	31.15	35.81	34.17	NA	NA	NA	NA	NA	gi|134058231|emb|CAK38423.1|//unnamed protein product [Aspergillus niger]
An11g02860	CAK40618	194.67	197.87	247.61	256.07	197.69	196.86	259.36	268.37	130.33	133.98	190.52	181.58	264.48	260.77	186.37	183.17	NA	NA	GO:0043169//cation binding;GO:0016846//carbon-sulfur lyase activity	NA	K01759//lactoylglutathione lyase [EC:4.4.1.5]	gi|134078965|emb|CAK40618.1|//unnamed protein product [Aspergillus niger]
An02g04860	CAK47663	194.55	205.94	157.9	162.19	165.96	153.5	198.28	203.49	141.09	139.42	181.36	166.33	118.92	115.83	147.11	143.41	NA	GO:0031224//intrinsic component of membrane;GO:0031966//mitochondrial membrane	GO:0016653//oxidoreductase activity, acting on NAD(P)H, heme protein as acceptor	GO:0008152//metabolic process	K00326//cytochrome-b5 reductase [EC:1.6.2.2]	gi|145232350|ref|XP_001399624.1|//NADH-cytochrome b5 reductase 1 [Aspergillus niger CBS 513.88]
An18g03250	CAK48709	194.28	198.35	246.22	249.55	175.04	183.17	152.23	151.66	193.03	194.95	252.16	257.03	86.17	82.26	71.47	68.84	NA	NA	GO:0032559//adenyl ribonucleotide binding;GO:0004672//protein kinase activity	GO:0006464//cellular protein modification process	K08286//protein-serine/threonine kinase [EC:2.7.11.-]	gi|145254868|ref|XP_001398785.1|//serine/threonine-protein kinase nrc-2 [Aspergillus niger CBS 513.88]
An05g02280	CAK44889	194.18	192.93	67.16	68	61.01	61.78	51.07	55.13	285.38	276.92	77.33	76.63	131.35	133.56	151.08	136.95	NA	NA	NA	NA	NA	gi|145236296|ref|XP_001390796.1|//hypothetical protein ANI_1_286044 [Aspergillus niger CBS 513.88]
An08g01060	CAK39787	193.98	198.48	142.82	141.07	116.22	115.33	95.42	97.47	186.87	180.16	114.27	113.24	130.99	130.04	131.36	134.1	NA	GO:0044424//intracellular part	GO:0019787//ubiquitin-like protein transferase activity	GO:0006623//protein targeting to vacuole;GO:0032446//protein modification by small protein conjugation	K10591//E3 ubiquitin-protein ligase NEDD4 [EC:2.3.2.26]	gi|145239155|ref|XP_001392224.1|//E3 ubiquitin-protein ligase hulA [Aspergillus niger CBS 513.88]
An18g05160	CAK43314	193.78	196.32	405.04	425.82	147.21	151.22	158.1	163.82	194.73	203.26	138.99	138.36	321.21	308.51	376.56	368.83	NA	NA	GO:0046872//metal ion binding;GO:0016868//intramolecular transferase activity, phosphotransferases	GO:0044238//primary metabolic process	K01836//phosphoacetylglucosamine mutase [EC:5.4.2.3]	gi|134084561|emb|CAK43314.1|//unnamed protein product, partial [Aspergillus niger]
An03g05360	CAK49188	193.28	196.97	223.51	231.96	255.89	253.37	84.45	82.43	86.29	90.42	136.02	136.96	270.68	273.11	305.38	320.73	NA	GO:0031224//intrinsic component of membrane	NA	NA	K00606//3-methyl-2-oxobutanoate hydroxymethyltransferase [EC:2.1.2.11];K15015//solute carrier family 32 (vesicular inhibitory amino acid transporter)	gi|145235537|ref|XP_001390417.1|//amino acid transporter [Aspergillus niger CBS 513.88]
An18g05820	CAK97501	193.07	195.82	259.98	268.04	523.88	518.24	159.79	156.58	150.11	154.63	436.88	441.71	147.14	145.88	80.14	82.01	NA	NA	NA	NA	NA	gi|134084625|emb|CAK97501.1|//unnamed protein product [Aspergillus niger]
An18g06680	CAK43375	192.68	197.96	209	214.29	130.04	130.16	174.34	185.23	168.65	162.44	121.33	120.28	160.75	164.21	174.63	163.93	NA	GO:0043231//intracellular membrane-bounded organelle;GO:0000502//proteasome complex	GO:0004175//endopeptidase activity	GO:0006508//proteolysis	K02736//20S proteasome subunit beta 7 [EC:3.4.25.1]	gi|145255853|ref|XP_001399121.1|//proteasome subunit beta type-4 [Aspergillus niger CBS 513.88]
An08g11790	CAL00798	192.53	227.2	157.42	155.5	68.43	69.46	85.04	85.59	92.1	97.21	54.33	53.24	34.79	30.9	43.02	36.77	NA	NA	GO:0032559//adenyl ribonucleotide binding;GO:0016301//kinase activity	GO:0006464//cellular protein modification process	K04441//p38 MAP kinase [EC:2.7.11.24];K00953//FAD synthetase [EC:2.7.7.2]	gi|358376068|dbj|GAA92638.1|//serine/threonine protein kinase [Aspergillus kawachii IFO 4308]
An04g02020	CAL00689	192.51	197.88	85.67	88.41	114.06	113.91	157.32	161.59	104.68	105.88	88.11	97.21	58.99	53.01	37.71	39.33	NA	GO:0044432//endoplasmic reticulum part	GO:0016859//cis-trans isomerase activity;GO:0005488//binding	GO:0044267//cellular protein metabolic process	K03768//peptidyl-prolyl cis-trans isomerase B (cyclophilin B) [EC:5.2.1.8]	gi|134058480|emb|CAL00689.1|//unnamed protein product [Aspergillus niger]
An02g00210	CAK96236	192.23	189.57	25.28	27.79	18.98	18.45	70.26	67.72	46.15	48.13	15.07	14.88	38.94	42.56	153.17	164.57	NA	NA	GO:0016620//oxidoreductase activity, acting on the aldehyde or oxo group of donors, NAD or NADP as acceptor;GO:0022892//substrate-specific transporter activity;GO:0019842//vitamin binding	GO:0008152//metabolic process	K00143//L-aminoadipate-semialdehyde dehydrogenase [EC:1.2.1.31]	gi|145231350|ref|XP_001399159.1|//NRPS-like enzyme [Aspergillus niger CBS 513.88]
An08g10310	CAK96776	192.16	178.59	166.4	138.3	131.97	137	166.13	160.83	134.86	133.29	115.5	111.87	78.26	84.04	73.42	66.23	NA	NA	GO:0016879//ligase activity, forming carbon-nitrogen bonds;GO:0032559//adenyl ribonucleotide binding	GO:0006464//cellular protein modification process	K06688//ubiquitin-conjugating enzyme E2 C [EC:2.3.2.23]	gi|145240977|ref|XP_001393135.1|//ubiquitin-conjugating enzyme E2-20 kDa [Aspergillus niger CBS 513.88]
An03g06950	CAK38452	192.08	206.06	50.46	47.58	47.26	49.6	43.86	45.26	46.3	44.16	34.18	32.12	130.87	141.21	225.27	200.62	NA	NA	GO:0032561//guanyl ribonucleotide binding;GO:0017111//nucleoside-triphosphatase activity	GO:0009207//purine ribonucleoside triphosphate catabolic process	K17065//dynamin 1-like protein [EC:3.6.5.5]	gi|134058260|emb|CAK38452.1|//unnamed protein product [Aspergillus niger]
An15g00630	CAK42232	192.07	204.46	25.8	30.29	25.62	25.64	25.66	25.96	60.61	55.88	46.7	45.28	23.63	24.49	26.08	23.73	NA	NA	NA	NA	K05528//alpha 1,6-mannosyltransferase [EC:2.4.1.232]	gi|145250177|ref|XP_001396602.1|//mannosyl phosphorylinositol ceramide synthase SUR1 [Aspergillus niger CBS 513.88]
An18g03200	CAK48704	192.03	190.28	131.11	137.44	133.71	132.66	135.88	134.71	124.26	128.05	107.45	105.43	120.13	128.24	116.7	112.82	NA	GO:0043232//intracellular non-membrane-bounded organelle	GO:0032559//adenyl ribonucleotide binding;GO:0008092//cytoskeletal protein binding	GO:0008064//regulation of actin polymerization or depolymerization	K18584//actin-related protein 3	gi|145254855|ref|XP_001398780.1|//actin-related protein 2/3 complex subunit ARP3 [Aspergillus niger CBS 513.88]
An12g10560	CAK41403	191.71	179.92	470.85	496.67	51.19	53.95	49.63	53.57	67.09	63.91	108.37	105.33	57.66	56.52	43.01	44.11	NA	NA	GO:0016787//hydrolase activity	NA	NA	gi|145247706|ref|XP_001396102.1|//oxidoreductase [Aspergillus niger CBS 513.88]
An19g00300	CAK47353	191.42	189	67.83	70.18	49.45	50.62	42.99	40.28	45.23	45.41	57.17	54.04	49.32	48.87	34.07	36.51	NA	NA	NA	NA	K03255//protein TIF31	gi|325924640|ref|XP_001402526.3|//kinesin light chain [Aspergillus niger CBS 513.88]
An01g09090	CAK43960	191.24	186.42	155.53	151.11	859.53	869.95	398.74	404.76	261.14	260.16	330.18	339.28	182.33	194.26	104.89	99.5	NA	NA	NA	NA	NA	gi|145230043|ref|XP_001389330.1|//hypothetical protein ANI_1_1228014 [Aspergillus niger CBS 513.88]
An07g10110	CAK45140	191.07	203.83	116.28	119.21	101	99.72	124.12	131.8	155.86	151.81	85.78	86.53	123.35	126.81	132.63	127.75	NA	GO:0043234//protein complex	NA	NA	K03038//26S proteasome regulatory subunit N8	gi|145238878|ref|XP_001392086.1|//26S proteasome regulatory subunit RPN8 [Aspergillus niger CBS 513.88]
An14g00310	CAK41830	190.92	201.56	201.84	205.64	259.01	262.52	179.62	182.37	152.88	157.69	249.2	237.56	154.72	158.5	175.45	161.16	NA	NA	GO:0032559//adenyl ribonucleotide binding;GO:0004774//succinate-CoA ligase activity	GO:0009060//aerobic respiration	K01900//succinyl-CoA synthetase beta subunit [EC:6.2.1.4 6.2.1.5]	gi|145248642|ref|XP_001400660.1|//succinyl-CoA ligase [GDP-forming] subunit beta [Aspergillus niger CBS 513.88]
An11g07990	CAK45992	190.69	186.99	384.77	368.7	429.4	418.97	330.32	308.23	355.17	364.28	433.12	426.9	299.1	310.23	251.39	250.17	NA	NA	NA	NA	NA	gi|134079460|emb|CAK45992.1|//hypothetical protein An11g07990 [Aspergillus niger]
An17g00210	CAK47149	190.64	189.95	461.59	463.92	174.08	180.12	382.87	406.68	340.5	340.53	329.63	325.47	270.1	261.7	178.26	172.03	NA	NA	GO:0003824//catalytic activity	GO:0008152//metabolic process	K00010//myo-inositol 2-dehydrogenase / D-chiro-inositol 1-dehydrogenase [EC:1.1.1.18 1.1.1.369];K00545//catechol O-methyltransferase [EC:2.1.1.6]	gi|145253475|ref|XP_001398250.1|//NAD binding Rossmann fold oxidoreductase [Aspergillus niger CBS 513.88]
An09g06430	CAK40436	190.54	180.19	160	167.19	276.19	276.69	226.16	235.18	232.91	228.51	204.16	213.83	117.37	123.07	91.45	93.35	NA	NA	NA	NA	NA	gi|134078514|emb|CAK40436.1|//unnamed protein product [Aspergillus niger]
An08g09000	CAK96679	190.48	187.73	391.76	397.51	348.1	344.36	305.79	313.14	233.05	225	361.09	382.75	266.26	264.37	206.92	214.22	NA	NA	NA	NA	K04523//ubiquilin	gi|134077535|emb|CAK96679.1|//unnamed protein product [Aspergillus niger]
An01g13920	CAK37396	190.26	191.42	222.2	226.06	92.01	92.54	266.51	270.77	327.45	322.09	170.76	164.41	295.69	292.09	341.83	343.5	NA	GO:0044424//intracellular part	GO:0016879//ligase activity, forming carbon-nitrogen bonds;GO:0046872//metal ion binding;GO:0032561//guanyl ribonucleotide binding	GO:0006163//purine nucleotide metabolic process	K01939//adenylosuccinate synthase [EC:6.3.4.4]	gi|145231054|ref|XP_001389791.1|//adenylosuccinate synthetase [Aspergillus niger CBS 513.88]
An08g02990	CAK45336	189.36	176.67	62.95	81.34	73.02	75.66	174.96	168.49	85.82	89.9	65.9	62.27	183.45	167.73	236.39	242.42	NA	NA	GO:0032559//adenyl ribonucleotide binding;GO:0016301//kinase activity	GO:0000097//sulfur amino acid biosynthetic process;GO:0006796//phosphate-containing compound metabolic process	K00860//adenylylsulfate kinase [EC:2.7.1.25]	gi|145239539|ref|XP_001392416.1|//adenylyl-sulfate kinase [Aspergillus niger CBS 513.88]
An11g08010	CAK45994	188.91	190.36	271.44	276.79	255.66	255.48	227.78	225.72	277.36	281.55	274.69	258.12	179.27	182	139.17	138.56	NA	NA	NA	NA	K12839//survival of motor neuron-related-splicing factor 30	gi|145244999|ref|XP_001394769.1|//hypothetical protein ANI_1_1028094 [Aspergillus niger CBS 513.88]
An07g03760	CAK48126	188.84	192.73	25.19	26.41	40.36	39.72	59	58.29	32.6	34.5	21.73	20.27	10.02	9.79	7.89	8.29	NA	GO:0031332//RNAi effector complex	GO:0016787//hydrolase activity;GO:0005488//binding	GO:0016458//gene silencing	K15979//staphylococcal nuclease domain-containing protein 1	gi|145237622|ref|XP_001391458.1|//nuclease domain-containing protein 1 [Aspergillus niger CBS 513.88]
An09g03070	CAK40246	188.71	201.07	57.12	53.11	32.67	32.7	31.94	32.55	49.96	52.43	22.6	23.85	18.77	18.88	46.99	45.36	NA	NA	GO:0008194//UDP-glycosyltransferase activity;GO:0043167//ion binding	GO:0044238//primary metabolic process	K00749//alpha-1,3-glucan synthase [EC:2.4.1.183]	gi|134078166|emb|CAK40246.1|//unnamed protein product [Aspergillus niger]
An01g09220	CAK43972	188.57	188.12	103.11	99.68	60.35	57.77	29.59	28.16	43.9	41.95	46.49	45.92	29.59	28.79	16.75	15.34	NA	NA	NA	NA	K00505//tyrosinase [EC:1.14.18.1]	gi|145230067|ref|XP_001389342.1|//tyrosinase [Aspergillus niger CBS 513.88]
An04g07430	CAK44743	188.08	180.51	123.91	119.85	19.04	20.4	44.61	38.43	41.09	41.56	49.64	53.13	11.52	11.66	8	9.37	NA	NA	NA	NA	NA	gi|145258580|ref|XP_001402104.1|//hypothetical protein ANI_1_1182184 [Aspergillus niger CBS 513.88]
An04g04540	CAK38718	188.01	186.51	195.53	195	535.24	534.76	279.08	277.21	162.62	164.29	571.73	574.7	111.84	119.15	113.3	117.49	NA	NA	NA	NA	NA	gi|134058734|emb|CAK38718.1|//unnamed protein product [Aspergillus niger]
An12g08030	CAK41253	187.32	196.67	187.91	186.77	161.67	160.29	175.71	174.25	177.51	184.99	153.68	148.24	145.02	146.52	151.73	142	NA	GO:0043231//intracellular membrane-bounded organelle;GO:0030529//intracellular ribonucleoprotein complex	GO:0032559//adenyl ribonucleotide binding;GO:0042623//ATPase activity, coupled;GO:0003676//nucleic acid binding	GO:0006396//RNA processing;GO:0050658//RNA transport	K12812//ATP-dependent RNA helicase UAP56/SUB2 [EC:3.6.4.13]	gi|145247210|ref|XP_001395854.1|//ATP-dependent RNA helicase sub2 [Aspergillus niger CBS 513.88]
An04g07160	CAK44716	187.05	193.03	104.54	106.49	51.63	45.64	52.81	54.23	79.77	81.26	56.41	54.2	35.99	39.43	29.41	29.36	NA	NA	GO:0042578//phosphoric ester hydrolase activity	GO:0044238//primary metabolic process	NA	gi|145258508|ref|XP_001402077.1|//hypothetical protein ANI_1_1140184 [Aspergillus niger CBS 513.88]
An14g03400	CAK46577	186.78	175.73	190.07	186.85	33.79	35.95	212.89	205.93	320.58	324.61	123.18	129.46	183.45	162.68	189.03	186.86	argB	GO:0044429//mitochondrial part;GO:0043234//protein complex	GO:0016743//carboxyl- or carbamoyltransferase activity;GO:0031406//carboxylic acid binding	GO:0006525//arginine metabolic process	K00611//ornithine carbamoyltransferase [EC:2.1.3.3]	gi|145249252|ref|XP_001400965.1|//ornithine carbamoyltransferase [Aspergillus niger CBS 513.88]
An16g05640	CAK46904	186.43	189.24	136.51	135.06	36.66	36.62	52.47	53.98	188.37	193.41	63.75	63.99	90.52	91.66	122.08	112.56	NA	NA	NA	NA	NA	gi|134083426|emb|CAK46904.1|//unnamed protein product [Aspergillus niger]
An02g06350	CAL00634	186.13	187.08	23.67	24.3	13.85	14.35	16.51	16.32	94.58	95.71	23.47	22.56	45.16	46.95	25.17	24.2	NA	GO:0031224//intrinsic component of membrane	GO:0046873//metal ion transmembrane transporter activity;GO:0032559//adenyl ribonucleotide binding;GO:0019829//cation-transporting ATPase activity	GO:0009206//purine ribonucleoside triphosphate biosynthetic process;GO:0006816//calcium ion transport	K01537//Ca2+-transporting ATPase [EC:3.6.3.8]	gi|134056692|emb|CAL00634.1|//unnamed protein product [Aspergillus niger]
An08g04380	CAK39942	185.91	181.64	167.82	163.96	103.6	104.75	124.23	121.09	123.83	116.38	96.29	86.07	134.52	136.93	236.06	232.06	NA	GO:0030529//intracellular ribonucleoprotein complex	GO:0003723//RNA binding;GO:0005198//structural molecule activity	GO:0010467//gene expression	K02990//small subunit ribosomal protein S6	gi|145239819|ref|XP_001392556.1|//mitochondrial 37S ribosomal protein YmS16 [Aspergillus niger CBS 513.88]
An17g02340	CAL00579	185.81	193.54	130.59	124.74	110.15	116.36	158.53	170.63	181.11	182.72	92.48	85.17	233.91	236.4	405.74	379.45	NA	GO:0044424//intracellular part	GO:0032559//adenyl ribonucleotide binding;GO:0004812//aminoacyl-tRNA ligase activity	GO:0006418//tRNA aminoacylation for protein translation	K01875//seryl-tRNA synthetase [EC:6.1.1.11]	gi|145253905|ref|XP_001398465.1|//seryl-tRNA synthetase, cytoplasmic [Aspergillus niger CBS 513.88]
An11g02400	CAK48307	185.81	186.75	121.19	121.83	79.13	79.71	147.67	146.8	174.94	169.17	85.89	85.86	134.21	130.94	175.6	177.9	NA	GO:0044424//intracellular part	GO:0046872//metal ion binding;GO:0032559//adenyl ribonucleotide binding;GO:0004812//aminoacyl-tRNA ligase activity	GO:0006418//tRNA aminoacylation for protein translation	K04567//lysyl-tRNA synthetase, class II [EC:6.1.1.6]	gi|134078916|emb|CAK48307.1|//unnamed protein product [Aspergillus niger]
An02g10440	CAK44393	185.69	192.5	127.84	128.63	156.74	150.68	137.39	141	117.59	122.1	134.72	128.44	106.35	107.04	74.05	71.74	NA	GO:0033176//proton-transporting V-type ATPase complex	GO:0015662//ATPase activity, coupled to transmembrane movement of ions, phosphorylative mechanism;GO:0032559//adenyl ribonucleotide binding;GO:0019829//cation-transporting ATPase activity;GO:0015078//hydrogen ion transmembrane transporter activity	GO:0015988//energy coupled proton transmembrane transport, against electrochemical gradient;GO:0015986//ATP synthesis coupled proton transport	K02145//V-type H+-transporting ATPase subunit A [EC:3.6.3.14]	gi|145233601|ref|XP_001400173.1|//v-type proton ATPase catalytic subunit A [Aspergillus niger CBS 513.88]
An06g01890	CAK48032	185.68	198.51	119.14	124.86	81.34	80.46	115.02	105.03	87.92	94.27	56.39	61.73	104.3	99	112.83	111.14	NA	NA	NA	NA	K01522//bis(5'-adenosyl)-triphosphatase [EC:3.6.1.29];K01518//bis(5'-nucleosidyl)-tetraphosphatase [EC:3.6.1.17];K14538//nuclear GTP-binding protein;K03099//son of sevenless	gi|145236725|ref|XP_001391010.1|//hit family protein 1 [Aspergillus niger CBS 513.88]
An01g12200	CAK44119	185.62	150.1	1.21	0.75	1.63	2.99	0.89	0.6	33.35	34.49	0.6	1.35	0.58	0.44	1.73	1.01	NA	NA	NA	NA	NA	gi|145230726|ref|XP_001389627.1|//hypothetical protein ANI_1_3166014 [Aspergillus niger CBS 513.88]
An15g02650	CAL00419	185.58	178.13	22	20.5	38.73	44.79	83.54	76.04	3.46	4.12	29.1	28.47	34.47	33.99	63.98	56.7	NA	NA	GO:0016829//lyase activity	NA	NA	gi|145250579|ref|XP_001396803.1|//hypothetical protein ANI_1_1316134 [Aspergillus niger CBS 513.88]
An15g04060	CAK97274	185.4	174.57	18.32	19.76	1388.35	1344.83	1.18	1.13	170.56	172.32	991.64	1052.64	218.89	226.88	138.35	147.77	NA	NA	NA	NA	K08158//MFS transporter, DHA1 family, multidrug resistance protein;K08157//MFS transporter, DHA1 family, multidrug resistance protein	gi|134082466|emb|CAK97274.1|//unnamed protein product [Aspergillus niger]
An16g01810	CAK42798	185.37	198.14	232.05	241.05	157.83	162.47	208.14	202.93	316.23	329.01	186.34	186.92	256.92	242.64	249.32	249.84	NA	GO:0043231//intracellular membrane-bounded organelle;GO:0000785//chromatin	GO:0003676//nucleic acid binding	GO:0034728//nucleosome organization	K11251//histone H2A	gi|145251962|ref|XP_001397494.1|//histone H2A.Z [Aspergillus niger CBS 513.88]
An15g00170	CAK42186	185.1	194.66	164.97	161.31	157.67	158.61	143.7	144.75	189.23	176.78	183.95	176.18	150.12	148.58	132.91	128.62	NA	NA	GO:0032559//adenyl ribonucleotide binding;GO:0004672//protein kinase activity	GO:0006464//cellular protein modification process	K03083//glycogen synthase kinase 3 beta [EC:2.7.11.26]	gi|145250085|ref|XP_001396556.1|//protein kinase gsk3 [Aspergillus niger CBS 513.88]
An18g05230	CAK97445	184.95	189.12	178.61	175.98	140.63	134.53	152.02	151.7	148.88	144.11	127.54	119.75	126.99	130.84	128.34	125.36	NA	GO:0044424//intracellular part;GO:0043234//protein complex	GO:0032559//adenyl ribonucleotide binding;GO:0016462//pyrophosphatase activity	GO:0009057//macromolecule catabolic process	K03065//26S proteasome regulatory subunit T5	gi|145255480|ref|XP_001398977.1|//26S protease regulatory subunit 6A [Aspergillus niger CBS 513.88]
An02g10310	CAK44379	184.91	193.08	79.34	80.97	139.87	142.05	486.28	497.39	82.47	79.64	117.02	109.78	175.08	182.61	80.06	74.35	NA	NA	GO:0035251//UDP-glucosyltransferase activity	GO:0005977//glycogen metabolic process	K00693//glycogen synthase [EC:2.4.1.11]	gi|145233573|ref|XP_001400159.1|//glycogen [starch] synthase [Aspergillus niger CBS 513.88]
An12g02860	CAK41125	184.75	190.66	0.41	0.34	2.95	3.35	0.77	0.41	1.85	1.92	1.43	1.84	2.5	2.75	6.06	4.64	NA	NA	NA	NA	K01952//phosphoribosylformylglycinamidine synthase [EC:6.3.5.3];K08197//MFS transporter, SIT family, siderophore-iron:H+ symporter;K13095//splicing factor 1;K10866//DNA repair protein RAD50 [EC:3.6.-.-];K14708//solute carrier family 26 (sodium-independent sulfate anion transporter), member 11	gi|134080079|emb|CAK41125.1|//unnamed protein product [Aspergillus niger]
An09g01220	CAK49044	184.7	181.85	220.17	217.3	14.67	14.98	27.92	27.69	5.01	4.74	35.93	35.45	4.17	3.49	3.87	3.64	NA	NA	NA	GO:0009987//cellular process	K15267//mitochondrial transcription factor 1	gi|134077979|emb|CAK49044.1|//unnamed protein product [Aspergillus niger]
An08g07360	CAK39983	184.65	184.69	157.98	163.51	120.54	133.3	127.49	131.07	159.59	147.95	82.49	83.53	122.67	124.53	206.78	198.46	NA	GO:0005741//mitochondrial outer membrane	GO:0004871//signal transducer activity	GO:0006886//intracellular protein transport	K17770//mitochondrial import receptor subunit TOM20	gi|145240409|ref|XP_001392851.1|//import receptor subunit tom-20 [Aspergillus niger CBS 513.88]
An17g01190	CAK48821	184.62	166.24	421.32	410.96	504.68	507.67	497.82	482.84	366.62	392.23	458.12	514.32	366.92	357.84	248.21	260.59	NA	NA	NA	NA	NA	gi|134083917|emb|CAK48821.1|//unnamed protein product, partial [Aspergillus niger]
An01g11960	CAK44097	184.58	184.04	121.02	121.67	87.58	88.37	98.08	96.48	83.34	88.67	49.52	50.75	43.86	43.47	66.55	65.18	NA	NA	NA	NA	K20361//intracellular protein transport protein USO1	gi|145230682|ref|XP_001389605.1|//nuclear segregation protein (Bfr1) [Aspergillus niger CBS 513.88]
An15g06440	CAK42596	183.64	186.44	119.68	125.21	88.28	91.22	147.62	145.05	135.68	142.82	70.31	74.29	113.78	112.29	201.18	206.55	NA	GO:0005635//nuclear envelope	GO:0022892//substrate-specific transporter activity	GO:0006605//protein targeting	K08332	gi|134082704|emb|CAK42596.1|//unnamed protein product, partial [Aspergillus niger]
An02g14680	CAK48897	182.9	179.27	130.29	124.04	116.58	109.53	118.42	109.73	118.83	110.22	99.66	106.97	95.57	108.39	104.84	88.72	NA	NA	NA	NA	K14411//RNA-binding protein Musashi	gi|134057543|emb|CAK48897.1|//hypothetical protein An02g14680 [Aspergillus niger]
An04g04890	CAK38751	182.9	192.23	75.71	74.78	109.35	111.61	133.12	136.27	64.44	65.95	89.23	81.94	79.19	78.67	71.24	70.68	NA	NA	GO:0016301//kinase activity	GO:0006071//glycerol metabolic process;GO:0006796//phosphate-containing compound metabolic process	K00864//glycerol kinase [EC:2.7.1.30]	gi|61696880|gb|AAX53113.1|//glycerol kinase [Aspergillus niger]
An02g06560	CAL00654	182.73	164.61	996.27	1012.64	702.9	735.97	647.33	664.09	265.44	262.43	1195.79	1128.77	470.12	465.72	421.21	394.25	NA	NA	GO:0016765//transferase activity, transferring alkyl or aryl (other than methyl) groups	NA	K00799//glutathione S-transferase [EC:2.5.1.18]	gi|134056712|emb|CAL00654.1|//unnamed protein product [Aspergillus niger]
An03g03700	CAK47809	182.64	173.27	217.71	214.07	99.08	101.03	141.84	150.33	351.99	349.04	145.49	141.71	176.91	172.14	239.21	239.57	NA	NA	GO:0016791//phosphatase activity	NA	K01092//myo-inositol-1(or 4)-monophosphatase [EC:3.1.3.25]	gi|145235205|ref|XP_001390251.1|//protein qutG [Aspergillus niger CBS 513.88]
An15g00140	CAK42183	182.47	183.13	146.9	147.13	134.22	133.94	162.3	161.52	152.6	154.69	130.44	127.64	114.97	104.52	132.41	135.64	NA	NA	NA	NA	K06666//glucose repression regulatory protein TUP1	gi|134082064|emb|CAK42183.1|//unnamed protein product [Aspergillus niger]
An02g12360	CAK44503	182.2	172.73	345.1	345.84	180.45	182.69	205.08	187.94	258.11	251.71	203.97	204.59	215.91	227.71	224.11	222.85	NA	NA	NA	NA	K20522//LAS seventeen-binding protein 1/2	gi|145233983|ref|XP_001400364.1|//SH3 domain protein [Aspergillus niger CBS 513.88]
An02g02360	CAK96410	182.02	202.77	123.13	119.58	51.67	51.01	59.7	60.12	53.28	54.1	54.91	52.09	38.26	38.34	44.53	41.44	NA	GO:0015629//actin cytoskeleton	GO:0008375//acetylglucosaminyltransferase activity;GO:0032559//adenyl ribonucleotide binding;GO:0005506//iron ion binding;GO:0017111//nucleoside-triphosphatase activity	NA	K00698//chitin synthase [EC:2.4.1.16]	gi|134056282|emb|CAK96410.1|//unnamed protein product, partial [Aspergillus niger]
An15g05920	CAK42545	182.02	172.74	183.7	198.68	171.25	160.1	175.74	190.29	198.24	191.97	143.23	141.85	206.68	193.13	197	200.13	NA	GO:0005667//transcription factor complex	GO:0008135//translation factor activity, RNA binding	GO:0006412//translation;GO:0006352//DNA-templated transcription, initiation	K03123//transcription initiation factor TFIIA small subunit	gi|145251215|ref|XP_001397121.1|//transcription initiation factor IIA small chain [Aspergillus niger CBS 513.88]
An18g03430	CAK48729	181.99	192.13	198.58	194.42	127.38	123.02	88.45	89.45	227.23	218.29	276.32	261.19	93.77	94.6	64.62	69.64	NA	NA	NA	NA	NA	gi|134084390|emb|CAK48729.1|//unnamed protein product [Aspergillus niger]
An11g10380	CAK97121	181.95	181.06	262.37	261.72	287.54	281.2	224.48	215.49	197.42	189.88	285.48	280.61	182.56	183.73	145.88	145.37	NA	GO:0043234//protein complex	NA	GO:0009894//regulation of catabolic process	K03033//26S proteasome regulatory subunit N3	gi|134079695|emb|CAK97121.1|//unnamed protein product [Aspergillus niger]
An07g07860	CAK39602	181.5	175.95	131.53	125.01	100.44	101.21	102.79	109.69	110.55	108.7	72.91	72.39	127.58	123.97	127.41	112.2	NA	GO:0043234//protein complex	NA	NA	K03030//26S proteasome regulatory subunit N11	gi|145238428|ref|XP_001391861.1|//26S proteasome regulatory subunit RPN11 [Aspergillus niger CBS 513.88]
An07g05110	CAK39430	181	183.89	125.53	128.01	117.48	120.08	121.93	127.25	103.1	112.26	88.12	84.73	55.95	58.33	76.4	67.46	NA	GO:0032156//septin cytoskeleton	GO:0032561//guanyl ribonucleotide binding	GO:0009987//cellular process	K16945//cell division control protein 11	gi|134076071|emb|CAK39430.1|//unnamed protein product [Aspergillus niger]
An02g07570	CAK37720	180.89	189.69	233.18	242.74	251.89	256.01	319.36	315.82	237.37	234.58	238.09	230.94	259.86	256.86	156.57	164.87	NA	NA	NA	NA	K20465//oxysterol-binding protein-related protein 9/10/11	gi|145233035|ref|XP_001399890.1|//protein KES1 [Aspergillus niger CBS 513.88]
An04g07400	CAK44740	180.86	185.64	11.48	9.91	1.25	1.31	1.11	1.2	3.56	3.61	1.51	1.81	0.52	0.44	1.08	0.96	NA	GO:0043231//intracellular membrane-bounded organelle	GO:0046914//transition metal ion binding;GO:0001071//nucleic acid binding transcription factor activity	GO:0006351//transcription, DNA-templated	K09243//transcriptional regulatory protein UME6;K09245//transcriptional activator protein UGA3	gi|134074709|emb|CAK44740.1|//unnamed protein product [Aspergillus niger]
An04g06950	CAK44695	180.63	181.59	72.3	67.24	135.96	134.44	103.12	112.23	60.3	56.65	123.98	117.91	36.54	36.5	25.14	24.73	NA	NA	GO:0003677//DNA binding	GO:0006351//transcription, DNA-templated	K19383//homeobox protein TGIF1;K15613//homeobox protein Meis1	gi|134074662|emb|CAK44695.1|//unnamed protein product [Aspergillus niger]
An12g08380	CAK41288	180.24	173.6	108.78	109.89	118.78	112.31	111.16	112.82	127.81	117.85	83.32	77.33	123.04	117.64	94.69	82.71	NA	GO:0043232//intracellular non-membrane-bounded organelle	NA	GO:0008154//actin polymerization or depolymerization	K05755//actin related protein 2/3 complex, subunit 4	gi|145247280|ref|XP_001395889.1|//actin-related protein 2/3 complex subunit ARC19 [Aspergillus niger CBS 513.88]
An02g12410	CAK44508	180.21	176.59	146.29	146.57	107.95	112.46	182.63	187.37	228.47	223.77	80.24	78.63	126.14	129.1	227.9	231.83	NA	GO:0044424//intracellular part	GO:0008135//translation factor activity, RNA binding	GO:0006412//translation	K03246//translation initiation factor 3 subunit I	gi|224488050|sp|A2QEV8.1|EIF3I_ASPNC//RecName: Full=Eukaryotic translation initiation factor 3 subunit I; Short=eIF3i; AltName: Full=Eukaryotic translation initiation factor 3 39 kDa subunit homolog; Short=eIF-3 39 kDa subunit homolog
An03g02980	CAK44597	180.12	183.37	190.92	174.92	171.49	171.5	177.07	198.26	154.74	157.36	247.52	244.06	89.85	101.58	103.56	101.89	NA	NA	GO:0015036//disulfide oxidoreductase activity	GO:0019725//cellular homeostasis;GO:0018904//ether metabolic process	K03671//thioredoxin 1	gi|145235091|ref|XP_001390194.1|//thioredoxin [Aspergillus niger CBS 513.88]
An01g09500	CAK44000	180.01	191.04	175.15	176.69	75.08	73.6	195.11	191.53	277.36	282.58	124.24	117.42	240.23	242.25	270.93	266	NA	GO:0044424//intracellular part	GO:0032559//adenyl ribonucleotide binding;GO:0004812//aminoacyl-tRNA ligase activity	GO:0006418//tRNA aminoacylation for protein translation	K01868//threonyl-tRNA synthetase [EC:6.1.1.3]	gi|145230123|ref|XP_001389370.1|//threonyl-tRNA synthetase, cytoplasmic [Aspergillus niger CBS 513.88]
An06g01690	CAK48012	179.99	187.39	143.58	145.1	31.88	30.96	55.12	55.18	177.47	168.89	56.74	56.15	108.65	107.92	141.13	131.5	NA	GO:0043231//intracellular membrane-bounded organelle	GO:0003677//DNA binding;GO:0004871//signal transducer activity;GO:0001071//nucleic acid binding transcription factor activity	GO:0007165//signal transduction;GO:0006351//transcription, DNA-templated	K15859//osomolarity two-component system, response regulator SKN7	gi|145236685|ref|XP_001390990.1|//stress response regulator/HFS transcription factor [Aspergillus niger CBS 513.88]
An14g03950	CAK46631	179.91	186.88	117.17	110.7	75.87	77.85	67.97	62.42	112.78	109.47	90.3	91.31	74.61	73.1	72.91	64.97	NA	NA	NA	NA	NA	gi|145249360|ref|XP_001401019.1|//hypothetical protein ANI_1_570124 [Aspergillus niger CBS 513.88]
An02g08280	CAK37790	179.9	179.14	280.74	284.5	267.15	255.64	104.32	99.24	123.3	119.17	193.47	202.86	99.5	97.61	86.07	87.71	NA	NA	NA	NA	NA	gi|134056887|emb|CAK37790.1|//unnamed protein product [Aspergillus niger]
An13g00320	CAK46433	179.84	187.33	102.87	102.51	10.26	8.33	8.75	8.92	41.84	42.82	30.02	29.31	7	7.41	9.08	8.04	NA	NA	NA	NA	NA	gi|134080916|emb|CAK46433.1|//unnamed protein product [Aspergillus niger]
An16g05260	CAK97380	179.71	182.72	116.52	115.9	112.43	110.7	166.6	171.59	162.05	159.93	74.87	70.96	114.16	123.85	209.49	208.84	NA	GO:0044424//intracellular part	GO:0008135//translation factor activity, RNA binding	GO:0006412//translation	K03248//translation initiation factor 3 subunit G	gi|145252642|ref|XP_001397834.1|//eukaryotic translation initiation factor 3 subunit G [Aspergillus niger CBS 513.88]
An16g08010	CAK47050	179.25	189.95	124.34	121.99	89.28	98.2	105.89	112.91	125.88	119.54	88.94	90.48	112.43	109.72	151.45	146.86	NA	NA	GO:0032559//adenyl ribonucleotide binding;GO:0004672//protein kinase activity	GO:0006464//cellular protein modification process	K03097//casein kinase II subunit alpha [EC:2.7.11.1]	gi|145253172|ref|XP_001398099.1|//casein kinase II subunit alpha [Aspergillus niger CBS 513.88]
An17g01330	CAK43029	179.09	184.65	299.61	299.02	79.85	85.62	164.65	162.65	158.4	155.75	131.29	130.44	89.42	86.33	147.61	147.99	NA	NA	GO:0019206//nucleoside kinase activity	GO:0043101//purine-containing compound salvage;GO:0006796//phosphate-containing compound metabolic process	K00856//adenosine kinase [EC:2.7.1.20]	gi|145253699|ref|XP_001398362.1|//adenosine kinase [Aspergillus niger CBS 513.88]
An08g03760	CAK45413	179.02	161.98	588.85	625.76	195.94	193.69	11.84	16.25	329.56	314.27	20.54	20.12	29.09	29.35	16.25	16.95	NA	NA	NA	NA	NA	gi|134077004|emb|CAK45413.1|//unnamed protein product [Aspergillus niger]
An04g06690	CAK44672	178.86	179.93	170.88	170.62	139.63	146.93	85.76	82.63	102.54	100.36	141.1	146.07	34.53	32.37	44.6	47.21	NA	GO:0043231//intracellular membrane-bounded organelle	GO:0003677//DNA binding;GO:0001071//nucleic acid binding transcription factor activity	GO:0006351//transcription, DNA-templated	K02646//regulatory protein PHO2	gi|145258409|ref|XP_001402033.1|//homeobox transcription factor (RfeB) [Aspergillus niger CBS 513.88]
An16g03190	CAK42817	178.86	183.53	29.4	29.2	18.9	17.84	23.4	23.18	47.47	46.38	31.34	27.86	25.65	28.27	34.32	33.72	NA	NA	NA	NA	K14443//protein Tob/BTG	gi|134083177|emb|CAK42817.1|//unnamed protein product [Aspergillus niger]
An03g04190	CAK47858	178.59	177.43	144.93	146.39	294.97	294.59	119.34	115.38	329.21	346.4	257.48	283.02	189.19	187.5	189.61	187.03	NA	NA	NA	NA	K20628//expansin	gi|145235303|ref|XP_001390300.1|//hypothetical protein ANI_1_496034 [Aspergillus niger CBS 513.88]
An16g01350	CAK42752	177.62	172.59	130.11	128.65	83.37	76.05	160.17	170.22	141.66	138.21	52.38	47.79	122.69	136.25	381.59	347.71	NA	GO:0044464//cell part	GO:0046914//transition metal ion binding	NA	NA	gi|145251870|ref|XP_001397448.1|//hypothetical protein ANI_1_168144 [Aspergillus niger CBS 513.88]
An02g11410	CAK37869	177.56	187.78	23.18	22.08	21.22	21.62	5.84	5.88	3.23	3.39	8.56	8.63	4.51	4.61	7.49	7.05	NA	NA	GO:0003824//catalytic activity	GO:0008152//metabolic process	NA	gi|134057203|emb|CAK37869.1|//unnamed protein product, partial [Aspergillus niger]
An09g02310	CAK40168	177.38	180.13	92.16	93.33	29.1	29.57	19.59	18.91	108.24	104.58	33.35	33.68	26.74	30.54	30.1	29.66	NA	NA	NA	NA	NA	gi|134078086|emb|CAK40168.1|//hypothetical protein An09g02310 [Aspergillus niger]
An01g05150	CAK37049	176.99	178.16	188.04	184.99	221.7	226.68	284.51	285.6	212.55	214.56	200.68	197.44	267.1	257.96	227.78	217.9	NA	NA	NA	GO:0006007//glucose catabolic process	K01057//6-phosphogluconolactonase [EC:3.1.1.31]	gi|145229265|ref|XP_001388941.1|//6-phosphogluconolactonase [Aspergillus niger CBS 513.88]
An02g14010	CAK48833	176.5	180.24	128.86	134.05	38.3	36.89	125.49	133.84	143.23	140.27	89.89	88.17	65.98	71.82	53.14	54.88	NA	NA	NA	NA	NA	gi|145234324|ref|XP_001400533.1|//hypothetical protein ANI_1_1936024 [Aspergillus niger CBS 513.88]
An11g01180	CAK45855	176.46	173.22	126.03	126.03	74.78	78.73	78.38	74.54	106.42	115.74	102.65	105.33	88.19	90.21	148.95	152.91	NA	NA	NA	NA	K00859//dephospho-CoA kinase [EC:2.7.1.24]	gi|134078796|emb|CAK45855.1|//unnamed protein product [Aspergillus niger]
An12g00620	CAK40991	176.42	181.73	80.62	78.56	60.13	56.53	73.12	76.59	47.86	46.07	53.07	52.4	37.68	36.41	29.16	29.63	NA	NA	NA	NA	NA	gi|134079859|emb|CAK40991.1|//unnamed protein product [Aspergillus niger]
An15g06360	CAK42588	176.36	169.44	114.15	116.49	87.1	88.74	158.44	152.25	194.03	192.43	96.73	96.27	180.99	174.34	238.93	235.29	NA	GO:0044424//intracellular part	GO:0032559//adenyl ribonucleotide binding;GO:0004812//aminoacyl-tRNA ligase activity	GO:0006418//tRNA aminoacylation for protein translation	K01881//prolyl-tRNA synthetase [EC:6.1.1.15]	gi|145251301|ref|XP_001397164.1|//prolyl-tRNA synthetase YHR020W [Aspergillus niger CBS 513.88]
An11g11180	CAK40916	176.24	191.88	149.34	142.51	78.08	76.77	102.16	109.44	143.28	153.13	73.2	71.74	93.5	98.85	147.61	135.33	NA	NA	GO:0008238//exopeptidase activity	NA	K15428//Cys-Gly metallodipeptidase DUG1 [EC:3.4.13.-]	gi|145245615|ref|XP_001395075.1|//Cys-Gly metallodipeptidase dug1 [Aspergillus niger CBS 513.88]
An01g12520	CAK37303	176.06	173.32	29.44	29.65	12.96	13.58	25.85	26.03	52.96	54.38	30.18	31.25	21.2	20.35	7.5	8.63	NA	NA	GO:0008875//gluconate dehydrogenase activity	GO:0008152//metabolic process	K17739//tetrahydroxynaphthalene reductase [EC:1.1.1.252];K00059//3-oxoacyl-[acyl-carrier protein] reductase [EC:1.1.1.100];K00065//2-deoxy-D-gluconate 3-dehydrogenase [EC:1.1.1.125];K17742//sorbose reductase [EC:1.1.1.289]	gi|145230788|ref|XP_001389658.1|//oxidoreductase, short-chain dehydrogenase/reductase family [Aspergillus niger CBS 513.88]
An17g01977	CAK49155	175.99	173.62	103.6	99.21	55.46	59.69	161.04	151.03	189.64	188.56	75.86	76.31	160.22	157.49	217.55	222.78	NA	GO:0044424//intracellular part	GO:0032559//adenyl ribonucleotide binding;GO:0004812//aminoacyl-tRNA ligase activity	GO:0006418//tRNA aminoacylation for protein translation	K01880//glycyl-tRNA synthetase [EC:6.1.1.14]	gi|134084000|emb|CAK49155.1|//unnamed protein product [Aspergillus niger]
An02g06400	CAL00639	175.37	190.2	157.41	156.97	111.21	112.95	100.18	97.86	139.51	133.38	111.72	106.51	98.64	104.15	82.35	76.33	NA	NA	GO:0032561//guanyl ribonucleotide binding	GO:0006810//transport;GO:0035556//intracellular signal transduction	K07889//Ras-related protein Rab-5C	gi|145232756|ref|XP_001399777.1|//vacuolar protein sorting-associated protein 21 [Aspergillus niger CBS 513.88]
An17g00270	CAK97387	175.15	170.25	113.33	110.87	109.98	111.36	113.6	121.79	115.61	111.07	83.79	80.62	111.3	114.49	112.73	112.35	NA	GO:0044424//intracellular part;GO:0043234//protein complex	GO:0032559//adenyl ribonucleotide binding;GO:0016462//pyrophosphatase activity	GO:0009057//macromolecule catabolic process	K03062//26S proteasome regulatory subunit T2	gi|145253487|ref|XP_001398256.1|//26S protease regulatory subunit 4 [Aspergillus niger CBS 513.88]
An11g06720	CAK96969	174.89	173.02	118.95	121.6	102.49	102.27	114.67	118.25	96.62	98.66	82.72	85.19	97.88	101.73	87.84	91.89	NA	GO:0043231//intracellular membrane-bounded organelle;GO:0005839//proteasome core complex	GO:0004175//endopeptidase activity	GO:0019941//modification-dependent protein catabolic process	K02728//20S proteasome subunit alpha 3 [EC:3.4.25.1]	gi|145244710|ref|XP_001394650.1|//proteasome subunit alpha type-4 [Aspergillus niger CBS 513.88]
An12g00130	CAK40943	174.88	172.12	98.59	101.21	176.1	184.38	102.07	104.27	88.12	93.28	103.08	105.53	88.41	88.85	83.56	82.13	NA	NA	NA	NA	K17656//mitochondrial splicing suppressor protein 51	gi|145245677|ref|XP_001395102.1|//mRNA processing protein (Mss51) [Aspergillus niger CBS 513.88]
An02g01025	CAK96318	174.82	170.82	418.38	383.11	447.8	451.53	231.18	209.95	353.49	356.71	259.73	287.54	183.06	194.61	73.92	64.48	NA	NA	NA	NA	NA	gi|134056143|emb|CAK96318.1|//hypothetical protein An02g01025 [Aspergillus niger]
An11g01760	CAK45910	174.52	177.72	131.44	133.23	136.87	147.27	147.14	152.94	132.01	124.97	97.49	96.78	118.21	124.16	117.32	110.18	NA	GO:0043231//intracellular membrane-bounded organelle;GO:0000502//proteasome complex	GO:0004175//endopeptidase activity	GO:0006508//proteolysis	K02737//20S proteasome subunit beta 5 [EC:3.4.25.1]	gi|134078851|emb|CAK45910.1|//unnamed protein product [Aspergillus niger]
An03g00640	CAK38039	174.21	175.99	255.11	251.34	23.22	21.66	29.36	28.02	696.19	695.58	82.92	81.51	38.92	38.45	19.3	19.62	NA	GO:0016020//membrane	NA	NA	K00606//3-methyl-2-oxobutanoate hydroxymethyltransferase [EC:2.1.2.11]	gi|134057640|emb|CAK38039.1|//unnamed protein product, partial [Aspergillus niger]
An14g06480	CAK97221	173.88	172.42	162.75	150.63	90.37	86	113.49	114.07	171.69	182.8	91.53	94.73	147.36	144.97	220.09	199.16	NA	GO:0032991//macromolecular complex	GO:0005488//binding	NA	K11096//small nuclear ribonucleoprotein D2	gi|134081955|emb|CAK97221.1|//unnamed protein product [Aspergillus niger]
An12g03030	CAK41141	173.81	175.5	1641.41	1635.06	975.58	989.36	100.07	107.43	74.79	69.29	995.9	973.91	232.95	233.06	57.91	55.14	NA	NA	NA	NA	NA	gi|134080095|emb|CAK41141.1|//hypothetical protein An12g03030 [Aspergillus niger]
An06g01950	CAK48038	173.13	177.51	281.48	283.48	120.61	120.08	149.56	147.61	79.2	80.26	167.16	179.94	43.17	43.27	7.95	8.23	NA	NA	NA	NA	NA	gi|145236737|ref|XP_001391016.1|//hypothetical protein ANI_1_530054 [Aspergillus niger CBS 513.88]
An14g06360	CAK97209	173.05	163.33	15.28	12.82	3.79	3.27	2.49	2.66	2.92	3.19	7.36	7.94	1.23	1.63	1.13	1.31	NA	NA	NA	NA	NA	gi|145249840|ref|XP_001401259.1|//hypothetical protein ANI_1_878124 [Aspergillus niger CBS 513.88]
An11g04870	CAK40691	172.79	165.97	110.47	108.52	84.6	90.55	106.22	97.91	131.78	124.82	61.72	62.2	91.74	85.02	117.71	121.92	NA	GO:0032991//macromolecular complex	GO:0005488//binding	NA	K11087//small nuclear ribonucleoprotein D1	gi|145243932|ref|XP_001394478.1|//small nuclear ribonucleoprotein Sm D1 [Aspergillus niger CBS 513.88]
An14g03010	CAK46538	172.77	174.44	219.81	223.36	158.3	151.74	243.42	242.86	128.83	127.5	191	189.7	88.23	85.52	55.5	59.66	NA	NA	GO:0005488//binding	NA	NA	gi|134081604|emb|CAK46538.1|//unnamed protein product [Aspergillus niger]
An01g13370	CAK96207	172.76	166.38	182.63	184.21	140.44	140.57	131.42	128.47	122.22	120.1	90.8	91.66	165.9	167.13	184.1	189.65	NA	NA	NA	NA	K10877//DNA repair and recombination protein RAD54B [EC:3.6.4.-]	gi|134055862|emb|CAK96207.1|//unnamed protein product [Aspergillus niger]
An14g02010	CAK41938	172.6	181.98	149.98	152.34	104.82	106.31	345.14	353.32	120.86	113.26	123.07	118.91	51.39	49.32	51.58	51.27	NA	GO:0016020//membrane	NA	GO:0006810//transport	K07300//Ca2+:H+ antiporter	gi|134081501|emb|CAK41938.1|//unnamed protein product [Aspergillus niger]
An17g01650	CAK43061	172.6	158.31	148.21	162.37	135.65	136.93	99.08	94.75	122.21	126.47	139.2	130.55	124.7	117.26	102.11	109.63	NA	NA	NA	NA	K19770//ribonuclease kappa [EC:3.1.-.-]	gi|134083966|emb|CAK43061.1|//unnamed protein product [Aspergillus niger]
An17g00730	CAK43001	172.16	169.33	260.96	268.11	230.56	210.18	194.91	207.73	181.47	190.79	223.81	220.91	227.87	225.11	211.53	220.05	NA	NA	GO:0000166//nucleotide binding;GO:0003824//catalytic activity	GO:0008152//metabolic process	K03521//electron transfer flavoprotein beta subunit	gi|145253579|ref|XP_001398302.1|//electron transfer flavoprotein subunit beta [Aspergillus niger CBS 513.88]
An14g00220	CAK41821	172.13	164.26	110.89	109.79	74.1	75.83	82.23	88.97	87.44	85.23	58.27	57.72	76.49	81.3	86.91	83.63	NA	GO:0016020//membrane	NA	NA	K07277//outer membrane protein insertion porin family	gi|145248624|ref|XP_001400651.1|//outer membrane protein, OMP85 family [Aspergillus niger CBS 513.88]
An02g05270	CAK37633	171.69	183.33	109.85	101.61	51.41	40.68	31.92	24.82	53.82	59.19	66.48	67.25	35.21	39.19	34.23	27.43	NA	NA	NA	NA	NA	gi|134056579|emb|CAK37633.1|//hypothetical protein An02g05270 [Aspergillus niger]
An11g02030	CAK40565	171.64	173.85	126.34	126.89	127.52	134.62	99.32	100.09	150.66	142.68	111.04	112.21	122.21	113.63	98.82	107.46	NA	NA	NA	NA	NA	gi|134078879|emb|CAK40565.1|//unnamed protein product [Aspergillus niger]
An16g03590	CAK42857	171.55	182.87	111.3	116.7	104.86	108.86	195.78	198.14	199.21	198.42	79.43	72.59	172.82	173.71	260.14	246.74	NA	GO:0044464//cell part	NA	GO:0051234//establishment of localization	K01101//4-nitrophenyl phosphatase [EC:3.1.3.41];K19996//phosphatidylinositol transfer protein SFH5;K08254//glucan endo-1,3-alpha-glucosidase [EC:3.2.1.59]	gi|145252316|ref|XP_001397671.1|//sec14 cytosolic factor [Aspergillus niger CBS 513.88]
An06g01510	CAK47995	171.5	176.86	95.11	93.8	56.81	56.26	65.33	66.16	71.61	71.07	49.19	52.52	46.46	45.95	79.29	80.2	NA	NA	GO:0016787//hydrolase activity	NA	K01230//mannosyl-oligosaccharide alpha-1,2-mannosidase [EC:3.2.1.113]	gi|145236651|ref|XP_001390973.1|//class I alpha-mannosidase 1A [Aspergillus niger CBS 513.88]
An12g00470	CAK40976	171.32	157.37	162.69	163.74	118.82	108.2	199.39	196.26	210.31	197.76	97.34	101.59	167.17	158.66	308.23	342.49	NA	NA	GO:0046872//metal ion binding	NA	K09250//cellular nucleic acid-binding protein	gi|134079843|emb|CAK40976.1|//unnamed protein product [Aspergillus niger]
An13g00670	CAK41468	171.25	172.1	186.36	178.2	215.59	211.16	145.49	144.97	139.09	138.17	136.86	129.87	147.44	162.03	218.23	199.96	NA	NA	GO:0005515//protein binding	NA	K17805//mitochondrial import inner membrane translocase subunit TIM16	gi|145247917|ref|XP_001396207.1|//import inner membrane translocase subunit TIM16 [Aspergillus niger CBS 513.88]
An08g06400	CAK45610	171.04	172.98	94.02	101.22	93.55	94.25	102.63	104.9	94.12	93.56	68.61	65.75	83.77	84.27	87.24	82.31	NA	NA	NA	NA	K17260//actin-related protein 2	gi|134077269|emb|CAK45610.1|//unnamed protein product, partial [Aspergillus niger]
An09g06480	CAK40441	170.92	167.12	54.84	56.28	25.01	28.24	32.76	33.43	58	59.92	26.76	25.05	34.94	35.27	78.7	81.03	NA	GO:0043231//intracellular membrane-bounded organelle;GO:0031090//organelle membrane	NA	GO:0010876//lipid localization;GO:0051234//establishment of localization	K19996//phosphatidylinositol transfer protein SFH5	gi|145242780|ref|XP_001393963.1|//phosphatidylinositol transfer protein sfh5 [Aspergillus niger CBS 513.88]
An13g00440	CAK41445	170.44	164.21	69.02	68.44	62.44	60.21	73.9	76.44	91.83	98.96	36.71	43.85	64.67	65.04	90	88.37	NA	GO:0044424//intracellular part	GO:0032559//adenyl ribonucleotide binding;GO:0016776//phosphotransferase activity, phosphate group as acceptor;GO:0019205//nucleobase-containing compound kinase activity	GO:0006796//phosphate-containing compound metabolic process;GO:0009117//nucleotide metabolic process	K13800//UMP-CMP kinase [EC:2.7.4.- 2.7.4.14]	gi|145247871|ref|XP_001396184.1|//uridylate kinase [Aspergillus niger CBS 513.88]
An15g06910	CAK46735	170.31	163.05	91.7	92.28	62.35	63.6	59.01	59.88	66.51	68.66	57.56	57.71	45.77	43.9	52.86	54.05	NA	GO:0016020//membrane;GO:0043231//intracellular membrane-bounded organelle	GO:0046872//metal ion binding;GO:0016740//transferase activity	NA	K20028//palmitoyltransferase ZDHHC2/15/20 [EC:2.3.1.225]	gi|134082752|emb|CAK46735.1|//unnamed protein product [Aspergillus niger]
An16g02470	CAL00471	170.27	151.22	252.1	246.24	145.58	144.48	167.01	162.12	59.69	60.87	129.4	140.64	68.17	65.28	79.52	90.73	NA	NA	NA	NA	K17783//mitochondrial FAD-linked sulfhydryl oxidase [EC:1.8.3.2]	gi|134083103|emb|CAL00471.1|//unnamed protein product [Aspergillus niger]
An11g09760	CAK97060	168.87	160.07	270.42	270.81	180.49	178.18	194.78	195.3	305.82	304.56	290.62	292.8	253.79	244.08	298.56	303.95	NA	GO:0043231//intracellular membrane-bounded organelle	GO:0043169//cation binding;GO:0016783//sulfurtransferase activity;GO:0051536//iron-sulfur cluster binding	GO:0006633//fatty acid biosynthetic process	K03644//lipoyl synthase [EC:2.8.1.8]	gi|145245333|ref|XP_001394934.1|//lipoyl synthase [Aspergillus niger CBS 513.88]
An12g02900	CAK41129	168.29	182.62	17.36	16.18	7.34	6.73	4.48	5.05	23.75	23.07	9.55	10.21	1.89	1.75	1.04	1.24	NA	NA	NA	NA	K00706//1,3-beta-glucan synthase [EC:2.4.1.34];K00688//glycogen phosphorylase [EC:2.4.1.1];K01183//chitinase [EC:3.2.1.14];K01930//folylpolyglutamate synthase [EC:6.3.2.17]	gi|134080083|emb|CAK41129.1|//unnamed protein product [Aspergillus niger]
An03g05530	CAK38314	168.21	175.58	30.44	32.25	31.42	32.39	34.17	32.56	253.23	258.73	32.3	34.54	14.94	13.47	11.35	14.58	NA	NA	GO:0004553//hydrolase activity, hydrolyzing O-glycosyl compounds	GO:0005975//carbohydrate metabolic process	K18576//xyloglucan-specific endo-beta-1,4-glucanase [EC:3.2.1.151]	gi|145235569|ref|XP_001390433.1|//xyloglucan-specific endo-beta-1,4-glucanase A [Aspergillus niger CBS 513.88]
An08g11680	CAK96788	168.17	174.31	8.2	10.58	3.7	3.92	0.82	1.16	28.21	28.32	4.87	3.53	1.76	2.36	1.59	1.94	NA	NA	NA	NA	K00059//3-oxoacyl-[acyl-carrier protein] reductase [EC:1.1.1.100];K18337//L-rhamnose 1-dehydrogenase [EC:1.1.1.378 1.1.1.377 1.1.1.173]	gi|134077799|emb|CAK96788.1|//unnamed protein product [Aspergillus niger]
An11g04510	CAK45938	167.79	171.36	122.85	122.05	106.26	104.49	172.38	170.9	177.63	176.36	88.23	92.44	168.21	168.36	297.69	301.58	NA	NA	GO:0008079//translation termination factor activity;GO:0032561//guanyl ribonucleotide binding;GO:0017111//nucleoside-triphosphatase activity	GO:0006412//translation;GO:0009207//purine ribonucleoside triphosphate catabolic process	K03267//peptide chain release factor subunit 3	gi|145243862|ref|XP_001394443.1|//eukaryotic peptide chain release factor GTP-binding subunit [Aspergillus niger CBS 513.88]
An02g03000	CAK47584	167.62	165.85	135.12	142.74	197.11	189.55	119.5	114.68	159.18	164.7	193.9	187.16	131.2	139.34	118.34	119.3	NA	NA	NA	NA	K14022//coupling of ubiquitin conjugation to ER degradation protein 1	gi|145231944|ref|XP_001399440.1|//protein AMFR [Aspergillus niger CBS 513.88]
An15g01780	CAL00991	167.54	173.37	120.27	123.41	134.37	129.58	201.61	201.35	155.61	166.44	151.93	146.26	173.8	175.68	161.75	155.28	NA	NA	GO:0016836//hydro-lyase activity;GO:0051536//iron-sulfur cluster binding	GO:0019543//propionate catabolic process	K01720//2-methylcitrate dehydratase [EC:4.2.1.79]	gi|134082236|emb|CAL00991.1|//unnamed protein product [Aspergillus niger]
An11g00420	CAK48275	167.41	170.81	134.69	140.02	131.56	124.36	216.7	216.08	197.11	199.77	135.78	128.73	226.58	231.44	232.38	226.37	NA	NA	GO:0016791//phosphatase activity	NA	K04382//serine/threonine-protein phosphatase 2A catalytic subunit [EC:3.1.3.16]	gi|145242994|ref|XP_001394046.1|//serine/threonine-protein phosphatase PP2A catalytic subunit [Aspergillus niger CBS 513.88]
An04g07080	CAK44708	167.3	157.75	75.54	77.68	94.14	91.79	75.83	76.74	81.49	77.59	58.22	56.99	79.41	75.74	87.79	86.71	NA	NA	NA	NA	NA	gi|145258490|ref|XP_001402069.1|//hypothetical protein ANI_1_1128184 [Aspergillus niger CBS 513.88]
An07g03890	CAK48139	167.25	168.68	214.43	215.73	297.57	300.8	204.18	213.67	216.61	207.08	398.27	393.53	235.92	229.84	189.96	182.62	NA	NA	GO:0000166//nucleotide binding;GO:0016874//ligase activity	NA	K02207//ubiquitin-conjugating enzyme E2 R [EC:2.3.2.23]	gi|134075945|emb|CAK48139.1|//unnamed protein product [Aspergillus niger]
An18g02170	CAK47289	167.14	176.52	165.24	164.12	155.41	151.6	93.52	95.47	119.14	117.91	186.61	182.89	98.75	105.83	120.67	116.6	NA	GO:0044464//cell part	GO:0000026//alpha-1,2-mannosyltransferase activity	GO:0006464//cellular protein modification process	K03854//mannosyltransferase [EC:2.4.1.-]	gi|145254599|ref|XP_001398676.1|//alpha-1,2-mannosyltransferase (Kre5) [Aspergillus niger CBS 513.88]
An03g03660	CAK47805	166.9	171.15	124.99	130.64	119.56	115	159.18	153.76	96.48	97.02	91.48	90.07	124.21	124.4	119.13	119.65	NA	GO:0044424//intracellular part	GO:0015038//glutathione disulfide oxidoreductase activity;GO:0000166//nucleotide binding;GO:0050662//coenzyme binding	GO:0006790//sulfur compound metabolic process;GO:0019725//cellular homeostasis	K00383//glutathione reductase (NADPH) [EC:1.8.1.7]	gi|134057928|emb|CAK47805.1|//unnamed protein product [Aspergillus niger]
An04g06910	CAK44691	166.46	172.77	0.49	0.39	99.75	103.99	91.63	95.52	116.71	114.42	129.35	130.34	99.41	100.45	69.12	68.23	amyR	GO:0043231//intracellular membrane-bounded organelle	GO:0046914//transition metal ion binding;GO:0001071//nucleic acid binding transcription factor activity;GO:0003676//nucleic acid binding	GO:0006351//transcription, DNA-templated	K01182//oligo-1,6-glucosidase [EC:3.2.1.10];K08141//MFS transporter, SP family, general alpha glucoside:H+ symporter	gi|350632470|gb|EHA20838.1|//hypothetical protein ASPNIDRAFT_139793 [Aspergillus niger ATCC 1015]
An12g07600	CAK48499	166.32	168.23	108.44	114.58	115.39	106.48	83.01	85.68	87.81	85.7	98.15	98.64	70.3	72.9	66.43	69.84	NA	GO:0031224//intrinsic component of membrane;GO:0019867//outer membrane	NA	NA	NA	gi|145247120|ref|XP_001395809.1|//hypothetical protein ANI_1_910104 [Aspergillus niger CBS 513.88]
An15g03020	CAK42377	166.24	175.72	143.83	149.09	121.3	127.91	119.96	134.68	139.28	133.81	117.85	111.48	123.11	129.66	115.87	109.08	NA	NA	NA	NA	K03029//26S proteasome regulatory subunit N10	gi|145250653|ref|XP_001396840.1|//26S proteasome regulatory subunit S5A [Aspergillus niger CBS 513.88]
An01g13680	CAK37374	166.24	164.19	284.34	291.45	264.26	270.55	262.48	274.14	276.31	267.15	211.74	218.53	385.95	404.98	389.4	406.04	NA	NA	NA	NA	K02357//elongation factor Ts	gi|145231010|ref|XP_001389769.1|//hypothetical protein ANI_1_3276014 [Aspergillus niger CBS 513.88]
An11g04168	CAK40649	166.02	150.04	194.65	195.88	91.34	97.41	363.42	359.2	89.28	91.82	136.44	148.06	186.25	163.43	188.07	213.75	NA	NA	NA	NA	K13953//alcohol dehydrogenase, propanol-preferring [EC:1.1.1.1]	gi|145243800|ref|XP_001394412.1|//hypothetical protein ANI_1_1932094 [Aspergillus niger CBS 513.88]
An13g01520	CAK41552	165.69	172.21	128.31	122.4	12.8	11.46	5.71	5.06	0	0.09	4.77	5.1	2.98	3.06	1.85	3.38	NA	NA	NA	NA	NA	gi|134081040|emb|CAK41552.1|//hypothetical protein An13g01520 [Aspergillus niger]
An02g13130	CAK37941	165.55	154.82	57.32	58.6	23.26	24.75	62.65	68.61	40.4	41.71	29.82	27.9	20.56	20.79	22.1	25.15	NA	NA	NA	NA	NA	gi|145234146|ref|XP_001400444.1|//hypothetical protein ANI_1_1784024 [Aspergillus niger CBS 513.88]
An02g10620	CAK44411	165.3	162.1	8.64	8.44	13.04	13.02	5.16	5.51	7.56	8.11	10.22	10.33	16.33	16.43	10.45	10.27	NA	NA	NA	NA	NA	gi|145233637|ref|XP_001400191.1|//hypothetical protein ANI_1_1488024 [Aspergillus niger CBS 513.88]
An15g00440	CAK42213	165.28	167.32	55.54	52.93	42.39	45.18	38.69	35.9	40.28	42.13	45.04	43.34	37.35	35.98	63.96	63.31	NA	NA	NA	NA	NA	gi|145250139|ref|XP_001396583.1|//serine-rich protein [Aspergillus niger CBS 513.88]
An04g02470	CAL00734	165.22	179.01	321.6	321.94	238.49	249.48	239.57	249.94	279.3	269.71	302.6	274.77	226.12	222.45	160.84	150.38	NA	NA	GO:0032561//guanyl ribonucleotide binding	GO:0006810//transport;GO:0035556//intracellular signal transduction	K07889//Ras-related protein Rab-5C	gi|145257106|ref|XP_001401615.1|//GTP-binding protein ypt5 [Aspergillus niger CBS 513.88]
An03g06810	CAK38437	165.14	170.42	30.61	31.19	104.65	104.53	18.24	18.21	32.63	33.19	33.64	31.92	46.01	47.32	66.9	63.99	NA	NA	GO:0046872//metal ion binding	GO:0006351//transcription, DNA-templated	K10777//DNA ligase 4 [EC:6.5.1.1]	gi|134058245|emb|CAK38437.1|//unnamed protein product [Aspergillus niger]
An08g10710	CAK45744	165.01	161.83	115.3	118.79	117.58	118.98	112.98	110.31	97.18	96.76	83.49	87.77	112.6	110.24	107.84	106.23	NA	GO:0043234//protein complex	NA	NA	K03039//26S proteasome regulatory subunit N9	gi|145241057|ref|XP_001393175.1|//proteasome regulatory particle subunit (RpnI) [Aspergillus niger CBS 513.88]
An11g06110	CAK96914	164.9	152.69	100.33	99.63	84.92	81.83	156.24	150.67	121.57	119.41	60.85	65.09	146.57	135.5	238.36	244.1	NA	NA	GO:0016763//transferase activity, transferring pentosyl groups	GO:0055086//nucleobase-containing small molecule metabolic process	K00772//5'-methylthioadenosine phosphorylase [EC:2.4.2.28]	gi|145244186|ref|XP_001394595.1|//hypothetical protein ANI_1_808094 [Aspergillus niger CBS 513.88]
An14g01590	CAK46472	164.77	157.24	139.11	138.04	48.52	46.25	69.43	69.45	93.26	92.45	29.42	30.23	33.94	33.37	76.87	70.79	NA	NA	GO:0016741//transferase activity, transferring one-carbon groups	GO:0008202//steroid metabolic process;GO:0006730//one-carbon metabolic process	K00559//sterol 24-C-methyltransferase [EC:2.1.1.41]	gi|145248894|ref|XP_001400786.1|//sterol 24-C-methyltransferase [Aspergillus niger CBS 513.88]
An15g05730	CAK42526	164.38	162.43	117.49	113.15	90.92	91.83	87.24	86.83	95.16	102.74	84.16	84.38	98.11	96.44	91.41	99.33	NA	GO:0031224//intrinsic component of membrane;GO:0033176//proton-transporting V-type ATPase complex	GO:0015077//monovalent inorganic cation transmembrane transporter activity	GO:0015988//energy coupled proton transmembrane transport, against electrochemical gradient	K03661//V-type H+-transporting ATPase 21kDa proteolipid subunit	gi|145251177|ref|XP_001397102.1|//V-type proton ATPase subunit c'' [Aspergillus niger CBS 513.88]
An01g04330	CAK36968	164.36	170.15	73.5	71.48	28.08	30.08	25.13	24.03	39.27	38.08	29.52	29.87	30.24	31.82	24.97	24.03	NA	NA	NA	NA	K12609//CCR4-NOT transcriptional complex subunit CAF120	gi|145229103|ref|XP_001388860.1|//PH domain protein [Aspergillus niger CBS 513.88]
An02g02190	CAK96393	164.28	155.59	235.54	240.4	204.6	212.44	167.96	165.07	267.26	247.68	269.67	248.77	218.28	222.88	198.77	194.82	NA	GO:0031224//intrinsic component of membrane;GO:0031966//mitochondrial membrane	GO:0046914//transition metal ion binding	NA	K17969//mitochondrial fission 1 protein	gi|145231775|ref|XP_001399360.1|//mitochondria fission 1 protein [Aspergillus niger CBS 513.88]
An02g02010	CAK37503	164.25	165.47	130.07	134.83	53.05	51.91	251	246.31	256.09	262.18	118.53	123.53	244.49	238.25	303.42	306.6	NA	GO:0044424//intracellular part	GO:0032559//adenyl ribonucleotide binding;GO:0004812//aminoacyl-tRNA ligase activity	GO:0006418//tRNA aminoacylation for protein translation	K01866//tyrosyl-tRNA synthetase [EC:6.1.1.1]	gi|145231737|ref|XP_001399342.1|//tyrosyl-tRNA synthetase, cytoplasmic [Aspergillus niger CBS 513.88]
An12g07810	CAK41231	164.17	170.67	160.01	165.99	93.88	90.53	161.78	167.33	154.41	150.65	101.73	95.51	203.88	202.07	255.09	239.79	NA	NA	GO:0016879//ligase activity, forming carbon-nitrogen bonds;GO:0032559//adenyl ribonucleotide binding	GO:0006464//cellular protein modification process	K10580//ubiquitin-conjugating enzyme E2 N [EC:2.3.2.23]	gi|145247166|ref|XP_001395832.1|//ubiquitin-conjugating enzyme E2 N [Aspergillus niger CBS 513.88]
An03g06880	CAK38444	164.13	169.77	43.02	41.82	59.19	59.31	44.3	48.02	39.42	40.35	17.85	17.49	72.04	71.97	99.09	89.53	NA	GO:0031224//intrinsic component of membrane;GO:0005768//endosome	GO:0004871//signal transducer activity	GO:0006605//protein targeting	NA	gi|332321864|sp|A2QHH4.1|VPS10_ASPNC//RecName: Full=Vacuolar protein sorting/targeting protein 10; AltName: Full=Carboxypeptidase Y receptor; Short=CPY receptor; AltName: Full=Sortilin vps10; AltName: Full=Vacuolar carboxypeptidase sorting receptor vps10; Flags: Precursor
An09g02290	CAK40166	163.99	170.96	38.12	39.96	18.35	16.98	32.41	32	17.26	16.52	18.34	19.26	16.95	18.47	19.72	20.7	NA	NA	GO:0005506//iron ion binding;GO:0016758//transferase activity, transferring hexosyl groups	NA	K00698//chitin synthase [EC:2.4.1.16]	gi|145241794|ref|XP_001393543.1|//chitin synthase D [Aspergillus niger CBS 513.88]
An16g05550	CAK46895	163.81	166.89	32.8	32.75	11.8	11.11	12.22	14.72	19.98	20.42	13.91	13.15	11.02	10.92	20.96	22.65	NA	NA	NA	NA	NA	gi|145252700|ref|XP_001397863.1|//PB1 domain protein [Aspergillus niger CBS 513.88]
An14g03920	CAK46628	163.66	145.29	94.03	87.5	102	91.36	88.93	82.18	99.05	90.9	60.65	59.99	89.77	86.98	128.72	134.46	NA	GO:0030529//intracellular ribonucleoprotein complex	GO:0005198//structural molecule activity	GO:0010467//gene expression	K02950//small subunit ribosomal protein S12	gi|145249354|ref|XP_001401016.1|//putative mitochondrial 37S ribosomal protein MRPS12 [Aspergillus niger CBS 513.88]
An16g03195	CAK42818	163.55	165.55	26.24	30.12	17.27	22.61	20.36	20.37	39.76	39.34	30.61	28.67	25.05	24.1	33.31	31.76	NA	NA	NA	NA	NA	gi|134083178|emb|CAK42818.1|//hypothetical protein An16g03195 [Aspergillus niger]
An02g07190	CAK37683	163.29	157.73	127.1	128.54	99.89	102.39	107.38	104.18	117.39	116.78	82.06	85.33	106.48	107.37	98.12	101.21	tbpA	GO:0043231//intracellular membrane-bounded organelle;GO:0043234//protein complex	GO:0032559//adenyl ribonucleotide binding;GO:0016462//pyrophosphatase activity	GO:0009057//macromolecule catabolic process	K03063//26S proteasome regulatory subunit T3	gi|134056775|emb|CAK37683.1|//26S protease regulatory subunit tbpA-Aspergillus niger [Aspergillus niger]
An14g02540	CAK41991	163.21	161.29	1187.86	1189.84	2831.26	2732.03	213.14	201.38	267.16	260.96	2949.27	3013.11	498.56	494.96	103.22	102.67	NA	NA	NA	NA	NA	gi|145249082|ref|XP_001400880.1|//HLH DNA binding domain protein [Aspergillus niger CBS 513.88]
An02g06360	CAL00635	163	144.16	99.19	102.39	131.7	132.14	110.38	112.77	122.1	121.63	104.03	100.72	138.78	140.11	121.85	121.64	NA	GO:0043232//intracellular non-membrane-bounded organelle	NA	GO:0008064//regulation of actin polymerization or depolymerization	K05754//actin related protein 2/3 complex, subunit 5	gi|145232748|ref|XP_001399773.1|//arp2/3 complex subunit Arc16 [Aspergillus niger CBS 513.88]
An02g04000	CAL00614	162.46	170.03	241.6	237.1	101.07	102.15	138.41	139.66	228.29	221.9	217.75	206.08	136.32	139.31	77.57	72.58	NA	NA	GO:0032559//adenyl ribonucleotide binding;GO:0004673//protein histidine kinase activity	GO:0007165//signal transduction;GO:0006468//protein phosphorylation	K00898//pyruvate dehydrogenase kinase 2/3/4 [EC:2.7.11.2]	gi|145232164|ref|XP_001399536.1|//[Pyruvate dehydrogenase [lipoamide]] kinase [Aspergillus niger CBS 513.88]
An17g01925	CAK49149	162.33	164.51	183.32	177.7	50.09	46.41	209.2	209.5	271.37	265.64	133.98	124.41	71.2	70.39	50.34	49.1	NA	NA	GO:0032559//adenyl ribonucleotide binding;GO:0004672//protein kinase activity	GO:0006464//cellular protein modification process	K08286//protein-serine/threonine kinase [EC:2.7.11.-]	gi|145253817|ref|XP_001398421.1|//serine/threonine-protein kinase hal4 [Aspergillus niger CBS 513.88]
An01g06670	CAK43786	162.25	150.87	32.26	37.25	47.63	50.97	61.54	70.56	50.43	47.28	45.02	49.05	14.86	17.12	14.57	16.45	NA	NA	GO:0016859//cis-trans isomerase activity	GO:0044267//cellular protein metabolic process	K09569//FK506-binding protein 2 [EC:5.2.1.8]	gi|145229565|ref|XP_001389091.1|//FK506-binding protein 2 [Aspergillus niger CBS 513.88]
An09g00630	CAL00323	161.54	168.97	47.54	42.82	1049.51	1031.12	1489.72	1493.02	1521.59	1595.7	382.63	385.63	695.58	692.23	617.4	632.91	NA	NA	NA	NA	NA	gi|145241482|ref|XP_001393387.1|//cipC protein [Aspergillus niger CBS 513.88]
An01g05510	CAK43719	161.46	154.67	100.71	98.58	97.67	95.9	101.4	103.98	104.7	99.97	84.68	84.66	106.67	107.03	101.08	94.98	NA	GO:0043232//intracellular non-membrane-bounded organelle	NA	GO:0008064//regulation of actin polymerization or depolymerization	K05758//actin related protein 2/3 complex, subunit 2	gi|145229333|ref|XP_001388975.1|//actin-related protein 2/3 complex subunit 2 [Aspergillus niger CBS 513.88]
An01g06460	CAK43766	161.45	160.23	203.11	216.11	268.43	259	115.03	111.44	177.09	170.55	226.25	228.89	171.21	160.55	139.04	142.06	NA	NA	NA	NA	NA	gi|145229525|ref|XP_001389071.1|//integral membrane protein [Aspergillus niger CBS 513.88]
An04g10110	CAK39070	161.18	150.48	51.97	57.6	120.68	129.64	43.55	44.46	20.7	13.78	89.58	93.46	36.43	32.16	36.38	40.11	NA	NA	NA	NA	NA	gi|134074990|emb|CAK39070.1|//unnamed protein product [Aspergillus niger]
An15g00510	CAK42220	160.89	155.22	90.15	93.79	87.98	87.35	90.78	90.2	85.14	88.58	60.92	64.56	77.42	76.09	65.86	69.84	NA	GO:0043231//intracellular membrane-bounded organelle;GO:0005839//proteasome core complex	GO:0004175//endopeptidase activity	GO:0019941//modification-dependent protein catabolic process	K02725//20S proteasome subunit alpha 6 [EC:3.4.25.1]	gi|145250153|ref|XP_001396590.1|//proteasome subunit alpha type-1 [Aspergillus niger CBS 513.88]
An04g05260	CAK38788	160.85	155.06	135.39	131.91	57.75	56.12	229.73	232.45	152.38	149.51	80.69	83.14	165.18	170.19	224.26	218.02	NA	NA	NA	NA	K00293//saccharopine dehydrogenase (NADP+, L-glutamate forming) [EC:1.5.1.10]	gi|145257925|ref|XP_001401890.1|//saccharopine dehydrogenase [NADP+, L-glutamate-forming] [Aspergillus niger CBS 513.88]
An18g04360	CAK43239	160.72	166.41	82.47	82.33	15.29	15.4	56.05	53.63	45.73	44.93	47.82	43.21	9.36	8.32	6.18	5.35	NA	NA	NA	NA	NA	gi|134084485|emb|CAK43239.1|//unnamed protein product [Aspergillus niger]
An02g07040	CAK44248	160.71	157.31	111.8	116.17	98.37	102.22	99.98	100.87	109.47	118.08	78.92	77.95	74.04	78.22	77.71	73.03	NA	GO:0043231//intracellular membrane-bounded organelle;GO:0005839//proteasome core complex	GO:0004175//endopeptidase activity	GO:0019941//modification-dependent protein catabolic process	K02730//20S proteasome subunit alpha 1 [EC:3.4.25.1]	gi|134056759|emb|CAK44248.1|//unnamed protein product [Aspergillus niger]
An03g06940	CAK38451	160.71	166.92	63.26	58	34.84	33.9	43.2	45.85	45.62	45.14	31.48	31.64	109.05	110.28	137.71	129.44	NA	GO:0016020//membrane	NA	GO:0008643//carbohydrate transport	K15278//solute carrier family 35 (UDP-xylose/UDP-N-acetylglucosamine transporter), member B4	gi|134058259|emb|CAK38451.1|//unnamed protein product [Aspergillus niger]
An18g03740	CAK43202	160.59	171.59	93.32	90.72	182.16	183.73	108.42	111.61	127.35	126.29	157.09	152.35	88.88	89.56	92.62	86.59	NA	NA	GO:0032559//adenyl ribonucleotide binding;GO:0004672//protein kinase activity	GO:0006464//cellular protein modification process	K08294//mitogen-activated protein kinase kinase [EC:2.7.12.2]	gi|134084419|emb|CAK43202.1|//unnamed protein product [Aspergillus niger]
An03g03640	CAK47803	160.57	153.86	242.49	239.79	526.31	528.09	90.96	93.26	148.06	144.88	248.34	241.43	283.19	279.06	161.97	170.9	NA	NA	GO:0003824//catalytic activity	GO:0008152//metabolic process	K17218//sulfide:quinone oxidoreductase [EC:1.8.5.4]	gi|134057926|emb|CAK47803.1|//unnamed protein product [Aspergillus niger]
An07g08810	CAK39674	160.15	153.21	235.59	238.14	222.44	217.95	32.57	30.84	45.51	43.55	253.11	250.04	85.64	89.02	33.73	37.62	NA	GO:0044464//cell part	NA	NA	K07034//uncharacterized protein	gi|145238616|ref|XP_001391955.1|//hypothetical protein ANI_1_1090064 [Aspergillus niger CBS 513.88]
An18g02752	CAK48659	160.04	154.69	50.01	50.28	20.9	21.08	35.26	39.47	47.01	48.84	25.38	23.86	11.36	11.84	8.52	9	NA	NA	NA	NA	NA	gi|145254751|ref|XP_001398735.1|//hypothetical protein ANI_1_1218164 [Aspergillus niger CBS 513.88]
An08g03960	CAK39899	159.94	161.27	122.5	129.78	141.33	139.19	189.41	180	117.94	119.88	110.22	107.74	54.73	59.22	32.41	35.01	NA	NA	NA	NA	K20369//ER-derived vesicles protein	gi|134077025|emb|CAK39899.1|//unnamed protein product [Aspergillus niger]
An07g09040	CAK45112	159.71	155.59	85.46	87.82	59.75	58.04	43.24	44.79	67.68	66.53	93.62	92.87	34.42	34.42	23.71	23	NA	NA	NA	NA	NA	gi|134076472|emb|CAK45112.1|//unnamed protein product [Aspergillus niger]
An18g02890	CAK48673	159.4	169.45	118.43	116.3	105.18	109.45	96.33	96.22	65.85	65.13	70.13	67.3	61.34	66.84	86.04	85.67	NA	GO:0030529//intracellular ribonucleoprotein complex	GO:0005198//structural molecule activity	GO:0010467//gene expression	K02867//large subunit ribosomal protein L11	gi|145254780|ref|XP_001398749.1|//mitochondrial 54S ribosomal protein YmL19 [Aspergillus niger CBS 513.88]
An11g07920	CAK45985	159.31	139.02	82.95	80.48	72.1	86.05	67.62	67.15	64.13	72.61	34.14	39.7	63.65	64.22	93.08	79.8	NA	NA	NA	NA	K02913//large subunit ribosomal protein L33	gi|145244981|ref|XP_001394760.1|//mitochondrial 54S ribosomal protein YmL39 [Aspergillus niger CBS 513.88]
An02g04060	CAL00620	159.09	141.79	88.41	84.21	110.58	111.24	80.42	80.62	86.77	85.53	80.94	84.41	205.5	192.26	240.79	230.84	NA	NA	GO:0016791//phosphatase activity	NA	K01104//protein-tyrosine phosphatase [EC:3.1.3.48]	gi|145232177|ref|XP_001399542.1|//hypothetical protein ANI_1_2454024 [Aspergillus niger CBS 513.88]
An18g04340	CAK43237	159.03	161.98	56.13	59.8	16.76	17.9	85.66	87.09	101.91	102.53	45.23	43	66.37	58.74	86.47	84.36	NA	NA	NA	NA	K01240//uridine nucleosidase [EC:3.2.2.3]	gi|145255207|ref|XP_001398893.1|//uridine nucleosidase Urh1 [Aspergillus niger CBS 513.88]
An01g00050	CAK36856	158.65	172.27	70.28	64.68	34.4	34.28	62.53	62.28	97.17	98.84	21.96	24.37	23.55	24.14	63.59	58.73	NA	GO:0043234//protein complex	NA	GO:0006631//fatty acid metabolic process	K00668//fatty acid synthase subunit beta, fungi type [EC:2.3.1.86]	gi|134054543|emb|CAK36856.1|//unnamed protein product, partial [Aspergillus niger]
An02g03570	CAK47637	158.39	151.64	62.21	63.7	26.72	26.36	35.44	32.83	29.63	28.94	29.93	27.85	27.96	27.94	37.56	36.98	NA	GO:0031224//intrinsic component of membrane;GO:0043231//intracellular membrane-bounded organelle;GO:0031090//organelle membrane	GO:0003824//catalytic activity	GO:0006631//fatty acid metabolic process	K10251//17beta-estradiol 17-dehydrogenase / very-long-chain 3-oxoacyl-CoA reductase [EC:1.1.1.62 1.1.1.330]	gi|145232057|ref|XP_001399493.1|//3-ketoacyl-CoA reductase [Aspergillus niger CBS 513.88]
An01g12230	CAK44122	158.34	155.25	128.1	130.27	90.19	86.15	193.68	195.49	197.67	190.42	52.59	55.97	121.87	117.6	306.81	336.55	NA	NA	GO:0016741//transferase activity, transferring one-carbon groups;GO:0003676//nucleic acid binding	GO:0042254//ribosome biogenesis;GO:0006399//tRNA metabolic process;GO:0006730//one-carbon metabolic process	K14563//rRNA 2'-O-methyltransferase fibrillarin [EC:2.1.1.-]	gi|145230732|ref|XP_001389630.1|//rRNA methyltransferase NOP1 [Aspergillus niger CBS 513.88]
An08g07840	CAK45677	158.2	165.94	291.06	279.77	311.6	310.44	158.19	158.88	175.37	179.51	399.25	405.3	162.29	163.46	129.91	121.19	cprA	GO:0031224//intrinsic component of membrane;GO:0043231//intracellular membrane-bounded organelle;GO:0031090//organelle membrane	GO:0000166//nucleotide binding;GO:0016653//oxidoreductase activity, acting on NAD(P)H, heme protein as acceptor;GO:0046914//transition metal ion binding	GO:0006694//steroid biosynthetic process	K00327//NADPH-ferrihemoprotein reductase [EC:1.6.2.4]	gi|145240509|ref|XP_001392901.1|//NADPH--cytochrome P450 reductase [Aspergillus niger CBS 513.88]
An17g02210	CAL00564	158.12	154.61	122.52	124.97	91.19	93.33	148.01	155.63	133.8	132.39	91.5	87.13	136.63	133.75	218.18	214.49	NA	GO:0044424//intracellular part	GO:0003747//translation release factor activity	GO:0006412//translation	K03265//peptide chain release factor subunit 1	gi|134084026|emb|CAL00564.1|//unnamed protein product [Aspergillus niger]
An03g03900	CAK47829	158.07	151.32	84.87	96.68	76.13	70.4	78.76	85.28	70.79	66.04	51.57	52.22	59.14	60.56	51.7	53.72	NA	NA	NA	NA	K03495//tRNA uridine 5-carboxymethylaminomethyl modification enzyme	gi|145235245|ref|XP_001390271.1|//ssDNA binding protein [Aspergillus niger CBS 513.88]
An02g12090	CAK37890	157.81	163.46	155.85	159.19	176.93	173.7	52.57	56.47	102.32	111.52	148.5	140.29	132.84	133.95	107.15	108.35	NA	NA	NA	NA	NA	gi|134057276|emb|CAK37890.1|//unnamed protein product [Aspergillus niger]
An02g07670	CAK37730	157.73	161.31	45.88	45.33	28.26	29.6	12.72	13.7	25.1	25.89	21.83	23.43	24.28	24.31	31.11	29.27	NA	NA	NA	NA	NA	gi|134056824|emb|CAK37730.1|//unnamed protein product [Aspergillus niger]
An03g04810	CAK38273	157.7	152.98	238.04	245.57	294.56	296.62	151.2	157.48	143.85	149.7	249.32	237.61	130.52	135.28	76.94	72.88	NA	NA	NA	NA	K19995//secretory carrier-associated membrane protein	gi|145235427|ref|XP_001390362.1|//MSF1 domain protein [Aspergillus niger CBS 513.88]
An02g09040	CAK44315	157.69	151.11	104	105.66	50.01	48.5	18.9	22.52	28.1	27.63	52.94	51.45	32.46	33.77	29.41	31.09	NA	NA	NA	NA	NA	gi|145233335|ref|XP_001400040.1|//hypothetical protein ANI_1_1306024 [Aspergillus niger CBS 513.88]
An03g02040	CAK38174	157.6	151.56	42.35	42.63	2.05	2.64	2.79	2.33	2.31	2.09	2	2.39	0.99	1.11	1.65	1.4	NA	NA	NA	NA	K00574//cyclopropane-fatty-acyl-phospholipid synthase [EC:2.1.1.79]	gi|134057779|emb|CAK38174.1|//unnamed protein product [Aspergillus niger]
An02g08310	CAK37793	157.38	151.35	0.93	0.71	0	0.05	0.54	0.65	20.43	21.8	0.22	0.11	0	0	0.1	0.21	NA	NA	NA	NA	K15385//aspyridone synthetase trans-acting enoyl reductase	gi|145233181|ref|XP_001399963.1|//alcohol dehydrogenase [Aspergillus niger CBS 513.88]
An12g07580	CAK46382	157.06	164.66	169.59	171.94	87.38	85.68	637.47	616.43	293.22	300.95	236.74	240.14	234.11	233.16	231.05	231.04	NA	GO:0043231//intracellular membrane-bounded organelle	GO:0016620//oxidoreductase activity, acting on the aldehyde or oxo group of donors, NAD or NADP as acceptor;GO:0000166//nucleotide binding;GO:0016301//kinase activity	GO:0006525//arginine metabolic process;GO:0006796//phosphate-containing compound metabolic process	K12659//N-acetyl-gamma-glutamyl-phosphate reductase / acetylglutamate kinase [EC:1.2.1.38 2.7.2.8]	gi|134080535|emb|CAK46382.1|//unnamed protein product [Aspergillus niger]
An15g05470	CAK97332	157.03	145.9	1827.32	1778.65	377.94	401.45	547.83	537.55	213.16	178.53	817.07	823.81	206.94	202.09	242.75	238.23	NA	NA	NA	NA	K00213//7-dehydrocholesterol reductase [EC:1.3.1.21]	gi|145251125|ref|XP_001397076.1|//nmrA-like family protein [Aspergillus niger CBS 513.88]
An17g00170	CAK47145	156.98	159.87	96.64	94.34	124.79	116.79	88.86	97.26	107.58	110.71	148.4	141.86	63.74	63.63	46.83	48.76	NA	NA	NA	NA	K12274//translocation protein SEC72	gi|134083812|emb|CAK47145.1|//hypothetical protein An17g00170 [Aspergillus niger]
An07g03620	CAK39376	156.48	160.14	91.14	87.68	68.98	71.42	113.46	120.03	130.74	130.33	68.85	68.36	103.35	106.14	118.75	118.25	NA	NA	GO:0043169//cation binding;GO:0005515//protein binding;GO:0016791//phosphatase activity	NA	K04348//serine/threonine-protein phosphatase 2B catalytic subunit [EC:3.1.3.16]	gi|145237596|ref|XP_001391445.1|//serine/threonine-protein phosphatase 2B catalytic subunit [Aspergillus niger CBS 513.88]
An02g12620	CAK44532	155.91	142.65	168.56	192.92	151.06	150.69	117.53	140.82	133	142.09	153.58	146.63	115.43	98.41	92.04	90.21	NA	NA	NA	NA	K02260//cytochrome c oxidase assembly protein subunit 17	gi|145234041|ref|XP_001400393.1|//cytochrome c oxidase copper chaperone [Aspergillus niger CBS 513.88]
An09g00500	CAL00310	155.66	149.54	51.66	54.08	56.5	53.02	34.22	33.3	84.94	85.04	72.66	75.51	47.23	44.84	40.77	41.94	NA	NA	NA	NA	K09246//arginine metabolism regulation protein II;K01824//cholestenol Delta-isomerase [EC:5.3.3.5]	gi|134077912|emb|CAL00310.1|//unnamed protein product [Aspergillus niger]
An15g00190	CAK42188	155.65	145.89	164.65	163.23	78.82	78.52	144.32	143.85	166.59	176.88	77.85	76.1	97.29	96.21	171.43	166.16	NA	GO:0031966//mitochondrial membrane	GO:0005244//voltage-gated ion channel activity;GO:0004871//signal transducer activity	GO:0043269//regulation of ion transport	K11518//mitochondrial import receptor subunit TOM40	gi|145250089|ref|XP_001396558.1|//import receptor subunit tom-40 [Aspergillus niger CBS 513.88]
An09g06200	CAL00350	155.63	156.02	89.78	91.21	7.15	7.18	6.57	6.29	34.35	33.72	12.52	10.71	8.6	8.77	5.74	6.36	NA	NA	NA	NA	K00108//choline dehydrogenase [EC:1.1.99.1];K19619//tyrosyl-DNA phosphodiesterase 2 [EC:3.1.4.-];K06123//1-acylglycerone phosphate reductase [EC:1.1.1.101];K14213//Xaa-Pro dipeptidase [EC:3.4.13.9];K06110//exocyst complex component 3	gi|134078487|emb|CAL00350.1|//unnamed protein product [Aspergillus niger]
An02g03400	CAK47620	155.58	158.15	87.35	88.31	71.1	73.84	81.67	91.04	88.15	82.38	52.61	52.13	82.62	84.84	87.59	88.32	NA	GO:0043231//intracellular membrane-bounded organelle;GO:0005839//proteasome core complex	GO:0004175//endopeptidase activity	GO:0019941//modification-dependent protein catabolic process	K02729//20S proteasome subunit alpha 5 [EC:3.4.25.1]	gi|145232021|ref|XP_001399476.1|//proteasome subunit alpha type-5 [Aspergillus niger CBS 513.88]
An06g01360	CAK39204	155.41	156.56	182.08	182.1	250.27	244.9	146.65	151.41	192.54	199.75	295.87	295.97	186.97	187.19	166.11	177.56	NA	NA	NA	NA	NA	gi|145236621|ref|XP_001390958.1|//metal homeostatis protein bsd2 [Aspergillus niger CBS 513.88]
An01g07350	CAK43854	155.37	147.63	109.3	105.07	79.93	83.26	105.6	110.77	99.55	97.01	69.69	78.14	143.38	138	150.53	135.93	NA	NA	GO:0016879//ligase activity, forming carbon-nitrogen bonds	GO:0006464//cellular protein modification process	K10704//ubiquitin-conjugating enzyme E2 variant	gi|134055268|emb|CAK43854.1|//unnamed protein product [Aspergillus niger]
An02g05860	CAK44201	155.18	159.16	126.53	121.9	150.99	151.76	157.2	153.56	179.01	184.3	157.56	154.6	175.47	175.81	179.96	170.86	NA	NA	GO:0032559//adenyl ribonucleotide binding;GO:0004672//protein kinase activity	GO:0006464//cellular protein modification process	K13303//serum/glucocorticoid-regulated kinase 2 [EC:2.7.11.1]	gi|145232559|ref|XP_001399722.1|//serine/threonine-protein kinase gad8 [Aspergillus niger CBS 513.88]
An05g01750	CAK96510	154.22	150.72	24.63	23.53	2.7	2.96	9.83	10.25	14.22	13.98	1.68	1.81	1.76	2.29	3.08	2.59	NA	NA	GO:0003824//catalytic activity	NA	K05528//alpha 1,6-mannosyltransferase [EC:2.4.1.232]	gi|134075197|emb|CAK96510.1|//unnamed protein product [Aspergillus niger]
An16g02000	CAL00424	154.04	156.12	314.42	311.32	118.12	116.09	166.91	168.22	428.93	416.64	184.61	173.81	363.44	384.13	421.36	411.18	NA	GO:0016020//membrane	NA	GO:0006865//amino acid transport	K19564//choline transport protein	gi|134083056|emb|CAL00424.1|//unnamed protein product [Aspergillus niger]
An01g14075	CAK37412	153.5	148.03	124.57	120.45	85.05	82.51	146.95	152.34	141.3	120.43	74.26	77.77	66.06	84.71	110.91	108.19	NA	NA	NA	NA	NA	gi|134055935|emb|CAK37412.1|//hypothetical protein An01g14075 [Aspergillus niger]
An13g01680	CAK41567	153.22	164.11	733.83	716.95	580.9	585.4	44.35	47.88	56.37	57.95	640.35	644.76	160.22	163.23	20.84	20.67	NA	NA	GO:0016830//carbon-carbon lyase activity	GO:0044238//primary metabolic process	K01621//xylulose-5-phosphate/fructose-6-phosphate phosphoketolase [EC:4.1.2.9 4.1.2.22]	gi|145248115|ref|XP_001396306.1|//phosphoketolase [Aspergillus niger CBS 513.88]
An15g00728	CAK42242	153.17	154.76	70.7	70.05	50.65	54.18	44.96	43.92	118.32	118.02	60.29	62.64	68.07	63.43	65.96	65.44	NA	NA	NA	NA	K10858//DNA mismatch repair protein PMS2;K05747//Wiskott-Aldrich syndrome protein;K20526//transgelin	gi|134082127|emb|CAK42242.1|//hypothetical protein An15g00728 [Aspergillus niger]
An12g04670	CAK97158	153.08	161.99	109.37	106.2	88.06	89.97	123.9	121.42	185.39	182.69	92.6	92.09	107.49	108.51	183.98	189.52	NA	NA	GO:0008135//translation factor activity, RNA binding	GO:0006412//translation	K03262//translation initiation factor 5	gi|145246576|ref|XP_001395537.1|//eukaryotic translation initiation factor 5 [Aspergillus niger CBS 513.88]
An18g05170	CAK97439	152.96	152.83	319.56	326.64	118.28	111.27	132.64	127.7	154.25	154.12	115.06	107.57	257.56	254.56	289.85	286.08	NA	NA	GO:0046872//metal ion binding;GO:0016868//intramolecular transferase activity, phosphotransferases	GO:0044238//primary metabolic process	K01836//phosphoacetylglucosamine mutase [EC:5.4.2.3]	gi|134084563|emb|CAK97439.1|//unnamed protein product, partial [Aspergillus niger]
An07g07400	CAL00782	152.89	147.65	112.42	114.19	60.21	57.79	48.75	50.37	64.3	60.4	82.01	83.22	54.46	51.62	54.58	52.95	NA	NA	NA	NA	NA	gi|134076298|emb|CAL00782.1|//unnamed protein product, partial [Aspergillus niger]
An04g02850	CAK96452	152.74	148.01	54.13	54.72	54.96	54.9	17.42	17.03	62.57	63.41	22.05	22.24	10.31	12.11	11.78	11.33	NA	NA	NA	NA	K01282//dipeptidyl aminopeptidase [EC:3.4.14.-];K01303//acylaminoacyl-peptidase [EC:3.4.19.1]	gi|145257217|ref|XP_001401653.1|//aminopeptidase C [Aspergillus niger CBS 513.88]
An02g05830	CAK47711	152.72	154.31	825.8	835.25	1684.1	1726.2	1601.27	1619.16	510.44	496.7	2289.87	2211.58	448	431.93	88.61	84.42	NA	NA	GO:0016616//oxidoreductase activity, acting on the CH-OH group of donors, NAD or NADP as acceptor;GO:0000166//nucleotide binding;GO:0048037//cofactor binding	GO:0006059//hexitol metabolic process;GO:0006950//response to stress	K00009//mannitol-1-phosphate 5-dehydrogenase [EC:1.1.1.17]	gi|145232552|ref|XP_001399719.1|//mannitol-1-phosphate 5-dehydrogenase [Aspergillus niger CBS 513.88]
An08g06330	CAK45603	152.58	149.3	63.26	61.69	118.46	125.64	104.4	106.64	77.58	82.48	65.54	65.87	47.34	48.53	37.54	37.26	NA	GO:0030120//vesicle coat	NA	GO:0048193//Golgi vesicle transport	K17268//coatomer subunit epsilon	gi|134077262|emb|CAK45603.1|//unnamed protein product [Aspergillus niger]
An07g07240	CAL00766	152.53	155.18	50.63	49.86	50.8	48	39.05	37.17	71.45	75.28	89.26	90.61	50.99	50.26	55.43	55.29	NA	NA	NA	NA	K10268//F-box and leucine-rich repeat protein 2/20	gi|134076282|emb|CAL00766.1|//unnamed protein product [Aspergillus niger]
An01g13590	CAK37365	152.49	149.15	155.5	151.3	0.32	0.81	146.21	151.77	222.07	199.04	107.97	104.52	131.2	135.53	141.82	139.75	NA	NA	NA	NA	K00293//saccharopine dehydrogenase (NADP+, L-glutamate forming) [EC:1.5.1.10]	gi|145230992|ref|XP_001389760.1|//saccharopine dehydrogenase [NADP+, L-glutamate-forming] [Aspergillus niger CBS 513.88]
An11g09690	CAK40842	152.23	150.81	99.87	104.98	97.17	98.13	90.71	98.62	98.09	99.22	77.3	82.05	88.12	91.45	92.28	94.69	NA	GO:0043234//protein complex	NA	NA	K03035//26S proteasome regulatory subunit N5	gi|145245319|ref|XP_001394927.1|//proteasome regulatory particle subunit (RpnE) [Aspergillus niger CBS 513.88]
An02g06150	CAK37663	152.21	146.54	165.3	164.23	36.41	36.06	292.8	301.12	770.23	777.49	229.11	218.11	540.02	550.95	670.95	695.86	NA	NA	GO:0004084//branched-chain-amino-acid transaminase activity	GO:0008652//cellular amino acid biosynthetic process	K00826//branched-chain amino acid aminotransferase [EC:2.6.1.42]	gi|145232623|ref|XP_001399751.1|//branched-chain amino acid aminotransferase, cytosolic [Aspergillus niger CBS 513.88]
An07g03440	CAL00278	152.01	161.14	92.46	98.52	88.08	87.53	113.75	112.23	109.57	114.2	98.27	97.59	72.52	75.84	46.2	42.8	NA	NA	NA	NA	K01897//long-chain acyl-CoA synthetase [EC:6.2.1.3]	gi|145237560|ref|XP_001391427.1|//hypothetical protein ANI_1_428064 [Aspergillus niger CBS 513.88]
An04g05280	CAK38790	152	154.53	38.25	37.92	7.02	7.79	10.89	10.38	12.2	13.24	9.84	9.4	7.24	7.37	9.2	9.02	NA	NA	NA	NA	NA	gi|145257929|ref|XP_001401892.1|//hypothetical protein ANI_1_1898184 [Aspergillus niger CBS 513.88]
An02g07690	CAK37732	151.73	149.86	69.39	74.48	88.64	91.42	92.41	88.38	63.73	72.4	50.24	50.79	51.5	50.54	73.73	74.14	NA	NA	NA	NA	K10436//microtubule-associated protein, RP/EB family	gi|145233059|ref|XP_001399902.1|//EB1 domain protein [Aspergillus niger CBS 513.88]
An08g05850	CAK45557	151.71	157.45	289.89	276.64	323.98	328.84	580.01	584.25	268.5	265.86	329.51	310.84	287.11	280.3	118.09	108.32	NA	GO:0043231//intracellular membrane-bounded organelle	GO:0032559//adenyl ribonucleotide binding;GO:0004702//signal transducer, downstream of receptor, with serine/threonine kinase activity	GO:0006464//cellular protein modification process	K04441//p38 MAP kinase [EC:2.7.11.24]	gi|134077216|emb|CAK45557.1|//unnamed protein product [Aspergillus niger]
An16g02460	CAL00470	151.67	154	94.97	92.39	110.17	108	111.19	112.8	94.2	96.8	73.29	73.66	52.42	53.15	45.07	44.28	NA	GO:0030120//vesicle coat	NA	GO:0015031//protein transport	K05236//coatomer subunit alpha	gi|134083102|emb|CAL00470.1|//unnamed protein product [Aspergillus niger]
An18g06800	CAK43387	151.5	157.56	117.56	117.58	116.9	121.48	123.5	134.1	119.28	114.7	97.11	97.29	101.82	102.1	87.81	84.91	NA	GO:0005839//proteasome core complex	GO:0004175//endopeptidase activity	GO:0051603//proteolysis involved in cellular protein catabolic process	K02727//20S proteasome subunit alpha 7 [EC:3.4.25.1]	gi|134084730|emb|CAK43387.1|//unnamed protein product [Aspergillus niger]
An16g04700	CAK42898	151.43	148.78	80.5	80.94	83.95	88.56	88.06	82.34	69.2	70.3	46.66	45.39	69.84	71.75	109.62	102.72	NA	NA	NA	NA	NA	gi|134083331|emb|CAK42898.1|//unnamed protein product [Aspergillus niger]
An04g09130	CAK39000	151.35	158.06	85.12	86.78	78.45	69.06	89.85	87.88	84.43	80.39	71.45	70.44	50.36	48.64	48.45	43.61	NA	GO:0031224//intrinsic component of membrane	NA	NA	K13348//protein Mpv17	gi|110808574|gb|ABG91138.1|//peroxisomal membrane protein A [Aspergillus niger]
An04g06870	CAK44687	151.2	152.42	183.74	185.15	161.84	154.74	247.35	240.21	301.52	293.43	232.44	232.7	241.84	242.66	159.54	168.18	NA	NA	NA	NA	K19828//mitochondrial GTPase 1	gi|134074654|emb|CAK44687.1|//unnamed protein product [Aspergillus niger]
An04g02010	CAL00688	151.05	148.7	75.06	73.94	74.88	72.94	66.84	70.25	68.64	64.44	35.12	30.83	39.64	45.49	68.39	69.07	NA	NA	NA	NA	K02952//small subunit ribosomal protein S13	gi|134058479|emb|CAL00688.1|//unnamed protein product [Aspergillus niger]
An01g14250	CAK37425	150.99	150.95	84.87	84.09	90.24	92.97	120.1	123.29	99.79	100.85	67.02	66.08	54.28	54.74	60.58	56.58	NA	GO:0030119//AP-type membrane coat adaptor complex	NA	GO:0015031//protein transport	K20471//coatomer subunit delta	gi|134055948|emb|CAK37425.1|//unnamed protein product [Aspergillus niger]
An12g00240	CAK40954	150.77	154.74	138.75	127.43	95.9	89.74	120.55	135.48	84.7	97.39	101.63	83.25	180.71	205.55	241.56	233.68	NA	NA	NA	NA	K01754//threonine dehydratase [EC:4.3.1.19];K06965//protein pelota	gi|134079820|emb|CAK40954.1|//unnamed protein product, partial [Aspergillus niger]
An01g03770	CAK36915	150.5	140.85	96.01	100.23	53.68	52.06	68.34	78.51	66.6	66.07	47.85	47.26	56.72	52.49	56.37	61.58	NA	GO:0015630//microtubule cytoskeleton	NA	GO:0009987//cellular process	K10418//dynein light chain LC8-type	gi|145228997|ref|XP_001388807.1|//dynein light chain DYN2 [Aspergillus niger CBS 513.88]
An18g03820	CAK97420	150.48	151.52	349.68	350.16	219.15	220.14	80.02	84	118.46	118.81	257.12	253.88	155.21	156.54	100.32	104.88	NA	NA	GO:0016740//transferase activity;GO:0048037//cofactor binding	GO:0008152//metabolic process	K00654//serine palmitoyltransferase [EC:2.3.1.50]	gi|134084428|emb|CAK97420.1|//unnamed protein product [Aspergillus niger]
An02g06040	CAK37652	150.24	143.14	89.88	95.33	78.65	78.81	81.79	84.59	80.67	83.03	45.46	45.2	77.77	79.07	96.52	90.95	NA	GO:0030529//intracellular ribonucleoprotein complex	GO:0005198//structural molecule activity	GO:0010467//gene expression	K02871//large subunit ribosomal protein L13	gi|145232599|ref|XP_001399740.1|//mitochondrial 54S ribosomal protein YmL23 [Aspergillus niger CBS 513.88]
An08g04150	CAK39917	150.17	129.84	79.34	81.38	113.94	107.82	73.39	76.79	76.79	74.73	68.25	63.39	56.43	56.58	71.53	79.17	NA	GO:0030529//intracellular ribonucleoprotein complex	NA	NA	K02876//large subunit ribosomal protein L15	gi|145239769|ref|XP_001392531.1|//mitochondrial 54S ribosomal protein YmL10/YmL18 [Aspergillus niger CBS 513.88]
An02g01610	CAK96378	150.07	142.35	103.4	104.31	102.33	100.99	77.37	87.14	101.04	98.6	87.32	84.77	129.47	123.51	146.55	150.52	NA	GO:0044424//intracellular part	GO:0032559//adenyl ribonucleotide binding;GO:0046914//transition metal ion binding	NA	K03189//urease accessory protein	gi|145231651|ref|XP_001399301.1|//hypothetical protein ANI_1_212024 [Aspergillus niger CBS 513.88]
An08g10330	CAK96778	149.92	145.84	243.68	244.38	85.33	88.56	161.1	162.14	128.37	123.78	87.3	84.94	128.21	128.31	177.9	175.38	NA	NA	NA	NA	NA	gi|134077665|emb|CAK96778.1|//unnamed protein product [Aspergillus niger]
An16g04430	CAK46860	149.82	133.71	287.83	283.6	297.7	309.14	218.19	214.26	203.6	211.05	284.58	294.33	202.95	187.19	101.86	117.95	NA	NA	NA	NA	K17278//membrane-associated progesterone receptor component	gi|145252482|ref|XP_001397754.1|//DNA damage response protein (Dap1) [Aspergillus niger CBS 513.88]
An02g14330	CAK48864	149.77	155.24	163.67	163.43	166.99	156.05	109.75	119.09	183.97	191.77	157.7	160.28	148.24	167.11	156.13	164.54	NA	NA	GO:0005488//binding	NA	K12833//pre-mRNA branch site protein p14	gi|317028095|ref|XP_001400564.2|//pre-mRNA branch site p14-like protein [Aspergillus niger CBS 513.88]
An16g06740	CAK42924	149.72	159.37	94.15	91.24	14.37	14.72	67.78	64.78	46.79	45.72	23.79	25.02	8.76	9.08	10.3	10.98	NA	NA	GO:0000166//nucleotide binding;GO:0017111//nucleoside-triphosphatase activity	GO:0006810//transport;GO:0009987//cellular process	K05665//ATP-binding cassette, subfamily C (CFTR/MRP), member 1;K05658//ATP-binding cassette, subfamily B (MDR/TAP), member 1 [EC:3.6.3.44]	gi|134083532|emb|CAK42924.1|//unnamed protein product, partial [Aspergillus niger]
An08g01860	CAK39866	149.38	144.73	17.38	17.49	27.82	26.61	23.52	23.02	170.94	171.51	59.23	59.84	68.38	67.21	77.66	73.72	NA	NA	NA	NA	K09191//general transcription factor IIIA	gi|145239317|ref|XP_001392305.1|//C2H2 transcription factor [Aspergillus niger CBS 513.88]
An07g02990	CAL00233	149.33	142.9	175.94	185.28	173.04	168.26	166.85	164.24	180.07	171.04	149.48	146.64	195.27	180.41	245.41	256.86	NA	GO:0032991//macromolecular complex	GO:0005488//binding	NA	K02365//separase [EC:3.4.22.49];K12897//transformer-2 protein	gi|145237470|ref|XP_001391382.1|//transformer-SR ribonucleoprotein [Aspergillus niger CBS 513.88]
An09g02300	CAK40167	149.23	135.42	26.73	25.76	11.8	10.56	21.27	16.79	15.33	14.34	12.24	15.15	8.76	7.6	11.87	9.44	NA	NA	NA	NA	NA	gi|134078084|emb|CAK40167.1|//hypothetical protein An09g02300 [Aspergillus niger]
An11g02430	CAK48309	148.82	137.39	150.76	151.65	223.92	231.42	58.42	62.47	102.01	99.86	94.82	93.17	61.93	58.6	55.69	54.63	NA	GO:0016020//membrane	NA	GO:0065003//macromolecular complex assembly;GO:0006783//heme biosynthetic process	K02259//cytochrome c oxidase assembly protein subunit 15	gi|145243432|ref|XP_001394244.1|//cytochrome c oxidase assembly protein COX15 [Aspergillus niger CBS 513.88]
An15g07820	CAK42669	148.72	158.23	195.97	191.51	137.11	139	44.25	42.9	42.36	43.51	81.68	90.99	35.94	38.66	24.89	24.93	NA	NA	NA	NA	NA	gi|145251579|ref|XP_001397303.1|//hypothetical protein ANI_1_1062134 [Aspergillus niger CBS 513.88]
An05g02320	CAK44893	148.63	152.78	111.72	113.37	42.38	41.13	69.21	72.7	301.25	292.94	76.79	74.4	120.76	119.92	159.96	158.58	NA	NA	NA	NA	K05534//mannan polymerase II complex HOC1 subunit [EC:2.4.1.-];K05528//alpha 1,6-mannosyltransferase [EC:2.4.1.232]	gi|134075252|emb|CAK44893.1|//unnamed protein product [Aspergillus niger]
An14g02610	CAK46509	148.55	162.92	130.07	123.41	290.01	287.24	100.14	102.86	228.33	229.94	357.78	336.38	75.78	81.48	25.51	24.36	NA	GO:0031224//intrinsic component of membrane	GO:0015405//P-P-bond-hydrolysis-driven transmembrane transporter activity;GO:0032559//adenyl ribonucleotide binding;GO:0017111//nucleoside-triphosphatase activity	GO:0051234//establishment of localization;GO:0009207//purine ribonucleoside triphosphate catabolic process	K08712//ATP-binding cassette, subfamily G (WHITE), member 2, SNQ2	gi|145249096|ref|XP_001400887.1|//ABC drug exporter AtrF [Aspergillus niger CBS 513.88]
An11g09640	CAK40837	148.54	145.65	161.95	161.7	154.97	154.78	171.35	159.75	136.61	141.08	150.77	144.54	193.56	184.81	156.15	161.6	NA	NA	NA	NA	NA	gi|145245309|ref|XP_001394922.1|//pyridoxamine phosphate oxidase [Aspergillus niger CBS 513.88]
An05g00770	CAK39114	148.3	136.09	111.48	109.05	63.54	62.6	100.18	93.47	93.98	97.94	74.55	75.42	122.69	131.45	108.76	111.05	NA	NA	NA	NA	K12158//ubiquitin-like protein Nedd8	gi|145236012|ref|XP_001390654.1|//ubiquitin-like protein 1 [Aspergillus niger CBS 513.88]
An01g07680	CAK43865	148.08	153.16	3	2.94	5.99	4.91	0.61	0.44	0.39	0.57	0.71	0.18	2.54	2.92	3.03	2.82	NA	NA	NA	NA	K18387//paspaline synthase	gi|134055303|emb|CAK43865.1|//unnamed protein product [Aspergillus niger]
An11g03060	CAK40638	148	160.06	34.57	33.45	1.05	1.1	10.01	9.51	16.66	17.51	3.85	3.75	9.94	9.83	15.74	14.92	NA	NA	NA	NA	K01487//guanine deaminase [EC:3.5.4.3];K18386//FAD dependent monooxygenase [EC:1.14.13.-];K00480//salicylate hydroxylase [EC:1.14.13.1]	gi|134078986|emb|CAK40638.1|//unnamed protein product [Aspergillus niger]
An06g01840	CAK48027	147.86	151.91	59.57	61.02	45.57	45.11	40.38	43.87	48.43	47.54	54.89	52.8	51.13	55.55	41.73	41.48	NA	NA	GO:0016769//transferase activity, transferring nitrogenous groups;GO:0016787//hydrolase activity	GO:0009058//biosynthetic process	K10838//xeroderma pigmentosum group C-complementing protein;K14264//kynurenine aminotransferase [EC:2.6.1.7]	gi|134075466|emb|CAK48027.1|//unnamed protein product [Aspergillus niger]
An01g13160	CAK37362	147.68	143.88	365.03	361.4	70.22	71.03	461.51	465.52	1114.57	1123.03	190.24	193.31	436.95	431.47	485.53	464.43	NA	NA	GO:0046912//transferase activity, transferring acyl groups, acyl groups converted into alkyl on transfer;GO:0016747//transferase activity, transferring acyl groups other than amino-acyl groups	GO:0006551//leucine metabolic process	K01649//2-isopropylmalate synthase [EC:2.3.3.13]	gi|145230906|ref|XP_001389717.1|//2-isopropylmalate synthase [Aspergillus niger CBS 513.88]
An01g03640	CAK36902	147.64	145.12	86.96	98.3	81.17	85.66	70.06	76.56	68.52	68.88	36.44	37.91	58.29	59.45	74.78	64.93	NA	GO:0005758//mitochondrial intermembrane space;GO:0019866//organelle inner membrane	GO:0043169//cation binding	GO:0006612//protein targeting to membrane	K17778//mitochondrial import inner membrane translocase subunit TIM10	gi|145228971|ref|XP_001388794.1|//import inner membrane translocase subunit tim10 [Aspergillus niger CBS 513.88]
An08g08600	CAK96641	147.63	136.6	324.68	330.35	559.27	551.14	212.06	212.18	223.82	223.64	485.26	488.96	240.22	248.36	126.69	138.5	NA	GO:0043231//intracellular membrane-bounded organelle	NA	NA	NA	gi|145240653|ref|XP_001392973.1|//reticulon-like protein Rtn1 [Aspergillus niger CBS 513.88]
An16g09240	CAK47120	147.56	149.54	84.81	86.04	83.84	83.55	88.08	90.9	78.99	86.48	49.09	48.94	69.99	71.78	124.27	110.38	NA	NA	NA	NA	NA	gi|145253416|ref|XP_001398221.1|//hypothetical protein ANI_1_2100144 [Aspergillus niger CBS 513.88]
An12g10280	CAL00928	147.54	142.42	4.42	4.24	2.06	2.28	1.83	1.85	28.98	27.03	1.9	2.35	0.51	0.54	1.04	0.61	NA	NA	NA	NA	NA	gi|145247650|ref|XP_001396074.1|//hypothetical protein ANI_1_2322104 [Aspergillus niger CBS 513.88]
An13g00740	CAK41475	147.53	146.69	62.56	66.35	48.76	50.21	51.4	50.92	67.67	71.21	38.3	39.02	33.27	32.76	43.91	43.88	NA	NA	NA	GO:0006629//lipid metabolic process	K20238//sphingolipid C9-methyltransferase [EC:2.1.1.317]	gi|145247931|ref|XP_001396214.1|//cyclopropane-fatty-acyl-phospholipid synthase [Aspergillus niger CBS 513.88]
An01g09650	CAK37148	147.22	142.28	151.67	161.06	191.94	198.94	94.87	92.18	127.72	124.42	189.19	199.65	100.01	104.17	85.31	87.85	NA	NA	GO:0046914//transition metal ion binding	NA	K00921//1-phosphatidylinositol-3-phosphate 5-kinase [EC:2.7.1.150];K12481//rabenosyn-5	gi|145230153|ref|XP_001389385.1|//FYVE domain protein [Aspergillus niger CBS 513.88]
An04g06670	CAK44670	147.13	162.88	72.14	85.54	71.5	72.82	71.31	74.62	79.37	80.31	42.05	38.92	62.03	62.04	91.94	87.52	NA	GO:0032991//macromolecular complex	GO:0005488//binding	NA	K11088//small nuclear ribonucleoprotein D3	gi|70993910|ref|XP_751802.1|//small nuclear ribonucleoprotein SmD3 [Aspergillus fumigatus Af293]
An12g02880	CAK41127	146.44	146.53	17.29	16.78	7.34	7.15	0.41	0.45	0.95	0.92	2.68	2.4	1.25	1.1	0.6	1.18	NA	NA	NA	NA	NA	gi|134080081|emb|CAK41127.1|//unnamed protein product [Aspergillus niger]
An12g03150	CAK46088	146.24	154.87	29.54	29.64	8.01	8.5	9.56	8.74	32.24	31.7	10.44	9.78	11.31	11.62	12.73	11.86	NA	NA	GO:0000166//nucleotide binding;GO:0017111//nucleoside-triphosphatase activity	GO:0006810//transport;GO:0009987//cellular process	K05658//ATP-binding cassette, subfamily B (MDR/TAP), member 1 [EC:3.6.3.44]	gi|134080107|emb|CAK46088.1|//unnamed protein product [Aspergillus niger]
An08g06220	CAK45592	146.2	143.92	80.61	98.53	78.5	78.21	64.67	76.22	54.5	62.04	51.69	49.42	49.63	55.38	56.98	57.29	NA	NA	NA	NA	K17784//mitochondrial inner membrane organizing system protein 1	gi|134077251|emb|CAK45592.1|//unnamed protein product [Aspergillus niger]
An07g08140	CAK39630	146.15	142.44	107.37	104.16	61.31	68.91	137.41	132.3	165.21	154.12	83.69	77.75	148.71	134.68	188.99	204.81	NA	GO:0044424//intracellular part	GO:0003723//RNA binding;GO:0032559//adenyl ribonucleotide binding;GO:0004812//aminoacyl-tRNA ligase activity	GO:0006418//tRNA aminoacylation for protein translation	K01889//phenylalanyl-tRNA synthetase alpha chain [EC:6.1.1.20]	gi|134076376|emb|CAK39630.1|//unnamed protein product, partial [Aspergillus niger]
An17g01270	CAK43023	146.12	140.76	62.06	61.68	100.58	100.73	81.13	83.25	62.51	60.99	46.3	48.31	42.78	42.67	61.39	57.87	NA	GO:0030529//intracellular ribonucleoprotein complex	GO:0005198//structural molecule activity	GO:0010467//gene expression	K02931//large subunit ribosomal protein L5	gi|145253687|ref|XP_001398356.1|//mitochondrial 54S ribosomal protein YmL7/YmL5 [Aspergillus niger CBS 513.88]
An01g00060	CAK36857	146.12	161.19	81.36	78.33	43.99	42	57.8	57.06	85.14	89.99	32.11	33.67	26.75	27.79	50.95	49.92	NA	GO:0044424//intracellular part	GO:0046872//metal ion binding;GO:0016408//C-acyltransferase activity;GO:0016780//phosphotransferase activity, for other substituted phosphate groups	GO:0009058//biosynthetic process;GO:0006631//fatty acid metabolic process	K00667//fatty acid synthase subunit alpha, fungi type [EC:2.3.1.86]	gi|145228299|ref|XP_001388458.1|//3-oxoacyl-[acyl-carrier-protein] synthase [Aspergillus niger CBS 513.88]
An19g00310	CAK47354	145.8	147.19	20.64	20.34	17.11	16.06	13.74	14.34	12.87	13.16	15.59	15.69	21.05	18.44	12.5	9.84	NA	NA	NA	NA	NA	gi|134084766|emb|CAK47354.1|//hypothetical protein An19g00310 [Aspergillus niger]
An11g10960	CAK40894	145.56	135.73	193.93	199.89	44.28	45.13	110.4	105.75	176.37	166.06	86.4	84.21	143.97	138.74	182.49	193.8	NA	NA	NA	GO:0006810//transport	NA	gi|134079758|emb|CAK40894.1|//unnamed protein product [Aspergillus niger]
An13g01210	CAK41521	145.32	145.47	86.46	90.17	75.94	74.64	102.78	111.67	95.96	98.84	60.84	58.39	83.13	85.29	80.22	84.87	NA	GO:0043231//intracellular membrane-bounded organelle;GO:0000502//proteasome complex	GO:0004175//endopeptidase activity	GO:0006508//proteolysis	K02738//20S proteasome subunit beta 1 [EC:3.4.25.1]	gi|134081009|emb|CAK41521.1|//unnamed protein product [Aspergillus niger]
An01g14350	CAK37430	145.29	144.68	124.73	122.24	11.22	12.54	22.3	23.58	57.33	63.08	23.3	20.68	35.86	32.01	25.21	24.48	NA	GO:0043231//intracellular membrane-bounded organelle	GO:0046914//transition metal ion binding;GO:0001071//nucleic acid binding transcription factor activity	GO:0006351//transcription, DNA-templated	K10733//GINS complex subunit 2;K09246//arginine metabolism regulation protein II;K09243//transcriptional regulatory protein UME6;K00681//gamma-glutamyltranspeptidase / glutathione hydrolase [EC:2.3.2.2 3.4.19.13];K09245//transcriptional activator protein UGA3	gi|134055953|emb|CAK37430.1|//unnamed protein product, partial [Aspergillus niger]
An04g09420	CAK39027	145.26	140.49	27.32	29.32	87.51	82.79	10.6	11.53	59.67	60.17	4.96	5.44	63.41	63.29	156.85	159.55	NA	GO:0031224//intrinsic component of membrane	NA	NA	K00606//3-methyl-2-oxobutanoate hydroxymethyltransferase [EC:2.1.2.11]	gi|145259200|ref|XP_001402298.1|//amino acid transporter [Aspergillus niger CBS 513.88]
An01g02620	CAK43630	145.06	149.02	107.71	112.04	108.37	113.74	111.93	109.12	94.54	92.48	87.58	86.77	80.15	79.43	70.72	65.26	NA	GO:0043231//intracellular membrane-bounded organelle	GO:0003677//DNA binding	GO:0006351//transcription, DNA-templated	K08065//nuclear transcription Y subunit beta	gi|145228779|ref|XP_001388698.1|//nuclear transcription factor Y subunit B-3 [Aspergillus niger CBS 513.88]
An18g06700	CAK43377	144.97	136.64	169.8	162.46	131.5	131.71	150.28	158.36	108.07	115.67	167.04	158.42	149.62	148.02	124.52	121.37	NA	GO:0000502//proteasome complex	GO:0004175//endopeptidase activity	GO:0006508//proteolysis	K02732//20S proteasome subunit beta 6 [EC:3.4.25.1]	gi|145255859|ref|XP_001399123.1|//proteasome component C5 [Aspergillus niger CBS 513.88]
An04g09890	CAK39048	144.93	148.29	30.14	29.67	15.69	16.12	4.21	3.92	23.21	24.4	5.85	5.8	9.73	10.39	12.11	12.3	NA	NA	GO:0008194//UDP-glycosyltransferase activity;GO:0043167//ion binding	GO:0044238//primary metabolic process	K00749//alpha-1,3-glucan synthase [EC:2.4.1.183]	gi|145259362|ref|XP_001402345.1|//alpha-1,3 glucan synthases [Aspergillus niger CBS 513.88]
An02g12760	CAK44546	144.93	143.65	102.93	107.43	93.88	92.64	84.39	90	79.71	78.24	82.52	78.89	95.79	97.96	103.97	103.5	NA	GO:0044424//intracellular part;GO:0043234//protein complex	GO:0032559//adenyl ribonucleotide binding;GO:0016462//pyrophosphatase activity	GO:0009057//macromolecule catabolic process	K03061//26S proteasome regulatory subunit T1	gi|145234069|ref|XP_001400407.1|//26S protease regulatory subunit 7 [Aspergillus niger CBS 513.88]
An03g04330	CAK47872	144.79	138.75	182.07	179.89	62.79	62.33	113.51	117.33	169.49	160.15	88.07	81.23	110.36	108.56	91.64	96.92	NA	GO:0044429//mitochondrial part	GO:0008080//N-acetyltransferase activity	GO:0006525//arginine metabolic process	K00620//glutamate N-acetyltransferase / amino-acid N-acetyltransferase [EC:2.3.1.35 2.3.1.1]	gi|306530887|sp|A2QGS5.1|ARGJ_ASPNC//RecName: Full=Arginine biosynthesis bifunctional protein ArgJ, mitochondrial; Includes: RecName: Full=Glutamate N-acetyltransferase; Short=GAT; AltName: Full=Ornithine acetyltransferase; Short=OATase; AltName: Full=Ornithine transacetylase; Includes: RecName: Full=Amino-acid acetyltransferase; AltName: Full=N-acetylglutamate synthase; Short=AGS; Contains: RecN…
An03g04600	CAK38252	144.71	148.05	274.93	270.48	240.56	236.08	242.18	249.34	149.3	149.94	275.81	271.83	183.29	188.86	166.65	164.06	NA	NA	NA	NA	K14018//phospholipase A-2-activating protein	gi|134058023|emb|CAK38252.1|//unnamed protein product [Aspergillus niger]
An04g00560	CAK38512	144.66	138.82	59.33	54.81	91.2	83.93	108.03	104.76	72.79	69	59.87	61.37	108.71	102.25	96.86	93.87	NA	NA	GO:0005506//iron ion binding	NA	K17278//membrane-associated progesterone receptor component;K00049//glyoxylate/hydroxypyruvate reductase [EC:1.1.1.79 1.1.1.81]	gi|134058323|emb|CAK38512.1|//unnamed protein product [Aspergillus niger]
An11g02610	CAK40603	144.58	142.8	96.17	94.07	76.5	76.12	73.74	71.11	84.69	83.09	65.1	59.32	71.97	73.02	78.63	75.93	NA	GO:0043234//protein complex	NA	NA	K03037//26S proteasome regulatory subunit N7	gi|145243472|ref|XP_001394262.1|//proteasome regulatory particle subunit (RpnG) [Aspergillus niger CBS 513.88]
An14g01030	CAK41902	144.5	146.01	115.02	114.29	90.92	90.07	148.07	142.34	178.96	178.72	79.7	73.24	122.71	127.31	206.22	201.79	NA	GO:0044424//intracellular part;GO:0043234//protein complex	GO:0008135//translation factor activity, RNA binding	GO:0006412//translation	K03252//translation initiation factor 3 subunit C	gi|134081401|emb|CAK41902.1|//unnamed protein product, partial [Aspergillus niger]
An11g04810	CAK40685	143.85	141.95	908.87	894.81	2665.06	2690.34	459	473.73	346.79	320.44	3691.34	3541.12	698.23	708.36	475.78	463.15	aox1	GO:0031224//intrinsic component of membrane;GO:0031967//organelle envelope	GO:0043169//cation binding;GO:0003824//catalytic activity	GO:0006091//generation of precursor metabolites and energy;GO:0032501//multicellular organismal process	NA	gi|145243920|ref|XP_001394472.1|//alternative oxidase [Aspergillus niger CBS 513.88]
An16g04190	CAK46836	143.76	136.04	76.27	73.33	94.5	103.27	72.46	69.79	66.02	70.86	46.3	40.89	64.35	61.26	92.01	102.85	NA	NA	NA	NA	K17421//large subunit ribosomal protein L40	gi|317036166|ref|XP_003188940.1|//hypothetical protein ANI_1_598144 [Aspergillus niger CBS 513.88]
An09g06060	CAK40414	143.51	149	163.72	164	78.14	72.22	104.81	104.41	119.34	126.88	93.44	96.42	55.31	60.8	65.25	64.26	NA	NA	NA	NA	NA	gi|134078472|emb|CAK40414.1|//unnamed protein product, partial [Aspergillus niger]
An12g10330	CAL00933	143.43	142.5	96.92	97.9	25.85	26.53	64.18	74.31	393.86	388.24	15.01	14.37	15.33	14.06	26.69	27.39	NA	NA	NA	NA	NA	gi|145247660|ref|XP_001396079.1|//hypothetical protein ANI_1_2332104 [Aspergillus niger CBS 513.88]
An01g09520	CAK44002	143.42	147.28	88.82	83.74	60.8	60.85	67.16	71.21	82.54	84.52	55.45	55.55	85.26	84.18	105.9	100.01	NA	NA	GO:0032559//adenyl ribonucleotide binding;GO:0004702//signal transducer, downstream of receptor, with serine/threonine kinase activity	GO:0006464//cellular protein modification process	K04464//mitogen-activated protein kinase 7 [EC:2.7.11.24]	gi|145230127|ref|XP_001389372.1|//mitogen-activated protein kinase spm1 [Aspergillus niger CBS 513.88]
An17g02170	CAL00560	143.39	136.13	107.76	109.81	80.7	78.73	139.99	140.42	163.88	159.1	46.2	43.1	110.17	112.22	345.04	343.16	NA	GO:0031981//nuclear lumen;GO:0032991//macromolecular complex;GO:0015630//microtubule cytoskeleton;GO:0044427//chromosomal part	GO:0016866//intramolecular transferase activity;GO:0003676//nucleic acid binding	GO:0042254//ribosome biogenesis;GO:0010467//gene expression;GO:0009451//RNA modification	K11131//H/ACA ribonucleoprotein complex subunit 4 [EC:5.4.99.-]	gi|145253867|ref|XP_001398446.1|//centromere/microtubule-binding protein cbf5 [Aspergillus niger CBS 513.88]
An04g05620	CAK38824	143.33	142.3	163.97	163.77	75.95	75.03	137.23	130.24	140.74	141.66	92.27	95.48	77.14	77.79	68.16	67.05	NA	NA	GO:0032559//adenyl ribonucleotide binding;GO:0016405//CoA-ligase activity	NA	K01895//acetyl-CoA synthetase [EC:6.2.1.1]	gi|145258043|ref|XP_001401926.1|//acetate--CoA ligase [Aspergillus niger CBS 513.88]
An02g11330	CAK44463	143.15	141.84	12.72	11.35	4.79	5.36	7.19	7.13	5.95	4.8	5.66	5.32	6.7	6.31	9.09	8.06	NA	NA	NA	NA	NA	gi|145233779|ref|XP_001400262.1|//cell surface spherulin 4-like protein [Aspergillus niger CBS 513.88]
An02g04250	CAK37563	143.13	139.09	68.48	73.49	128.56	125	133.92	138.32	97.77	95.73	82.54	85.05	61.73	61.92	46.92	50.79	NA	GO:0044464//cell part	NA	NA	K10082//lectin, mannose-binding 2	gi|145232217|ref|XP_001399561.1|//lectin family integral membrane protein [Aspergillus niger CBS 513.88]
An07g09440	CAK39710	143.11	142.06	9.01	8.15	7.95	9.68	9.5	10.81	6.05	5.47	14.48	11.84	6.42	6.27	5.88	5.4	NA	NA	NA	NA	NA	gi|134076515|emb|CAK39710.1|//hypothetical protein An07g09440 [Aspergillus niger]
An18g06560	CAK47324	143	143.03	63.93	64.35	31.31	27.92	25.4	22.33	57.35	58.9	33.43	34.61	45.99	46.18	50.01	49.33	NA	NA	NA	NA	NA	gi|134084705|emb|CAK47324.1|//unnamed protein product, partial [Aspergillus niger]
An13g00270	CAK46428	142.74	145.98	77.95	74.21	32.23	33.21	52.48	52.81	53.36	52.85	39.07	36.42	17.89	19.69	22.87	23.29	NA	NA	NA	NA	NA	gi|134080911|emb|CAK46428.1|//unnamed protein product [Aspergillus niger]
An16g04450	CAK46862	142.29	147.4	172.29	171.74	125.5	119.79	185.48	188.89	223.28	222.03	129.38	127.68	275.67	276.86	473.01	423.23	NA	NA	NA	NA	NA
An16g08570	CAK42956	142.28	145.51	46.51	46.82	70.17	68.64	104.39	107.43	48.5	48.51	40.48	41.14	19.75	20.56	12.53	12.35	NA	GO:0044464//cell part	GO:0016758//transferase activity, transferring hexosyl groups	GO:0006464//cellular protein modification process	K07151//dolichyl-diphosphooligosaccharide--protein glycosyltransferase [EC:2.4.99.18]	gi|145253284|ref|XP_001398155.1|//dolichyl-diphosphooligosaccharide--protein glycosyltransferase subunit STT3 [Aspergillus niger CBS 513.88]
An12g09130	CAK46400	142.23	133.71	208.67	205.97	214.87	223.91	216.74	213.19	82.73	85.19	201.12	207.41	212.37	216.52	101.92	105.71	NA	NA	GO:0003824//catalytic activity	NA	K01061//carboxymethylenebutenolidase [EC:3.1.1.45]	gi|134080701|emb|CAK46400.1|//unnamed protein product [Aspergillus niger]
An09g01240	CAK49046	142.13	140.79	192.05	187.65	312.58	308.31	151.67	148.78	286.42	292.45	220.64	228.84	181.75	176.23	152.95	152.48	NA	GO:0016020//membrane	GO:0016298//lipase activity	GO:0006629//lipid metabolic process	K13333//lysophospholipase [EC:3.1.1.5]	gi|145241592|ref|XP_001393442.1|//lysophospholipase 1 [Aspergillus niger CBS 513.88]
An18g01780	CAK47250	142	148.8	359.54	361.58	689.43	692.75	63.46	63.87	169.11	169.55	682.91	653.08	206.79	214.08	30.71	28.61	NA	NA	GO:0022892//substrate-specific transporter activity;GO:0016646//oxidoreductase activity, acting on the CH-NH group of donors, NAD or NADP as acceptor;GO:0005506//iron ion binding	GO:0015669//gas transport;GO:0008152//metabolic process	K05916//nitric oxide dioxygenase [EC:1.14.12.17]	gi|134084218|emb|CAK47250.1|//unnamed protein product [Aspergillus niger]
An08g03590	CAK45396	141.59	130.22	93.95	92.33	72.28	82.07	97.23	102.27	82.57	90.14	64.69	61.21	46.66	42.82	56.05	54.2	NA	GO:0031224//intrinsic component of membrane	GO:0004871//signal transducer activity	GO:0051234//establishment of localization	K20347//p24 family protein beta-1	gi|145239659|ref|XP_001392476.1|//suppressor/enhancer of lin-12 protein 9 precursor [Aspergillus niger CBS 513.88]
An13g00780	CAK41479	141.53	146.62	101.48	103.79	65.04	66.57	78.1	81.85	90.56	90.11	59.85	58.92	78.26	81.57	86.42	78.63	NA	NA	NA	NA	NA	gi|145247939|ref|XP_001396218.1|//hypothetical protein ANI_1_106114 [Aspergillus niger CBS 513.88]
An07g07150	CAL00757	141.46	147.39	169.17	162.22	153.01	153.13	161.19	156.29	201.25	208.39	157.38	166.09	166.95	166.99	227.9	224.89	NA	NA	GO:0003676//nucleic acid binding	NA	K18738//heterogeneous nuclear rnp K-like protein 2	gi|145238284|ref|XP_001391789.1|//RNA-binding protein rnc1 [Aspergillus niger CBS 513.88]
An15g07710	CAK42658	141.37	142.4	99.53	102.29	111.4	118.32	116.54	130.5	100.94	100.36	74.04	74.56	66.18	65.86	92.29	88.83	NA	NA	NA	NA	K00018//glycerate dehydrogenase [EC:1.1.1.29]	gi|134082827|emb|CAK42658.1|//unnamed protein product [Aspergillus niger]
An11g02700	CAK40612	141.3	140.28	153.21	146.87	119.99	123.64	114.41	116.46	116.14	124.5	157.61	162.64	74.43	76.86	87.74	88.59	NA	NA	GO:0005488//binding	GO:0006351//transcription, DNA-templated	K09281//copper-fist transcription factor	gi|134078946|emb|CAK40612.1|//unnamed protein product [Aspergillus niger]
An16g05440	CAK46884	141.16	131.47	59.56	59.05	53.61	54.3	58.07	51.37	59.24	61.8	26.15	26.07	49.06	41.27	82	81.78	NA	NA	NA	NA	K17415//small subunit ribosomal protein MRP21	gi|145252678|ref|XP_001397852.1|//hypothetical protein ANI_1_758144 [Aspergillus niger CBS 513.88]
An04g09065	CAK38994	140.78	133.31	66.37	68.25	92.96	93.62	94.65	88.05	70.19	72.33	51.96	54.37	62.42	59.49	85.3	84.7	NA	NA	GO:0003824//catalytic activity	NA	K17427//large subunit ribosomal protein L46	gi|134074884|emb|CAK38994.1|//unnamed protein product [Aspergillus niger]
An11g01990	CAK40561	140.69	143.57	47	44.78	29.87	31.91	41.57	39.87	31.13	32.51	28.16	27.05	30.27	30.39	43.14	42.94	NA	NA	NA	NA	NA	gi|145243340|ref|XP_001394203.1|//hypothetical protein ANI_1_274094 [Aspergillus niger CBS 513.88]
An09g05970	CAK40405	140.63	140.87	84.92	90.62	57.9	58.47	85.23	82.15	139.45	143.91	77.89	76.93	116.95	112.61	140.74	145.93	NA	GO:0044424//intracellular part	GO:0032559//adenyl ribonucleotide binding;GO:0004812//aminoacyl-tRNA ligase activity	GO:0006418//tRNA aminoacylation for protein translation	K01885//glutamyl-tRNA synthetase [EC:6.1.1.17]	gi|145242672|ref|XP_001393909.1|//glutamyl-tRNA synthetase, cytoplasmic [Aspergillus niger CBS 513.88]
An13g00080	CAK46411	140.4	153.81	79.21	72.96	65.37	63.75	74.31	75.83	71.52	65.41	35.6	35.41	70.09	65.67	106.12	96.83	NA	NA	NA	NA	NA	gi|145247803|ref|XP_001396150.1|//hypothetical protein ANI_1_516114 [Aspergillus niger CBS 513.88]
An15g06260	CAK42578	140.36	133.11	77.67	81.56	71.63	66.54	115.59	116.29	126.91	124.87	78.48	78.07	138.84	130.46	195.31	200.91	NA	GO:0044424//intracellular part	GO:0003723//RNA binding;GO:0032559//adenyl ribonucleotide binding;GO:0004812//aminoacyl-tRNA ligase activity	GO:0006418//tRNA aminoacylation for protein translation	K15437//aminoacyl tRNA synthase complex-interacting multifunctional protein 1	gi|145251281|ref|XP_001397154.1|//cofactor for methionyl- and glutamyl-tRNA synthetase [Aspergillus niger CBS 513.88]
An07g06820	CAK39527	140.25	135.6	4.48	5.33	4.02	4.21	1.79	2.25	23.91	21.14	12.82	13.14	1.41	1.69	0.7	1.05	NA	NA	GO:0003824//catalytic activity	GO:0008152//metabolic process	K17746//chanoclavine-I dehydrogenase [EC:1.1.1.332];K00065//2-deoxy-D-gluconate 3-dehydrogenase [EC:1.1.1.125]	gi|134076241|emb|CAK39527.1|//unnamed protein product [Aspergillus niger]
An02g05480	CAK47677	140.04	139.06	233.19	214.9	258.22	271.95	102.72	102.04	94.09	101.79	246.3	229.51	132.38	131.67	57.61	60.69	NA	NA	GO:0016879//ligase activity, forming carbon-nitrogen bonds	GO:0006464//cellular protein modification process	K10688//ubiquitin-conjugating enzyme E2 W [EC:2.3.2.25]	gi|134056602|emb|CAK47677.1|//unnamed protein product [Aspergillus niger]
An11g10990	CAK40897	140.01	147.23	426.79	428	552.63	547.23	392.54	388.7	183.55	190.42	427.68	422.4	216.23	212.68	223.43	215.07	NA	NA	NA	GO:0005991//trehalose metabolic process	K16055//trehalose 6-phosphate synthase/phosphatase [EC:2.4.1.15 3.1.3.12]	gi|134079761|emb|CAK40897.1|//unnamed protein product [Aspergillus niger]
An02g09250	CAK44333	139.94	134.37	108.57	114.81	96.94	92	101.26	96.55	117.08	116.25	81.25	83.05	111.57	109.15	115.19	109.56	NA	GO:0033176//proton-transporting V-type ATPase complex	GO:0015662//ATPase activity, coupled to transmembrane movement of ions, phosphorylative mechanism;GO:0015077//monovalent inorganic cation transmembrane transporter activity	GO:0015988//energy coupled proton transmembrane transport, against electrochemical gradient	K02146//V-type H+-transporting ATPase subunit d	gi|145233371|ref|XP_001400058.1|//V-type proton ATPase subunit d [Aspergillus niger CBS 513.88]
An01g08870	CAK37132	139.48	141.66	107.95	107.2	72.75	73.92	75.72	78.29	85.19	91.35	52	54.7	46.04	47.53	47.88	42.9	NA	GO:0031224//intrinsic component of membrane;GO:0043231//intracellular membrane-bounded organelle;GO:0012505//endomembrane system;GO:0031090//organelle membrane	GO:0004871//signal transducer activity	GO:0006810//transport	K20352//p24 family protein delta-1	gi|134055423|emb|CAK37132.1|//unnamed protein product [Aspergillus niger]
An02g14560	CAK48885	139.47	135.64	63.01	57.73	124.72	126.03	113.73	110.32	66.41	68.73	71.37	73.58	35.45	33.69	20.57	20.92	ostA	GO:0031224//intrinsic component of membrane;GO:0043231//intracellular membrane-bounded organelle	GO:0004576//oligosaccharyl transferase activity	GO:0006464//cellular protein modification process	K12666//oligosaccharyltransferase complex subunit alpha (ribophorin I)	gi|145234428|ref|XP_001400585.1|//oligosaccharyl transferase subunit (alpha) [Aspergillus niger CBS 513.88]
An04g04970	CAK38759	139.22	142.57	181.08	179.96	158.51	153.6	135.88	140.15	157.48	157.2	137.52	137.74	177.26	174.12	140.62	133.61	NA	GO:0044464//cell part	GO:0004175//endopeptidase activity;GO:0032559//adenyl ribonucleotide binding;GO:0016462//pyrophosphatase activity	GO:0019538//protein metabolic process;GO:0009057//macromolecule catabolic process	K08955//ATP-dependent metalloprotease [EC:3.4.24.-]	gi|145257829|ref|XP_001401861.1|//protein YME1 [Aspergillus niger CBS 513.88]
An11g11170	CAK40915	139.13	145.73	112.56	113.33	109.85	111.94	106.86	109.72	105.69	99.33	69.08	67.4	102.3	109.17	168.07	151.81	NA	GO:0030529//intracellular ribonucleoprotein complex	NA	NA	K17218//sulfide:quinone oxidoreductase [EC:1.8.5.4]	gi|145245613|ref|XP_001395074.1|//mitochondrial 54S ribosomal protein YmL20 [Aspergillus niger CBS 513.88]
An16g05370	CAK46877	139.06	137.76	93.26	94.37	93.82	92.86	118.96	109.28	112.49	110.6	76.05	76.41	79.72	78.59	97.65	99.65	NA	NA	NA	NA	K12493//ADP-ribosylation factor GTPase-activating protein 2/3	gi|134083399|emb|CAK46877.1|//unnamed protein product [Aspergillus niger]
An18g06540	CAK47322	139.04	147.86	154.04	154.52	26.03	27.79	19.16	19.59	72.96	71.88	45.8	44.42	43.16	42.92	33.46	34.18	NA	NA	NA	NA	NA	gi|134084703|emb|CAK47322.1|//hypothetical protein An18g06540 [Aspergillus niger]
An09g05490	CAL00825	139.03	142.01	88.57	85.19	71.05	72.08	103.53	101.31	84.31	84.76	55.04	52.76	49.95	49.74	49.53	47.66	NA	GO:0031224//intrinsic component of membrane	NA	GO:0051234//establishment of localization	K06063//SNW domain-containing protein 1;K14825//p24 family protein gamma-2;K11838//ubiquitin carboxyl-terminal hydrolase 7 [EC:3.4.19.12]	gi|134078410|emb|CAL00825.1|//unnamed protein product [Aspergillus niger]
An01g10770	CAK37257	138.99	137.64	93.67	92.46	78.97	80.54	129.21	128.88	83.66	84.58	81.73	89.16	52.72	49.54	64.95	64.91	NA	NA	GO:0005488//binding	NA	K00784//ribonuclease Z [EC:3.1.26.11]	gi|145230371|ref|XP_001389494.1|//bZIP transcription factor [Aspergillus niger CBS 513.88]
An07g07660	CAK39582	138.98	130.67	240.87	242.53	251.7	272.17	310.65	322.43	212.47	197.77	225.62	216.16	87.5	87.09	88.79	86.28	NA	GO:0043231//intracellular membrane-bounded organelle	NA	NA	K15901//EKC/KEOPS complex subunit CGI121/TPRKB	gi|145238388|ref|XP_001391841.1|//protein cgi121 [Aspergillus niger CBS 513.88]
An07g03520	CAL00286	138.88	137.46	622.64	627.65	827.1	852.76	862.76	878.51	570.11	567.77	1337.95	1332	429.63	435.85	124.94	121.93	NA	NA	GO:0003824//catalytic activity	GO:0008152//metabolic process	K06001//tryptophan synthase beta chain [EC:4.2.1.20];K00140//malonate-semialdehyde dehydrogenase (acetylating) / methylmalonate-semialdehyde dehydrogenase [EC:1.2.1.18 1.2.1.27]	gi|134075907|emb|CAL00286.1|//unnamed protein product, partial [Aspergillus niger]
An04g04710	CAK38735	138.82	123.37	352.75	347.13	27.82	29.8	228.03	196.91	238.14	238.12	185.71	190.26	315.4	312.47	242.92	242.72	NA	NA	GO:0000166//nucleotide binding	NA	K07734//transcriptional regulator	gi|145257742|ref|XP_001401837.1|//hypothetical protein ANI_1_1864184 [Aspergillus niger CBS 513.88]
An12g08910	CAK41341	138.78	137.65	212.36	205.31	131.42	132.81	185.03	176.18	336.71	312.25	209.08	207.71	273.27	282.01	189.55	177.28	NA	NA	NA	NA	NA	gi|134080677|emb|CAK41341.1|//hypothetical protein An12g08910 [Aspergillus niger]
An18g04365	CAK43240	138.72	144.04	74.39	77.73	14.16	12.56	51.51	44.96	42.73	39.9	44.1	38.42	7.17	8.06	5.6	5.91	NA	NA	NA	NA	NA	gi|134084486|emb|CAK43240.1|//unnamed protein product [Aspergillus niger]
An02g02930	CAK47577	138.68	135.4	662.62	701.78	631.21	646.49	1222.03	1230.8	294.64	282.93	626.65	588.8	209.76	195.52	54.29	63.65	NA	NA	GO:0016861//intramolecular oxidoreductase activity, interconverting aldoses and ketoses	GO:0044238//primary metabolic process	K01808//ribose 5-phosphate isomerase B [EC:5.3.1.6]	gi|145231930|ref|XP_001399433.1|//ribose/galactose isomerase [Aspergillus niger CBS 513.88]
An08g03970	CAK39900	138.46	133.36	67.74	69.23	81.12	79.3	76	74.26	53.79	52.78	51.31	49.66	17.22	16.99	11.31	13.35	NA	NA	NA	NA	NA	gi|145239735|ref|XP_001392514.1|//hypothetical protein ANI_1_578074 [Aspergillus niger CBS 513.88]
An11g03170	CAL00356	138.46	128.95	191.33	194.1	73.94	73.24	771.84	783.65	1008.66	976.31	191.21	188.59	794.71	813.15	1058.22	1046.5	NA	NA	NA	NA	NA	gi|145243596|ref|XP_001394319.1|//phosphoglycerate mutase family protein [Aspergillus niger CBS 513.88]
An15g05740	CAK42527	138.36	145.38	120.41	117.89	137.88	136.16	83.09	78.62	79.97	79.78	127.05	117.78	77.03	81.88	64.55	64.02	NA	NA	GO:0032561//guanyl ribonucleotide binding	GO:0006810//transport;GO:0035556//intracellular signal transduction	K07893//Ras-related protein Rab-6A	gi|145251179|ref|XP_001397103.1|//Ras-related protein Rab-6A [Aspergillus niger CBS 513.88]
An14g04740	CAK42034	138.15	129.64	86.37	81.9	88.38	92.82	75.5	78.45	75.66	73.09	47.23	48.99	57.52	56.8	85.65	88.97	NA	NA	NA	NA	NA	gi|145249514|ref|XP_001401096.1|//hypothetical protein ANI_1_1452124 [Aspergillus niger CBS 513.88]
An07g05290	CAK39448	137.94	133.41	92.57	96.11	94.64	92.42	90.97	93	143.06	139.54	49.17	50.65	51.21	49.76	77.27	74.44	NA	GO:0030529//intracellular ribonucleoprotein complex	GO:0005198//structural molecule activity	GO:0010467//gene expression	K02890//large subunit ribosomal protein L22;K13179//ATP-dependent RNA helicase DDX18/HAS1 [EC:3.6.4.13]	gi|134076089|emb|CAK39448.1|//unnamed protein product [Aspergillus niger]
An11g07880	CAK45982	137.79	134.91	58.52	54.41	38.62	40.28	84.44	83.97	271.01	261.63	55.4	56.53	28.64	29.88	21.5	22.65	NA	NA	NA	NA	NA	gi|134079450|emb|CAK45982.1|//hypothetical protein An11g07880 [Aspergillus niger]
An16g08830	CAK47080	137.59	134.21	103.66	107.92	176.42	164.76	107.46	104.46	107.13	106.29	117.14	109.5	69.16	67.26	61.57	64.19	NA	NA	NA	NA	K12273//translocation protein SEC66	gi|145253336|ref|XP_001398181.1|//translocation protein (Sec66) [Aspergillus niger CBS 513.88]
An02g04300	CAK37568	137.49	130.18	78.13	77.5	70.94	71.89	81.59	84.59	94.12	87.56	46.8	42.76	73.84	71.01	116.04	110.25	NA	GO:0030529//intracellular ribonucleoprotein complex	GO:0003723//RNA binding;GO:0005198//structural molecule activity	GO:0010467//gene expression	K10756//replication factor C subunit 3/5	gi|134056479|emb|CAK37568.1|//unnamed protein product [Aspergillus niger]
An03g04920	CAK38284	137.14	139.6	129.02	126.25	100.41	104.48	75.48	78.92	73.67	74.61	119.67	120.57	69.19	67.32	68.1	66.64	NA	GO:0043231//intracellular membrane-bounded organelle	GO:0016772//transferase activity, transferring phosphorus-containing groups	GO:0006359//regulation of transcription from RNA polymerase III promoter;GO:0006796//phosphate-containing compound metabolic process	NA	gi|145235449|ref|XP_001390373.1|//mitogen-activated protein kinase MAF1 [Aspergillus niger CBS 513.88]
[truncated: 12,682 more rows]
