# Supplementary material for: Profiling of chromatin accessibility identifies transcription factor binding sites across the genome of Aspergillus species
Source: BMC Biol. 2021 Sep 6;19:189. doi: 10.1186/s12915-021-01114-0 (PMC8419926; doi:10.1186/s12915-021-01114-0)
Supplement: Supplementary file 14 — Additional file 14: Supplementary Table S13. Original data of all the figures and additional files. [file 12915_2021_1114_MOESM14_ESM.xlsx]

## Sheet: Fig 1c Supporting data 
SH2DPY1		SH2DPY2		SH2MPY1		SH2MPY2		CBSWT1		CBSWT2		delamyR1		delamyR2		delcpcA1		delcpcA2		delcreA1		delcreA2		delprtT1		delprtT2
Fragment length	Density	Fragment length	Density	Fragment length	Density	Fragment length	Density	Fragment length	Density	Fragment length	Density	Fragment length	Density	Fragment length	Density	Fragment length	Density	Fragment length	Density	Fragment length	Density	Fragment length	Density	Fragment length	Density	Fragment length	Density
27	1.23625e-07	27	6.19788e-08	27	9.20071e-08	27	9.43981e-08	29	9.88224e-08	29	1.61076e-07	29	1.09456e-07	29	4.17335e-07	29	1.79454e-07	27	2.44735e-08	29	2.58904e-07	28	5.71415e-08	27	5.57047e-08	27	1.17654e-07
29	3.21425e-07	28	3.09894e-08	29	4.29366e-07	28	6.2932e-08	30	3.42584e-06	30	3.30206e-06	30	3.22896e-06	30	3.91252e-06	30	4.26203e-06	29	1.46841e-07	30	3.78e-06	30	2.39994e-06	28	8.35571e-08	29	4.70616e-07
30	3.3626e-06	29	3.40883e-07	30	2.54553e-06	29	3.1466e-07	31	0.0144852	31	0.0146241	31	0.0127016	31	0.0137726	31	0.0130877	30	3.76892e-06	31	0.013207	31	0.0100006	29	6.40604e-07	30	6.02977e-06
31	0.0201826	30	1.82837e-06	31	0.0170554	30	3.55566e-06	32	0.0119997	32	0.0122023	32	0.0105442	32	0.0113467	32	0.0116578	31	0.0153716	32	0.0114326	32	0.00868808	30	8.21645e-06	31	0.0195622
32	0.019291	31	0.0131301	32	0.0166896	31	0.0223922	33	0.0101607	33	0.0103277	33	0.00897367	33	0.0096637	33	0.0106139	32	0.0142159	33	0.0101988	33	0.00775839	31	0.0257528	32	0.0183321
33	0.0189914	32	0.0129308	33	0.0169979	32	0.0218295	34	0.00867845	34	0.00882068	34	0.00774568	34	0.00810115	34	0.00952985	33	0.0136224	34	0.00910187	34	0.00695269	32	0.0241583	33	0.0177581
34	0.0185806	33	0.0133024	34	0.0171485	33	0.0220072	35	0.00739593	35	0.00748846	35	0.00654702	35	0.00695932	35	0.00805667	34	0.0126228	35	0.00776764	35	0.0060086	33	0.0236829	34	0.0163962
35	0.0180066	34	0.0137399	35	0.0169852	34	0.0219206	36	0.00669436	36	0.00672375	36	0.00608468	36	0.00649592	36	0.00713786	35	0.0107948	36	0.00693396	36	0.00544799	34	0.0219291	35	0.0139833
36	0.0176796	35	0.0140999	36	0.0166095	35	0.0215522	37	0.00658035	37	0.0065032	37	0.00617005	37	0.00656384	37	0.00664657	36	0.009269	37	0.0065701	37	0.00528828	35	0.0187165	36	0.0120013
37	0.0176553	36	0.0142953	37	0.0163283	36	0.0208682	38	0.0069204	38	0.00680119	38	0.00637611	38	0.00685431	38	0.00647083	37	0.00842706	38	0.00659594	38	0.00537445	36	0.01592	37	0.0107734
38	0.018002	37	0.0147096	38	0.0164588	37	0.020332	39	0.00799048	39	0.0078564	39	0.00705736	39	0.00773233	39	0.00688475	38	0.00784314	39	0.00708522	39	0.00589866	37	0.0140553	38	0.00991671
39	0.0190451	38	0.0153866	39	0.0174042	38	0.0204175	40	0.00909103	40	0.00882878	40	0.00774677	40	0.00834226	40	0.00729502	39	0.00815357	40	0.00767345	40	0.00651722	38	0.0128475	39	0.0100721
40	0.0203058	39	0.0165559	40	0.0188748	39	0.0215017	41	0.00975258	41	0.00952503	41	0.0079404	41	0.00859548	41	0.007721	40	0.00851656	41	0.00807847	41	0.00693612	39	0.013167	40	0.0104004
41	0.0211929	40	0.0179898	41	0.0201231	40	0.0229977	42	0.00923712	42	0.00909765	42	0.00762867	42	0.00817288	42	0.00754522	41	0.00882529	42	0.00793727	42	0.00672201	40	0.0134484	41	0.0108284
42	0.0211274	41	0.0192084	42	0.0203532	41	0.0245249	43	0.00828938	43	0.00816929	43	0.00691441	43	0.00734551	43	0.0069109	42	0.00878288	43	0.00715693	43	0.0061766	41	0.0141055	42	0.0107453
43	0.0201918	42	0.0193729	43	0.0197017	42	0.024553	44	0.00743424	44	0.00744058	44	0.00628301	44	0.00668753	44	0.00645886	43	0.00821309	44	0.00671353	44	0.00580883	42	0.0141551	43	0.0101879
44	0.0194512	43	0.0188339	44	0.0191022	43	0.0234725	45	0.00669745	45	0.00673966	45	0.00597889	45	0.0063498	45	0.00621843	44	0.00787327	45	0.00636873	45	0.00555473	43	0.0132846	44	0.00983709
45	0.0187431	44	0.0183391	45	0.0184259	44	0.0225298	46	0.00624086	46	0.00627697	46	0.0058204	46	0.00614766	46	0.00598469	45	0.00763404	46	0.00608776	46	0.0053741	44	0.0128645	45	0.00957745
46	0.0179489	45	0.0178499	46	0.0174974	45	0.0215494	47	0.00613766	47	0.00620952	47	0.00592805	47	0.0062535	47	0.0058523	46	0.00726207	47	0.00593946	47	0.00529627	45	0.0125635	46	0.00912093
47	0.01727	46	0.0173566	47	0.0165953	46	0.0202832	48	0.00630015	48	0.00641517	48	0.00612633	48	0.00653739	48	0.00581951	47	0.00689798	48	0.00595955	48	0.00534553	46	0.0118589	47	0.00872728
48	0.0167602	47	0.0167695	48	0.0159262	47	0.0191188	49	0.006733	49	0.00673314	49	0.00646373	49	0.00678988	49	0.00592215	48	0.00669482	49	0.00608569	49	0.0055597	47	0.0112645	48	0.00834635
49	0.0165028	48	0.0163454	49	0.0157415	48	0.0182003	50	0.00724286	50	0.00729243	50	0.00674859	50	0.00713685	50	0.0061532	49	0.00660307	50	0.00640306	50	0.00589278	48	0.0108101	49	0.00816096
50	0.0165337	49	0.0162545	50	0.0159749	49	0.0177762	51	0.00774744	51	0.00776906	51	0.00694769	51	0.00737097	51	0.00630946	50	0.00668327	51	0.00656332	51	0.00612374	49	0.0105045	50	0.00823208
51	0.0165775	50	0.0163778	51	0.016255	50	0.0178915	52	0.00768528	52	0.00771498	52	0.00679817	52	0.00712652	52	0.00620435	51	0.00676731	52	0.00645965	52	0.00605711	50	0.0105886	51	0.0083622
52	0.0163218	51	0.0164748	52	0.016193	51	0.0180638	53	0.00722042	53	0.0073441	53	0.00636494	53	0.00674429	53	0.00596935	52	0.0066461	53	0.00618599	53	0.00586843	51	0.0107415	52	0.00823078
53	0.0158102	52	0.0162925	53	0.0158914	52	0.017718	54	0.00649371	54	0.00655334	54	0.00591141	54	0.00627228	54	0.00566509	53	0.00648868	54	0.00578645	54	0.00543742	52	0.0105412	53	0.00810884
54	0.0151174	53	0.016021	54	0.0152128	53	0.017271	55	0.00584416	55	0.00592284	55	0.00556569	55	0.00579266	55	0.00533521	54	0.00624823	55	0.00546437	55	0.00518611	53	0.0104947	54	0.00785609
55	0.0144388	54	0.0152716	55	0.0145171	54	0.0163782	56	0.00542383	56	0.00555511	56	0.00529364	56	0.00554748	56	0.00512314	55	0.00603076	56	0.00523742	56	0.00494257	54	0.0101998	55	0.00757536
56	0.0137926	55	0.0147635	56	0.0138266	55	0.015456	57	0.00508487	57	0.00518181	57	0.005185	57	0.00543443	57	0.00490694	56	0.00574001	57	0.00494092	57	0.00473755	55	0.00975019	56	0.00729199
57	0.0129941	56	0.0141618	57	0.0128532	56	0.0146221	58	0.00509571	58	0.00516248	58	0.00524466	58	0.00544194	58	0.00477885	57	0.00542886	58	0.0048226	58	0.00467817	56	0.00941622	57	0.00690859
58	0.0125331	57	0.0133165	58	0.012221	57	0.0134642	59	0.00523643	59	0.00534982	59	0.00536254	59	0.00555337	59	0.00477971	58	0.0052214	59	0.00483146	59	0.00473669	57	0.00883619	58	0.00659101
59	0.0120726	58	0.0129015	59	0.0117437	58	0.0127385	60	0.00556495	60	0.00562969	60	0.00552558	60	0.00579861	60	0.00488863	59	0.00505023	60	0.00499011	60	0.0049192	58	0.00837106	59	0.00640626
60	0.0119347	59	0.0125086	60	0.0117403	59	0.0121993	61	0.00580298	61	0.00581291	61	0.00565359	61	0.0058947	61	0.00497379	60	0.00510214	61	0.00511428	61	0.00506097	59	0.00816383	60	0.00638559
61	0.0118149	60	0.0123173	61	0.0118091	60	0.0121084	62	0.00589353	62	0.0059766	62	0.00563771	62	0.00584029	62	0.00499182	61	0.00513072	62	0.00513686	62	0.00513211	60	0.00817946	61	0.00643068
62	0.0117404	61	0.0123068	62	0.0118295	61	0.0119919	63	0.00569434	63	0.00575855	63	0.00547506	63	0.00578139	63	0.00493359	62	0.00508004	63	0.00507457	63	0.00499154	61	0.00818132	62	0.00648239
63	0.0115268	62	0.0122826	63	0.011701	62	0.0119267	64	0.0052757	64	0.00527455	64	0.00521297	64	0.00543662	64	0.00466728	63	0.0050504	64	0.00476823	64	0.00478646	62	0.00821728	63	0.00648124
64	0.0110938	63	0.0120196	64	0.0112202	63	0.0116854	65	0.00488627	65	0.00493947	65	0.0048661	65	0.00503499	65	0.00443875	64	0.00490581	65	0.00456044	65	0.00452578	63	0.00826945	64	0.00629108
65	0.0106018	64	0.0116071	65	0.0107612	64	0.0111286	66	0.00441782	66	0.00450969	66	0.00456696	66	0.00470253	66	0.00421003	65	0.00470403	66	0.00421413	66	0.00424459	64	0.00800207	65	0.00608942
66	0.00998837	65	0.011166	66	0.010087	65	0.0105856	67	0.00417683	67	0.00424488	67	0.00434493	67	0.00452631	67	0.00400774	66	0.00447153	67	0.00397474	67	0.00404619	65	0.00773728	66	0.00579517
67	0.00936367	66	0.0104733	67	0.00947477	66	0.00985648	68	0.0040276	68	0.0041055	68	0.00436578	68	0.00449428	68	0.0038788	67	0.00421145	68	0.00387512	68	0.00393259	66	0.00737558	67	0.00548347
68	0.00898075	67	0.0099414	68	0.00894039	67	0.00911193	69	0.00401456	69	0.00410695	69	0.00435494	69	0.00451556	69	0.0037688	68	0.00403776	69	0.00379817	69	0.00387259	67	0.00687694	68	0.00531479
69	0.00861932	68	0.00952146	69	0.00858316	68	0.00861376	70	0.00410903	70	0.00415942	70	0.004461	70	0.00457154	70	0.00380352	69	0.00391823	70	0.00380584	70	0.00392831	68	0.00664435	69	0.00511139
70	0.00838784	69	0.00910487	70	0.00833418	69	0.00818286	71	0.00428626	71	0.00436661	71	0.00450834	71	0.00461489	71	0.00389155	70	0.00387435	71	0.00392115	71	0.00404705	69	0.00640621	70	0.00498815
71	0.00833014	70	0.00888841	71	0.00835246	70	0.00789363	72	0.00436775	72	0.00441856	72	0.00450003	72	0.00464828	72	0.00391918	71	0.00388989	72	0.00396154	72	0.00412602	70	0.00622191	71	0.0050353
72	0.0082431	71	0.00885494	72	0.00835989	71	0.00786625	73	0.00435602	73	0.00438743	73	0.00445011	73	0.00457264	73	0.0039011	72	0.00390323	73	0.00392845	73	0.00411425	71	0.00628124	72	0.00510445
73	0.00810776	72	0.0087386	73	0.0082772	72	0.00780873	74	0.00405458	74	0.00411449	74	0.00428981	74	0.0044034	74	0.00374646	73	0.00386419	74	0.00379838	74	0.00394528	72	0.00633936	73	0.00506851
74	0.00785865	73	0.00864108	74	0.00803507	73	0.00770232	75	0.0037843	75	0.00387178	75	0.00404452	75	0.00415186	75	0.00357355	74	0.00377369	75	0.0035694	75	0.00373563	73	0.00633677	74	0.00500862
75	0.00750751	74	0.00838089	75	0.00762539	74	0.00740232	76	0.00344037	76	0.003467	76	0.00380005	76	0.00384021	76	0.00337683	75	0.00365504	76	0.00332914	76	0.00349598	74	0.00618743	75	0.00483885
76	0.00703489	75	0.00798817	76	0.00714886	75	0.00701201	77	0.00321571	77	0.00325454	77	0.00359559	77	0.00366822	77	0.00319159	76	0.00343224	77	0.00314221	77	0.00331032	75	0.00605569	76	0.00460704
77	0.00663954	76	0.00753823	77	0.00670045	76	0.00649305	78	0.00302555	78	0.00306415	78	0.0034974	78	0.00357557	78	0.00304861	77	0.00324338	78	0.00300308	78	0.00313158	76	0.00566147	77	0.00437367
78	0.00625234	77	0.00705455	78	0.00628378	77	0.00605331	79	0.0029171	79	0.00296452	79	0.00345483	79	0.00354072	79	0.00294623	78	0.00306438	79	0.00291427	79	0.00306536	77	0.00536751	78	0.00419778
79	0.00598183	78	0.00666328	79	0.00594629	78	0.00565907	80	0.00296997	80	0.00300314	80	0.00347628	80	0.00355413	80	0.00295161	79	0.00298288	80	0.00286881	80	0.00309136	78	0.00507888	79	0.00399797
80	0.00583266	79	0.00640191	80	0.00581702	79	0.00531238	81	0.0030346	81	0.00308875	81	0.00348996	81	0.00356686	81	0.0029495	80	0.00289196	81	0.00293048	81	0.00311181	79	0.00481715	80	0.00392
81	0.00568584	80	0.00624201	81	0.00570763	80	0.00513497	82	0.00305509	82	0.00310059	82	0.00351935	82	0.00356602	82	0.00297651	81	0.00288545	82	0.00295668	82	0.00321221	80	0.00472579	81	0.00389453
82	0.0056421	81	0.00608811	82	0.00569726	81	0.00500376	83	0.0030771	83	0.00310901	83	0.00350901	83	0.00357927	83	0.00299962	82	0.00291019	83	0.00294653	83	0.00319878	81	0.00470449	82	0.00391694
83	0.00561283	82	0.00605415	83	0.00561866	82	0.0049755	84	0.00299722	84	0.00303511	84	0.00341723	84	0.0034631	84	0.00295439	83	0.00288342	84	0.00288476	84	0.00311644	82	0.00471245	83	0.00394526
84	0.00546883	83	0.00596502	84	0.00555149	83	0.00489916	85	0.00286081	85	0.00288717	85	0.00325644	85	0.00330524	85	0.00282604	84	0.0028829	85	0.00274599	85	0.00300022	83	0.00473253	84	0.00391944
85	0.00522623	84	0.00585337	85	0.00531648	84	0.00478029	86	0.00262024	86	0.00264724	86	0.00310467	86	0.00314519	86	0.00270284	85	0.00279595	86	0.00263673	86	0.0028541	84	0.0047173	85	0.0038119
86	0.00494889	85	0.0055996	86	0.00500135	85	0.0045626	87	0.00242606	87	0.00246321	87	0.0029313	87	0.00297289	87	0.00254591	86	0.0026544	87	0.00247367	87	0.00267205	85	0.00455907	86	0.00366254
87	0.00462175	86	0.00530544	87	0.00467114	86	0.00430943	88	0.00229041	88	0.00233149	88	0.00280378	88	0.00283991	88	0.00239118	87	0.00250484	88	0.00232713	88	0.00252663	86	0.0043463	87	0.00349527
88	0.00435336	87	0.00497451	88	0.00438457	87	0.00400959	89	0.00218898	89	0.00225124	89	0.00277702	89	0.00281451	89	0.00234308	88	0.00236505	89	0.00224226	89	0.00246051	87	0.00412555	88	0.00330211
89	0.00419141	88	0.00472374	89	0.00415452	88	0.00371179	90	0.00221665	90	0.00222623	90	0.00278304	90	0.00278738	90	0.00228566	89	0.00226578	90	0.00221337	90	0.0023924	88	0.0038617	89	0.00316033
90	0.00404165	89	0.00450564	90	0.00401528	89	0.0035376	91	0.00220611	91	0.00220948	91	0.00277625	91	0.00277163	91	0.00224954	90	0.00222239	91	0.00220141	91	0.00240046	89	0.00369292	90	0.00307883
91	0.0039277	90	0.00434468	91	0.00389699	90	0.00339213	92	0.00221323	92	0.00223855	92	0.00274259	92	0.00278472	92	0.00226363	91	0.00220403	92	0.00219841	92	0.00245074	90	0.00358764	91	0.00304145
92	0.00389194	91	0.00422773	92	0.00391104	91	0.00327115	93	0.00224053	93	0.00226433	93	0.00274402	93	0.00277069	93	0.00231895	92	0.00219694	93	0.0022361	93	0.00246954	91	0.00352611	92	0.00306612
93	0.00384857	92	0.00420855	93	0.00386267	92	0.00323486	94	0.00221761	94	0.00224963	94	0.00271616	94	0.00273542	94	0.00227022	93	0.00218915	94	0.00221409	94	0.00246434	92	0.00355641	93	0.00306018
94	0.00377442	93	0.00413132	94	0.00381563	93	0.00320947	95	0.00213242	95	0.00214505	95	0.00262192	95	0.00258967	95	0.00219782	94	0.00218389	95	0.00214347	95	0.00236412	93	0.00355209	94	0.00305489
95	0.00364702	94	0.00406525	95	0.00368065	94	0.00313826	96	0.00200178	96	0.00197185	96	0.00251115	96	0.00253359	96	0.00212235	95	0.00212709	96	0.00203462	96	0.002242	94	0.0035163	95	0.00300447
96	0.00349622	95	0.00392942	96	0.00352274	95	0.0029877	97	0.00188527	97	0.00187303	97	0.0023781	97	0.00242675	97	0.00198875	96	0.00205631	97	0.00193132	97	0.00213555	95	0.00343985	96	0.00290761
97	0.00326971	96	0.00375188	97	0.00327266	96	0.00286369	98	0.00174899	98	0.00176241	98	0.00228129	98	0.00229153	98	0.00191168	97	0.00196165	98	0.00181046	98	0.00201184	96	0.00333178	97	0.00277778
98	0.00310742	97	0.00356437	98	0.00307212	97	0.00266357	99	0.00170442	99	0.00168059	99	0.00225726	99	0.00224824	99	0.00184268	98	0.00185426	99	0.00175314	99	0.00192944	97	0.003143	98	0.00264704
99	0.00297128	98	0.00334406	99	0.00293469	98	0.00247465	100	0.00168729	100	0.00169033	100	0.00222279	100	0.00221631	100	0.00177825	99	0.00176699	100	0.0017011	100	0.00189573	98	0.0029631	99	0.00252483
100	0.00282941	99	0.00318481	100	0.00281943	99	0.00236442	101	0.00163571	101	0.00161253	101	0.0022125	101	0.00219382	101	0.00175398	100	0.00171434	101	0.00164974	101	0.00186641	99	0.00283927	100	0.00242888
101	0.00273971	100	0.00307058	101	0.00273476	100	0.00224224	102	0.00165567	102	0.00166508	102	0.00218201	102	0.00218485	102	0.00174855	101	0.00167991	102	0.00167185	102	0.00186647	100	0.00272513	101	0.00239064
102	0.00270991	101	0.00297489	102	0.00267554	101	0.00218478	103	0.00165392	103	0.00163883	103	0.00217736	103	0.00218548	103	0.00176372	102	0.00167037	103	0.00169391	103	0.00188224	101	0.00265113	102	0.00237829
103	0.00267399	102	0.00291049	103	0.00265112	102	0.00214882	104	0.00166433	104	0.00165566	104	0.00214135	104	0.00214672	104	0.00177928	103	0.0016722	104	0.00170152	104	0.00190836	102	0.00264018	103	0.00239864
104	0.00265124	103	0.00288257	104	0.00266416	103	0.00210933	105	0.00164806	105	0.00163685	105	0.00212241	105	0.00211427	105	0.00176026	104	0.00167785	105	0.00167117	105	0.00185699	103	0.00264556	104	0.00240344
105	0.00259825	104	0.00288031	105	0.00258417	104	0.00210234	106	0.00157236	106	0.00155934	106	0.00205335	106	0.0020344	106	0.00167848	105	0.00165233	106	0.00160236	106	0.00181333	104	0.00266452	105	0.00235467
106	0.0025106	105	0.00277516	106	0.00251639	105	0.00202802	107	0.00147133	107	0.00147928	107	0.0019261	107	0.00194426	107	0.00161598	106	0.00161936	107	0.00152381	107	0.00172573	105	0.00261414	106	0.00231752
107	0.00239136	106	0.00269555	107	0.00236661	106	0.00194976	108	0.00138875	108	0.0013799	108	0.00187269	108	0.00186596	108	0.00153855	107	0.00153527	108	0.0014438	108	0.00160053	106	0.00254328	107	0.00224187
108	0.00224573	107	0.00258405	108	0.00221568	107	0.00182682	109	0.00132125	109	0.00130862	109	0.00181561	109	0.00182047	109	0.00146569	108	0.00148789	109	0.00135521	109	0.00156025	107	0.00242669	108	0.00213892
109	0.00215382	108	0.00243682	109	0.00212147	108	0.00172657	110	0.00129144	110	0.00129449	110	0.00177735	110	0.00179089	110	0.00140378	109	0.00140412	110	0.00132062	110	0.00150974	108	0.00232372	109	0.00204256
110	0.00204125	109	0.00231311	110	0.00200401	109	0.00162544	111	0.00124832	111	0.00123118	111	0.00176947	111	0.00175625	111	0.00137977	110	0.0013399	111	0.0012953	111	0.00149917	109	0.00218087	110	0.00195438
111	0.00198043	110	0.00221881	111	0.00192117	110	0.0015357	112	0.00127616	112	0.00126074	112	0.00176082	112	0.00175677	112	0.00138633	111	0.00130877	112	0.00128665	112	0.00148002	110	0.00208868	111	0.00189608
112	0.00192836	111	0.00213411	112	0.00188372	111	0.00148507	113	0.00127988	113	0.00127226	113	0.00175059	113	0.00173726	113	0.0013647	112	0.00129854	113	0.001304	113	0.00148151	111	0.00202562	112	0.00188814
113	0.00190086	112	0.00209374	113	0.00186848	112	0.00143756	114	0.00129428	114	0.00128885	114	0.00173395	114	0.00173919	114	0.00139054	113	0.00130431	114	0.0013085	114	0.00150928	112	0.00200298	113	0.00188602
114	0.00191115	113	0.00206123	114	0.0018729	113	0.0014262	115	0.00129932	115	0.00129928	115	0.00169362	115	0.00170367	115	0.00138785	114	0.00133165	115	0.00129198	115	0.00148231	113	0.00199506	114	0.00190611
115	0.00186459	114	0.00206036	115	0.00183113	114	0.00143394	116	0.00128532	116	0.00125059	116	0.00165399	116	0.00162255	116	0.0013608	115	0.00132399	116	0.00127769	116	0.00145322	114	0.00202528	115	0.00188288
116	0.0018004	115	0.00202454	116	0.00180012	115	0.00138771	117	0.00117714	117	0.00117658	117	0.00158279	117	0.00158384	117	0.00131167	116	0.00128848	117	0.0012199	117	0.00139408	115	0.00201024	116	0.00185626
117	0.00174967	116	0.00196975	117	0.00169281	116	0.00135266	118	0.00114229	118	0.00114078	118	0.00155855	118	0.00152812	118	0.00126466	117	0.00125184	118	0.00114803	118	0.00133311	116	0.00197451	117	0.0018032
118	0.00165556	117	0.00189156	118	0.00159197	117	0.00127519	119	0.00106185	119	0.00105831	119	0.00148609	119	0.00145848	119	0.00119144	118	0.0012131	119	0.00109765	119	0.00125317	117	0.00189825	118	0.00172304
119	0.00156228	118	0.00180727	119	0.0015098	118	0.00121585	120	0.00104587	120	0.00103221	120	0.00148122	120	0.00145859	120	0.00115281	119	0.00114634	120	0.00105063	120	0.00120586	118	0.00180756	119	0.00165857
120	0.00151048	119	0.00169242	120	0.00143491	119	0.00114294	121	0.00100038	121	0.000996134	121	0.00144143	121	0.00143177	121	0.00110795	120	0.00109318	121	0.00103318	121	0.001181	119	0.00171699	120	0.00160024
121	0.00145433	120	0.0016257	121	0.00139007	120	0.00109105	122	0.00100901	122	0.00100085	122	0.00143683	122	0.00140423	122	0.00110701	121	0.00106854	122	0.00101231	122	0.0011866	120	0.00164301	121	0.00155321
122	0.00140423	121	0.00154786	122	0.00135879	121	0.00104134	123	0.00098628	123	0.000968751	123	0.00140553	123	0.0013915	123	0.00109274	122	0.00104355	123	0.00100972	123	0.00117397	121	0.00157937	122	0.00152944
123	0.00136119	122	0.00150639	123	0.00130273	122	0.00101805	124	0.00100361	124	0.000993557	124	0.00139042	124	0.00136828	124	0.00109915	123	0.00101832	124	0.00101775	124	0.00116952	122	0.00153152	123	0.00148353
124	0.00135365	123	0.00148008	124	0.00130859	123	0.000982841	125	0.00102844	125	0.00101776	125	0.00137045	125	0.00135947	125	0.00112495	124	0.00103731	125	0.00101961	125	0.00117974	123	0.00151681	124	0.00149521
125	0.00135065	124	0.00147305	125	0.00131552	124	0.000964371	126	0.00105931	126	0.00104554	126	0.0013768	126	0.00138279	126	0.00111728	125	0.00105613	126	0.00102759	126	0.0011726	124	0.00151394	125	0.00151003
126	0.00136032	125	0.0014751	126	0.0013165	125	0.000969814	127	0.00117543	127	0.00117247	127	0.00138966	127	0.00136938	127	0.00117565	126	0.001091	127	0.00110806	127	0.00123677	125	0.00155093	126	0.00155383
127	0.00144181	126	0.00148228	127	0.00140676	126	0.000970538	128	0.00123093	128	0.00124375	128	0.0013861	128	0.00135211	128	0.00120674	127	0.0012515	128	0.00112996	128	0.00124163	126	0.00157909	127	0.00163574
128	0.0014589	127	0.00158083	128	0.00147128	127	0.00104543	129	0.00112055	129	0.00112193	129	0.00132524	129	0.00129572	129	0.0011311	128	0.00132884	129	0.00103235	129	0.00115129	127	0.00168367	128	0.00168151
129	0.00134237	128	0.00161926	129	0.00131938	128	0.00108375	130	0.000972544	130	0.00096863	130	0.00125393	130	0.00125477	130	0.00101185	129	0.00119688	130	0.000916054	130	0.00106192	128	0.00176169	129	0.00155836
130	0.0012001	129	0.00148786	130	0.00114788	129	0.000978027	131	0.000902017	131	0.00089522	131	0.00122547	131	0.00119973	131	0.000970262	130	0.00103599	131	0.000877218	131	0.000996491	129	0.0016236	130	0.00140473
131	0.00114395	130	0.00133347	131	0.00106621	130	0.000854491	132	0.000879387	132	0.000868602	132	0.0012073	132	0.00119895	132	0.000934909	131	0.000943674	132	0.000855263	132	0.000964777	130	0.00142	131	0.00131508
132	0.00107509	131	0.00122851	132	0.00101634	131	0.000785392	133	0.00083831	133	0.000838441	133	0.00115181	133	0.00116974	133	0.000894891	132	0.000904369	133	0.000825541	133	0.000955406	131	0.0013365	132	0.0012741
133	0.00102453	132	0.00118035	133	0.000967424	132	0.00073942	134	0.000840748	134	0.000828333	134	0.00115066	134	0.00113729	134	0.000887982	133	0.000870522	134	0.000812233	134	0.000947349	132	0.00127606	133	0.00122463
134	0.00100084	133	0.00110976	134	0.000952733	133	0.000713775	135	0.000858931	135	0.000849474	135	0.00114141	135	0.00113865	135	0.00089027	134	0.000857429	135	0.000833412	135	0.000953692	133	0.00121537	134	0.00121348
135	0.000998323	134	0.00107809	135	0.000959419	134	0.000684323	136	0.000889434	136	0.000868522	136	0.00113709	136	0.00111815	136	0.000918624	135	0.000870449	136	0.000829425	136	0.000954663	134	0.00119278	135	0.00124905
136	0.000998397	135	0.00108692	136	0.000954788	135	0.000682026	137	0.00093117	137	0.000918254	137	0.00115871	137	0.00111413	137	0.000926969	136	0.000905128	137	0.00085604	137	0.000973806	135	0.00120893	136	0.00125366
137	0.00102065	136	0.00109501	137	0.000985795	136	0.00069049	138	0.00102821	138	0.00103266	138	0.0011552	138	0.0011507	138	0.000996821	137	0.000973384	138	0.000902435	138	0.00102758	136	0.00123411	137	0.00129461
138	0.00107964	137	0.00112677	138	0.00106857	137	0.00070251	139	0.0011552	139	0.00118234	139	0.00120949	139	0.00120015	139	0.00107937	138	0.00110209	139	0.00100729	139	0.00110494	137	0.00128778	138	0.0013767
139	0.00115913	138	0.00118795	139	0.00116389	138	0.000765851	140	0.00138697	140	0.00141167	140	0.00140887	140	0.00131001	140	0.00128866	139	0.00124947	140	0.00123632	140	0.0013182	138	0.00139111	139	0.00147209
140	0.00135449	139	0.00131624	140	0.00139081	139	0.000851502	141	0.00159615	141	0.00161028	141	0.00152046	141	0.00141581	141	0.00146542	140	0.001591	141	0.00142987	141	0.00147082	139	0.00151144	140	0.00167833
141	0.00150672	140	0.00154795	141	0.0015486	140	0.00103637	142	0.00137982	142	0.00139858	142	0.00143136	142	0.00134398	142	0.00129669	141	0.00186163	142	0.0012766	142	0.00131437	140	0.00178514	141	0.00189508
142	0.00134764	141	0.00172654	142	0.00135689	141	0.00117296	143	0.00110589	143	0.00112338	143	0.00120632	143	0.00115826	143	0.0010158	142	0.00164317	143	0.000985181	143	0.00104678	141	0.00203102	142	0.0017159
143	0.00106748	142	0.00154271	143	0.00104085	142	0.00101566	144	0.000943457	144	0.00094765	144	0.00108296	144	0.00106191	144	0.000884259	143	0.00119727	144	0.00082057	144	0.000932721	142	0.00182416	143	0.00138135
144	0.000896703	143	0.00119638	144	0.000876981	143	0.000760125	145	0.000933608	145	0.000922643	145	0.00103945	145	0.00101094	145	0.000868915	144	0.000948984	145	0.000781579	145	0.000889693	143	0.00141161	144	0.00119281
145	0.00086278	144	0.000993892	145	0.000841865	144	0.000622744	146	0.000952615	146	0.000954375	146	0.00104903	146	0.00100333	146	0.00088381	145	0.000908872	146	0.000795249	146	0.000904436	144	0.00115521	145	0.00115272
146	0.000876774	145	0.000959091	146	0.000857261	145	0.00060292	147	0.00103961	147	0.00105316	147	0.0010753	147	0.0010437	147	0.000937377	146	0.000957819	147	0.000865619	147	0.000972891	145	0.00111485	146	0.00118222
147	0.000932134	146	0.000959029	147	0.000919151	146	0.000607986	148	0.00118781	148	0.00124483	148	0.00114875	148	0.00109295	148	0.00103477	147	0.00105003	148	0.000980262	148	0.00106495	146	0.00114192	147	0.00125296
148	0.00102977	147	0.00105017	148	0.00104594	147	0.000659182	149	0.00133493	149	0.00136009	149	0.00121415	149	0.00116139	149	0.00114702	148	0.0012339	149	0.00108382	149	0.00115643	147	0.00121913	148	0.00138376
149	0.00110336	148	0.00116235	149	0.00115714	148	0.000759432	150	0.00142051	150	0.00144324	150	0.00128693	150	0.00117949	150	0.0012638	149	0.00138363	150	0.00122125	150	0.0012766	148	0.00136797	149	0.00148874
150	0.00113822	149	0.00126787	150	0.00120177	149	0.000844328	151	0.00141962	151	0.00143825	151	0.00129164	151	0.0011989	151	0.0013062	150	0.00152166	151	0.00131414	151	0.00135922	149	0.00148163	150	0.00154247
151	0.00112425	150	0.00130673	151	0.00119266	150	0.000892313	152	0.00135331	152	0.00138497	152	0.00126652	152	0.00118534	152	0.00125443	151	0.00158808	152	0.0012749	152	0.00130785	150	0.00155672	151	0.001541
152	0.00105556	151	0.00129619	152	0.00110445	151	0.000885737	153	0.00142479	153	0.0014403	153	0.00121776	153	0.00118481	153	0.00115357	152	0.00149788	153	0.00117035	153	0.00120003	151	0.00156383	152	0.00144885
153	0.000991078	152	0.00122554	153	0.00103925	152	0.000822018	154	0.00158956	154	0.00162566	154	0.0012599	154	0.00119838	154	0.00113226	153	0.001368	154	0.0011238	154	0.0011946	152	0.00148918	153	0.00135755
154	0.00097518	153	0.00112619	154	0.00103631	153	0.000755122	155	0.00185338	155	0.00186301	155	0.00131457	155	0.00124783	155	0.00123047	154	0.0013169	155	0.00120597	155	0.00128797	153	0.00136117	154	0.00134199
155	0.00104483	154	0.00112495	155	0.00110402	154	0.00074993	156	0.00208258	156	0.00212238	156	0.00140553	156	0.00132947	156	0.00134178	155	0.00140865	156	0.0013317	156	0.00141225	154	0.00130079	155	0.00140523
156	0.00114173	155	0.00119111	156	0.00127028	155	0.000818683	157	0.00221481	157	0.00227826	157	0.00148565	157	0.00137663	157	0.00144214	156	0.00158828	157	0.00144033	157	0.00151379	155	0.00136892	156	0.00160077
157	0.00122211	156	0.00132957	157	0.00137376	156	0.000916259	158	0.00222683	158	0.00227238	158	0.00150546	158	0.00140172	158	0.00149261	157	0.00174295	158	0.0015135	158	0.00159933	156	0.00153556	157	0.0016979
158	0.00128491	157	0.00144438	158	0.00144574	157	0.00100043	159	0.00205498	159	0.00210381	159	0.00146699	159	0.00137945	159	0.00148251	158	0.00184271	159	0.00146255	159	0.00151899	157	0.00163201	158	0.00178163
159	0.00127176	158	0.00149834	159	0.00142933	158	0.00107274	160	0.0019218	160	0.00196626	160	0.0014324	160	0.00132733	160	0.00142074	159	0.00185524	160	0.00142987	160	0.00148499	158	0.00172654	159	0.00181552
160	0.00120933	159	0.00148414	160	0.00135606	159	0.0010403	161	0.00193474	161	0.00196835	161	0.00142923	161	0.00131706	161	0.00143141	160	0.00179687	161	0.00143454	161	0.00149265	159	0.00173437	160	0.00171478
161	0.00119822	160	0.00141804	161	0.00133754	160	0.00100172	162	0.00205827	162	0.00208638	162	0.00143771	162	0.00135644	162	0.00144909	161	0.00180387	162	0.0014641	162	0.00151899	160	0.00166042	161	0.00169913
162	0.00116015	161	0.0014147	162	0.00132193	161	0.000987026	163	0.00249655	163	0.00254568	163	0.00156572	163	0.00146464	163	0.0015726	162	0.00179219	163	0.00156922	163	0.00165893	161	0.00164156	162	0.00165016
163	0.00121172	162	0.00137094	163	0.0013848	162	0.000962231	164	0.00327	164	0.00332098	164	0.00180587	164	0.00169156	164	0.00187982	163	0.00188338	164	0.0018754	164	0.00194218	162	0.00159282	163	0.00169948
164	0.00136111	163	0.00142393	164	0.00159602	163	0.00101629	165	0.00400217	165	0.00400624	165	0.00206358	165	0.0019632	165	0.00216323	164	0.00215665	165	0.002178	165	0.00225692	163	0.00161385	164	0.00187611
165	0.00151933	164	0.00161408	165	0.00182125	164	0.00117636	166	0.00404885	166	0.00407446	166	0.0021686	166	0.0020271	166	0.00226982	165	0.00248139	166	0.00228136	166	0.0023656	164	0.00176464	165	0.00211413
166	0.00158257	165	0.00181155	166	0.00189804	165	0.00134275	167	0.00361522	167	0.00367644	167	0.0020615	167	0.00191922	167	0.00217978	166	0.00260197	167	0.00221953	167	0.00227686	165	0.00197287	166	0.00222875
167	0.00153945	166	0.00187535	167	0.00184023	166	0.00139873	168	0.00307403	168	0.00312435	168	0.00189026	168	0.00176141	168	0.00199337	167	0.00256147	168	0.0020558	168	0.00208195	166	0.00207191	167	0.0022099
168	0.00144684	167	0.00183026	168	0.00170894	167	0.00135326	169	0.00262518	169	0.00266963	169	0.00175169	169	0.00161399	169	0.00184133	168	0.00242405	169	0.00186111	169	0.00191195	167	0.00207659	168	0.00214113
169	0.00135575	168	0.0017284	169	0.00156461	168	0.00125666	170	0.00236525	170	0.00244493	170	0.00166286	170	0.00152082	170	0.00172612	169	0.00224936	170	0.00172026	170	0.00178407	168	0.00199462	169	0.00202286
170	0.00126508	169	0.00160243	170	0.00146031	169	0.00115754	171	0.00234953	171	0.00241626	171	0.00162078	171	0.00150559	171	0.00167368	170	0.00213316	171	0.00168484	171	0.00173573	169	0.00188382	170	0.00192591
171	0.0012249	170	0.00150416	171	0.00141942	170	0.0010773	172	0.00250587	172	0.00257516	172	0.00167589	172	0.00154289	172	0.00169705	171	0.00207002	172	0.00171638	172	0.0017703	170	0.00179481	171	0.00188432
172	0.0012115	171	0.00142684	172	0.00140581	171	0.00102853	173	0.0028219	173	0.00287476	173	0.00175092	173	0.00163402	173	0.00179355	172	0.00208801	173	0.00180932	173	0.0018735	171	0.00172712	172	0.00186693
173	0.00123066	172	0.00142691	173	0.00146623	172	0.001029	174	0.00315985	174	0.00316828	174	0.00189283	174	0.00178364	174	0.00198552	173	0.00218509	174	0.00198367	174	0.00207447	172	0.00170504	173	0.00191232
174	0.00129166	173	0.00146747	174	0.00155799	173	0.00106988	175	0.00348171	175	0.00354053	175	0.00203452	175	0.00190263	175	0.00213909	174	0.00232824	175	0.00217578	175	0.00226326	173	0.00171203	174	0.00198274
175	0.00138717	174	0.00153614	175	0.0016595	174	0.00114064	176	0.00360777	176	0.00365876	176	0.00212203	176	0.00197243	176	0.00225385	175	0.00249779	176	0.00230062	176	0.00240343	174	0.00177417	175	0.00209765
176	0.00141232	175	0.00163689	176	0.00171032	175	0.00121767	177	0.0035105	177	0.00357863	177	0.0021246	177	0.00197175	177	0.00226565	176	0.00261059	177	0.00229037	177	0.00237017	175	0.00188953	176	0.00219869
177	0.00142483	176	0.00168204	177	0.00170882	176	0.0012571	178	0.00333881	178	0.00340511	178	0.00207754	178	0.00194895	178	0.00224129	177	0.00266862	178	0.00227597	178	0.00237143	176	0.00197504	177	0.00226355
178	0.00140601	177	0.00169456	178	0.00168109	177	0.00126692	179	0.00318271	179	0.00328551	179	0.00203288	179	0.00191077	179	0.00218736	178	0.00267743	179	0.00221477	179	0.00228452	177	0.00201244	178	0.00225872
179	0.00138678	178	0.00168059	179	0.00163871	178	0.00124435	180	0.00314729	180	0.00324294	180	0.00201361	180	0.00188787	180	0.00214335	179	0.00264338	180	0.00217308	180	0.00224795	178	0.00202868	179	0.0022409
180	0.00135899	179	0.00165307	180	0.00160577	179	0.00121006	181	0.00319028	181	0.00325776	181	0.00199654	181	0.00186523	181	0.00210957	180	0.00261964	181	0.00216236	181	0.00222778	179	0.0020022	180	0.00222849
181	0.00133053	180	0.0016209	181	0.00157424	180	0.0011896	182	0.0033119	182	0.00335235	182	0.00204273	182	0.001908	182	0.00213653	181	0.00258526	182	0.00215771	182	0.00225657	180	0.00198844	181	0.00220325
182	0.00131839	181	0.00155768	182	0.00155918	181	0.00114436	183	0.00353353	183	0.00358829	183	0.0021466	183	0.00199538	183	0.00223182	182	0.0025891	183	0.00226401	183	0.00235217	181	0.00195306	182	0.00219434
183	0.00133743	182	0.00158285	183	0.00159829	182	0.001147	184	0.0037374	184	0.00375267	184	0.00224506	184	0.00210347	184	0.0023495	183	0.00265533	184	0.00240465	184	0.00249508	182	0.00194833	183	0.00222434
184	0.00136504	183	0.00159044	184	0.00165107	183	0.00117919	185	0.00389643	185	0.00396323	185	0.00235517	185	0.00221041	185	0.00246426	184	0.00273508	185	0.00251328	185	0.00261542	183	0.00196351	184	0.00228525
185	0.00141279	184	0.00163063	185	0.00172713	184	0.00120323	186	0.00394041	186	0.0040083	186	0.00239611	186	0.00226086	186	0.00252285	185	0.0028842	186	0.00260861	186	0.00272302	184	0.00199715	185	0.00237867
186	0.00143277	185	0.001679	186	0.00174608	185	0.001265	187	0.00388576	187	0.00392043	187	0.00240082	187	0.00221005	187	0.00252124	186	0.00295486	187	0.00265361	187	0.00270879	185	0.00206793	186	0.00242935
187	0.00142332	186	0.00170188	187	0.00173617	186	0.00126254	188	0.00378786	188	0.00382801	188	0.0023798	188	0.00218918	188	0.00253043	187	0.00296041	188	0.00260385	188	0.00266794	186	0.00208971	187	0.00244797
188	0.00140065	187	0.00168799	188	0.0016987	187	0.00125685	189	0.00374945	189	0.00383486	189	0.00237159	189	0.00217729	189	0.00246771	188	0.00294955	189	0.00255124	189	0.00266605	187	0.00209717	188	0.00245347
189	0.00138609	188	0.00166205	189	0.00164423	188	0.00124499	190	0.00391501	190	0.00396875	190	0.00236798	190	0.00221834	190	0.00249365	189	0.0029134	190	0.00259132	190	0.00268536	188	0.00208987	189	0.00241808
190	0.00137498	189	0.00163757	190	0.00164861	189	0.00120332	191	0.00409121	191	0.00413732	191	0.00238839	191	0.00225111	191	0.00252478	190	0.00293271	191	0.00261322	191	0.00270034	189	0.00206639	190	0.00244538
191	0.00137521	190	0.00163212	191	0.00164104	190	0.00120606	192	0.00416905	192	0.00424975	192	0.00247809	192	0.00229367	192	0.00256709	191	0.00293772	192	0.00263466	192	0.00275136	190	0.00207531	191	0.00243735
192	0.0013687	191	0.00161198	192	0.00164349	191	0.00118803	193	0.00427496	193	0.00431438	193	0.0025251	193	0.00237568	193	0.00264753	192	0.00295251	193	0.00274076	193	0.00286273	191	0.00205236	192	0.00244644
193	0.00137231	192	0.0016081	193	0.00166674	192	0.00120647	194	0.00427634	194	0.00434237	194	0.00262936	194	0.00243911	194	0.00270195	193	0.00303293	194	0.00282299	194	0.00295113	192	0.00206706	193	0.00249153
194	0.00139125	193	0.00164334	194	0.00167852	193	0.0012172	195	0.0042824	195	0.00434277	195	0.00269367	195	0.00250797	195	0.0027696	194	0.00309032	195	0.00290873	195	0.00301079	193	0.00209556	194	0.00252212
195	0.00140663	194	0.0016372	195	0.00169962	194	0.00123218	196	0.00420341	196	0.00426638	196	0.00265081	196	0.00253108	196	0.00279396	195	0.00316998	196	0.00289247	196	0.00302781	194	0.00212293	195	0.00258589
196	0.00139484	195	0.00166515	196	0.00168919	195	0.00123926	197	0.00400665	197	0.0040691	197	0.00263336	197	0.00248053	197	0.00277996	196	0.00317436	197	0.00287974	197	0.00299753	195	0.00216179	196	0.00260277
197	0.00136193	196	0.00165223	197	0.00166174	196	0.00123139	198	0.00384261	198	0.00388954	198	0.00257359	198	0.00242732	198	0.00274569	197	0.00314367	198	0.00280911	198	0.00293039	196	0.00215474	197	0.0025803
198	0.00132338	197	0.00160544	198	0.00160491	197	0.00120899	199	0.00369273	199	0.00374417	199	0.00249155	199	0.00238116	199	0.00262317	198	0.00309756	199	0.00274122	199	0.00284799	197	0.00213065	198	0.00255065
199	0.00127336	198	0.0015539	199	0.00153336	198	0.00117538	200	0.00374817	200	0.00375718	200	0.00245921	200	0.00232701	200	0.00261904	199	0.00298432	200	0.00267453	200	0.00281896	198	0.00209567	199	0.00248509
200	0.00125101	199	0.00150658	200	0.00149754	199	0.00111229	201	0.00377323	201	0.00383083	201	0.0024684	201	0.00230478	201	0.00259822	200	0.00295026	201	0.0026881	201	0.00281422	199	0.00202854	200	0.00244729
201	0.00121481	200	0.00147361	201	0.00146049	200	0.0010987	202	0.00400059	202	0.00400749	202	0.00251487	202	0.00236707	202	0.0026674	201	0.00291504	202	0.00270275	202	0.00285713	200	0.00199164	201	0.00240738
202	0.00123969	201	0.00144345	202	0.00146819	201	0.00107381	203	0.00408574	203	0.00412254	203	0.00260616	203	0.00243119	203	0.00273856	202	0.00295525	203	0.00281485	203	0.00299507	201	0.00196	202	0.00245471
203	0.00124411	202	0.00145294	203	0.00148705	202	0.00108259	204	0.00413891	204	0.00416172	204	0.00266488	204	0.00247824	204	0.00277961	203	0.0029855	204	0.00285934	204	0.00302284	202	0.00197599	203	0.00246409
204	0.00124414	203	0.00145932	204	0.00150732	203	0.001092	205	0.00408588	205	0.00412294	205	0.00268108	205	0.00255889	205	0.00281572	204	0.00305515	205	0.00293752	205	0.00309884	203	0.00198392	204	0.0025255
205	0.00125346	204	0.00146313	205	0.00149475	204	0.00110625	206	0.00395649	206	0.00400503	206	0.00267478	206	0.00253082	206	0.00279149	205	0.00308506	206	0.0029572	206	0.00309198	204	0.00201206	205	0.00254903
206	0.00121714	205	0.00146211	206	0.00148545	205	0.00111015	207	0.00379343	207	0.00379853	207	0.00268387	207	0.00251319	207	0.00278983	206	0.00307953	207	0.00287994	207	0.00306233	205	0.0020372	206	0.00256142
207	0.0012186	206	0.00144528	207	0.00144427	206	0.00109757	208	0.00358287	208	0.00361128	208	0.00257907	208	0.00243718	208	0.00273609	207	0.00304732	208	0.00282376	208	0.0029697	206	0.00202882	207	0.00253953
208	0.00115666	207	0.00141944	208	0.00139694	207	0.001069	209	0.0034737	209	0.00348689	209	0.00252696	209	0.00236457	209	0.00263712	208	0.00297177	209	0.00276779	209	0.00290462	207	0.00200893	208	0.00247679
209	0.00112148	208	0.00137921	209	0.0013506	208	0.00103067	210	0.00337409	210	0.00341308	210	0.00244148	210	0.00231704	210	0.00258292	209	0.00291842	210	0.00266666	210	0.00283205	208	0.00196331	209	0.00241776
210	0.00107893	209	0.00130633	210	0.00131549	209	0.00100405	211	0.00339405	211	0.00340341	211	0.00242375	211	0.00230687	211	0.00257256	210	0.00282473	211	0.00264444	211	0.00282428	209	0.00190232	210	0.00237061
211	0.00106323	210	0.00126756	211	0.00127313	210	0.000962955	212	0.00344442	212	0.00349438	212	0.00244903	212	0.00231298	212	0.00257516	211	0.00276237	212	0.00264864	212	0.00284393	210	0.00184917	211	0.00232137
212	0.00104317	211	0.00123672	212	0.00126761	211	0.00093646	213	0.00352213	213	0.0035448	213	0.0024811	213	0.00237698	213	0.00260836	212	0.00275004	213	0.00266246	213	0.00283713	211	0.00181188	212	0.00232261
213	0.00103192	212	0.00122405	213	0.00125028	212	0.000922678	214	0.00356894	214	0.00358217	214	0.00253687	214	0.00240317	214	0.00265354	213	0.00277652	214	0.002713	214	0.00291839	212	0.00180155	213	0.00232431
214	0.00102915	213	0.00121249	214	0.00126154	213	0.000931394	215	0.00355556	215	0.00354367	215	0.00252001	215	0.00242451	215	0.00264896	214	0.00277209	215	0.00275194	215	0.00293427	213	0.00177534	214	0.00234585
215	0.00102149	214	0.00121441	215	0.00124121	214	0.000917581	216	0.00344795	216	0.00347538	216	0.00255329	216	0.00241903	216	0.00266372	215	0.00277378	216	0.00275412	216	0.00292622	214	0.00179768	215	0.00234064
216	0.00102609	215	0.0012101	216	0.00123164	215	0.000932433	217	0.00330119	217	0.0033292	217	0.00253999	217	0.00239107	217	0.00262326	216	0.00279894	217	0.00271134	217	0.00288765	215	0.00179742	216	0.00236952
217	0.00100601	216	0.00120992	217	0.00119597	216	0.000907795	218	0.00317408	218	0.00319434	218	0.00247213	218	0.00235027	218	0.00257032	217	0.00278217	218	0.00266826	218	0.00285416	216	0.00178623	217	0.00234043
218	0.000982078	217	0.0011745	218	0.0011849	217	0.000889702	219	0.0030631	219	0.00306362	219	0.0024191	219	0.00228569	219	0.00252792	218	0.0027239	219	0.00256506	219	0.00274793	217	0.00176294	218	0.00232705
219	0.000947167	218	0.00115352	219	0.00113481	218	0.000875196	220	0.00297554	220	0.00298542	220	0.00236376	220	0.00224646	220	0.00247225	219	0.00265812	220	0.00255668	220	0.00273182	218	0.00176133	219	0.00227011
220	0.000919821	219	0.00110623	220	0.00110096	219	0.000842062	221	0.00295182	221	0.00292458	221	0.0023011	221	0.00220692	221	0.00244035	220	0.00260327	221	0.0025312	221	0.00270565	219	0.00170805	220	0.00224928
221	0.000893785	220	0.00107353	221	0.00107326	220	0.000819879	222	0.00297933	222	0.0029669	222	0.00232874	222	0.00219915	222	0.00244326	221	0.00255471	222	0.00252659	222	0.00269817	220	0.00166705	221	0.00218466
222	0.000878728	221	0.0010445	222	0.00105732	221	0.000800653	223	0.00301464	223	0.00300133	223	0.00231139	223	0.00223718	223	0.0024394	222	0.00251632	223	0.00254228	223	0.00269902	221	0.00164348	222	0.00217469
223	0.000862805	222	0.00103226	223	0.00104385	222	0.000777274	224	0.00299728	224	0.00301687	224	0.00236179	224	0.00227943	224	0.0024731	223	0.00249735	224	0.00253581	224	0.00269542	222	0.00162296	223	0.00215601
224	0.000875736	223	0.00101704	224	0.00103726	223	0.000765317	225	0.00298167	225	0.00297407	225	0.00237498	225	0.00225564	225	0.00244053	224	0.00250415	225	0.00253016	225	0.00272039	223	0.00159187	224	0.00216819
225	0.000849033	224	0.000993551	225	0.00102097	224	0.000756475	226	0.00290986	226	0.00289498	226	0.00233941	226	0.00224072	226	0.00244703	225	0.00250888	226	0.00250981	226	0.00271805	224	0.00158168	225	0.0021486
226	0.000838945	225	0.000998106	226	0.00102655	225	0.000755908	227	0.00283139	227	0.00281657	227	0.00233454	227	0.00225554	227	0.0024364	226	0.00249703	227	0.00248884	227	0.00269056	225	0.00158441	226	0.00214786
227	0.000829129	226	0.000985215	227	0.000991591	226	0.000748136	228	0.00268681	228	0.00270527	228	0.00228474	228	0.00220603	228	0.0023735	227	0.00243247	228	0.00242842	228	0.00263445	226	0.00157463	227	0.00213613
228	0.000805443	227	0.000964886	228	0.000965492	227	0.000728847	229	0.00259804	229	0.00259115	229	0.00222815	229	0.00216341	229	0.00231365	228	0.00240853	229	0.0023568	229	0.0025892	227	0.00154923	228	0.00211304
229	0.000781781	228	0.000929527	229	0.000927554	228	0.00070314	230	0.00248604	230	0.00248355	230	0.00219181	230	0.0021282	230	0.00228759	229	0.00237985	230	0.00229969	230	0.00252131	228	0.00155305	229	0.00206589
230	0.000769023	229	0.000905944	230	0.000911115	229	0.000675922	231	0.00245551	231	0.00240776	231	0.00211514	231	0.00204087	231	0.00224151	230	0.00230866	231	0.00229114	231	0.00247634	229	0.00150581	230	0.00206318
231	0.000733765	230	0.000881493	231	0.00087879	230	0.000672681	232	0.00239736	232	0.00242214	232	0.00213216	232	0.00202616	232	0.00223792	231	0.00226659	232	0.00224532	232	0.00246543	230	0.00147865	231	0.00198365
232	0.000715765	231	0.000856082	232	0.000848275	231	0.000638162	233	0.00241084	233	0.00241638	233	0.00212302	233	0.00202981	233	0.00219091	232	0.00221123	233	0.00224366	233	0.0024624	231	0.00142891	232	0.00194891
233	0.000700213	232	0.000827788	233	0.000839043	232	0.000625419	234	0.00246031	234	0.0024103	234	0.00215169	234	0.00209246	234	0.0022036	233	0.00220359	234	0.00225666	234	0.0024684	232	0.00139259	233	0.00194038
234	0.000701795	233	0.000811891	234	0.000832787	233	0.000617363	235	0.00242569	235	0.00241264	235	0.00212783	235	0.00207953	235	0.00221477	234	0.00217949	235	0.00225837	235	0.0024556	233	0.00138504	234	0.00193497
235	0.000693438	234	0.000805972	235	0.000824843	234	0.000613399	236	0.00238445	236	0.00235074	236	0.00213839	236	0.00206477	236	0.00220154	235	0.00218844	236	0.00223683	236	0.00244229	234	0.00137351	235	0.0019367
236	0.000679221	235	0.000790942	236	0.000809417	235	0.00061063	237	0.00232242	237	0.00227967	237	0.00210769	237	0.00204885	237	0.00218059	236	0.00216329	237	0.00221466	237	0.00239343	235	0.00136995	236	0.00190732
237	0.00067173	236	0.000784496	237	0.000793316	236	0.000590649	238	0.00220338	238	0.00218266	238	0.00205767	238	0.0020283	238	0.00213106	237	0.00213681	238	0.00215952	238	0.00237777	236	0.00134858	237	0.00190241
238	0.000644952	237	0.000768165	238	0.000768136	237	0.000581209	239	0.0021258	239	0.00211843	239	0.00201865	239	0.00198192	239	0.00208772	238	0.00209904	239	0.00213311	239	0.00232126	237	0.00134677	238	0.00186558
239	0.000634692	238	0.000751338	239	0.000746116	238	0.000569441	240	0.00205939	240	0.00205154	240	0.00198647	240	0.00191421	240	0.00204245	239	0.00205962	240	0.00207429	240	0.00229629	238	0.00131394	239	0.00184576
240	0.000613329	239	0.000734789	240	0.000725445	239	0.000552543	241	0.0019777	241	0.00197443	241	0.00194137	241	0.00185411	241	0.0019857	240	0.00202031	241	0.00201148	241	0.00222469	239	0.0013004	240	0.0018112
241	0.000598519	240	0.000697602	241	0.000715447	240	0.000535929	242	0.00196232	242	0.00195176	242	0.00192813	242	0.00186267	242	0.00198705	241	0.00195974	242	0.00199941	242	0.00220389	240	0.00126227	241	0.00177111
242	0.000582992	241	0.000688863	242	0.000683214	241	0.000518969	243	0.00193863	243	0.00188475	243	0.001907	243	0.00182485	243	0.0019656	242	0.00192107	243	0.00198393	243	0.00218269	241	0.00123043	242	0.00173334
243	0.00056917	242	0.000668503	243	0.00066288	242	0.000514218	244	0.00193507	244	0.00191684	244	0.00188533	244	0.00184869	244	0.00194021	243	0.0018835	244	0.00196922	244	0.00217046	242	0.00121578	243	0.00171954
244	0.000555695	243	0.000653318	244	0.000662635	243	0.000494079	245	0.00192404	245	0.00188853	245	0.00189173	245	0.00184885	245	0.00195676	244	0.00187709	245	0.00197254	245	0.00216241	243	0.00119175	244	0.00170107
245	0.000549984	244	0.000645416	245	0.000654814	244	0.000487786	246	0.00190365	246	0.00187903	246	0.0019122	246	0.00182678	246	0.00194855	245	0.00186092	246	0.00195327	246	0.00215332	244	0.00116359	245	0.00169201
246	0.00053908	245	0.000632152	246	0.000642669	245	0.000479165	247	0.00185536	247	0.00182785	247	0.00184511	247	0.00183314	247	0.00190513	246	0.00184151	247	0.00194282	247	0.00211869	245	0.00116378	246	0.00168907
247	0.000534357	246	0.000633454	247	0.00062617	246	0.000474539	248	0.00178654	248	0.00175315	248	0.00182425	248	0.00177706	248	0.00187493	247	0.00183923	248	0.00188456	248	0.00209647	246	0.00115384	247	0.00165792
248	0.000520882	247	0.000605719	248	0.000610651	247	0.000467302	249	0.0017005	249	0.00168671	249	0.00181977	249	0.00175197	249	0.00183312	248	0.00178686	249	0.00185914	249	0.00204841	247	0.00114476	248	0.0016386
249	0.000503649	248	0.000592827	249	0.000600316	248	0.000453205	250	0.00164846	250	0.00160549	250	0.00177965	250	0.00171671	250	0.00181823	249	0.00177433	250	0.00181471	250	0.00201201	248	0.0011217	249	0.00162439
250	0.000482163	249	0.000575225	250	0.000573756	249	0.000435332	251	0.00161018	251	0.00158603	251	0.00173538	251	0.0016924	251	0.00177206	250	0.00172687	251	0.00177955	251	0.00198201	249	0.00109513	250	0.00159642
251	0.000480036	250	0.000554989	251	0.000554833	250	0.000429197	252	0.00157065	252	0.00155064	252	0.00170478	252	0.00167628	252	0.00173873	251	0.00168165	252	0.00175946	252	0.00195504	250	0.00107599	251	0.00157533
252	0.000466116	251	0.000551549	252	0.000550356	251	0.000413401	253	0.00153695	253	0.00152003	253	0.00169023	253	0.00163371	253	0.00169611	252	0.00167107	253	0.00171498	253	0.00190647	251	0.00105059	252	0.00154862
253	0.000452888	252	0.000527718	253	0.000536708	252	0.000403048	254	0.00152918	254	0.00152958	254	0.00166478	254	0.00164253	254	0.00169306	253	0.00163143	254	0.00170851	254	0.00189395	252	0.00103494	253	0.00149147
254	0.000445372	253	0.000508288	254	0.000516558	253	0.000392979	255	0.0014962	255	0.00148528	255	0.00163123	255	0.00162463	255	0.00169283	254	0.00159964	255	0.00168132	255	0.00188487	253	0.00100221	254	0.001488
255	0.000435185	254	0.000505468	255	0.000516957	254	0.000383571	256	0.00148774	256	0.00145939	256	0.00166456	256	0.00161717	256	0.00167884	255	0.00157492	256	0.00167185	256	0.0018679	254	0.00098965	255	0.00146235
256	0.000433183	255	0.000498278	256	0.000511191	255	0.000380519	257	0.00145895	257	0.00144964	257	0.00164294	257	0.0016214	257	0.00167067	256	0.00158219	257	0.00165931	257	0.00185533	255	0.000970488	256	0.00146115
257	0.000429573	256	0.000490097	257	0.000488619	256	0.000369694	258	0.00142265	258	0.00139597	258	0.0016112	258	0.00157497	258	0.00163792	257	0.00155106	258	0.0016182	258	0.00180767	256	0.000963497	257	0.00145176
258	0.000413551	257	0.000481141	258	0.000477639	257	0.000364849	259	0.00135558	259	0.00133395	259	0.00156161	259	0.00155546	259	0.00160257	258	0.00153454	259	0.00159661	259	0.00178767	257	0.000948679	258	0.00141464
259	0.000401114	258	0.000470264	259	0.000457459	258	0.000354968	260	0.00132751	260	0.00129062	260	0.00152659	260	0.00150658	260	0.0015874	259	0.00149225	260	0.00156916	260	0.00176373	258	0.000945866	259	0.00138791
260	0.000397628	259	0.000462424	260	0.000451509	259	0.000340274	261	0.00128117	261	0.00125297	261	0.00151739	261	0.00149959	261	0.00154667	260	0.00147122	261	0.00152329	261	0.00172493	259	0.000909157	260	0.00137393
261	0.000383906	260	0.000450245	261	0.000447492	260	0.000338543	262	0.00126051	262	0.00122216	262	0.00149928	262	0.00147225	262	0.00153056	261	0.00144058	262	0.00150584	262	0.00167647	260	0.000904923	261	0.00134531
262	0.000374609	261	0.000431837	262	0.00042863	261	0.000325107	263	0.00121611	263	0.0012148	263	0.00146655	263	0.00143704	263	0.00150221	262	0.00141932	263	0.00146762	263	0.00167162	261	0.000887098	262	0.00133793
263	0.000366376	262	0.000431093	263	0.000425257	262	0.000324194	264	0.00121769	264	0.00119965	264	0.00144482	264	0.00142948	264	0.00146614	263	0.00137967	264	0.0014598	264	0.00162093	262	0.000869411	263	0.00130584
264	0.000357944	263	0.000416187	264	0.000408481	263	0.000306762	265	0.0011892	265	0.00115173	265	0.00144663	265	0.00140313	265	0.00146228	264	0.00136242	265	0.00143029	265	0.00162488	263	0.000852616	264	0.00126905
265	0.000346966	264	0.000405279	265	0.000395538	264	0.000305441	266	0.00116334	266	0.00115246	266	0.00143924	266	0.00142932	266	0.0014582	265	0.00133368	266	0.00142164	266	0.00161128	264	0.000830251	265	0.00126199
266	0.000344939	265	0.000391582	266	0.000397379	265	0.000292823	267	0.00113527	267	0.0011262	267	0.00141861	267	0.00139124	267	0.00145447	266	0.00133442	267	0.0014365	267	0.00156711	265	0.000827271	266	0.00126266
267	0.00033856	266	0.000389537	267	0.000387564	266	0.000285365	268	0.00113583	268	0.00111211	268	0.00140602	268	0.00138701	268	0.00141472	267	0.00131391	268	0.00139855	268	0.00157219	266	0.000815907	267	0.00124396
268	0.000329906	267	0.00038337	268	0.000386031	267	0.000285837	269	0.00110777	269	0.00108767	269	0.00138824	269	0.00138936	269	0.0014018	268	0.00130517	269	0.00138156	269	0.00153973	267	0.00079758	268	0.00122966
269	0.000326791	268	0.000376397	269	0.000369408	268	0.000282565	270	0.00106494	270	0.00105473	270	0.00136437	270	0.00135634	270	0.00136313	269	0.00129161	270	0.00134842	270	0.00152831	268	0.000799446	269	0.00121875
270	0.0003237	269	0.000364931	270	0.000362171	269	0.000278474	271	0.00104343	271	0.00102984	271	0.00135578	271	0.0013193	271	0.0013599	270	0.00126432	271	0.00132191	271	0.00148831	269	0.000783459	270	0.0012016
271	0.000307703	270	0.000356471	271	0.000362999	270	0.000269727	272	0.00101342	272	0.000999879	272	0.00130877	272	0.0013121	272	0.00134133	271	0.00124626	272	0.00130177	272	0.00147191	270	0.000770591	271	0.00118751
272	0.000307307	271	0.000354147	272	0.000349075	271	0.00026765	273	0.000976793	273	0.000966698	273	0.00129284	273	0.00130939	273	0.00131163	272	0.00123234	273	0.00129152	273	0.00145328	271	0.000748337	272	0.0011553
273	0.000293832	272	0.000349095	273	0.000336623	272	0.000253239	274	0.000966186	274	0.000928724	274	0.00127073	274	0.00125915	274	0.0012922	273	0.00120461	274	0.00124704	274	0.00140717	272	0.000745886	273	0.00112739
274	0.000286637	273	0.00032638	274	0.000330643	273	0.000241659	275	0.000954294	275	0.000929851	275	0.00127834	275	0.00126724	275	0.00129036	274	0.00118555	275	0.00125165	275	0.00140694	273	0.000720123	274	0.00111221
275	0.000288714	274	0.000327062	275	0.000326165	274	0.000245215	276	0.000931335	276	0.000940966	276	0.00125349	276	0.00125863	276	0.00127363	275	0.00115943	276	0.00122601	276	0.0013962	274	0.000708592	275	0.00110036
276	0.000282261	275	0.00032105	276	0.000312855	275	0.000239456	277	0.000913151	277	0.000921073	277	0.00124775	277	0.00124428	277	0.00126048	276	0.00115456	277	0.00122394	277	0.00139991	275	0.000705389	276	0.00109239
277	0.000280926	276	0.000313117	277	0.000316198	276	0.000237726	278	0.000914568	278	0.000898723	278	0.00124009	278	0.00123609	278	0.00125954	277	0.00115268	278	0.00122394	278	0.00138911	276	0.000695975	277	0.00108409
278	0.000272593	277	0.000311133	278	0.000316811	277	0.000236341	279	0.000899646	279	0.000879153	279	0.0012136	279	0.00122905	279	0.00122369	278	0.0011598	279	0.0012125	279	0.0013342	277	0.000685614	278	0.0010778
279	0.000268539	278	0.000309894	279	0.000305218	278	0.000230017	280	0.000873787	280	0.000863166	280	0.00120435	280	0.0011905	280	0.00120633	279	0.00112899	280	0.00118474	280	0.00133471	278	0.000682606	279	0.00106709
280	0.000267278	279	0.00030289	280	0.000302366	279	0.000221678	281	0.000844536	281	0.000844038	281	0.00119307	281	0.00117986	281	0.00123074	280	0.00111876	281	0.00117604	281	0.00133917	279	0.000670908	280	0.0010495
281	0.000262728	280	0.000291672	281	0.000296723	280	0.000222591	282	0.00082879	282	0.000820642	282	0.00117573	282	0.00118638	282	0.00117726	281	0.00111971	282	0.00114363	282	0.00129471	280	0.000660352	281	0.00104712
282	0.000252863	281	0.000288945	282	0.000289485	281	0.000215228	283	0.000821905	283	0.00080836	283	0.00114245	283	0.00114266	283	0.00117829	282	0.00110615	283	0.00113234	283	0.0012746	281	0.000657789	282	0.00102591
283	0.000244011	282	0.000285102	283	0.000282002	282	0.000212899	284	0.00080527	284	0.000781702	284	0.00114004	284	0.00113134	284	0.00116353	283	0.00107358	284	0.00109796	284	0.00126911	282	0.00064364	283	0.00100994
284	0.000246756	283	0.000278006	284	0.000275929	283	0.000205473	285	0.000787449	285	0.000768494	285	0.0011205	285	0.00111475	285	0.00112881	284	0.00105792	285	0.00108051	285	0.00123626	283	0.000639797	284	0.00099403
285	0.000239042	284	0.000271219	285	0.000268415	284	0.000201162	286	0.000780433	286	0.000765232	286	0.00109051	286	0.00109295	286	0.00113608	285	0.00104083	286	0.00107021	286	0.00122466	284	0.000614757	285	0.000982647
286	0.000235135	285	0.000263627	286	0.000271145	285	0.000196568	287	0.000801976	287	0.000772359	287	0.00110442	287	0.00109754	287	0.00113316	286	0.00104066	287	0.00109434	287	0.00122974	285	0.000613894	286	0.000968763
287	0.000233157	286	0.000263534	287	0.000271206	286	0.000197009	288	0.000792983	288	0.000775178	288	0.00110584	288	0.00110484	288	0.00113199	287	0.0010379	288	0.00106989	288	0.00122014	286	0.000604285	287	0.000955792
288	0.00022972	287	0.00026059	288	0.000266514	287	0.0001966	289	0.000779807	289	0.000775098	289	0.00109692	289	0.0011158	289	0.00113662	288	0.00103858	289	0.00108108	289	0.00122443	287	0.000602502	288	0.000969911
289	0.000236396	288	0.00026341	289	0.000255013	288	0.000193516	290	0.000778753	290	0.000772843	290	0.00109741	290	0.00110291	290	0.00113662	289	0.00105505	290	0.00108962	290	0.00122809	288	0.000591473	289	0.000969969
290	0.000233775	289	0.000257088	290	0.000257927	289	0.000191754	291	0.00075441	291	0.000751581	291	0.00109265	291	0.00107328	291	0.00111759	290	0.00104404	291	0.00106927	291	0.00120574	289	0.000596124	290	0.000962704
291	0.000223762	290	0.000265269	291	0.000251363	290	0.000188985	292	0.00074209	292	0.000727822	292	0.00106446	292	0.00104939	292	0.00111549	291	0.00105278	292	0.0010527	292	0.00118974	290	0.000599522	291	0.000952439
292	0.000222674	291	0.000256623	292	0.000248848	291	0.000186562	293	0.000712015	293	0.000708855	293	0.0010464	293	0.0010449	293	0.00108058	292	0.00101937	293	0.00101651	293	0.00115832	291	0.0005932	292	0.000931791
293	0.000212536	292	0.000251541	293	0.000245138	292	0.000181874	294	0.000699201	294	0.00068107	294	0.0010331	294	0.00103755	294	0.00104913	293	0.00100295	294	0.00102598	294	0.00113889	292	0.000585819	293	0.000920702
294	0.000212883	293	0.000249898	294	0.000236612	293	0.00017857	295	0.000688034	295	0.000679942	295	0.00102834	295	0.00102774	295	0.00103823	294	0.000977618	295	0.000990256	295	0.0011402	293	0.000564707	294	0.000910025
295	0.0002068	294	0.000237565	295	0.000234281	294	0.0001775	296	0.000684641	296	0.000679459	296	0.00101045	296	0.00100416	296	0.00104429	295	0.000969224	296	0.000993155	296	0.00112689	294	0.000553621	295	0.000876729
296	0.000201212	295	0.000232947	296	0.000229527	295	0.000168941	297	0.000697719	297	0.000679499	297	0.00100815	297	0.00100296	297	0.00103056	296	0.000971965	297	0.000975653	297	0.00111529	295	0.000545711	296	0.000876935
297	0.000202275	296	0.000227369	297	0.000226307	296	0.000170042	298	0.00072137	298	0.000704828	298	0.00101067	298	0.00101485	298	0.00106353	297	0.000973042	298	0.00100475	298	0.0011294	296	0.000540224	297	0.000886317
298	0.000207715	297	0.000235581	298	0.000232165	297	0.000167871	299	0.000725817	299	0.000721781	299	0.0010359	299	0.0010316	299	0.00108282	298	0.000995974	299	0.0010047	299	0.00113203	297	0.000537244	298	0.000884141
299	0.000206701	298	0.000233133	299	0.000243328	298	0.000172686	300	0.000749765	300	0.000731527	300	0.00103874	300	0.00102685	300	0.00109041	299	0.00100488	300	0.00102479	300	0.00116357	298	0.000538275	299	0.000895965
300	0.000211424	299	0.00023524	300	0.000231214	299	0.000170703	301	0.000741069	301	0.000723996	301	0.00102024	301	0.00101496	301	0.00107569	300	0.00103227	301	0.00101801	301	0.00114934	299	0.000548524	300	0.000885935
301	0.000208407	300	0.000234776	301	0.000232594	300	0.000172371	302	0.000713563	302	0.000709016	302	0.00103256	302	0.00100734	302	0.00106762	301	0.00103814	302	0.00100128	302	0.00112009	300	0.000543065	301	0.000891553
302	0.00020366	301	0.000233102	302	0.000228116	301	0.000177059	303	0.000694161	303	0.000685137	303	0.000996217	303	0.000992266	303	0.00104429	302	0.00101959	303	0.000979951	303	0.00109615	301	0.000550056	302	0.000882405
303	0.000198221	302	0.000227555	303	0.000224651	302	0.000171804	304	0.000668138	304	0.000667298	304	0.00098144	304	0.000967852	304	0.00102953	303	0.00100496	304	0.000964831	304	0.00108135	302	0.000545071	303	0.000866699
304	0.000188924	303	0.00022365	304	0.000209623	303	0.000162931	305	0.000658914	305	0.000646156	305	0.000962067	305	0.000943281	305	0.00100261	304	0.000969126	305	0.000933297	305	0.00105266	303	0.000529529	304	0.000837344
305	0.000189245	304	0.00021643	305	0.000210972	304	0.000162365	306	0.000647978	306	0.000631055	306	0.00094532	306	0.000943438	306	0.00100965	305	0.000946415	306	0.000936248	306	0.00105255	304	0.000518862	305	0.000830932
306	0.000185734	305	0.000209085	306	0.000204777	305	0.000156292	307	0.000673343	307	0.000650143	307	0.000942146	307	0.00094589	307	0.000989822	306	0.000938608	307	0.000935264	307	0.00105729	305	0.000503515	306	0.000823108
307	0.00018257	306	0.000209209	307	0.00020306	306	0.000156575	308	0.000687474	308	0.00067821	308	0.000952653	308	0.000954497	308	0.00100826	307	0.000935157	308	0.000932313	308	0.00106752	306	0.000495605	307	0.000814784
308	0.000182718	307	0.000207753	308	0.000208979	307	0.000152484	309	0.000707074	309	0.000702372	309	0.000961082	309	0.000961227	309	0.00103711	308	0.000961172	309	0.000959446	309	0.00108832	307	0.00049229	308	0.000822461
309	0.000188405	308	0.000209054	309	0.000216217	308	0.000154152	310	0.000726245	310	0.00073648	310	0.000985162	310	0.000960444	310	0.00103379	309	0.000978769	310	0.000990515	310	0.00109312	308	0.000501649	309	0.000828402
310	0.000190951	309	0.000210635	310	0.000217842	309	0.000156921	311	0.000741003	311	0.000727983	311	0.000987679	311	0.000960809	311	0.001035	310	0.00100657	311	0.000983938	311	0.0010914	309	0.000508584	310	0.00084808
311	0.000190333	310	0.000219653	311	0.000216339	310	0.000163718	312	0.000726311	312	0.000723755	312	0.000971972	312	0.000951419	312	0.00105241	311	0.00100598	312	0.000994502	312	0.00109792	310	0.000513904	311	0.000847433
312	0.000185561	311	0.000211658	312	0.000209837	311	0.000157991	313	0.00071162	313	0.000700519	313	0.000975037	313	0.00095794	313	0.00102616	312	0.00102184	313	0.000983369	313	0.00108317	311	0.000519168	312	0.000839579
313	0.000184177	312	0.000217174	313	0.000202385	312	0.000157425	314	0.000702429	314	0.000696895	314	0.000947728	314	0.000956949	314	0.00100633	313	0.00100212	314	0.000953957	314	0.00107197	312	0.0005102	313	0.000832314
314	0.000183386	313	0.000210387	314	0.000203336	313	0.000154655	315	0.000674067	315	0.000668626	315	0.000926822	315	0.000932222	315	0.00100638	314	0.00099267	315	0.000918073	315	0.00104849	313	0.000504852	314	0.000812901
315	0.000177847	314	0.00020828	315	0.000194963	314	0.000150345	316	0.000660891	316	0.000652438	316	0.000909911	316	0.000910208	316	0.000992469	315	0.000960903	316	0.000923458	316	0.00103929	314	0.000501565	315	0.000809313
316	0.000172482	315	0.000200284	316	0.00019389	315	0.000143233	317	0.000676044	317	0.000669593	317	0.000918777	317	0.000922258	317	0.000983676	316	0.000962787	317	0.000915381	317	0.00102683	315	0.000477557	316	0.000784311
317	0.000170825	316	0.000200222	317	0.000194166	316	0.000144681	318	0.000692909	318	0.000678251	318	0.000922225	318	0.00090786	318	0.000988162	317	0.000945069	318	0.000916882	318	0.00103226	316	0.000471318	317	0.000786547
318	0.00017216	317	0.000192754	318	0.000195576	317	0.000145782	319	0.000689714	319	0.000703741	319	0.000929339	319	0.000915998	319	0.00100588	318	0.000958749	319	0.000930656	319	0.00103072	317	0.000467613	318	0.000789194
319	0.000170059	318	0.000198053	319	0.000192816	318	0.000145436	320	0.000723017	320	0.000712278	320	0.000957251	320	0.000936134	320	0.001028	319	0.00097172	320	0.000949504	320	0.00106015	318	0.000476749	319	0.000791782
320	0.000179702	319	0.00019951	320	0.000195147	319	0.000144051	321	0.00072361	321	0.00072601	321	0.00094324	321	0.000920693	321	0.00103199	320	0.000994848	321	0.00095199	321	0.00105786	319	0.000471791	320	0.000795753
321	0.000181037	320	0.000202547	321	0.00019481	320	0.000142761	322	0.000739026	322	0.000719124	322	0.000944718	322	0.000928362	322	0.00102221	321	0.00101411	322	0.000959653	322	0.00105672	320	0.000476665	321	0.000800195
322	0.000171394	321	0.000202144	322	0.000198981	321	0.000149715	323	0.000742518	323	0.000736842	323	0.000931474	323	0.000939264	323	0.00102455	322	0.00100992	323	0.000965608	323	0.00106312	321	0.000474131	322	0.000804636
323	0.000171888	322	0.000204065	323	0.000196926	322	0.000145908	324	0.000746768	324	0.000719164	324	0.000944116	324	0.000918606	324	0.00103289	323	0.00100907	324	0.000967213	324	0.00106866	322	0.000481372	323	0.000812342
324	0.00017216	323	0.000196783	324	0.000192724	323	0.000146317	325	0.000741892	325	0.000725285	325	0.000924304	325	0.000928101	325	0.00102513	324	0.00100845	325	0.00096043	325	0.00105186	323	0.000475328	324	0.000797371
325	0.000167685	324	0.000197123	325	0.000192479	324	0.000146411	326	0.00071801	326	0.000718318	326	0.000920856	326	0.000917928	326	0.001011	325	0.00100447	326	0.000946553	326	0.00104329	324	0.000482236	325	0.000784517
326	0.000167413	325	0.000191948	326	0.000191344	325	0.000140779	327	0.000736918	327	0.00072009	327	0.00091708	327	0.000914433	327	0.000999782	326	0.000994309	327	0.000937957	327	0.00104312	325	0.000470064	326	0.000771105
327	0.000167982	326	0.00019294	327	0.000186529	326	0.000141943	328	0.000736029	328	0.000717593	328	0.000899622	328	0.000913755	328	0.00101198	327	0.000988754	328	0.000949349	328	0.00104546	326	0.000457837	327	0.000767075
328	0.000166177	327	0.000186525	328	0.000184321	327	0.000135398	329	0.000745022	329	0.000740426	329	0.000937439	329	0.000916676	329	0.00101526	328	0.000992523	329	0.00093951	329	0.00104369	327	0.000463129	328	0.000774281
329	0.000164644	328	0.000188415	329	0.000184597	328	0.000137035	330	0.000753487	330	0.00074409	330	0.000916916	330	0.000913807	330	0.00102055	329	0.00100557	330	0.000957686	330	0.00105249	328	0.000458171	329	0.000775458
330	0.000161133	329	0.000188322	330	0.000179352	329	0.000137507	331	0.000760636	331	0.000754158	331	0.000937767	331	0.000917824	331	0.00104106	330	0.00101186	331	0.000952197	331	0.00103266	329	0.000454578	330	0.000778458
331	0.000162617	330	0.000186556	331	0.000189228	330	0.000138199	332	0.0007832	332	0.000770064	332	0.000935578	332	0.000933265	332	0.00103262	331	0.00102258	332	0.000968145	332	0.00106803	330	0.000454411	331	0.000775546
332	0.000166202	331	0.00019576	332	0.00018472	331	0.000141566	333	0.000777699	333	0.000792131	333	0.00095539	333	0.000936969	333	0.00104321	332	0.00103941	333	0.000991757	333	0.00107266	331	0.00045689	332	0.000777987
333	0.000164273	332	0.000186804	333	0.000187142	332	0.00014251	334	0.000805567	334	0.000806024	334	0.000955499	334	0.000920015	334	0.00103962	333	0.00103741	334	0.000985958	334	0.00108489	332	0.000457698	333	0.00077434
334	0.000162913	333	0.000190461	334	0.000190485	333	0.00013952	335	0.000800033	335	0.000799058	335	0.000933389	335	0.000938534	335	0.00104617	334	0.00102798	335	0.000980987	335	0.00108895	333	0.000465803	334	0.000788988
335	0.000163358	334	0.000186711	335	0.000185241	334	0.000134266	336	0.000811628	336	0.000805863	336	0.000936892	336	0.000919232	336	0.00105514	335	0.00103846	336	0.000984404	336	0.00106929	334	0.000464884	335	0.00077834
336	0.000156312	335	0.000183519	336	0.000179444	335	0.000134328	337	0.000821411	337	0.000821649	337	0.000949096	337	0.000914016	337	0.00104545	336	0.00104225	337	0.000988961	337	0.00106786	335	0.000461792	336	0.000760281
337	0.000155965	336	0.000186897	337	0.000182787	336	0.000137884	338	0.000811793	338	0.000812346	338	0.000929996	338	0.00091605	338	0.00103854	337	0.00103016	338	0.000998592	338	0.00105769	336	0.000460873	337	0.000773664
338	0.000159971	337	0.000187238	338	0.000182726	337	0.000138608	339	0.000831162	339	0.000809205	339	0.000942091	339	0.00093097	339	0.00105187	338	0.00104081	339	0.000993207	339	0.00106518	337	0.000457447	338	0.000766016
339	0.00016049	338	0.000182527	339	0.000174292	338	0.000134391	340	0.00081871	340	0.000831555	340	0.000943952	340	0.0009341	340	0.00106412	339	0.0010367	340	0.000977	340	0.00106415	338	0.000444245	339	0.000753457
340	0.000155372	339	0.00017698	340	0.000178371	339	0.000138671	341	0.000830108	341	0.000826602	341	0.000960261	341	0.000936134	341	0.00106421	340	0.00104977	341	0.0010016	341	0.00108249	339	0.000446975	340	0.000756398
341	0.000156608	340	0.000180172	341	0.000179874	340	0.000133322	342	0.000836268	342	0.000820521	342	0.000952763	342	0.000929196	342	0.00105941	341	0.00105099	342	0.00100294	342	0.00108935	340	0.000442351	341	0.000762634
342	0.00015604	341	0.000176361	342	0.000180917	341	0.00013178	343	0.000851618	343	0.000846857	343	0.000953201	343	0.000935978	343	0.0010603	342	0.00104955	343	0.00100149	343	0.00109512	341	0.000451626	342	0.000763045
343	0.000155644	342	0.00018104	343	0.000173648	342	0.000135272	344	0.000872371	344	0.000858454	344	0.000960917	344	0.000943699	344	0.00108143	343	0.00106959	344	0.00102702	344	0.001105	342	0.000451737	343	0.000761222
344	0.000152257	343	0.000181505	344	0.000181285	343	0.000133699	345	0.0008755	345	0.000863085	345	0.000968525	345	0.000920797	345	0.00107578	344	0.00105973	345	0.00101433	345	0.0011026	343	0.000444329	344	0.000765163
345	0.000151144	344	0.000181784	345	0.000178279	344	0.000132472	346	0.000902874	346	0.000891596	346	0.000951833	346	0.000955749	346	0.00107618	345	0.00106494	346	0.001025	346	0.00111112	344	0.000449008	345	0.000762134
346	0.000157597	345	0.000179212	346	0.00017923	345	0.000130773	347	0.000885119	347	0.000900052	347	0.000966007	347	0.000934048	347	0.00107569	346	0.00107752	347	0.00100683	347	0.00109403	345	0.000444858	346	0.000760986
347	0.000151886	346	0.000179305	347	0.000179475	346	0.000135272	348	0.000903401	348	0.000921032	348	0.0009694	348	0.000941977	348	0.00108278	347	0.00107059	348	0.00102961	348	0.00112054	346	0.000456862	347	0.000760369
348	0.000149636	347	0.000182527	348	0.000176838	347	0.000131906	349	0.000920827	349	0.000902106	349	0.000961136	349	0.000952254	349	0.00108444	348	0.00108589	349	0.00102355	349	0.00111837	347	0.000448479	348	0.000766928
349	0.000155397	348	0.000171061	349	0.000175887	348	0.000130112	350	0.000910747	350	0.000902227	350	0.000959713	350	0.000945524	350	0.00108758	349	0.00107843	350	0.00101086	350	0.00110832	348	0.000435193	349	0.000766693
350	0.000148128	349	0.000171774	350	0.00017101	349	0.000132535	351	0.000928403	351	0.000904522	351	0.000961574	351	0.000937699	351	0.0010961	350	0.00106956	351	0.00103096	351	0.00111512	349	0.00044263	350	0.000760251
351	0.000150303	350	0.000174222	351	0.000173096	350	0.000133007	352	0.000940888	352	0.000937865	352	0.000968525	352	0.000960392	352	0.00109014	351	0.00108635	352	0.00102687	352	0.00111289	350	0.000441738	351	0.00076481
352	0.000147312	351	0.000174098	352	0.000177267	351	0.000133668	353	0.000915326	353	0.000920469	353	0.000992277	353	0.000959192	353	0.0011005	352	0.00107747	353	0.00104059	353	0.00112129	351	0.000441961	352	0.00076334
353	0.000146768	352	0.000172456	353	0.000169906	352	0.000133542	354	0.000929951	354	0.000929127	354	0.000998078	354	0.000959401	354	0.00110512	353	0.00108136	354	0.0010424	354	0.0011326	352	0.000442184	353	0.000751574
354	0.000151243	353	0.00016821	354	0.000171195	353	0.000130301	355	0.000960883	355	0.000942456	355	0.000991127	355	0.000952098	355	0.00111288	354	0.00110111	355	0.00104426	355	0.00112266	353	0.000431461	354	0.000755339
355	0.000148053	354	0.00016883	355	0.00017101	354	0.000131276	356	0.000965857	356	0.000958765	356	0.00098155	356	0.000963157	356	0.00109848	355	0.00108552	356	0.00105571	356	0.00115152	354	0.000436224	355	0.000766781
356	0.000145433	355	0.000172921	356	0.000170152	355	0.000126336	357	0.000976299	357	0.000971932	357	0.000985053	357	0.00095914	357	0.00111638	356	0.00109409	357	0.00106813	357	0.00114666	355	0.000435917	356	0.00074978
357	0.00014746	356	0.000168086	357	0.000164417	356	0.000125738	358	0.000981537	358	0.000970885	358	0.00101088	358	0.000973747	358	0.0011132	357	0.00110363	358	0.00108015	358	0.00116357	356	0.000434998	357	0.000747574
358	0.000147139	357	0.00016787	358	0.000168496	357	0.000130521	359	0.000991847	359	0.000997946	359	0.00100246	359	0.000963887	359	0.00113428	358	0.00110444	359	0.00106803	359	0.00115832	357	0.000437338	358	0.00074975
359	0.000146224	358	0.000171495	359	0.000167698	358	0.00012514	360	0.00100196	360	0.00100262	360	0.00101789	360	0.000964096	360	0.00113051	359	0.0011041	360	0.00107145	360	0.00116551	358	0.000435277	359	0.000754339
360	0.000149809	359	0.000171898	360	0.000169109	359	0.000126588	361	0.00100736	361	0.000996658	361	0.000991784	361	0.000970304	361	0.00112863	360	0.00111523	361	0.00107906	361	0.00114483	359	0.000436558	360	0.000764604
361	0.000141032	360	0.00016945	361	0.000161196	360	0.000124826	362	0.00100226	362	0.000989611	362	0.00100153	362	0.00095721	362	0.00114052	361	0.00109994	362	0.00108553	362	0.00116054	360	0.000439984	361	0.000735367
362	0.000143999	361	0.000164678	362	0.000162638	361	0.000122686	363	0.000994878	363	0.00101844	363	0.00100875	363	0.000975364	363	0.00110741	362	0.00110613	363	0.00108232	363	0.00117094	361	0.000428007	362	0.000740691
363	0.000144073	362	0.00016883	363	0.000168404	362	0.000124228	364	0.00100743	364	0.00100145	364	0.00101367	364	0.000969834	364	0.00114954	363	0.00110787	364	0.00108242	364	0.00114689	362	0.000427673	363	0.000742927
364	0.000138732	363	0.00016914	364	0.000162239	363	0.000121899	365	0.00101243	365	0.00103455	365	0.00101805	365	0.000984076	365	0.00112791	364	0.00109487	365	0.00108709	365	0.00116866	363	0.000423467	364	0.000742779
365	0.000140092	364	0.000166785	365	0.000159356	364	0.000122623	366	0.0010353	366	0.00103906	366	0.00100229	366	0.000974477	366	0.00112962	365	0.00111802	366	0.0010876	366	0.00116563	364	0.00043419	365	0.000743397
366	0.000137545	365	0.000159719	366	0.000160338	365	0.000121081	367	0.00104396	367	0.00104015	367	0.00100908	367	0.000978598	367	0.00114092	366	0.00110689	367	0.00110459	367	0.00117512	365	0.000429177	366	0.000737514
367	0.000141749	366	0.000158728	367	0.000159694	366	0.00011998	368	0.0010712	368	0.0010451	368	0.000998187	368	0.000994405	368	0.00115757	367	0.00111178	368	0.00111577	368	0.001185	366	0.000424219	367	0.000752074
368	0.00013893	367	0.000161517	368	0.000156381	367	0.000121522	369	0.00105219	369	0.00105924	369	0.00102451	369	0.00100447	369	0.00116546	368	0.00111771	369	0.00110609	369	0.00120134	367	0.000425278	368	0.000731367
369	0.000139598	368	0.000161672	369	0.000159234	368	0.000125203	370	0.00106998	370	0.00106592	370	0.00102506	370	0.000994301	370	0.00116443	369	0.00112644	370	0.0011078	370	0.00120266	368	0.000423802	369	0.000737662
370	0.00013349	369	0.000158852	370	0.00015678	369	0.000118438	371	0.00107486	371	0.0010718	371	0.00102128	371	0.00100792	371	0.00114949	370	0.0011273	371	0.00113074	371	0.00119757	369	0.000427032	370	0.000735132
371	0.000137644	370	0.000159502	371	0.000156688	370	0.000119823	372	0.00108682	372	0.00106713	372	0.00104181	372	0.0010124	372	0.00115685	371	0.00112806	372	0.00111272	372	0.00120871	370	0.000421601	371	0.000739897
372	0.000133762	371	0.000155381	372	0.000157823	371	0.000117526	373	0.00108961	373	0.00107486	373	0.00102834	373	0.0010063	373	0.00115954	372	0.00112013	373	0.00112359	373	0.0011922	371	0.000425946	372	0.000742162
373	0.00013401	372	0.000153304	373	0.000154664	372	0.000118816	374	0.00108204	374	0.0010751	374	0.0010302	374	0.00100943	374	0.00116394	373	0.00111227	374	0.00112048	374	0.00118717	372	0.000426949	373	0.000737338
374	0.000132675	373	0.000158046	374	0.000155369	373	0.000117022	375	0.00108543	375	0.00107595	375	0.00104334	375	0.00100437	375	0.00115802	374	0.00111567	375	0.00112085	375	0.00118129	373	0.000419735	374	0.000739838
375	0.000132477	374	0.00015944	375	0.000151812	374	0.000113466	376	0.00108148	376	0.00107248	376	0.00102851	376	0.00101089	376	0.00114577	375	0.00112346	376	0.00112944	376	0.001205	374	0.000424164	375	0.000733985
376	0.000128298	375	0.000151879	376	0.000147702	375	0.000114253	377	0.00110118	377	0.0010902	377	0.00102353	377	0.0010088	377	0.00115671	376	0.00110914	377	0.00111463	377	0.0012018	375	0.000416866	376	0.000731396
377	0.000129238	376	0.000149152	377	0.000149481	376	0.000113089	378	0.00109614	378	0.00109375	378	0.00103217	378	0.00100958	378	0.00117977	377	0.00111881	378	0.001115	378	0.001201	376	0.000418649	377	0.000741868
378	0.000132229	377	0.000151383	378	0.000149573	377	0.000114222	379	0.00110964	379	0.00110414	379	0.0010377	379	0.00101856	379	0.00116264	378	0.00111215	379	0.00113711	379	0.001215	377	0.000415279	378	0.000727602
379	0.00012768	378	0.000151445	379	0.000148622	378	0.000114631	380	0.00112371	380	0.00111722	380	0.00104049	380	0.00102576	380	0.00118247	379	0.00111146	380	0.00113509	380	0.00121906	378	0.000406756	379	0.000727102
380	0.000130326	379	0.000149152	380	0.000146843	379	0.000111169	381	0.00111323	381	0.00111167	381	0.0010284	381	0.00103363	381	0.00116582	380	0.00113185	381	0.00113591	381	0.00122226	379	0.000417312	380	0.00072819
381	0.000128768	380	0.00015222	381	0.000150493	380	0.000109848	382	0.00111337	382	0.00110941	382	0.00103819	382	0.00101167	382	0.00118475	381	0.00112424	382	0.00114917	382	0.00121689	380	0.000414276	381	0.000720366
382	0.000124293	381	0.000146549	382	0.000149113	381	0.000108841	383	0.00112595	383	0.00111126	383	0.00103863	383	0.00102696	383	0.00117242	382	0.00113236	383	0.0011327	383	0.0012202	381	0.000410627	382	0.000733455
383	0.000125752	382	0.000146456	383	0.000142366	382	0.000109974	384	0.00110945	384	0.00108851	384	0.00105248	384	0.00102461	384	0.00116954	383	0.00111832	384	0.00114249	384	0.00122128	382	0.000412271	383	0.000730455
384	0.000123848	383	0.000146611	384	0.00014393	383	0.000112491	385	0.00110332	385	0.00109777	385	0.0010608	385	0.00102226	385	0.00116905	384	0.0011122	385	0.00114871	385	0.00120791	383	0.000411602	384	0.00071063
385	0.000124144	384	0.000142861	385	0.000142304	384	0.00011268	386	0.00110806	386	0.00110796	386	0.00104974	386	0.00100599	386	0.00114523	385	0.00109443	386	0.00112763	386	0.00120111	384	0.000412688	385	0.000712278
386	0.000124367	385	0.000141993	386	0.000143868	385	0.000110729	387	0.00110622	387	0.00109181	387	0.00104367	387	0.00102774	387	0.0011852	386	0.00107945	387	0.0011456	387	0.00121231	385	0.000400768	386	0.000713778
387	0.000122883	386	0.000140599	387	0.000141108	386	0.000107079	388	0.00110197	388	0.0011055	388	0.001044	388	0.00100338	388	0.00115932	387	0.00108305	388	0.00110775	388	0.00119991	386	0.000407396	387	0.000709925
388	0.000116529	387	0.00014534	388	0.000136477	387	0.000103334	389	0.00108813	389	0.00109753	389	0.00104525	389	0.00102539	389	0.00117224	388	0.00107568	389	0.00113923	389	0.00120031	387	0.000404472	388	0.000693453
389	0.000119818	388	0.00013939	389	0.000138655	388	0.00010302	390	0.00109973	390	0.00108618	390	0.00102457	390	0.00101579	390	0.0011656	389	0.00107585	390	0.00113472	390	0.00119803	388	0.000400461	389	0.000692129
390	0.000117098	389	0.000139452	390	0.00014209	389	0.000104499	391	0.00110595	391	0.00107172	391	0.00101439	391	0.00101658	391	0.00116703	390	0.00109436	391	0.00112975	391	0.00119889	389	0.000399347	390	0.000686482
391	0.000120609	390	0.000139111	391	0.00013706	390	0.000101006	392	0.00109192	392	0.00110196	392	0.00104164	392	0.00100807	392	0.00116627	391	0.0010737	392	0.00113964	392	0.00121106	390	0.000390295	391	0.000694718
392	0.000116752	391	0.00014221	392	0.000132214	391	0.000104719	393	0.00110569	393	0.00109805	393	0.00105302	393	0.00101094	393	0.00115905	392	0.00107483	393	0.00113421	393	0.00119769	391	0.000391827	392	0.000695718
393	0.000116504	392	0.00013657	393	0.000136385	392	9.99361e-05	394	0.00109324	394	0.00108167	394	0.00103381	394	0.00100599	394	0.00115739	393	0.00107094	394	0.00110417	394	0.00121049	392	0.000383388	393	0.000691306
394	0.000115466	393	0.000133905	394	0.000133257	393	0.000102296	395	0.00108283	395	0.00106338	395	0.00104432	395	0.000995187	395	0.0011424	394	0.00107008	395	0.00111748	395	0.00118672	393	0.000390713	394	0.000681452
395	0.000113612	394	0.000132294	395	0.000132184	394	9.66322e-05	396	0.00107953	396	0.00105312	396	0.0010186	396	0.00100526	396	0.00114909	395	0.00105119	396	0.00112043	396	0.00118414	394	0.00038155	395	0.000677952
396	0.000109656	395	0.000130155	396	0.000125375	395	9.50903e-05	397	0.00108853	397	0.00105871	397	0.0010279	397	0.000999935	397	0.00114474	396	0.00103498	397	0.00111665	397	0.00118552	395	0.00038414	396	0.000671834
397	0.000109779	396	0.000129226	397	0.000128319	396	9.60028e-05	398	0.00106415	398	0.00107132	398	0.00102041	398	0.000996857	398	0.00114563	397	0.00103743	398	0.00110179	398	0.00118306	396	0.000378876	397	0.000672952
398	0.000108147	397	0.00012749	398	0.000127	397	9.75132e-05	399	0.00103737	399	0.00104562	399	0.00100634	399	0.00100807	399	0.00111387	398	0.00103834	399	0.00109988	399	0.00117426	397	0.000385588	398	0.00066904
399	0.000108172	398	0.0001278	399	0.000125866	398	9.27304e-05	400	0.0010376	400	0.0010323	400	0.0010076	400	0.000991327	400	0.0011293	399	0.00102879	400	0.00109465	400	0.00116957	398	0.000378291	399	0.000670128
400	0.000103079	399	0.000122129	400	0.000120284	399	9.04963e-05	401	0.00104281	401	0.00103358	401	0.00100574	401	0.000973069	401	0.00110566	400	0.0010181	401	0.00109325	401	0.00117872	399	0.000376174	400	0.000656833
401	0.00010565	400	0.000125321	401	0.000120223	400	9.06536e-05	402	0.00103971	402	0.00102557	402	0.00101313	402	0.000986893	402	0.00112011	401	0.00101861	402	0.00108646	402	0.0011714	400	0.000362582	401	0.000656804
402	0.000101076	401	0.000121974	402	0.000119916	401	9.02131e-05	403	0.00104831	403	0.00102549	403	0.00101455	403	0.000980111	403	0.00112387	402	0.00100146	403	0.00109201	403	0.0011594	401	0.000373779	402	0.000656068
403	0.000102139	402	0.000122501	403	0.000119241	402	8.82622e-05	404	0.00102024	404	0.00100954	404	0.000988172	404	0.000994979	404	0.00108951	403	0.00100256	404	0.00107285	404	0.00114666	402	0.000372581	403	0.000649833
404	0.000102411	403	0.000117915	404	0.000116542	403	8.98355e-05	405	0.00100166	405	0.000995208	405	0.00099972	405	0.000976929	405	0.00111279	404	0.000983688	405	0.00107569	405	0.00115163	403	0.000366648	404	0.000629508
405	0.00010073	404	0.000121478	405	0.000116205	404	8.76014e-05	406	0.000998007	406	0.00100709	406	0.000989267	406	0.00098611	406	0.00110216	405	0.000969713	406	0.0010628	406	0.00113289	404	0.000354505	405	0.00062642
406	9.78617e-05	405	0.000113731	406	0.000114794	405	8.85454e-05	407	0.00100041	407	0.000970604	407	0.00099463	407	0.000972599	407	0.0010891	406	0.000976101	407	0.0010627	407	0.00113649	405	0.000355591	406	0.000630243
407	9.85293e-05	406	0.000115497	407	0.000109396	406	8.62798e-05	408	0.00099244	408	0.000971449	408	0.000994739	408	0.000973329	408	0.00109476	407	0.000972381	408	0.00105457	408	0.0011434	406	0.000354087	407	0.000631773
408	9.7293e-05	407	0.000111283	408	0.00011093	407	8.80105e-05	409	0.000953043	409	0.000941207	409	0.000981933	409	0.00094662	409	0.00108054	408	0.000956082	409	0.00104841	409	0.00113306	407	0.000351915	408	0.000624949
409	9.34359e-05	408	0.000111438	409	0.000106606	408	8.22522e-05	410	0.000961937	410	0.000937341	410	0.000968306	410	0.000940047	410	0.00106945	409	0.000945118	410	0.00103924	410	0.00112912	408	0.000342807	409	0.000614654
410	9.27436e-05	409	0.000106913	410	0.000109519	409	8.12767e-05	411	0.000936408	411	0.000935328	411	0.000944061	411	0.000942342	411	0.0010752	410	0.000947638	411	0.00102697	411	0.00111866	409	0.000336707	410	0.000608477
411	9.05925e-05	410	0.000109455	411	0.000100778	410	8.0553e-05	412	0.000938779	412	0.000919261	412	0.000960261	412	0.000947924	412	0.00106461	411	0.000938852	412	0.00103437	412	0.00110923	410	0.000342194	411	0.000613242
412	9.25211e-05	411	0.000108959	412	0.000100533	411	8.03642e-05	413	0.000938681	413	0.000910925	413	0.000960972	413	0.000953454	413	0.00105837	412	0.000922406	413	0.00101801	413	0.00109157	411	0.000340969	412	0.000611801
413	9.07903e-05	412	0.000106046	413	0.000101637	412	7.79413e-05	414	0.000920629	414	0.000915677	414	0.000948877	414	0.000931335	414	0.0010608	413	0.00092062	414	0.00100936	414	0.00108935	412	0.000336401	413	0.000598771
414	9.06667e-05	413	0.000106325	414	0.000102925	413	7.65568e-05	415	0.000915293	415	0.000893046	415	0.000957798	415	0.000928101	415	0.00103805	414	0.000912935	415	0.00100822	415	0.00108152	413	0.000328909	414	0.000592623
415	8.62162e-05	414	9.86702e-05	415	0.000100594	414	7.58331e-05	416	0.000907453	416	0.000890146	416	0.000937658	416	0.000929509	416	0.00103173	415	0.000899181	416	0.00102604	416	0.00109397	414	0.00033356	415	0.0005863
416	8.72052e-05	415	0.000103381	416	9.9337e-05	415	7.58331e-05	417	0.000884197	417	0.000861434	417	0.00093224	417	0.000935248	417	0.00102441	416	0.00089923	417	0.000980728	417	0.00107169	415	0.000325538	416	0.000570681
417	8.55733e-05	416	0.000100003	417	9.42459e-05	416	7.12391e-05	418	0.000873227	418	0.000867193	418	0.000914344	418	0.000915529	418	0.00101674	417	0.000883346	418	0.000987304	418	0.00105889	416	0.000322642	417	0.000589359
418	8.42876e-05	417	0.000101614	418	9.24978e-05	417	6.97287e-05	419	0.000869044	419	0.000855273	419	0.000936892	419	0.000907025	419	0.000991258	418	0.00087899	419	0.000985906	419	0.00104192	417	0.000323087	418	0.000574917
419	8.12712e-05	418	9.69968e-05	419	9.5258e-05	418	7.3599e-05	420	0.000859623	420	0.000837515	420	0.0009121	420	0.000927527	420	0.000998122	419	0.000872382	420	0.000983006	420	0.00105437	418	0.000315623	419	0.000566593
420	8.06283e-05	419	9.29991e-05	420	9.31418e-05	419	7.10503e-05	421	0.000854912	421	0.000824467	421	0.000910841	421	0.000905773	421	0.000997314	420	0.000864208	421	0.000983731	421	0.0010482	419	0.000311724	420	0.000554945
421	8.24085e-05	420	9.47346e-05	421	9.0903e-05	420	6.9005e-05	422	0.000829515	422	0.000826561	422	0.000923921	422	0.000898992	422	0.000990495	421	0.000849622	422	0.000951161	422	0.00103358	420	0.000313033	421	0.00055721
422	8.09992e-05	421	9.38359e-05	422	9.10563e-05	421	6.58898e-05	423	0.000823816	423	0.000804897	423	0.000886378	423	0.000893514	423	0.000972729	422	0.000859778	423	0.00095898	423	0.00101512	421	0.000309607	422	0.00055571
423	7.92932e-05	422	8.82268e-05	423	8.72227e-05	422	6.66765e-05	424	0.000807576	424	0.000790964	424	0.000910184	424	0.000895653	424	0.000982509	423	0.000829823	424	0.000949504	424	0.00101518	422	0.000305958	423	0.000546121
424	7.58564e-05	423	9.17286e-05	424	8.77134e-05	423	6.53235e-05	425	0.000803261	425	0.000779125	425	0.000890044	425	0.000871761	425	0.000968288	424	0.000830826	425	0.000942462	425	0.000993634	423	0.00029997	424	0.000547591
425	7.50652e-05	424	8.82888e-05	425	8.7008e-05	424	6.31208e-05	426	0.000790678	426	0.000789514	426	0.000885557	426	0.000870717	426	0.000956175	425	0.000825907	426	0.000931795	426	0.000999291	424	0.000300053	425	0.000539503
426	7.71915e-05	425	8.64604e-05	426	8.11502e-05	425	6.60472e-05	427	0.000786593	427	0.000757339	427	0.000863994	427	0.000875777	427	0.000933294	426	0.000815408	427	0.00090984	427	0.000981005	425	0.000297268	426	0.000528384
427	7.44965e-05	426	8.86606e-05	427	8.44012e-05	426	6.12958e-05	428	0.000756287	428	0.000753433	428	0.000876253	428	0.000850737	428	0.000945228	427	0.00080557	428	0.000917555	428	0.000989577	426	0.000291753	427	0.000523119
428	7.50652e-05	427	8.51898e-05	428	8.19783e-05	427	6.09497e-05	429	0.000750918	429	0.000739903	429	0.000875487	429	0.000830705	429	0.000944914	428	0.00079813	429	0.000908856	429	0.000966149	427	0.000289553	428	0.000520531
429	7.30872e-05	428	8.28656e-05	429	8.18863e-05	428	6.23971e-05	430	0.000748711	430	0.000726573	430	0.000853212	430	0.000846303	430	0.000931904	429	0.000787924	430	0.000904092	430	0.000958263	428	0.000285626	429	0.000515501
430	7.21229e-05	429	8.28346e-05	430	7.76846e-05	429	6.05092e-05	431	0.000741563	431	0.000718036	431	0.000838272	431	0.000838948	431	0.000921316	430	0.000772555	431	0.000889283	431	0.000968206	429	0.00028713	430	0.000508883
431	7.14553e-05	430	8.11612e-05	431	7.65499e-05	430	5.96281e-05	432	0.000725817	432	0.000705754	432	0.000857591	432	0.00085272	432	0.000920239	431	0.000767073	432	0.000876959	432	0.000940721	430	0.000283481	431	0.000510942
432	7.19004e-05	431	8.02005e-05	432	7.56912e-05	431	6.01945e-05	433	0.000716199	433	0.000692788	433	0.000825246	433	0.000825384	433	0.000893007	432	0.000752707	433	0.00085547	433	0.000915693	431	0.000282952	432	0.00050756
433	6.72274e-05	432	8.14401e-05	433	7.59978e-05	432	5.66388e-05	434	0.00070401	434	0.000684935	434	0.0008195	434	0.000823506	434	0.000892558	433	0.000745879	434	0.000852829	434	0.00092495	432	0.000275822	433	0.000490323
434	6.95268e-05	433	7.96427e-05	434	7.59672e-05	433	5.43104e-05	435	0.000675978	435	0.00067668	435	0.000824261	435	0.000821941	435	0.000888969	434	0.000751043	435	0.000853606	435	0.000933464	433	0.00027961	434	0.0004965
435	6.62631e-05	434	7.63888e-05	435	7.57832e-05	434	5.56005e-05	436	0.000682401	436	0.000667217	436	0.000799305	436	0.000834513	436	0.000871921	435	0.000744313	436	0.000853295	436	0.000928435	434	0.000272675	435	0.000485558
436	6.69554e-05	435	7.75354e-05	436	7.31456e-05	435	5.61983e-05	437	0.000672091	437	0.000651955	437	0.000812057	437	0.000800396	437	0.00087901	436	0.000727695	437	0.000851328	437	0.000899922	435	0.000267745	436	0.000489794
437	6.14417e-05	436	7.69776e-05	437	7.23482e-05	436	5.45621e-05	438	0.000661879	438	0.0006377	438	0.000807241	438	0.000796953	438	0.000862589	437	0.000718836	438	0.000827302	438	0.000905807	436	0.000265572	437	0.000481058
438	6.32714e-05	437	7.41576e-05	438	6.876e-05	437	5.60724e-05	439	0.000646529	439	0.000631217	439	0.000804778	439	0.000803422	439	0.000868242	438	0.000711102	439	0.000821657	439	0.000880151	437	0.00026443	438	0.000468734
439	6.384e-05	438	7.25152e-05	439	6.9772e-05	438	4.91185e-05	440	0.000630684	440	0.000625216	440	0.000772543	440	0.000786155	440	0.000854065	439	0.000701875	440	0.000811042	440	0.000871522	438	0.000260308	439	0.000470557
440	6.37411e-05	439	7.10277e-05	440	6.8852e-05	439	5.0975e-05	441	0.000645178	441	0.000617807	441	0.000783051	441	0.000777965	441	0.000843253	440	0.000699795	441	0.000807159	441	0.000876151	439	0.000254793	440	0.000462851
441	5.93154e-05	440	7.21743e-05	441	6.80239e-05	440	5.36496e-05	442	0.000620242	442	0.000620626	442	0.000782941	442	0.000778434	442	0.000840562	441	0.000687363	442	0.000805605	442	0.000857237	440	0.000255573	441	0.000468557
442	6.30736e-05	441	6.91683e-05	442	6.73185e-05	441	4.78913e-05	443	0.000613193	443	0.000605968	443	0.000768165	443	0.00078292	443	0.000833024	442	0.000700309	443	0.000800997	443	0.000847009	441	0.000253122	442	0.000462086
443	5.87467e-05	442	6.9974e-05	443	6.27182e-05	442	4.96534e-05	444	0.000614609	444	0.000587243	444	0.000767672	444	0.000772696	444	0.000837152	443	0.000679996	444	0.000796337	444	0.000847466	442	0.000252565	443	0.000450997
444	5.95132e-05	443	6.96951e-05	444	6.21661e-05	443	4.82059e-05	445	0.000589245	445	0.000580115	445	0.000761926	445	0.000744786	445	0.00081149	444	0.000691817	445	0.000785929	445	0.000836437	443	0.000245881	444	0.000453145
445	5.73621e-05	444	6.66892e-05	445	6.19208e-05	444	4.8615e-05	446	0.000587828	446	0.000574075	446	0.000747806	446	0.000759237	446	0.000816694	445	0.00066492	446	0.000776971	446	0.000839694	444	0.000245769	445	0.000447027
446	5.67934e-05	445	6.63793e-05	446	5.85778e-05	445	4.75452e-05	447	0.00058213	447	0.000555591	447	0.000744084	447	0.000745778	447	0.000815528	446	0.000660222	447	0.000760245	447	0.000819524	445	0.000244934	446	0.000443673
447	5.68676e-05	446	6.35282e-05	447	6.08167e-05	446	4.52481e-05	448	0.000565527	448	0.000564008	448	0.000737791	448	0.000726945	448	0.000803235	447	0.000660784	448	0.000758433	448	0.000827123	446	0.000243402	447	0.000439791
448	5.34802e-05	447	6.78048e-05	448	5.74431e-05	447	4.54369e-05	449	0.000569546	449	0.000540088	449	0.0007379	449	0.000733101	449	0.000792244	448	0.000643702	449	0.000764025	449	0.00080621	447	0.000242928	448	0.000429114
449	5.44445e-05	448	6.21337e-05	449	5.79951e-05	448	4.54055e-05	450	0.000553998	450	0.00054186	450	0.000727338	450	0.000732266	450	0.000787174	449	0.000641034	450	0.000738239	450	0.000811124	448	0.000238193	449	0.00042679
450	5.395e-05	449	6.47368e-05	450	5.71057e-05	449	4.49335e-05	451	0.000543786	451	0.000534772	451	0.00072088	451	0.00071406	451	0.000783181	450	0.00063751	451	0.000751339	451	0.000784096	449	0.00023435	450	0.000416142
451	5.55571e-05	450	6.28155e-05	451	5.72591e-05	450	4.51223e-05	452	0.000539405	452	0.000527242	452	0.000727611	452	0.000722981	452	0.000775599	451	0.000632958	452	0.000729281	452	0.00078981	450	0.000231537	451	0.000417937
452	5.35791e-05	451	6.1204e-05	452	5.50816e-05	451	4.32972e-05	453	0.00053206	453	0.000506463	453	0.000706158	453	0.000706392	453	0.00076389	452	0.000627549	453	0.000729022	453	0.00077741	451	0.000229671	452	0.000411966
453	4.93264e-05	452	5.99025e-05	453	5.5787e-05	452	4.00562e-05	454	0.000514469	454	0.000520195	454	0.000693132	454	0.000710095	454	0.000769677	453	0.000616806	454	0.000731352	454	0.00077261	452	0.00022722	453	0.000412113
454	5.0711e-05	453	5.94996e-05	454	5.48976e-05	453	4.23218e-05	455	0.000510088	455	0.000507067	455	0.000710536	455	0.000716877	455	0.000761647	454	0.000616022	455	0.000714782	455	0.000765753	453	0.000222763	454	0.000408671
455	5.50132e-05	454	5.94686e-05	455	5.33641e-05	454	4.09688e-05	456	0.000508869	456	0.00050449	456	0.000713546	456	0.000680569	456	0.000754289	455	0.000608974	456	0.000716025	456	0.000761868	454	0.000224936	455	0.000404171
456	5.36533e-05	455	5.826e-05	456	5.31801e-05	455	4.15981e-05	457	0.000498592	457	0.000498772	457	0.00069067	457	0.000712339	457	0.000746169	456	0.000597349	457	0.000699196	457	0.000753239	455	0.000216023	456	0.000401553
457	4.94748e-05	456	6.02744e-05	457	5.12479e-05	456	4.05912e-05	458	0.000497142	458	0.000480772	458	0.000687112	458	0.000683386	458	0.000738093	457	0.000594339	458	0.000712089	458	0.000747182	456	0.000216719	457	0.000399818
458	4.7299e-05	457	5.63697e-05	458	5.41308e-05	457	3.93955e-05	459	0.00049286	459	0.000476624	459	0.000681639	459	0.000687142	459	0.00073751	458	0.000595905	459	0.000682212	459	0.000734326	457	0.000219616	458	0.000391906
459	4.84116e-05	458	5.60908e-05	459	4.95918e-05	458	3.85459e-05	460	0.000489006	460	0.000473966	460	0.00067956	460	0.000681091	460	0.000744554	459	0.000593923	460	0.000684179	460	0.000731526	458	0.000215856	459	0.000393023
460	4.90297e-05	459	5.65246e-05	460	5.05119e-05	459	4.02136e-05	461	0.000476917	461	0.00046104	461	0.000661007	461	0.000667579	461	0.000740112	460	0.000586923	461	0.000685111	461	0.000729126	459	0.000216051	460	0.0003917
461	4.99693e-05	460	5.59978e-05	461	5.10333e-05	460	3.76648e-05	462	0.000473919	462	0.000468651	462	0.000663689	462	0.000673579	462	0.000719924	461	0.000579924	462	0.000669267	462	0.000724097	460	0.00020984	461	0.000392906
462	4.91781e-05	461	5.57189e-05	462	5.13093e-05	461	4.16295e-05	463	0.000472041	463	0.000437724	463	0.000651977	463	0.000670136	463	0.000717187	462	0.00057432	463	0.000682678	463	0.000723354	461	0.000209812	462	0.000385435
463	4.69281e-05	462	5.59358e-05	463	5.11253e-05	462	3.98674e-05	464	0.000462027	464	0.00044018	464	0.000648201	464	0.000651147	464	0.000710772	463	0.000579116	464	0.000661603	464	0.00072444	462	0.0002075	463	0.00038867
464	5.02907e-05	463	5.52851e-05	464	5.06652e-05	463	3.77278e-05	465	0.000460479	465	0.000453751	465	0.000649405	465	0.000641965	465	0.000716963	464	0.000569351	465	0.000669267	465	0.000714497	463	0.000211845	464	0.000377522
465	4.61616e-05	464	5.52541e-05	465	4.79357e-05	464	3.80739e-05	466	0.000458272	466	0.000444892	466	0.00065143	466	0.00065026	466	0.000696505	465	0.000564188	466	0.000661396	466	0.000700041	464	0.000207612	465	0.000371963
466	4.61616e-05	465	5.2496e-05	466	4.49608e-05	465	3.59027e-05	467	0.000429185	467	0.000439778	467	0.000633041	467	0.000645982	467	0.00069655	466	0.000562083	467	0.000644567	467	0.000695698	465	0.000201205	466	0.000376669
467	4.50737e-05	466	5.2651e-05	467	4.81504e-05	466	3.52419e-05	468	0.000435411	468	0.000429267	468	0.000635558	468	0.000649947	468	0.000685065	467	0.000554888	468	0.000643066	468	0.000701869	466	0.000200231	467	0.000365669
468	4.5766e-05	467	5.14114e-05	468	4.50528e-05	467	3.36057e-05	469	0.000438047	469	0.000420489	469	0.000631508	469	0.000641965	469	0.000699601	468	0.00055572	469	0.000644464	469	0.000686098	467	0.000196582	468	0.000373287
469	4.32441e-05	468	5.2558e-05	469	4.42554e-05	468	3.45182e-05	470	0.000430141	470	0.000421536	470	0.000628006	470	0.000619169	470	0.000687443	469	0.000550727	470	0.000634159	470	0.000685127	468	0.000201902	469	0.000364463
470	4.35161e-05	469	5.06057e-05	470	4.27526e-05	469	3.57769e-05	471	0.000430964	471	0.000414569	471	0.000619249	471	0.000623498	471	0.000680713	470	0.0005485	471	0.000634573	471	0.000668898	469	0.000197696	470	0.000355727
471	4.19831e-05	470	5.00169e-05	471	4.44394e-05	470	3.52419e-05	472	0.000423355	472	0.000404019	472	0.000608687	472	0.000618751	472	0.000670036	471	0.00054434	472	0.000619971	472	0.00065947	470	0.00019803	471	0.000355727
472	4.0648e-05	471	4.77856e-05	472	4.35807e-05	471	3.18436e-05	473	0.000412913	473	0.000416542	473	0.000609015	473	0.000619482	473	0.000676945	472	0.000534379	473	0.000634366	473	0.000668384	471	0.000192655	472	0.000350962
473	4.25271e-05	472	4.81575e-05	473	4.57889e-05	472	3.20009e-05	474	0.000414692	474	0.000405187	474	0.000604309	474	0.000599658	474	0.000671426	473	0.0005264	474	0.000610547	474	0.000666099	472	0.000191234	473	0.000351344
474	4.181e-05	473	4.78476e-05	474	4.3366e-05	473	3.0522e-05	475	0.000413506	475	0.000395603	475	0.000599711	475	0.00061463	475	0.000666267	474	0.000530145	475	0.000630431	475	0.000662556	473	0.000188254	474	0.000357021
475	4.11919e-05	474	4.87153e-05	475	4.42554e-05	474	3.0585e-05	476	0.000412287	476	0.00039677	476	0.000613175	476	0.000611344	476	0.000655904	475	0.00053663	476	0.000611376	476	0.000651985	474	0.000187419	475	0.000344315
476	4.12908e-05	475	4.71349e-05	476	4.04218e-05	475	3.08367e-05	477	0.00040807	477	0.000396046	477	0.00059889	477	0.000606388	477	0.000669004	476	0.000533302	477	0.000613499	477	0.000646328	475	0.000185859	476	0.000344315
477	4.0376e-05	476	4.6794e-05	477	4.18326e-05	476	2.94837e-05	478	0.000404612	478	0.000388072	478	0.000596209	478	0.000592616	478	0.000658461	477	0.000524589	478	0.000610288	478	0.000660556	476	0.000189006	477	0.000342109
478	4.181e-05	477	4.34781e-05	478	4.13725e-05	477	3.03647e-05	479	0.000399802	479	0.000392502	479	0.000588273	479	0.00059465	479	0.00065725	478	0.000528481	479	0.000606871	479	0.00064587	477	0.000183296	478	0.00033349
479	3.98815e-05	478	4.69799e-05	479	4.18939e-05	478	3.09626e-05	480	0.000394894	480	0.000382032	480	0.000588	480	0.000584791	480	0.000631049	479	0.000520233	480	0.000596307	480	0.000636499	478	0.000181291	479	0.000335961
480	3.71617e-05	479	4.97999e-05	480	3.96244e-05	479	3.02074e-05	481	0.000401845	481	0.000370998	481	0.000591283	481	0.000580826	481	0.000650251	480	0.000524981	481	0.000608217	481	0.000617814	479	0.000178283	480	0.000335755
481	3.88183e-05	480	4.62052e-05	481	4.04831e-05	480	3.04591e-05	482	0.000384188	482	0.000375468	482	0.000588054	482	0.000593346	482	0.000650026	481	0.000511105	482	0.000594754	482	0.000637928	480	0.000181096	481	0.000338785
482	3.78046e-05	481	4.3726e-05	482	3.90723e-05	481	2.90746e-05	483	0.000388141	483	0.000374743	483	0.000569994	483	0.000588129	483	0.000641099	482	0.000520625	483	0.000598275	483	0.000624785	481	0.000178199	482	0.000340638
483	4.06232e-05	482	4.47487e-05	483	4.14645e-05	482	2.92319e-05	484	0.000388141	484	0.000378529	484	0.000574974	484	0.000580461	484	0.000638721	483	0.000513356	484	0.000579738	484	0.000629814	482	0.000178534	483	0.000325843
484	3.75079e-05	483	4.35091e-05	484	3.77842e-05	483	2.79104e-05	485	0.000380532	485	0.000374743	485	0.000567805	485	0.00058453	485	0.000641502	484	0.000516611	485	0.000600553	485	0.000614557	483	0.000178367	484	0.000325196
485	3.65436e-05	484	4.30133e-05	485	3.9103e-05	484	2.64944e-05	486	0.000380894	486	0.00037422	486	0.000572074	486	0.000571801	486	0.000623826	485	0.000505549	486	0.000589731	486	0.0006137	484	0.000174105	485	0.000326519
486	3.84721e-05	485	4.43458e-05	486	3.69868e-05	485	2.90431e-05	487	0.000378226	487	0.000372206	487	0.000573606	487	0.000575974	487	0.000631408	486	0.000502637	487	0.000578132	487	0.000611871	485	0.000181904	486	0.000327637
487	3.71123e-05	486	4.20836e-05	487	3.83976e-05	486	2.85397e-05	488	0.000376348	488	0.000373092	488	0.000578422	488	0.000568619	488	0.000621807	487	0.000502612	488	0.000580359	488	0.0006185	486	0.000172935	487	0.000320078
488	3.76315e-05	487	4.30752e-05	488	3.62815e-05	487	2.83194e-05	489	0.000378852	489	0.00037132	489	0.000573551	489	0.000561263	489	0.000640964	488	0.00050041	489	0.000570314	489	0.0006117	487	0.000175916	488	0.00032299
489	3.6593e-05	488	4.01313e-05	489	3.64348e-05	488	2.96095e-05	490	0.00037536	490	0.000365683	490	0.000562113	490	0.000562515	490	0.000619833	489	0.000503004	490	0.000578961	490	0.000602671	488	0.000174105	489	0.000322902
490	3.71864e-05	489	4.33232e-05	490	3.61281e-05	489	2.72496e-05	491	0.000368377	491	0.000376314	491	0.00056983	491	0.000576913	491	0.000627146	490	0.000509196	491	0.000575958	491	0.000607243	489	0.00017689	490	0.000322519
491	3.71864e-05	490	4.03482e-05	491	3.72629e-05	490	2.57707e-05	492	0.000361591	492	0.000364595	492	0.000553138	492	0.000557768	492	0.000620147	491	0.000498378	492	0.000574145	492	0.000597186	490	0.000178729	491	0.000318254
492	3.53073e-05	491	3.98833e-05	492	3.56374e-05	491	2.83194e-05	493	0.000381355	493	0.000373334	493	0.000554178	493	0.000562672	493	0.000624006	492	0.000499553	493	0.000585175	493	0.000599643	491	0.000167476	492	0.000314636
493	3.7854e-05	492	4.34471e-05	493	3.60668e-05	492	2.69664e-05	494	0.000388207	494	0.0003863	494	0.000560198	494	0.00056335	494	0.000624051	493	0.000498476	494	0.00058098	494	0.0006005	492	0.000170234	493	0.00031243
494	3.9115e-05	493	4.05961e-05	494	3.79069e-05	493	2.92949e-05	495	0.000397892	495	0.000385052	495	0.000555546	495	0.000557716	495	0.000628357	494	0.00050085	495	0.000584087	495	0.000610214	493	0.000179759	494	0.000322343
495	4.57413e-05	494	4.31062e-05	495	4.20779e-05	494	2.8697e-05	496	0.000435444	496	0.00042214	496	0.000561128	496	0.000550465	496	0.000633068	495	0.00050413	496	0.000577666	496	0.000601586	494	0.000183046	495	0.000327196
496	7.18757e-05	495	4.58643e-05	496	5.83325e-05	495	3.44553e-05	497	0.0004084	497	0.000403213	497	0.000558063	497	0.000560898	497	0.000622974	496	0.000506895	497	0.000570676	497	0.000577815	495	0.000193323	496	0.000347315
497	6.25049e-05	496	5.58429e-05	497	5.226e-05	496	5.90303e-05	498	0.000419204	498	0.000415898	498	0.000560854	498	0.000556255	498	0.000619071	497	0.000501095	498	0.000577407	498	0.0005985	496	0.000223766	497	0.000327402
498	6.03785e-05	497	5.59358e-05	498	5.6339e-05	497	4.93702e-05	499	0.00042487	499	0.000410422	499	0.000554232	499	0.000556099	499	0.000626159	498	0.000512377	499	0.000580359	499	0.000592043	497	0.000202932	498	0.000331696
499	6.86614e-05	498	5.74233e-05	499	6.38836e-05	498	4.63494e-05	500	0.000381191	500	0.000366045	500	0.000544053	500	0.000549421	500	0.000619519	499	0.000502221	500	0.000564203	500	0.0005909	498	0.00019778	499	0.000326284
500	4.08952e-05	499	6.69371e-05	500	4.01458e-05	499	6.12329e-05	501	0.000345516	501	0.000335803	501	0.000508096	501	0.000516035	501	0.000596774	500	0.000489152	501	0.00054898	501	0.000560615	499	0.00019764	500	0.000308842
501	3.33788e-05	500	4.23005e-05	501	3.16811e-05	500	3.10255e-05	502	0.000353982	502	0.000333629	502	0.000523092	502	0.000520365	502	0.000582417	501	0.000469769	502	0.000543802	502	0.000560787	500	0.000171821	501	0.000288223
502	3.14997e-05	501	3.74042e-05	502	3.29692e-05	501	2.30961e-05	503	0.000348909	503	0.000343011	503	0.000506126	503	0.000531633	503	0.000587487	502	0.000466612	503	0.000537588	503	0.000575415	501	0.000151099	502	0.000280428
503	3.02387e-05	502	3.71873e-05	503	3.18038e-05	502	2.24038e-05	504	0.000337182	504	0.000343857	504	0.000515813	504	0.000525373	504	0.000582372	503	0.000471041	504	0.000544837	504	0.000546559	502	0.000157394	503	0.000281105
504	3.03129e-05	503	3.61956e-05	504	3.26318e-05	503	2.28443e-05	505	0.000341892	505	0.000332098	505	0.000517181	505	0.000521773	505	0.000578918	504	0.000470846	505	0.000542714	505	0.00054953	503	0.000151545	504	0.000280987
505	3.02387e-05	504	3.64125e-05	505	3.0209e-05	504	2.2687e-05	506	0.00034321	506	0.000330045	506	0.000516908	506	0.000509253	506	0.000580084	505	0.000470674	506	0.000538986	506	0.000558101	504	0.000154219	505	0.000279575
506	3.13019e-05	505	3.73732e-05	506	3.20185e-05	505	2.39142e-05	507	0.00034265	507	0.000341562	507	0.000508096	507	0.000516661	507	0.000584167	506	0.000463577	507	0.000538675	507	0.000550158	505	0.000151127	506	0.000279958
507	3.09557e-05	506	3.56378e-05	507	3.26932e-05	506	2.24982e-05	508	0.000335304	508	0.000343615	508	0.000513296	508	0.000510557	508	0.000564023	507	0.000467615	508	0.000538261	508	0.00055433	506	0.000148843	507	0.00028334
508	3.10299e-05	507	3.62886e-05	508	3.26318e-05	507	2.25926e-05	509	0.000339323	509	0.000340233	509	0.00053059	509	0.000513478	509	0.000588025	508	0.000461301	509	0.000543336	509	0.000564158	507	0.000151071	508	0.000276546
509	3.15244e-05	508	3.5173e-05	509	3.16504e-05	508	2.32219e-05	510	0.000356024	510	0.000342971	510	0.000510231	510	0.000513896	510	0.000580892	509	0.000466881	510	0.00052951	510	0.000550844	508	0.000149706	509	0.000282076
510	3.07827e-05	509	3.67534e-05	510	3.0209e-05	509	2.27814e-05	511	0.000337709	511	0.000342931	511	0.000513733	511	0.000519686	511	0.000573893	510	0.000469279	511	0.000544009	511	0.000566501	509	0.000154497	510	0.000282517
511	3.22662e-05	510	3.44292e-05	511	3.09144e-05	510	2.24353e-05	512	0.000340739	512	0.000339347	512	0.000517291	512	0.000517861	512	0.000571785	511	0.000465535	512	0.000529303	512	0.000558501	510	0.000150403	511	0.000279428
512	2.99667e-05	511	3.56688e-05	512	3.10371e-05	511	2.24982e-05	513	0.000350029	513	0.000345629	513	0.0005145	513	0.0005176	513	0.000596729	512	0.000461032	513	0.000527646	513	0.000548444	511	0.000144721	512	0.00028537
513	3.02387e-05	512	3.60716e-05	513	3.13131e-05	512	2.29073e-05	514	0.000355826	514	0.000353522	514	0.000528236	514	0.000521669	514	0.000597895	513	0.000464115	514	0.000542041	514	0.000564558	512	0.000150598	513	0.000277193
514	3.30326e-05	513	3.508e-05	514	2.95036e-05	513	2.14598e-05	515	0.000374339	515	0.000363428	515	0.000529222	515	0.000528398	515	0.00061777	514	0.000470625	515	0.000558352	515	0.000575644	513	0.000153216	514	0.000280693
515	3.13513e-05	514	3.41503e-05	515	2.93809e-05	514	2.28129e-05	516	0.000330001	516	0.000321226	516	0.000463821	516	0.000458912	516	0.000533382	515	0.000496592	516	0.000478558	516	0.000511074	514	0.000147618	515	0.000286694
516	2.72223e-05	515	3.68774e-05	516	2.69887e-05	515	2.36939e-05	517	0.000339521	517	0.00032179	517	0.000479911	517	0.000480457	517	0.000546302	516	0.000433621	517	0.000500617	517	0.000516445	515	0.000157979	516	0.00025178
517	2.75931e-05	516	3.16092e-05	517	2.71728e-05	516	1.96033e-05	518	0.000332636	518	0.000338823	518	0.000488285	518	0.000486247	518	0.000552269	517	0.000431101	518	0.000513148	518	0.000518559	516	0.000134833	517	0.000258868
518	2.97937e-05	517	3.29107e-05	518	2.79088e-05	517	1.96663e-05	519	0.000342848	519	0.00033838	519	0.000489653	519	0.000495429	519	0.00055846	518	0.000454913	519	0.000516099	519	0.00053193	517	0.000142047	518	0.00026528
519	2.84091e-05	518	3.47701e-05	519	2.76328e-05	518	1.9918e-05	520	0.000344758	520	0.000342689	520	0.000503116	520	0.000490734	520	0.000560255	519	0.000446886	520	0.000525368	520	0.000539302	518	0.000142019	519	0.000256368
520	2.91508e-05	519	3.2012e-05	520	2.70808e-05	519	2.09878e-05	521	0.000342683	521	0.000341521	521	0.00048626	521	0.000494385	521	0.000557473	520	0.000453347	521	0.000520086	521	0.000525588	519	0.000142632	520	0.000265104
521	2.84338e-05	520	3.38714e-05	521	2.68661e-05	520	2.22465e-05	522	0.000350457	522	0.000332783	522	0.00049031	522	0.000499706	522	0.000568375	521	0.000451683	522	0.00052195	522	0.000531073	520	0.000139262	521	0.000268516
522	2.77415e-05	521	3.55138e-05	522	2.67741e-05	521	2.04529e-05	523	0.000340245	523	0.000346595	523	0.000488777	523	0.000495585	523	0.000572458	522	0.00044811	523	0.000516824	523	0.000521816	521	0.000143189	522	0.000262192
523	2.88541e-05	522	3.36545e-05	523	3.00556e-05	522	1.86594e-05	524	0.000341991	524	0.000348005	524	0.00050443	524	0.000497463	524	0.000569945	523	0.00045648	524	0.000518481	524	0.000527245	522	0.000140877	523	0.000258721
524	2.56646e-05	523	3.27558e-05	524	2.54246e-05	523	1.99495e-05	525	0.000353389	525	0.000345347	525	0.000499723	525	0.000502315	525	0.000562408	524	0.000443925	525	0.000529355	525	0.000529416	523	0.000141211	524	0.000259398
525	2.88047e-05	524	3.26938e-05	525	2.6498e-05	524	2.15228e-05	526	0.000357144	526	0.000340233	526	0.000493922	526	0.000497724	526	0.000563216	525	0.000444316	526	0.000518792	526	0.000521931	524	0.000143189	525	0.000261486
526	2.80382e-05	525	3.08964e-05	526	2.56393e-05	525	1.80615e-05	527	0.000348843	527	0.000345991	527	0.000483633	527	0.000493499	527	0.000569452	526	0.000450019	527	0.000520345	527	0.000523816	525	0.000140571	526	0.000265869
527	2.71728e-05	526	3.14232e-05	527	2.66514e-05	526	1.79986e-05	528	0.000351906	528	0.000353642	528	0.000488996	528	0.000490108	528	0.000563081	527	0.000447914	528	0.000521225	528	0.000517931	526	0.000140348	527	0.000254633
528	2.80629e-05	527	3.08964e-05	528	2.81235e-05	527	1.95404e-05	529	0.000344923	529	0.000342488	529	0.000475369	529	0.000479831	529	0.000567612	528	0.000445222	529	0.000520552	529	0.000519702	527	0.000136421	528	0.000260633
529	2.64311e-05	528	3.18571e-05	529	2.70194e-05	528	1.93516e-05	530	0.000350655	530	0.000345991	530	0.000488723	530	0.00049136	530	0.000557473	529	0.000443778	530	0.000513406	530	0.000519359	528	0.000139875	529	0.00025778
530	2.8236e-05	529	3.22909e-05	530	2.48726e-05	529	1.79986e-05	531	0.000351709	531	0.000356421	531	0.000488942	531	0.000491099	531	0.000564248	530	0.000446617	531	0.000522106	531	0.000533416	529	0.000137535	530	0.000255368
531	2.63569e-05	530	3.08034e-05	531	2.61607e-05	530	1.90369e-05	532	0.000354509	532	0.000346917	532	0.00048615	532	0.00049402	532	0.000560524	531	0.000446543	532	0.000522623	532	0.000522845	530	0.000137424	531	0.000250074
532	2.71975e-05	531	2.85412e-05	532	2.64674e-05	531	1.95089e-05	533	0.000356222	533	0.00034877	533	0.000492827	533	0.000495846	533	0.000549532	532	0.000441282	533	0.000520293	533	0.000525588	531	0.000138371	532	0.000252544
533	2.73459e-05	532	3.17951e-05	533	2.59767e-05	532	1.86594e-05	534	0.000359977	534	0.000352837	534	0.000484125	534	0.000491099	534	0.000550474	533	0.000437586	534	0.000504604	534	0.000526845	532	0.000133274	533	0.000251897
534	2.66289e-05	533	3.05555e-05	534	2.60687e-05	533	1.74007e-05	535	0.000362513	535	0.000352072	535	0.000479528	535	0.000494542	535	0.000556935	534	0.000432349	535	0.000527335	535	0.000519473	533	0.000136309	534	0.000252897
535	2.44531e-05	534	2.94709e-05	535	2.6222e-05	534	1.91943e-05	536	0.000349568	536	0.000354126	536	0.000494743	536	0.0004827	536	0.000559223	535	0.000439471	536	0.000521174	536	0.000513302	534	0.000133496	535	0.000253309
536	2.68761e-05	535	3.13613e-05	536	2.5486e-05	535	1.87223e-05	537	0.000357638	537	0.000355817	537	0.000493758	537	0.000483691	537	0.000549488	536	0.000442114	537	0.000523763	537	0.000515416	535	0.000138343	536	0.000250927
537	2.47992e-05	536	3.15472e-05	537	2.47192e-05	536	1.87537e-05	538	0.000360735	538	0.000356864	538	0.000497753	538	0.000483952	538	0.000551103	537	0.000432814	538	0.000508643	538	0.00052553	536	0.000133608	537	0.000244985
538	2.57882e-05	537	3.09274e-05	538	2.52099e-05	537	1.8502e-05	539	0.000366302	539	0.000360246	539	0.000487628	539	0.000491777	539	0.000553705	538	0.000437268	539	0.00051408	539	0.000527473	537	0.000137173	538	0.00025225
539	2.65794e-05	538	2.94089e-05	539	2.6222e-05	538	1.78098e-05	540	0.000360109	540	0.000358354	540	0.000486862	540	0.000483848	540	0.000541277	539	0.000434821	540	0.000531892	540	0.000511816	538	0.000136114	539	0.000247603
540	2.5986e-05	539	3.10514e-05	540	2.43205e-05	539	1.69602e-05	541	0.000352763	541	0.000345307	541	0.000489379	541	0.00047717	541	0.000540201	540	0.000435114	541	0.000509626	541	0.000511017	539	0.000137006	540	0.000247574
541	2.61096e-05	540	2.90371e-05	541	2.28484e-05	540	1.77468e-05	542	0.000360076	542	0.000366166	542	0.000486096	542	0.000478788	542	0.000536253	541	0.000422143	542	0.000527077	542	0.000525245	540	0.000133636	541	0.00024725
542	2.48734e-05	541	2.86962e-05	542	2.48726e-05	541	1.73063e-05	543	0.000374965	543	0.000363347	543	0.000483852	543	0.000484526	543	0.000556262	542	0.000428188	543	0.000510507	543	0.000525016	541	0.00013021	542	0.000248956
543	2.53432e-05	542	3.01837e-05	543	2.48112e-05	542	1.82188e-05	544	0.000367817	544	0.000369871	544	0.000484618	544	0.000482387	544	0.000549712	543	0.000433205	544	0.000519206	544	0.000528959	542	0.000131825	543	0.00024225
544	2.55904e-05	543	2.89131e-05	544	2.25724e-05	543	1.77154e-05	545	0.000357276	545	0.000372528	545	0.000485822	545	0.000487186	545	0.00055348	544	0.000425668	545	0.000532099	545	0.000520216	543	0.000132549	544	0.000246103
545	2.42553e-05	544	2.72397e-05	545	2.38912e-05	544	1.72434e-05	546	0.000370254	546	0.000369468	546	0.0004873	546	0.000482178	546	0.000548994	545	0.000427625	546	0.000514908	546	0.000515702	544	0.000132911	545	0.000240691
546	2.50465e-05	545	2.6155e-05	546	2.32471e-05	545	1.67085e-05	547	0.000364226	547	0.000372408	547	0.000470772	547	0.000475032	547	0.000539483	546	0.000432789	547	0.000518999	547	0.000519988	545	0.000131407	546	0.00024172
547	2.46509e-05	546	2.58761e-05	547	2.39832e-05	546	1.61735e-05	548	0.000382377	548	0.000372971	548	0.000482101	548	0.000479101	548	0.000544373	547	0.000421972	548	0.000526455	548	0.000524673	546	0.000129179	547	0.000245397
548	2.48239e-05	547	2.84173e-05	548	2.44739e-05	547	1.68658e-05	549	0.000375953	549	0.000368985	549	0.000489489	549	0.000483535	549	0.00055209	548	0.000415682	549	0.000509782	549	0.000525645	547	0.000129012	548	0.000244573
549	2.26234e-05	548	2.68678e-05	549	2.23271e-05	548	1.60477e-05	550	0.000365214	550	0.000366005	550	0.000481225	550	0.000474614	550	0.000549532	549	0.000420406	550	0.000513458	550	0.000522159	548	0.000129792	549	0.000243367
550	2.28707e-05	549	2.61241e-05	550	2.31551e-05	549	1.62994e-05	551	0.000367817	551	0.000364998	551	0.000483688	551	0.000478788	551	0.000542579	550	0.00042114	551	0.000519258	551	0.000516902	549	0.000134945	550	0.000240338
551	2.31179e-05	550	2.68678e-05	551	2.20817e-05	550	1.43485e-05	552	0.000373845	552	0.000374421	552	0.000483469	552	0.000482283	552	0.000539079	551	0.000419769	552	0.000508591	552	0.000515988	550	0.000128427	551	0.000238955
552	2.28459e-05	551	2.6279e-05	552	2.22964e-05	551	1.59533e-05	553	0.000374108	553	0.00036085	553	0.000476135	553	0.000482178	553	0.000539842	552	0.000422486	553	0.000518118	553	0.000507702	551	0.000125141	552	0.000236073
553	2.21289e-05	552	2.66509e-05	553	2.2143e-05	552	1.60477e-05	554	0.000376513	554	0.000367414	554	0.000487136	554	0.000471275	554	0.000553615	553	0.000421948	554	0.000519568	554	0.000518616	552	0.000125614	553	0.00024072
554	2.25987e-05	553	2.66819e-05	554	2.08549e-05	553	1.41912e-05	555	0.000379511	555	0.000356461	555	0.000485986	555	0.000479205	555	0.000539976	554	0.000410837	555	0.000515219	555	0.000525359	553	0.0001267	554	0.000230955
555	2.35877e-05	554	2.75186e-05	555	2.09163e-05	554	1.6677e-05	556	0.000379412	556	0.000362461	556	0.000478598	556	0.000475188	556	0.000544867	555	0.000413651	556	0.00051496	556	0.000506788	554	0.000127675	555	0.00023772
556	2.13624e-05	555	2.66819e-05	556	1.88308e-05	555	1.53554e-05	557	0.000377699	557	0.000362864	557	0.000472742	557	0.000478683	557	0.000542758	556	0.000408732	557	0.00051351	557	0.000515531	555	0.000126645	556	0.000234543
557	2.11399e-05	556	2.51324e-05	557	2.07936e-05	556	1.45058e-05	558	0.000376579	558	0.000381951	558	0.000475588	558	0.000483587	558	0.000544732	557	0.000410005	558	0.000512267	558	0.000503188	556	0.000128845	557	0.000230014
558	2.32415e-05	557	2.60311e-05	558	2.13456e-05	557	1.59218e-05	559	0.000369299	559	0.000368502	559	0.000492608	559	0.000473049	559	0.000535131	558	0.000408242	559	0.000506934	559	0.000530902	557	0.000124027	558	0.000229161
559	2.01015e-05	558	2.39858e-05	559	1.93828e-05	558	1.4789e-05	560	0.000359285	560	0.000371119	560	0.00046716	560	0.000476492	560	0.000528357	559	0.000409564	560	0.000520345	560	0.000493417	558	0.000125057	559	0.000232573
560	2.24998e-05	559	2.53183e-05	560	1.99349e-05	559	1.53554e-05	561	0.000371506	561	0.000367012	561	0.000477339	561	0.000475501	561	0.0005306	560	0.000409393	561	0.000514597	561	0.000503874	559	0.000123748	560	0.000228131
561	2.09174e-05	560	2.38928e-05	561	2.28178e-05	560	1.55127e-05	562	0.000374372	562	0.000375347	562	0.000473891	562	0.00046945	562	0.000526831	561	0.000407361	562	0.000502791	562	0.000510331	560	0.00012528	561	0.000227337
562	2.03487e-05	561	2.59071e-05	562	1.80947e-05	561	1.46632e-05	563	0.000371407	563	0.000378206	563	0.000464533	563	0.00047524	563	0.000531946	562	0.000397866	563	0.000505691	563	0.000510674	561	0.000122745	562	0.000231631
563	2.27223e-05	562	2.53493e-05	563	2.09163e-05	562	1.37507e-05	564	0.000374701	564	0.000375428	564	0.000473891	564	0.000470336	564	0.000532395	563	0.00040582	564	0.000511232	564	0.000502102	562	0.000122244	563	0.00022669
564	2.14366e-05	563	2.51944e-05	564	1.93522e-05	563	1.41597e-05	565	0.00036729	565	0.000362059	565	0.000475752	565	0.000462772	565	0.000523691	564	0.000398478	565	0.000506157	565	0.000503988	563	0.000119709	564	0.000222454
565	2.08432e-05	564	2.6248e-05	565	1.81254e-05	564	1.41282e-05	566	0.000379445	566	0.000365602	566	0.00046716	566	0.000464755	566	0.000525037	565	0.00040024	566	0.000516979	566	0.000512616	564	0.000123442	565	0.000222896
566	2.11646e-05	565	2.29321e-05	566	1.81254e-05	565	1.47576e-05	567	0.000372923	567	0.000366085	567	0.000461687	567	0.000467206	567	0.000513328	566	0.000396348	567	0.000504655	567	0.000499131	565	0.000122411	566	0.000220072
567	2.04971e-05	566	2.49155e-05	567	2.08856e-05	566	1.438e-05	568	0.000374043	568	0.000368703	568	0.000463165	568	0.000484787	568	0.000517545	567	0.000387611	568	0.000505432	568	0.000495074	566	0.000118178	567	0.000221601
568	2.14613e-05	567	2.38928e-05	568	1.81254e-05	567	1.3845e-05	569	0.000381158	569	0.000371763	569	0.000466175	569	0.000476492	569	0.000527729	568	0.000396471	569	0.000501911	569	0.000495017	567	0.000122383	568	0.000219454
569	2.02498e-05	568	2.21264e-05	569	1.79107e-05	568	1.50408e-05	570	0.000366631	570	0.000366126	570	0.00045211	570	0.00046032	570	0.000513686	569	0.000383255	570	0.000496578	570	0.000490446	568	0.000122188	569	0.000217248
570	2.00026e-05	569	2.26842e-05	570	1.83707e-05	569	1.31843e-05	571	0.000372033	571	0.000362904	571	0.000471319	571	0.000464076	571	0.000515616	570	0.000384332	571	0.000506416	571	0.000501188	569	0.000119821	570	0.000218278
571	1.9063e-05	570	2.349e-05	571	1.58866e-05	570	1.32787e-05	572	0.000368607	572	0.000361696	572	0.000453806	572	0.000462355	572	0.000520281	571	0.000382937	572	0.000499063	572	0.000498903	570	0.000115142	571	0.000216954
572	1.92361e-05	571	2.41407e-05	572	1.92908e-05	571	1.19886e-05	573	0.000373944	573	0.000361938	573	0.00045512	573	0.000469658	573	0.000504086	572	0.000381836	573	0.000507711	573	0.000491303	571	0.000114807	572	0.000217689
573	1.81482e-05	572	2.29631e-05	573	1.77267e-05	572	1.33416e-05	574	0.000366236	574	0.00035332	574	0.0004682	574	0.000465798	574	0.000520685	573	0.000377871	574	0.000501238	574	0.000496217	572	0.000117008	573	0.000214866
574	1.91619e-05	573	2.23433e-05	574	1.81867e-05	573	1.34989e-05	575	0.000367323	575	0.000359119	575	0.000462781	575	0.00046079	575	0.000505118	574	0.000386999	575	0.000484513	575	0.000490046	573	0.000115142	574	0.000213807
575	1.91619e-05	574	2.15066e-05	575	1.80641e-05	574	1.36563e-05	576	0.000362184	576	0.000358716	576	0.000460975	576	0.000458442	576	0.000503099	575	0.000374102	576	0.00049316	576	0.000477989	574	0.000116144	575	0.000212483
576	1.95328e-05	575	2.37689e-05	576	1.88001e-05	575	1.15166e-05	577	0.000360767	577	0.000350904	577	0.000459224	577	0.000454373	577	0.000500407	576	0.000375056	577	0.000487723	577	0.000483531	575	0.000111883	576	0.000211395
577	1.76784e-05	576	2.24363e-05	577	1.7604e-05	576	1.32157e-05	578	0.00035441	578	0.000362783	578	0.00046404	578	0.000458495	578	0.00050283	577	0.00037141	578	0.000483943	578	0.000477646	576	0.000112858	577	0.000209807
578	1.83707e-05	577	2.08868e-05	578	1.61319e-05	577	1.09187e-05	579	0.000359384	579	0.000353119	579	0.000452985	579	0.000457921	579	0.00049758	578	0.00037836	579	0.000486636	579	0.000485646	577	0.000110713	578	0.000207159
579	1.8074e-05	578	2.21884e-05	579	1.68986e-05	578	1.10446e-05	580	0.000351709	580	0.000354689	580	0.00045211	580	0.000449574	580	0.000493274	579	0.000363774	580	0.000498908	580	0.000486103	578	0.00011166	579	0.000212807
580	1.88652e-05	579	2.0515e-05	580	1.75734e-05	579	1.14222e-05	581	0.000350029	581	0.00035779	581	0.000453095	581	0.000449991	581	0.000498926	580	0.000364778	581	0.000480474	581	0.00047696	579	0.000114111	580	0.000204247
581	1.72828e-05	580	2.0515e-05	581	1.57332e-05	580	1.03209e-05	582	0.000360504	582	0.000354246	582	0.000450358	582	0.000454582	582	0.000495651	581	0.000366221	582	0.000474933	582	0.000464732	580	0.000113248	581	0.000208659
582	1.74064e-05	581	1.99262e-05	582	1.72973e-05	581	1.2492e-05	583	0.000364786	583	0.000346233	583	0.000442915	583	0.000449209	583	0.000478244	582	0.000360544	583	0.000482286	583	0.000469189	581	0.000112496	582	0.000206071
583	1.64421e-05	582	1.97092e-05	583	1.47211e-05	582	1.15795e-05	584	0.000354838	584	0.000347521	584	0.000442915	584	0.000445557	584	0.000483987	583	0.000354107	584	0.000475192	584	0.000472046	582	0.000109627	583	0.00020013
584	1.76784e-05	583	2.0546e-05	584	1.65919e-05	583	1.29955e-05	585	0.000345582	585	0.000342367	585	0.000441985	585	0.00043961	585	0.000496279	584	0.000354156	585	0.000484409	585	0.000472732	583	0.000108206	584	0.000199394
585	1.71592e-05	584	1.89655e-05	585	1.57945e-05	584	1.16739e-05	586	0.000355464	586	0.000345226	586	0.000445378	586	0.000435959	586	0.000492287	585	0.000359687	586	0.000472603	586	0.000470046	584	0.000110268	585	0.000195217
586	1.71344e-05	585	1.87796e-05	586	1.48745e-05	585	1.05726e-05	587	0.000346372	587	0.000335884	587	0.000434487	587	0.000443158	587	0.000483987	586	0.000352957	587	0.000473846	587	0.000463646	585	0.000106117	586	0.000203306
587	1.79751e-05	586	1.94303e-05	587	1.46598e-05	586	1.05726e-05	588	0.000340114	588	0.000336367	588	0.000440069	588	0.00044201	588	0.000478828	587	0.000348136	588	0.000466752	588	0.000455589	586	0.000107733	587	0.000197571
588	1.71097e-05	587	1.96473e-05	588	1.39544e-05	587	1.04467e-05	589	0.000340641	589	0.000338703	589	0.000437223	589	0.00043768	589	0.000475822	588	0.000345003	589	0.000471723	589	0.000459189	587	0.000105031	588	0.000199571
589	1.69861e-05	588	1.96163e-05	589	1.43838e-05	588	1.11704e-05	590	0.000336951	590	0.00032791	590	0.0004329	590	0.000438723	590	0.000467387	589	0.000345394	590	0.00046147	590	0.000444161	588	0.000107789	589	0.000196659
590	1.60713e-05	589	1.85317e-05	590	1.54879e-05	589	1.01635e-05	591	0.000343144	591	0.000324769	591	0.000434596	591	0.000440341	591	0.000474835	590	0.000337759	591	0.000471102	591	0.000460103	589	0.000105616	590	0.000192247
591	1.5552e-05	590	1.93684e-05	591	1.34944e-05	590	1.02579e-05	592	0.000332965	592	0.000328031	592	0.000431586	592	0.000449209	592	0.000472636	591	0.000339863	592	0.000460849	592	0.000451018	590	0.000103778	591	0.0001926
592	1.53542e-05	591	1.78809e-05	592	1.47825e-05	591	9.5342e-06	593	0.000332405	593	0.000323038	593	0.000432353	593	0.000444149	593	0.000472726	592	0.000334895	593	0.00045391	593	0.000458961	591	0.000103137	592	0.00018354
593	1.53295e-05	592	1.96783e-05	593	1.36477e-05	592	9.94326e-06	594	0.00033257	594	0.00032191	594	0.000425949	594	0.000424169	594	0.000472098	593	0.000331029	594	0.000455723	594	0.000442161	592	0.000101578	593	0.00018857
594	1.56015e-05	593	1.84077e-05	594	1.19609e-05	593	8.77902e-06	595	0.000330198	595	0.000324004	595	0.000427537	595	0.000431159	595	0.000456979	594	0.0003335	595	0.000463645	595	0.000436504	593	0.000104196	594	0.000190335
595	1.45383e-05	594	1.7633e-05	595	1.21756e-05	594	9.94326e-06	596	0.00032114	596	0.000315709	596	0.000431915	596	0.000431055	596	0.000466849	595	0.000328043	596	0.000461315	596	0.000448561	594	9.85695e-05	595	0.000186658
596	1.55026e-05	595	1.73231e-05	596	1.23903e-05	595	9.9118e-06	597	0.000322853	597	0.000311964	597	0.000416481	597	0.000424221	597	0.000452538	596	0.000324005	597	0.000459503	597	0.000437475	595	0.000102023	596	0.000183599
597	1.52553e-05	596	1.84387e-05	597	1.18689e-05	596	9.25101e-06	598	0.000321634	598	0.000317602	598	0.000417521	598	0.000422969	598	0.000455678	597	0.000323491	598	0.000447593	598	0.00044079	596	0.000105505	597	0.000185393
598	1.47361e-05	597	1.72921e-05	598	1.15929e-05	597	8.55876e-06	599	0.000319888	599	0.000310997	599	0.000411556	599	0.000413996	599	0.000452672	598	0.00031796	599	0.00045536	599	0.000433933	597	0.000102608	598	0.000188747
599	1.41922e-05	598	1.66723e-05	599	1.39237e-05	598	8.27556e-06	600	0.000306975	600	0.000309588	600	0.000413581	600	0.000412223	600	0.000448365	599	0.000314876	600	0.000439619	600	0.000426619	598	0.000101856	599	0.000186158
600	1.32279e-05	599	1.65483e-05	600	1.24823e-05	599	9.50274e-06	601	0.000312937	601	0.000310997	601	0.000416919	601	0.000410188	601	0.000448545	600	0.000315366	601	0.000442156	601	0.000419247	599	0.000106062	600	0.000180628
601	1.40685e-05	600	1.60835e-05	601	1.33717e-05	600	9.31394e-06	602	0.000314255	602	0.000304353	602	0.0004167	602	0.000429698	602	0.0004319	601	0.000314191	602	0.000447956	602	0.000425876	600	9.62578e-05	601	0.000180687
602	1.32279e-05	601	1.85317e-05	602	1.14702e-05	601	9.21954e-06	603	0.000310928	603	0.000297829	603	0.000412158	603	0.000407267	603	0.000437867	602	0.000314949	603	0.000437237	603	0.000421533	601	9.70098e-05	602	0.000180981
603	1.2585e-05	602	1.64864e-05	603	1.19303e-05	602	8.0553e-06	604	0.000310401	604	0.000298152	604	0.000409805	604	0.00040638	604	0.000439841	603	0.00030352	604	0.000434959	604	0.000408505	602	9.96836e-05	603	0.000178393
604	1.42911e-05	603	1.54637e-05	604	1.16236e-05	603	8.49583e-06	605	0.000297785	605	0.000294689	605	0.000409914	605	0.000407006	605	0.000444821	604	0.000308953	605	0.000432421	605	0.000420676	603	9.60906e-05	604	0.000178511
605	1.43158e-05	604	1.59905e-05	605	1.2605e-05	604	8.30703e-06	606	0.000299399	606	0.000299722	606	0.000400774	606	0.000417178	606	0.00043051	605	0.000303912	606	0.000430454	606	0.000417704	604	9.59792e-05	605	0.000172598
606	1.29065e-05	605	1.63934e-05	606	1.33104e-05	605	8.1497e-06	607	0.000299333	607	0.000288688	607	0.000409476	607	0.000411023	607	0.000439213	606	0.000295689	607	0.000432318	607	0.000414562	605	9.55336e-05	606	0.000174422
607	1.29806e-05	606	1.58666e-05	607	1.17462e-05	606	8.08677e-06	608	0.000293898	608	0.00029336	608	0.000404387	608	0.000405232	608	0.00043024	607	0.00029936	608	0.000428745	608	0.00040399	606	9.08823e-05	607	0.000172275
608	1.31043e-05	607	1.59285e-05	608	1.06115e-05	607	8.65316e-06	609	0.000290768	609	0.000286836	609	0.000398804	609	0.000392712	609	0.00043365	608	0.00029356	609	0.000428434	609	0.000401762	607	9.26091e-05	608	0.000172598
609	1.23625e-05	608	1.60215e-05	609	1.18996e-05	608	7.55185e-06	610	0.000294227	610	0.000286554	610	0.000401541	610	0.000395216	610	0.000420954	609	0.000295126	610	0.000423463	610	0.000415304	608	9.32497e-05	609	0.000166775
610	1.33021e-05	609	1.60215e-05	610	1.03355e-05	609	8.77902e-06	611	0.000278778	611	0.000276809	611	0.000391525	611	0.00040012	611	0.000423152	610	0.000292532	611	0.000419424	611	0.000395705	609	9.27205e-05	610	0.000169187
611	1.2585e-05	610	1.55257e-05	611	1.05501e-05	610	7.64624e-06	612	0.000285004	612	0.000282568	612	0.000395302	612	0.000394225	612	0.000419384	611	0.000283281	612	0.000427347	612	0.000395076	610	9.15229e-05	611	0.000172451
612	1.3574e-05	611	1.37903e-05	612	1.12555e-05	611	7.61478e-06	613	0.000284312	613	0.000270326	613	0.000383043	613	0.000385878	613	0.000415436	612	0.000289889	613	0.000417716	613	0.000395705	611	9.24141e-05	612	0.000170216
613	1.20164e-05	612	1.55877e-05	613	1.13475e-05	612	7.04839e-06	614	0.000279173	614	0.000278218	614	0.000387147	614	0.000394903	614	0.000418711	613	0.000294734	614	0.000408447	614	0.000398105	612	8.97682e-05	613	0.000167804
614	1.23625e-05	613	1.4596e-05	614	1.05808e-05	613	7.07985e-06	615	0.000282072	615	0.000262675	615	0.00038162	615	0.000393756	615	0.000415301	614	0.000288959	615	0.000417146	615	0.000396391	613	9.11608e-05	614	0.00016348
615	1.29806e-05	614	1.53088e-05	615	9.35405e-06	614	6.76519e-06	616	0.000270543	616	0.000269843	616	0.00038348	616	0.000391408	616	0.000407988	615	0.000285361	616	0.000411916	616	0.000394219	614	8.6593e-05	615	0.000163421
616	1.25603e-05	615	1.39762e-05	616	1.03355e-05	615	7.30012e-06	617	0.000271827	617	0.000268876	617	0.000381018	617	0.00038134	617	0.000407001	616	0.000279536	617	0.000408499	617	0.000388448	615	8.6788e-05	616	0.000163627
617	1.25109e-05	616	1.36353e-05	617	1.00288e-05	616	6.32467e-06	618	0.000266886	618	0.000259977	618	0.000380525	618	0.000377271	618	0.000399778	617	0.000279928	618	0.000406427	618	0.000391076	616	8.90997e-05	617	0.000163892
618	1.2412e-05	617	1.36043e-05	618	1.07342e-05	617	7.07985e-06	619	0.00026491	619	0.000268554	619	0.000378555	619	0.000372263	619	0.000408885	618	0.000274005	619	0.000405495	619	0.000388791	617	8.92668e-05	618	0.00016201
619	1.08543e-05	618	1.34184e-05	619	9.63007e-06	618	7.01692e-06	620	0.000260133	620	0.000257681	620	0.000369415	620	0.00037894	620	0.000402919	619	0.000274348	620	0.000389391	620	0.000371134	618	8.58131e-05	619	0.000162951
620	1.0607e-05	619	1.35734e-05	620	8.24997e-06	619	7.11132e-06	621	0.000262802	621	0.000255265	621	0.000364818	621	0.000367359	621	0.000398926	620	0.000271533	621	0.000397003	621	0.000372391	619	8.77071e-05	620	0.000159068
621	1.17197e-05	620	1.44411e-05	621	8.58733e-06	620	6.19881e-06	622	0.000256345	622	0.000252164	622	0.00037051	622	0.000375132	622	0.000397266	621	0.000268768	622	0.000391929	622	0.00036142	620	8.79299e-05	621	0.000161863
622	1.05823e-05	621	1.47509e-05	622	9.20071e-06	621	5.94708e-06	623	0.000252096	623	0.000249789	623	0.000374724	623	0.000375236	623	0.000396548	622	0.000269649	623	0.000389288	623	0.000366791	621	8.44484e-05	622	0.000156686
623	1.06565e-05	622	1.33564e-05	623	9.38472e-06	622	6.41907e-06	624	0.000255752	624	0.000245359	624	0.000364107	624	0.000370646	624	0.000386229	623	0.000265391	624	0.000384006	624	0.000370906	622	8.10225e-05	623	0.000160568
624	1.24861e-05	623	1.29846e-05	624	8.58733e-06	623	6.76519e-06	625	0.000250581	625	0.000252889	625	0.000365201	625	0.000365846	625	0.000389549	624	0.000263849	625	0.000391463	625	0.000370791	623	8.23316e-05	624	0.000154744
625	1.1423e-05	624	1.19309e-05	625	8.89402e-06	624	5.78975e-06	626	0.000251799	626	0.000241131	626	0.000363669	626	0.000354891	626	0.000399958	625	0.000260276	626	0.000384369	626	0.000356334	624	8.19974e-05	625	0.00015295
626	1.04834e-05	625	1.38832e-05	626	8.89402e-06	625	6.13587e-06	627	0.000241291	627	0.000237547	627	0.00036553	627	0.000361725	627	0.000380128	626	0.000256238	627	0.000381521	627	0.000368163	625	8.1691e-05	626	0.000157039
627	1.05081e-05	626	1.21788e-05	627	9.04736e-06	626	6.2932e-06	628	0.000244783	628	0.00023948	628	0.000356664	628	0.000356352	628	0.00038605	627	0.000257633	628	0.000374686	628	0.000360734	626	8.1496e-05	627	0.000153215
628	1.05081e-05	627	1.32635e-05	628	8.15796e-06	627	6.32467e-06	629	0.000233847	629	0.000236419	629	0.000360057	629	0.000367516	629	0.000376629	628	0.000252199	629	0.000375928	629	0.000361191	627	8.54232e-05	628	0.000150744
629	9.56859e-06	628	1.1621e-05	629	8.24997e-06	628	5.50655e-06	630	0.000246298	630	0.000239681	630	0.000356226	630	0.000349675	630	0.000380801	629	0.000256433	630	0.000379967	630	0.000352335	628	8.27772e-05	629	0.000144744
630	9.29661e-06	629	1.32015e-05	630	8.03528e-06	629	5.85268e-06	631	0.000241851	631	0.000230339	631	0.000349002	631	0.000347588	631	0.000377885	630	0.000254378	631	0.000373236	631	0.000351877	629	8.31393e-05	630	0.000150127
631	1.06812e-05	630	1.25197e-05	631	8.77134e-06	630	5.85268e-06	632	0.000231771	632	0.000230782	632	0.000357703	632	0.0003539	632	0.000369047	631	0.000254304	632	0.000369404	632	0.000342906	630	8.08554e-05	631	0.000144685
632	1.00136e-05	631	1.19619e-05	632	8.00462e-06	631	6.10441e-06	633	0.000227818	633	0.000226312	633	0.000339862	633	0.000355726	633	0.000369406	632	0.00024963	633	0.00037598	633	0.000347763	631	8.27215e-05	632	0.000143214
633	1.0162e-05	632	1.06294e-05	633	8.09662e-06	632	5.60095e-06	634	0.000222943	634	0.000228849	634	0.000346594	634	0.000349935	634	0.000366355	633	0.000250413	634	0.000371631	634	0.000343478	632	7.84601e-05	633	0.00014195
634	9.64276e-06	633	1.23648e-05	634	7.29923e-06	633	5.53802e-06	635	0.000222779	635	0.000228527	635	0.000351245	635	0.000341589	635	0.000363349	634	0.000248602	635	0.000365262	635	0.000341535	633	7.76245e-05	634	0.000142067
635	9.89001e-06	634	1.32635e-05	635	9.1087e-06	634	5.63242e-06	636	0.000220374	636	0.000220875	636	0.000331981	636	0.000353326	636	0.00035967	635	0.000245347	636	0.000365831	636	0.000345078	634	7.6399e-05	635	0.000144597
636	1.09285e-05	635	1.21478e-05	636	8.37264e-06	635	5.72682e-06	637	0.000226567	637	0.000210204	637	0.000341559	637	0.00034211	637	0.000361599	636	0.000244246	637	0.000366038	637	0.000335649	635	7.77638e-05	636	0.000143685
637	1.0434e-05	636	1.19929e-05	637	8.80201e-06	636	5.91561e-06	638	0.00022156	638	0.000214795	638	0.00034123	638	0.000341849	638	0.000372008	637	0.000245812	638	0.000358271	638	0.000342449	636	7.48671e-05	637	0.000145332
638	9.17299e-06	637	1.10942e-05	638	8.2193e-06	637	5.06603e-06	639	0.000225677	639	0.000214513	639	0.000338439	639	0.000335381	639	0.000364067	638	0.000242165	639	0.000360964	639	0.000330964	637	7.69282e-05	638	0.000142303
639	1.03598e-05	638	1.22098e-05	639	7.23789e-06	638	5.22336e-06	640	0.000206967	640	0.000215117	640	0.000328369	640	0.000339606	640	0.000352358	639	0.000235435	640	0.000344808	640	0.000324221	638	7.47836e-05	639	0.000142038
640	9.74166e-06	639	1.24577e-05	640	6.86986e-06	639	5.19189e-06	641	0.000217574	641	0.000203882	641	0.000335757	641	0.000337259	641	0.000352986	640	0.00023776	641	0.000353507	641	0.000331021	639	7.64547e-05	640	0.000135626
641	8.80211e-06	640	1.04744e-05	641	8.00462e-06	640	4.65697e-06	642	0.000199687	642	0.00020364	642	0.000325195	642	0.000341119	642	0.000352582	641	0.00023847	642	0.000349158	642	0.000329078	640	7.50064e-05	641	0.000137302
642	9.49441e-06	641	1.1652e-05	642	6.77785e-06	641	4.49964e-06	643	0.000209174	643	0.000211855	643	0.000329245	643	0.000331677	643	0.000356305	642	0.000235704	643	0.000351591	643	0.000326164	641	7.38088e-05	642	0.000136155
643	9.19771e-06	642	9.97858e-06	643	7.78993e-06	642	4.59404e-06	644	0.000214049	644	0.000201748	644	0.00032815	644	0.000334911	644	0.000358683	643	0.000231226	644	0.000343151	644	0.000327592	642	7.62319e-05	643	0.00013589
644	8.87629e-06	643	1.05984e-05	644	7.4219e-06	643	5.16043e-06	645	0.000207395	645	0.000207385	645	0.000327931	645	0.000317905	645	0.000345224	644	0.000234285	645	0.000348381	645	0.000322792	643	7.75131e-05	644	0.000135596
645	8.95046e-06	644	1.22098e-05	645	7.26856e-06	644	4.37378e-06	646	0.000204398	646	0.000206499	646	0.000327931	646	0.000329903	646	0.000339302	645	0.00023289	646	0.000344187	646	0.000319135	644	7.3196e-05	645	0.000134861
646	9.61804e-06	645	1.1559e-05	646	7.69793e-06	645	5.28629e-06	647	0.000204793	647	0.000200177	647	0.000325304	647	0.000335068	647	0.000349531	646	0.000237711	647	0.000340562	647	0.00030925	645	7.24161e-05	646	0.000135596
647	9.27189e-06	646	1.04434e-05	647	6.62451e-06	646	5.03456e-06	648	0.000198073	648	0.000201426	648	0.000319777	648	0.000330321	648	0.000346077	647	0.000227873	648	0.00034341	648	0.000309136	646	7.01044e-05	647	0.000134449
648	9.74166e-06	647	1.06603e-05	648	6.86986e-06	647	4.84577e-06	649	0.000204233	649	0.000191922	649	0.000323498	649	0.000332668	649	0.000331227	648	0.000230002	649	0.000336523	649	0.000315993	647	7.08007e-05	648	0.00013089
649	8.87629e-06	648	1.03814e-05	649	7.36057e-06	648	4.75137e-06	650	0.000201433	650	0.000195305	650	0.000320598	650	0.000325939	650	0.000334412	649	0.000228827	650	0.000334348	650	0.000314735	648	6.92967e-05	649	0.000131449
650	9.14826e-06	649	1.01025e-05	650	7.08455e-06	649	4.24791e-06	651	0.000197842	651	0.000195909	651	0.000313811	651	0.000314984	651	0.0003402	650	0.000226037	651	0.000330724	651	0.000303479	649	7.2639e-05	650	0.000130243
651	7.96146e-06	650	1.04744e-05	651	6.9312e-06	650	5.06603e-06	652	0.000201696	652	0.000188217	652	0.000317971	652	0.000315818	652	0.000336835	651	0.000220996	652	0.000328704	652	0.000309878	650	7.11071e-05	651	0.000127802
652	8.65376e-06	651	1.01335e-05	652	5.45909e-06	651	4.27938e-06	653	0.000197447	653	0.000188258	653	0.000304672	653	0.00031707	653	0.000336655	652	0.000220947	653	0.000331138	653	0.000305593	651	7.03272e-05	652	0.000131802
653	9.79111e-06	652	1.08463e-05	653	6.40983e-06	652	4.15351e-06	654	0.000197282	654	0.000185519	654	0.000312936	654	0.000315349	654	0.000330105	653	0.000217765	654	0.000326478	654	0.000304107	652	7.03551e-05	653	0.000131596
654	7.93674e-06	653	1.07533e-05	654	6.68585e-06	653	4.21645e-06	655	0.000196722	655	0.000184633	655	0.000311349	655	0.000312062	655	0.000333739	654	0.000225376	655	0.000323164	655	0.000291479	653	7.06057e-05	654	0.000131567
655	7.66476e-06	654	1.02885e-05	655	7.08455e-06	654	4.46817e-06	656	0.000196887	656	0.000182741	656	0.000304234	656	0.000305698	656	0.000322389	655	0.00022151	656	0.000318866	656	0.000295364	654	7.08286e-05	655	0.000128743
656	8.60431e-06	655	9.32781e-06	656	6.62451e-06	655	3.87032e-06	657	0.000187828	657	0.000185841	657	0.00030998	657	0.000313523	657	0.000329163	656	0.000216542	657	0.000328135	657	0.000298564	655	6.95752e-05	656	0.000128302
657	8.18399e-06	656	9.88561e-06	657	6.34849e-06	656	4.78284e-06	658	0.000190299	658	0.000183909	658	0.000306259	658	0.000318061	658	0.000327638	657	0.000216077	658	0.000327513	658	0.000289479	656	6.85447e-05	657	0.000127684
658	7.91201e-06	657	9.79265e-06	658	6.4405e-06	657	4.43671e-06	659	0.000189706	659	0.000180606	659	0.000293945	659	0.000305646	659	0.000321536	658	0.00021079	659	0.000321352	659	0.000283822	657	6.99094e-05	658	0.000126919
659	8.92574e-06	658	8.92494e-06	659	5.55109e-06	658	4.24791e-06	660	0.000186939	660	0.000185841	660	0.000302592	660	0.000313784	660	0.000314627	659	0.000214755	660	0.000330102	660	0.000292679	658	6.78484e-05	659	0.000123066
660	8.08509e-06	659	8.80099e-06	660	6.37916e-06	659	3.55566e-06	661	0.000183414	661	0.000183627	661	0.000299473	661	0.000297768	661	0.000317364	660	0.000211157	661	0.000321973	661	0.000298222	659	6.86282e-05	660	0.000130037
661	8.25816e-06	660	9.20385e-06	661	6.10314e-06	660	3.93325e-06	662	0.000185094	662	0.000178512	662	0.000296517	662	0.000302098	662	0.000324004	661	0.000215587	662	0.000317209	662	0.000286679	660	6.80433e-05	661	0.000123125
662	7.34333e-06	661	8.95593e-06	662	6.13381e-06	661	4.59404e-06	663	0.000185358	663	0.000179519	663	0.000294657	663	0.000288535	663	0.000312339	662	0.000208416	663	0.000310374	663	0.000282679	661	6.79041e-05	662	0.000118801
663	7.71421e-06	662	9.54473e-06	663	6.5325e-06	662	4.05912e-06	664	0.000182525	664	0.000177103	664	0.000297831	664	0.000287387	664	0.000318306	663	0.000210007	664	0.000318866	664	0.000281536	662	6.49796e-05	663	0.000126684
664	7.68948e-06	663	9.85462e-06	664	5.45909e-06	663	4.21645e-06	665	0.000182821	665	0.000173157	665	0.00029296	665	0.000301211	665	0.000309154	664	0.000212993	665	0.000319902	665	0.000289593	663	6.65671e-05	664	0.000120831
665	7.73893e-06	664	9.14187e-06	665	5.30574e-06	664	3.90179e-06	666	0.000174883	666	0.000168284	666	0.000290059	666	0.000297038	666	0.000320101	665	0.000202029	666	0.000314102	666	0.000281251	664	6.53138e-05	665	0.000123625
666	7.78838e-06	665	8.86296e-06	666	5.82711e-06	665	3.96472e-06	667	0.000181471	667	0.000176338	667	0.000286611	667	0.000284883	667	0.000314582	666	0.000200683	667	0.000314724	667	0.000276051	665	6.36148e-05	666	0.000120478
667	6.92301e-06	666	8.80099e-06	667	5.48976e-06	666	3.61859e-06	668	0.00017508	668	0.00017517	668	0.000288965	668	0.000298394	668	0.000306552	667	0.000205553	668	0.000312756	668	0.000276679	666	6.29185e-05	667	0.000118978
668	7.31861e-06	667	9.35879e-06	668	5.27507e-06	667	3.77592e-06	669	0.000180845	669	0.000172069	669	0.000279497	669	0.000277371	669	0.000300495	668	0.000205357	669	0.000305973	669	0.000275479	667	6.41997e-05	668	0.000117389
669	8.33234e-06	668	9.14187e-06	669	4.90704e-06	668	4.59404e-06	670	0.00018213	670	0.000174566	670	0.000291865	670	0.000286709	670	0.000314224	669	0.000202836	670	0.000310736	670	0.000271994	668	6.70963e-05	669	0.00011633
670	7.78838e-06	669	8.15021e-06	670	6.25648e-06	669	4.18498e-06	671	0.000173367	671	0.000168767	671	0.000293836	671	0.000290778	671	0.000302963	670	0.000203938	671	0.000309079	671	0.000273308	669	6.64279e-05	670	0.00011836
671	6.47796e-06	670	8.98692e-06	671	5.21373e-06	670	3.80739e-06	672	0.000178901	672	0.000166955	672	0.000290224	672	0.000294117	672	0.000309199	671	0.000203057	672	0.000312601	672	0.000271822	670	6.43947e-05	671	0.000117507
672	7.14553e-06	671	8.73901e-06	672	4.93771e-06	671	3.55566e-06	673	0.000171127	673	0.000172875	673	0.000297557	673	0.000276589	673	0.000303995	672	0.000203228	673	0.000306646	673	0.000264108	671	6.19715e-05	672	0.000115095
673	7.04663e-06	672	9.14187e-06	673	4.90704e-06	672	3.74446e-06	674	0.000170732	674	0.000165344	674	0.000277089	674	0.000282536	674	0.000301976	673	0.000200805	674	0.000306387	674	0.000266794	672	6.27792e-05	673	0.000116742
674	7.46696e-06	673	8.02625e-06	674	4.78437e-06	673	3.20953e-06	675	0.000173631	675	0.000165022	675	0.000281412	675	0.000289787	675	0.000306103	674	0.000194271	675	0.000304212	675	0.000268165	673	6.40326e-05	674	0.000115742
675	6.70048e-06	674	7.68537e-06	675	5.82711e-06	674	3.83885e-06	676	0.000171127	676	0.000163814	676	0.000275173	676	0.000291821	676	0.000306956	675	0.00020127	676	0.000295565	676	0.000275879	674	6.42833e-05	675	0.000113448
676	6.62631e-06	675	8.30516e-06	676	5.6431e-06	675	3.68152e-06	677	0.000179066	677	0.000164942	677	0.000277855	677	0.000283631	677	0.000300809	676	0.000195592	677	0.000301934	677	0.000263308	675	6.36984e-05	676	0.000114772
677	7.17026e-06	676	9.29682e-06	677	5.48976e-06	676	3.52419e-06	678	0.000172544	678	0.000166351	678	0.000283218	678	0.000271946	678	0.000300809	677	0.000193904	678	0.000303021	678	0.000263708	676	6.06903e-05	677	0.00011333
678	6.45323e-06	677	8.08823e-06	678	5.02972e-06	677	3.27247e-06	679	0.00016556	679	0.000166714	679	0.000265103	679	0.000276589	679	0.000296054	678	0.000195739	679	0.000287746	679	0.000265137	677	6.25286e-05	678	0.000114595
679	6.79938e-06	678	8.08823e-06	679	5.1524e-06	678	4.40524e-06	680	0.000168163	680	0.000170821	680	0.000268332	680	0.000277006	680	0.000291882	679	0.000192655	680	0.000281739	680	0.000262908	678	5.91863e-05	679	0.000113007
680	6.50268e-06	679	7.80933e-06	680	4.56968e-06	679	3.93325e-06	681	0.000169711	681	0.000165425	681	0.000283054	681	0.000268972	681	0.000296503	680	0.000194466	681	0.000292924	681	0.000260851	679	6.10802e-05	680	0.000111507
681	7.04663e-06	680	8.4601e-06	681	5.2444e-06	680	3.39833e-06	682	0.000164704	682	0.000158217	682	0.000268223	682	0.000270381	682	0.000290401	681	0.000196889	682	0.000298102	682	0.000261251	680	6.24728e-05	681	0.000113448
682	7.73893e-06	681	9.17286e-06	682	4.96838e-06	681	2.89487e-06	683	0.000158939	683	0.000159667	683	0.00027085	683	0.000276589	683	0.000294843	682	0.000193928	683	0.000287435	683	0.00026308	681	6.13588e-05	682	0.000110448
683	7.36806e-06	682	8.64604e-06	683	4.17099e-06	682	3.68152e-06	684	0.000165527	684	0.000158861	684	0.000264118	684	0.000269651	684	0.000281877	683	0.000189009	684	0.000284018	684	0.00025708	682	5.72645e-05	683	0.000111683
684	6.70048e-06	683	8.89395e-06	684	3.98697e-06	683	2.83194e-06	685	0.000166186	685	0.000160955	685	0.000275721	685	0.000272885	685	0.000293856	684	0.000190355	685	0.000280704	685	0.000254165	683	6.1303e-05	684	0.000110448
685	6.37906e-06	684	8.36713e-06	685	4.60035e-06	684	2.89487e-06	686	0.000165198	686	0.00016023	686	0.000262969	686	0.000264173	686	0.000280845	685	0.000186194	686	0.000292095	686	0.000255651	684	5.83507e-05	685	0.000108036
686	6.47796e-06	685	7.22053e-06	686	4.63102e-06	685	2.73754e-06	687	0.00016309	687	0.00015572	687	0.000266855	687	0.000262347	687	0.000283268	686	0.000191016	687	0.000283862	687	0.00024508	685	5.9047e-05	686	0.000109771
687	6.57686e-06	686	7.77834e-06	687	4.23233e-06	686	2.98927e-06	688	0.000160553	688	0.000155881	688	0.000261929	688	0.000268607	688	0.000284524	687	0.000190967	688	0.000289247	688	0.00025348	686	5.70973e-05	687	0.0001073
688	6.28016e-06	687	8.98692e-06	688	4.69236e-06	687	2.98927e-06	689	0.000164539	689	0.000163693	689	0.000275447	689	0.000258226	689	0.000284434	688	0.000188177	689	0.000292406	689	0.000249594	687	5.92141e-05	688	0.000112448
689	6.35433e-06	688	7.71636e-06	689	4.41634e-06	688	3.3354e-06	690	0.000163287	690	0.000159747	690	0.000258372	690	0.000262712	690	0.000272949	689	0.000188544	690	0.000281687	690	0.000241366	688	5.77379e-05	689	0.000104359
690	6.08236e-06	689	7.93328e-06	690	4.63102e-06	689	2.76901e-06	691	0.000162036	691	0.000158418	691	0.000262914	691	0.000269181	691	0.000280845	690	0.000187149	691	0.000286451	691	0.000253823	689	5.80165e-05	690	0.000103683
691	6.60158e-06	690	7.37547e-06	691	4.32433e-06	690	2.73754e-06	692	0.000156403	692	0.000160794	692	0.000263188	692	0.000262452	692	0.000275955	691	0.000187956	692	0.000284846	692	0.000254223	690	6.00218e-05	691	0.000106712
692	6.13181e-06	691	7.77834e-06	692	4.14032e-06	691	3.08367e-06	693	0.000159368	693	0.000156002	693	0.000259904	693	0.000258748	693	0.000278109	692	0.000185093	693	0.00028148	693	0.000242337	691	5.89913e-05	692	0.000102506
693	6.79938e-06	692	8.1812e-06	693	4.38567e-06	692	2.86341e-06	694	0.000158215	694	0.000149921	694	0.000260068	694	0.000258174	694	0.000277301	693	0.00018475	694	0.000287435	694	0.00023428	692	5.71252e-05	693	0.000107742
694	5.78566e-06	693	7.09657e-06	694	4.60035e-06	693	3.02074e-06	695	0.000160949	695	0.000151291	695	0.000260616	695	0.000253009	695	0.000280127	694	0.000181055	695	0.000279098	695	0.000245937	693	5.54819e-05	694	0.000105065
695	5.71148e-06	694	6.84865e-06	695	4.17099e-06	694	3.39833e-06	696	0.000153372	696	0.000158257	696	0.000263626	696	0.000260939	696	0.000272411	695	0.000176601	696	0.000283552	696	0.000240109	694	5.76265e-05	695	0.000104653
696	6.20598e-06	695	8.02625e-06	696	3.40426e-06	695	3.17807e-06	697	0.000157523	697	0.000150687	697	0.000261108	697	0.000263182	697	0.000275865	696	0.000185362	697	0.000277183	697	0.000243309	695	5.49527e-05	696	0.000103477
697	5.63731e-06	696	7.5924e-06	697	3.68028e-06	696	2.13969e-06	698	0.000156798	698	0.000154271	698	0.000258864	698	0.000250975	698	0.000272097	697	0.000184237	698	0.000280496	698	0.00024108	696	5.6401e-05	697	0.000104359
698	5.76093e-06	697	7.34448e-06	698	3.98697e-06	697	2.61168e-06	699	0.000159862	699	0.00015415	699	0.000256675	699	0.000258852	699	0.000276763	698	0.000182597	699	0.000269985	699	0.000236794	697	5.79886e-05	698	0.000105242
699	5.83511e-06	698	6.7247e-06	699	4.38567e-06	698	2.51728e-06	700	0.000157951	700	0.000157693	700	0.000247317	700	0.000249879	700	0.000272501	699	0.00017988	700	0.00028003	700	0.000237023	698	5.47577e-05	699	9.92706e-05
700	6.05763e-06	699	7.0036e-06	700	4.41634e-06	699	2.70608e-06	701	0.000156205	701	0.000154432	701	0.00025476	701	0.000254992	701	0.000263842	700	0.000179954	701	0.000273506	701	0.000233766	699	5.47577e-05	700	0.000101918
701	5.34061e-06	700	7.12756e-06	701	3.34292e-06	700	2.58021e-06	702	0.000154163	702	0.000152015	702	0.000250929	702	0.000246645	702	0.000266399	701	0.000181789	702	0.000270917	702	0.000242337	700	5.42843e-05	701	0.00010133
702	6.57686e-06	701	7.40646e-06	702	3.58828e-06	701	2.92634e-06	703	0.000153866	703	0.000146217	703	0.000247262	703	0.000255983	703	0.000267745	702	0.000177017	703	0.00027392	703	0.00023348	701	5.38108e-05	702	0.000100918
703	6.10708e-06	702	7.68537e-06	703	3.37359e-06	702	2.07676e-06	704	0.000152153	704	0.00015568	704	0.000248028	704	0.000253844	704	0.000264066	703	0.000178534	704	0.000276768	704	0.000230737	702	5.58718e-05	703	0.000101447
704	5.31588e-06	703	6.97261e-06	704	3.52694e-06	703	2.61168e-06	705	0.000154888	705	0.000153304	705	0.000248138	705	0.000254939	705	0.000262003	704	0.000174814	705	0.000271849	705	0.000235766	703	5.57047e-05	704	0.000100241
705	6.03291e-06	704	6.66272e-06	705	4.14032e-06	704	2.58021e-06	706	0.000150737	706	0.000152378	706	0.000250108	706	0.000243411	706	0.000263124	705	0.000171779	706	0.000269156	706	0.000228509	704	5.40336e-05	705	9.82706e-05
706	5.26643e-06	705	7.37547e-06	706	2.85222e-06	705	2.89487e-06	707	0.000155316	707	0.00014968	707	0.000247864	707	0.000254992	707	0.000264829	706	0.000173321	707	0.000283241	707	0.000237137	705	5.20004e-05	706	9.71823e-05
707	5.73621e-06	706	6.91063e-06	707	4.14032e-06	706	1.60477e-06	708	0.000147904	708	0.000146821	708	0.000248083	708	0.000253322	708	0.000262675	707	0.000173003	708	0.000273558	708	0.000233937	706	5.32259e-05	707	9.6741e-05
708	5.51368e-06	707	6.78668e-06	708	3.9563e-06	707	1.88796e-06	709	0.000148036	709	0.000144687	709	0.000249561	709	0.00024388	709	0.000256529	708	0.000170115	709	0.000266153	709	0.000229766	707	5.19725e-05	708	9.54763e-05
709	5.93401e-06	708	7.12756e-06	709	4.66169e-06	708	2.54875e-06	710	0.000155349	710	0.000151693	710	0.00024666	710	0.000240385	710	0.000258548	709	0.000172391	710	0.000262787	710	0.000221309	708	5.395e-05	709	9.68293e-05
710	5.14281e-06	709	5.98095e-06	710	3.52694e-06	709	2.39142e-06	711	0.000146817	711	0.000144123	711	0.000235331	711	0.000254418	711	0.000258099	710	0.000171143	711	0.000268483	711	0.000228052	709	5.28359e-05	710	9.51233e-05
711	6.23071e-06	710	6.63173e-06	711	3.12824e-06	710	2.26555e-06	712	0.000153965	712	0.000152861	712	0.000246386	712	0.000251496	712	0.00026788	711	0.000169675	712	0.000263978	712	0.000230166	710	5.26131e-05	711	9.58586e-05
712	5.26643e-06	711	6.53876e-06	712	3.9563e-06	711	2.39142e-06	713	0.000155678	713	0.000149559	713	0.000238998	713	0.000234125	713	0.000257068	712	0.000165955	713	0.00027625	713	0.000228509	711	5.15269e-05	712	9.46527e-05
713	5.04391e-06	712	6.75569e-06	713	3.64961e-06	712	2.32849e-06	714	0.000152812	714	0.000149076	714	0.000242336	714	0.000248106	714	0.000257202	713	0.000173028	714	0.000260457	714	0.000229652	712	4.93822e-05	713	9.34467e-05
714	5.31588e-06	713	5.94996e-06	714	3.37359e-06	713	2.42288e-06	715	0.000149551	715	0.000145492	715	0.00024967	715	0.000239759	715	0.000256081	714	0.00016177	715	0.000260768	715	0.000220109	713	5.20282e-05	714	9.42409e-05
715	5.51368e-06	714	6.32183e-06	715	3.40426e-06	714	1.91943e-06	716	0.000151923	716	0.000149116	716	0.000233963	716	0.000233864	716	0.000260387	715	0.000167252	716	0.000265325	716	0.000222452	714	5.12483e-05	715	9.4035e-05
716	5.24171e-06	715	6.81766e-06	716	3.43493e-06	715	2.20262e-06	717	0.00015413	717	0.000147103	717	0.000242172	717	0.000240281	717	0.000254017	716	0.000168892	717	0.000257817	717	0.000225652	715	5.01064e-05	716	9.53292e-05
717	5.36533e-06	716	4.89632e-06	717	2.88289e-06	716	2.07676e-06	718	0.000144511	718	0.000145291	718	0.000231938	718	0.000237985	718	0.00024953	717	0.000163826	718	0.000263202	718	0.000224395	716	5.00785e-05	717	9.07995e-05
718	4.79666e-06	717	5.67106e-06	718	3.4656e-06	717	2.10822e-06	719	0.000148201	719	0.000137639	719	0.000229311	719	0.000237411	719	0.000245268	718	0.000163483	719	0.000263512	719	0.000223995	717	5.11091e-05	718	9.15349e-05
719	4.92028e-06	718	6.19788e-06	719	3.31225e-06	718	2.42288e-06	720	0.00014237	720	0.000143398	720	0.000235878	720	0.000239811	720	0.000244281	719	0.000160424	720	0.00025735	720	0.000215823	718	5.04128e-05	719	9.10937e-05
720	4.87083e-06	719	7.0036e-06	720	3.22025e-06	719	1.79356e-06	721	0.000150605	721	0.000143398	721	0.00023358	721	0.000235951	721	0.000242577	720	0.000162602	721	0.000255124	721	0.000214224	719	4.9243e-05	720	9.1476e-05
721	5.46423e-06	720	6.47678e-06	721	2.94423e-06	720	2.54875e-06	722	0.000150902	722	0.000143197	722	0.000232321	722	0.000242315	722	0.000242173	721	0.000158246	722	0.000262063	722	0.000211424	720	5.04963e-05	721	9.1476e-05
722	4.79666e-06	721	6.38381e-06	722	3.31225e-06	721	2.35995e-06	723	0.000141085	723	0.000144284	723	0.000239436	723	0.000230734	723	0.000245134	722	0.000158931	723	0.000261389	723	0.000209138	721	5.11926e-05	722	8.85053e-05
723	4.52468e-06	722	5.64007e-06	723	3.55761e-06	722	2.32849e-06	724	0.000149749	724	0.000142311	724	0.000240311	724	0.00023136	724	0.000242442	723	0.000158099	724	0.000254037	724	0.000210052	722	4.97165e-05	723	8.98877e-05
724	4.07963e-06	723	5.79502e-06	724	3.4656e-06	723	2.10822e-06	725	0.000147146	725	0.000143398	725	0.000224495	725	0.000234177	725	0.000245852	724	0.000157707	725	0.000254295	725	0.000214909	723	4.7544e-05	724	8.95641e-05
725	4.64831e-06	724	6.69371e-06	725	3.68028e-06	724	2.13969e-06	726	0.000144412	726	0.000145613	726	0.0002315	726	0.00023762	726	0.000240333	725	0.000154673	726	0.00025238	726	0.000207709	724	4.70705e-05	725	8.82994e-05
726	4.52468e-06	725	6.07392e-06	726	3.0669e-06	725	1.95089e-06	727	0.000143029	727	0.000135304	727	0.000225152	727	0.000236577	727	0.000241545	726	0.000153743	727	0.000261182	727	0.000212966	725	4.8491e-05	726	8.64757e-05
727	4.07963e-06	726	5.826e-06	727	2.33085e-06	726	2.61168e-06	728	0.000141316	728	0.000137962	728	0.000227943	728	0.000223379	728	0.000232213	727	0.000155309	728	0.00025502	728	0.000205709	726	4.99114e-05	727	8.6564e-05
728	4.67303e-06	727	5.70205e-06	728	3.03623e-06	727	1.73063e-06	729	0.000143128	729	0.000141022	729	0.00022641	729	0.000227604	729	0.00024307	728	0.00015477	729	0.000248237	729	0.000211024	727	4.74604e-05	728	8.58286e-05
729	4.20326e-06	728	5.36116e-06	729	2.39218e-06	728	1.54184e-06	730	0.000142667	730	0.000144082	730	0.0002205	730	0.000226352	730	0.000231226	729	0.000152445	730	0.000254347	730	0.000211481	728	4.75161e-05	729	8.61816e-05
730	4.47523e-06	729	5.48512e-06	730	3.09757e-06	729	1.7621e-06	731	0.00013733	731	0.000135747	731	0.000221978	731	0.000226561	731	0.000237148	730	0.000154819	731	0.000252328	731	0.000199367	729	4.64856e-05	730	8.73287e-05
731	3.93128e-06	730	5.08226e-06	731	2.54553e-06	730	2.23409e-06	732	0.000144742	732	0.00013929	732	0.000221157	732	0.000220457	732	0.000237552	731	0.000152959	732	0.000240004	732	0.000202281	730	4.81846e-05	731	8.61816e-05
732	4.49996e-06	731	4.89632e-06	732	2.85222e-06	731	1.6677e-06	733	0.000144445	733	0.000139894	733	0.000229585	733	0.000224422	733	0.000227772	732	0.000153963	733	0.000250515	733	0.000201995	731	4.70148e-05	732	8.4858e-05
733	3.90656e-06	732	5.51611e-06	733	2.05482e-06	732	1.63623e-06	734	0.000138516	734	0.00014074	734	0.0002234	734	0.000223118	734	0.000228445	733	0.000148285	734	0.000240677	734	0.000200281	732	4.59007e-05	733	8.46227e-05
734	4.77193e-06	733	4.9583e-06	734	3.03623e-06	733	2.20262e-06	735	0.000141481	735	0.000137398	735	0.000227779	735	0.000221657	735	0.000229342	734	0.000148163	735	0.000247823	735	0.000206567	733	4.72376e-05	734	7.94753e-05
735	4.12908e-06	734	5.08226e-06	735	2.33085e-06	734	1.41597e-06	736	0.000139175	736	0.00013474	736	0.000218803	736	0.000220301	736	0.000229746	735	0.000149068	736	0.000243887	736	0.00019771	734	4.61235e-05	735	8.69463e-05
736	4.22798e-06	735	5.48512e-06	736	2.42285e-06	735	1.25864e-06	737	0.00013957	737	0.000133331	737	0.000217161	737	0.00022317	737	0.000226022	736	0.000143733	737	0.00024337	737	0.000201252	735	4.74604e-05	736	8.24461e-05
737	4.32688e-06	736	5.17523e-06	737	2.51486e-06	736	1.79356e-06	738	0.000141942	738	0.000129263	738	0.000213112	738	0.000222179	738	0.000228534	737	0.00014919	738	0.000243266	738	0.000201367	736	4.39789e-05	737	8.11225e-05
738	4.15381e-06	737	5.02028e-06	738	2.51486e-06	737	1.79356e-06	739	0.000143424	739	0.000137237	739	0.000215082	739	0.000221292	739	0.000223913	738	0.000145128	739	0.000240574	739	0.000187024	737	4.69869e-05	738	8.23873e-05
739	3.93128e-06	738	4.74138e-06	739	2.30018e-06	738	1.32157e-06	740	0.000134563	740	0.000132324	740	0.000213878	740	0.000215553	740	0.000223599	739	0.000142044	740	0.000239745	740	0.000200738	738	4.83517e-05	739	7.89459e-05
740	3.38733e-06	739	4.58643e-06	740	2.45352e-06	739	1.69917e-06	741	0.000141843	741	0.000138364	741	0.000206052	741	0.000220405	741	0.00022656	740	0.000139083	741	0.000234722	741	0.000196453	739	4.5845e-05	740	8.15637e-05
741	3.95601e-06	740	5.42314e-06	741	2.63754e-06	740	1.13278e-06	742	0.000136243	742	0.000133492	742	0.000217709	742	0.000211224	742	0.000217229	741	0.000141212	742	0.000236069	742	0.000187196	740	4.604e-05	741	7.80929e-05
742	3.53568e-06	741	5.60908e-06	742	2.02416e-06	741	1.73063e-06	743	0.000136869	743	0.000122539	743	0.000211962	743	0.000214145	743	0.000223824	742	0.000139083	743	0.000237622	743	0.00019251	741	4.36725e-05	742	8.04754e-05
743	3.78293e-06	742	4.18357e-06	743	2.69887e-06	742	1.35304e-06	744	0.000135255	744	0.000130552	744	0.000212728	744	0.000208928	744	0.000217722	743	0.000143562	744	0.000231046	744	0.000187024	742	4.42296e-05	743	8.01224e-05
744	3.70875e-06	743	4.77237e-06	744	2.05482e-06	743	1.69917e-06	745	0.00013285	745	0.000132847	745	0.000209937	745	0.000212893	745	0.0002153	744	0.000136415	745	0.000243214	745	0.000192167	743	4.23077e-05	744	7.86223e-05
745	3.90656e-06	744	4.21456e-06	745	2.42285e-06	744	1.51037e-06	746	0.000131763	746	0.00013031	746	0.000213112	746	0.000209919	746	0.000212249	745	0.000138544	746	0.000242438	746	0.000183881	744	4.22799e-05	745	7.57986e-05
746	3.43678e-06	745	4.80335e-06	746	2.26951e-06	745	1.10131e-06	747	0.000133805	747	0.000132284	747	0.00021147	747	0.000212841	747	0.000206776	746	0.000137394	747	0.000235654	747	0.000184681	745	4.35611e-05	746	7.60928e-05
747	3.53568e-06	746	4.83434e-06	747	2.33085e-06	746	9.43981e-07	748	0.000133147	748	0.000129545	748	0.000210266	748	0.000213467	748	0.000215075	747	0.000136587	748	0.000237311	748	0.000183596	746	4.14443e-05	747	7.88282e-05
748	3.6593e-06	747	4.92731e-06	748	1.99349e-06	747	1.4789e-06	749	0.000131467	749	0.000118874	749	0.000205559	749	0.000207676	749	0.000217588	748	0.000135657	749	0.000231357	749	0.000180624	747	4.17507e-05	748	7.61516e-05
749	2.8681e-06	748	3.99763e-06	749	1.80947e-06	748	1.16424e-06	750	0.000131862	750	0.000129747	750	0.000204629	750	0.00020945	750	0.000209198	749	0.00013644	750	0.000231667	750	0.000183253	748	4.13329e-05	749	7.77693e-05
750	3.80765e-06	749	3.96664e-06	750	1.90148e-06	749	1.41597e-06	751	0.00012702	751	0.000123102	751	0.000198992	751	0.000205172	751	0.000210454	750	0.000133723	751	0.000227162	751	0.00017611	749	4.08594e-05	750	7.58869e-05
751	3.70875e-06	750	4.24555e-06	751	1.7788e-06	750	1.13278e-06	752	0.00012702	752	0.000129344	752	0.00020129	752	0.000199486	752	0.000210006	751	0.000129367	752	0.000231771	752	0.000185196	750	4.15279e-05	751	7.69458e-05
752	3.48623e-06	751	3.96664e-06	752	2.26951e-06	751	1.22717e-06	753	0.000133147	753	0.000123706	753	0.000216012	753	0.000206163	753	0.000208615	752	0.000131545	753	0.000232289	753	0.00018211	751	3.9996e-05	752	7.39456e-05
753	2.967e-06	752	3.99763e-06	753	2.1775e-06	752	1.44744e-06	754	0.000126262	754	0.000123102	754	0.000208733	754	0.000207676	754	0.000205475	753	0.000128657	754	0.000220793	754	0.000180339	752	4.07759e-05	753	7.20925e-05
754	4.40106e-06	753	4.61742e-06	754	2.63754e-06	753	1.19571e-06	755	0.000128074	755	0.000122377	755	0.00020244	755	0.000208407	755	0.000204532	754	0.000126577	755	0.000226593	755	0.000179539	753	4.03581e-05	754	7.24455e-05
755	3.43678e-06	754	5.08226e-06	755	1.65613e-06	754	1.29011e-06	756	0.00012725	756	0.000119841	756	0.000200579	756	0.000196408	756	0.000202334	755	0.00012758	756	0.000216961	756	0.000175882	754	4.17507e-05	755	7.0416e-05
756	2.967e-06	755	4.3695e-06	756	2.14683e-06	755	1.32157e-06	757	0.00012254	757	0.000122257	757	0.000197021	757	0.000200842	757	0.000197444	756	0.000131056	757	0.000222657	757	0.000177653	755	3.96339e-05	756	7.52692e-05
757	3.38733e-06	756	4.21456e-06	757	1.99349e-06	756	1.44744e-06	758	0.000126921	758	0.00012121	758	0.000204136	758	0.000194895	758	0.000201033	757	0.000125647	758	0.000216081	758	0.000170567	756	4.05252e-05	757	7.25631e-05
758	2.94228e-06	757	3.93565e-06	758	2.08549e-06	757	1.00691e-06	759	0.000124977	759	0.00011827	759	0.000195817	759	0.000197817	759	0.000201706	758	0.000124105	759	0.000216133	759	0.000172967	757	4.20292e-05	758	7.37691e-05
759	3.6593e-06	758	4.18357e-06	759	1.93215e-06	758	1.06984e-06	760	0.000123166	760	0.000125961	760	0.00019839	760	0.000201468	760	0.000199283	759	0.000121242	760	0.000216288	760	0.000180339	758	3.8102e-05	759	6.98571e-05
760	3.48623e-06	759	4.3695e-06	760	1.87081e-06	759	1.51037e-06	761	0.000119147	761	0.000118632	761	0.000195599	761	0.000196147	761	0.000197265	760	0.000124717	761	0.000219758	761	0.000168853	759	4.03024e-05	760	7.21808e-05
761	2.91755e-06	760	3.19191e-06	761	1.59479e-06	760	1.51037e-06	762	0.000119246	762	0.000122055	762	0.000191658	762	0.000194895	762	0.000198835	761	0.000121511	762	0.000215563	762	0.00017051	760	3.75171e-05	761	7.07101e-05
762	3.23898e-06	761	3.47081e-06	762	2.33085e-06	761	1.4789e-06	763	0.000119081	763	0.00011976	763	0.000194449	763	0.000199225	763	0.000188516	762	0.000122049	763	0.000214942	763	0.000165996	761	4.09708e-05	762	6.89159e-05
763	3.14008e-06	762	3.31586e-06	763	1.6868e-06	762	8.49583e-07	764	0.000118488	764	0.00011384	764	0.000195982	764	0.000192339	764	0.000187439	763	0.000124179	764	0.00021634	764	0.000171139	762	3.93832e-05	763	7.02689e-05
764	2.91755e-06	763	4.02862e-06	764	1.93215e-06	763	8.49583e-07	765	0.000117137	765	0.000117183	765	0.000185529	765	0.000197034	765	0.000188382	764	0.000121217	765	0.000205052	765	0.000168225	763	3.62359e-05	764	7.12984e-05
765	2.42305e-06	764	3.65675e-06	765	1.90148e-06	764	1.29011e-06	766	0.000114634	766	0.000118552	766	0.000188812	766	0.000192496	766	0.000194707	765	0.000115955	766	0.000216288	766	0.000167196	764	3.82134e-05	765	7.20631e-05
766	3.09063e-06	765	3.43982e-06	766	1.6868e-06	765	7.23718e-07	767	0.00011941	767	0.000117183	767	0.000191768	767	0.000181906	767	0.000187978	766	0.000120263	767	0.000209971	767	0.00016091	765	3.71829e-05	766	6.74452e-05
767	3.01645e-06	766	3.90466e-06	767	1.90148e-06	766	9.75447e-07	768	0.000117763	768	0.000119196	768	0.000186842	768	0.000187018	768	0.000185151	767	0.000120556	768	0.000211732	768	0.000159882	766	3.77957e-05	767	6.7504e-05
768	2.94228e-06	767	3.96664e-06	768	1.59479e-06	767	1.19571e-06	769	0.000117072	769	0.000112673	769	0.000186568	769	0.000184253	769	0.000183536	768	0.000115025	769	0.000207434	769	0.000163768	767	3.87983e-05	768	6.60333e-05
769	2.94228e-06	768	3.68774e-06	769	1.99349e-06	768	1.10131e-06	770	0.000114865	770	0.00011223	770	0.000187499	770	0.000185975	770	0.000192374	769	0.000111966	770	0.000207434	770	0.000164282	768	3.6041e-05	769	6.68275e-05
770	2.71975e-06	769	3.16092e-06	770	1.65613e-06	769	1.29011e-06	771	0.000110549	771	0.000109693	771	0.000183777	771	0.000186914	771	0.000176358	770	0.000117424	771	0.000210592	771	0.000161996	769	3.51497e-05	770	6.50333e-05
771	3.38733e-06	770	3.25389e-06	771	1.62546e-06	770	9.43981e-07	772	0.000112559	772	0.000112834	772	0.000187389	772	0.000190513	772	0.000181024	771	0.00011248	772	0.000203706	772	0.000157768	770	3.63752e-05	771	6.7504e-05
772	2.54668e-06	771	3.25389e-06	772	1.50278e-06	771	8.81049e-07	773	0.000115227	773	0.000110216	773	0.000188812	773	0.000186392	773	0.000180845	772	0.000113728	773	0.000207796	773	0.000153882	771	3.60131e-05	772	6.40332e-05
773	2.42305e-06	772	3.93565e-06	773	1.53345e-06	772	8.18117e-07	774	0.000111867	774	0.000108928	774	0.000183339	774	0.000184201	774	0.00018219	773	0.000115784	774	0.000201686	774	0.00016091	772	3.55396e-05	773	6.38273e-05
774	3.09063e-06	773	3.56378e-06	774	1.34944e-06	773	8.49583e-07	775	0.000112723	775	0.000109089	775	0.000180603	775	0.000177107	775	0.000184254	774	0.000112162	775	0.000209453	775	0.000156682	773	3.54561e-05	774	6.60333e-05
775	3.11535e-06	774	3.68774e-06	775	1.62546e-06	774	1.00691e-06	776	0.000111076	776	0.000103411	776	0.000183996	776	0.000169542	776	0.000177345	775	0.000111795	776	0.000194489	776	0.000151082	774	3.56232e-05	775	6.66216e-05
776	2.59613e-06	775	3.47081e-06	776	1.31877e-06	775	8.49583e-07	777	0.000104455	777	0.000104256	777	0.0001771	777	0.000173924	777	0.000172814	776	0.000112382	777	0.000199045	777	0.000155825	775	3.41748e-05	776	6.23566e-05
777	3.0659e-06	776	3.53279e-06	777	1.38011e-06	776	8.81049e-07	778	0.000110319	778	0.000108203	778	0.000179071	778	0.000178932	778	0.000174788	777	0.000108687	778	0.000203395	778	0.000149939	776	3.40913e-05	777	5.968e-05
778	2.62085e-06	777	2.85102e-06	778	1.80947e-06	777	7.86651e-07	779	0.000106168	779	0.000106028	779	0.000176389	779	0.000172046	779	0.000177884	778	0.000109984	779	0.00019889	779	0.000153539	777	3.59574e-05	778	6.05918e-05
779	2.7692e-06	778	3.59477e-06	779	1.65613e-06	778	8.81049e-07	780	0.000112097	780	0.000104256	780	0.000174309	780	0.000178776	780	0.00017425	779	0.000106753	780	0.000198424	780	0.000149825	778	3.64866e-05	779	6.27096e-05
780	2.29943e-06	779	3.62576e-06	780	1.22676e-06	779	9.12515e-07	781	0.000109956	781	0.00010329	781	0.000175842	781	0.000173559	781	0.000168956	780	0.000105505	781	0.000187861	781	0.000148682	779	3.36735e-05	780	6.26802e-05
781	2.91755e-06	780	3.19191e-06	781	1.38011e-06	780	1.16424e-06	782	0.000110615	782	0.000100391	782	0.000174857	782	0.000171159	782	0.00016595	781	0.000107659	782	0.000190035	782	0.000150168	780	3.52332e-05	781	6.10625e-05
782	2.3736e-06	781	2.75806e-06	782	1.65613e-06	781	1.03838e-06	783	0.000104554	783	0.000102485	783	0.000167359	783	0.000166777	783	0.000165636	782	0.000104135	783	0.000188378	783	0.000146682	781	3.25316e-05	782	6.25625e-05
783	2.49723e-06	782	2.6341e-06	783	1.07342e-06	782	7.23718e-07	784	0.000104949	784	9.6404e-05	784	0.000170642	784	0.000163387	784	0.000164783	783	0.000102446	784	0.000186359	784	0.000144225	782	3.25594e-05	783	5.91506e-05
784	2.49723e-06	783	3.78071e-06	784	1.41078e-06	783	9.43981e-07	785	0.000103039	785	0.000103209	785	0.000168563	785	0.000162343	785	0.000168193	784	0.000102715	785	0.000194799	785	0.00013994	783	3.39242e-05	784	6.04742e-05
785	2.34888e-06	784	2.97498e-06	785	1.19609e-06	784	9.12515e-07	786	0.000100964	786	9.78939e-05	786	0.000174911	786	0.000167977	786	0.000166533	785	0.000101124	786	0.000186255	786	0.000138454	784	3.27265e-05	785	5.93271e-05
786	3.14008e-06	785	2.97498e-06	786	1.34944e-06	785	6.60786e-07	787	9.64836e-05	787	9.7008e-05	787	0.000165498	787	0.000161404	787	0.000166084	786	0.000103425	787	0.000182838	787	0.000142568	785	3.3005e-05	786	5.81211e-05
787	2.42305e-06	786	2.88201e-06	787	1.10408e-06	786	7.55185e-07	788	0.000102775	788	9.51959e-05	788	0.000170807	788	0.00016323	788	0.000157919	787	0.000103401	788	0.000188586	788	0.000137082	786	2.96906e-05	787	5.6974e-05
788	2.42305e-06	787	2.82003e-06	788	1.07342e-06	787	7.55185e-07	789	9.734e-05	789	9.88201e-05	789	0.000158766	789	0.000159578	789	0.000165008	788	9.99498e-05	789	0.000184857	789	0.000139425	787	3.35342e-05	788	5.55621e-05
789	2.59613e-06	788	2.88201e-06	789	1.41078e-06	788	5.97854e-07	790	9.88224e-05	790	9.75718e-05	790	0.000161667	790	0.000163595	790	0.000162136	789	9.58872e-05	790	0.000188793	790	0.000135025	788	3.28379e-05	789	6.07977e-05
790	2.52195e-06	789	2.88201e-06	790	1.44144e-06	789	5.97854e-07	791	9.92506e-05	791	9.7612e-05	791	0.000158219	791	0.000167195	791	0.00015922	790	9.52753e-05	791	0.000184806	791	0.000141082	789	3.0749e-05	790	5.85329e-05
791	2.10163e-06	790	2.78904e-06	791	1.31877e-06	790	1.03838e-06	792	9.55283e-05	792	9.62026e-05	792	0.000165224	792	0.000163908	792	0.000155138	791	9.72822e-05	792	0.000173466	792	0.000133597	790	3.20302e-05	791	5.91506e-05
792	2.62085e-06	791	3.03696e-06	792	1.01208e-06	791	6.2932e-07	793	9.88553e-05	793	9.24979e-05	793	0.000159259	793	0.000168499	793	0.000156663	792	9.58382e-05	793	0.000178799	793	0.00013314	791	3.03591e-05	792	5.66798e-05
793	2.69503e-06	792	2.3242e-06	793	9.5074e-07	792	7.55185e-07	794	9.27283e-05	794	9.10482e-05	794	0.000159587	794	0.000166725	794	0.000160521	793	9.88485e-05	794	0.000181233	794	0.00013514	792	3.05262e-05	793	5.83858e-05
794	2.3736e-06	793	3.16092e-06	794	1.19609e-06	793	5.97854e-07	795	9.57918e-05	795	8.81891e-05	795	0.000153348	795	0.000158118	795	0.000156215	794	9.12372e-05	795	0.00018377	795	0.00013394	793	3.05819e-05	794	5.66798e-05
795	2.20053e-06	794	3.47081e-06	795	1.53345e-06	794	7.86651e-07	796	9.50671e-05	796	8.81891e-05	796	0.000158329	796	0.000157231	796	0.000155272	795	9.6083e-05	796	0.000170462	796	0.00012754	794	2.99134e-05	795	5.65034e-05
796	1.8791e-06	795	2.38618e-06	796	1.38011e-06	795	5.97854e-07	797	9.77353e-05	797	8.70616e-05	797	0.000162762	797	0.000151284	797	0.000147197	796	9.12127e-05	797	0.000177246	797	0.00013274	795	3.0749e-05	796	5.51209e-05
797	2.2747e-06	796	2.94399e-06	797	1.38011e-06	796	7.23718e-07	798	9.37824e-05	798	8.93972e-05	798	0.000160627	798	0.000151597	798	0.000149889	797	9.1384e-05	798	0.000172223	798	0.000132968	796	3.23366e-05	797	5.41209e-05
798	2.69503e-06	797	2.82003e-06	798	1.04275e-06	797	5.97854e-07	799	9.05213e-05	799	8.77864e-05	799	0.00015614	799	0.000153058	799	0.000153164	798	9.36601e-05	799	0.000177038	799	0.000131654	797	3.05262e-05	798	5.33855e-05
799	2.32415e-06	798	2.57212e-06	799	1.16542e-06	798	4.09058e-07	800	8.77542e-05	800	8.54911e-05	800	0.000155319	800	0.000151597	800	0.000150696	799	9.48593e-05	800	0.000178954	800	0.000121883	798	2.88272e-05	799	5.18266e-05
800	2.10163e-06	799	2.6341e-06	800	8.58733e-07	799	5.34922e-07	801	9.02907e-05	801	8.85515e-05	801	0.000154443	801	0.000157544	801	0.000148184	800	8.84472e-05	801	0.000169686	801	0.000126397	799	3.06933e-05	800	5.22384e-05
801	1.80493e-06	800	2.75806e-06	801	8.58733e-07	800	5.97854e-07	802	8.98625e-05	802	8.95985e-05	802	0.000153622	802	0.000151336	802	0.000141634	801	9.0503e-05	802	0.000165025	802	0.000122569	800	2.83537e-05	801	5.48562e-05
802	2.20053e-06	801	2.20025e-06	802	7.05388e-07	801	4.7199e-07	803	8.68978e-05	803	9.04844e-05	803	0.000152144	803	0.000149562	803	0.000144101	802	8.80067e-05	803	0.000172119	803	0.000121083	801	2.76574e-05	802	5.20031e-05
803	1.85438e-06	802	2.913e-06	803	1.04275e-06	802	3.1466e-07	804	9.07848e-05	804	8.5934e-05	804	0.000159423	804	0.000153736	804	0.00014778	803	9.19225e-05	804	0.000169168	804	0.000121826	802	3.04148e-05	803	5.45621e-05
804	2.24998e-06	803	2.29321e-06	804	1.25743e-06	803	4.7199e-07	805	8.48225e-05	805	8.67797e-05	805	0.000150393	805	0.000155301	805	0.000143204	804	8.54859e-05	805	0.000162851	805	0.000117026	803	2.86044e-05	804	5.25031e-05
805	2.32415e-06	804	2.29321e-06	805	8.89402e-07	804	7.86651e-07	806	8.69637e-05	806	8.29139e-05	806	0.000148259	806	0.000152745	806	0.000138942	805	8.70033e-05	806	0.000163679	806	0.000118569	804	3.04426e-05	805	5.32973e-05
806	1.95328e-06	805	2.66509e-06	806	1.07342e-06	805	5.97854e-07	807	8.48884e-05	807	8.62159e-05	807	0.000154443	807	0.00015264	807	0.00014123	806	8.39686e-05	807	0.000168184	807	0.000126968	805	2.87158e-05	806	5.40032e-05
807	1.43405e-06	806	2.07629e-06	807	6.4405e-07	806	3.77592e-07	808	8.35049e-05	808	8.30749e-05	808	0.000145249	808	0.00014252	808	0.000138	807	8.46783e-05	808	0.000164663	808	0.00011954	806	2.79359e-05	807	5.40032e-05
808	2.10163e-06	807	2.66509e-06	808	9.20071e-07	807	5.66388e-07	809	8.52178e-05	809	7.90883e-05	809	0.000148861	809	0.000151545	809	0.000140019	808	8.28428e-05	809	0.000165025	809	0.000117369	807	2.72953e-05	808	4.87676e-05
809	1.55768e-06	808	2.57212e-06	809	1.01208e-06	808	5.03456e-07	810	8.39331e-05	810	8.3236e-05	810	0.000147821	810	0.000144502	810	0.000138179	809	8.30875e-05	810	0.00015876	810	0.00011874	808	2.7351e-05	809	5.12089e-05
810	2.22525e-06	809	2.38618e-06	810	9.20071e-07	809	4.09058e-07	811	8.40319e-05	811	8.22293e-05	811	0.000146507	811	0.000143563	811	0.000137641	810	8.51433e-05	811	0.000162074	811	0.000115026	809	2.71839e-05	810	4.81793e-05
811	1.75548e-06	810	2.38618e-06	811	1.01208e-06	810	4.7199e-07	812	8.15943e-05	812	7.91688e-05	812	0.000145905	812	0.000135947	812	0.000139839	811	8.50944e-05	812	0.000164818	812	0.000119483	810	2.67383e-05	811	5.30914e-05
812	1.70603e-06	811	2.07629e-06	812	7.97395e-07	811	4.7199e-07	813	8.27802e-05	813	8.12226e-05	813	0.00013682	813	0.000145024	813	0.000140109	812	8.35525e-05	813	0.000159899	813	0.000117769	811	2.62091e-05	812	4.75617e-05
813	2.05218e-06	812	2.16926e-06	813	1.01208e-06	812	6.92252e-07	814	8.04414e-05	814	7.66722e-05	814	0.000144209	814	0.000145233	814	0.000137058	813	8.29896e-05	814	0.000159588	814	0.000111597	812	2.7546e-05	813	4.91206e-05
814	1.55768e-06	813	3.12993e-06	814	8.28064e-07	813	7.86651e-07	815	8.24508e-05	815	7.63903e-05	815	0.000140378	815	0.000141529	815	0.000135308	814	8.3161e-05	815	0.000166786	815	0.000120569	813	2.70168e-05	814	4.90029e-05
815	1.82965e-06	814	2.85102e-06	815	8.28064e-07	814	5.66388e-07	816	8.01779e-05	816	7.39339e-05	816	0.000135288	816	0.000136938	816	0.000133424	815	8.14723e-05	816	0.000158242	816	0.000109197	814	2.57634e-05	815	4.75617e-05
816	1.53295e-06	815	1.61145e-06	816	8.89402e-07	815	6.2932e-07	817	7.95191e-05	817	7.86856e-05	817	0.000144865	817	0.000140694	817	0.000134545	816	8.25736e-05	817	0.000162126	817	0.000112283	815	2.60977e-05	816	4.87676e-05
817	1.75548e-06	816	2.3242e-06	817	7.97395e-07	816	4.09058e-07	818	7.69167e-05	818	7.32896e-05	818	0.000146507	818	0.000137773	818	0.000128803	817	7.99549e-05	818	0.000153685	818	0.000109483	816	2.7351e-05	817	4.77675e-05
818	1.8791e-06	817	2.38618e-06	818	6.13381e-07	817	4.40524e-07	819	7.77732e-05	819	7.59473e-05	819	0.000135014	819	0.000139755	819	0.000129655	818	8.35525e-05	819	0.00015643	819	0.000108855	817	2.59863e-05	818	4.54439e-05
819	1.45878e-06	818	2.01431e-06	819	7.36057e-07	818	6.2932e-07	820	7.98485e-05	820	7.6793e-05	820	0.000140104	820	0.000137512	820	0.000133558	819	8.30631e-05	820	0.000152184	820	0.000108283	818	2.61812e-05	819	4.82676e-05
820	1.26098e-06	819	2.78904e-06	820	9.5074e-07	819	1.88796e-07	821	8.02437e-05	821	7.58668e-05	821	0.000138626	821	0.000136051	821	0.000129207	820	7.89026e-05	821	0.000154359	821	0.000113312	819	2.75181e-05	820	4.60321e-05
821	1.45878e-06	820	2.0453e-06	821	1.01208e-06	820	3.1466e-07	822	7.49403e-05	822	7.49003e-05	822	0.000138243	822	0.000135321	822	0.00012656	821	7.96123e-05	822	0.000150371	822	0.000111483	820	2.62369e-05	821	4.58557e-05
822	1.33515e-06	821	2.07629e-06	822	7.36057e-07	821	4.7199e-07	823	7.81026e-05	823	7.20815e-05	823	0.000134467	823	0.000135477	823	0.000126156	822	7.96123e-05	823	0.000151873	823	0.000109883	821	2.65712e-05	822	4.50615e-05
823	1.5824e-06	822	1.58046e-06	823	5.52042e-07	822	3.77592e-07	824	7.65873e-05	824	6.91419e-05	824	0.000135452	824	0.000131513	824	0.000127412	823	7.88047e-05	824	0.000151769	824	0.000104683	822	2.48165e-05	823	4.8297e-05
824	1.75548e-06	823	1.79738e-06	824	7.97395e-07	823	8.18117e-07	825	7.75426e-05	825	7.38131e-05	825	0.000137039	825	0.000132139	825	0.000127098	824	7.65042e-05	825	0.000149129	825	0.000106569	823	2.41201e-05	824	4.60027e-05
825	1.50823e-06	824	1.95233e-06	825	5.82711e-07	824	4.09058e-07	826	7.32603e-05	826	7.28869e-05	826	0.000131457	826	0.00013073	826	0.00012167	825	7.8046e-05	826	0.00014742	826	0.000106683	824	2.47329e-05	825	4.62086e-05
826	1.4835e-06	825	2.20025e-06	826	7.66726e-07	825	4.40524e-07	827	7.63567e-05	827	6.80949e-05	827	0.000129651	827	0.000133286	827	0.000122253	826	7.56965e-05	827	0.000146125	827	0.000102969	825	2.55963e-05	826	4.41497e-05
827	1.2857e-06	826	2.07629e-06	827	8.89402e-07	826	4.40524e-07	828	7.52038e-05	828	7.07124e-05	828	0.000132497	828	0.000131774	828	0.000123509	827	7.45952e-05	828	0.000147472	828	0.000106283	826	2.32567e-05	827	4.59145e-05
828	1.60713e-06	827	2.3242e-06	828	6.13381e-07	827	4.09058e-07	829	7.22062e-05	829	6.85378e-05	829	0.000126696	829	0.000130626	829	0.000123016	828	7.42036e-05	829	0.000149388	829	0.000104455	827	2.49e-05	828	4.62086e-05
829	1.80493e-06	828	1.95233e-06	829	9.81409e-07	828	3.46126e-07	830	6.84839e-05	830	7.27661e-05	830	0.000131129	830	0.00013	830	0.0001214	829	7.33471e-05	830	0.000150682	830	0.000102798	828	2.5095e-05	829	4.51203e-05
830	1.23625e-06	829	1.42551e-06	830	6.74719e-07	829	6.92252e-07	831	6.92086e-05	831	7.08734e-05	831	0.000122536	831	0.000126296	831	0.000120324	830	7.44239e-05	831	0.000140999	831	0.000106912	829	2.43151e-05	830	4.51497e-05
831	1.45878e-06	830	1.98332e-06	831	7.05388e-07	830	4.7199e-07	832	7.04603e-05	832	6.86586e-05	832	0.000132716	832	0.000125983	832	0.000120503	831	7.35673e-05	832	0.000144468	832	9.91977e-05	830	2.46772e-05	831	4.68263e-05
832	1.4835e-06	831	1.73541e-06	832	7.97395e-07	831	4.09058e-07	833	7.35238e-05	833	6.76519e-05	833	0.000127845	833	0.000127131	833	0.000120279	832	7.63818e-05	833	0.000141776	833	9.95405e-05	831	2.32567e-05	832	4.48556e-05
833	1.2857e-06	832	2.41717e-06	833	9.81409e-07	832	2.83194e-07	834	7.0065e-05	834	6.77325e-05	834	0.000128502	834	0.000124992	834	0.000113549	833	7.08753e-05	834	0.000139135	834	0.000102112	832	2.45936e-05	833	4.21496e-05
834	1.92855e-06	833	2.16926e-06	834	6.4405e-07	833	5.34922e-07	835	6.77592e-05	835	6.65244e-05	835	0.000128228	835	0.000125931	835	0.000114761	834	7.18052e-05	835	0.000142501	835	9.73691e-05	833	2.42873e-05	834	4.38555e-05
835	1.3846e-06	834	1.98332e-06	835	4.29366e-07	834	4.09058e-07	836	6.55851e-05	836	6.68868e-05	836	0.000126532	836	0.00012953	836	0.000113774	835	7.16339e-05	836	0.000142604	836	9.54835e-05	834	2.52621e-05	835	4.34143e-05
836	1.53295e-06	835	1.92134e-06	836	7.97395e-07	835	5.03456e-07	837	7.01639e-05	837	6.60009e-05	837	0.000128064	837	0.00011701	837	0.000113101	836	7.26129e-05	837	0.000141413	837	9.99405e-05	835	2.20312e-05	836	4.20907e-05
837	1.31043e-06	836	2.38618e-06	837	5.82711e-07	836	5.34922e-07	838	6.88462e-05	838	6.38666e-05	838	0.000126641	838	0.000118001	838	0.000114312	837	7.21723e-05	838	0.000140326	838	9.89691e-05	836	2.45101e-05	837	4.20025e-05
838	1.4835e-06	837	1.7664e-06	838	5.82711e-07	837	3.77592e-07	839	6.9538e-05	839	6.3021e-05	839	0.000127024	839	0.000123688	839	0.000120413	838	7.2001e-05	839	0.000135873	839	9.59977e-05	837	2.41201e-05	838	4.2179e-05
839	1.35988e-06	838	2.13827e-06	839	3.68028e-07	838	2.83194e-07	840	6.69357e-05	840	6.32626e-05	840	0.000123795	840	0.000122018	840	0.000113325	839	6.73511e-05	840	0.000138876	840	9.6512e-05	838	2.43151e-05	839	4.3532e-05
840	1.3846e-06	839	1.89035e-06	840	7.97395e-07	839	2.20262e-07	841	6.73639e-05	841	6.53968e-05	841	0.000125328	841	0.000122279	841	0.000115613	840	6.97005e-05	841	0.000139083	841	9.31407e-05	839	2.18641e-05	840	4.11495e-05
841	1.23625e-06	840	1.7664e-06	841	5.52042e-07	840	4.40524e-07	842	6.18628e-05	842	6.12089e-05	842	0.000124507	842	0.00012014	842	0.00011171	841	7.02389e-05	842	0.000135873	842	9.50835e-05	840	2.18363e-05	841	4.15319e-05
842	1.23625e-06	841	1.70442e-06	842	5.82711e-07	841	2.83194e-07	843	6.38392e-05	843	6.05646e-05	843	0.000121606	843	0.000118523	843	0.000111531	842	7.01166e-05	843	0.000135044	843	9.0455e-05	841	2.33124e-05	842	4.31202e-05
843	1.63185e-06	842	1.98332e-06	843	6.13381e-07	842	2.51728e-07	844	6.54533e-05	844	5.85914e-05	844	0.000118651	844	0.00011701	844	0.000111082	843	6.92845e-05	844	0.000135976	844	9.15978e-05	842	2.05272e-05	843	3.95318e-05
844	1.45878e-06	843	1.98332e-06	844	7.97395e-07	843	2.51728e-07	845	6.48933e-05	845	6.31418e-05	845	0.000117775	845	0.000115028	845	0.000110813	844	6.88929e-05	845	0.000140637	845	9.05121e-05	843	2.20034e-05	844	3.962e-05
845	1.31043e-06	844	1.89035e-06	845	5.21373e-07	844	5.03456e-07	846	6.62439e-05	846	6.06048e-05	846	0.000125054	846	0.00011268	846	0.000113505	845	6.52953e-05	846	0.000137167	846	8.85693e-05	844	2.18084e-05	845	4.15319e-05
846	1.5824e-06	845	1.48749e-06	846	5.82711e-07	845	4.40524e-07	847	6.48275e-05	847	6.04035e-05	847	0.000113452	847	0.000116854	847	0.000113011	846	6.86726e-05	847	0.000135251	847	9.0455e-05	845	2.03044e-05	846	4.29143e-05
847	1.60713e-06	846	2.10728e-06	847	7.36057e-07	846	5.03456e-07	848	6.31145e-05	848	6.06854e-05	848	0.000120347	848	0.000115445	848	0.00010682	847	6.65924e-05	848	0.00013142	848	9.01693e-05	846	2.1697e-05	847	4.16789e-05
848	1.5824e-06	847	1.39452e-06	848	7.36057e-07	847	4.40524e-07	849	6.35428e-05	849	6.14908e-05	849	0.00011876	849	0.000113567	849	0.000107897	848	6.73266e-05	849	0.000125361	849	8.71408e-05	847	2.29503e-05	848	4.01789e-05
849	1.26098e-06	848	1.61145e-06	849	4.60035e-07	848	2.20262e-07	850	6.28181e-05	850	6.43499e-05	850	0.000113342	850	0.00011435	850	0.000105967	849	6.50995e-05	850	0.000129089	850	8.87408e-05	848	1.95524e-05	849	4.0473e-05
850	1.06318e-06	849	1.23958e-06	850	3.98697e-07	849	2.83194e-07	851	6.26863e-05	851	5.93565e-05	851	0.000113835	851	0.000118888	851	0.00010507	850	6.51729e-05	851	0.000135562	851	8.98265e-05	849	2.18363e-05	850	3.81493e-05
851	1.21153e-06	850	1.48749e-06	851	7.36057e-07	850	3.46126e-07	852	6.17969e-05	852	5.7343e-05	852	0.000111645	852	0.000112002	852	9.97314e-05	851	6.50506e-05	852	0.0001294	852	8.38837e-05	850	2.075e-05	851	4.00318e-05
852	1.40933e-06	851	1.64244e-06	852	6.4405e-07	851	2.83194e-07	853	6.0644e-05	853	5.97592e-05	853	0.000117173	853	0.000115915	853	0.000107224	852	6.28724e-05	853	0.000129193	853	8.78265e-05	851	1.97752e-05	852	3.96494e-05
853	1.16208e-06	852	1.39452e-06	853	5.21373e-07	852	3.46126e-07	854	6.22251e-05	854	5.87122e-05	854	0.000111919	854	0.000109237	854	0.000102962	853	6.5075e-05	854	0.000134009	854	8.53123e-05	852	2.16413e-05	853	3.89435e-05
854	1.13735e-06	853	1.36353e-06	854	7.05388e-07	853	4.09058e-07	855	5.83711e-05	855	5.66585e-05	855	0.000114601	855	0.000111637	855	0.000101975	854	6.368e-05	855	0.000126863	855	8.37123e-05	853	1.99423e-05	854	3.962e-05
855	1.13735e-06	854	1.51848e-06	855	4.60035e-07	854	3.46126e-07	856	5.81734e-05	856	5.63766e-05	856	0.000114765	856	0.000106264	856	0.000104711	855	6.04985e-05	856	0.00012852	856	8.53123e-05	854	2.03601e-05	855	3.73257e-05
856	9.39551e-07	855	1.67343e-06	856	5.21373e-07	855	3.46126e-07	857	5.82064e-05	857	5.43229e-05	857	0.000115641	857	0.000110281	857	0.000102378	856	6.31906e-05	857	0.000125724	857	8.54266e-05	855	2.00258e-05	856	3.92376e-05
857	1.43405e-06	856	1.85936e-06	857	5.21373e-07	856	3.1466e-07	858	5.85028e-05	858	5.57323e-05	858	0.000110879	858	0.000111063	858	0.000102244	857	6.27745e-05	858	0.000121271	858	8.25123e-05	856	2.03879e-05	857	3.68257e-05
858	9.39551e-07	857	1.48749e-06	858	5.52042e-07	857	3.77592e-07	859	5.8404e-05	859	5.50477e-05	859	0.000114437	859	0.000107777	859	0.000100449	858	6.22606e-05	859	0.000129348	859	8.01695e-05	857	2.23097e-05	858	3.6561e-05
859	1.43405e-06	858	1.4565e-06	859	6.13381e-07	858	3.1466e-07	860	5.70864e-05	860	6.08465e-05	860	0.000109894	860	0.000108559	860	9.99558e-05	859	6.01803e-05	860	0.000127432	860	8.05695e-05	858	1.98866e-05	859	3.77081e-05
860	1.0879e-06	859	1.51848e-06	860	3.0669e-07	859	3.46126e-07	861	5.64934e-05	861	5.45645e-05	861	0.000108745	861	0.000110698	861	9.86547e-05	860	6.21872e-05	861	0.000125413	861	8.37695e-05	859	2.06107e-05	860	3.83258e-05
861	9.64276e-07	860	1.98332e-06	861	3.68028e-07	860	4.40524e-07	862	5.8964e-05	862	5.83498e-05	862	0.000111098	862	0.000102508	862	9.84753e-05	861	6.16977e-05	862	0.000127277	862	8.3598e-05	860	1.93574e-05	861	3.8267e-05
862	1.06318e-06	861	1.73541e-06	862	3.0669e-07	861	4.7199e-07	863	5.65923e-05	863	5.71014e-05	863	0.000105516	863	0.000104855	863	9.96417e-05	862	6.20158e-05	863	0.000123549	863	8.15981e-05	861	1.96081e-05	862	3.67963e-05
863	1.13735e-06	862	1.1776e-06	863	3.37359e-07	862	1.88796e-07	864	5.67899e-05	864	5.5088e-05	864	0.000110277	864	0.000106264	864	9.80715e-05	863	6.29214e-05	864	0.000118319	864	7.82267e-05	862	1.86611e-05	863	3.81493e-05
864	7.41751e-07	863	1.39452e-06	864	3.37359e-07	863	2.51728e-07	865	5.75475e-05	865	5.66182e-05	865	0.000104914	865	0.000106994	865	9.86547e-05	864	5.99845e-05	865	0.000123808	865	8.18838e-05	863	2.0193e-05	864	3.6561e-05
865	7.91201e-07	864	1.36353e-06	865	3.37359e-07	864	2.83194e-07	866	5.79758e-05	866	5.64169e-05	866	0.000108581	866	0.000101517	866	9.79369e-05	865	5.97398e-05	866	0.000124377	866	7.76553e-05	864	2.03879e-05	865	3.6061e-05
866	1.11263e-06	865	1.42551e-06	866	4.60035e-07	865	2.51728e-07	867	5.60323e-05	867	5.73028e-05	867	9.98242e-05	867	0.000101778	867	9.60078e-05	866	6.02538e-05	867	0.000121581	867	7.7141e-05	865	2.0193e-05	866	3.77964e-05
867	9.14826e-07	866	1.48749e-06	867	5.82711e-07	866	3.46126e-07	868	5.29029e-05	868	5.5088e-05	868	0.000105406	868	0.00010329	868	9.7892e-05	867	6.00335e-05	868	0.000120339	868	7.9941e-05	866	1.94409e-05	867	3.47962e-05
868	1.0879e-06	867	1.51848e-06	868	4.60035e-07	867	1.88796e-07	869	5.31005e-05	869	5.17859e-05	869	0.000101685	869	0.000107568	869	9.1656e-05	868	5.91769e-05	869	0.000117749	869	7.80553e-05	867	1.93574e-05	868	3.57374e-05
869	9.39551e-07	868	1.64244e-06	869	6.13381e-07	868	2.20262e-07	870	5.75805e-05	870	5.38799e-05	870	0.000106994	870	0.000101308	870	8.93231e-05	869	5.60443e-05	870	0.000115782	870	7.35411e-05	868	1.89118e-05	869	3.59139e-05
870	1.16208e-06	869	1.67343e-06	870	2.14683e-07	869	2.51728e-07	871	5.47805e-05	871	5.49672e-05	871	0.000107322	871	0.000102821	871	9.82958e-05	870	5.8149e-05	871	0.000120597	871	7.69125e-05	869	1.93295e-05	870	3.54433e-05
871	1.03845e-06	870	1.70442e-06	871	4.60035e-07	870	1.5733e-07	872	5.49452e-05	872	5.22289e-05	872	0.000101247	872	9.84389e-05	872	9.50208e-05	871	5.66317e-05	872	0.000118992	872	7.63411e-05	870	1.85218e-05	871	3.69728e-05
872	9.89001e-07	871	1.08463e-06	872	6.74719e-07	871	2.83194e-07	873	5.43523e-05	873	5.04973e-05	873	0.000105625	873	9.8804e-05	873	9.32262e-05	872	5.68764e-05	873	0.000115368	873	7.86267e-05	871	1.84104e-05	872	3.72375e-05
873	1.2857e-06	872	1.27056e-06	873	4.29366e-07	872	1.88796e-07	874	5.6724e-05	874	5.21081e-05	874	9.81824e-05	874	0.000101047	874	9.19701e-05	873	5.67785e-05	874	0.00011485	874	7.82267e-05	872	1.85218e-05	873	3.27961e-05
874	1.13735e-06	873	1.20859e-06	874	3.68028e-07	873	1.5733e-07	875	5.22111e-05	875	5.32356e-05	875	0.000104859	875	0.000100943	875	8.6407e-05	874	5.67296e-05	875	0.000120649	875	7.25126e-05	873	1.96081e-05	874	3.53845e-05
875	9.89001e-07	874	1.27056e-06	875	4.29366e-07	874	3.1466e-07	876	5.50111e-05	876	5.13832e-05	876	0.000104804	876	9.86997e-05	876	8.69454e-05	875	5.64848e-05	876	0.00011428	876	7.21697e-05	874	1.88003e-05	875	3.54139e-05
876	1.0879e-06	875	1.14661e-06	876	3.0669e-07	875	2.83194e-07	877	5.43194e-05	877	5.0296e-05	877	9.92769e-05	877	9.83867e-05	877	8.78426e-05	876	5.63625e-05	877	0.000117387	877	7.23411e-05	875	1.82154e-05	876	3.49727e-05
877	1.13735e-06	876	1.11562e-06	877	4.29366e-07	876	1.25864e-07	878	5.09923e-05	878	5.09e-05	878	0.000110551	878	0.000101099	878	8.45676e-05	877	5.61422e-05	878	0.000113089	878	7.3884e-05	876	1.8494e-05	877	3.4002e-05
878	1.23625e-06	877	1.27056e-06	878	3.98697e-07	877	1.5733e-07	879	5.15523e-05	879	4.96517e-05	879	0.000100973	879	9.95344e-05	879	8.92783e-05	878	5.88098e-05	879	0.00011516	879	6.71984e-05	877	1.77977e-05	878	3.3502e-05
879	9.64276e-07	878	1.23958e-06	879	2.45352e-07	878	1.5733e-07	880	5.37923e-05	880	5.11416e-05	880	9.92222e-05	880	9.67695e-05	880	8.90091e-05	879	5.55548e-05	880	0.000113245	880	7.11412e-05	878	1.65443e-05	879	3.37373e-05
880	1.11263e-06	879	1.14661e-06	880	4.60035e-07	879	4.09058e-07	881	5.119e-05	881	5.00946e-05	881	0.000103765	881	9.32744e-05	881	8.53303e-05	880	5.51877e-05	881	0.0001134	881	6.72556e-05	879	1.65443e-05	880	3.18548e-05
881	8.15926e-07	880	1.36353e-06	881	2.14683e-07	880	1.88796e-07	882	5.30017e-05	882	5.11416e-05	882	9.80182e-05	882	9.11355e-05	882	8.84707e-05	881	5.46983e-05	882	0.000115057	882	7.49125e-05	880	1.66e-05	881	3.30902e-05
882	1.33515e-06	881	1.23958e-06	882	3.98697e-07	881	2.51728e-07	883	5.04982e-05	883	5.04168e-05	883	9.9058e-05	883	9.58827e-05	883	8.56443e-05	882	5.39151e-05	883	0.000112675	883	7.41125e-05	881	1.72128e-05	882	3.3855e-05
883	1.21153e-06	882	1.08463e-06	883	4.29366e-07	882	2.83194e-07	884	5.01359e-05	884	4.67926e-05	884	9.85107e-05	884	9.7865e-05	884	8.39395e-05	883	5.2618e-05	884	0.000115626	884	6.89698e-05	882	1.67671e-05	883	3.30902e-05
884	1.35988e-06	883	1.27056e-06	884	4.90704e-07	883	1.88796e-07	885	5.43523e-05	885	4.7155e-05	885	9.51723e-05	885	9.68217e-05	885	9.00858e-05	884	5.12475e-05	885	0.000109413	885	6.89127e-05	883	1.72685e-05	884	3.29725e-05
885	9.39551e-07	884	1.11562e-06	885	2.76021e-07	884	2.20262e-07	886	5.13547e-05	886	4.66718e-05	886	9.92222e-05	886	8.96227e-05	886	8.42087e-05	885	5.27893e-05	886	0.000110138	886	7.03412e-05	884	1.78534e-05	885	3.12372e-05
886	9.89001e-07	885	1.51848e-06	886	4.90704e-07	885	1.88796e-07	887	4.82912e-05	887	5.06584e-05	887	9.94958e-05	887	9.77085e-05	887	8.72594e-05	886	5.24957e-05	887	0.000114591	887	6.81698e-05	885	1.67671e-05	886	3.21196e-05
887	8.40651e-07	886	8.36713e-07	887	3.68028e-07	886	1.5733e-07	888	4.94441e-05	888	4.74771e-05	888	9.5829e-05	888	9.63522e-05	888	8.62724e-05	887	5.1688e-05	888	0.000107963	888	6.34842e-05	886	1.6043e-05	887	3.2296e-05
888	7.91201e-07	887	1.54947e-06	888	2.14683e-07	887	2.51728e-07	889	4.87194e-05	889	4.70342e-05	889	9.87844e-05	889	9.5674e-05	889	8.24142e-05	888	5.0758e-05	889	0.000108843	889	6.98269e-05	887	1.59316e-05	888	3.10313e-05
889	9.14826e-07	888	1.08463e-06	889	3.98697e-07	888	9.43981e-08	890	5.28041e-05	890	4.96114e-05	890	9.14508e-05	890	8.83707e-05	890	7.99915e-05	889	5.15167e-05	890	0.000109206	890	6.58842e-05	888	1.58201e-05	889	3.22372e-05
890	8.65376e-07	889	1.23958e-06	890	4.60035e-07	889	1.88796e-07	891	5.06959e-05	891	4.5665e-05	891	8.96995e-05	891	9.38482e-05	891	8.32666e-05	890	5.25691e-05	891	0.000107445	891	6.53699e-05	889	1.67671e-05	890	3.25608e-05
891	9.14826e-07	890	1.14661e-06	891	3.37359e-07	890	2.51728e-07	892	4.70724e-05	892	4.57053e-05	892	9.32568e-05	892	8.86837e-05	892	7.92288e-05	891	5.05133e-05	892	0.000109879	892	6.48556e-05	890	1.67114e-05	891	3.08548e-05
892	1.0879e-06	891	1.02265e-06	892	4.90704e-07	891	6.2932e-08	893	4.64136e-05	893	4.39737e-05	893	9.44061e-05	893	9.0979e-05	893	7.9184e-05	892	5.09049e-05	893	0.000110707	893	6.39413e-05	891	1.58201e-05	892	3.1296e-05
893	7.17026e-07	892	1.27056e-06	893	2.76021e-07	892	1.5733e-07	894	4.86865e-05	894	4.50207e-05	894	9.15602e-05	894	9.2231e-05	894	8.18309e-05	893	5.01462e-05	894	0.000105322	894	6.48556e-05	892	1.56252e-05	893	3.05901e-05
894	9.64276e-07	893	9.60671e-07	894	2.76021e-07	893	1.25864e-07	895	4.75994e-05	895	4.42959e-05	895	9.23264e-05	895	8.8162e-05	895	7.8511e-05	894	4.84086e-05	895	0.000102422	895	6.28557e-05	893	1.69899e-05	894	3.2649e-05
895	8.65376e-07	894	1.23958e-06	895	3.98697e-07	894	2.51728e-07	896	4.71053e-05	896	4.51013e-05	896	9.1013e-05	896	8.87358e-05	896	7.8511e-05	895	4.88246e-05	896	0.000105374	896	6.14271e-05	894	1.62936e-05	895	2.75899e-05
896	1.13735e-06	895	6.81766e-07	896	3.68028e-07	895	1.5733e-07	897	4.80277e-05	897	4.53832e-05	897	9.15602e-05	897	8.9101e-05	897	7.96775e-05	896	5.00238e-05	897	0.000102319	897	6.38842e-05	895	1.57644e-05	896	3.009e-05
897	7.41751e-07	896	1.39452e-06	897	3.68028e-07	896	2.51728e-07	898	4.82582e-05	898	4.73161e-05	898	8.68536e-05	898	9.19702e-05	898	7.92288e-05	897	4.79681e-05	898	0.000105581	898	5.87986e-05	896	1.53188e-05	897	3.04724e-05
898	8.65376e-07	897	1.33254e-06	898	3.0669e-07	897	9.43981e-08	899	4.54912e-05	899	4.61885e-05	899	8.99731e-05	899	8.67535e-05	899	7.46528e-05	898	4.81883e-05	899	0.000107497	899	6.40556e-05	897	1.54302e-05	898	2.99724e-05
899	9.89001e-07	898	8.05724e-07	899	2.14683e-07	898	3.1466e-08	900	4.56559e-05	900	4.20006e-05	900	9.00826e-05	900	8.81098e-05	900	7.80624e-05	899	4.93875e-05	900	0.000104701	900	6.23414e-05	898	1.52352e-05	899	3.00606e-05
900	8.65376e-07	899	6.81766e-07	900	3.98697e-07	899	2.83194e-07	901	4.78959e-05	901	4.09133e-05	901	8.82766e-05	901	8.41452e-05	901	7.91391e-05	900	4.82617e-05	901	0.000103458	901	5.88558e-05	899	1.5653e-05	900	3.08842e-05
901	7.91201e-07	900	1.61145e-06	901	2.14683e-07	900	2.20262e-07	902	4.7863e-05	902	4.52624e-05	902	8.80029e-05	902	8.47712e-05	902	7.71203e-05	901	4.7087e-05	902	0.000101335	902	6.057e-05	900	1.57923e-05	901	2.94429e-05
902	6.42851e-07	901	1.14661e-06	902	3.37359e-07	901	1.88796e-07	903	4.47995e-05	903	4.39737e-05	903	9.03562e-05	903	8.691e-05	903	7.71651e-05	902	4.7136e-05	903	0.000101594	903	6.23985e-05	901	1.52074e-05	902	2.97665e-05
903	6.42851e-07	902	7.12756e-07	903	2.14683e-07	902	2.83194e-07	904	4.18348e-05	904	4.58664e-05	904	8.83313e-05	904	8.27888e-05	904	7.64922e-05	903	4.76744e-05	904	0.000104494	904	6.057e-05	902	1.50681e-05	903	2.91488e-05
904	8.90101e-07	903	1.05364e-06	904	3.0669e-07	903	3.1466e-08	905	4.74347e-05	905	4.63496e-05	905	9.2217e-05	905	8.84228e-05	905	7.73446e-05	904	4.64507e-05	905	0.000100921	905	5.50844e-05	903	1.39262e-05	904	2.84723e-05
905	9.14826e-07	904	1.14661e-06	905	1.53345e-07	904	1.5733e-07	906	4.5623e-05	906	4.34905e-05	906	8.30227e-05	906	8.21107e-05	906	7.5236e-05	905	4.59612e-05	906	0.000100196	906	5.6513e-05	904	1.49846e-05	905	2.95312e-05
906	7.66476e-07	905	6.81766e-07	906	1.84014e-07	905	2.51728e-07	907	4.63147e-05	907	4.35711e-05	907	8.63611e-05	907	8.49798e-05	907	7.07497e-05	906	4.55207e-05	907	9.73996e-05	907	5.75415e-05	905	1.55973e-05	906	2.8384e-05
907	4.20326e-07	906	1.11562e-06	907	1.53345e-07	906	1.25864e-07	908	4.52277e-05	908	4.12355e-05	908	8.83313e-05	908	8.30497e-05	908	7.24993e-05	907	4.50802e-05	908	9.31536e-05	908	5.62272e-05	906	1.38426e-05	907	2.62663e-05
908	4.94501e-07	907	1.27056e-06	908	2.76021e-07	907	2.51728e-07	909	4.3383e-05	909	4.28462e-05	909	8.59232e-05	909	8.08065e-05	909	7.31274e-05	908	4.29755e-05	909	9.85906e-05	909	6.04557e-05	907	1.38705e-05	908	2.8237e-05
909	8.65376e-07	908	7.43745e-07	909	3.37359e-07	908	2.51728e-07	910	4.48324e-05	910	4.2967e-05	910	8.7182e-05	910	8.52407e-05	910	7.06151e-05	909	4.52515e-05	910	9.78657e-05	910	5.71987e-05	908	1.30906e-05	909	2.84135e-05
910	7.66476e-07	909	8.98692e-07	910	3.68028e-07	909	1.5733e-07	911	4.40748e-05	911	3.9665e-05	911	8.23112e-05	911	8.43017e-05	911	7.02562e-05	910	4.50802e-05	911	9.50177e-05	911	5.40559e-05	909	1.31463e-05	910	2.76781e-05
911	6.18126e-07	910	8.98692e-07	911	2.76021e-07	910	1.5733e-07	912	4.21642e-05	912	3.94636e-05	912	8.63611e-05	912	8.12238e-05	912	6.76092e-05	911	4.32936e-05	912	9.02539e-05	912	5.72558e-05	910	1.31742e-05	911	2.81193e-05
912	6.18126e-07	911	1.05364e-06	912	4.29366e-07	911	1.88796e-07	913	4.32183e-05	913	4.01079e-05	913	8.77293e-05	913	8.11195e-05	913	7.00767e-05	912	4.65975e-05	913	9.7555e-05	913	5.37702e-05	911	1.44554e-05	912	2.69722e-05
913	6.92301e-07	912	9.29682e-07	913	2.14683e-07	912	1.25864e-07	914	4.05172e-05	914	4.22824e-05	914	8.34605e-05	914	8.44582e-05	914	6.69811e-05	913	4.53249e-05	914	9.76586e-05	914	5.31416e-05	912	1.42047e-05	913	2.74134e-05
914	4.45051e-07	913	6.19788e-07	914	3.37359e-07	913	9.43981e-08	915	4.02866e-05	915	3.93025e-05	915	8.00126e-05	915	8.14846e-05	915	6.85513e-05	914	4.21434e-05	915	9.4966e-05	915	5.53701e-05	913	1.3202e-05	914	2.72075e-05
915	7.41751e-07	914	1.08463e-06	915	3.68028e-07	914	1.25864e-07	916	4.21971e-05	916	4.0873e-05	916	7.37736e-05	916	8.11195e-05	916	6.81924e-05	915	4.05526e-05	916	9.17038e-05	916	5.21131e-05	914	1.4149e-05	915	2.57074e-05
916	4.20326e-07	915	1.1776e-06	916	3.0669e-07	915	2.83194e-07	917	4.38112e-05	917	3.62824e-05	917	8.02862e-05	917	7.61115e-05	917	6.77887e-05	916	4.09197e-05	917	9.17555e-05	917	5.30273e-05	915	1.44554e-05	916	2.59427e-05
917	6.67576e-07	916	6.81766e-07	917	2.14683e-07	916	1.25864e-07	918	4.20324e-05	918	3.95039e-05	918	8.63063e-05	918	7.8459e-05	918	6.57698e-05	917	4.30734e-05	918	9.29465e-05	918	5.26273e-05	916	1.54302e-05	917	2.65604e-05
918	7.17026e-07	917	8.36713e-07	918	2.14683e-07	917	1.88796e-07	919	4.13077e-05	919	4.06717e-05	919	8.46098e-05	919	7.78851e-05	919	6.62184e-05	918	4.17763e-05	919	9.22216e-05	919	5.38273e-05	917	1.33691e-05	918	2.63839e-05
919	5.93401e-07	918	8.36713e-07	919	1.84014e-07	918	2.20262e-07	920	3.89031e-05	920	3.75307e-05	920	8.24754e-05	920	7.60593e-05	920	6.39753e-05	919	4.35628e-05	920	9.17555e-05	920	5.26273e-05	918	1.39262e-05	919	2.52662e-05
920	6.18126e-07	919	1.05364e-06	920	9.20071e-08	919	9.43981e-08	921	4.15383e-05	921	3.57589e-05	921	8.29679e-05	921	8.19542e-05	921	6.90448e-05	920	4.13357e-05	921	9.46553e-05	921	4.62275e-05	919	1.22829e-05	920	2.61192e-05
921	7.17026e-07	920	8.05724e-07	921	6.13381e-08	920	6.2932e-08	922	3.98583e-05	922	3.74904e-05	922	7.78235e-05	922	7.5955e-05	922	6.55455e-05	921	3.97694e-05	922	9.27394e-05	922	5.17131e-05	920	1.29235e-05	921	2.52368e-05
922	7.91201e-07	921	8.67703e-07	922	3.37359e-07	921	9.43981e-08	923	3.82772e-05	923	3.74502e-05	923	7.93011e-05	923	7.48073e-05	923	6.6353e-05	922	4.021e-05	923	9.2584e-05	923	5.13702e-05	921	1.21158e-05	922	2.54721e-05
923	5.93401e-07	922	5.2682e-07	923	1.84014e-07	922	1.25864e-07	924	4.12748e-05	924	3.71683e-05	924	7.96295e-05	924	7.67375e-05	924	6.31229e-05	923	3.93534e-05	924	8.95807e-05	924	5.02845e-05	922	1.27842e-05	923	2.45015e-05
924	6.42851e-07	923	6.19788e-07	924	3.0669e-07	923	1.88796e-07	925	3.97925e-05	925	3.80139e-05	925	7.66742e-05	925	7.6268e-05	925	6.46482e-05	924	3.99897e-05	925	9.23251e-05	925	4.79989e-05	923	1.21993e-05	924	2.48838e-05
925	6.92301e-07	924	9.9166e-07	925	1.84014e-07	924	2.51728e-07	926	3.99901e-05	926	3.82153e-05	926	8.10524e-05	926	7.07904e-05	926	5.90403e-05	925	3.84968e-05	926	8.82344e-05	926	4.99988e-05	924	1.2645e-05	925	2.42956e-05
926	4.94501e-07	925	7.74735e-07	926	1.53345e-07	925	3.1466e-08	927	3.77172e-05	927	3.55978e-05	927	7.66195e-05	927	7.45465e-05	927	6.35715e-05	926	3.94023e-05	927	9.08235e-05	927	5.03417e-05	925	1.27285e-05	926	2.39132e-05
927	4.94501e-07	926	8.98692e-07	927	1.84014e-07	926	1.25864e-07	928	3.96607e-05	928	3.64434e-05	928	7.3883e-05	928	7.32423e-05	928	6.07451e-05	927	3.9696e-05	928	9.0927e-05	928	4.77703e-05	926	1.30906e-05	927	2.46779e-05
928	5.19226e-07	927	6.19788e-07	928	3.68028e-07	927	1.25864e-07	929	3.85407e-05	929	3.66851e-05	929	7.56343e-05	929	7.27728e-05	929	6.01619e-05	928	3.75179e-05	929	8.39884e-05	929	5.05131e-05	927	1.2255e-05	928	2.38838e-05
929	5.68676e-07	928	7.12756e-07	929	1.84014e-07	928	1.88796e-07	930	3.75854e-05	930	3.70877e-05	930	7.65647e-05	930	7.27728e-05	930	5.91749e-05	929	3.86681e-05	930	8.8338e-05	930	4.52561e-05	928	1.22829e-05	929	2.32955e-05
930	6.92301e-07	929	7.74735e-07	930	1.53345e-07	929	3.1466e-08	931	3.93313e-05	931	3.71683e-05	931	7.42114e-05	931	7.23033e-05	931	5.78738e-05	930	3.85947e-05	931	8.59561e-05	931	4.37704e-05	929	1.17815e-05	930	2.41191e-05
931	3.4615e-07	930	9.29682e-07	931	2.14683e-07	930	2.20262e-07	932	3.69596e-05	932	3.72891e-05	932	7.8316e-05	932	7.12599e-05	932	5.95338e-05	931	3.75179e-05	932	8.73024e-05	932	4.62275e-05	930	1.26728e-05	931	2.33543e-05
932	6.18126e-07	931	6.50777e-07	932	1.84014e-07	931	6.2932e-08	933	3.97266e-05	933	3.41481e-05	933	7.20223e-05	933	7.15208e-05	933	5.6842e-05	932	3.79095e-05	933	8.76649e-05	933	4.46847e-05	931	1.24779e-05	932	2.37955e-05
933	3.95601e-07	932	5.57809e-07	933	3.0669e-07	932	6.2932e-08	934	3.91337e-05	934	3.51146e-05	934	7.53607e-05	934	7.25641e-05	934	5.7829e-05	933	3.86681e-05	934	8.17619e-05	934	4.67418e-05	932	1.16144e-05	933	2.27072e-05
934	3.4615e-07	933	7.43745e-07	934	1.53345e-07	933	6.2932e-08	935	3.84748e-05	935	3.39065e-05	935	7.16392e-05	935	6.91733e-05	935	5.63485e-05	934	3.71263e-05	935	8.09851e-05	935	4.51989e-05	933	1.17537e-05	934	2.32661e-05
935	5.19226e-07	934	6.50777e-07	935	2.45352e-07	934	2.20262e-07	936	3.60372e-05	936	3.35843e-05	936	7.40472e-05	936	6.76604e-05	936	5.43296e-05	935	3.62942e-05	936	8.3626e-05	936	4.3599e-05	934	1.21436e-05	935	2.44132e-05
936	5.19226e-07	935	7.43745e-07	936	1.84014e-07	935	6.2932e-08	937	3.35667e-05	937	3.64032e-05	937	7.44303e-05	937	7.27206e-05	937	5.7156e-05	936	3.49726e-05	937	8.21243e-05	937	4.36561e-05	935	1.13638e-05	936	2.22954e-05
937	6.42851e-07	936	8.05724e-07	937	2.45352e-07	936	1.25864e-07	938	3.63666e-05	938	3.37051e-05	938	7.18034e-05	938	6.70866e-05	938	5.28043e-05	937	3.69795e-05	938	7.73605e-05	938	4.3599e-05	936	1.16701e-05	937	2.22072e-05
938	4.69776e-07	937	6.81766e-07	938	1.22676e-07	937	6.2932e-08	939	3.61031e-05	939	3.52756e-05	939	7.24054e-05	939	6.72431e-05	939	5.70663e-05	938	3.73466e-05	939	8.36777e-05	939	4.49132e-05	937	1.21158e-05	938	2.30602e-05
939	3.4615e-07	938	4.02862e-07	939	1.22676e-07	938	3.1466e-08	940	3.5609e-05	940	3.33427e-05	940	7.37736e-05	940	7.02688e-05	940	5.64831e-05	939	3.39937e-05	940	8.02084e-05	940	4.02848e-05	938	1.12245e-05	939	2.18542e-05
940	5.93401e-07	939	8.36713e-07	940	6.13381e-08	939	1.88796e-07	941	4.01219e-05	941	3.18125e-05	941	6.97237e-05	941	7.12599e-05	941	5.3208e-05	940	3.39447e-05	941	7.74123e-05	941	4.49704e-05	939	1.12802e-05	940	2.09424e-05
941	6.18126e-07	940	7.74735e-07	941	2.14683e-07	940	3.1466e-08	942	3.58725e-05	942	3.31414e-05	942	7.20223e-05	942	6.64084e-05	942	5.77393e-05	941	3.40671e-05	942	7.59106e-05	942	4.31418e-05	940	1.13638e-05	941	2.30896e-05
942	5.93401e-07	941	5.2682e-07	942	9.20071e-08	941	1.25864e-07	943	3.54772e-05	943	3.24568e-05	943	7.0873e-05	943	6.85473e-05	943	5.40156e-05	942	3.46055e-05	943	7.94317e-05	943	4.52561e-05	941	1.06953e-05	942	2.27072e-05
943	7.17026e-07	942	7.74735e-07	943	2.14683e-07	942	1.5733e-07	944	3.43572e-05	944	3.55575e-05	944	7.16392e-05	944	6.38522e-05	944	5.56307e-05	943	3.33574e-05	944	7.91728e-05	944	4.33133e-05	942	1.11966e-05	943	2.05012e-05
944	3.70875e-07	943	3.40883e-07	944	1.84014e-07	943	3.1466e-08	945	3.45219e-05	945	3.00809e-05	945	7.25148e-05	945	6.50521e-05	945	5.17276e-05	944	3.40916e-05	945	7.51857e-05	945	4.13705e-05	943	1.0946e-05	944	2.24425e-05
945	7.17026e-07	944	5.57809e-07	945	6.13381e-08	944	1.25864e-07	946	3.29737e-05	946	3.0685e-05	946	6.92311e-05	946	6.36436e-05	946	5.36118e-05	945	3.40426e-05	946	8.17101e-05	946	4.05133e-05	944	1.05282e-05	945	2.24425e-05
946	4.69776e-07	945	6.50777e-07	946	2.14683e-07	945	1.5733e-07	947	3.41267e-05	947	3.2779e-05	947	6.98332e-05	947	6.41652e-05	947	5.29837e-05	946	3.19624e-05	947	7.82408e-05	947	4.1599e-05	945	1.05003e-05	946	2.32367e-05
947	4.94501e-07	946	4.33851e-07	947	1.84014e-07	946	6.2932e-08	948	3.3369e-05	948	3.24568e-05	948	6.56738e-05	948	6.41652e-05	948	5.41053e-05	947	3.3284e-05	948	7.55999e-05	948	3.98848e-05	946	1.03611e-05	947	2.03542e-05
948	7.41751e-07	947	5.2682e-07	948	3.0669e-08	947	9.43981e-08	949	3.25784e-05	949	3.08863e-05	949	7.02163e-05	949	6.44261e-05	949	5.11443e-05	948	3.18645e-05	949	8.11923e-05	949	4.0799e-05	947	9.63692e-06	948	2.07365e-05
949	3.21425e-07	948	7.74735e-07	949	3.0669e-08	948	9.43981e-08	950	3.18208e-05	950	3.14501e-05	950	6.62758e-05	950	6.46347e-05	950	5.10097e-05	949	3.14974e-05	950	7.94317e-05	950	3.91991e-05	948	1.03889e-05	949	1.99424e-05
950	6.92301e-07	949	5.88798e-07	950	9.20071e-08	949	3.1466e-08	951	3.43243e-05	951	2.81078e-05	951	6.45245e-05	951	6.23916e-05	951	4.74655e-05	950	3.12527e-05	951	7.68427e-05	951	3.57706e-05	949	1.0194e-05	950	2.07071e-05
951	2.4725e-07	950	5.2682e-07	951	6.13381e-08	950	9.43981e-08	952	3.2842e-05	952	3.07655e-05	952	6.35394e-05	952	6.42696e-05	952	4.80936e-05	951	3.11058e-05	952	7.93799e-05	952	3.94276e-05	950	9.60906e-06	951	2.05306e-05
952	4.45051e-07	951	4.33851e-07	952	2.14683e-07	951	9.43981e-08	953	3.32373e-05	953	2.95977e-05	953	6.81913e-05	953	6.21307e-05	953	4.95292e-05	952	3.07387e-05	953	7.59624e-05	953	3.77134e-05	951	9.55336e-06	952	2.07071e-05
953	5.93401e-07	952	3.09894e-07	953	9.20071e-08	952	3.1466e-08	954	3.00749e-05	954	3.04031e-05	954	6.36489e-05	954	6.17656e-05	954	4.75104e-05	953	3.01024e-05	954	7.58071e-05	954	3.97133e-05	952	8.91276e-06	953	1.956e-05
954	3.4615e-07	953	6.50777e-07	954	9.20071e-08	953	3.1466e-08	955	3.2282e-05	955	2.80675e-05	955	6.3211e-05	955	6.21307e-05	955	4.84077e-05	954	2.998e-05	955	7.47197e-05	955	3.91419e-05	953	9.49766e-06	954	1.95012e-05
955	3.70875e-07	954	8.36713e-07	955	1.22676e-07	954	6.2932e-08	956	3.25455e-05	956	2.70608e-05	956	6.44698e-05	956	5.83226e-05	956	4.81385e-05	955	3.10324e-05	956	7.4875e-05	956	3.7142e-05	954	9.30269e-06	955	1.92953e-05
956	3.95601e-07	955	7.12756e-07	956	2.76021e-07	955	9.43981e-08	957	2.84279e-05	957	3.01615e-05	957	6.33752e-05	957	6.27567e-05	957	5.20416e-05	956	3.10569e-05	957	7.18199e-05	957	3.5942e-05	955	1.10295e-05	956	2.09424e-05
957	4.94501e-07	956	6.50777e-07	957	1.53345e-07	956	9.43981e-08	958	2.90208e-05	958	2.87923e-05	958	6.4634e-05	958	6.10352e-05	958	4.80488e-05	957	3.06898e-05	958	7.46161e-05	958	3.90848e-05	956	9.21913e-06	957	1.91776e-05
958	2.71975e-07	957	3.71873e-07	958	1.22676e-07	957	9.43981e-08	959	2.92185e-05	959	2.7987e-05	959	5.88328e-05	959	5.82704e-05	959	4.35624e-05	958	2.92948e-05	959	6.77293e-05	959	3.6342e-05	957	8.8292e-06	958	1.86188e-05
959	4.69776e-07	958	4.33851e-07	959	6.13381e-08	958	3.1466e-08	960	2.98443e-05	960	3.11682e-05	960	5.97084e-05	960	5.63402e-05	960	4.59402e-05	959	2.91235e-05	960	7.17682e-05	960	3.5142e-05	958	1.02775e-05	959	1.92953e-05
960	3.4615e-07	959	6.50777e-07	960	1.53345e-07	960	9.43981e-08	961	2.96796e-05	961	2.85507e-05	961	6.17881e-05	961	5.57142e-05	961	4.41905e-05	960	2.82424e-05	961	7.02147e-05	961	3.66848e-05	959	9.60906e-06	960	2.1266e-05
961	2.967e-07	960	5.57809e-07	961	1.22676e-07	961	1.25864e-07	962	3.00749e-05	962	2.67386e-05	962	6.40867e-05	962	5.72792e-05	962	4.79142e-05	961	3.0029e-05	962	7.41501e-05	962	3.7542e-05	960	8.38356e-06	961	1.8354e-05
962	2.22525e-07	961	5.57809e-07	962	1.84014e-07	962	3.1466e-08	963	2.99102e-05	963	2.79467e-05	963	6.23901e-05	963	5.95224e-05	963	4.58504e-05	962	2.78508e-05	963	7.02147e-05	963	3.62849e-05	961	9.33054e-06	962	2.006e-05
963	4.69776e-07	962	5.88798e-07	963	2.14683e-07	963	6.2932e-08	964	3.02067e-05	964	2.83896e-05	964	6.04746e-05	964	5.37319e-05	964	4.19473e-05	963	2.97353e-05	964	7.31662e-05	964	3.5542e-05	962	9.88759e-06	963	1.75599e-05
964	3.95601e-07	963	4.9583e-07	964	1.53345e-07	964	3.1466e-08	965	2.87244e-05	965	2.87521e-05	965	6.04199e-05	965	5.5975e-05	965	4.34278e-05	964	2.76551e-05	965	6.7315e-05	965	3.21707e-05	963	8.94061e-06	964	1.88835e-05
965	2.71975e-07	964	3.09894e-07	965	6.13381e-08	965	6.2932e-08	966	3.10632e-05	966	2.62554e-05	966	6.00368e-05	966	5.5975e-05	966	4.55364e-05	965	2.69208e-05	966	7.13539e-05	966	3.41135e-05	964	9.52551e-06	965	1.82364e-05
966	3.70875e-07	965	4.9583e-07	966	1.84014e-07	966	3.1466e-08	967	2.8362e-05	967	2.60943e-05	967	6.28827e-05	967	5.40449e-05	967	4.26651e-05	966	2.91969e-05	967	6.82988e-05	967	3.42849e-05	965	9.21913e-06	966	1.86482e-05
967	1.978e-07	966	6.81766e-07	967	2.45352e-07	967	9.43981e-08	968	2.98114e-05	968	2.56111e-05	968	6.05841e-05	968	5.26364e-05	968	4.10949e-05	967	2.87564e-05	968	6.91273e-05	968	3.41135e-05	966	8.96846e-06	967	1.74128e-05
968	3.70875e-07	967	4.9583e-07	968	1.84014e-07	968	1.5733e-07	969	2.61879e-05	969	2.87118e-05	969	5.88875e-05	969	5.65489e-05	969	4.35624e-05	968	2.68719e-05	969	6.85578e-05	969	3.19421e-05	967	8.55068e-06	968	1.84423e-05
969	4.20326e-07	968	3.71873e-07	969	2.76021e-07	969	9.43981e-08	970	2.70444e-05	970	2.68997e-05	970	5.82308e-05	970	5.38884e-05	970	4.26651e-05	969	2.73614e-05	970	6.62276e-05	970	3.32564e-05	968	7.74296e-06	969	1.64127e-05
970	2.4725e-07	969	4.9583e-07	970	9.20071e-08	970	3.1466e-08	971	2.7802e-05	971	2.50876e-05	971	5.87233e-05	971	5.82182e-05	971	3.86723e-05	970	2.66516e-05	971	6.52956e-05	971	3.0285e-05	969	8.71779e-06	970	1.84423e-05
971	2.71975e-07	970	4.64841e-07	971	1.53345e-07	971	1.25864e-07	972	2.71432e-05	972	2.47654e-05	972	5.72457e-05	972	5.42014e-05	972	4.03771e-05	971	2.74103e-05	972	6.5192e-05	972	3.31421e-05	970	7.7151e-06	971	1.69422e-05
972	3.4615e-07	971	1.23958e-07	972	9.20071e-08	973	6.2932e-08	973	2.70114e-05	973	2.68594e-05	973	5.28674e-05	973	4.9402e-05	973	4.12295e-05	972	2.61866e-05	973	6.41046e-05	973	3.34278e-05	971	8.13289e-06	972	1.77363e-05
973	3.21425e-07	972	5.57809e-07	973	3.0669e-08	974	6.2932e-08	974	2.7242e-05	974	2.61748e-05	974	5.68079e-05	974	5.48795e-05	974	3.98836e-05	973	2.70432e-05	974	6.67972e-05	974	3.0285e-05	972	9.77618e-06	973	1.72951e-05
974	2.967e-07	973	4.33851e-07	974	9.20071e-08	975	6.2932e-08	975	2.64514e-05	975	2.53695e-05	975	5.65342e-05	975	5.44622e-05	975	3.89415e-05	974	2.4963e-05	975	6.35868e-05	975	3.29135e-05	973	7.04665e-06	974	1.72657e-05
975	3.4615e-07	974	3.09894e-07	975	1.22676e-07	976	3.1466e-08	976	2.64844e-05	976	2.55305e-05	976	5.55491e-05	976	5.01324e-05	976	3.91209e-05	975	2.53056e-05	976	6.45189e-05	976	3.04564e-05	974	8.60638e-06	975	1.65598e-05
976	4.20326e-07	975	5.57809e-07	976	6.13381e-08	977	6.2932e-08	977	2.54632e-05	977	2.42419e-05	977	5.43451e-05	977	5.10192e-05	977	3.97042e-05	976	2.39106e-05	977	6.50884e-05	977	3.07421e-05	975	8.04933e-06	976	1.62363e-05
977	4.94501e-07	976	5.57809e-07	977	1.22676e-07	978	6.2932e-08	978	2.51997e-05	978	2.4403e-05	978	5.26485e-05	978	5.35232e-05	978	3.88069e-05	977	2.61132e-05	978	6.47778e-05	978	3.07421e-05	976	8.21645e-06	977	1.65304e-05
978	2.4725e-07	977	2.78904e-07	978	1.53345e-07	980	6.2932e-08	979	2.57597e-05	979	2.50876e-05	979	5.16087e-05	979	5.08105e-05	979	3.81339e-05	978	2.56972e-05	979	6.50367e-05	979	3.03993e-05	977	8.21645e-06	978	1.6648e-05
979	2.967e-07	978	3.40883e-07	979	9.20071e-08	982	3.1466e-08	980	2.51997e-05	980	2.38392e-05	980	5.6972e-05	980	4.93499e-05	980	3.55767e-05	979	2.50364e-05	980	6.64347e-05	980	2.97136e-05	978	7.52014e-06	979	1.66186e-05
980	2.967e-07	979	3.09894e-07	980	6.13381e-08	983	9.43981e-08	981	2.54632e-05	981	2.55708e-05	981	5.25391e-05	981	4.88282e-05	981	3.8762e-05	980	2.4914e-05	981	6.15156e-05	981	3.06278e-05	979	7.74296e-06	980	1.53833e-05
981	3.70875e-07	980	3.71873e-07	981	6.13381e-08	987	3.1466e-08	982	2.44091e-05	982	2.36782e-05	982	5.10067e-05	982	5.07062e-05	982	3.98836e-05	981	2.28582e-05	982	6.09978e-05	982	2.97136e-05	980	7.96578e-06	981	1.58833e-05
982	2.71975e-07	981	4.9583e-07	982	1.22676e-07	988	6.2932e-08	983	2.54632e-05	983	2.17453e-05	983	5.39073e-05	983	4.79414e-05	983	3.63843e-05	982	2.54524e-05	983	5.97032e-05	983	2.64565e-05	981	8.18859e-06	982	1.57362e-05
983	2.4725e-07	982	3.40883e-07	983	3.0669e-08	989	3.1466e-08	984	2.5562e-05	984	2.36379e-05	984	5.22654e-05	984	4.97672e-05	984	3.5801e-05	983	2.32743e-05	984	5.89265e-05	984	2.9885e-05	982	7.38088e-06	983	1.71775e-05
984	3.70875e-07	983	3.40883e-07	984	6.13381e-08	990	6.2932e-08	985	2.59244e-05	985	2.32352e-05	985	5.11161e-05	985	4.83065e-05	985	3.8448e-05	984	2.22464e-05	985	5.98586e-05	985	2.9085e-05	983	6.99094e-06	984	1.65304e-05
985	1.23625e-07	984	4.64841e-07	985	3.0669e-08	991	9.43981e-08	986	2.36185e-05	986	2.40003e-05	986	5.16634e-05	986	4.61677e-05	986	3.88517e-05	985	2.36903e-05	986	6.0221e-05	986	2.5428e-05	984	7.74296e-06	985	1.49715e-05
986	2.22525e-07	985	2.78904e-07	986	1.53345e-07	992	2.20262e-07	987	2.32233e-05	987	2.30339e-05	987	5.38525e-05	987	4.48635e-05	987	3.51729e-05	986	2.32743e-05	987	5.93408e-05	987	2.96564e-05	985	7.63155e-06	986	1.44126e-05
987	2.967e-07	986	1.85936e-07	987	3.0669e-08	993	3.1466e-08	988	2.18068e-05	988	2.1262e-05	988	5.27032e-05	988	4.72632e-05	988	3.34233e-05	987	2.22464e-05	988	5.99621e-05	988	2.69137e-05	986	8.32786e-06	987	1.53244e-05
988	4.69776e-07	987	1.85936e-07	988	9.20071e-08	997	6.2932e-08	989	2.46397e-05	989	2.1262e-05	989	5.09519e-05	989	4.47592e-05	989	3.66534e-05	988	2.2638e-05	989	5.91337e-05	989	2.86279e-05	987	7.35302e-06	988	1.60598e-05
989	4.20326e-07	988	2.78904e-07	989	3.0669e-08	998	6.2932e-08	990	2.34868e-05	990	2.10204e-05	990	5.25938e-05	990	4.55417e-05	990	3.69675e-05	989	2.24177e-05	990	5.98068e-05	990	2.85708e-05	988	6.99094e-06	989	1.58539e-05
990	1.73075e-07	989	1.23958e-07	990	6.13381e-08	999	3.1466e-08	991	2.24327e-05	991	2.20674e-05	991	5.17729e-05	991	4.50722e-05	991	3.66086e-05	990	2.24667e-05	991	5.61304e-05	991	2.52565e-05	989	7.63155e-06	990	1.46479e-05
991	1.978e-07	990	2.47915e-07	991	3.0669e-08	1001	6.2932e-08	992	2.1708e-05	992	2.09801e-05	992	4.7723e-05	992	4.82544e-05	992	3.33784e-05	991	2.14633e-05	992	5.88747e-05	992	2.70279e-05	990	6.23893e-06	991	1.55892e-05
992	2.71975e-07	991	3.09894e-07	992	6.13381e-08	1002	6.2932e-08	993	2.12797e-05	993	2.10204e-05	993	5.03499e-05	993	4.66893e-05	993	3.37822e-05	992	2.25156e-05	993	5.61304e-05	993	2.73708e-05	991	7.26947e-06	992	1.47656e-05
993	2.71975e-07	992	2.78904e-07	993	9.20071e-08	1003	3.1466e-08	994	2.30256e-05	994	2.0215e-05	994	5.17181e-05	994	4.43418e-05	994	3.27503e-05	993	2.07535e-05	994	5.7632e-05	994	2.73708e-05	992	6.90739e-06	993	1.42656e-05
994	1.23625e-07	993	3.40883e-07	995	2.45352e-07	1004	3.1466e-08	995	2.14115e-05	995	2.18258e-05	995	4.63e-05	995	4.76805e-05	995	3.26606e-05	994	2.18304e-05	995	5.40591e-05	995	2.41137e-05	993	7.57584e-06	994	1.33537e-05
995	4.20326e-07	994	3.40883e-07	996	3.0669e-08	1005	9.43981e-08	996	2.32562e-05	996	2.14231e-05	996	5.00763e-05	996	4.59068e-05	996	3.19876e-05	995	2.15122e-05	996	5.49394e-05	996	2.69137e-05	994	6.15537e-06	995	1.46479e-05
996	9.89001e-08	995	2.16926e-07	997	3.0669e-08	1006	3.1466e-08	997	2.01927e-05	997	2.1101e-05	997	5.02952e-05	997	4.41332e-05	997	3.25709e-05	996	2.20506e-05	997	5.65446e-05	997	2.43994e-05	995	7.49229e-06	996	1.3089e-05
997	4.45051e-07	996	3.71873e-07	998	1.53345e-07	1007	6.2932e-08	998	2.21033e-05	998	2.1262e-05	998	4.5096e-05	998	4.34028e-05	998	3.17185e-05	997	2.16835e-05	998	5.63893e-05	998	2.54851e-05	996	7.40873e-06	997	1.52656e-05
998	2.967e-07	997	3.09894e-07	999	6.13381e-08	1008	3.1466e-08	999	2.32562e-05	999	1.92888e-05	999	4.76682e-05	999	4.4707e-05	999	3.28849e-05	998	2.13654e-05	999	5.47841e-05	999	2.55994e-05	997	6.4896e-06	998	1.37067e-05
999	1.4835e-07	998	2.47915e-07	1000	1.53345e-07	1009	3.1466e-08	1000	2.04892e-05	1000	1.99332e-05	1000	4.68473e-05	1000	4.32463e-05	1000	3.4814e-05	999	1.99459e-05	1000	5.51465e-05	1000	2.3828e-05	998	6.68457e-06	999	1.46773e-05
1000	2.71975e-07	999	3.40883e-07	1001	9.20071e-08	1011	3.1466e-08	1001	2.15762e-05	1001	1.89264e-05	1001	4.55338e-05	1001	4.40288e-05	1001	3.21222e-05	1000	2.11941e-05	1001	5.5975e-05	1001	2.2228e-05	999	5.96041e-06	1000	1.43832e-05
1001	9.89001e-08	1000	2.47915e-07	1002	9.20071e-08	1013	3.1466e-08	1002	2.17409e-05	1002	1.92486e-05	1002	4.61359e-05	1002	4.05337e-05	1002	3.07315e-05	1001	2.02641e-05	1002	5.47323e-05	1002	2.19423e-05	1000	6.68457e-06	1001	1.32655e-05
1002	3.21425e-07	1001	1.54947e-07	1003	1.53345e-07	1014	3.1466e-08	1003	2.06209e-05	1003	1.99734e-05	1003	4.39467e-05	1003	4.44462e-05	1003	3.17633e-05	1002	2.15856e-05	1003	5.34895e-05	1003	2.22852e-05	1001	6.54531e-06	1002	1.44714e-05
1003	2.71975e-07	1002	3.40883e-07	1004	9.20071e-08	1015	3.1466e-08	1004	1.97645e-05	1004	2.03761e-05	1004	4.43298e-05	1004	4.31942e-05	1004	3.06417e-05	1003	2.0313e-05	1004	5.21432e-05	1004	2.18852e-05	1002	6.26678e-06	1003	1.37361e-05
1004	1.73075e-07	1003	2.78904e-07	1006	9.20071e-08	1017	3.1466e-08	1005	1.92045e-05	1005	1.86445e-05	1005	4.59717e-05	1005	4.27768e-05	1005	3.06417e-05	1004	2.08025e-05	1005	5.42145e-05	1005	2.11995e-05	1003	5.54262e-06	1004	1.31184e-05
1005	3.4615e-07	1004	3.09894e-07	1007	6.13381e-08	1018	3.1466e-08	1006	2.06209e-05	1006	1.8121e-05	1006	4.5096e-05	1006	4.35593e-05	1006	3.27952e-05	1005	1.95543e-05	1006	5.04863e-05	1006	2.31995e-05	1004	5.73759e-06	1005	1.42067e-05
1006	2.22525e-07	1005	2.16926e-07	1008	3.0669e-08	1019	6.2932e-08	1007	2.13456e-05	1007	1.91278e-05	1007	4.66284e-05	1007	4.18378e-05	1007	2.93407e-05	1006	1.94564e-05	1007	5.3386e-05	1007	2.17709e-05	1005	6.07181e-06	1006	1.40891e-05
1007	2.71975e-07	1006	3.40883e-07	1009	9.20071e-08	1020	1.5733e-07	1008	2.10492e-05	1008	1.94499e-05	1008	4.65737e-05	1008	3.99077e-05	1008	3.10455e-05	1007	1.99704e-05	1008	5.3386e-05	1008	2.47423e-05	1006	6.46175e-06	1007	1.45303e-05
1008	3.95601e-07	1007	3.09894e-07	1010	9.20071e-08	1021	9.43981e-08	1009	1.86774e-05	1009	1.95707e-05	1009	4.67926e-05	1009	4.07945e-05	1009	2.83986e-05	1008	1.90893e-05	1009	5.23504e-05	1009	2.26852e-05	1007	6.32249e-06	1008	1.41773e-05
1009	9.89001e-08	1008	1.23958e-07	1011	9.20071e-08	1022	9.43981e-08	1010	1.9468e-05	1010	1.76378e-05	1010	4.69021e-05	1010	3.81861e-05	1010	2.91612e-05	1009	2.04354e-05	1010	5.03827e-05	1010	2.00567e-05	1008	6.29463e-06	1009	1.37067e-05
1010	3.21425e-07	1009	2.47915e-07	1012	3.0669e-08	1023	3.1466e-08	1011	1.90068e-05	1011	1.85237e-05	1011	4.43846e-05	1011	3.96468e-05	1011	2.71424e-05	1010	2.0362e-05	1011	5.36967e-05	1011	2.30852e-05	1009	5.70973e-06	1010	1.26184e-05
1011	9.89001e-08	1010	3.40883e-07	1013	6.13381e-08	1025	3.1466e-08	1012	1.84798e-05	1012	1.69532e-05	1012	4.33994e-05	1012	4.06902e-05	1012	2.83537e-05	1011	1.84775e-05	1012	5.22986e-05	1012	2.01138e-05	1010	6.23893e-06	1011	1.24713e-05
1012	1.4835e-07	1011	2.78904e-07	1014	3.0669e-08	1029	6.2932e-08	1013	1.8348e-05	1013	1.5866e-05	1013	4.33994e-05	1013	4.0638e-05	1013	2.83088e-05	1012	1.8453e-05	1013	5.04863e-05	1013	2.27995e-05	1011	5.3198e-06	1012	1.29419e-05
1013	1.4835e-07	1012	3.40883e-07	1015	9.20071e-08	1030	3.1466e-08	1014	2.0028e-05	1014	1.89667e-05	1014	4.329e-05	1014	3.8134e-05	1014	2.73667e-05	1013	2.04843e-05	1014	4.99167e-05	1014	2.02852e-05	1012	5.04128e-06	1013	1.20007e-05
1014	2.71975e-07	1013	3.09894e-07	1016	3.0669e-08	1034	3.1466e-08	1015	1.91386e-05	1015	1.80405e-05	1015	4.36184e-05	1015	3.79253e-05	1015	3.09109e-05	1014	1.84041e-05	1015	5.02274e-05	1015	2.12566e-05	1013	5.23624e-06	1014	1.23537e-05
1015	1.978e-07	1014	2.16926e-07	1018	1.84014e-07	1036	3.1466e-08	1016	1.77551e-05	1016	1.75976e-05	1016	4.21954e-05	1016	3.6569e-05	1016	2.79499e-05	1015	1.70336e-05	1016	5.01756e-05	1016	2.07995e-05	1014	5.93255e-06	1015	1.28831e-05
1016	2.4725e-07	1015	3.40883e-07	1020	3.0669e-08	1037	3.1466e-08	1017	1.72939e-05	1017	1.56244e-05	1017	4.51507e-05	1017	3.88643e-05	1017	2.89369e-05	1016	1.78901e-05	1017	5.02274e-05	1017	2.2628e-05	1015	5.20839e-06	1016	1.2089e-05
1017	2.22525e-07	1016	2.78904e-07	1021	9.20071e-08	1038	3.1466e-08	1018	1.79527e-05	1018	1.71143e-05	1018	4.17576e-05	1018	3.92817e-05	1018	2.69181e-05	1017	1.77678e-05	1018	4.62402e-05	1018	1.9771e-05	1016	5.59832e-06	1017	1.21478e-05
1018	1.23625e-07	1017	2.47915e-07	1023	3.0669e-08	1039	3.1466e-08	1019	1.77221e-05	1019	1.73559e-05	1019	4.39467e-05	1019	3.88643e-05	1019	2.64694e-05	1018	1.69357e-05	1019	5.04345e-05	1019	2.06852e-05	1017	5.23624e-06	1018	1.10007e-05
1019	1.23625e-07	1018	3.71873e-07	1025	3.0669e-08	1041	3.1466e-08	1020	1.78868e-05	1020	1.59063e-05	1020	4.23596e-05	1020	3.55256e-05	1020	2.47198e-05	1019	1.81104e-05	1020	4.69134e-05	1020	1.8571e-05	1018	5.87685e-06	1019	1.2089e-05
1020	1.978e-07	1019	3.40883e-07	1026	3.0669e-08	1042	3.1466e-08	1021	1.86445e-05	1021	1.52217e-05	1021	4.27427e-05	1021	3.69341e-05	1021	2.70527e-05	1020	1.79146e-05	1021	4.92953e-05	1021	1.83424e-05	1019	5.54262e-06	1020	1.21478e-05
1021	1.978e-07	1020	3.09894e-07	1028	9.20071e-08	1043	3.1466e-08	1022	1.90727e-05	1022	1.62284e-05	1022	4.25785e-05	1022	3.83948e-05	1022	2.50787e-05	1021	1.91872e-05	1022	4.76901e-05	1022	1.83424e-05	1020	5.65403e-06	1021	1.27949e-05
1022	1.73075e-07	1021	3.40883e-07	1030	3.0669e-08	1045	3.1466e-08	1023	1.66351e-05	1023	1.4819e-05	1023	4.13745e-05	1023	3.68298e-05	1023	2.50338e-05	1022	1.74496e-05	1023	4.42208e-05	1023	1.78282e-05	1021	5.15269e-06	1022	1.16772e-05
1023	1.978e-07	1022	2.47915e-07	1031	3.0669e-08	1048	3.1466e-08	1024	1.77221e-05	1024	1.5423e-05	1024	4.17029e-05	1024	3.70906e-05	1024	2.6604e-05	1023	1.77188e-05	1024	5.09005e-05	1024	2.11995e-05	1022	5.48692e-06	1023	1.17948e-05
1024	1.23625e-07	1023	2.78904e-07	1032	1.22676e-07	1050	3.1466e-08	1025	1.51857e-05	1025	1.65103e-05	1025	3.91854e-05	1025	3.67776e-05	1025	2.59759e-05	1024	1.85509e-05	1025	4.75348e-05	1025	2.13138e-05	1023	6.23893e-06	1024	1.19419e-05
1025	2.71975e-07	1024	2.78904e-07	1033	6.13381e-08	1051	1.25864e-07	1026	1.75574e-05	1026	1.38123e-05	1026	3.8857e-05	1026	3.5943e-05	1026	2.36879e-05	1025	1.59567e-05	1026	4.6292e-05	1026	1.78282e-05	1024	5.23624e-06	1025	1.10595e-05
1026	7.41751e-08	1025	2.47915e-07	1034	3.0669e-08	1052	3.1466e-08	1027	1.71951e-05	1027	1.6913e-05	1027	4.07178e-05	1027	3.51083e-05	1027	2.40468e-05	1026	1.68622e-05	1027	4.66027e-05	1027	1.79996e-05	1025	4.98557e-06	1026	1.16772e-05
1027	2.22525e-07	1026	9.29682e-08	1035	3.0669e-08	1054	6.2932e-08	1028	1.64045e-05	1028	1.60271e-05	1028	4.21407e-05	1028	3.57865e-05	1028	2.56619e-05	1027	1.67888e-05	1028	4.30816e-05	1028	1.76567e-05	1026	4.90202e-06	1027	1.15007e-05
1028	3.4615e-07	1027	3.71873e-07	1036	3.0669e-08	1055	3.1466e-08	1029	1.64045e-05	1029	1.6913e-05	1029	4.07178e-05	1029	3.48996e-05	1029	2.629e-05	1028	1.68133e-05	1029	4.59296e-05	1029	1.83424e-05	1027	5.01343e-06	1028	1.14713e-05
1029	2.71975e-07	1028	2.78904e-07	1037	3.0669e-08	1057	3.1466e-08	1030	1.62069e-05	1030	1.49398e-05	1030	3.92948e-05	1030	3.43258e-05	1030	2.30598e-05	1029	1.64707e-05	1030	4.39619e-05	1030	1.7371e-05	1028	5.65403e-06	1029	1.1236e-05
1030	1.978e-07	1029	4.33851e-07	1038	3.0669e-08	1063	6.2932e-08	1031	1.51528e-05	1031	1.48995e-05	1031	3.68321e-05	1031	3.38563e-05	1031	2.3643e-05	1030	1.67888e-05	1031	4.48939e-05	1031	1.73139e-05	1029	5.12483e-06	1030	1.04418e-05
1031	1.73075e-07	1030	2.47915e-07	1041	6.13381e-08	1067	3.1466e-08	1032	1.54163e-05	1032	1.4819e-05	1032	3.77624e-05	1032	3.54213e-05	1032	2.35533e-05	1031	1.73028e-05	1032	4.85704e-05	1032	1.80567e-05	1030	5.04128e-06	1031	1.10007e-05
1032	1.73075e-07	1031	2.47915e-07	1042	3.0669e-08	1068	6.2932e-08	1033	1.53833e-05	1033	1.55841e-05	1033	3.78172e-05	1033	3.79775e-05	1033	2.16242e-05	1032	1.56386e-05	1033	4.31852e-05	1033	1.79996e-05	1031	5.40336e-06	1032	1.05595e-05
1033	2.22525e-07	1032	4.33851e-07	1043	3.0669e-08	1072	3.1466e-08	1034	1.54822e-05	1034	1.32082e-05	1034	3.77077e-05	1034	3.38041e-05	1034	2.13101e-05	1033	1.64707e-05	1034	4.64991e-05	1034	1.71425e-05	1032	4.65134e-06	1033	1.05889e-05
1034	1.4835e-07	1033	2.16926e-07	1044	3.0669e-08	1078	3.1466e-08	1035	1.64704e-05	1035	1.3772e-05	1035	3.60659e-05	1035	3.19261e-05	1035	2.44057e-05	1034	1.57365e-05	1035	4.36512e-05	1035	1.70282e-05	1033	4.17785e-06	1034	1.02653e-05
1035	1.4835e-07	1034	2.78904e-07	1046	6.13381e-08	1079	3.1466e-08	1036	1.51857e-05	1036	1.43358e-05	1036	3.61206e-05	1036	3.39085e-05	1036	2.39571e-05	1035	1.54428e-05	1036	4.42208e-05	1036	1.72567e-05	1034	4.7349e-06	1035	1.09712e-05
1036	1.23625e-07	1035	9.29682e-08	1047	6.13381e-08	1084	3.1466e-08	1037	1.57457e-05	1037	1.36915e-05	1037	4.08272e-05	1037	3.35433e-05	1037	2.40917e-05	1036	1.60546e-05	1037	4.33923e-05	1037	1.64568e-05	1035	4.84631e-06	1036	1.05889e-05
1037	1.978e-07	1036	1.54947e-07	1050	3.0669e-08	1087	3.1466e-08	1038	1.44939e-05	1038	1.44566e-05	1038	3.68868e-05	1038	3.41171e-05	1038	2.0368e-05	1037	1.62259e-05	1038	4.10104e-05	1038	1.53139e-05	1036	3.95504e-06	1037	1.02065e-05
1038	2.22525e-07	1037	2.47915e-07	1052	6.13381e-08	1090	3.1466e-08	1039	1.5021e-05	1039	1.23223e-05	1039	3.68321e-05	1039	3.07785e-05	1039	2.31047e-05	1038	1.45128e-05	1039	4.31852e-05	1039	1.58282e-05	1037	4.51208e-06	1038	1.01771e-05
1039	1.23625e-07	1038	4.02862e-07	1053	3.0669e-08	1092	1.25864e-07	1040	1.5581e-05	1040	1.47787e-05	1040	3.57922e-05	1040	3.27608e-05	1040	2.34187e-05	1039	1.56875e-05	1040	4.18389e-05	1040	1.74853e-05	1038	3.87148e-06	1039	9.08878e-06
1040	1.23625e-07	1039	1.23958e-07	1054	1.22676e-07	1097	3.1466e-08	1041	1.39669e-05	1041	1.38123e-05	1041	3.88023e-05	1041	3.25521e-05	1041	2.11755e-05	1040	1.37786e-05	1041	4.13728e-05	1041	1.35425e-05	1039	3.98289e-06	1040	1.05595e-05
1041	2.71975e-07	1040	2.16926e-07	1055	6.13381e-08	1101	3.1466e-08	1042	1.60751e-05	1042	1.28861e-05	1042	3.52997e-05	1042	2.86918e-05	1042	2.18485e-05	1041	1.4733e-05	1042	4.26156e-05	1042	1.71996e-05	1040	5.01343e-06	1041	8.85347e-06
1042	1.4835e-07	1041	1.85936e-07	1056	6.13381e-08	1103	3.1466e-08	1043	1.37692e-05	1043	1.40539e-05	1043	3.68868e-05	1043	3.1561e-05	1043	2.30149e-05	1042	1.46596e-05	1043	4.40654e-05	1043	1.58853e-05	1041	4.31712e-06	1042	8.88288e-06
1043	7.41751e-08	1042	9.29682e-08	1058	6.13381e-08	1105	3.1466e-08	1044	1.48892e-05	1044	1.36915e-05	1044	3.36031e-05	1044	3.05698e-05	1044	2.01437e-05	1043	1.45862e-05	1044	4.08033e-05	1044	1.4114e-05	1042	4.56779e-06	1043	1.04712e-05
1044	1.978e-07	1043	1.85936e-07	1062	3.0669e-08	1106	3.1466e-08	1045	1.54822e-05	1045	1.32485e-05	1045	3.51902e-05	1045	3.04133e-05	1045	2.0054e-05	1044	1.39009e-05	1045	3.98712e-05	1045	1.59425e-05	1043	4.76275e-06	1044	1.00006e-05
1045	1.23625e-07	1044	2.16926e-07	1063	6.13381e-08	1108	3.1466e-08	1046	1.42963e-05	1046	1.3168e-05	1046	3.59564e-05	1046	2.89526e-05	1046	2.12653e-05	1045	1.44638e-05	1046	4.11657e-05	1046	1.54282e-05	1044	4.76275e-06	1045	1.0383e-05
1046	9.89001e-08	1045	1.23958e-07	1065	3.0669e-08	1113	3.1466e-08	1047	1.31104e-05	1047	1.36512e-05	1047	3.67226e-05	1047	2.98394e-05	1047	2.24317e-05	1046	1.43904e-05	1047	4.17353e-05	1047	1.38282e-05	1045	4.12215e-06	1046	9.7947e-06
1047	1.978e-07	1046	1.85936e-07	1066	1.22676e-07	1119	6.2932e-08	1048	1.38351e-05	1048	1.30472e-05	1048	3.61753e-05	1048	3.13001e-05	1048	2.0368e-05	1047	1.55896e-05	1048	3.9923e-05	1048	1.39997e-05	1046	4.37282e-06	1047	9.94177e-06
1048	1.4835e-07	1047	2.78904e-07	1067	3.0669e-08	1121	3.1466e-08	1049	1.28469e-05	1049	1.16377e-05	1049	3.66132e-05	1049	2.89526e-05	1049	1.84389e-05	1048	1.54183e-05	1049	3.85767e-05	1049	1.39425e-05	1047	3.95504e-06	1048	8.94171e-06
1049	4.94501e-08	1048	1.54947e-07	1069	3.0669e-08	1122	3.1466e-08	1050	1.37692e-05	1050	1.27653e-05	1050	3.31653e-05	1050	2.82223e-05	1050	2.04577e-05	1049	1.40723e-05	1050	4.26156e-05	1050	1.31997e-05	1048	3.78792e-06	1049	1.04418e-05
1050	7.41751e-08	1049	1.23958e-07	1070	3.0669e-08	1130	3.1466e-08	1051	1.4461e-05	1051	1.22418e-05	1051	3.48619e-05	1051	2.97873e-05	1051	2.01886e-05	1050	1.33136e-05	1051	3.99748e-05	1051	1.40568e-05	1049	4.17785e-06	1050	8.73581e-06
1051	4.94501e-08	1050	1.54947e-07	1072	6.13381e-08	1132	3.1466e-08	1052	1.3901e-05	1052	1.30069e-05	1052	3.20707e-05	1052	3.03611e-05	1052	1.89324e-05	1051	1.36317e-05	1052	4.00783e-05	1052	1.33711e-05	1050	4.51208e-06	1051	9.67705e-06
1052	1.73075e-07	1051	1.54947e-07	1073	3.0669e-08	1134	3.1466e-08	1053	1.52186e-05	1053	1.17183e-05	1053	3.30011e-05	1053	2.99959e-05	1053	1.95156e-05	1052	1.41946e-05	1053	3.68161e-05	1053	1.39997e-05	1051	3.84363e-06	1052	9.47115e-06
1053	7.41751e-08	1052	2.47915e-07	1074	6.13381e-08	1145	6.2932e-08	1054	1.29457e-05	1054	1.32485e-05	1054	3.35484e-05	1054	2.77006e-05	1054	1.86183e-05	1053	1.39254e-05	1054	3.89391e-05	1054	1.24568e-05	1052	4.03859e-06	1053	9.94177e-06
1054	1.23625e-07	1053	2.47915e-07	1080	3.0669e-08	1151	3.1466e-08	1055	1.23857e-05	1055	1.22418e-05	1055	3.21802e-05	1055	2.98916e-05	1055	1.85735e-05	1054	1.39254e-05	1055	3.75411e-05	1055	1.26283e-05	1053	5.23624e-06	1054	8.85347e-06
1055	1.73075e-07	1054	1.54947e-07	1082	3.0669e-08	1153	6.2932e-08	1056	1.24187e-05	1056	1.25237e-05	1056	3.2016e-05	1056	2.80136e-05	1056	1.82146e-05	1055	1.21389e-05	1056	3.73339e-05	1056	1.27997e-05	1054	3.84363e-06	1055	9.82411e-06
1056	1.73075e-07	1055	6.19788e-08	1083	6.13381e-08	1154	3.1466e-08	1057	1.24516e-05	1057	1.10337e-05	1057	3.08667e-05	1057	2.71268e-05	1057	1.91567e-05	1056	1.27507e-05	1057	3.72304e-05	1057	1.27426e-05	1055	4.23356e-06	1056	8.76523e-06
1057	1.73075e-07	1056	1.85936e-07	1084	3.0669e-08	1157	3.1466e-08	1058	1.1661e-05	1058	1.29263e-05	1058	3.42598e-05	1058	3.0309e-05	1058	1.81248e-05	1057	1.31912e-05	1058	3.7075e-05	1058	1.49139e-05	1056	4.15e-06	1057	8.52992e-06
1058	1.73075e-07	1057	1.54947e-07	1088	3.0669e-08	1159	3.1466e-08	1059	1.38022e-05	1059	1.17183e-05	1059	3.22349e-05	1059	3.15088e-05	1059	1.84389e-05	1058	1.21389e-05	1059	3.58841e-05	1059	1.42854e-05	1057	3.48155e-06	1058	9.02995e-06
1059	4.94501e-08	1058	2.47915e-07	1090	3.0669e-08	1161	6.2932e-08	1060	1.18587e-05	1060	1.09934e-05	1060	2.93343e-05	1060	2.68659e-05	1060	1.65995e-05	1059	1.32891e-05	1060	3.61948e-05	1060	1.34854e-05	1058	4.03859e-06	1059	8.88288e-06
1060	2.4725e-08	1059	1.23958e-07	1091	3.0669e-08	1162	3.1466e-08	1061	1.2254e-05	1061	1.19196e-05	1061	2.97721e-05	1061	2.60834e-05	1061	1.84389e-05	1060	1.25794e-05	1061	3.66608e-05	1061	1.16569e-05	1059	3.87148e-06	1060	8.23578e-06
1061	9.89001e-08	1060	1.23958e-07	1092	6.13381e-08	1176	3.1466e-08	1062	1.24516e-05	1062	1.2121e-05	1062	3.17971e-05	1062	2.52488e-05	1062	1.86632e-05	1061	1.27017e-05	1062	3.54698e-05	1062	1.1714e-05	1060	4.12215e-06	1061	9.52998e-06
1062	1.23625e-07	1061	2.47915e-07	1093	3.0669e-08	1195	3.1466e-08	1063	1.2814e-05	1063	1.29263e-05	1063	2.84039e-05	1063	2.61356e-05	1063	1.69135e-05	1062	1.18941e-05	1063	3.56252e-05	1063	1.25711e-05	1061	3.00806e-06	1062	8.61816e-06
1063	1.73075e-07	1062	1.54947e-07	1095	3.0669e-08	1209	3.1466e-08	1064	1.24516e-05	1064	1.03894e-05	1064	3.05931e-05	1064	2.89526e-05	1064	1.82594e-05	1063	1.2971e-05	1064	3.65572e-05	1064	1.24568e-05	1062	3.34228e-06	1063	8.41226e-06
1064	1.73075e-07	1063	1.85936e-07	1096	3.0669e-08	1210	3.1466e-08	1065	1.24187e-05	1065	1.28861e-05	1065	3.19613e-05	1065	2.66573e-05	1065	1.7093e-05	1064	1.22367e-05	1065	3.59359e-05	1065	1.1314e-05	1063	3.48155e-06	1064	7.97106e-06
1065	9.89001e-08	1064	1.23958e-07	1098	3.0669e-08	1253	3.1466e-08	1066	1.15952e-05	1066	1.15169e-05	1066	3.17971e-05	1066	2.42576e-05	1066	1.74967e-05	1065	1.22123e-05	1066	3.37611e-05	1066	1.19997e-05	1064	3.70436e-06	1065	8.58875e-06
1066	1.978e-07	1065	6.19788e-08	1099	3.0669e-08	1271	3.1466e-08	1067	1.2254e-05	1067	1.15169e-05	1067	3.03741e-05	1067	2.63964e-05	1067	1.67341e-05	1066	1.26039e-05	1067	3.57287e-05	1067	1.13712e-05	1065	3.42584e-06	1066	8.17696e-06
1067	9.89001e-08	1066	1.85936e-07	1101	3.0669e-08	1282	3.1466e-08	1068	1.15952e-05	1068	1.03089e-05	1068	2.76925e-05	1068	2.92134e-05	1068	1.55228e-05	1067	1.21389e-05	1068	3.33986e-05	1068	1.0514e-05	1066	3.06376e-06	1067	8.14754e-06
1068	1.73075e-07	1067	1.54947e-07	1105	3.0669e-08	1339	3.1466e-08	1069	1.31763e-05	1069	1.05102e-05	1069	2.91701e-05	1069	2.77006e-05	1069	1.71378e-05	1068	1.16983e-05	1069	3.55216e-05	1069	1.28568e-05	1067	3.31443e-06	1068	8.85347e-06
1069	2.4725e-08	1068	6.19788e-08	1107	6.13381e-08	1345	3.1466e-08	1070	1.18257e-05	1070	1.03089e-05	1070	2.89512e-05	1070	2.50401e-05	1070	1.50741e-05	1069	1.18452e-05	1070	3.47449e-05	1070	1.23426e-05	1068	3.70436e-06	1069	7.73575e-06
1070	1.73075e-07	1069	1.85936e-07	1108	3.0669e-08	1372	3.1466e-08	1071	1.12987e-05	1071	1.02686e-05	1071	2.88418e-05	1071	2.35794e-05	1071	1.66443e-05	1070	1.15515e-05	1071	3.65572e-05	1071	1.23426e-05	1069	2.9802e-06	1070	7.64751e-06
1071	1.4835e-07	1070	9.29682e-08	1109	9.20071e-08	1457	3.1466e-08	1072	1.1134e-05	1072	1.11948e-05	1072	2.78019e-05	1072	2.65008e-05	1072	1.37282e-05	1071	1.04012e-05	1072	3.59876e-05	1072	1.15997e-05	1070	3.37014e-06	1071	7.41221e-06
1072	1.73075e-07	1071	3.09894e-08	1113	3.0669e-08	1546	3.1466e-08	1073	1.08046e-05	1073	9.90617e-06	1073	2.9991e-05	1073	2.25361e-05	1073	1.63303e-05	1072	1.04502e-05	1073	3.38128e-05	1073	1.03998e-05	1071	2.84094e-06	1072	7.26514e-06
1073	1.4835e-07	1072	2.16926e-07	1115	3.0669e-08	1547	3.1466e-08	1074	1.16281e-05	1074	1.0027e-05	1074	2.8185e-05	1074	2.44141e-05	1074	1.50293e-05	1073	1.11844e-05	1074	3.22594e-05	1074	1.0114e-05	1072	3.34228e-06	1073	7.64751e-06
1074	1.4835e-07	1073	6.19788e-08	1119	6.13381e-08	1558	3.1466e-08	1075	1.02446e-05	1075	1.17585e-05	1075	2.85134e-05	1075	2.34751e-05	1075	1.60163e-05	1074	1.07194e-05	1075	3.30361e-05	1075	1.03998e-05	1073	3.14732e-06	1074	8.50051e-06
1075	9.89001e-08	1074	3.09894e-08	1121	6.13381e-08	1560	3.1466e-08	1076	1.09034e-05	1076	9.58402e-06	1076	2.70357e-05	1076	2.46749e-05	1076	1.66892e-05	1075	1.10131e-05	1076	3.27772e-05	1076	1.07997e-05	1074	2.86879e-06	1075	7.14748e-06
1076	9.89001e-08	1075	2.47915e-07	1126	3.0669e-08	1564	3.1466e-08	1077	1.1101e-05	1077	9.2216e-06	1077	2.86776e-05	1077	2.36838e-05	1077	1.52984e-05	1076	1.06704e-05	1077	3.43824e-05	1077	1.14283e-05	1075	3.70436e-06	1076	6.58863e-06
1077	7.41751e-08	1076	1.23958e-07	1127	3.0669e-08	1586	3.1466e-08	1078	9.55283e-06	1078	1.08324e-05	1078	2.78019e-05	1078	2.38924e-05	1078	1.51638e-05	1077	1.06215e-05	1078	3.33986e-05	1078	1.17712e-05	1076	3.81577e-06	1077	7.91224e-06
1078	1.23625e-07	1077	9.29682e-08	1131	3.0669e-08	1588	3.1466e-08	1079	1.00799e-05	1079	9.62429e-06	1079	2.71999e-05	1079	2.17536e-05	1079	1.35488e-05	1078	1.04747e-05	1079	3.15345e-05	1079	9.65691e-06	1077	3.62081e-06	1078	7.35338e-06
1079	9.89001e-08	1078	1.23958e-07	1133	3.0669e-08	1589	3.1466e-08	1080	1.03105e-05	1080	9.42294e-06	1080	2.82397e-05	1080	2.41011e-05	1080	1.41768e-05	1079	1.0646e-05	1080	3.02918e-05	1080	1.0514e-05	1078	3.67651e-06	1079	7.67693e-06
1080	1.23625e-07	1079	1.23958e-07	1135	3.0669e-08	1595	4.09058e-07	1081	1.14963e-05	1081	1.04297e-05	1081	2.56128e-05	1081	2.46749e-05	1081	1.42666e-05	1080	1.14047e-05	1081	3.42789e-05	1081	1.07426e-05	1079	2.95235e-06	1080	7.05924e-06
1081	1.4835e-07	1080	1.85936e-07	1140	3.0669e-08	1597	1.25864e-07	1082	1.07716e-05	1082	9.18133e-06	1082	2.77472e-05	1082	2.29013e-05	1082	1.32347e-05	1081	9.4223e-06	1082	3.00846e-05	1082	8.28552e-06	1080	3.67651e-06	1081	6.70628e-06
1082	7.41751e-08	1081	1.54947e-07	1146	3.0669e-08	1599	9.43981e-08	1083	1.01787e-05	1083	8.85918e-06	1083	2.50655e-05	1083	2.22231e-05	1083	1.46255e-05	1082	1.03033e-05	1083	3.0706e-05	1083	1.02855e-05	1081	3.11946e-06	1082	7.70634e-06
1083	1.23625e-07	1082	1.23958e-07	1155	3.0669e-08	1600	6.2932e-08	1084	1.08046e-05	1084	9.90617e-06	1084	2.59959e-05	1084	2.42576e-05	1084	1.4446e-05	1083	1.00341e-05	1084	2.85312e-05	1084	9.37121e-06	1082	2.45101e-06	1083	6.91218e-06
1084	9.89001e-08	1083	1.23958e-07	1159	3.0669e-08	1601	3.1466e-08	1085	1.09363e-05	1085	9.66456e-06	1085	2.62148e-05	1085	2.34229e-05	1085	1.28309e-05	1084	9.83835e-06	1085	3.06542e-05	1085	1.06283e-05	1083	2.70168e-06	1084	6.29449e-06
1085	7.41751e-08	1084	6.19788e-08	1167	6.13381e-08	1602	1.25864e-07	1086	1.1101e-05	1086	8.89945e-06	1086	2.57222e-05	1086	2.30056e-05	1086	1.35936e-05	1085	1.04257e-05	1086	3.05507e-05	1086	9.7712e-06	1084	2.53456e-06	1085	7.05924e-06
1086	7.41751e-08	1085	1.54947e-07	1168	3.0669e-08	1603	6.2932e-08	1087	9.75047e-06	1087	7.73165e-06	1087	2.71999e-05	1087	2.42054e-05	1087	1.38179e-05	1086	1.05236e-05	1087	2.88419e-05	1087	9.71406e-06	1085	2.11678e-06	1086	6.82394e-06
1087	7.41751e-08	1086	3.09894e-08	1171	3.0669e-08	1604	6.2932e-08	1088	1.04422e-05	1088	9.46321e-06	1088	2.5175e-05	1088	2.27969e-05	1088	1.44012e-05	1087	9.17756e-06	1088	3.024e-05	1088	9.37121e-06	1086	2.81309e-06	1087	7.08866e-06
1088	2.4725e-08	1087	3.09894e-08	1173	3.0669e-08	1605	3.1466e-08	1089	1.02116e-05	1089	8.41622e-06	1089	2.36426e-05	1089	2.23796e-05	1089	1.48049e-05	1088	1.09641e-05	1089	3.03953e-05	1089	8.57123e-06	1087	2.9802e-06	1088	6.91218e-06
1089	4.94501e-08	1088	9.29682e-08	1184	3.0669e-08	1608	2.20262e-07	1090	8.79519e-06	1090	8.49676e-06	1090	2.35878e-05	1090	2.15971e-05	1090	1.31899e-05	1089	8.73704e-06	1090	3.06024e-05	1090	9.37121e-06	1088	2.59027e-06	1089	7.26514e-06
1090	9.89001e-08	1090	1.23958e-07	1191	3.0669e-08	1609	9.43981e-08	1091	9.15754e-06	1091	8.49676e-06	1091	2.4573e-05	1091	2.10232e-05	1091	1.25618e-05	1090	9.3244e-06	1091	2.93079e-05	1091	8.68551e-06	1089	3.00806e-06	1090	7.11807e-06
1091	9.89001e-08	1091	1.85936e-07	1194	3.0669e-08	1611	3.1466e-08	1092	1.05081e-05	1092	9.30214e-06	1092	2.55033e-05	1092	2.27969e-05	1092	1.31001e-05	1091	9.05519e-06	1092	2.94115e-05	1092	1.03426e-05	1090	2.47886e-06	1091	6.44156e-06
1092	2.4725e-08	1092	1.54947e-07	1197	3.0669e-08	1612	3.1466e-08	1093	9.88224e-06	1093	8.37595e-06	1093	2.26027e-05	1093	2.04494e-05	1093	1.22477e-05	1092	9.20204e-06	1093	2.89972e-05	1093	8.74265e-06	1091	2.56242e-06	1092	6.35332e-06
1093	2.4725e-08	1093	1.54947e-07	1203	3.0669e-08	1616	3.1466e-08	1094	9.22342e-06	1094	9.54375e-06	1094	2.38615e-05	1094	2.10232e-05	1094	1.32796e-05	1093	9.34888e-06	1094	2.91526e-05	1094	9.65691e-06	1092	2.47886e-06	1093	6.35332e-06
1094	4.94501e-08	1094	6.19788e-08	1214	3.0669e-08	1632	3.1466e-08	1095	9.2893e-06	1095	8.81891e-06	1095	2.46277e-05	1095	2.10754e-05	1095	1.22477e-05	1094	9.52019e-06	1095	2.62011e-05	1095	8.68551e-06	1093	2.00537e-06	1094	6.11801e-06
1095	1.4835e-07	1095	1.85936e-07	1227	3.0669e-08	1636	6.2932e-08	1096	8.03755e-06	1096	9.18133e-06	1096	2.68715e-05	1096	1.99277e-05	1096	1.14402e-05	1095	9.00625e-06	1096	2.75992e-05	1096	8.62837e-06	1094	3.25873e-06	1095	6.17684e-06
1097	9.89001e-08	1096	2.47915e-07	1239	3.0669e-08	1637	3.1466e-08	1097	8.99283e-06	1097	7.85245e-06	1097	2.46277e-05	1097	2.10754e-05	1097	1.37731e-05	1096	8.41888e-06	1097	2.71331e-05	1097	8.51408e-06	1095	2.64597e-06	1096	6.76511e-06
1099	2.4725e-08	1097	1.54947e-07	1242	3.0669e-08	1639	3.1466e-08	1098	8.00461e-06	1098	7.97326e-06	1098	2.42446e-05	1098	2.00321e-05	1098	1.27861e-05	1097	9.29993e-06	1098	2.85312e-05	1098	9.88548e-06	1096	2.3953e-06	1097	5.50033e-06
1100	7.41751e-08	1098	9.29682e-08	1264	3.0669e-08	1641	9.43981e-08	1099	8.3999e-06	1099	6.3625e-06	1099	2.08514e-05	1099	1.88844e-05	1099	1.19337e-05	1098	9.15309e-06	1099	2.62011e-05	1099	8.51408e-06	1097	2.72953e-06	1098	5.79446e-06
1101	2.4725e-08	1099	6.19788e-08	1321	3.0669e-08	1675	3.1466e-08	1100	8.69637e-06	1100	6.68465e-06	1100	2.1946e-05	1100	2.06581e-05	1100	1.31899e-05	1099	9.07967e-06	1100	2.58904e-05	1100	9.42835e-06	1098	2.67383e-06	1099	5.97094e-06
1102	1.23625e-07	1100	9.29682e-08	1376	3.0669e-08	1691	6.2932e-08	1101	8.43284e-06	1101	7.61084e-06	1101	2.2548e-05	1101	2.02407e-05	1101	1.22029e-05	1100	9.07967e-06	1101	2.60457e-05	1101	7.4284e-06	1099	2.78524e-06	1100	6.17684e-06
1103	2.4725e-08	1101	2.16926e-07	1388	3.0669e-08	1708	3.1466e-08	1102	8.2352e-06	1102	6.92627e-06	1102	2.47371e-05	1102	1.90409e-05	1102	1.16196e-05	1101	8.2231e-06	1102	2.61493e-05	1102	7.54268e-06	1100	2.47886e-06	1101	5.4415e-06
1104	4.94501e-08	1102	9.29682e-08	1419	3.0669e-08	1709	3.1466e-08	1103	8.3999e-06	1103	7.57057e-06	1103	2.30406e-05	1103	1.73194e-05	1103	1.04532e-05	1102	8.66362e-06	1103	2.64082e-05	1103	8.22838e-06	1101	2.86879e-06	1102	6.14742e-06
1105	9.89001e-08	1103	9.29682e-08	1420	3.0669e-08	1714	3.1466e-08	1104	7.87285e-06	1104	7.04707e-06	1104	2.06325e-05	1104	1.85192e-05	1104	1.20234e-05	1103	7.66021e-06	1104	2.5994e-05	1104	7.88553e-06	1102	2.00537e-06	1103	5.82388e-06
1106	9.89001e-08	1104	1.23958e-07	1424	3.0669e-08	1729	6.2932e-08	1105	8.72931e-06	1105	6.56385e-06	1105	2.40257e-05	1105	1.78932e-05	1105	1.12607e-05	1104	8.39441e-06	1105	2.53726e-05	1105	8.34266e-06	1103	2.42316e-06	1104	4.88264e-06
1107	7.41751e-08	1105	3.09894e-08	1471	3.0669e-08	1734	3.1466e-08	1106	7.31285e-06	1106	6.84573e-06	1106	2.10156e-05	1106	1.89366e-05	1106	1.02289e-05	1105	8.56572e-06	1106	2.51655e-05	1106	7.59982e-06	1104	2.14463e-06	1105	4.73558e-06
1108	7.41751e-08	1106	6.19788e-08	1481	3.0669e-08	1735	3.1466e-08	1107	7.47756e-06	1107	7.32896e-06	1107	2.21102e-05	1107	1.81019e-05	1107	1.07224e-05	1106	8.93283e-06	1107	2.64082e-05	1107	7.48554e-06	1105	2.56242e-06	1106	5.26502e-06
1109	1.23625e-07	1107	1.54947e-07	1484	3.0669e-08	1736	2.51728e-07	1108	8.26814e-06	1108	7.69138e-06	1108	2.04683e-05	1108	1.62239e-05	1108	1.13056e-05	1107	8.61467e-06	1108	2.45441e-05	1108	8.91408e-06	1106	2.08893e-06	1107	5.61798e-06
1110	7.41751e-08	1108	6.19788e-08	1508	3.0669e-08	1740	6.2932e-08	1109	7.83991e-06	1109	8.21488e-06	1109	2.13987e-05	1109	1.89366e-05	1109	1.09467e-05	1108	8.07625e-06	1109	2.5269e-05	1109	6.7427e-06	1107	1.69899e-06	1108	5.58857e-06
1111	9.89001e-08	1110	9.29682e-08	1511	6.13381e-08	1744	6.2932e-08	1110	8.20226e-06	1110	7.28869e-06	1110	2.15082e-05	1110	1.75281e-05	1110	9.6905e-06	1109	8.05178e-06	1110	2.60975e-05	1110	8.17124e-06	1108	2.81309e-06	1109	5.26502e-06
1112	4.94501e-08	1111	3.09894e-08	1539	3.0669e-08	1750	6.2932e-08	1111	8.10343e-06	1111	7.16788e-06	1111	2.24386e-05	1111	1.79976e-05	1111	1.00943e-05	1110	7.73363e-06	1111	2.41298e-05	1111	7.31411e-06	1109	1.72685e-06	1110	5.14736e-06
1114	4.94501e-08	1112	9.29682e-08	1546	3.0669e-08	1756	3.1466e-08	1112	8.43284e-06	1112	6.92627e-06	1112	2.11798e-05	1112	1.73716e-05	1112	9.78023e-06	1111	7.51336e-06	1112	2.5269e-05	1112	9.02836e-06	1110	2.17248e-06	1111	5.20619e-06
1115	7.41751e-08	1113	1.54947e-07	1547	3.0669e-08	1757	6.2932e-08	1113	7.74108e-06	1113	6.08062e-06	1113	2.00852e-05	1113	1.59631e-05	1113	1.06326e-05	1112	7.24416e-06	1113	2.4337e-05	1113	7.4284e-06	1111	2.3953e-06	1112	5.64739e-06
1116	2.4725e-08	1114	1.23958e-07	1551	3.0669e-08	1761	3.1466e-08	1114	7.5105e-06	1114	6.00008e-06	1114	1.89907e-05	1114	1.71629e-05	1114	1.02737e-05	1113	8.2231e-06	1114	2.60975e-05	1114	7.02841e-06	1112	2.36745e-06	1113	5.17678e-06
1117	2.4725e-08	1115	3.09894e-08	1552	3.0669e-08	1766	3.1466e-08	1115	8.46578e-06	1115	6.44304e-06	1115	2.0742e-05	1115	1.66412e-05	1115	1.06326e-05	1114	7.2931e-06	1115	2.11783e-05	1115	5.42844e-06	1113	2.03322e-06	1114	5.41209e-06
1118	9.89001e-08	1116	3.09894e-08	1568	3.0669e-08	1773	6.2932e-08	1116	7.80697e-06	1116	6.08062e-06	1116	1.82245e-05	1116	1.75802e-05	1116	9.60078e-06	1115	7.12179e-06	1116	2.31978e-05	1116	5.65701e-06	1114	1.53188e-06	1115	5.05912e-06
1119	2.4725e-08	1117	1.23958e-07	1570	3.0669e-08	1784	3.1466e-08	1117	6.7858e-06	1117	6.84573e-06	1117	2.10156e-05	1117	1.74759e-05	1117	8.56892e-06	1116	7.36652e-06	1117	2.37674e-05	1117	6.11414e-06	1115	1.89396e-06	1116	5.58857e-06
1120	7.41751e-08	1119	9.29682e-08	1577	3.0669e-08	1845	3.1466e-08	1118	6.65404e-06	1118	6.08062e-06	1118	2.01947e-05	1118	1.49197e-05	1118	8.29974e-06	1117	7.48889e-06	1118	2.38709e-05	1118	6.17128e-06	1116	1.97752e-06	1117	4.26496e-06
1121	2.4725e-08	1120	6.19788e-08	1589	6.13381e-08	1846	3.1466e-08	1119	7.31285e-06	1119	6.92627e-06	1119	1.9538e-05	1119	1.66412e-05	1119	9.19701e-06	1118	7.21968e-06	1119	2.28871e-05	1119	5.77129e-06	1117	1.8104e-06	1118	4.97088e-06
1122	4.94501e-08	1123	9.29682e-08	1591	3.0669e-08	1848	6.2932e-08	1120	6.85168e-06	1120	6.44304e-06	1120	2.09062e-05	1120	1.57544e-05	1120	1.01391e-05	1119	6.68127e-06	1120	2.33014e-05	1120	6.39985e-06	1118	2.67383e-06	1119	4.7944e-06
1124	2.4725e-08	1125	9.29682e-08	1592	3.0669e-08	2166	3.1466e-08	1121	7.54344e-06	1121	6.32223e-06	1121	1.8115e-05	1121	1.65369e-05	1121	1.01391e-05	1120	6.75469e-06	1121	2.41816e-05	1121	6.79984e-06	1119	1.97752e-06	1120	5.29443e-06
1125	7.41751e-08	1126	6.19788e-08	1595	2.76021e-07	2178	6.2932e-08	1122	7.31285e-06	1122	4.5504e-06	1122	1.98116e-05	1122	1.66934e-05	1122	8.47919e-06	1121	6.41206e-06	1122	2.07123e-05	1122	7.19983e-06	1120	1.78255e-06	1121	4.73558e-06
1126	2.4725e-08	1127	3.09894e-08	1597	1.22676e-07	2261	3.1466e-08	1123	6.15993e-06	1123	6.52358e-06	1123	2.014e-05	1123	1.51284e-05	1123	9.06242e-06	1122	6.87705e-06	1123	2.08159e-05	1123	6.39985e-06	1121	1.7547e-06	1122	4.55909e-06
1127	7.41751e-08	1128	3.09894e-08	1598	6.13381e-08	2278	3.1466e-08	1124	7.11521e-06	1124	5.75847e-06	1124	1.80603e-05	1124	1.56501e-05	1124	8.43433e-06	1123	7.26863e-06	1124	2.12301e-05	1124	7.02841e-06	1122	2.36745e-06	1123	4.64734e-06
1128	7.41751e-08	1130	3.09894e-08	1599	3.0669e-08	2322	3.1466e-08	1125	7.08227e-06	1125	5.55712e-06	1125	1.91549e-05	1125	1.54414e-05	1125	7.76138e-06	1124	6.04495e-06	1125	2.17479e-05	1125	6.45699e-06	1123	2.14463e-06	1124	5.08854e-06
1129	7.41751e-08	1131	6.19788e-08	1601	3.0669e-08	2386	3.1466e-08	1126	6.22581e-06	1126	5.47658e-06	1126	2.01947e-05	1126	1.53371e-05	1126	8.61378e-06	1125	6.33864e-06	1126	2.05052e-05	1126	6.34271e-06	1124	1.83826e-06	1125	4.52968e-06
1130	1.23625e-07	1132	2.16926e-07	1602	3.98697e-07	2574	3.1466e-08	1127	6.39051e-06	1127	6.00008e-06	1127	1.8717e-05	1127	1.56501e-05	1127	7.17815e-06	1126	7.12179e-06	1127	2.3612e-05	1127	6.7427e-06	1125	1.72685e-06	1126	4.85323e-06
1131	7.41751e-08	1133	1.23958e-07	1604	9.20071e-08	2590	3.1466e-08	1128	7.47756e-06	1128	5.91954e-06	1128	1.91001e-05	1128	1.38764e-05	1128	8.56892e-06	1127	6.97495e-06	1128	2.21104e-05	1128	6.28557e-06	1126	1.69899e-06	1127	4.17672e-06
1132	4.94501e-08	1134	3.09894e-08	1609	3.0669e-07	3185	3.1466e-08	1129	6.48933e-06	1129	5.839e-06	1129	1.73488e-05	1129	1.33547e-05	1129	8.07542e-06	1128	6.06943e-06	1129	1.99874e-05	1129	5.59987e-06	1127	1.86611e-06	1128	4.44144e-06
1133	4.94501e-08	1135	1.54947e-07	1610	3.0669e-08	3641	3.1466e-08	1130	5.43523e-06	1130	5.43631e-06	1130	1.58712e-05	1130	1.46067e-05	1130	7.98569e-06	1129	6.63232e-06	1130	2.02981e-05	1130	5.71415e-06	1128	1.53188e-06	1129	3.82376e-06
1135	2.4725e-08	1136	6.19788e-08	1611	3.0669e-08	3744	3.1466e-08	1131	6.29169e-06	1131	4.51013e-06	1131	1.71299e-05	1131	1.40851e-05	1131	7.4922e-06	1130	6.26522e-06	1131	2.1489e-05	1131	5.94272e-06	1129	1.86611e-06	1130	4.29437e-06
1136	7.41751e-08	1137	9.29682e-08	1612	3.0669e-08	3974	3.1466e-08	1132	5.7317e-06	1132	5.39605e-06	1132	1.64732e-05	1132	1.43981e-05	1132	6.72952e-06	1131	6.28969e-06	1132	2.1489e-05	1132	5.65701e-06	1130	1.50403e-06	1131	4.41203e-06
1138	4.94501e-08	1138	9.29682e-08	1621	3.0669e-08	4222	3.1466e-08	1133	6.0611e-06	1133	6.04035e-06	1133	1.76772e-05	1133	1.31982e-05	1133	8.07542e-06	1132	6.21627e-06	1133	1.96767e-05	1133	4.91417e-06	1131	1.89396e-06	1132	4.17672e-06
1139	2.4725e-08	1139	6.19788e-08	1624	3.0669e-08	4628	3.1466e-08	1134	6.95051e-06	1134	5.43631e-06	1134	1.69657e-05	1134	1.44502e-05	1134	8.3446e-06	1133	6.461e-06	1134	2.06088e-05	1134	6.22842e-06	1132	1.64329e-06	1133	3.35314e-06
1140	4.94501e-08	1140	6.19788e-08	1680	3.0669e-08	4645	3.1466e-08	1135	6.35757e-06	1135	5.51685e-06	1135	1.58164e-05	1135	1.28852e-05	1135	8.61378e-06	1134	5.99601e-06	1135	1.9832e-05	1135	5.99986e-06	1133	1.7547e-06	1134	4.29437e-06
1141	7.41751e-08	1141	1.54947e-07	1681	3.0669e-08	4674	6.2932e-08	1136	6.58816e-06	1136	5.27524e-06	1136	1.75677e-05	1136	1.21549e-05	1136	6.86411e-06	1135	5.6289e-06	1136	2.06605e-05	1136	5.31416e-06	1134	1.47618e-06	1135	3.61786e-06
1142	4.94501e-08	1142	6.19788e-08	1683	3.0669e-08	4698	3.1466e-08	1137	5.63287e-06	1137	5.11416e-06	1137	1.75677e-05	1137	1.48676e-05	1137	7.4922e-06	1136	5.7268e-06	1137	1.86929e-05	1137	4.45704e-06	1135	1.30906e-06	1136	4.08848e-06
1143	2.4725e-08	1143	6.19788e-08	1703	6.13381e-08	4717	3.1466e-08	1138	6.12699e-06	1138	5.7182e-06	1138	1.6911e-05	1138	1.33547e-05	1138	7.4922e-06	1137	5.7268e-06	1138	1.86929e-05	1138	6.68556e-06	1136	1.25336e-06	1137	4.32379e-06
1144	7.41751e-08	1144	1.54947e-07	1707	3.0669e-08	4753	3.1466e-08	1139	6.29169e-06	1139	4.99336e-06	1139	1.54333e-05	1139	1.36677e-05	1139	6.68465e-06	1138	5.45759e-06	1139	1.82786e-05	1139	5.3713e-06	1137	1.33691e-06	1138	3.64728e-06
1147	2.4725e-08	1146	6.19788e-08	1709	3.0669e-08	4758	3.1466e-08	1140	4.67759e-06	1140	5.03362e-06	1140	1.75677e-05	1140	1.40329e-05	1140	7.94083e-06	1139	5.45759e-06	1140	2.00909e-05	1140	4.85703e-06	1138	1.25336e-06	1139	4.32379e-06
1148	7.41751e-08	1148	6.19788e-08	1711	3.0669e-08	4759	3.1466e-08	1141	4.97406e-06	1141	5.15443e-06	1141	1.66374e-05	1141	1.16854e-05	1141	6.63979e-06	1140	5.7268e-06	1141	1.88482e-05	1141	5.19988e-06	1139	1.50403e-06	1140	3.73552e-06
1149	2.4725e-08	1149	9.29682e-08	1718	3.0669e-08	4767	3.1466e-08	1142	5.43523e-06	1142	5.51685e-06	1142	1.66921e-05	1142	1.41372e-05	1142	7.80624e-06	1141	5.40864e-06	1142	1.73466e-05	1142	5.71415e-06	1140	1.44832e-06	1141	4.3532e-06
1151	4.94501e-08	1150	3.09894e-08	1719	3.0669e-08	4780	3.1466e-08	1143	5.92934e-06	1143	4.83228e-06	1143	1.52692e-05	1143	1.29896e-05	1143	7.17815e-06	1142	5.3597e-06	1143	1.88482e-05	1143	4.57132e-06	1141	1.11409e-06	1142	3.61786e-06
1152	4.94501e-08	1152	1.23958e-07	1724	3.0669e-08	4782	9.43981e-08	1144	5.40229e-06	1144	4.59067e-06	1144	1.59806e-05	1144	1.14767e-05	1144	6.90897e-06	1143	5.16391e-06	1144	1.8434e-05	1144	5.65701e-06	1142	1.44832e-06	1143	3.85317e-06
1153	2.4725e-08	1153	3.09894e-08	1731	3.0669e-08	4787	3.1466e-08	1145	5.33641e-06	1145	4.63093e-06	1145	1.65279e-05	1145	1.12159e-05	1145	6.95383e-06	1144	5.67785e-06	1145	1.73466e-05	1145	4.91417e-06	1143	1.7547e-06	1144	3.2649e-06
1154	7.41751e-08	1154	6.19788e-08	1732	3.0669e-08	4792	3.1466e-08	1146	5.20464e-06	1146	4.46986e-06	1146	1.4503e-05	1146	1.2833e-05	1146	6.37061e-06	1145	5.38417e-06	1146	1.89e-05	1146	4.28561e-06	1144	1.67114e-06	1145	4.17672e-06
1155	4.94501e-08	1156	3.09894e-08	1733	3.0669e-08	4795	3.1466e-08	1147	5.007e-06	1147	5.75847e-06	1147	1.59806e-05	1147	1.21549e-05	1147	7.76138e-06	1146	4.96812e-06	1147	1.59485e-05	1147	4.51418e-06	1145	1.30906e-06	1146	4.38261e-06
1157	2.4725e-08	1157	6.19788e-08	1739	3.0669e-08	4796	3.1466e-08	1148	5.36935e-06	1148	4.87255e-06	1148	1.49955e-05	1148	1.23114e-05	1148	6.37061e-06	1147	5.09049e-06	1148	1.76055e-05	1148	3.99991e-06	1146	1.69899e-06	1147	3.76493e-06
1161	2.4725e-08	1158	9.29682e-08	1741	3.0669e-08	4798	3.1466e-08	1149	4.8423e-06	1149	4.6712e-06	1149	1.58164e-05	1149	1.34591e-05	1149	6.41547e-06	1148	4.69891e-06	1149	1.80715e-05	1149	4.51418e-06	1147	1.36477e-06	1148	3.67669e-06
1163	7.41751e-08	1159	1.54947e-07	1743	6.13381e-08	4803	3.1466e-08	1150	5.007e-06	1150	4.75174e-06	1150	1.52692e-05	1150	1.21027e-05	1150	6.28088e-06	1149	4.64996e-06	1150	1.72948e-05	1150	3.94276e-06	1148	1.72685e-06	1149	3.14725e-06
1164	2.4725e-08	1160	3.09894e-08	1744	3.0669e-08	4807	3.1466e-08	1151	3.59055e-06	1151	4.99336e-06	1151	1.54881e-05	1151	1.1268e-05	1151	5.38361e-06	1150	4.91917e-06	1151	1.65181e-05	1151	3.54277e-06	1149	1.36477e-06	1150	3.61786e-06
1165	4.94501e-08	1161	6.19788e-08	1745	3.0669e-08	4808	3.1466e-08	1152	4.2823e-06	1152	4.06717e-06	1152	1.46124e-05	1152	1.10072e-05	1152	6.63979e-06	1151	5.01707e-06	1152	1.79679e-05	1152	3.94276e-06	1150	1.55973e-06	1151	3.02959e-06
1166	9.89001e-08	1162	3.09894e-08	1746	3.0669e-08	4809	3.1466e-08	1153	4.80935e-06	1153	4.75174e-06	1153	1.43935e-05	1153	1.14767e-05	1153	5.11443e-06	1152	4.72339e-06	1153	1.77608e-05	1153	3.77134e-06	1151	1.36477e-06	1152	3.58845e-06
1167	7.41751e-08	1165	3.09894e-08	1747	6.13381e-08	4813	6.2932e-08	1154	4.51289e-06	1154	4.14771e-06	1154	1.28611e-05	1154	1.17897e-05	1154	6.95383e-06	1153	4.67444e-06	1154	1.7243e-05	1154	3.42849e-06	1152	1.50403e-06	1153	3.41197e-06
1169	2.4725e-08	1167	6.19788e-08	1750	3.0669e-08	4815	6.2932e-08	1155	4.54583e-06	1155	4.87255e-06	1155	1.59806e-05	1155	1.00682e-05	1155	6.59493e-06	1154	5.04154e-06	1155	1.73466e-05	1155	4.22847e-06	1153	1.2255e-06	1154	2.88252e-06
1170	2.4725e-08	1168	3.09894e-08	1751	1.22676e-07	4816	3.1466e-08	1156	4.80935e-06	1156	4.59067e-06	1156	1.34631e-05	1156	1.0642e-05	1156	5.78738e-06	1155	4.62549e-06	1156	1.64663e-05	1156	3.77134e-06	1154	1.39262e-06	1155	3.44138e-06
1171	2.4725e-08	1171	9.29682e-08	1753	9.20071e-08	4821	3.1466e-08	1157	4.97406e-06	1157	3.54367e-06	1157	1.55428e-05	1157	1.07464e-05	1157	6.32575e-06	1156	3.67102e-06	1157	1.69323e-05	1157	4.3999e-06	1155	1.00269e-06	1156	3.52962e-06
1175	4.94501e-08	1173	3.09894e-08	1755	6.13381e-08	4823	6.2932e-08	1158	4.54583e-06	1158	3.74502e-06	1158	1.43935e-05	1158	1.01204e-05	1158	5.96684e-06	1157	4.82128e-06	1158	1.59485e-05	1158	3.88562e-06	1156	1.44832e-06	1157	3.52962e-06
1179	2.4725e-08	1174	3.09894e-08	1756	3.0669e-08	4824	3.1466e-08	1159	4.94112e-06	1159	3.78529e-06	1159	1.41199e-05	1159	1.13202e-05	1159	5.83225e-06	1158	5.04154e-06	1159	1.65181e-05	1159	4.11419e-06	1157	1.33691e-06	1158	3.05901e-06
1182	2.4725e-08	1175	3.09894e-08	1761	3.0669e-08	4825	6.2932e-08	1160	5.10582e-06	1160	3.62421e-06	1160	1.38462e-05	1160	1.04855e-05	1160	4.57607e-06	1159	4.11155e-06	1160	1.65181e-05	1160	3.94276e-06	1158	1.28121e-06	1159	3.44138e-06
1183	2.4725e-08	1176	6.19788e-08	1763	3.0669e-08	4829	3.1466e-08	1161	4.8423e-06	1161	3.82555e-06	1161	1.40651e-05	1161	1.01725e-05	1161	5.83225e-06	1160	4.74786e-06	1161	1.53789e-05	1161	4.22847e-06	1159	1.44832e-06	1160	2.94135e-06
1184	4.94501e-08	1177	6.19788e-08	1764	3.0669e-08	4831	3.1466e-08	1162	4.71053e-06	1162	3.86582e-06	1162	1.45577e-05	1162	1.1268e-05	1162	4.75553e-06	1161	4.18497e-06	1162	1.71394e-05	1162	3.25707e-06	1160	1.50403e-06	1161	2.79428e-06
1185	2.4725e-08	1178	3.09894e-08	1765	6.13381e-08	4835	1.25864e-07	1163	3.65643e-06	1163	4.0269e-06	1163	1.23686e-05	1163	9.54654e-06	1163	4.75553e-06	1162	4.79681e-06	1163	1.55342e-05	1163	3.88562e-06	1161	1.42047e-06	1162	3.00018e-06
1188	4.94501e-08	1179	3.09894e-08	1769	9.20071e-08	4836	6.2932e-08	1164	4.24936e-06	1164	4.14771e-06	1164	1.44482e-05	1164	1.07985e-05	1164	5.69766e-06	1163	4.11155e-06	1164	1.37219e-05	1164	3.82848e-06	1162	1.25336e-06	1163	2.6178e-06
1192	4.94501e-08	1181	3.09894e-08	1773	3.0669e-08	4837	9.43981e-08	1165	4.05172e-06	1165	3.66448e-06	1165	1.32442e-05	1165	8.8162e-06	1165	5.60793e-06	1164	4.55207e-06	1165	1.5586e-05	1165	4.6856e-06	1163	1.25336e-06	1164	2.64722e-06
1194	7.41751e-08	1182	3.09894e-08	1774	6.13381e-08	4838	3.1466e-08	1166	3.5576e-06	1166	3.86582e-06	1166	1.22044e-05	1166	1.03812e-05	1166	5.06957e-06	1165	3.89129e-06	1166	1.53271e-05	1166	3.59992e-06	1164	1.36477e-06	1165	3.17666e-06
1195	2.4725e-08	1183	3.09894e-08	1782	6.13381e-08	4844	6.2932e-08	1167	4.15054e-06	1167	4.18798e-06	1167	1.32989e-05	1167	1.01204e-05	1167	5.5182e-06	1166	4.16049e-06	1167	1.46022e-05	1167	3.99991e-06	1165	1.19765e-06	1166	2.64722e-06
1198	2.4725e-08	1184	3.09894e-08	1784	6.13381e-08	4846	3.1466e-08	1168	4.08466e-06	1168	3.30206e-06	1168	1.28611e-05	1168	1.07985e-05	1168	4.75553e-06	1167	4.20944e-06	1168	1.41879e-05	1168	4.05705e-06	1166	1.2255e-06	1167	3.41197e-06
1199	2.4725e-08	1185	3.09894e-08	1791	3.0669e-08	4848	6.2932e-08	1169	3.88701e-06	1169	4.18798e-06	1169	1.14382e-05	1169	1.05377e-05	1169	4.93498e-06	1168	3.86681e-06	1169	1.56896e-05	1169	4.34275e-06	1167	1.2255e-06	1168	2.52956e-06
1202	2.4725e-08	1186	6.19788e-08	1808	3.0669e-08	4849	3.1466e-08	1170	4.01878e-06	1170	3.70475e-06	1170	1.308e-05	1170	1.06942e-05	1170	4.71066e-06	1169	4.5276e-06	1170	1.42915e-05	1170	3.31421e-06	1168	1.00269e-06	1169	2.88252e-06
1205	2.4725e-08	1187	1.85936e-07	1828	3.0669e-08	4850	3.1466e-08	1171	3.91995e-06	1171	3.74502e-06	1171	1.28064e-05	1171	9.2857e-06	1171	5.74252e-06	1170	4.45418e-06	1171	1.37737e-05	1171	2.85708e-06	1169	1.28121e-06	1170	2.58839e-06
1209	7.41751e-08	1189	6.19788e-08	1848	3.0669e-08	4853	3.1466e-08	1172	4.05172e-06	1172	3.86582e-06	1172	1.17118e-05	1172	9.65087e-06	1172	4.26203e-06	1171	4.47865e-06	1172	1.37737e-05	1172	3.0285e-06	1170	1.11409e-06	1171	2.6178e-06
1212	4.94501e-08	1191	6.19788e-08	1852	6.13381e-08	4855	3.1466e-08	1173	4.18348e-06	1173	3.18125e-06	1173	1.14382e-05	1173	9.5987e-06	1173	5.11443e-06	1172	4.64996e-06	1173	1.44986e-05	1173	2.97136e-06	1171	1.11409e-06	1172	2.91194e-06
1214	1.23625e-07	1193	3.09894e-08	1860	3.0669e-08	4857	3.1466e-08	1174	4.61171e-06	1174	3.5034e-06	1174	1.16024e-05	1174	8.45103e-06	1174	4.30689e-06	1173	4.13602e-06	1174	1.26345e-05	1174	2.68565e-06	1172	1.25336e-06	1173	2.85311e-06
1216	4.94501e-08	1196	3.09894e-08	1882	3.0669e-08	4859	3.1466e-08	1175	3.85407e-06	1175	3.54367e-06	1175	1.05078e-05	1175	9.33787e-06	1175	4.57607e-06	1174	3.76892e-06	1175	1.27899e-05	1175	3.14278e-06	1173	1.08624e-06	1174	2.88252e-06
1218	2.4725e-08	1198	6.19788e-08	1894	3.0669e-08	4860	1.88796e-07	1176	3.98583e-06	1176	3.66448e-06	1176	1.23138e-05	1176	9.2857e-06	1176	5.96684e-06	1175	3.40182e-06	1176	1.3463e-05	1176	3.25707e-06	1174	1.30906e-06	1175	2.70604e-06
1219	2.4725e-08	1199	6.19788e-08	1930	3.0669e-08	4862	6.2932e-08	1177	4.05172e-06	1177	3.34233e-06	1177	1.03984e-05	1177	9.07704e-06	1177	3.58908e-06	1176	4.01365e-06	1177	1.45504e-05	1177	2.51423e-06	1175	1.14195e-06	1176	2.64722e-06
1220	4.94501e-08	1200	6.19788e-08	1956	6.13381e-08	4863	3.1466e-08	1178	3.59055e-06	1178	3.58394e-06	1178	1.11645e-05	1178	9.54654e-06	1178	4.71066e-06	1177	3.71997e-06	1178	1.134e-05	1178	2.97136e-06	1176	1.42047e-06	1177	2.52956e-06
1221	2.4725e-08	1201	1.54947e-07	1984	3.0669e-08	4864	3.1466e-08	1179	3.82113e-06	1179	2.97991e-06	1179	1.11645e-05	1179	9.33787e-06	1179	4.53121e-06	1178	3.52418e-06	1179	1.32041e-05	1179	3.31421e-06	1177	1.30906e-06	1178	2.23543e-06
1222	4.94501e-08	1204	3.09894e-08	1989	9.20071e-08	4867	6.2932e-08	1180	4.18348e-06	1180	3.14098e-06	1180	1.04531e-05	1180	9.65087e-06	1180	4.71066e-06	1179	4.16049e-06	1180	1.11329e-05	1180	2.3428e-06	1178	9.74833e-07	1179	2.6178e-06
1223	2.4725e-08	1205	3.09894e-08	2110	3.0669e-08	4868	3.1466e-08	1181	3.68937e-06	1181	3.30206e-06	1181	1.16571e-05	1181	8.24237e-06	1181	4.12744e-06	1180	4.33181e-06	1181	1.2272e-05	1181	3.25707e-06	1179	1.2255e-06	1180	2.79428e-06
1224	7.41751e-08	1210	3.09894e-08	2329	3.0669e-08	4870	6.2932e-08	1182	2.93173e-06	1182	2.89937e-06	1182	1.0672e-05	1182	9.33787e-06	1182	3.94798e-06	1181	3.84234e-06	1182	1.13918e-05	1182	3.19992e-06	1180	1.2255e-06	1181	3.11783e-06
1225	2.4725e-08	1222	3.09894e-08	2393	6.13381e-08	4872	3.1466e-08	1183	3.3929e-06	1183	3.26179e-06	1183	9.96053e-06	1183	9.65087e-06	1183	4.26203e-06	1182	3.37734e-06	1183	1.23756e-05	1183	3.42849e-06	1181	1.1698e-06	1182	2.73546e-06
1226	4.94501e-08	1223	3.09894e-08	2455	3.0669e-08	4874	3.1466e-08	1184	3.85407e-06	1184	2.57722e-06	1184	1.11098e-05	1184	8.6597e-06	1184	3.23017e-06	1183	3.67102e-06	1184	1.25827e-05	1184	3.0285e-06	1182	1.08624e-06	1183	2.23543e-06
1227	2.4725e-08	1226	1.23958e-07	2462	3.0669e-08	4875	3.1466e-08	1185	3.32702e-06	1185	3.90609e-06	1185	1.03436e-05	1185	8.24237e-06	1185	5.02471e-06	1184	3.10813e-06	1185	1.31005e-05	1185	2.57137e-06	1183	8.91276e-07	1184	2.67663e-06
1241	4.94501e-08	1229	3.09894e-08	2484	3.0669e-08	4877	3.1466e-08	1186	3.45878e-06	1186	2.49668e-06	1186	1.02342e-05	1186	8.1902e-06	1186	4.12744e-06	1185	3.42629e-06	1186	1.2272e-05	1186	2.11424e-06	1184	9.74833e-07	1185	2.11777e-06
1247	2.4725e-08	1233	3.09894e-08	2638	3.0669e-08	4878	3.1466e-08	1187	3.52466e-06	1187	3.18125e-06	1187	1.05625e-05	1187	7.92936e-06	1187	3.90312e-06	1186	3.42629e-06	1187	1.2997e-05	1187	2.57137e-06	1185	9.74833e-07	1186	2.52956e-06
1266	2.4725e-08	1235	3.09894e-08	2748	3.0669e-08	4879	6.2932e-08	1188	2.96467e-06	1188	2.45641e-06	1188	9.63216e-06	1188	6.83386e-06	1188	4.71066e-06	1187	3.35287e-06	1188	1.17025e-05	1188	2.62851e-06	1186	1.00269e-06	1187	1.82364e-06
1267	2.4725e-08	1238	3.09894e-08	2797	6.13381e-08	4883	6.2932e-08	1189	3.03055e-06	1189	2.37587e-06	1189	9.68689e-06	1189	8.60753e-06	1189	3.63394e-06	1188	3.71997e-06	1189	1.26345e-05	1189	3.0285e-06	1187	1.05839e-06	1188	2.35308e-06
1268	4.94501e-08	1239	3.09894e-08	2880	3.0669e-08	4884	6.2932e-08	1190	3.06349e-06	1190	3.06044e-06	1190	1.10004e-05	1190	8.3467e-06	1190	4.21716e-06	1189	3.13261e-06	1190	1.0874e-05	1190	3.0285e-06	1188	8.63423e-07	1189	2.55898e-06
1269	2.4725e-08	1240	3.09894e-08	3336	3.0669e-08	4885	3.1466e-08	1191	3.49172e-06	1191	2.8591e-06	1191	1.05625e-05	1191	7.66853e-06	1191	4.30689e-06	1190	3.40182e-06	1191	1.21167e-05	1191	2.45708e-06	1189	7.52014e-07	1190	2.11777e-06
1271	4.94501e-08	1243	3.09894e-08	3980	3.0669e-08	4886	3.1466e-08	1192	2.76703e-06	1192	2.97991e-06	1192	9.08488e-06	1192	7.8772e-06	1192	4.21716e-06	1191	3.01024e-06	1192	1.10293e-05	1192	2.51423e-06	1190	8.63423e-07	1191	2.00012e-06
1272	2.4725e-08	1246	3.09894e-08	4217	3.0669e-08	4890	6.2932e-08	1193	2.70114e-06	1193	2.77856e-06	1193	9.85107e-06	1193	8.60753e-06	1193	3.90312e-06	1192	2.83893e-06	1193	1.14953e-05	1193	2.85708e-06	1191	8.63423e-07	1192	2.00012e-06
1276	2.4725e-08	1257	3.09894e-08	4371	3.0669e-08	4891	3.1466e-08	1194	2.5035e-06	1194	2.97991e-06	1194	1.00153e-05	1194	6.46869e-06	1194	3.99285e-06	1193	3.13261e-06	1194	1.14436e-05	1194	2.91422e-06	1192	9.19128e-07	1193	2.47074e-06
1284	2.4725e-08	1261	3.09894e-08	4493	3.0669e-08	4892	3.1466e-08	1195	2.47056e-06	1195	2.49668e-06	1195	9.03015e-06	1195	7.04253e-06	1195	3.90312e-06	1194	3.27945e-06	1195	1.27899e-05	1195	2.3428e-06	1193	1.11409e-06	1194	1.61774e-06
1286	2.4725e-08	1266	3.09894e-08	4504	3.0669e-08	4894	3.1466e-08	1196	2.79997e-06	1196	2.77856e-06	1196	1.16571e-05	1196	7.92936e-06	1196	3.90312e-06	1195	3.01024e-06	1196	1.0874e-05	1196	3.14278e-06	1194	1.03054e-06	1195	2.00012e-06
1287	4.94501e-08	1267	3.09894e-08	4576	3.0669e-08	4895	3.1466e-08	1197	2.99761e-06	1197	2.77856e-06	1197	9.30379e-06	1197	7.35553e-06	1197	3.94798e-06	1196	3.27945e-06	1197	1.12364e-05	1197	1.99995e-06	1195	1.14195e-06	1196	1.94129e-06
1288	2.4725e-08	1272	6.19788e-08	4633	3.0669e-08	4896	1.25864e-07	1198	2.20703e-06	1198	2.8591e-06	1198	9.03015e-06	1198	6.99036e-06	1198	3.58908e-06	1197	3.03471e-06	1198	1.00973e-05	1198	2.51423e-06	1196	8.63423e-07	1197	1.88246e-06
1295	2.4725e-08	1274	3.09894e-08	4641	3.0669e-08	4897	9.43981e-08	1199	3.12937e-06	1199	2.3356e-06	1199	9.79634e-06	1199	8.1902e-06	1199	3.40962e-06	1198	3.25498e-06	1199	1.18578e-05	1199	2.62851e-06	1197	9.4698e-07	1198	1.38244e-06
1299	4.94501e-08	1280	3.09894e-08	4642	3.0669e-08	4901	3.1466e-08	1200	2.89879e-06	1200	2.29533e-06	1200	9.5227e-06	1200	7.82503e-06	1200	2.69181e-06	1199	2.83893e-06	1200	9.94191e-06	1200	2.3428e-06	1198	7.79866e-07	1199	2.44132e-06
1302	2.4725e-08	1285	3.09894e-08	4695	3.0669e-08	4902	6.2932e-08	1201	2.99761e-06	1201	2.01345e-06	1201	9.30379e-06	1201	6.67736e-06	1201	2.91612e-06	1200	2.8634e-06	1201	1.05115e-05	1201	1.94281e-06	1199	8.07718e-07	1200	2.1766e-06
1303	2.4725e-08	1289	3.09894e-08	4718	3.0669e-08	4903	3.1466e-08	1202	3.03055e-06	1202	2.49668e-06	1202	8.70178e-06	1202	6.62519e-06	1202	3.76853e-06	1201	3.2305e-06	1202	1.10293e-05	1202	1.42854e-06	1200	5.57047e-07	1201	1.79422e-06
1313	2.4725e-08	1290	3.09894e-08	4743	6.13381e-08	4904	6.2932e-08	1203	3.09643e-06	1203	2.13426e-06	1203	9.63216e-06	1203	6.93819e-06	1203	3.63394e-06	1202	2.93682e-06	1203	1.09775e-05	1203	2.28566e-06	1201	7.52014e-07	1202	1.91188e-06
1316	2.4725e-08	1298	3.09894e-08	4744	3.0669e-08	4905	6.2932e-08	1204	3.2282e-06	1204	2.21479e-06	1204	1.00153e-05	1204	7.25119e-06	1204	3.09558e-06	1203	3.08366e-06	1204	9.99369e-06	1204	2.05709e-06	1202	1.00269e-06	1203	2.08836e-06
1319	2.4725e-08	1301	3.09894e-08	4762	3.0669e-08	4906	6.2932e-08	1205	2.56938e-06	1205	2.8591e-06	1205	8.42814e-06	1205	6.20786e-06	1205	3.45449e-06	1204	2.78998e-06	1205	1.0149e-05	1205	1.94281e-06	1203	7.52014e-07	1204	1.94129e-06
1324	2.4725e-08	1303	3.09894e-08	4770	3.0669e-08	4908	9.43981e-08	1206	2.70114e-06	1206	2.8591e-06	1206	8.81124e-06	1206	7.30336e-06	1206	3.1853e-06	1205	3.37734e-06	1206	1.00973e-05	1206	2.45708e-06	1204	8.63423e-07	1205	2.05895e-06
1325	2.4725e-08	1306	3.09894e-08	4772	3.0669e-08	4911	3.1466e-08	1207	2.79997e-06	1207	2.65775e-06	1207	7.60722e-06	1207	6.62519e-06	1207	3.36476e-06	1206	3.10813e-06	1207	1.11329e-05	1207	2.05709e-06	1205	7.79866e-07	1206	1.76481e-06
1337	2.4725e-08	1311	3.09894e-08	4774	3.0669e-08	4913	1.88796e-07	1208	2.96467e-06	1208	1.89264e-06	1208	9.30379e-06	1208	7.51203e-06	1208	2.8264e-06	1207	2.64314e-06	1208	9.32054e-06	1208	2.45708e-06	1206	8.63423e-07	1207	1.61774e-06
1340	2.4725e-08	1314	3.09894e-08	4781	6.13381e-08	4915	6.2932e-08	1209	2.53644e-06	1209	2.01345e-06	1209	8.48287e-06	1209	5.32102e-06	1209	3.90312e-06	1208	3.20603e-06	1209	9.37232e-06	1209	2.3428e-06	1207	7.79866e-07	1208	2.05895e-06
1349	2.4725e-08	1315	3.09894e-08	4789	6.13381e-08	4917	3.1466e-08	1210	2.5035e-06	1210	1.6913e-06	1210	8.09977e-06	1210	6.31219e-06	1210	2.96099e-06	1209	2.44735e-06	1210	8.59561e-06	1210	1.77139e-06	1208	7.24161e-07	1209	1.61774e-06
1353	2.4725e-08	1317	3.09894e-08	4791	3.0669e-08	4919	3.1466e-08	1211	2.27291e-06	1211	2.05372e-06	1211	8.31868e-06	1211	5.26885e-06	1211	2.46749e-06	1210	2.42288e-06	1211	1.06668e-05	1211	1.71425e-06	1209	7.79866e-07	1210	2.05895e-06
1358	2.4725e-08	1328	3.09894e-08	4794	3.0669e-08	4920	3.1466e-08	1212	2.3388e-06	1212	2.05372e-06	1212	8.20923e-06	1212	5.89486e-06	1212	2.46749e-06	1211	2.69208e-06	1212	8.18136e-06	1212	2.17138e-06	1210	5.849e-07	1211	1.91188e-06
1359	2.4725e-08	1341	6.19788e-08	4795	3.0669e-08	4924	1.25864e-07	1213	3.12937e-06	1213	2.3356e-06	1213	8.42814e-06	1213	6.62519e-06	1213	2.87126e-06	1212	2.15367e-06	1213	8.38849e-06	1213	1.77139e-06	1211	9.4698e-07	1212	1.64716e-06
1386	2.4725e-08	1350	3.09894e-08	4798	6.13381e-08	4925	9.43981e-08	1214	2.5035e-06	1214	1.1678e-06	1214	8.48287e-06	1214	5.26885e-06	1214	2.55722e-06	1213	2.37393e-06	1214	8.90629e-06	1214	1.88567e-06	1212	1.00269e-06	1213	1.88246e-06
1392	2.4725e-08	1352	3.09894e-08	4800	3.0669e-08	4926	3.1466e-08	1215	2.23997e-06	1215	2.09399e-06	1215	8.59232e-06	1215	6.05136e-06	1215	2.42263e-06	1214	2.22709e-06	1215	9.37232e-06	1215	2.28566e-06	1213	6.40604e-07	1214	2.1766e-06
1408	2.4725e-08	1354	3.09894e-08	4807	3.0669e-08	4933	6.2932e-08	1216	2.3388e-06	1216	2.21479e-06	1216	9.24906e-06	1216	6.31219e-06	1216	2.8264e-06	1215	2.54524e-06	1216	9.11342e-06	1216	2.11424e-06	1214	7.79866e-07	1215	1.5295e-06
1416	2.4725e-08	1364	3.09894e-08	4817	1.22676e-07	4936	3.1466e-08	1217	2.6682e-06	1217	1.85237e-06	1217	7.88086e-06	1217	5.94702e-06	1217	3.00585e-06	1216	2.47182e-06	1217	9.94191e-06	1217	2.17138e-06	1215	5.57047e-07	1216	2.1766e-06
1422	2.4725e-08	1382	3.09894e-08	4819	3.0669e-08	4937	6.2932e-08	1218	2.53644e-06	1218	2.01345e-06	1218	8.64705e-06	1218	6.41652e-06	1218	3.00585e-06	1217	2.37393e-06	1218	9.11342e-06	1218	1.48568e-06	1216	6.96309e-07	1217	1.7354e-06
1481	2.4725e-08	1389	3.09894e-08	4821	3.0669e-08	4938	6.2932e-08	1219	2.27291e-06	1219	2.09399e-06	1219	8.1545e-06	1219	5.58185e-06	1219	2.55722e-06	1218	2.47182e-06	1219	1.04079e-05	1219	2.05709e-06	1217	3.89933e-07	1218	1.79422e-06
1490	2.4725e-08	1400	3.09894e-08	4823	9.20071e-08	4939	9.43981e-08	1220	2.27291e-06	1220	2.05372e-06	1220	7.66195e-06	1220	5.84269e-06	1220	2.15345e-06	1219	2.47182e-06	1220	7.45643e-06	1220	1.94281e-06	1218	7.24161e-07	1219	1.35302e-06
1517	7.41751e-08	1404	3.09894e-08	4824	6.13381e-08	4941	6.2932e-08	1221	2.43762e-06	1221	1.73157e-06	1221	8.04504e-06	1221	5.06019e-06	1221	2.78153e-06	1220	2.52077e-06	1221	9.47588e-06	1221	2.05709e-06	1219	5.01343e-07	1220	1.55892e-06
1522	4.94501e-08	1503	3.09894e-08	4825	1.22676e-07	4944	6.2932e-08	1222	2.43762e-06	1222	2.3356e-06	1222	7.82613e-06	1222	4.43418e-06	1222	2.87126e-06	1221	2.20261e-06	1222	8.38849e-06	1222	2.11424e-06	1220	4.7349e-07	1221	1.58833e-06
1531	2.4725e-08	1532	3.09894e-08	4826	3.0669e-08	4945	6.2932e-08	1223	2.20703e-06	1223	2.29533e-06	1223	6.78629e-06	1223	5.11235e-06	1223	2.37776e-06	1222	2.15367e-06	1223	8.28492e-06	1223	2.05709e-06	1221	5.29195e-07	1222	1.44126e-06
1533	2.4725e-08	1539	3.09894e-08	4829	9.20071e-08	4946	3.1466e-08	1224	2.53644e-06	1224	1.89264e-06	1224	7.44303e-06	1224	6.10352e-06	1224	2.69181e-06	1223	2.59419e-06	1224	8.75095e-06	1224	1.99995e-06	1222	5.29195e-07	1223	1.58833e-06
1542	2.4725e-08	1540	3.09894e-08	4830	3.0669e-08	4948	9.43981e-08	1225	2.17409e-06	1225	2.17453e-06	1225	7.71667e-06	1225	5.32102e-06	1225	2.69181e-06	1224	2.3984e-06	1225	9.63123e-06	1225	1.99995e-06	1223	4.17785e-07	1224	1.76481e-06
1551	2.4725e-08	1556	3.09894e-08	4832	6.13381e-08	4949	3.1466e-08	1226	2.5035e-06	1226	1.48995e-06	1226	6.67684e-06	1226	4.48635e-06	1226	2.96099e-06	1225	2.59419e-06	1226	7.14575e-06	1226	1.6571e-06	1224	6.40604e-07	1225	1.55892e-06
1553	2.4725e-08	1573	3.09894e-08	4834	3.0669e-08	4951	9.43981e-08	1227	2.14115e-06	1227	1.77184e-06	1227	7.16939e-06	1227	5.58185e-06	1227	2.19831e-06	1226	2.37393e-06	1227	7.71534e-06	1227	1.48568e-06	1225	5.57047e-07	1226	1.44126e-06
1555	4.94501e-08	1574	3.09894e-08	4835	6.13381e-08	4952	3.1466e-08	1228	1.97645e-06	1228	1.8121e-06	1228	7.71667e-06	1228	5.00802e-06	1228	2.42263e-06	1227	2.37393e-06	1228	8.0778e-06	1228	2.28566e-06	1226	6.12752e-07	1227	1.5295e-06
1569	4.94501e-08	1575	3.09894e-08	4839	3.0669e-08	4954	3.1466e-08	1229	2.04233e-06	1229	1.61076e-06	1229	7.27885e-06	1229	5.84269e-06	1229	2.51235e-06	1228	2.44735e-06	1229	8.02602e-06	1229	1.42854e-06	1227	4.45638e-07	1228	1.47068e-06
1576	2.4725e-08	1590	3.09894e-08	4841	3.0669e-08	4955	6.2932e-08	1230	2.27291e-06	1230	1.8121e-06	1230	6.84102e-06	1230	4.85152e-06	1230	2.64694e-06	1229	2.42288e-06	1230	7.04219e-06	1230	1.42854e-06	1228	5.57047e-07	1229	1.67657e-06
1582	4.94501e-08	1592	9.29682e-08	4842	3.0669e-08	4956	2.51728e-07	1231	2.27291e-06	1231	2.05372e-06	1231	6.84102e-06	1231	5.73836e-06	1231	1.97399e-06	1230	2.37393e-06	1231	6.88684e-06	1231	2.3428e-06	1229	5.29195e-07	1230	1.82364e-06
1585	4.94501e-08	1594	3.09894e-08	4843	3.0669e-08	4957	3.1466e-08	1232	1.97645e-06	1232	2.09399e-06	1232	6.95048e-06	1232	5.26885e-06	1232	1.61508e-06	1231	2.08025e-06	1232	7.8189e-06	1232	1.19997e-06	1230	6.68457e-07	1231	1.17654e-06
1592	7.41751e-08	1595	1.85936e-07	4845	3.0669e-08	4958	3.1466e-08	1233	1.7788e-06	1233	2.21479e-06	1233	6.12956e-06	1233	5.58185e-06	1233	2.78153e-06	1232	2.3984e-06	1233	8.02602e-06	1233	2.11424e-06	1231	3.89933e-07	1232	1.41185e-06
1595	1.73075e-07	1596	3.09894e-08	4847	3.0669e-08	4959	3.1466e-08	1234	1.74586e-06	1234	1.8121e-06	1234	6.34847e-06	1234	5.06019e-06	1234	2.78153e-06	1233	2.15367e-06	1234	7.71534e-06	1234	1.77139e-06	1232	4.7349e-07	1233	1.61774e-06
1597	4.94501e-08	1597	3.09894e-08	4850	6.13381e-08	4960	6.2932e-08	1235	2.17409e-06	1235	2.09399e-06	1235	5.91064e-06	1235	5.94702e-06	1235	2.73667e-06	1234	2.12919e-06	1235	8.02602e-06	1235	1.25711e-06	1233	5.29195e-07	1234	1.29419e-06
1598	2.4725e-08	1602	1.85936e-07	4853	1.22676e-07	4961	1.25864e-07	1236	1.67998e-06	1236	1.61076e-06	1236	5.03499e-06	1236	4.12118e-06	1236	2.10858e-06	1235	1.78657e-06	1236	6.78328e-06	1236	2.11424e-06	1234	3.89933e-07	1235	1.5295e-06
1599	7.41751e-08	1604	6.19788e-08	4854	3.0669e-08	4962	3.1466e-08	1237	1.71292e-06	1237	1.57049e-06	1237	6.0201e-06	1237	4.64285e-06	1237	2.19831e-06	1236	1.85999e-06	1237	8.38849e-06	1237	1.71425e-06	1235	3.34228e-07	1236	1.47068e-06
1602	1.978e-07	1607	3.09894e-08	4856	3.0669e-08	4964	6.2932e-08	1238	1.67998e-06	1238	1.32888e-06	1238	7.05994e-06	1238	4.17335e-06	1238	2.19831e-06	1237	1.71314e-06	1238	5.54054e-06	1238	1.31425e-06	1236	6.96309e-07	1237	1.00006e-06
1604	1.4835e-07	1608	9.29682e-08	4857	3.0669e-08	4965	6.2932e-08	1239	1.64704e-06	1239	1.36915e-06	1239	5.36336e-06	1239	4.17335e-06	1239	2.42263e-06	1238	1.93341e-06	1239	6.99041e-06	1239	1.71425e-06	1237	3.62081e-07	1238	9.41232e-07
1605	2.4725e-08	1609	3.09894e-08	4858	3.0669e-08	4966	3.1466e-08	1240	1.7788e-06	1240	1.53022e-06	1240	6.89575e-06	1240	3.70385e-06	1240	1.79454e-06	1239	1.98235e-06	1240	6.93862e-06	1240	1.3714e-06	1238	3.89933e-07	1239	1.44126e-06
1607	4.94501e-08	1611	3.09894e-08	4860	6.13381e-08	4967	9.43981e-08	1241	1.41645e-06	1241	1.77184e-06	1241	6.67684e-06	1241	5.32102e-06	1241	2.06372e-06	1240	1.81104e-06	1241	6.57616e-06	1241	1.71425e-06	1239	6.40604e-07	1240	9.41232e-07
1608	1.4835e-07	1617	3.09894e-08	4861	3.0669e-08	4968	3.1466e-08	1242	1.71292e-06	1242	1.08726e-06	1242	6.12956e-06	1242	3.91252e-06	1242	2.01886e-06	1241	1.59078e-06	1242	7.66356e-06	1242	1.59996e-06	1240	5.01343e-07	1241	1.05889e-06
1609	2.22525e-07	1661	3.09894e-08	4862	6.13381e-08	4969	6.2932e-08	1243	1.81174e-06	1243	1.85237e-06	1243	7.05994e-06	1243	5.26885e-06	1243	1.88426e-06	1242	1.83551e-06	1243	7.66356e-06	1243	1.19997e-06	1241	6.12752e-07	1242	1.14713e-06
1638	4.94501e-08	1692	3.09894e-08	4864	1.22676e-07	4971	2.51728e-07	1244	1.54822e-06	1244	1.61076e-06	1244	6.73157e-06	1244	5.00802e-06	1244	2.3329e-06	1243	1.88446e-06	1244	7.35287e-06	1244	1.54282e-06	1242	6.12752e-07	1243	1.11771e-06
1649	2.4725e-08	1701	3.09894e-08	4867	3.0669e-08	4972	6.2932e-08	1245	1.6141e-06	1245	1.20807e-06	1245	5.25391e-06	1245	4.43418e-06	1245	2.42263e-06	1244	1.6642e-06	1245	7.66356e-06	1245	1.48568e-06	1243	4.45638e-07	1244	9.41232e-07
1652	2.4725e-08	1707	3.09894e-08	4868	3.0669e-08	4973	6.2932e-08	1246	1.81174e-06	1246	2.17453e-06	1246	5.47282e-06	1246	3.44301e-06	1246	2.28804e-06	1245	1.44394e-06	1246	6.88684e-06	1246	9.71406e-07	1244	5.01343e-07	1245	1.14713e-06
1664	2.4725e-08	1709	3.09894e-08	4872	3.0669e-08	4975	6.2932e-08	1247	1.81174e-06	1247	1.89264e-06	1247	5.637e-06	1247	3.80818e-06	1247	1.74967e-06	1246	1.81104e-06	1247	7.45643e-06	1247	1.59996e-06	1245	4.17785e-07	1246	1.70598e-06
1680	4.94501e-08	1725	6.19788e-08	4874	6.13381e-08	4976	9.43981e-08	1248	1.7788e-06	1248	1.40941e-06	1248	5.52755e-06	1248	4.27768e-06	1248	1.88426e-06	1247	1.54183e-06	1248	7.55999e-06	1248	1.02855e-06	1246	6.12752e-07	1247	1.05889e-06
1683	2.4725e-08	1731	3.09894e-08	4876	9.20071e-08	4978	1.5733e-07	1249	1.7788e-06	1249	1.40941e-06	1249	6.12956e-06	1249	4.64285e-06	1249	2.3329e-06	1248	1.49288e-06	1249	7.14575e-06	1249	1.77139e-06	1247	5.01343e-07	1248	1.0883e-06
1688	4.94501e-08	1735	9.29682e-08	4877	6.13381e-08	4979	9.43981e-08	1250	1.31763e-06	1250	1.89264e-06	1250	5.25391e-06	1250	4.06902e-06	1250	2.55722e-06	1249	1.6642e-06	1250	6.31726e-06	1250	1.48568e-06	1248	6.40604e-07	1249	1.17654e-06
1696	2.4725e-08	1736	1.54947e-07	4878	3.0669e-08	4981	2.20262e-07	1251	1.91057e-06	1251	1.20807e-06	1251	4.21407e-06	1251	3.96468e-06	1251	1.48049e-06	1250	1.88446e-06	1251	6.36904e-06	1251	1.48568e-06	1249	3.89933e-07	1250	9.11819e-07
1698	2.4725e-08	1738	3.09894e-08	4879	9.20071e-08	4982	9.43981e-08	1252	1.67998e-06	1252	1.73157e-06	1252	6.89575e-06	1252	4.32985e-06	1252	1.74967e-06	1251	1.5663e-06	1252	6.57616e-06	1252	1.31425e-06	1250	5.01343e-07	1251	1.14713e-06
1699	2.4725e-08	1744	6.19788e-08	4880	3.0669e-08	4983	1.5733e-07	1253	1.28469e-06	1253	1.6913e-06	1253	6.18428e-06	1253	4.43418e-06	1253	2.15345e-06	1252	1.68867e-06	1253	6.62794e-06	1253	1.42854e-06	1251	5.57047e-07	1252	1.26478e-06
1703	2.4725e-08	1746	3.09894e-08	4881	3.0669e-08	4984	3.1466e-08	1254	1.35057e-06	1254	1.36915e-06	1254	5.85592e-06	1254	3.65168e-06	1254	2.51235e-06	1253	1.78657e-06	1254	6.11013e-06	1254	1.3714e-06	1252	5.01343e-07	1253	1.26478e-06
1708	2.4725e-08	1747	6.19788e-08	4883	3.0669e-08	4985	6.2932e-08	1255	1.41645e-06	1255	1.85237e-06	1255	5.08972e-06	1255	4.17335e-06	1255	1.30104e-06	1254	1.49288e-06	1255	6.83506e-06	1255	1.02855e-06	1253	3.62081e-07	1254	1.11771e-06
1726	2.4725e-08	1750	3.09894e-08	4884	3.0669e-08	4990	9.43981e-08	1256	2.07527e-06	1256	1.65103e-06	1256	4.98026e-06	1256	4.22552e-06	1256	1.48049e-06	1255	1.54183e-06	1256	6.26547e-06	1256	1.88567e-06	1254	4.7349e-07	1255	1.05889e-06
1731	7.41751e-08	1751	3.09894e-08	4885	3.0669e-08	4991	1.25864e-07	1257	1.51528e-06	1257	1.20807e-06	1257	4.70662e-06	1257	3.28651e-06	1257	1.74967e-06	1256	1.32157e-06	1257	5.69589e-06	1257	7.99981e-07	1255	5.01343e-07	1256	1.14713e-06
1736	9.89001e-08	1753	3.09894e-08	4888	9.20071e-08	4993	1.25864e-07	1258	1.48234e-06	1258	1.24834e-06	1258	4.98026e-06	1258	3.23435e-06	1258	1.52536e-06	1257	1.71314e-06	1258	6.05835e-06	1258	8.57123e-07	1256	1.94967e-07	1257	1.02947e-06
1738	2.4725e-08	1756	3.09894e-08	4892	6.13381e-08	4995	1.25864e-07	1259	1.67998e-06	1259	1.44968e-06	1259	4.92554e-06	1259	3.44301e-06	1259	1.39077e-06	1258	1.37052e-06	1259	5.95479e-06	1259	1.19997e-06	1257	4.7349e-07	1258	1.14713e-06
1739	2.4725e-08	1764	3.09894e-08	4893	9.20071e-08	4999	3.1466e-08	1260	1.67998e-06	1260	1.08726e-06	1260	4.43298e-06	1260	3.59951e-06	1260	1.92913e-06	1259	1.71314e-06	1260	5.74767e-06	1260	1.08569e-06	1258	3.62081e-07	1259	8.23578e-07
1743	2.4725e-08	1767	3.09894e-08	4894	3.0669e-08	5004	3.1466e-08	1261	1.15293e-06	1261	1.61076e-06	1261	5.52755e-06	1261	3.28651e-06	1261	2.19831e-06	1260	1.54183e-06	1261	5.3852e-06	1261	1.19997e-06	1259	5.57047e-07	1260	1.11771e-06
1745	2.4725e-08	1769	6.19788e-08	4896	6.13381e-08	5006	1.25864e-07	1262	1.05411e-06	1262	1.20807e-06	1262	5.08972e-06	1262	3.44301e-06	1262	1.61508e-06	1261	1.54183e-06	1262	5.74767e-06	1262	1.02855e-06	1260	3.62081e-07	1261	1.02947e-06
1747	9.89001e-08	1774	3.09894e-08	4898	9.20071e-08	5007	6.2932e-08	1263	1.11999e-06	1263	8.85918e-07	1263	4.87081e-06	1263	3.44301e-06	1263	1.3459e-06	1262	1.76209e-06	1263	5.22986e-06	1263	9.14264e-07	1261	3.34228e-07	1262	7.64751e-07
1753	2.4725e-08	1782	6.19788e-08	4901	9.20071e-08	5009	3.1466e-08	1264	1.21881e-06	1264	1.28861e-06	1264	4.87081e-06	1264	3.80818e-06	1264	1.74967e-06	1263	1.46841e-06	1264	5.33342e-06	1264	1.3714e-06	1262	3.62081e-07	1263	7.94165e-07
1756	2.4725e-08	1784	3.09894e-08	4902	6.13381e-08	5010	3.1466e-08	1265	1.35057e-06	1265	1.20807e-06	1265	5.14445e-06	1265	4.01685e-06	1265	1.65995e-06	1264	1.68867e-06	1265	6.99041e-06	1265	6.28557e-07	1263	3.89933e-07	1264	1.35302e-06
1761	4.94501e-08	1801	6.19788e-08	4903	9.20071e-08	5012	3.1466e-08	1266	1.51528e-06	1266	1.00672e-06	1266	5.30863e-06	1266	2.76484e-06	1266	1.8394e-06	1265	1.44394e-06	1266	5.48876e-06	1266	1.08569e-06	1264	3.89933e-07	1265	1.29419e-06
1763	2.4725e-08	1848	6.19788e-08	4905	6.13381e-08	5016	3.1466e-08	1267	1.21881e-06	1267	1.32888e-06	1267	4.04989e-06	1267	3.28651e-06	1267	1.61508e-06	1266	1.51736e-06	1267	6.31726e-06	1267	1.02855e-06	1265	3.06376e-07	1266	1.14713e-06
1765	2.4725e-08	1894	3.09894e-08	4906	3.0669e-08	5017	3.1466e-08	1268	1.28469e-06	1268	1.08726e-06	1268	4.76135e-06	1268	3.59951e-06	1268	1.39077e-06	1267	1.39499e-06	1268	5.02274e-06	1268	1.19997e-06	1266	5.57047e-07	1267	1.17654e-06
1776	2.4725e-08	1914	3.09894e-08	4907	3.0669e-08	5020	3.1466e-08	1269	1.21881e-06	1269	8.85918e-07	1269	5.36336e-06	1269	3.13001e-06	1269	1.39077e-06	1268	1.49288e-06	1269	5.33342e-06	1269	1.02855e-06	1267	4.7349e-07	1268	1.02947e-06
1777	2.4725e-08	1930	3.09894e-08	4910	3.0669e-08	5022	3.1466e-08	1270	1.02116e-06	1270	1.28861e-06	1270	3.99516e-06	1270	3.75601e-06	1270	1.52536e-06	1269	1.49288e-06	1270	5.07452e-06	1270	8.57123e-07	1268	1.67114e-07	1269	9.41232e-07
1784	9.89001e-08	1977	3.09894e-08	4911	3.0669e-08	5023	9.43981e-08	1271	1.38351e-06	1271	8.45649e-07	1271	4.76135e-06	1271	3.44301e-06	1271	1.16645e-06	1270	1.46841e-06	1271	5.69589e-06	1271	7.4284e-07	1269	3.89933e-07	1270	9.11819e-07
1787	2.4725e-08	1984	6.19788e-08	4912	6.13381e-08	5024	6.2932e-08	1272	1.51528e-06	1272	1.00672e-06	1272	4.87081e-06	1272	3.80818e-06	1272	1.43563e-06	1271	1.17473e-06	1272	5.43698e-06	1272	9.71406e-07	1270	1.67114e-07	1271	1.17654e-06
1798	2.4725e-08	2004	6.19788e-08	4913	1.53345e-07	5025	3.1466e-08	1273	1.31763e-06	1273	1.32888e-06	1273	4.54244e-06	1273	3.13001e-06	1273	1.30104e-06	1272	1.71314e-06	1273	5.3852e-06	1273	1.19997e-06	1271	4.7349e-07	1272	9.70646e-07
1808	2.4725e-08	2026	3.09894e-08	4915	3.0669e-08	5026	9.43981e-08	1274	1.28469e-06	1274	6.04035e-07	1274	4.6519e-06	1274	3.33868e-06	1274	1.21131e-06	1273	1.32157e-06	1274	5.43698e-06	1274	9.71406e-07	1272	3.34228e-07	1273	6.76511e-07
1830	2.4725e-08	2054	3.09894e-08	4917	9.20071e-08	5028	6.2932e-08	1275	8.5646e-07	1275	1.12753e-06	1275	4.87081e-06	1275	3.54735e-06	1275	1.43563e-06	1274	1.02789e-06	1275	4.19424e-06	1275	1.42854e-06	1273	1.94967e-07	1274	6.76511e-07
1832	4.94501e-08	2057	3.09894e-08	4918	6.13381e-08	5032	6.2932e-08	1276	1.41645e-06	1276	9.66456e-07	1276	4.10461e-06	1276	3.02568e-06	1276	1.30104e-06	1275	1.37052e-06	1276	5.17808e-06	1276	1.08569e-06	1274	4.45638e-07	1275	9.70646e-07
1849	2.4725e-08	2211	3.09894e-08	4919	6.13381e-08	5036	3.1466e-08	1277	6.91756e-07	1277	9.26187e-07	1277	4.43298e-06	1277	3.54735e-06	1277	1.52536e-06	1276	1.12578e-06	1277	4.66027e-06	1277	1.14283e-06	1275	3.34228e-07	1276	7.94165e-07
1855	2.4725e-08	2251	3.09894e-08	4921	6.13381e-08	5038	3.1466e-08	1278	1.18587e-06	1278	8.45649e-07	1278	4.2688e-06	1278	3.18218e-06	1278	1.30104e-06	1277	1.68867e-06	1278	5.64411e-06	1278	1.08569e-06	1276	2.78524e-07	1277	9.70646e-07
1862	2.4725e-08	2343	3.09894e-08	4923	3.0669e-08	5044	3.1466e-08	1279	1.31763e-06	1279	1.08726e-06	1279	4.48771e-06	1279	2.86918e-06	1279	1.39077e-06	1278	1.15025e-06	1279	5.54054e-06	1279	8.57123e-07	1277	3.06376e-07	1278	7.94165e-07
1895	2.4725e-08	2421	3.09894e-08	4924	3.0669e-08	5045	3.1466e-08	1280	1.08705e-06	1280	8.45649e-07	1280	4.21407e-06	1280	3.54735e-06	1280	1.48049e-06	1279	1.49288e-06	1280	3.46931e-06	1280	1.14283e-06	1278	3.34228e-07	1279	7.64751e-07
1930	2.4725e-08	2475	3.09894e-08	4925	3.0669e-08	5054	3.1466e-08	1281	9.22342e-07	1281	1.00672e-06	1281	4.2688e-06	1281	3.18218e-06	1281	2.01886e-06	1280	1.1992e-06	1281	5.28164e-06	1281	9.71406e-07	1279	3.06376e-07	1280	9.70646e-07
1984	4.94501e-08	2593	3.09894e-08	4926	6.13381e-08	5058	3.1466e-08	1282	1.15293e-06	1282	9.26187e-07	1282	3.83097e-06	1282	2.71268e-06	1282	1.16645e-06	1281	9.05519e-07	1282	4.66027e-06	1282	7.99981e-07	1280	2.22819e-07	1281	7.35338e-07
1995	2.4725e-08	2694	3.09894e-08	4927	6.13381e-08	5063	3.1466e-08	1283	1.11999e-06	1283	7.24842e-07	1283	4.21407e-06	1283	3.54735e-06	1283	1.74967e-06	1282	1.10131e-06	1283	5.17808e-06	1283	1.02855e-06	1281	1.39262e-07	1282	1.00006e-06
1999	2.4725e-08	3076	3.09894e-08	4928	6.13381e-08	5065	3.1466e-08	1284	1.02116e-06	1284	1.08726e-06	1284	4.59717e-06	1284	3.54735e-06	1284	1.57022e-06	1283	9.7894e-07	1284	5.69589e-06	1284	1.02855e-06	1282	4.17785e-07	1283	8.82405e-07
2166	2.4725e-08	3101	3.09894e-08	4930	3.0669e-08	5066	3.1466e-08	1285	1.02116e-06	1285	8.45649e-07	1285	3.94043e-06	1285	3.54735e-06	1285	1.3459e-06	1284	1.10131e-06	1285	4.55671e-06	1285	8.57123e-07	1283	3.06376e-07	1284	9.11819e-07
2192	2.4725e-08	3125	6.19788e-08	4931	9.20071e-08	5067	3.1466e-08	1286	1.11999e-06	1286	1.08726e-06	1286	3.28369e-06	1286	2.81701e-06	1286	9.42132e-07	1285	8.07625e-07	1286	5.3852e-06	1286	1.25711e-06	1284	3.89933e-07	1285	7.35338e-07
2209	2.4725e-08	3185	3.09894e-08	4934	1.22676e-07	5069	3.1466e-08	1287	1.31763e-06	1287	8.45649e-07	1287	4.43298e-06	1287	2.86918e-06	1287	1.52536e-06	1286	1.10131e-06	1287	4.66027e-06	1287	1.08569e-06	1285	3.62081e-07	1286	7.35338e-07
2249	2.4725e-08	3886	3.09894e-08	4935	6.13381e-08	5070	3.1466e-08	1288	1.11999e-06	1288	8.0538e-07	1288	4.10461e-06	1288	2.34751e-06	1288	1.48049e-06	1287	1.00341e-06	1288	4.71205e-06	1288	9.71406e-07	1286	1.39262e-07	1287	9.41232e-07
2267	2.4725e-08	4235	3.09894e-08	4936	9.20071e-08	5079	6.2932e-08	1289	9.88224e-07	1289	6.84573e-07	1289	3.99516e-06	1289	2.71268e-06	1289	1.48049e-06	1288	1.1992e-06	1289	4.91917e-06	1289	9.14264e-07	1287	2.78524e-07	1288	8.52992e-07
2438	2.4725e-08	4299	3.09894e-08	4940	3.0669e-08	5085	6.2932e-08	1290	1.25175e-06	1290	8.85918e-07	1290	4.48771e-06	1290	2.97351e-06	1290	1.43563e-06	1289	9.05519e-07	1290	4.71205e-06	1290	6.28557e-07	1288	4.7349e-07	1289	8.82405e-07
2585	2.4725e-08	4388	3.09894e-08	4941	3.0669e-08	5088	3.1466e-08	1291	9.88224e-07	1291	9.26187e-07	1291	4.92554e-06	1291	3.02568e-06	1291	1.16645e-06	1290	1.07683e-06	1291	4.09068e-06	1291	9.14264e-07	1289	3.34228e-07	1290	6.47097e-07
2700	2.4725e-08	4539	3.09894e-08	4942	6.13381e-08	5113	3.1466e-08	1292	8.5646e-07	1292	9.66456e-07	1292	4.2688e-06	1292	3.07785e-06	1292	1.30104e-06	1291	1.00341e-06	1292	3.98712e-06	1292	5.14274e-07	1290	3.62081e-07	1291	7.05924e-07
2871	2.4725e-08	4597	3.09894e-08	4943	6.13381e-08	5124	3.1466e-08	1293	1.25175e-06	1293	1.1678e-06	1293	3.99516e-06	1293	2.76484e-06	1293	1.03186e-06	1292	8.81046e-07	1293	4.60849e-06	1293	1.08569e-06	1291	3.34228e-07	1292	7.35338e-07
3056	2.4725e-08	4632	3.09894e-08	4944	3.0669e-08	5125	3.1466e-08	1294	9.55283e-07	1294	1.00672e-06	1294	3.66679e-06	1294	3.02568e-06	1294	1.12159e-06	1293	1.17473e-06	1294	4.09068e-06	1294	9.14264e-07	1292	2.50671e-07	1293	5.29443e-07
3161	2.4725e-08	4663	3.09894e-08	4945	6.13381e-08	5127	3.1466e-08	1295	8.2352e-07	1295	6.44304e-07	1295	3.94043e-06	1295	2.45184e-06	1295	1.25618e-06	1294	9.54466e-07	1295	4.09068e-06	1295	4.57132e-07	1293	8.35571e-08	1294	6.47097e-07
3370	2.4725e-08	4672	3.09894e-08	4948	3.0669e-08	5139	3.1466e-08	1296	7.90579e-07	1296	7.65111e-07	1296	4.32353e-06	1296	2.34751e-06	1296	1.03186e-06	1295	9.54466e-07	1296	4.66027e-06	1296	7.99981e-07	1294	4.17785e-07	1295	8.23578e-07
3371	2.4725e-08	4679	3.09894e-08	4949	3.0669e-08	5151	6.2932e-08	1297	1.38351e-06	1297	8.0538e-07	1297	4.54244e-06	1297	2.60834e-06	1297	1.52536e-06	1296	1.05236e-06	1297	4.24602e-06	1297	1.08569e-06	1295	2.78524e-07	1296	6.47097e-07
3574	2.4725e-08	4738	3.09894e-08	4950	3.0669e-08	5156	3.1466e-08	1298	8.89401e-07	1298	8.85918e-07	1298	3.55733e-06	1298	2.19101e-06	1298	1.30104e-06	1297	1.00341e-06	1298	3.98712e-06	1298	5.71415e-07	1296	2.78524e-07	1297	8.82405e-07
3656	2.4725e-08	4745	3.09894e-08	4951	3.0669e-08	5162	6.2932e-08	1299	5.27053e-07	1299	9.66456e-07	1299	3.83097e-06	1299	2.50401e-06	1299	1.43563e-06	1298	8.07625e-07	1299	3.67644e-06	1299	7.4284e-07	1297	4.17785e-07	1298	5.58857e-07
3934	2.4725e-08	4756	3.09894e-08	4952	3.0669e-08	5167	3.1466e-08	1300	7.57638e-07	1300	6.84573e-07	1300	4.21407e-06	1300	2.50401e-06	1300	8.52405e-07	1299	9.7894e-07	1300	4.34959e-06	1300	5.71415e-07	1298	2.50671e-07	1299	7.35338e-07
4204	2.4725e-08	4765	3.09894e-08	4953	9.20071e-08	5205	3.1466e-08	1301	1.08705e-06	1301	1.12753e-06	1301	3.94043e-06	1301	2.29534e-06	1301	8.52405e-07	1300	6.60784e-07	1301	4.0389e-06	1301	9.14264e-07	1299	3.89933e-07	1300	7.94165e-07
4230	4.94501e-08	4779	3.09894e-08	4955	6.13381e-08	5206	3.1466e-08	1302	9.55283e-07	1302	8.0538e-07	1302	3.61206e-06	1302	2.29534e-06	1302	1.30104e-06	1301	1.15025e-06	1302	4.0389e-06	1302	1.19997e-06	1300	1.94967e-07	1301	6.47097e-07
4509	2.4725e-08	4781	6.19788e-08	4956	9.20071e-08	5209	6.2932e-08	1303	1.08705e-06	1303	6.04035e-07	1303	3.5026e-06	1303	1.93017e-06	1303	8.52405e-07	1302	9.54466e-07	1303	3.78e-06	1303	3.99991e-07	1301	2.22819e-07	1302	4.41203e-07
4530	2.4725e-08	4785	3.09894e-08	4958	9.20071e-08	5217	3.1466e-08	1304	8.89401e-07	1304	8.0538e-07	1304	3.8857e-06	1304	2.55618e-06	1304	9.86996e-07	1303	1.00341e-06	1304	4.09068e-06	1304	1.14283e-06	1302	2.50671e-07	1303	6.17684e-07
4550	2.4725e-08	4789	3.09894e-08	4959	3.0669e-08	5237	3.1466e-08	1305	1.02116e-06	1305	9.66456e-07	1305	2.95532e-06	1305	2.08667e-06	1305	1.16645e-06	1304	1.02789e-06	1305	4.24602e-06	1305	8.57123e-07	1303	3.06376e-07	1304	7.64751e-07
4624	2.4725e-08	4798	3.09894e-08	4960	1.84014e-07	5241	3.1466e-08	1306	5.59993e-07	1306	1.00672e-06	1306	4.15934e-06	1306	1.82584e-06	1306	1.03186e-06	1305	8.32099e-07	1306	4.24602e-06	1306	9.71406e-07	1304	2.22819e-07	1305	5.8827e-07
4628	2.4725e-08	4802	3.09894e-08	4961	6.13381e-08	5256	3.1466e-08	1307	6.91756e-07	1307	8.45649e-07	1307	3.33842e-06	1307	1.98234e-06	1307	1.12159e-06	1306	7.83152e-07	1307	3.62465e-06	1307	5.71415e-07	1305	8.35571e-08	1306	5.58857e-07
4661	2.4725e-08	4803	3.09894e-08	4962	3.0669e-08	5260	9.43981e-08	1308	7.24697e-07	1308	4.83228e-07	1308	3.39315e-06	1308	2.39968e-06	1308	8.97269e-07	1307	7.09731e-07	1308	4.19424e-06	1308	6.85698e-07	1306	5.01343e-07	1307	6.47097e-07
4664	2.4725e-08	4806	6.19788e-08	4964	6.13381e-08	5300	3.1466e-08	1309	7.24697e-07	1309	6.44304e-07	1309	3.5026e-06	1309	2.03451e-06	1309	5.83225e-07	1308	8.07625e-07	1309	3.36575e-06	1309	5.14274e-07	1307	3.06376e-07	1308	6.17684e-07
4685	2.4725e-08	4807	6.19788e-08	4966	3.0669e-08	5333	3.1466e-08	1310	8.2352e-07	1310	8.85918e-07	1310	3.01005e-06	1310	2.24318e-06	1310	1.57022e-06	1309	6.85258e-07	1310	3.26219e-06	1310	7.4284e-07	1308	1.67114e-07	1309	6.17684e-07
4728	2.4725e-08	4808	9.29682e-08	4967	3.37359e-07	5342	3.1466e-08	1311	6.91756e-07	1311	8.45649e-07	1311	3.22896e-06	1311	2.39968e-06	1311	8.52405e-07	1310	9.29993e-07	1311	4.2978e-06	1311	6.85698e-07	1309	3.62081e-07	1310	5.58857e-07
4740	2.4725e-08	4809	3.09894e-08	4968	6.13381e-08	5383	6.2932e-08	1312	8.5646e-07	1312	7.24842e-07	1312	3.11951e-06	1312	2.24318e-06	1312	8.52405e-07	1311	7.09731e-07	1312	3.83178e-06	1312	9.14264e-07	1310	4.17785e-07	1311	5.8827e-07
4770	2.4725e-08	4810	6.19788e-08	4969	1.84014e-07	5500	3.1466e-08	1313	9.22342e-07	1313	4.83228e-07	1313	3.22896e-06	1313	2.55618e-06	1313	8.52405e-07	1312	9.05519e-07	1313	3.72822e-06	1313	1.02855e-06	1311	1.11409e-07	1312	6.47097e-07
4776	4.94501e-08	4812	3.09894e-08	4970	3.0669e-08	5795	3.1466e-08	1314	1.02116e-06	1314	8.0538e-07	1314	2.24386e-06	1314	2.39968e-06	1314	8.52405e-07	1313	8.32099e-07	1314	3.05507e-06	1314	6.28557e-07	1312	2.78524e-07	1313	7.35338e-07
4778	2.4725e-08	4815	6.19788e-08	4971	3.0669e-07	6044	3.1466e-08	1315	7.24697e-07	1315	8.0538e-07	1315	3.17423e-06	1315	2.19101e-06	1315	1.03186e-06	1314	9.7894e-07	1315	3.93534e-06	1315	7.99981e-07	1313	3.34228e-07	1314	5.8827e-07
4781	2.4725e-08	4817	3.09894e-08	4972	1.22676e-07	6116	3.1466e-08	1316	9.22342e-07	1316	5.23497e-07	1316	3.33842e-06	1316	2.24318e-06	1316	1.07672e-06	1315	8.32099e-07	1316	3.83178e-06	1316	8.57123e-07	1314	2.50671e-07	1315	5.29443e-07
4802	4.94501e-08	4818	3.09894e-08	4973	6.13381e-08	6181	6.2932e-08	1317	9.22342e-07	1317	6.04035e-07	1317	3.44788e-06	1317	1.72151e-06	1317	8.52405e-07	1316	5.13943e-07	1317	2.84794e-06	1317	1.19997e-06	1315	2.22819e-07	1316	2.94135e-07
4803	4.94501e-08	4821	1.23958e-07	4974	6.13381e-08	6202	3.1466e-08	1318	1.02116e-06	1318	5.63766e-07	1318	3.44788e-06	1318	2.08667e-06	1318	9.86996e-07	1317	9.29993e-07	1318	3.52109e-06	1318	5.14274e-07	1316	2.22819e-07	1317	4.11789e-07
4805	7.41751e-08	4822	3.09894e-08	4975	6.13381e-08	6205	3.1466e-08	1319	7.57638e-07	1319	7.24842e-07	1319	2.1344e-06	1319	2.50401e-06	1319	7.17815e-07	1318	8.07625e-07	1319	3.31397e-06	1319	7.4284e-07	1317	2.78524e-07	1318	7.64751e-07
4812	7.41751e-08	4823	6.19788e-08	4976	6.13381e-08	6212	3.1466e-08	1320	6.91756e-07	1320	6.44304e-07	1320	2.84587e-06	1320	2.29534e-06	1320	8.52405e-07	1319	5.6289e-07	1320	2.74438e-06	1320	7.4284e-07	1318	4.45638e-07	1319	5.58857e-07
4814	4.94501e-08	4824	3.09894e-08	4977	1.53345e-07	6216	3.1466e-08	1321	8.5646e-07	1321	4.0269e-07	1321	3.11951e-06	1321	2.29534e-06	1321	9.86996e-07	1320	6.85258e-07	1321	3.10685e-06	1321	1.08569e-06	1319	2.22819e-07	1320	6.47097e-07
4817	2.4725e-08	4825	9.29682e-08	4978	6.13381e-08	6226	9.43981e-08	1322	8.5646e-07	1322	3.62421e-07	1322	3.39315e-06	1322	1.98234e-06	1322	8.07542e-07	1321	6.11837e-07	1322	2.53726e-06	1322	8.57123e-07	1320	1.94967e-07	1321	3.52962e-07
4820	2.4725e-08	4826	3.09894e-08	4979	3.0669e-08	6227	6.2932e-08	1323	6.91756e-07	1323	7.65111e-07	1323	3.06478e-06	1323	2.08667e-06	1323	7.62679e-07	1322	5.87364e-07	1323	3.00329e-06	1323	9.14264e-07	1321	4.45638e-07	1322	6.17684e-07
4821	2.4725e-08	4829	3.09894e-08	4981	1.84014e-07	6235	3.1466e-08	1324	7.90579e-07	1324	4.42959e-07	1324	3.01005e-06	1324	1.87801e-06	1324	1.03186e-06	1323	8.07625e-07	1324	3.52109e-06	1324	5.71415e-07	1322	3.62081e-07	1323	6.17684e-07
4823	7.41751e-08	4831	3.09894e-08	4982	6.13381e-08	6236	3.1466e-08	1325	9.55283e-07	1325	5.63766e-07	1325	2.29858e-06	1325	1.51284e-06	1325	7.62679e-07	1324	5.6289e-07	1325	2.58904e-06	1325	1.02855e-06	1323	1.94967e-07	1324	7.05924e-07
4825	7.41751e-08	4832	3.09894e-08	4983	3.0669e-08	6240	6.2932e-08	1326	7.57638e-07	1326	4.83228e-07	1326	2.68168e-06	1326	1.93017e-06	1326	1.16645e-06	1325	5.87364e-07	1326	2.6926e-06	1326	6.85698e-07	1324	8.35571e-08	1325	4.11789e-07
4826	2.4725e-08	4835	3.09894e-08	4984	6.13381e-08	6243	3.1466e-08	1327	3.29408e-07	1327	5.23497e-07	1327	2.79114e-06	1327	2.34751e-06	1327	1.25618e-06	1326	9.54466e-07	1327	3.83178e-06	1327	7.4284e-07	1325	2.50671e-07	1326	5.0003e-07
4830	2.4725e-08	4841	3.09894e-08	4985	1.53345e-07	6244	6.2932e-08	1328	8.5646e-07	1328	4.42959e-07	1328	2.68168e-06	1328	1.0955e-06	1328	8.97269e-07	1327	4.8947e-07	1328	2.64082e-06	1328	5.71415e-07	1326	1.39262e-07	1327	5.8827e-07
4831	2.4725e-08	4848	3.09894e-08	4986	6.13381e-08	6246	3.1466e-08	1329	5.92934e-07	1329	7.65111e-07	1329	2.35331e-06	1329	2.24318e-06	1329	8.07542e-07	1328	5.6289e-07	1329	3.46931e-06	1329	1.02855e-06	1327	2.50671e-07	1328	6.76511e-07
4832	2.4725e-08	4850	9.29682e-08	4987	6.13381e-08	6255	6.2932e-08	1330	5.59993e-07	1330	4.0269e-07	1330	2.57222e-06	1330	2.34751e-06	1330	8.97269e-07	1329	5.6289e-07	1330	2.79616e-06	1330	6.85698e-07	1328	2.78524e-08	1329	4.11789e-07
4834	4.94501e-08	4851	3.09894e-08	4989	3.0669e-08	6261	3.1466e-08	1331	4.61171e-07	1331	3.62421e-07	1331	2.40804e-06	1331	2.29534e-06	1331	5.83225e-07	1330	7.09731e-07	1331	3.31397e-06	1331	6.85698e-07	1329	2.22819e-07	1330	4.41203e-07
4835	4.94501e-08	4852	6.19788e-08	4990	9.20071e-08	6263	3.1466e-08	1332	8.89401e-07	1332	8.0538e-07	1332	2.90059e-06	1332	2.03451e-06	1332	7.62679e-07	1331	6.60784e-07	1332	3.26219e-06	1332	3.42849e-07	1330	1.94967e-07	1331	3.23549e-07
4837	4.94501e-08	4855	9.29682e-08	4991	3.0669e-08	6265	3.1466e-08	1333	4.61171e-07	1333	6.84573e-07	1333	2.5175e-06	1333	1.61717e-06	1333	4.03771e-07	1332	7.83152e-07	1333	3.05507e-06	1333	8.57123e-07	1331	2.78524e-07	1332	4.70616e-07
4841	4.94501e-08	4856	9.29682e-08	4993	3.0669e-08	6270	6.2932e-08	1334	7.57638e-07	1334	6.04035e-07	1334	2.62695e-06	1334	1.72151e-06	1334	8.97269e-07	1333	4.8947e-07	1334	2.6926e-06	1334	2.28566e-07	1332	2.50671e-07	1333	7.94165e-07
4842	4.94501e-08	4857	3.09894e-08	4995	6.13381e-08	6271	3.1466e-08	1335	9.88224e-07	1335	5.63766e-07	1335	2.5175e-06	1335	2.13884e-06	1335	8.52405e-07	1334	6.60784e-07	1335	2.58904e-06	1335	3.42849e-07	1333	1.67114e-07	1334	5.29443e-07
4843	2.4725e-08	4858	6.19788e-08	4996	1.22676e-07	6273	6.2932e-08	1336	7.24697e-07	1336	5.23497e-07	1336	3.22896e-06	1336	1.40851e-06	1336	9.86996e-07	1335	7.09731e-07	1336	3.05507e-06	1336	3.99991e-07	1334	1.39262e-07	1335	4.70616e-07
4844	2.4725e-08	4862	6.19788e-08	4997	6.13381e-08	6276	3.1466e-08	1337	4.2823e-07	1337	6.44304e-07	1337	2.40804e-06	1337	1.46067e-06	1337	1.16645e-06	1336	7.58678e-07	1337	2.33014e-06	1337	5.14274e-07	1335	2.22819e-07	1336	2.64722e-07
4846	2.4725e-08	4863	3.09894e-08	4998	6.13381e-08	6281	3.1466e-08	1338	7.57638e-07	1338	6.04035e-07	1338	2.40804e-06	1338	1.98234e-06	1338	8.97269e-07	1337	5.87364e-07	1338	2.74438e-06	1338	7.99981e-07	1336	1.94967e-07	1337	4.11789e-07
4848	2.4725e-08	4864	1.23958e-07	5003	3.0669e-08	6283	3.1466e-08	1339	3.95289e-07	1339	5.23497e-07	1339	2.29858e-06	1339	1.61717e-06	1339	8.97269e-07	1338	7.34205e-07	1339	1.96767e-06	1339	6.85698e-07	1337	1.94967e-07	1338	3.52962e-07
4850	2.4725e-08	4865	3.09894e-08	5004	3.0669e-08	6287	1.25864e-07	1340	7.57638e-07	1340	4.42959e-07	1340	3.17423e-06	1340	1.61717e-06	1340	5.83225e-07	1339	5.6289e-07	1340	2.53726e-06	1340	3.42849e-07	1338	1.67114e-07	1339	4.70616e-07
4851	2.4725e-08	4867	6.19788e-08	5005	3.0669e-08	6291	6.2932e-08	1341	7.24697e-07	1341	6.04035e-07	1341	2.24386e-06	1341	1.30417e-06	1341	7.62679e-07	1340	5.38417e-07	1341	2.58904e-06	1341	2.85708e-07	1339	1.11409e-07	1340	5.29443e-07
4853	2.4725e-08	4868	3.09894e-08	5008	3.0669e-08	6295	6.2932e-08	1342	4.94112e-07	1342	2.81883e-07	1342	2.46277e-06	1342	1.46067e-06	1342	8.52405e-07	1341	4.64996e-07	1342	2.27835e-06	1342	8.57123e-07	1340	8.35571e-08	1341	3.52962e-07
4854	2.4725e-08	4869	6.19788e-08	5009	3.0669e-08	6297	3.1466e-08	1343	6.58816e-07	1343	4.83228e-07	1343	1.91549e-06	1343	1.82584e-06	1343	8.97269e-07	1342	5.6289e-07	1343	2.17479e-06	1343	5.71415e-08	1341	1.39262e-07	1342	3.52962e-07
4855	1.4835e-07	4870	3.09894e-08	5010	3.0669e-08	6299	3.1466e-08	1344	3.29408e-07	1344	5.63766e-07	1344	2.46277e-06	1344	1.40851e-06	1344	5.83225e-07	1343	7.34205e-07	1344	2.33014e-06	1344	3.42849e-07	1342	3.34228e-07	1343	5.0003e-07
4856	7.41751e-08	4876	3.09894e-08	5011	3.0669e-08	6302	3.1466e-08	1345	5.59993e-07	1345	5.23497e-07	1345	1.69657e-06	1345	1.35634e-06	1345	5.83225e-07	1344	7.09731e-07	1345	2.48548e-06	1345	4.57132e-07	1343	1.11409e-07	1344	6.47097e-07
4857	2.4725e-08	4878	3.09894e-08	5013	6.13381e-08	6303	3.1466e-08	1346	5.92934e-07	1346	5.23497e-07	1346	1.69657e-06	1346	9.39004e-07	1346	5.38361e-07	1345	4.8947e-07	1346	2.6926e-06	1346	6.85698e-07	1344	3.06376e-07	1345	6.17684e-07
4858	1.23625e-07	4879	6.19788e-08	5014	6.13381e-08	6307	3.1466e-08	1347	4.2823e-07	1347	3.62421e-07	1347	2.35331e-06	1347	1.51284e-06	1347	8.07542e-07	1346	4.64996e-07	1347	2.58904e-06	1347	3.99991e-07	1345	2.78524e-07	1346	3.52962e-07
4859	2.4725e-08	4880	3.09894e-08	5015	6.13381e-08	6308	6.2932e-08	1348	7.24697e-07	1348	2.81883e-07	1348	2.95532e-06	1348	1.51284e-06	1348	6.72952e-07	1347	5.13943e-07	1348	2.38192e-06	1348	4.57132e-07	1346	1.39262e-07	1347	3.52962e-07
4860	9.89001e-08	4881	6.19788e-08	5018	1.53345e-07	6314	3.1466e-08	1349	5.59993e-07	1349	3.22152e-07	1349	2.46277e-06	1349	1.72151e-06	1349	5.38361e-07	1348	6.60784e-07	1349	2.07123e-06	1349	2.85708e-07	1347	1.67114e-07	1348	2.64722e-07
4861	4.94501e-08	4882	6.19788e-08	5019	3.0669e-08	6318	6.2932e-08	1350	6.91756e-07	1350	4.42959e-07	1350	2.1344e-06	1350	1.82584e-06	1350	4.48634e-07	1349	5.13943e-07	1350	2.27835e-06	1350	5.71415e-07	1348	2.78524e-07	1349	2.94135e-07
4862	2.4725e-08	4883	6.19788e-08	5020	6.13381e-08	6319	6.2932e-08	1351	5.27053e-07	1351	4.0269e-07	1351	1.53239e-06	1351	1.56501e-06	1351	9.42132e-07	1350	5.38417e-07	1351	2.33014e-06	1351	4.57132e-07	1349	2.78524e-07	1350	5.0003e-07
4864	7.41751e-08	4884	6.19788e-08	5021	3.0669e-08	6326	6.2932e-08	1352	6.25875e-07	1352	2.81883e-07	1352	2.29858e-06	1352	1.56501e-06	1352	9.42132e-07	1351	6.60784e-07	1352	2.58904e-06	1352	6.85698e-07	1350	2.50671e-07	1351	3.82376e-07
4865	2.4725e-08	4885	3.09894e-08	5022	3.0669e-08	6328	3.1466e-08	1353	8.2352e-07	1353	4.83228e-07	1353	2.35331e-06	1353	9.9117e-07	1353	7.62679e-07	1352	5.38417e-07	1353	2.84794e-06	1353	5.14274e-07	1351	1.94967e-07	1352	2.94135e-07
4866	2.4725e-08	4886	3.09894e-08	5023	9.20071e-08	6329	9.43981e-08	1354	4.61171e-07	1354	3.62421e-07	1354	1.80603e-06	1354	1.46067e-06	1354	6.72952e-07	1353	4.40523e-07	1354	2.4337e-06	1354	3.99991e-07	1352	1.94967e-07	1353	3.82376e-07
4867	2.4725e-08	4887	3.09894e-08	5024	6.13381e-08	6330	3.1466e-08	1355	5.27053e-07	1355	5.23497e-07	1355	2.79114e-06	1355	1.14767e-06	1355	4.48634e-07	1354	5.38417e-07	1355	2.17479e-06	1355	2.85708e-07	1353	1.67114e-07	1354	4.11789e-07
4871	2.4725e-08	4888	3.09894e-08	5025	3.0669e-08	6335	3.1466e-08	1356	2.30585e-07	1356	6.04035e-07	1356	2.35331e-06	1356	1.252e-06	1356	3.58908e-07	1355	6.60784e-07	1356	2.22657e-06	1356	6.28557e-07	1354	1.94967e-07	1355	3.82376e-07
4872	4.94501e-08	4889	9.29682e-08	5032	1.22676e-07	6339	3.1466e-08	1357	4.94112e-07	1357	3.62421e-07	1357	2.79114e-06	1357	1.51284e-06	1357	4.93498e-07	1356	4.64996e-07	1357	1.6052e-06	1357	2.85708e-07	1355	1.39262e-07	1356	2.94135e-07
4874	2.4725e-08	4892	3.09894e-08	5038	6.13381e-08	6367	3.1466e-08	1358	2.63526e-07	1358	2.01345e-07	1358	1.80603e-06	1358	9.9117e-07	1358	6.28088e-07	1357	3.18155e-07	1358	2.22657e-06	1358	6.28557e-07	1356	3.06376e-07	1357	3.23549e-07
4876	9.89001e-08	4893	3.09894e-08	5040	3.0669e-08	6368	3.1466e-08	1359	3.95289e-07	1359	8.0538e-07	1359	2.57222e-06	1359	8.86837e-07	1359	9.42132e-07	1358	4.16049e-07	1359	2.12301e-06	1359	2.28566e-07	1357	1.39262e-07	1358	2.64722e-07
4878	2.4725e-08	4895	1.23958e-07	5043	3.0669e-08	6377	3.1466e-08	1360	2.63526e-07	1360	4.0269e-07	1360	2.84587e-06	1360	1.35634e-06	1360	6.72952e-07	1359	4.8947e-07	1360	1.91589e-06	1360	4.57132e-07	1358	2.22819e-07	1359	2.05895e-07
4879	2.4725e-08	4896	1.23958e-07	5052	3.0669e-08	6379	3.1466e-08	1361	3.62349e-07	1361	2.81883e-07	1361	1.97021e-06	1361	1.35634e-06	1361	4.93498e-07	1360	4.64996e-07	1361	2.58904e-06	1361	3.42849e-07	1359	1.11409e-07	1360	2.64722e-07
4880	2.4725e-08	4897	9.29682e-08	5056	3.0669e-08	6381	3.1466e-08	1362	6.58816e-07	1362	4.42959e-07	1362	1.91549e-06	1362	1.61717e-06	1362	5.38361e-07	1361	3.42629e-07	1362	2.6926e-06	1362	4.57132e-07	1360	1.11409e-07	1361	4.11789e-07
4881	2.4725e-08	4898	9.29682e-08	5060	6.13381e-08	6382	3.1466e-08	1363	3.29408e-07	1363	2.41614e-07	1363	1.69657e-06	1363	1.35634e-06	1363	6.72952e-07	1362	3.67102e-07	1363	2.58904e-06	1363	6.85698e-07	1361	8.35571e-08	1362	5.29443e-07
4883	4.94501e-08	4900	3.09894e-08	5070	6.13381e-08	6383	3.1466e-08	1364	3.95289e-07	1364	3.62421e-07	1364	2.02494e-06	1364	1.0955e-06	1364	4.93498e-07	1363	7.34205e-07	1364	1.91589e-06	1364	4.57132e-07	1362	2.78524e-08	1363	4.41203e-07
4884	2.4725e-08	4905	9.29682e-08	5073	3.0669e-08	6393	3.1466e-08	1365	4.2823e-07	1365	2.81883e-07	1365	1.69657e-06	1365	1.30417e-06	1365	2.69181e-07	1364	1.71314e-07	1365	1.76055e-06	1365	2.28566e-07	1363	2.22819e-07	1364	5.8827e-07
4886	2.4725e-08	4907	6.19788e-08	5075	3.0669e-08	6410	3.1466e-08	1366	3.62349e-07	1366	6.44304e-07	1366	1.97021e-06	1366	1.40851e-06	1366	4.93498e-07	1365	4.40523e-07	1366	1.6052e-06	1366	5.71415e-07	1364	1.39262e-07	1365	2.35308e-07
4887	2.4725e-08	4908	3.09894e-08	5083	3.0669e-08	6411	3.1466e-08	1367	1.97645e-07	1367	3.22152e-07	1367	1.97021e-06	1367	1.40851e-06	1367	7.17815e-07	1366	4.64996e-07	1367	2.33014e-06	1367	5.14274e-07	1365	2.50671e-07	1366	3.82376e-07
4889	2.4725e-08	4909	3.09894e-08	5087	3.0669e-08	6412	3.1466e-08	1368	2.96467e-07	1368	2.81883e-07	1368	1.97021e-06	1368	1.77367e-06	1368	4.03771e-07	1367	4.16049e-07	1368	2.33014e-06	1368	2.85708e-07	1366	1.11409e-07	1367	2.94135e-07
4890	2.4725e-08	4911	3.09894e-08	5098	3.0669e-08	6419	6.2932e-08	1369	3.29408e-07	1369	5.63766e-07	1369	1.58712e-06	1369	1.19984e-06	1369	7.62679e-07	1368	5.38417e-07	1369	1.86411e-06	1369	3.42849e-07	1367	1.67114e-07	1368	2.94135e-07
4893	2.4725e-08	4912	6.19788e-08	5105	3.0669e-08	6429	3.1466e-08	1370	6.25875e-07	1370	2.81883e-07	1370	1.53239e-06	1370	1.56501e-06	1370	3.58908e-07	1369	4.8947e-07	1370	1.76055e-06	1370	2.28566e-07	1368	1.67114e-07	1369	3.82376e-07
4894	2.4725e-08	4913	3.09894e-08	5110	3.0669e-08	6430	3.1466e-08	1371	5.27053e-07	1371	3.22152e-07	1371	1.86076e-06	1371	1.35634e-06	1371	8.07542e-07	1370	2.44735e-07	1371	1.70877e-06	1371	5.14274e-07	1369	2.78524e-08	1370	2.35308e-07
4895	9.89001e-08	4915	1.23958e-07	5114	3.0669e-08	6455	6.2932e-08	1372	4.61171e-07	1372	2.81883e-07	1372	1.64185e-06	1372	1.04334e-06	1372	9.42132e-07	1371	4.40523e-07	1372	2.22657e-06	1372	7.4284e-07	1370	8.35571e-08	1371	2.94135e-07
4896	4.94501e-08	4919	6.19788e-08	5127	3.0669e-08	6495	3.1466e-08	1373	4.61171e-07	1373	3.62421e-07	1373	1.58712e-06	1373	1.46067e-06	1373	4.03771e-07	1372	4.40523e-07	1373	1.76055e-06	1373	5.71415e-07	1371	1.67114e-07	1372	3.82376e-07
4897	7.41751e-08	4920	3.09894e-08	5169	3.0669e-08	6497	3.1466e-08	1374	4.61171e-07	1374	4.42959e-07	1374	1.3682e-06	1374	1.56501e-06	1374	4.03771e-07	1373	3.67102e-07	1374	1.91589e-06	1374	3.99991e-07	1372	8.35571e-08	1373	4.11789e-07
4898	7.41751e-08	4921	1.23958e-07	5179	3.0669e-08	6501	3.1466e-08	1375	2.96467e-07	1375	2.01345e-07	1375	1.64185e-06	1375	9.9117e-07	1375	4.93498e-07	1374	2.93682e-07	1375	1.86411e-06	1375	5.14274e-07	1373	8.35571e-08	1374	3.23549e-07
4899	4.94501e-08	4923	3.09894e-08	5200	3.0669e-08	6530	3.1466e-08	1376	2.96467e-07	1376	2.41614e-07	1376	1.80603e-06	1376	1.51284e-06	1376	3.58908e-07	1375	5.13943e-07	1376	2.27835e-06	1376	4.57132e-07	1374	1.94967e-07	1375	5.8827e-07
4900	2.4725e-08	4924	3.09894e-08	5202	3.0669e-08	6547	3.1466e-08	1377	5.59993e-07	1377	4.83228e-07	1377	1.42293e-06	1377	1.56501e-06	1377	4.93498e-07	1376	3.18155e-07	1377	2.17479e-06	1377	2.85708e-07	1375	1.39262e-07	1376	2.35308e-07
4901	2.4725e-08	4925	6.19788e-08	5205	3.0669e-08	6613	3.1466e-08	1378	2.30585e-07	1378	1.61076e-07	1378	1.47766e-06	1378	1.0955e-06	1378	6.28088e-07	1377	3.67102e-07	1378	1.76055e-06	1378	2.85708e-07	1376	1.39262e-07	1377	2.64722e-07
4902	2.4725e-08	4926	3.09894e-08	5206	3.0669e-08	6822	3.1466e-08	1379	2.96467e-07	1379	3.22152e-07	1379	2.02494e-06	1379	1.19984e-06	1379	7.62679e-07	1378	2.93682e-07	1379	1.81233e-06	1379	3.99991e-07	1377	8.35571e-08	1378	2.35308e-07
4903	9.89001e-08	4927	3.09894e-08	5222	3.0669e-08	7091	3.1466e-08	1380	3.29408e-07	1380	3.22152e-07	1380	1.69657e-06	1380	9.9117e-07	1380	4.03771e-07	1379	2.20261e-07	1380	1.55342e-06	1380	2.28566e-07	1378	1.11409e-07	1379	1.76481e-07
4904	4.94501e-08	4929	3.09894e-08	5231	3.0669e-08	7191	3.1466e-08	1381	1.31763e-07	1381	2.41614e-07	1381	1.3682e-06	1381	9.9117e-07	1381	4.03771e-07	1380	3.42629e-07	1381	2.12301e-06	1381	2.85708e-07	1379	1.67114e-07	1380	2.05895e-07
4910	2.4725e-08	4931	9.29682e-08	5232	6.13381e-08	7210	3.1466e-08	1382	3.29408e-07	1382	3.22152e-07	1382	1.58712e-06	1382	1.14767e-06	1382	7.17815e-07	1381	5.13943e-07	1382	1.39808e-06	1382	3.42849e-07	1380	1.11409e-07	1381	3.82376e-07
4911	2.4725e-08	4933	3.09894e-08	5236	6.13381e-08	7244	3.1466e-08	1383	3.29408e-07	1383	5.23497e-07	1383	1.58712e-06	1383	1.19984e-06	1383	6.28088e-07	1382	2.93682e-07	1383	1.39808e-06	1383	3.99991e-07	1381	2.78524e-08	1382	2.94135e-07
4912	4.94501e-08	4936	9.29682e-08	5294	3.0669e-08	7250	3.1466e-08	1384	5.27053e-07	1384	4.0269e-07	1384	1.97021e-06	1384	5.73836e-07	1384	2.69181e-07	1383	3.18155e-07	1384	1.96767e-06	1384	2.85708e-07	1382	1.67114e-07	1383	3.23549e-07
4913	4.94501e-08	4938	9.29682e-08	5315	6.13381e-08	7253	3.1466e-08	1385	2.30585e-07	1385	2.01345e-07	1385	1.7513e-06	1385	7.30336e-07	1385	5.38361e-07	1384	4.64996e-07	1385	1.3463e-06	1385	2.28566e-07	1383	1.11409e-07	1384	2.05895e-07
4914	2.4725e-08	4939	3.09894e-08	5348	3.0669e-08	7255	3.1466e-08	1386	4.2823e-07	1386	5.63766e-07	1386	1.31348e-06	1386	1.14767e-06	1386	4.48634e-07	1385	2.20261e-07	1386	1.6052e-06	1386	3.99991e-07	1384	8.35571e-08	1385	3.23549e-07
4915	4.94501e-08	4941	6.19788e-08	5382	3.0669e-08	7256	3.1466e-08	1387	3.95289e-07	1387	1.61076e-07	1387	1.58712e-06	1387	6.26002e-07	1387	4.93498e-07	1386	2.20261e-07	1387	1.19096e-06	1387	3.42849e-07	1385	1.39262e-07	1386	2.64722e-07
4917	2.4725e-08	4943	3.09894e-08	5402	3.0669e-08	7258	6.2932e-08	1388	5.59993e-07	1388	2.01345e-07	1388	1.69657e-06	1388	1.252e-06	1388	4.48634e-07	1387	2.93682e-07	1388	1.39808e-06	1388	2.85708e-07	1386	1.39262e-07	1387	3.23549e-07
4921	4.94501e-08	4944	6.19788e-08	5418	3.0669e-08	7261	3.1466e-08	1389	4.61171e-07	1389	4.0269e-07	1389	1.91549e-06	1389	1.35634e-06	1389	2.24317e-07	1388	3.18155e-07	1389	1.70877e-06	1389	4.57132e-07	1387	1.11409e-07	1388	1.47068e-07
4922	2.4725e-08	4945	3.09894e-08	5449	6.13381e-08	7264	3.1466e-08	1390	2.63526e-07	1390	1.61076e-07	1390	1.69657e-06	1390	8.3467e-07	1390	5.83225e-07	1389	2.93682e-07	1390	1.76055e-06	1390	2.28566e-07	1388	1.67114e-07	1389	2.64722e-07
4923	4.94501e-08	4948	6.19788e-08	5464	3.0669e-08	7271	3.1466e-08	1391	2.63526e-07	1391	2.41614e-07	1391	8.75651e-07	1391	9.9117e-07	1391	3.58908e-07	1390	2.69208e-07	1391	8.80273e-07	1391	2.85708e-07	1389	2.50671e-07	1390	2.35308e-07
4924	2.4725e-08	4952	3.09894e-08	5494	3.0669e-08	7275	3.1466e-08	1392	2.30585e-07	1392	2.41614e-07	1392	8.20923e-07	1392	1.30417e-06	1392	3.58908e-07	1391	3.42629e-07	1392	1.6052e-06	1392	3.42849e-07	1390	5.57047e-08	1391	2.94135e-07
4925	4.94501e-08	4956	3.09894e-08	5506	3.0669e-08	7290	3.1466e-08	1393	2.63526e-07	1393	1.20807e-07	1393	1.58712e-06	1393	7.82503e-07	1393	3.14044e-07	1392	3.18155e-07	1393	1.55342e-06	1393	3.42849e-07	1391	1.11409e-07	1392	1.47068e-07
4927	4.94501e-08	4957	3.09894e-08	5519	3.0669e-08	7297	3.1466e-08	1394	2.30585e-07	1394	4.0269e-07	1394	1.58712e-06	1394	5.21669e-07	1394	4.93498e-07	1393	3.91576e-07	1394	1.24274e-06	1394	4.57132e-07	1392	8.35571e-08	1393	3.23549e-07
4931	1.4835e-07	4958	3.09894e-08	5629	3.0669e-08	7304	3.1466e-08	1395	2.96467e-07	1395	3.22152e-07	1395	9.85107e-07	1395	1.35634e-06	1395	2.69181e-07	1394	2.93682e-07	1395	1.55342e-06	1395	1.71425e-07	1393	1.11409e-07	1394	2.64722e-07
4934	4.94501e-08	4960	1.54947e-07	5994	3.0669e-08	7305	3.1466e-08	1396	2.63526e-07	1396	2.01345e-07	1396	1.03984e-06	1396	1.35634e-06	1396	4.93498e-07	1395	4.40523e-07	1396	1.39808e-06	1396	2.85708e-07	1394	1.94967e-07	1395	3.23549e-07
4935	2.4725e-08	4961	3.09894e-08	6010	3.0669e-08	7307	3.1466e-08	1397	5.27053e-07	1397	2.81883e-07	1397	1.91549e-06	1397	1.56501e-06	1397	3.58908e-07	1396	1.95788e-07	1397	1.39808e-06	1397	1.14283e-07	1395	1.39262e-07	1396	1.17654e-07
4936	7.41751e-08	4962	6.19788e-08	6142	1.22676e-07	7325	9.43981e-08	1398	5.27053e-07	1398	4.42959e-07	1398	1.47766e-06	1398	8.3467e-07	1398	3.14044e-07	1397	3.91576e-07	1398	1.76055e-06	1398	4.57132e-07	1396	8.35571e-08	1397	2.35308e-07
4937	4.94501e-08	4963	3.09894e-08	6148	6.13381e-08	7418	3.1466e-08	1399	2.63526e-07	1399	2.01345e-07	1399	1.53239e-06	1399	8.86837e-07	1399	4.93498e-07	1398	3.18155e-07	1399	1.76055e-06	1399	3.42849e-07	1397	8.35571e-08	1398	2.64722e-07
4939	2.4725e-08	4965	6.19788e-08	6165	3.0669e-08	7465	6.2932e-08	1400	4.2823e-07	1400	2.01345e-07	1400	1.20402e-06	1400	1.0955e-06	1400	3.58908e-07	1399	3.42629e-07	1400	1.44986e-06	1400	2.28566e-07	1398	1.39262e-07	1399	4.11789e-07
4940	4.94501e-08	4967	3.09894e-08	6194	3.0669e-08	7573	3.1466e-08	1401	2.96467e-07	1401	4.0269e-07	1401	1.69657e-06	1401	9.9117e-07	1401	3.58908e-07	1400	4.8947e-07	1401	1.19096e-06	1401	2.28566e-07	1399	2.78524e-08	1400	3.82376e-07
4942	2.4725e-08	4968	3.09894e-08	6199	3.0669e-08	7597	3.1466e-08	1402	1.97645e-07	1402	2.01345e-07	1402	1.20402e-06	1402	9.9117e-07	1402	3.58908e-07	1401	3.91576e-07	1402	1.44986e-06	1402	2.28566e-07	1400	5.57047e-08	1401	3.23549e-07
4943	2.4725e-08	4969	1.23958e-07	6202	3.0669e-08	7647	6.2932e-08	1403	2.96467e-07	1403	4.42959e-07	1403	1.53239e-06	1403	5.73836e-07	1403	6.72952e-07	1402	2.93682e-07	1403	1.24274e-06	1403	3.42849e-07	1401	2.78524e-08	1402	4.11789e-07
4944	2.4725e-08	4970	3.09894e-08	6203	3.0669e-08	7905	3.1466e-08	1404	2.63526e-07	1404	8.0538e-08	1404	1.47766e-06	1404	1.0955e-06	1404	4.03771e-07	1403	1.71314e-07	1404	1.50164e-06	1404	1.14283e-07	1402	5.57047e-08	1403	8.82405e-08
4946	4.94501e-08	4971	1.54947e-07	6207	3.0669e-08	8722	3.1466e-08	1405	3.29408e-07	1405	2.81883e-07	1405	1.80603e-06	1405	6.78169e-07	1405	5.38361e-07	1404	1.22367e-07	1405	1.0874e-06	1405	3.42849e-07	1403	8.35571e-08	1404	2.05895e-07
4948	2.4725e-08	4976	9.29682e-08	6211	3.0669e-08	9234	3.1466e-08	1406	1.97645e-07	1406	3.22152e-07	1406	1.03984e-06	1406	6.78169e-07	1406	4.48634e-07	1405	2.69208e-07	1406	1.65698e-06	1406	3.42849e-07	1404	1.11409e-07	1405	4.11789e-07
4953	2.4725e-08	4977	9.29682e-08	6215	3.0669e-08	9889	3.1466e-08	1407	3.95289e-07	1407	1.61076e-07	1407	9.85107e-07	1407	8.86837e-07	1407	4.48634e-07	1406	1.95788e-07	1407	1.0874e-06	1407	1.71425e-07	1405	2.78524e-08	1406	2.64722e-07
4954	2.4725e-08	4978	6.19788e-08	6222	3.0669e-08	10013	3.1466e-08	1408	1.31763e-07	1408	2.81883e-07	1408	1.09456e-06	1408	1.19984e-06	1408	2.69181e-07	1407	3.67102e-07	1408	9.83835e-07	1408	1.71425e-07	1406	8.35571e-08	1407	8.82405e-08
4955	2.4725e-08	4979	1.54947e-07	6226	6.13381e-08	10095	3.1466e-08	1409	2.96467e-07	1409	8.0538e-08	1409	1.47766e-06	1409	7.30336e-07	1409	6.28088e-07	1408	1.71314e-07	1409	9.83835e-07	1409	1.71425e-07	1407	5.57047e-08	1408	2.35308e-07
4956	7.41751e-08	4981	9.29682e-08	6228	3.0669e-08	10736	3.1466e-08	1410	6.58816e-08	1410	1.61076e-07	1410	9.85107e-07	1410	8.86837e-07	1410	5.38361e-07	1409	2.69208e-07	1410	1.03562e-06	1410	2.28566e-07	1408	8.35571e-08	1409	2.35308e-07
4957	2.4725e-08	4983	9.29682e-08	6231	3.0669e-08	11389	3.1466e-08	1411	5.27053e-07	1411	2.81883e-07	1411	1.42293e-06	1411	8.3467e-07	1411	5.83225e-07	1410	2.69208e-07	1411	1.50164e-06	1411	4.57132e-07	1409	8.35571e-08	1410	3.23549e-07
4958	7.41751e-08	4986	3.09894e-08	6241	3.0669e-08	11489	3.1466e-08	1412	3.29408e-07	1412	4.0269e-07	1412	1.58712e-06	1412	1.04334e-06	1412	2.69181e-07	1411	3.18155e-07	1412	1.13918e-06	1412	2.28566e-07	1410	1.11409e-07	1411	8.82405e-08
4959	2.4725e-08	4988	1.23958e-07	6242	3.0669e-08	11524	3.1466e-08	1413	2.63526e-07	1413	3.22152e-07	1413	1.69657e-06	1413	1.19984e-06	1413	3.58908e-07	1412	3.67102e-07	1413	1.0874e-06	1414	1.71425e-07	1411	8.35571e-08	1412	2.35308e-07
4960	7.41751e-08	4989	3.09894e-08	6250	3.0669e-08	11554	6.2932e-08	1414	1.64704e-07	1414	3.62421e-07	1414	1.31348e-06	1414	7.30336e-07	1414	4.93498e-07	1413	4.16049e-07	1414	1.13918e-06	1415	5.71415e-07	1412	5.57047e-08	1413	1.76481e-07
4963	9.89001e-08	4990	6.19788e-08	6253	3.0669e-08	11558	6.2932e-08	1415	3.29408e-07	1415	1.61076e-07	1415	1.42293e-06	1415	1.19984e-06	1415	4.03771e-07	1414	2.69208e-07	1415	1.70877e-06	1416	1.14283e-07	1413	8.35571e-08	1414	5.8827e-08
4964	2.4725e-08	4991	3.09894e-08	6258	6.13381e-08	11563	6.2932e-08	1416	4.2823e-07	1416	3.22152e-07	1416	1.14929e-06	1416	6.26002e-07	1416	3.14044e-07	1415	3.42629e-07	1416	1.19096e-06	1417	3.42849e-07	1414	1.11409e-07	1415	3.52962e-07
4965	9.89001e-08	4992	6.19788e-08	6260	3.0669e-08	11594	3.1466e-08	1417	2.30585e-07	1417	2.01345e-07	1417	1.20402e-06	1417	7.82503e-07	1417	4.03771e-07	1416	2.44735e-07	1417	1.0874e-06	1418	5.14274e-07	1415	1.67114e-07	1416	2.64722e-07
4966	7.41751e-08	4995	6.19788e-08	6261	3.0669e-08	11606	6.2932e-08	1418	2.30585e-07	1418	1.20807e-07	1418	8.75651e-07	1418	1.40851e-06	1418	2.24317e-07	1417	2.20261e-07	1418	6.7315e-07	1419	1.71425e-07	1416	8.35571e-08	1417	2.05895e-07
4967	2.4725e-08	5001	3.09894e-08	6263	3.0669e-08	11644	3.1466e-08	1419	2.96467e-07	1419	3.22152e-07	1419	1.09456e-06	1419	6.26002e-07	1419	2.69181e-07	1418	3.91576e-07	1419	1.24274e-06	1420	1.71425e-07	1417	2.78524e-08	1418	1.76481e-07
4968	2.4725e-08	5003	6.19788e-08	6264	3.0669e-08	11651	3.1466e-08	1420	2.63526e-07	1420	1.61076e-07	1420	9.30379e-07	1420	1.35634e-06	1420	3.58908e-07	1419	2.69208e-07	1420	1.03562e-06	1421	1.71425e-07	1418	1.67114e-07	1419	1.17654e-07
4969	1.73075e-07	5005	3.09894e-08	6265	6.13381e-08	11656	3.1466e-08	1421	3.95289e-07	1421	1.61076e-07	1421	1.42293e-06	1421	4.17335e-07	1421	2.24317e-07	1420	3.42629e-07	1421	1.3463e-06	1422	2.85708e-07	1419	8.35571e-08	1420	1.76481e-07
4971	9.89001e-08	5006	3.09894e-08	6268	3.0669e-08	11659	3.1466e-08	1422	3.62349e-07	1422	1.61076e-07	1422	1.09456e-06	1422	7.82503e-07	1422	4.48634e-07	1421	2.69208e-07	1422	1.19096e-06	1423	1.71425e-07	1420	2.78524e-08	1421	2.35308e-07
4972	4.94501e-08	5009	6.19788e-08	6269	3.0669e-08	11677	3.1466e-08	1423	9.88224e-08	1423	2.41614e-07	1423	7.66195e-07	1423	1.0955e-06	1423	6.28088e-07	1422	2.93682e-07	1423	1.19096e-06	1424	5.14274e-07	1421	8.35571e-08	1422	3.52962e-07
4973	7.41751e-08	5010	6.19788e-08	6270	6.13381e-08	11678	3.1466e-08	1424	1.97645e-07	1424	3.62421e-07	1424	1.3682e-06	1424	8.86837e-07	1424	3.58908e-07	1423	3.42629e-07	1424	1.19096e-06	1425	5.14274e-07	1422	1.11409e-07	1423	1.47068e-07
4974	2.4725e-08	5011	9.29682e-08	6273	1.84014e-07	13484	6.2932e-08	1425	2.96467e-07	1425	4.0269e-07	1425	8.20923e-07	1425	6.26002e-07	1425	1.3459e-07	1424	2.69208e-07	1425	9.32054e-07	1426	2.85708e-07	1423	8.35571e-08	1424	3.23549e-07
4975	7.41751e-08	5012	3.09894e-08	6276	3.0669e-08	13642	9.43981e-08	1426	1.31763e-07	1426	3.22152e-07	1426	1.42293e-06	1426	5.73836e-07	1426	4.03771e-07	1425	1.22367e-07	1426	7.76712e-07	1427	3.99991e-07	1424	8.35571e-08	1425	1.76481e-07
4977	4.94501e-08	5014	3.09894e-08	6282	3.0669e-08	13677	3.1466e-08	1427	9.88224e-08	1427	2.81883e-07	1427	1.09456e-06	1427	8.3467e-07	1427	2.69181e-07	1426	9.7894e-08	1427	9.32054e-07	1428	2.85708e-07	1425	1.39262e-07	1426	1.17654e-07
4978	2.4725e-08	5018	6.19788e-08	6284	9.20071e-08	14622	3.1466e-08	1428	2.30585e-07	1428	1.20807e-07	1428	1.14929e-06	1428	1.0955e-06	1428	3.14044e-07	1427	1.22367e-07	1428	1.13918e-06	1429	4.57132e-07	1426	5.57047e-08	1427	8.82405e-08
4981	2.4725e-08	5019	3.09894e-08	6285	3.0669e-08	16182	3.1466e-08	1429	1.64704e-07	1429	1.61076e-07	1429	1.3682e-06	1429	6.26002e-07	1429	1.79454e-07	1428	1.95788e-07	1429	1.19096e-06	1430	5.14274e-07	1427	8.35571e-08	1428	2.64722e-07
4983	9.89001e-08	5020	3.09894e-08	6286	3.0669e-08	16442	3.1466e-08	1430	1.31763e-07	1430	2.81883e-07	1430	9.85107e-07	1430	8.3467e-07	1430	2.24317e-07	1429	2.20261e-07	1430	8.80273e-07	1431	2.28566e-07	1428	1.67114e-07	1429	1.17654e-07
4984	2.4725e-08	5021	3.09894e-08	6290	6.13381e-08	16470	3.1466e-08	1431	2.30585e-07	1431	2.41614e-07	1431	1.14929e-06	1431	8.3467e-07	1431	5.83225e-07	1430	2.20261e-07	1431	1.29452e-06	1432	1.71425e-07	1431	2.78524e-08	1430	2.64722e-07
4985	7.41751e-08	5022	6.19788e-08	6292	3.0669e-08	16504	3.1466e-08	1432	3.29408e-07	1432	2.01345e-07	1432	1.3682e-06	1432	8.3467e-07	1432	2.69181e-07	1431	1.46841e-07	1432	8.80273e-07	1433	2.28566e-07	1432	2.78524e-08	1431	2.94135e-07
4986	2.4725e-08	5023	6.19788e-08	6295	3.0669e-08	17944	3.1466e-08	1433	9.88224e-08	1433	1.61076e-07	1433	1.31348e-06	1433	1.35634e-06	1433	4.03771e-07	1432	2.93682e-07	1433	8.28492e-07	1434	3.42849e-07	1433	1.11409e-07	1432	2.35308e-07
4987	2.4725e-08	5027	9.29682e-08	6296	3.0669e-08	18318	3.1466e-08	1434	1.64704e-07	1434	8.0538e-08	1434	1.20402e-06	1434	9.9117e-07	1434	3.14044e-07	1433	1.95788e-07	1434	9.32054e-07	1435	2.28566e-07	1434	1.11409e-07	1433	2.35308e-07
4989	2.4725e-08	5030	3.09894e-08	6297	3.0669e-08	18378	3.1466e-08	1435	2.30585e-07	1435	4.0269e-08	1435	1.09456e-06	1435	5.73836e-07	1435	5.83225e-07	1434	1.46841e-07	1435	8.80273e-07	1436	4.57132e-07	1435	8.35571e-08	1434	1.76481e-07
4990	2.4725e-08	5031	3.09894e-08	6298	3.0669e-08	18448	3.1466e-08	1436	1.64704e-07	1436	4.83228e-07	1436	1.31348e-06	1436	8.86837e-07	1436	2.24317e-07	1435	1.95788e-07	1436	7.76712e-07	1437	2.28566e-07	1436	1.67114e-07	1435	8.82405e-08
4992	4.94501e-08	5036	3.09894e-08	6299	3.0669e-08	18453	3.1466e-08	1437	2.63526e-07	1437	1.61076e-07	1437	1.25875e-06	1437	9.39004e-07	1437	8.97269e-08	1436	2.93682e-07	1437	9.83835e-07	1438	2.85708e-07	1437	1.94967e-07	1436	2.94135e-08
4993	4.94501e-08	5038	3.09894e-08	6300	3.0669e-08	18461	3.1466e-08	1438	2.63526e-07	1438	8.0538e-08	1438	1.42293e-06	1438	9.39004e-07	1438	2.69181e-07	1437	1.46841e-07	1438	1.29452e-06	1439	3.42849e-07	1438	5.57047e-08	1437	1.17654e-07
4995	2.4725e-08	5040	3.09894e-08	6303	3.0669e-08	18463	6.2932e-08	1439	6.58816e-08	1439	1.61076e-07	1439	8.75651e-07	1439	5.21669e-07	1439	3.14044e-07	1438	9.7894e-08	1439	1.03562e-06	1440	3.42849e-07	1439	2.78524e-08	1438	1.76481e-07
4998	2.4725e-08	5053	3.09894e-08	6309	9.20071e-08	18516	3.1466e-08	1440	3.62349e-07	1440	2.01345e-07	1440	1.09456e-06	1440	1.04334e-06	1440	1.3459e-07	1439	1.46841e-07	1440	8.80273e-07	1441	4.57132e-07	1440	5.57047e-08	1439	2.05895e-07
4999	2.4725e-08	5058	3.09894e-08	6312	3.0669e-08	18521	3.1466e-08	1441	3.29408e-07	1441	8.0538e-08	1441	1.3682e-06	1441	7.82503e-07	1441	4.03771e-07	1440	1.46841e-07	1441	1.03562e-06	1442	1.71425e-07	1442	5.57047e-08	1440	2.94135e-07
5002	4.94501e-08	5069	3.09894e-08	6314	3.0669e-08	18590	3.1466e-08	1442	3.29408e-07	1442	1.20807e-07	1442	1.47766e-06	1442	5.73836e-07	1442	2.24317e-07	1441	2.20261e-07	1442	1.03562e-06	1443	5.71415e-08	1443	5.57047e-08	1441	1.17654e-07
5006	2.4725e-08	5073	3.09894e-08	6316	3.0669e-08	18625	3.1466e-08	1443	9.88224e-08	1443	2.41614e-07	1443	1.03984e-06	1443	6.78169e-07	1443	3.58908e-07	1442	3.91576e-07	1443	8.28492e-07	1444	4.57132e-07	1444	1.11409e-07	1442	2.35308e-07
5007	2.4725e-08	5082	3.09894e-08	6317	3.0669e-08	20013	3.1466e-08	1444	2.63526e-07	1444	2.81883e-07	1444	6.0201e-07	1444	7.82503e-07	1444	5.83225e-07	1443	1.22367e-07	1444	1.13918e-06	1445	2.28566e-07	1445	1.94967e-07	1443	8.82405e-08
5009	2.4725e-08	5083	3.09894e-08	6319	3.0669e-08	20946	3.1466e-08	1445	1.97645e-07	1445	1.61076e-07	1445	1.03984e-06	1445	6.26002e-07	1445	2.24317e-07	1444	2.93682e-07	1445	1.03562e-06	1446	3.42849e-07	1446	5.57047e-08	1444	2.64722e-07
5010	2.4725e-08	5084	9.29682e-08	6320	3.0669e-08	21875	3.1466e-08	1446	2.63526e-07	1446	2.41614e-07	1446	1.09456e-06	1446	8.86837e-07	1446	4.93498e-07	1445	2.20261e-07	1446	9.83835e-07	1447	5.71415e-08	1447	2.78524e-08	1445	1.76481e-07
5012	4.94501e-08	5088	9.29682e-08	6321	9.20071e-08	22047	3.1466e-08	1447	4.61171e-07	1447	2.01345e-07	1447	1.25875e-06	1447	3.65168e-07	1447	4.03771e-07	1446	1.71314e-07	1447	1.13918e-06	1448	1.14283e-07	1448	5.57047e-08	1446	1.76481e-07
5013	4.94501e-08	5094	3.09894e-08	6324	3.0669e-08	22747	3.1466e-08	1448	2.30585e-07	1448	2.41614e-07	1448	1.09456e-06	1448	5.73836e-07	1448	4.93498e-07	1447	2.20261e-07	1448	9.32054e-07	1449	1.71425e-07	1449	1.11409e-07	1447	1.47068e-07
5018	2.4725e-08	5101	3.09894e-08	6331	6.13381e-08	25007	3.1466e-08	1449	2.63526e-07	1449	8.0538e-08	1449	6.0201e-07	1449	6.26002e-07	1449	8.97269e-08	1448	1.95788e-07	1449	1.13918e-06	1450	1.71425e-07	1450	2.78524e-08	1448	2.05895e-07
5020	9.89001e-08	5104	6.19788e-08	6334	3.0669e-08	27528	3.1466e-08	1450	1.97645e-07	1450	4.0269e-08	1450	1.09456e-06	1450	6.26002e-07	1450	4.03771e-07	1449	1.95788e-07	1450	9.32054e-07	1451	2.28566e-07	1451	1.11409e-07	1449	2.35308e-07
5021	4.94501e-08	5119	3.09894e-08	6337	6.13381e-08	28567	3.1466e-08	1451	1.31763e-07	1451	1.61076e-07	1451	1.25875e-06	1451	4.69502e-07	1451	4.03771e-07	1450	2.20261e-07	1451	1.0874e-06	1452	1.14283e-07	1452	5.57047e-08	1450	1.47068e-07
5022	2.4725e-08	5122	3.09894e-08	6339	3.0669e-08	30785	3.1466e-08	1452	1.97645e-07	1452	1.20807e-07	1452	1.14929e-06	1452	4.69502e-07	1452	3.58908e-07	1451	2.20261e-07	1452	1.0874e-06	1453	1.14283e-07	1453	5.57047e-08	1451	1.17654e-07
5024	4.94501e-08	5123	3.09894e-08	6342	3.0669e-08	30793	3.1466e-08	1453	1.31763e-07	1453	2.01345e-07	1453	9.85107e-07	1453	7.30336e-07	1453	3.58908e-07	1452	9.7894e-08	1453	1.13918e-06	1454	1.71425e-07	1454	1.11409e-07	1452	8.82405e-08
5025	2.4725e-08	5129	3.09894e-08	6343	6.13381e-08	31433	3.1466e-08	1454	2.30585e-07	1454	2.41614e-07	1454	8.75651e-07	1454	7.82503e-07	1454	1.79454e-07	1453	2.20261e-07	1454	9.32054e-07	1455	3.42849e-07	1455	8.35571e-08	1453	1.76481e-07
5026	4.94501e-08	5175	3.09894e-08	6344	3.0669e-08	31622	3.1466e-08	1455	1.97645e-07	1455	2.81883e-07	1455	1.31348e-06	1455	6.78169e-07	1455	3.58908e-07	1454	9.7894e-08	1455	9.83835e-07	1456	2.85708e-07	1457	8.35571e-08	1454	2.94135e-08
5028	2.4725e-08	5195	3.09894e-08	6345	6.13381e-08	32558	3.1466e-08	1456	2.30585e-07	1456	1.61076e-07	1456	1.14929e-06	1456	2.08667e-07	1456	2.69181e-07	1455	1.71314e-07	1456	9.83835e-07	1457	1.14283e-07	1458	8.35571e-08	1455	1.76481e-07
5030	2.4725e-08	5231	3.09894e-08	6348	6.13381e-08	33646	3.1466e-08	1457	1.64704e-07	1457	1.61076e-07	1457	1.14929e-06	1457	6.26002e-07	1457	2.24317e-07	1456	2.20261e-07	1457	7.76712e-07	1458	2.28566e-07	1459	2.78524e-08	1456	2.05895e-07
5031	2.4725e-08	5241	3.09894e-08	6350	6.13381e-08	33955	3.1466e-08	1458	1.64704e-07	1458	2.01345e-07	1458	6.0201e-07	1458	7.30336e-07	1458	1.3459e-07	1457	1.46841e-07	1458	8.80273e-07	1459	2.28566e-07	1461	1.39262e-07	1457	8.82405e-08
5037	2.4725e-08	5251	6.19788e-08	6352	3.0669e-08	37819	3.1466e-08	1459	2.30585e-07	1459	8.0538e-08	1459	9.30379e-07	1459	3.65168e-07	1459	2.69181e-07	1458	1.71314e-07	1459	8.28492e-07	1460	2.85708e-07	1463	5.57047e-08	1458	1.47068e-07
5039	4.94501e-08	5253	3.09894e-08	6354	3.0669e-08	38728	3.1466e-08	1460	2.30585e-07	1460	2.41614e-07	1460	7.11466e-07	1460	2.60834e-07	1460	2.24317e-07	1459	2.69208e-07	1460	1.0874e-06	1461	4.57132e-07	1464	5.57047e-08	1459	1.17654e-07
5043	2.4725e-08	5264	3.09894e-08	6358	3.0669e-08	39024	3.1466e-08	1461	3.29408e-07	1461	1.20807e-07	1461	8.20923e-07	1461	8.86837e-07	1461	3.58908e-07	1460	1.95788e-07	1461	1.0874e-06	1462	3.42849e-07	1465	5.57047e-08	1460	8.82405e-08
5060	2.4725e-08	5273	3.09894e-08	6359	6.13381e-08	39030	3.1466e-08	1462	1.64704e-07	1462	8.0538e-08	1462	9.30379e-07	1462	1.04334e-07	1462	3.14044e-07	1461	1.95788e-07	1462	9.83835e-07	1463	1.14283e-07	1466	1.11409e-07	1461	2.05895e-07
5061	2.4725e-08	5328	3.09894e-08	6361	3.0669e-08	39035	3.1466e-08	1463	1.97645e-07	1463	2.41614e-07	1463	4.92554e-07	1463	7.82503e-07	1463	1.79454e-07	1462	1.95788e-07	1463	8.28492e-07	1464	1.14283e-07	1467	2.78524e-08	1462	8.82405e-08
5064	2.4725e-08	5341	3.09894e-08	6371	3.0669e-08	39037	3.1466e-08	1464	2.30585e-07	1464	1.61076e-07	1464	9.85107e-07	1464	4.69502e-07	1464	2.69181e-07	1463	1.46841e-07	1464	7.24931e-07	1465	3.42849e-07	1468	8.35571e-08	1463	8.82405e-08
5068	4.94501e-08	5378	3.09894e-08	6373	3.0669e-08	40111	3.1466e-08	1465	2.30585e-07	1465	8.0538e-08	1465	8.20923e-07	1465	7.82503e-07	1465	2.24317e-07	1464	2.44735e-08	1465	8.80273e-07	1466	3.99991e-07	1470	2.78524e-08	1464	1.17654e-07
5072	2.4725e-08	5386	3.09894e-08	6379	3.0669e-08	40353	3.1466e-08	1466	2.30585e-07	1466	1.61076e-07	1466	8.75651e-07	1466	4.17335e-07	1466	4.03771e-07	1465	1.95788e-07	1466	1.13918e-06	1467	3.42849e-07	1472	1.11409e-07	1465	1.47068e-07
5075	2.4725e-08	5466	3.09894e-08	6384	3.0669e-08	40619	3.1466e-08	1467	3.29408e-07	1467	1.61076e-07	1467	1.09456e-06	1467	7.30336e-07	1467	2.69181e-07	1466	1.46841e-07	1467	6.21369e-07	1468	1.14283e-07	1473	2.78524e-08	1466	1.47068e-07
5082	2.4725e-08	5479	3.09894e-08	6387	3.0669e-08	40620	6.2932e-08	1468	9.88224e-08	1468	2.01345e-07	1468	1.25875e-06	1468	7.30336e-07	1468	2.24317e-07	1467	1.22367e-07	1468	7.76712e-07	1469	1.71425e-07	1474	2.78524e-08	1467	1.17654e-07
5084	2.4725e-08	5503	3.09894e-08	6389	3.0669e-08	40631	3.1466e-08	1469	2.30585e-07	1469	3.22152e-07	1469	8.20923e-07	1469	8.86837e-07	1469	3.14044e-07	1468	1.71314e-07	1469	8.80273e-07	1470	5.71415e-08	1475	2.78524e-08	1468	5.8827e-08
5085	2.4725e-08	5518	3.09894e-08	6392	3.0669e-08	40859	3.1466e-08	1470	1.97645e-07	1470	1.20807e-07	1470	7.66195e-07	1470	5.21669e-07	1470	1.79454e-07	1469	1.46841e-07	1470	1.19096e-06	1471	2.85708e-07	1476	5.57047e-08	1469	2.94135e-07
5086	2.4725e-08	5549	3.09894e-08	6396	3.0669e-08	41142	3.1466e-08	1471	1.64704e-07	1471	1.61076e-07	1471	1.31348e-06	1471	3.13001e-07	1471	2.24317e-07	1470	1.71314e-07	1471	1.03562e-06	1472	1.14283e-07	1477	8.35571e-08	1470	1.76481e-07
5097	2.4725e-08	5756	3.09894e-08	6397	3.0669e-08	43480	3.1466e-08	1472	3.95289e-07	1472	1.61076e-07	1472	3.28369e-07	1472	6.26002e-07	1472	2.69181e-07	1471	2.93682e-07	1472	7.24931e-07	1473	2.28566e-07	1478	2.78524e-08	1471	5.8827e-08
5099	4.94501e-08	5967	3.09894e-08	6398	3.0669e-08	45242	6.2932e-08	1473	2.63526e-07	1473	3.22152e-07	1473	8.20923e-07	1473	5.21669e-07	1473	2.24317e-07	1472	7.34205e-08	1473	6.7315e-07	1474	1.71425e-07	1479	5.57047e-08	1472	1.17654e-07
5101	2.4725e-08	5982	3.09894e-08	6409	3.0669e-08	45565	3.1466e-08	1474	2.30585e-07	1474	2.01345e-07	1474	6.56738e-07	1474	3.13001e-07	1474	2.69181e-07	1473	1.22367e-07	1474	8.80273e-07	1475	1.71425e-07	1480	5.57047e-08	1473	5.8827e-08
5109	2.4725e-08	5992	3.09894e-08	6427	6.13381e-08	48239	3.1466e-08	1475	2.30585e-07	1475	2.01345e-07	1475	1.03984e-06	1475	5.21669e-07	1475	2.24317e-07	1474	9.7894e-08	1475	8.28492e-07	1476	1.14283e-07	1481	2.78524e-08	1474	1.76481e-07
5110	2.4725e-08	6068	3.09894e-08	6435	6.13381e-08	48361	3.1466e-08	1476	2.30585e-07	1476	1.20807e-07	1476	6.0201e-07	1476	6.26002e-07	1476	3.58908e-07	1475	1.46841e-07	1476	6.7315e-07	1477	2.28566e-07	1482	5.57047e-08	1475	1.76481e-07
5111	2.4725e-08	6101	3.09894e-08	6439	3.0669e-08	51267	3.1466e-08	1477	1.64704e-07	1477	1.61076e-07	1477	7.66195e-07	1477	4.69502e-07	1477	3.58908e-07	1476	9.7894e-08	1477	8.80273e-07	1478	1.14283e-07	1484	5.57047e-08	1476	2.64722e-07
5113	2.4725e-08	6141	3.09894e-08	6454	6.13381e-08	52467	3.1466e-08	1478	2.96467e-07	1478	4.0269e-08	1478	8.20923e-07	1478	5.21669e-07	1478	8.97269e-08	1477	1.46841e-07	1478	7.76712e-07	1479	1.71425e-07	1485	5.57047e-08	1477	8.82405e-08
5114	2.4725e-08	6146	3.09894e-08	6463	3.0669e-08	57048	3.1466e-08	1479	1.64704e-07	1479	1.20807e-07	1479	7.11466e-07	1479	4.69502e-07	1479	1.79454e-07	1478	4.8947e-08	1479	5.17808e-07	1480	5.71415e-08	1486	1.11409e-07	1478	5.8827e-08
5121	2.4725e-08	6194	3.09894e-08	6479	3.0669e-08	59522	3.1466e-08	1480	6.58816e-08	1480	4.0269e-08	1480	7.11466e-07	1480	6.26002e-07	1480	2.24317e-07	1479	1.22367e-07	1480	5.69589e-07	1481	2.28566e-07	1487	8.35571e-08	1479	8.82405e-08
5127	4.94501e-08	6200	6.19788e-08	6498	6.13381e-08	64613	6.2932e-08	1481	6.58816e-08	1481	8.0538e-08	1481	5.47282e-07	1481	5.73836e-07	1481	4.48634e-07	1480	1.22367e-07	1481	7.76712e-07	1482	2.28566e-07	1488	2.78524e-08	1480	5.8827e-08
5130	7.41751e-08	6207	3.09894e-08	6500	3.0669e-08	65693	3.1466e-08	1482	1.31763e-07	1482	1.20807e-07	1482	5.47282e-07	1482	4.69502e-07	1482	2.69181e-07	1481	1.71314e-07	1482	9.32054e-07	1483	2.28566e-07	1489	5.57047e-08	1481	8.82405e-08
5131	2.4725e-08	6214	3.09894e-08	6501	3.0669e-08	67555	3.1466e-08	1483	2.30585e-07	1483	2.81883e-07	1483	1.25875e-06	1483	6.78169e-07	1483	2.24317e-07	1482	4.8947e-08	1483	5.17808e-07	1484	1.14283e-07	1490	5.57047e-08	1482	2.05895e-07
5139	2.4725e-08	6219	3.09894e-08	6512	6.13381e-08	69958	3.1466e-08	1484	9.88224e-08	1484	8.0538e-08	1484	1.09456e-06	1484	3.65168e-07	1484	3.14044e-07	1483	1.22367e-07	1484	3.62465e-07	1485	1.14283e-07	1491	2.78524e-08	1483	1.17654e-07
5154	2.4725e-08	6224	3.09894e-08	6592	3.0669e-08	73389	3.1466e-08	1485	1.64704e-07	1485	8.0538e-08	1485	9.30379e-07	1485	5.21669e-07	1485	1.3459e-07	1484	1.95788e-07	1485	8.80273e-07	1486	1.14283e-07	1492	1.11409e-07	1484	2.05895e-07
5159	2.4725e-08	6230	9.29682e-08	6625	6.13381e-08	73426	3.1466e-08	1486	1.64704e-07	1486	2.41614e-07	1486	7.66195e-07	1486	4.69502e-07	1486	3.14044e-07	1485	1.71314e-07	1486	6.21369e-07	1487	1.14283e-07	1493	5.57047e-08	1485	1.47068e-07
5169	2.4725e-08	6233	3.09894e-08	6666	3.0669e-08	73491	3.1466e-08	1487	1.97645e-07	1487	2.81883e-07	1487	8.75651e-07	1487	5.21669e-07	1487	1.79454e-07	1486	1.46841e-07	1487	7.76712e-07	1488	1.14283e-07	1495	2.78524e-08	1486	8.82405e-08
5172	2.4725e-08	6236	3.09894e-08	6755	3.0669e-08	73535	3.1466e-08	1488	1.97645e-07	1488	8.0538e-08	1488	4.92554e-07	1488	5.73836e-07	1488	2.69181e-07	1487	7.34205e-08	1488	5.17808e-07	1489	1.14283e-07	1496	5.57047e-08	1487	1.17654e-07
5200	2.4725e-08	6241	3.09894e-08	6996	3.0669e-08	73572	3.1466e-08	1489	1.97645e-07	1490	8.0538e-08	1489	5.47282e-07	1489	2.60834e-07	1489	3.58908e-07	1488	1.95788e-07	1489	3.10685e-07	1490	2.28566e-07	1498	1.94967e-07	1488	1.47068e-07
5207	2.4725e-08	6243	6.19788e-08	6998	3.0669e-08	73586	3.1466e-08	1490	9.88224e-08	1491	4.0269e-08	1490	3.83097e-07	1490	4.69502e-07	1490	2.69181e-07	1489	7.34205e-08	1490	9.83835e-07	1491	1.71425e-07	1500	1.11409e-07	1489	1.17654e-07
5216	2.4725e-08	6244	3.09894e-08	7008	3.0669e-08	73619	3.1466e-08	1491	2.30585e-07	1492	8.0538e-08	1491	9.30379e-07	1491	2.60834e-07	1491	3.58908e-07	1490	1.22367e-07	1491	5.17808e-07	1492	1.14283e-07	1501	2.78524e-08	1490	2.35308e-07
5220	2.4725e-08	6247	6.19788e-08	7096	3.0669e-08	73620	3.1466e-08	1492	9.88224e-08	1493	4.0269e-08	1492	6.56738e-07	1492	6.26002e-07	1492	8.97269e-08	1491	9.7894e-08	1492	7.24931e-07	1493	5.14274e-07	1502	2.78524e-08	1491	2.05895e-07
5228	2.4725e-08	6249	3.09894e-08	7150	3.0669e-08	73631	3.1466e-08	1493	1.97645e-07	1494	1.20807e-07	1493	4.92554e-07	1493	7.82503e-07	1493	3.14044e-07	1492	2.44735e-08	1493	2.58904e-07	1494	1.71425e-07	1503	8.35571e-08	1492	2.94135e-08
5231	2.4725e-08	6250	3.09894e-08	7173	3.0669e-08	73634	3.1466e-08	1495	1.64704e-07	1495	1.20807e-07	1494	8.20923e-07	1494	4.17335e-07	1494	3.14044e-07	1493	4.8947e-08	1494	6.7315e-07	1495	1.14283e-07	1504	2.78524e-08	1493	2.05895e-07
5235	4.94501e-08	6251	3.09894e-08	7182	3.0669e-08	73635	3.1466e-08	1496	2.63526e-07	1497	1.61076e-07	1495	6.56738e-07	1495	6.78169e-07	1495	2.69181e-07	1494	1.46841e-07	1495	3.62465e-07	1496	2.85708e-07	1505	8.35571e-08	1494	1.17654e-07
5247	4.94501e-08	6253	3.09894e-08	7193	3.0669e-08	73636	6.2932e-08	1497	2.96467e-07	1498	1.20807e-07	1496	7.66195e-07	1496	3.65168e-07	1496	2.69181e-07	1495	1.71314e-07	1496	6.7315e-07	1497	2.28566e-07	1506	5.57047e-08	1495	1.17654e-07
5250	2.4725e-08	6256	3.09894e-08	7198	3.0669e-08	73662	3.1466e-08	1498	3.29408e-08	1499	8.0538e-08	1497	9.85107e-07	1497	6.26002e-07	1497	1.3459e-07	1496	7.34205e-08	1497	4.66027e-07	1498	1.14283e-07	1507	2.78524e-08	1496	5.8827e-08
5279	2.4725e-08	6257	3.09894e-08	7201	3.0669e-08	73663	3.1466e-08	1499	1.64704e-07	1500	2.81883e-07	1498	6.56738e-07	1498	3.65168e-07	1498	8.97269e-08	1497	9.7894e-08	1498	3.62465e-07	1499	1.14283e-07	1509	2.78524e-08	1497	2.05895e-07
5283	2.4725e-08	6258	3.09894e-08	7207	3.0669e-08	73686	6.2932e-08	1500	1.64704e-07	1501	1.61076e-07	1499	5.47282e-07	1499	3.13001e-07	1499	2.69181e-07	1498	7.34205e-08	1499	6.7315e-07	1500	1.71425e-07	1511	8.35571e-08	1498	8.82405e-08
5329	2.4725e-08	6262	6.19788e-08	7210	3.0669e-08	73701	3.1466e-08	1501	2.30585e-07	1502	1.20807e-07	1500	4.37825e-07	1500	4.69502e-07	1500	1.79454e-07	1499	9.7894e-08	1500	7.24931e-07	1501	1.14283e-07	1512	1.11409e-07	1499	8.82405e-08
5373	2.4725e-08	6270	3.09894e-08	7211	3.0669e-08	73704	6.2932e-08	1502	9.88224e-08	1503	1.61076e-07	1501	9.30379e-07	1501	3.13001e-07	1501	3.14044e-07	1500	1.46841e-07	1501	6.21369e-07	1502	3.42849e-07	1513	5.57047e-08	1500	1.76481e-07
5391	2.4725e-08	6271	3.09894e-08	7213	3.0669e-08	73714	3.1466e-08	1503	9.88224e-08	1504	2.01345e-07	1502	4.92554e-07	1502	2.60834e-07	1502	1.3459e-07	1501	1.22367e-07	1502	1.0874e-06	1503	1.14283e-07	1514	2.78524e-08	1501	1.47068e-07
5410	2.4725e-08	6273	3.09894e-08	7233	3.0669e-08	73731	3.1466e-08	1504	9.88224e-08	1505	2.81883e-07	1503	3.83097e-07	1503	4.69502e-07	1503	2.69181e-07	1502	2.44735e-08	1503	7.24931e-07	1504	1.14283e-07	1515	8.35571e-08	1502	5.8827e-08
5432	2.4725e-08	6276	6.19788e-08	7240	3.0669e-08	73733	3.1466e-08	1505	9.88224e-08	1506	8.0538e-08	1504	4.37825e-07	1504	5.21669e-07	1504	8.97269e-08	1503	1.95788e-07	1504	3.62465e-07	1506	1.71425e-07	1517	8.35571e-08	1503	1.17654e-07
5433	4.94501e-08	6282	3.09894e-08	7243	3.0669e-08	73734	3.1466e-08	1506	1.31763e-07	1507	2.41614e-07	1505	3.83097e-07	1505	4.69502e-07	1505	1.3459e-07	1504	2.44735e-08	1505	6.7315e-07	1507	2.85708e-07	1518	5.57047e-08	1504	8.82405e-08
5506	2.4725e-08	6286	3.09894e-08	7244	3.0669e-08	73736	3.1466e-08	1507	1.64704e-07	1508	4.0269e-07	1506	4.37825e-07	1506	3.13001e-07	1506	2.69181e-07	1505	7.34205e-08	1506	6.21369e-07	1508	3.42849e-07	1519	5.57047e-08	1505	8.82405e-08
5558	2.4725e-08	6288	3.09894e-08	7248	3.0669e-08	73746	3.1466e-08	1508	1.97645e-07	1509	1.20807e-07	1507	6.0201e-07	1507	6.78169e-07	1507	2.24317e-07	1506	1.22367e-07	1507	6.21369e-07	1509	2.28566e-07	1520	5.57047e-08	1506	1.17654e-07
5604	2.4725e-08	6289	3.09894e-08	7258	3.0669e-08	73762	3.1466e-08	1509	6.58816e-08	1510	1.61076e-07	1508	6.0201e-07	1508	5.73836e-07	1508	1.79454e-07	1507	9.7894e-08	1508	4.14246e-07	1510	5.71415e-08	1521	1.11409e-07	1507	1.76481e-07
5930	2.4725e-08	6298	3.09894e-08	7259	3.0669e-08	73776	6.2932e-08	1510	3.62349e-07	1511	1.20807e-07	1509	4.92554e-07	1509	2.08667e-07	1509	2.24317e-07	1508	2.44735e-08	1509	6.7315e-07	1511	4.57132e-07	1522	5.57047e-08	1508	1.47068e-07
5959	4.94501e-08	6301	3.09894e-08	7260	3.0669e-08	73812	3.1466e-08	1511	1.97645e-07	1512	4.0269e-08	1510	6.0201e-07	1510	6.78169e-07	1510	3.58908e-07	1510	2.20261e-07	1510	5.17808e-07	1512	2.28566e-07	1523	5.57047e-08	1509	2.94135e-08
5987	4.94501e-08	6306	3.09894e-08	7265	9.20071e-08	73813	3.1466e-08	1513	1.97645e-07	1513	1.20807e-07	1511	6.56738e-07	1511	4.17335e-07	1511	2.24317e-07	1511	9.7894e-08	1511	7.76712e-07	1513	1.71425e-07	1524	5.57047e-08	1510	1.47068e-07
6015	4.94501e-08	6308	3.09894e-08	7271	9.20071e-08	73900	3.1466e-08	1514	6.58816e-08	1514	1.61076e-07	1512	8.20923e-07	1512	6.26002e-07	1512	2.69181e-07	1512	2.20261e-07	1512	4.14246e-07	1514	1.71425e-07	1525	2.78524e-08	1511	8.82405e-08
6074	2.4725e-08	6309	6.19788e-08	7276	6.13381e-08	73980	3.1466e-08	1515	3.29408e-08	1515	1.61076e-07	1513	4.92554e-07	1513	2.60834e-07	1513	1.3459e-07	1513	9.7894e-08	1513	5.17808e-07	1515	1.71425e-07	1527	8.35571e-08	1512	1.47068e-07
6119	2.4725e-08	6310	6.19788e-08	7285	3.0669e-08	74009	3.1466e-08	1516	2.96467e-07	1516	2.01345e-07	1514	7.66195e-07	1514	4.69502e-07	1514	8.97269e-08	1514	2.44735e-07	1514	9.32054e-07	1516	1.14283e-07	1528	2.78524e-08	1513	1.47068e-07
6145	2.4725e-08	6312	3.09894e-08	7294	3.0669e-08	77041	3.1466e-08	1517	6.58816e-08	1518	1.61076e-07	1515	4.37825e-07	1515	3.13001e-07	1515	1.79454e-07	1515	9.7894e-08	1515	4.66027e-07	1517	1.14283e-07	1529	8.35571e-08	1514	5.8827e-08
6165	2.4725e-08	6314	6.19788e-08	7298	3.0669e-08	78297	3.1466e-08	1518	9.88224e-08	1519	1.20807e-07	1516	3.28369e-07	1516	6.78169e-07	1516	1.79454e-07	1516	1.46841e-07	1516	7.76712e-07	1518	2.28566e-07	1530	5.57047e-08	1515	2.35308e-07
6180	2.4725e-08	6318	3.09894e-08	7302	3.0669e-08	80993	3.1466e-08	1519	6.58816e-08	1520	2.01345e-07	1517	7.11466e-07	1517	3.65168e-07	1517	1.3459e-07	1517	1.95788e-07	1517	4.14246e-07	1519	3.42849e-07	1531	2.78524e-08	1516	1.76481e-07
6194	2.4725e-08	6319	3.09894e-08	7319	3.0669e-08	81261	3.1466e-08	1520	1.31763e-07	1521	2.01345e-07	1518	4.92554e-07	1518	3.65168e-07	1518	1.79454e-07	1518	2.44735e-08	1518	4.14246e-07	1520	1.71425e-07	1532	8.35571e-08	1517	1.17654e-07
6201	4.94501e-08	6320	3.09894e-08	7333	3.0669e-08	82893	3.1466e-08	1521	9.88224e-08	1522	4.0269e-08	1519	6.0201e-07	1519	2.60834e-07	1519	3.58908e-07	1519	1.46841e-07	1519	7.76712e-07	1521	1.14283e-07	1533	8.35571e-08	1518	1.17654e-07
6213	4.94501e-08	6324	3.09894e-08	7335	3.0669e-08	86104	6.2932e-08	1522	6.58816e-08	1523	8.0538e-08	1520	7.11466e-07	1520	4.17335e-07	1520	3.58908e-07	1520	1.46841e-07	1520	5.69589e-07	1522	1.71425e-07	1534	5.57047e-08	1519	2.35308e-07
6214	4.94501e-08	6325	3.09894e-08	7339	3.0669e-08	86127	3.1466e-08	1523	1.64704e-07	1524	8.0538e-08	1521	6.56738e-07	1521	3.13001e-07	1521	1.3459e-07	1522	1.46841e-07	1521	6.21369e-07	1524	1.71425e-07	1535	8.35571e-08	1520	5.8827e-08
6216	2.4725e-08	6327	3.09894e-08	7373	6.13381e-08	86142	6.2932e-08	1524	1.64704e-07	1525	8.0538e-08	1522	6.0201e-07	1522	6.78169e-07	1522	8.97269e-08	1523	9.7894e-08	1522	7.76712e-07	1525	1.71425e-07	1536	8.35571e-08	1521	1.17654e-07
6223	2.4725e-08	6328	3.09894e-08	7388	3.0669e-08	86250	3.1466e-08	1525	1.31763e-07	1526	8.0538e-08	1523	4.37825e-07	1523	4.17335e-07	1523	1.79454e-07	1524	9.7894e-08	1523	5.17808e-07	1526	1.14283e-07	1537	2.78524e-08	1522	8.82405e-08
6229	2.4725e-08	6332	3.09894e-08	7472	3.0669e-08	93149	3.1466e-08	1526	9.88224e-08	1527	4.0269e-08	1524	7.66195e-07	1524	1.56501e-07	1524	1.3459e-07	1525	7.34205e-08	1524	6.21369e-07	1527	1.14283e-07	1538	2.78524e-08	1523	8.82405e-08
6234	2.4725e-08	6335	6.19788e-08	7475	3.0669e-08	93155	6.2932e-08	1527	1.31763e-07	1528	4.0269e-08	1525	6.0201e-07	1525	5.73836e-07	1525	2.69181e-07	1526	4.8947e-08	1525	5.69589e-07	1528	1.14283e-07	1539	2.78524e-08	1524	1.17654e-07
6236	2.4725e-08	6337	6.19788e-08	7519	6.13381e-08	93164	3.1466e-08	1528	3.29408e-08	1529	1.61076e-07	1526	5.47282e-07	1526	6.78169e-07	1526	4.03771e-07	1527	7.34205e-08	1526	5.69589e-07	1529	3.99991e-07	1540	1.11409e-07	1525	8.82405e-08
6243	2.4725e-08	6343	3.09894e-08	7597	3.0669e-08	93184	3.1466e-08	1529	1.97645e-07	1531	8.0538e-08	1527	6.0201e-07	1527	5.21669e-07	1527	4.48634e-07	1528	9.7894e-08	1527	7.76712e-07	1530	2.85708e-07	1541	2.78524e-08	1526	8.82405e-08
6246	2.4725e-08	6345	9.29682e-08	7698	3.0669e-08	93217	3.1466e-08	1530	1.31763e-07	1532	2.01345e-07	1528	7.66195e-07	1528	5.21669e-07	1528	1.79454e-07	1529	1.71314e-07	1528	4.14246e-07	1531	1.71425e-07	1542	8.35571e-08	1527	1.47068e-07
6247	2.4725e-08	6347	6.19788e-08	8166	3.0669e-08	93223	3.1466e-08	1531	1.97645e-07	1533	8.0538e-08	1529	4.92554e-07	1529	4.69502e-07	1529	1.79454e-07	1530	1.22367e-07	1529	5.17808e-07	1532	5.71415e-08	1543	5.57047e-08	1528	1.76481e-07
6252	2.4725e-08	6349	3.09894e-08	8932	3.0669e-08	93231	3.1466e-08	1532	9.88224e-08	1534	8.0538e-08	1530	3.83097e-07	1530	3.13001e-07	1530	2.24317e-07	1531	2.44735e-07	1530	6.21369e-07	1533	1.14283e-07	1545	5.57047e-08	1529	1.47068e-07
6253	4.94501e-08	6352	3.09894e-08	8967	3.0669e-08	93264	6.2932e-08	1533	1.31763e-07	1535	1.20807e-07	1531	4.92554e-07	1531	3.65168e-07	1531	2.24317e-07	1532	4.8947e-08	1531	5.17808e-07	1534	5.71415e-08	1547	5.57047e-08	1530	5.8827e-08
6255	2.4725e-08	6358	6.19788e-08	9186	3.0669e-08	93271	6.2932e-08	1534	1.64704e-07	1536	1.61076e-07	1532	6.56738e-07	1532	1.04334e-07	1532	2.24317e-07	1533	4.8947e-08	1532	3.10685e-07	1535	1.71425e-07	1548	8.35571e-08	1531	8.82405e-08
6260	4.94501e-08	6363	3.09894e-08	11004	3.0669e-08	93278	6.2932e-08	1535	3.29408e-08	1537	4.0269e-08	1533	4.92554e-07	1533	3.65168e-07	1533	1.79454e-07	1534	7.34205e-08	1533	4.66027e-07	1536	5.71415e-08	1549	5.57047e-08	1532	8.82405e-08
6262	2.4725e-08	6373	3.09894e-08	11013	3.0669e-08	93283	3.1466e-08	1536	2.30585e-07	1538	8.0538e-08	1534	7.11466e-07	1534	3.65168e-07	1534	1.3459e-07	1535	1.95788e-07	1534	4.14246e-07	1537	2.85708e-07	1550	2.78524e-08	1533	1.76481e-07
6264	2.4725e-08	6374	3.09894e-08	11197	3.0669e-08	93285	6.2932e-08	1537	9.88224e-08	1539	1.20807e-07	1535	4.92554e-07	1535	3.65168e-07	1535	8.97269e-08	1536	1.22367e-07	1535	3.10685e-07	1538	1.14283e-07	1552	8.35571e-08	1534	1.17654e-07
6265	2.4725e-08	6375	6.19788e-08	11198	3.0669e-08	93290	3.1466e-08	1538	1.97645e-07	1540	4.0269e-08	1536	5.47282e-07	1536	5.21669e-07	1536	1.79454e-07	1537	7.34205e-08	1536	7.24931e-07	1539	5.71415e-08	1553	5.57047e-08	1536	8.82405e-08
6268	2.4725e-08	6378	3.09894e-08	11349	3.0669e-08	93310	3.1466e-08	1539	1.64704e-07	1541	8.0538e-08	1537	3.28369e-07	1537	5.21669e-07	1537	8.97269e-08	1538	7.34205e-08	1537	3.62465e-07	1540	2.28566e-07	1554	5.57047e-08	1537	5.8827e-08
6276	2.4725e-08	6383	3.09894e-08	11411	3.0669e-08	93320	3.1466e-08	1540	9.88224e-08	1542	2.01345e-07	1538	4.92554e-07	1538	5.73836e-07	1538	2.24317e-07	1539	1.71314e-07	1538	6.7315e-07	1541	2.28566e-07	1555	2.78524e-08	1538	1.17654e-07
6277	2.4725e-08	6386	3.09894e-08	11537	3.0669e-08	93333	3.1466e-08	1541	1.31763e-07	1543	8.0538e-08	1539	3.28369e-07	1539	2.60834e-07	1539	1.79454e-07	1540	1.46841e-07	1539	6.21369e-07	1542	1.71425e-07	1556	5.57047e-08	1539	5.8827e-08
6283	2.4725e-08	6388	3.09894e-08	11568	3.0669e-08	93335	3.1466e-08	1542	6.58816e-08	1544	4.0269e-08	1540	5.47282e-07	1540	1.56501e-07	1540	3.58908e-07	1541	4.8947e-08	1540	4.66027e-07	1543	2.85708e-07	1558	1.67114e-07	1540	5.8827e-08
6284	7.41751e-08	6391	3.09894e-08	11580	3.0669e-08	93336	3.1466e-08	1543	9.88224e-08	1545	8.0538e-08	1541	4.92554e-07	1541	3.13001e-07	1541	1.79454e-07	1542	2.44735e-08	1541	3.62465e-07	1544	3.99991e-07	1559	5.57047e-08	1541	5.8827e-08
6285	4.94501e-08	6396	3.09894e-08	11591	3.0669e-08	93392	3.1466e-08	1544	2.96467e-07	1546	1.20807e-07	1542	6.0201e-07	1542	5.73836e-07	1542	4.48634e-07	1543	2.44735e-08	1542	4.66027e-07	1545	3.99991e-07	1560	8.35571e-08	1542	5.8827e-08
6288	2.4725e-08	6407	3.09894e-08	11598	3.0669e-08	93413	3.1466e-08	1545	1.31763e-07	1547	1.61076e-07	1543	4.92554e-07	1543	3.65168e-07	1543	1.79454e-07	1544	9.7894e-08	1543	6.7315e-07	1546	3.99991e-07	1561	2.78524e-08	1543	2.05895e-07
6291	7.41751e-08	6414	3.09894e-08	11623	3.0669e-08	93427	3.1466e-08	1546	1.97645e-07	1548	1.20807e-07	1544	1.14929e-06	1544	2.60834e-07	1544	3.14044e-07	1545	1.71314e-07	1544	3.62465e-07	1547	2.28566e-07	1562	5.57047e-08	1544	1.76481e-07
6293	7.41751e-08	6436	3.09894e-08	11631	3.0669e-08	93441	3.1466e-08	1547	6.58816e-08	1549	1.20807e-07	1545	4.92554e-07	1545	4.69502e-07	1545	8.97269e-08	1546	1.71314e-07	1545	5.69589e-07	1548	2.85708e-07	1563	2.78524e-08	1545	1.17654e-07
6296	2.4725e-08	6437	3.09894e-08	11641	3.0669e-08	95162	3.1466e-08	1548	1.31763e-07	1550	8.0538e-08	1546	4.92554e-07	1546	4.17335e-07	1546	1.79454e-07	1547	1.71314e-07	1546	7.24931e-07	1549	4.57132e-07	1564	2.78524e-08	1546	2.35308e-07
6299	4.94501e-08	6439	6.19788e-08	11642	3.0669e-08	96478	3.1466e-08	1549	9.88224e-08	1551	1.20807e-07	1547	5.47282e-07	1547	5.73836e-07	1547	1.3459e-07	1548	1.22367e-07	1547	8.28492e-07	1550	4.57132e-07	1565	8.35571e-08	1547	1.76481e-07
6302	2.4725e-08	6448	3.09894e-08	11654	3.0669e-08	96574	3.1466e-08	1550	9.88224e-08	1552	1.61076e-07	1548	8.20923e-07	1548	2.60834e-07	1548	2.24317e-07	1549	7.34205e-08	1548	8.28492e-07	1551	2.28566e-07	1567	1.11409e-07	1548	8.82405e-08
6304	2.4725e-08	6484	3.09894e-08	11661	9.20071e-08	96777	6.2932e-08	1551	1.31763e-07	1553	4.0269e-08	1549	7.66195e-07	1549	1.56501e-07	1549	4.48634e-08	1550	7.34205e-08	1549	3.10685e-07	1552	1.14283e-07	1568	2.78524e-08	1549	8.82405e-08
6307	2.4725e-08	6498	3.09894e-08	11663	3.0669e-08	96832	6.2932e-08	1552	1.97645e-07	1554	1.61076e-07	1550	5.47282e-07	1550	2.08667e-07	1550	1.3459e-07	1551	9.7894e-08	1550	4.14246e-07	1553	1.71425e-07	1569	5.57047e-08	1550	5.8827e-08
6309	4.94501e-08	6526	3.09894e-08	11670	3.0669e-08	96873	3.1466e-08	1553	3.29408e-08	1555	8.0538e-08	1551	6.0201e-07	1551	6.26002e-07	1551	2.69181e-07	1552	9.7894e-08	1551	5.17808e-07	1554	2.85708e-07	1570	2.78524e-08	1551	2.94135e-08
6312	2.4725e-08	6575	3.09894e-08	11680	6.13381e-08	110960	3.1466e-08	1554	2.96467e-07	1556	4.0269e-08	1552	4.37825e-07	1552	5.73836e-07	1552	2.24317e-07	1553	1.22367e-07	1552	4.14246e-07	1555	2.85708e-07	1571	8.35571e-08	1552	2.94135e-08
6313	2.4725e-08	6898	3.09894e-08	11697	3.0669e-08	111525	3.1466e-08	1555	9.88224e-08	1558	1.61076e-07	1553	5.47282e-07	1553	4.69502e-07	1553	1.3459e-07	1554	9.7894e-08	1553	6.7315e-07	1556	5.71415e-08	1572	2.78524e-08	1553	2.05895e-07
6314	2.4725e-08	6979	3.09894e-08	11703	3.0669e-08	117408	3.1466e-08	1556	1.31763e-07	1559	8.0538e-08	1554	6.56738e-07	1554	4.17335e-07	1554	1.3459e-07	1555	1.22367e-07	1554	5.69589e-07	1557	1.71425e-07	1573	8.35571e-08	1554	5.8827e-08
6318	2.4725e-08	7071	3.09894e-08	11708	3.0669e-08	127420	3.1466e-08	1557	6.58816e-08	1560	4.0269e-08	1555	4.37825e-07	1555	5.21669e-08	1555	1.3459e-07	1556	1.22367e-07	1555	4.66027e-07	1558	5.71415e-08	1574	8.35571e-08	1555	8.82405e-08
6320	2.4725e-08	7120	3.09894e-08	13180	3.0669e-08	134556	3.1466e-08	1558	9.88224e-08	1561	8.0538e-08	1556	5.47282e-07	1556	6.26002e-07	1556	2.69181e-07	1557	1.22367e-07	1556	3.10685e-07	1559	1.71425e-07	1575	2.78524e-08	1556	1.17654e-07
6321	2.4725e-08	7124	3.09894e-08	13194	3.0669e-08	134922	3.1466e-08	1559	9.88224e-08	1563	8.0538e-08	1557	7.66195e-07	1557	5.21669e-07	1557	1.79454e-07	1558	7.34205e-08	1557	8.28492e-07	1560	1.71425e-07	1576	1.11409e-07	1557	1.17654e-07
6322	4.94501e-08	7154	3.09894e-08	15587	6.13381e-08	144658	6.2932e-08	1560	1.31763e-07	1564	1.20807e-07	1558	5.47282e-07	1558	2.08667e-07	1558	1.79454e-07	1559	7.34205e-08	1558	4.66027e-07	1561	5.71415e-08	1577	2.78524e-08	1558	5.8827e-08
6324	2.4725e-08	7166	3.09894e-08	16019	3.0669e-08	144861	3.1466e-08	1561	3.29408e-08	1565	8.0538e-08	1559	2.18913e-07	1559	4.69502e-07	1559	1.3459e-07	1560	7.34205e-08	1559	4.66027e-07	1562	1.71425e-07	1579	2.78524e-08	1559	8.82405e-08
6329	2.4725e-08	7211	3.09894e-08	17049	3.0669e-08	150629	3.1466e-08	1562	1.64704e-07	1566	8.0538e-08	1560	7.11466e-07	1560	4.69502e-07	1560	4.48634e-08	1561	9.7894e-08	1560	6.7315e-07	1563	5.71415e-08	1580	5.57047e-08	1560	1.76481e-07
6331	1.23625e-07	7228	3.09894e-08	17293	3.0669e-08	168440	3.1466e-08	1563	1.97645e-07	1567	8.0538e-08	1561	9.85107e-07	1561	2.08667e-07	1561	3.14044e-07	1562	1.22367e-07	1561	4.14246e-07	1564	5.71415e-08	1581	5.57047e-08	1561	5.8827e-08
6332	2.4725e-08	7229	3.09894e-08	18155	3.0669e-08	174479	6.2932e-08	1564	2.30585e-07	1569	2.41614e-07	1562	3.83097e-07	1562	4.69502e-07	1562	2.24317e-07	1563	7.34205e-08	1562	4.14246e-07	1565	1.71425e-07	1582	2.78524e-08	1562	2.05895e-07
6333	2.4725e-08	7234	3.09894e-08	18197	3.0669e-08	174556	3.1466e-08	1565	6.58816e-08	1570	1.20807e-07	1563	3.83097e-07	1563	4.69502e-07	1563	8.97269e-08	1564	4.8947e-08	1563	5.17808e-07	1566	1.14283e-07	1583	1.11409e-07	1563	2.05895e-07
6339	7.41751e-08	7235	3.09894e-08	18259	3.0669e-08	174595	3.1466e-08	1566	2.63526e-07	1572	1.20807e-07	1564	2.18913e-07	1564	2.60834e-07	1564	1.3459e-07	1565	9.7894e-08	1564	3.10685e-07	1567	3.42849e-07	1584	2.78524e-08	1564	1.76481e-07
6341	2.4725e-08	7243	3.09894e-08	18341	6.13381e-08	174721	3.1466e-08	1567	1.31763e-07	1574	8.0538e-08	1565	6.56738e-07	1565	3.65168e-07	1565	4.48634e-08	1566	1.71314e-07	1565	3.62465e-07	1568	5.71415e-08	1585	5.57047e-08	1565	5.8827e-08
6343	4.94501e-08	7247	3.09894e-08	18424	3.0669e-08	174731	3.1466e-08	1568	9.88224e-08	1576	4.0269e-08	1566	3.83097e-07	1566	4.69502e-07	1566	2.69181e-07	1567	1.46841e-07	1566	2.07123e-07	1569	1.71425e-07	1586	2.78524e-08	1566	2.94135e-08
6345	4.94501e-08	7248	3.09894e-08	18429	3.0669e-08	174823	3.1466e-08	1569	1.31763e-07	1577	1.20807e-07	1567	3.28369e-07	1567	3.65168e-07	1567	1.79454e-07	1568	2.44735e-08	1567	4.14246e-07	1570	5.71415e-08	1587	1.11409e-07	1567	1.76481e-07
6346	2.4725e-08	7254	3.09894e-08	18434	6.13381e-08	174989	3.1466e-08	1570	3.29408e-08	1578	8.0538e-08	1568	7.11466e-07	1568	3.65168e-07	1568	1.79454e-07	1569	9.7894e-08	1568	4.14246e-07	1571	2.28566e-07	1588	2.78524e-08	1568	5.8827e-08
6351	7.41751e-08	7259	3.09894e-08	18435	3.0669e-08	176086	3.1466e-08	1571	9.88224e-08	1580	8.0538e-08	1569	5.47282e-07	1569	3.13001e-07	1569	1.3459e-07	1570	4.8947e-08	1569	3.10685e-07	1572	3.42849e-07	1589	5.57047e-08	1570	1.47068e-07
6356	2.4725e-08	7260	3.09894e-08	18473	3.0669e-08	188387	3.1466e-08	1572	3.29408e-08	1581	1.20807e-07	1570	5.47282e-07	1570	4.69502e-07	1570	1.79454e-07	1571	7.34205e-08	1570	5.69589e-07	1574	2.28566e-07	1591	2.78524e-08	1571	1.47068e-07
6357	2.4725e-08	7261	3.09894e-08	18515	3.0669e-08	195770	3.1466e-08	1573	1.31763e-07	1583	8.0538e-08	1571	6.0201e-07	1571	5.21669e-07	1571	3.14044e-07	1572	9.7894e-08	1571	4.66027e-07	1575	2.28566e-07	1592	1.94967e-07	1572	5.8827e-08
6360	2.4725e-08	7262	3.09894e-08	18539	3.0669e-08	202547	3.1466e-08	1574	6.58816e-08	1584	4.0269e-08	1572	1.64185e-07	1572	2.60834e-07	1572	4.03771e-07	1573	9.7894e-08	1572	1.55342e-07	1576	5.71415e-08	1593	2.78524e-08	1573	5.8827e-08
6364	2.4725e-08	7274	9.29682e-08	18586	3.0669e-08	202556	6.2932e-08	1575	6.58816e-08	1585	2.01345e-07	1573	6.0201e-07	1573	4.69502e-07	1573	1.79454e-07	1574	9.7894e-08	1573	3.10685e-07	1577	5.71415e-08	1594	5.57047e-08	1574	5.8827e-08
6366	4.94501e-08	7275	3.09894e-08	18631	3.0669e-08	202570	3.1466e-08	1576	9.88224e-08	1586	1.20807e-07	1574	4.92554e-07	1574	4.17335e-07	1574	3.14044e-07	1575	2.44735e-08	1574	2.07123e-07	1578	1.14283e-07	1595	1.11409e-07	1575	1.47068e-07
6367	2.4725e-08	7284	3.09894e-08	18643	3.0669e-08	202597	3.1466e-08	1577	6.58816e-08	1587	1.20807e-07	1575	5.47282e-07	1575	1.56501e-07	1575	1.3459e-07	1576	4.8947e-08	1575	2.07123e-07	1580	5.71415e-08	1596	1.11409e-07	1576	5.8827e-08
6370	4.94501e-08	7287	6.19788e-08	19748	3.0669e-08	202637	3.1466e-08	1578	6.58816e-08	1588	8.0538e-08	1576	2.73641e-07	1576	1.56501e-07	1576	8.97269e-08	1577	9.7894e-08	1576	5.69589e-07	1581	1.71425e-07	1597	1.94967e-07	1577	5.8827e-08
6376	2.4725e-08	7300	9.29682e-08	20463	3.0669e-08	202684	3.1466e-08	1579	2.30585e-07	1589	8.0538e-08	1577	9.30379e-07	1577	5.73836e-07	1577	8.97269e-08	1578	2.44735e-08	1577	2.07123e-07	1582	5.71415e-08	1598	5.57047e-08	1578	1.17654e-07
6378	2.4725e-08	7302	6.19788e-08	21214	3.0669e-08	204308	3.1466e-08	1580	1.64704e-07	1590	4.0269e-08	1578	3.28369e-07	1578	4.17335e-07	1578	4.03771e-07	1579	1.22367e-07	1578	2.07123e-07	1583	5.71415e-08	1599	5.57047e-08	1579	1.47068e-07
6382	2.4725e-08	7304	3.09894e-08	21609	3.0669e-08	204450	3.1466e-08	1581	4.2823e-07	1591	8.0538e-08	1579	3.28369e-07	1579	5.21669e-07	1579	1.3459e-07	1580	1.22367e-07	1579	1.55342e-07	1584	1.71425e-07	1600	8.35571e-08	1580	8.82405e-08
6383	2.4725e-08	7323	3.09894e-08	22939	3.0669e-08	204466	3.1466e-08	1582	1.31763e-07	1592	1.61076e-07	1580	4.37825e-07	1580	3.13001e-07	1580	4.48634e-08	1581	1.22367e-07	1580	1.03562e-07	1586	1.71425e-07	1601	2.78524e-08	1581	5.8827e-08
6384	2.4725e-08	7324	3.09894e-08	24095	3.0669e-08	221823	3.1466e-08	1583	3.29408e-08	1593	1.20807e-07	1581	3.28369e-07	1581	3.65168e-07	1581	1.79454e-07	1582	9.7894e-08	1581	4.66027e-07	1587	2.85708e-07	1602	2.50671e-07	1582	8.82405e-08
6387	4.94501e-08	7379	6.19788e-08	25318	3.0669e-08	226011	3.1466e-08	1584	3.29408e-08	1594	1.20807e-07	1582	4.92554e-07	1582	5.73836e-07	1582	1.3459e-07	1583	9.7894e-08	1582	4.66027e-07	1588	1.71425e-07	1603	2.78524e-08	1583	2.05895e-07
6390	7.41751e-08	7384	3.09894e-08	25648	6.13381e-08	252555	3.1466e-08	1585	9.88224e-08	1595	8.0538e-08	1583	3.83097e-07	1583	2.60834e-07	1583	2.24317e-07	1584	7.34205e-08	1583	3.10685e-07	1589	1.14283e-07	1604	1.11409e-07	1584	5.8827e-08
6395	2.4725e-08	7405	3.09894e-08	27510	3.0669e-08	260978	3.1466e-08	1586	1.97645e-07	1596	4.0269e-08	1584	2.73641e-07	1584	2.60834e-07	1584	1.79454e-07	1585	7.34205e-08	1584	3.10685e-07	1590	1.14283e-07	1605	2.78524e-08	1585	2.64722e-07
6398	4.94501e-08	7426	3.09894e-08	29174	3.0669e-08	262769	3.1466e-08	1587	1.64704e-07	1598	1.20807e-07	1585	5.47282e-07	1585	1.56501e-07	1585	4.48634e-08	1586	9.7894e-08	1585	3.62465e-07	1591	2.28566e-07	1606	1.11409e-07	1586	8.82405e-08
6410	2.4725e-08	7458	3.09894e-08	29296	3.0669e-08	271781	3.1466e-08	1588	6.58816e-08	1599	8.0538e-08	1586	3.28369e-07	1586	3.65168e-07	1586	2.69181e-07	1587	7.34205e-08	1586	4.66027e-07	1592	2.28566e-07	1608	1.67114e-07	1587	8.82405e-08
6419	2.4725e-08	7463	3.09894e-08	30556	6.13381e-08	272923	3.1466e-08	1589	9.88224e-08	1601	1.61076e-07	1587	3.83097e-07	1587	3.13001e-07	1587	2.69181e-07	1588	2.20261e-07	1587	2.58904e-07	1593	1.14283e-07	1609	1.67114e-07	1588	1.17654e-07
6422	4.94501e-08	7464	3.09894e-08	31354	3.0669e-08	285705	3.1466e-08	1590	3.29408e-08	1602	1.61076e-07	1588	3.83097e-07	1588	2.08667e-07	1588	2.24317e-07	1589	9.7894e-08	1588	4.14246e-07	1594	1.14283e-07	1610	5.57047e-08	1589	1.47068e-07
6432	2.4725e-08	7483	6.19788e-08	32268	3.0669e-08	360117	3.1466e-08	1591	1.31763e-07	1603	8.0538e-08	1589	4.37825e-07	1589	1.56501e-07	1589	1.3459e-07	1590	4.8947e-08	1589	3.62465e-07	1595	2.85708e-07	1613	5.57047e-08	1590	1.47068e-07
6448	2.4725e-08	7492	3.09894e-08	33295	3.0669e-08	416111	3.1466e-08	1592	1.31763e-07	1604	3.22152e-07	1590	3.28369e-07	1590	4.17335e-07	1590	2.69181e-07	1591	9.7894e-08	1590	6.21369e-07	1596	2.28566e-07	1614	8.35571e-08	1591	8.82405e-08
6450	2.4725e-08	7536	3.09894e-08	33569	6.13381e-08	431817	3.1466e-08	1593	9.88224e-08	1605	4.0269e-08	1591	7.11466e-07	1591	5.21669e-07	1591	1.79454e-07	1592	9.7894e-08	1591	5.69589e-07	1597	1.14283e-07	1616	5.57047e-08	1592	8.82405e-08
6456	2.4725e-08	7736	3.09894e-08	35143	3.0669e-08	460782	3.1466e-08	1594	1.31763e-07	1606	4.0269e-08	1592	4.37825e-07	1592	3.65168e-07	1592	1.79454e-07	1593	7.34205e-08	1592	1.03562e-07	1599	5.71415e-08	1617	2.78524e-08	1593	1.47068e-07
6497	2.4725e-08	9263	3.09894e-08	39031	3.0669e-08	466859	3.1466e-08	1595	6.58816e-08	1607	8.0538e-08	1593	4.37825e-07	1593	1.56501e-07	1593	1.3459e-07	1594	9.7894e-08	1593	3.62465e-07	1600	1.71425e-07	1618	2.78524e-08	1594	1.17654e-07
6504	4.94501e-08	9375	3.09894e-08	39036	3.0669e-08	472292	3.1466e-08	1596	1.31763e-07	1608	3.62421e-07	1594	1.09456e-07	1594	6.78169e-07	1594	1.79454e-07	1595	1.22367e-07	1594	3.10685e-07	1601	1.14283e-07	1619	5.57047e-08	1595	1.76481e-07
6509	4.94501e-08	9560	3.09894e-08	39070	3.0669e-08	495873	3.1466e-08	1597	9.88224e-08	1609	2.41614e-07	1595	4.92554e-07	1595	1.56501e-07	1595	1.3459e-07	1596	7.34205e-08	1595	6.21369e-07	1602	5.71415e-08	1620	2.78524e-08	1596	1.47068e-07
6540	2.4725e-08	10534	3.09894e-08	39312	3.0669e-08	501417	3.1466e-08	1598	1.64704e-07	1610	1.20807e-07	1596	8.20923e-07	1596	3.13001e-07	1596	1.79454e-07	1597	7.34205e-08	1596	2.07123e-07	1603	2.85708e-07	1621	2.78524e-08	1597	1.17654e-07
6579	2.4725e-08	11338	3.09894e-08	39423	3.0669e-08	537041	3.1466e-08	1599	2.30585e-07	1611	8.0538e-08	1597	5.47282e-07	1597	6.78169e-07	1597	8.97269e-08	1598	1.22367e-07	1597	4.14246e-07	1604	1.71425e-07	1622	8.35571e-08	1598	1.47068e-07
6587	2.4725e-08	11364	3.09894e-08	40277	3.0669e-08	537050	3.1466e-08	1601	2.96467e-07	1613	8.0538e-08	1598	1.09456e-07	1598	3.13001e-07	1598	8.97269e-08	1599	4.8947e-08	1598	5.17808e-07	1606	1.14283e-07	1623	1.39262e-07	1599	8.82405e-08
6589	4.94501e-08	11410	3.09894e-08	40625	3.0669e-08	537054	3.1466e-08	1602	1.97645e-07	1614	8.0538e-08	1599	6.56738e-07	1599	3.65168e-07	1599	2.24317e-07	1600	7.34205e-08	1599	4.14246e-07	1607	1.14283e-07	1625	5.57047e-08	1600	5.8827e-08
6683	2.4725e-08	11518	3.09894e-08	40631	3.0669e-08	537075	3.1466e-08	1603	3.29408e-08	1616	8.0538e-08	1600	2.73641e-07	1600	2.60834e-07	1600	1.3459e-07	1601	4.8947e-08	1600	2.58904e-07	1608	5.71415e-08	1626	2.78524e-08	1601	2.35308e-07
6985	2.4725e-08	11536	3.09894e-08	41887	3.0669e-08	553082	3.1466e-08	1604	1.97645e-07	1617	4.0269e-08	1601	7.66195e-07	1601	2.08667e-07	1601	2.24317e-07	1602	1.71314e-07	1601	4.14246e-07	1609	1.14283e-07	1627	5.57047e-08	1602	2.94135e-07
6988	4.94501e-08	11611	3.09894e-08	44632	3.0669e-08	553237	3.1466e-08	1605	3.29408e-08	1619	8.0538e-08	1602	7.66195e-07	1602	5.21669e-07	1602	1.3459e-07	1603	4.8947e-08	1602	7.24931e-07	1610	1.71425e-07	1628	2.78524e-08	1603	5.8827e-08
6997	2.4725e-08	11642	3.09894e-08	49540	3.0669e-08	555258	3.1466e-08	1606	1.97645e-07	1620	4.0269e-08	1603	6.0201e-07	1603	1.56501e-07	1603	8.97269e-08	1604	1.22367e-07	1603	2.58904e-07	1611	5.71415e-08	1629	2.78524e-08	1604	8.82405e-08
7034	2.4725e-08	11650	3.09894e-08	52595	3.0669e-08	571990	3.1466e-08	1607	2.30585e-07	1621	4.0269e-08	1604	2.18913e-07	1604	4.17335e-07	1604	1.79454e-07	1605	9.7894e-08	1604	3.62465e-07	1612	1.14283e-07	1630	5.57047e-08	1605	5.8827e-08
7051	2.4725e-08	11655	3.09894e-08	53032	3.0669e-08	574417	3.1466e-08	1608	2.30585e-07	1622	4.0269e-08	1605	1.64185e-07	1605	6.26002e-07	1605	8.97269e-08	1606	1.46841e-07	1605	5.17808e-07	1613	1.71425e-07	1631	2.78524e-08	1606	1.17654e-07
7062	2.4725e-08	11660	3.09894e-08	53407	3.0669e-08	576582	3.1466e-08	1609	3.95289e-07	1623	1.20807e-07	1606	4.92554e-07	1606	1.56501e-07	1606	8.97269e-08	1607	1.22367e-07	1606	3.10685e-07	1614	1.14283e-07	1633	5.57047e-08	1607	1.47068e-07
7094	4.94501e-08	11663	3.09894e-08	53561	3.0669e-08	577899	3.1466e-08	1610	9.88224e-08	1624	8.0538e-08	1607	4.37825e-07	1607	4.17335e-07	1607	8.97269e-08	1608	1.22367e-07	1607	4.66027e-07	1615	1.14283e-07	1634	2.78524e-08	1608	5.8827e-08
7105	2.4725e-08	11673	6.19788e-08	55350	3.0669e-08	581091	3.1466e-08	1611	6.58816e-08	1625	4.0269e-08	1608	7.66195e-07	1608	4.69502e-07	1608	3.58908e-07	1609	9.7894e-08	1608	8.80273e-07	1616	5.71415e-08	1635	5.57047e-08	1609	1.17654e-07
7138	2.4725e-08	11677	3.09894e-08	56964	3.0669e-08	592098	3.1466e-08	1612	6.58816e-08	1626	8.0538e-08	1609	6.56738e-07	1609	2.08667e-07	1609	4.03771e-07	1610	9.7894e-08	1609	3.62465e-07	1617	5.71415e-08	1636	8.35571e-08	1610	8.82405e-08
7159	2.4725e-08	11695	3.09894e-08	57292	3.0669e-08	604268	3.1466e-08	1613	3.29408e-08	1627	4.0269e-08	1610	4.92554e-07	1610	6.78169e-07	1610	2.69181e-07	1611	2.44735e-08	1610	2.58904e-07	1618	1.14283e-07	1638	8.35571e-08	1611	2.64722e-07
7161	2.4725e-08	11699	3.09894e-08	63631	3.0669e-08	633069	3.1466e-08	1614	3.29408e-08	1628	4.0269e-08	1611	3.28369e-07	1611	4.69502e-07	1611	1.3459e-07	1613	9.7894e-08	1611	4.66027e-07	1619	1.14283e-07	1639	2.78524e-08	1612	1.76481e-07
7210	2.4725e-08	11715	3.09894e-08	65250	3.0669e-08	654858	3.1466e-08	1615	6.58816e-08	1630	4.0269e-08	1612	3.28369e-07	1612	6.26002e-07	1612	4.48634e-08	1614	4.8947e-08	1612	2.58904e-07	1620	1.71425e-07	1640	5.57047e-08	1613	8.82405e-08
7219	2.4725e-08	11734	3.09894e-08	65287	3.0669e-08	654929	3.1466e-08	1616	3.29408e-08	1632	2.41614e-07	1613	3.28369e-07	1613	2.60834e-07	1613	8.97269e-08	1615	2.44735e-08	1613	2.58904e-07	1621	5.71415e-08	1641	8.35571e-08	1614	2.94135e-08
7229	2.4725e-08	11827	6.19788e-08	65733	3.0669e-08	655091	3.1466e-08	1617	9.88224e-08	1633	1.20807e-07	1614	4.37825e-07	1614	3.13001e-07	1614	8.97269e-08	1617	7.34205e-08	1614	5.17808e-07	1622	1.14283e-07	1642	2.78524e-08	1615	8.82405e-08
7238	2.4725e-08	13456	6.19788e-08	73367	3.0669e-08	672261	3.1466e-08	1618	6.58816e-08	1634	8.0538e-08	1615	4.92554e-07	1615	4.17335e-07	1615	1.3459e-07	1618	9.7894e-08	1615	4.66027e-07	1623	1.71425e-07	1643	2.78524e-08	1616	1.17654e-07
7240	2.4725e-08	13546	3.09894e-08	73382	3.0669e-08	686201	3.1466e-08	1619	6.58816e-08	1635	1.61076e-07	1616	5.47282e-07	1616	3.65168e-07	1616	1.79454e-07	1619	7.34205e-08	1616	3.62465e-07	1624	5.71415e-08	1644	2.78524e-08	1617	1.17654e-07
7245	2.4725e-08	13631	3.09894e-08	73406	3.0669e-08	689701	3.1466e-08	1620	3.29408e-08	1636	8.0538e-08	1617	2.18913e-07	1617	2.60834e-07	1617	4.48634e-08	1620	4.8947e-08	1617	2.07123e-07	1625	1.14283e-07	1645	2.78524e-08	1618	1.17654e-07
7248	4.94501e-08	14283	3.09894e-08	73423	3.0669e-08	690150	3.1466e-08	1621	9.88224e-08	1637	2.41614e-07	1618	2.73641e-07	1618	5.73836e-07	1618	4.48634e-08	1621	9.7894e-08	1618	2.07123e-07	1626	1.71425e-07	1646	2.78524e-08	1619	8.82405e-08
7252	2.4725e-08	15003	3.09894e-08	73448	3.0669e-08	699809	3.1466e-08	1622	6.58816e-08	1638	8.0538e-08	1619	2.18913e-07	1619	3.65168e-07	1619	8.97269e-08	1622	1.22367e-07	1619	1.03562e-07	1628	5.71415e-08	1647	2.78524e-08	1620	1.17654e-07
7253	2.4725e-08	18000	3.09894e-08	73469	6.13381e-08	702894	3.1466e-08	1623	6.58816e-08	1639	8.0538e-08	1620	3.28369e-07	1620	1.04334e-07	1620	2.24317e-07	1624	7.34205e-08	1620	4.14246e-07	1629	5.71415e-08	1648	8.35571e-08	1621	5.8827e-08
7254	2.4725e-08	18075	6.19788e-08	73512	3.0669e-08	706608	3.1466e-08	1624	3.29408e-08	1641	1.20807e-07	1621	1.64185e-07	1621	4.17335e-07	1621	8.97269e-08	1625	9.7894e-08	1621	4.66027e-07	1631	1.71425e-07	1649	2.78524e-08	1622	1.17654e-07
7256	7.41751e-08	18344	3.09894e-08	73539	3.0669e-08	708350	3.1466e-08	1625	2.30585e-07	1642	4.0269e-08	1622	3.28369e-07	1622	3.13001e-07	1622	1.3459e-07	1626	7.34205e-08	1622	1.03562e-07	1632	2.28566e-07	1650	2.78524e-08	1623	5.8827e-08
7257	2.4725e-08	18387	3.09894e-08	73540	3.0669e-08	710974	6.2932e-08	1626	6.58816e-08	1643	8.0538e-08	1623	6.0201e-07	1623	4.69502e-07	1623	1.3459e-07	1627	2.44735e-08	1623	4.14246e-07	1633	2.28566e-07	1651	2.78524e-08	1624	8.82405e-08
7260	7.41751e-08	18415	3.09894e-08	73568	3.0669e-08	715044	3.1466e-08	1627	3.29408e-08	1644	1.20807e-07	1624	3.28369e-07	1624	4.17335e-07	1624	1.3459e-07	1628	4.8947e-08	1624	3.10685e-07	1634	2.28566e-07	1652	2.78524e-08	1625	8.82405e-08
7266	4.94501e-08	18479	3.09894e-08	73573	3.0669e-08	727882	3.1466e-08	1628	1.31763e-07	1645	4.0269e-08	1625	3.28369e-07	1625	2.08667e-07	1625	4.48634e-08	1630	4.8947e-08	1625	1.55342e-07	1635	5.71415e-08	1653	5.57047e-08	1626	8.82405e-08
7268	2.4725e-08	18510	3.09894e-08	73579	3.0669e-08	742699	3.1466e-08	1629	9.88224e-08	1647	8.0538e-08	1626	3.28369e-07	1626	3.13001e-07	1626	1.3459e-07	1631	2.44735e-08	1626	1.03562e-07	1636	1.71425e-07	1654	2.78524e-08	1627	8.82405e-08
7269	2.4725e-08	18609	3.09894e-08	73594	3.0669e-08	789960	3.1466e-08	1630	1.31763e-07	1648	4.0269e-08	1627	4.37825e-07	1627	1.04334e-07	1627	1.3459e-07	1632	2.44735e-08	1627	7.24931e-07	1637	5.71415e-08	1656	8.35571e-08	1628	2.94135e-08
7272	2.4725e-08	18612	6.19788e-08	73608	3.0669e-08	848039	3.1466e-08	1631	1.97645e-07	1651	1.20807e-07	1628	2.73641e-07	1628	1.56501e-07	1628	1.3459e-07	1633	2.44735e-08	1628	2.58904e-07	1638	1.14283e-07	1661	2.78524e-08	1629	1.17654e-07
7277	2.4725e-08	18649	3.09894e-08	73609	3.0669e-08	851216	3.1466e-08	1632	3.29408e-08	1653	4.0269e-08	1629	6.0201e-07	1629	1.56501e-07	1629	8.97269e-08	1634	4.8947e-08	1629	3.10685e-07	1639	1.14283e-07	1662	5.57047e-08	1630	8.82405e-08
7293	2.4725e-08	18719	3.09894e-08	73611	6.13381e-08	861754	3.1466e-08	1633	3.29408e-08	1654	8.0538e-08	1631	2.18913e-07	1630	3.13001e-07	1630	1.3459e-07	1635	2.44735e-08	1630	2.58904e-07	1640	1.14283e-07	1663	5.57047e-08	1631	1.47068e-07
7296	4.94501e-08	18734	3.09894e-08	73616	6.13381e-08	868858	3.1466e-08	1634	6.58816e-08	1656	4.0269e-08	1632	4.92554e-07	1631	4.17335e-07	1631	2.24317e-07	1636	7.34205e-08	1631	2.58904e-07	1641	1.71425e-07	1664	5.57047e-08	1632	5.8827e-08
7297	2.4725e-08	19555	3.09894e-08	73625	3.0669e-08	874044	3.1466e-08	1635	6.58816e-08	1657	2.41614e-07	1633	3.28369e-07	1632	1.04334e-07	1632	1.79454e-07	1637	2.44735e-08	1632	5.69589e-07	1642	1.14283e-07	1665	5.57047e-08	1633	1.17654e-07
7300	2.4725e-08	20083	3.09894e-08	73631	3.0669e-08	874820	3.1466e-08	1636	9.88224e-08	1658	4.0269e-08	1634	4.37825e-07	1633	5.73836e-07	1633	4.48634e-08	1639	1.22367e-07	1633	3.10685e-07	1643	2.28566e-07	1668	2.78524e-08	1634	2.05895e-07
7302	2.4725e-08	23352	6.19788e-08	73655	6.13381e-08	885352	3.1466e-08	1637	6.58816e-08	1659	1.20807e-07	1635	2.73641e-07	1634	2.08667e-07	1634	1.79454e-07	1641	4.8947e-08	1634	4.66027e-07	1644	1.14283e-07	1669	1.67114e-07	1635	1.17654e-07
7304	4.94501e-08	26882	3.09894e-08	73663	3.0669e-08	900217	3.1466e-08	1638	9.88224e-08	1660	8.0538e-08	1636	3.83097e-07	1635	2.60834e-07	1635	8.97269e-08	1642	4.8947e-08	1635	3.62465e-07	1645	5.71415e-08	1671	2.78524e-08	1636	5.8827e-08
7309	2.4725e-08	30821	3.09894e-08	73668	3.0669e-08	914968	3.1466e-08	1639	9.88224e-08	1661	1.20807e-07	1637	7.11466e-07	1636	3.65168e-07	1636	2.24317e-07	1643	4.8947e-08	1636	1.03562e-07	1647	5.71415e-08	1679	8.35571e-08	1637	5.8827e-08
7323	4.94501e-08	31309	3.09894e-08	73674	3.0669e-08	946470	6.2932e-08	1640	9.88224e-08	1662	8.0538e-08	1638	3.83097e-07	1637	5.21669e-07	1637	1.3459e-07	1644	4.8947e-08	1637	5.17808e-08	1649	5.71415e-08	1681	2.78524e-08	1638	5.8827e-08
7331	2.4725e-08	31872	3.09894e-08	73691	3.0669e-08	965764	3.1466e-08	1641	9.88224e-08	1663	1.61076e-07	1639	2.73641e-07	1638	2.08667e-07	1638	3.58908e-07	1645	4.8947e-08	1638	2.07123e-07	1651	5.71415e-08	1683	2.78524e-08	1639	2.94135e-08
7449	2.4725e-08	31878	3.09894e-08	73715	3.0669e-08	973299	3.1466e-08	1642	3.29408e-08	1664	4.0269e-08	1640	2.18913e-07	1639	1.56501e-07	1639	4.48634e-08	1646	1.22367e-07	1639	2.07123e-07	1652	5.71415e-08	1685	2.78524e-08	1640	2.05895e-07
7480	2.4725e-08	34243	3.09894e-08	73730	6.13381e-08	978900	3.1466e-08	1643	9.88224e-08	1666	8.0538e-08	1641	4.37825e-07	1640	2.60834e-07	1640	8.97269e-08	1647	1.22367e-07	1640	4.14246e-07	1653	2.28566e-07	1686	5.57047e-08	1641	8.82405e-08
7538	2.4725e-08	35128	3.09894e-08	73747	3.0669e-08	983926	3.1466e-08	1645	6.58816e-08	1667	8.0538e-08	1642	4.92554e-07	1641	2.08667e-07	1642	1.79454e-07	1648	2.44735e-08	1641	6.7315e-07	1654	2.85708e-07	1687	2.78524e-08	1642	8.82405e-08
7592	2.4725e-08	35216	3.09894e-08	73765	6.13381e-08	1049198	3.1466e-08	1646	1.31763e-07	1668	8.0538e-08	1643	8.20923e-07	1642	3.65168e-07	1643	2.69181e-07	1649	2.44735e-08	1642	3.62465e-07	1655	1.14283e-07	1688	2.78524e-08	1643	2.94135e-08
7634	2.4725e-08	35502	3.09894e-08	73778	3.0669e-08	1126873	3.1466e-08	1647	3.29408e-08	1669	8.0538e-08	1644	5.47282e-07	1643	4.17335e-07	1644	2.24317e-07	1650	2.44735e-08	1643	1.55342e-07	1656	1.71425e-07	1689	5.57047e-08	1644	5.8827e-08
7700	2.4725e-08	35955	3.09894e-08	73784	3.0669e-08	1141552	3.1466e-08	1648	3.29408e-08	1670	8.0538e-08	1645	3.28369e-07	1644	3.65168e-07	1645	8.97269e-08	1651	4.8947e-08	1644	1.55342e-07	1657	2.28566e-07	1690	8.35571e-08	1645	8.82405e-08
9243	2.4725e-08	36985	9.29682e-08	73827	3.0669e-08	1190967	3.1466e-08	1649	3.29408e-08	1672	1.20807e-07	1646	3.28369e-07	1645	4.17335e-07	1646	8.97269e-08	1653	7.34205e-08	1645	4.14246e-07	1658	5.71415e-08	1691	2.78524e-08	1646	8.82405e-08
9741	2.4725e-08	38705	3.09894e-08	73837	3.0669e-08	1205064	3.1466e-08	1650	9.88224e-08	1673	1.20807e-07	1647	2.18913e-07	1646	1.04334e-07	1647	4.48634e-08	1654	2.44735e-08	1646	1.55342e-07	1660	1.14283e-07	1692	5.57047e-08	1647	8.82405e-08
10127	2.4725e-08	38713	3.09894e-08	73858	3.0669e-08	1215812	3.1466e-08	1651	3.29408e-08	1674	4.0269e-08	1648	5.47282e-08	1647	3.65168e-07	1648	1.3459e-07	1655	7.34205e-08	1647	3.10685e-07	1661	1.71425e-07	1694	5.57047e-08	1648	5.8827e-08
10161	2.4725e-08	38727	3.09894e-08	73865	3.0669e-08	1328379	3.1466e-08	1652	9.88224e-08	1675	1.20807e-07	1649	4.92554e-07	1648	1.56501e-07	1649	4.48634e-08	1656	9.7894e-08	1648	3.10685e-07	1662	5.71415e-08	1695	2.78524e-08	1649	8.82405e-08
11120	2.4725e-08	39083	3.09894e-08	73870	6.13381e-08	1334143	3.1466e-08	1653	6.58816e-08	1676	1.61076e-07	1650	1.64185e-07	1649	3.65168e-07	1650	4.48634e-08	1658	4.8947e-08	1649	3.10685e-07	1663	5.71415e-08	1696	2.78524e-08	1651	2.94135e-08
11331	2.4725e-08	39415	3.09894e-08	73905	3.0669e-08	1339878	3.1466e-08	1654	9.88224e-08	1677	1.20807e-07	1651	2.18913e-07	1650	2.08667e-07	1651	8.97269e-08	1659	9.7894e-08	1650	4.14246e-07	1665	2.28566e-07	1698	2.78524e-08	1652	8.82405e-08
11348	2.4725e-08	39707	6.19788e-08	73987	3.0669e-08	1339879	3.1466e-08	1655	9.88224e-08	1678	4.0269e-08	1652	2.18913e-07	1651	5.21669e-08	1652	1.3459e-07	1660	4.8947e-08	1651	3.10685e-07	1667	5.71415e-08	1700	5.57047e-08	1653	5.8827e-08
11365	2.4725e-08	40259	3.09894e-08	74011	3.0669e-08	1343642	3.1466e-08	1656	6.58816e-08	1680	1.20807e-07	1653	1.09456e-07	1652	3.13001e-07	1653	1.79454e-07	1661	2.44735e-08	1652	4.14246e-07	1668	1.71425e-07	1701	2.78524e-08	1654	1.17654e-07
11447	2.4725e-08	40332	3.09894e-08	74692	3.0669e-08	1344403	3.1466e-08	1657	9.88224e-08	1682	4.0269e-08	1654	4.37825e-07	1653	4.17335e-07	1654	2.69181e-07	1662	4.8947e-08	1653	3.10685e-07	1669	1.14283e-07	1703	2.78524e-08	1655	1.17654e-07
11583	2.4725e-08	40531	3.09894e-08	75888	3.0669e-08	1374516	3.1466e-08	1658	6.58816e-08	1683	1.61076e-07	1655	3.83097e-07	1654	2.60834e-07	1655	8.97269e-08	1663	7.34205e-08	1654	2.58904e-07	1670	1.71425e-07	1704	2.78524e-08	1657	8.82405e-08
11628	4.94501e-08	40571	3.09894e-08	81059	3.0669e-08	1455078	3.1466e-08	1659	9.88224e-08	1684	8.0538e-08	1656	3.83097e-07	1655	5.73836e-07	1656	8.97269e-08	1664	7.34205e-08	1655	2.07123e-07	1672	5.71415e-08	1706	2.78524e-08	1658	5.8827e-08
11647	2.4725e-08	40623	3.09894e-08	81413	3.0669e-08	1462557	3.1466e-08	1660	6.58816e-08	1685	4.0269e-08	1657	2.18913e-07	1656	1.56501e-07	1657	2.24317e-07	1665	7.34205e-08	1656	3.62465e-07	1673	2.28566e-07	1707	2.78524e-08	1659	1.17654e-07
11655	2.4725e-08	43879	3.09894e-08	81822	3.0669e-08	1519234	3.1466e-08	1661	3.29408e-08	1686	8.0538e-08	1658	3.83097e-07	1657	3.65168e-07	1658	1.3459e-07	1666	2.44735e-08	1657	2.07123e-07	1674	5.71415e-08	1708	5.57047e-08	1660	1.17654e-07
11658	2.4725e-08	45471	3.09894e-08	84812	3.0669e-08	1524161	3.1466e-08	1662	3.29408e-08	1687	4.0269e-08	1659	2.18913e-07	1658	4.69502e-07	1659	1.79454e-07	1667	4.8947e-08	1658	3.10685e-07	1675	5.71415e-08	1709	2.78524e-08	1661	8.82405e-08
11659	2.4725e-08	46223	3.09894e-08	85834	3.0669e-08	1554937	3.1466e-08	1663	1.31763e-07	1688	2.41614e-07	1660	3.28369e-07	1659	2.08667e-07	1660	1.79454e-07	1669	2.44735e-08	1659	3.10685e-07	1676	1.71425e-07	1711	2.78524e-08	1662	1.47068e-07
11660	2.4725e-08	47500	3.09894e-08	86120	3.0669e-08	1560709	3.1466e-08	1664	3.29408e-08	1689	1.20807e-07	1661	2.73641e-07	1660	3.13001e-07	1661	1.79454e-07	1670	2.44735e-08	1660	2.58904e-07	1678	1.71425e-07	1712	2.78524e-08	1663	8.82405e-08
11663	2.4725e-08	50263	3.09894e-08	86122	3.0669e-08	1567119	6.2932e-08	1665	1.31763e-07	1690	8.0538e-08	1662	4.37825e-07	1661	2.60834e-07	1662	1.79454e-07	1671	2.44735e-08	1661	5.17808e-07	1679	5.71415e-08	1713	8.35571e-08	1664	1.17654e-07
11671	2.4725e-08	51057	3.09894e-08	86165	3.0669e-08	1584015	3.1466e-08	1666	1.31763e-07	1692	4.0269e-08	1663	2.73641e-07	1662	3.13001e-07	1664	1.3459e-07	1672	7.34205e-08	1662	3.62465e-07	1681	1.71425e-07	1714	8.35571e-08	1665	5.8827e-08
11676	2.4725e-08	52990	3.09894e-08	86171	3.0669e-08	1630932	3.1466e-08	1668	9.88224e-08	1693	4.0269e-08	1664	3.28369e-07	1663	3.13001e-07	1666	8.97269e-08	1673	4.8947e-08	1663	1.55342e-07	1684	1.14283e-07	1719	1.11409e-07	1666	1.17654e-07
11691	2.4725e-08	53235	3.09894e-08	86246	3.0669e-08	1635451	3.1466e-08	1669	9.88224e-08	1694	4.0269e-08	1665	4.37825e-07	1664	3.13001e-07	1667	4.48634e-08	1675	2.44735e-08	1664	1.03562e-07	1685	5.71415e-08	1721	2.78524e-08	1667	1.17654e-07
11721	2.4725e-08	54028	6.19788e-08	86351	3.0669e-08	1637570	3.1466e-08	1670	1.31763e-07	1696	4.0269e-08	1666	3.28369e-07	1665	2.08667e-07	1668	1.79454e-07	1676	4.8947e-08	1665	5.17808e-08	1686	1.14283e-07	1722	5.57047e-08	1669	2.94135e-08
11742	2.4725e-08	54313	3.09894e-08	87081	3.0669e-08	1670377	3.1466e-08	1671	1.64704e-07	1697	4.0269e-08	1667	3.83097e-07	1666	1.56501e-07	1669	8.97269e-08	1677	2.44735e-08	1666	3.10685e-07	1687	5.71415e-08	1724	8.35571e-08	1670	5.8827e-08
11744	2.4725e-08	54986	3.09894e-08	89720	3.0669e-08	1721767	3.1466e-08	1672	6.58816e-08	1698	8.0538e-08	1668	2.73641e-07	1667	2.60834e-07	1670	1.79454e-07	1678	4.8947e-08	1667	2.07123e-07	1688	5.71415e-08	1725	5.57047e-08	1671	2.94135e-08
11758	2.4725e-08	55629	3.09894e-08	89783	3.0669e-08	1730080	3.1466e-08	1673	3.29408e-08	1699	8.0538e-08	1669	2.18913e-07	1668	3.65168e-07	1671	1.3459e-07	1679	4.8947e-08	1668	4.14246e-07	1690	5.71415e-08	1726	5.57047e-08	1672	2.94135e-08
11772	2.4725e-08	58809	3.09894e-08	92975	3.0669e-08	1750080	3.1466e-08	1674	1.31763e-07	1700	8.0538e-08	1670	1.64185e-07	1669	2.60834e-07	1672	4.48634e-08	1680	2.44735e-08	1669	5.17808e-08	1691	1.71425e-07	1728	1.94967e-07	1674	5.8827e-08
11880	4.94501e-08	62494	6.19788e-08	92982	3.0669e-08	1846200	3.1466e-08	1675	6.58816e-08	1701	8.0538e-08	1671	4.37825e-07	1670	2.08667e-07	1673	1.79454e-07	1682	4.8947e-08	1670	4.14246e-07	1692	1.14283e-07	1729	2.78524e-08	1675	2.94135e-08
11992	2.4725e-08	62774	3.09894e-08	93040	6.13381e-08	1857822	3.1466e-08	1676	3.29408e-08	1702	8.0538e-08	1672	2.18913e-07	1671	1.56501e-07	1674	4.48634e-08	1683	2.44735e-08	1671	5.17808e-08	1693	2.28566e-07	1730	5.57047e-08	1676	8.82405e-08
12393	4.94501e-08	66248	6.19788e-08	93143	6.13381e-08	1858486	3.1466e-08	1677	1.64704e-07	1703	8.0538e-08	1673	3.83097e-07	1672	3.65168e-07	1675	4.48634e-08	1684	7.34205e-08	1672	3.62465e-07	1694	1.14283e-07	1731	2.78524e-08	1677	8.82405e-08
13381	2.4725e-08	67449	3.09894e-08	93153	6.13381e-08	1862236	3.1466e-08	1678	1.31763e-07	1704	1.20807e-07	1674	2.73641e-07	1673	2.60834e-07	1676	2.69181e-07	1685	2.44735e-08	1673	2.07123e-07	1695	5.71415e-08	1732	8.35571e-08	1678	5.8827e-08
13456	2.4725e-08	68440	3.09894e-08	93168	3.0669e-08	1862302	3.1466e-08	1680	3.29408e-08	1705	8.0538e-08	1675	2.18913e-07	1674	1.04334e-07	1677	4.48634e-08	1686	4.8947e-08	1674	3.10685e-07	1696	5.71415e-08	1733	2.78524e-08	1679	8.82405e-08
13492	2.4725e-08	69224	3.09894e-08	93189	3.0669e-08	1998701	3.1466e-08	1681	9.88224e-08	1706	8.0538e-08	1676	2.73641e-07	1675	7.82503e-07	1678	1.79454e-07	1687	4.8947e-08	1675	2.07123e-07	1698	1.14283e-07	1734	8.35571e-08	1680	8.82405e-08
13504	2.4725e-08	73101	3.09894e-08	93200	3.0669e-08	2026934	3.1466e-08	1682	6.58816e-08	1707	8.0538e-08	1677	2.73641e-07	1676	5.21669e-08	1679	8.97269e-08	1688	1.95788e-07	1676	1.55342e-07	1699	1.14283e-07	1735	5.57047e-08	1681	2.94135e-08
13535	2.4725e-08	73391	3.09894e-08	93206	3.0669e-08	2109984	3.1466e-08	1683	1.31763e-07	1708	1.61076e-07	1678	4.37825e-07	1677	1.56501e-07	1680	2.69181e-07	1689	4.8947e-08	1677	2.07123e-07	1700	1.71425e-07	1736	2.50671e-07	1684	5.8827e-08
13546	2.4725e-08	73445	6.19788e-08	93227	3.0669e-08	2112446	3.1466e-08	1685	1.64704e-07	1711	1.61076e-07	1679	5.47282e-08	1678	2.60834e-07	1681	4.48634e-08	1690	7.34205e-08	1678	2.07123e-07	1701	1.71425e-07	1737	8.35571e-08	1687	2.94135e-08
13906	2.4725e-08	73476	3.09894e-08	93256	6.13381e-08	2112454	3.1466e-08	1688	1.64704e-07	1712	4.0269e-08	1680	3.28369e-07	1679	2.60834e-07	1682	4.48634e-08	1691	4.8947e-08	1679	4.14246e-07	1702	1.14283e-07	1738	5.57047e-08	1688	2.94135e-08
14162	2.4725e-08	73506	3.09894e-08	93268	3.0669e-08	2112620	3.1466e-08	1690	1.31763e-07	1713	1.61076e-07	1681	3.28369e-07	1680	4.17335e-07	1683	8.97269e-08	1692	4.8947e-08	1680	5.17808e-07	1703	5.71415e-08	1739	5.57047e-08	1689	1.47068e-07
15153	2.4725e-08	73521	3.09894e-08	93283	3.0669e-08	2163259	3.1466e-08	1691	3.29408e-08	1714	4.0269e-08	1682	2.18913e-07	1681	1.56501e-07	1684	8.97269e-08	1695	2.44735e-08	1681	2.07123e-07	1704	5.71415e-08	1740	1.11409e-07	1691	1.17654e-07
15485	2.4725e-08	73522	3.09894e-08	93307	3.0669e-08	2255323	3.1466e-08	1692	3.29408e-08	1715	1.20807e-07	1683	2.73641e-07	1682	3.13001e-07	1686	1.3459e-07	1696	2.44735e-08	1682	2.58904e-07	1705	1.14283e-07	1742	5.57047e-08	1692	1.47068e-07
15793	2.4725e-08	73549	3.09894e-08	93315	3.0669e-08	2273136	3.1466e-08	1693	3.29408e-08	1716	8.0538e-08	1684	3.28369e-07	1683	2.08667e-07	1687	8.97269e-08	1697	2.44735e-08	1683	4.66027e-07	1706	1.14283e-07	1743	2.78524e-08	1693	8.82405e-08
18062	2.4725e-08	73550	3.09894e-08	93320	3.0669e-08	2282567	3.1466e-08	1694	6.58816e-08	1717	1.20807e-07	1685	2.18913e-07	1684	2.60834e-07	1689	4.48634e-08	1698	7.34205e-08	1684	2.58904e-07	1708	1.71425e-07	1744	5.57047e-08	1694	2.94135e-08
18075	2.4725e-08	73575	6.19788e-08	93321	3.0669e-08	2304078	3.1466e-08	1695	9.88224e-08	1718	1.61076e-07	1686	3.28369e-07	1685	2.60834e-07	1690	4.03771e-07	1699	1.22367e-07	1685	3.10685e-07	1709	1.14283e-07	1745	2.78524e-08	1695	5.8827e-08
18081	2.4725e-08	73592	9.29682e-08	93339	3.0669e-08	2317988	3.1466e-08	1696	1.31763e-07	1719	2.81883e-07	1687	1.64185e-07	1686	3.13001e-07	1691	8.97269e-08	1700	4.8947e-08	1686	2.07123e-07	1710	5.71415e-08	1746	1.11409e-07	1696	2.94135e-08
18130	2.4725e-08	73595	3.09894e-08	93365	3.0669e-08	2318015	3.1466e-08	1697	9.88224e-08	1720	8.0538e-08	1688	5.47282e-08	1687	1.56501e-07	1692	1.79454e-07	1701	9.7894e-08	1687	1.55342e-07	1711	1.71425e-07	1747	8.35571e-08	1697	5.8827e-08
18173	2.4725e-08	73602	3.09894e-08	93380	3.0669e-08	2378467	3.1466e-08	1698	6.58816e-08	1721	4.0269e-08	1689	4.37825e-07	1688	2.60834e-07	1693	1.79454e-07	1702	4.8947e-08	1688	4.14246e-07	1713	2.85708e-07	1748	2.78524e-08	1698	5.8827e-08
18374	2.4725e-08	73604	3.09894e-08	93394	3.0669e-08	2820422	3.1466e-08	1699	9.88224e-08	1722	4.0269e-08	1690	5.47282e-08	1689	2.08667e-07	1694	1.3459e-07	1703	7.34205e-08	1689	2.58904e-07	1714	1.71425e-07	1749	2.78524e-08	1699	1.17654e-07
18396	2.4725e-08	73614	3.09894e-08	93402	6.13381e-08	3157039	3.1466e-08	1700	1.64704e-07	1723	4.0269e-08	1691	3.28369e-07	1690	2.60834e-07	1695	8.97269e-08	1704	2.44735e-08	1690	2.07123e-07	1718	5.71415e-08	1750	5.57047e-08	1700	8.82405e-08
18428	2.4725e-08	73619	3.09894e-08	93403	3.0669e-08			1701	3.29408e-08	1724	4.0269e-08	1692	1.64185e-07	1691	5.21669e-07	1696	2.24317e-07	1705	2.44735e-08	1691	1.03562e-07	1719	5.71415e-08	1751	8.35571e-08	1701	2.94135e-08
18452	2.4725e-08	73622	3.09894e-08	93408	3.0669e-08			1702	9.88224e-08	1725	4.0269e-08	1693	4.37825e-07	1692	1.56501e-07	1698	8.97269e-08	1706	2.44735e-08	1692	3.10685e-07	1721	5.71415e-08	1752	2.78524e-08	1703	5.8827e-08
18461	2.4725e-08	73634	3.09894e-08	93409	3.0669e-08			1703	9.88224e-08	1726	4.0269e-08	1694	2.18913e-07	1693	2.08667e-07	1699	1.79454e-07	1707	2.44735e-08	1693	1.55342e-07	1722	5.71415e-08	1753	5.57047e-08	1704	5.8827e-08
18468	2.4725e-08	73640	6.19788e-08	93414	6.13381e-08			1704	9.88224e-08	1727	1.20807e-07	1695	3.28369e-07	1694	2.08667e-07	1700	2.69181e-07	1709	1.22367e-07	1694	1.55342e-07	1723	5.71415e-08	1754	2.78524e-08	1705	1.17654e-07
18474	2.4725e-08	73652	6.19788e-08	93434	3.0669e-08			1705	9.88224e-08	1728	1.20807e-07	1696	1.09456e-07	1695	2.08667e-07	1701	4.48634e-08	1710	7.34205e-08	1695	2.58904e-07	1724	5.71415e-08	1755	8.35571e-08	1706	1.17654e-07
18494	2.4725e-08	73664	6.19788e-08	93444	3.0669e-08			1706	9.88224e-08	1729	8.0538e-08	1697	1.09456e-07	1696	3.65168e-07	1702	2.24317e-07	1712	4.8947e-08	1696	4.14246e-07	1725	5.71415e-08	1756	1.39262e-07	1707	5.8827e-08
18506	2.4725e-08	73698	3.09894e-08	93843	3.0669e-08			1707	6.58816e-08	1730	1.20807e-07	1698	1.09456e-07	1697	2.60834e-07	1703	8.97269e-08	1713	4.8947e-08	1697	1.55342e-07	1726	2.85708e-07	1759	5.57047e-08	1708	2.94135e-08
18601	2.4725e-08	73700	3.09894e-08	95077	3.0669e-08			1709	9.88224e-08	1731	8.0538e-08	1699	2.73641e-07	1698	2.08667e-07	1704	8.97269e-08	1714	1.22367e-07	1698	2.07123e-07	1727	5.71415e-08	1760	5.57047e-08	1710	2.94135e-08
18612	2.4725e-08	73702	3.09894e-08	96406	3.0669e-08			1710	3.29408e-08	1732	8.0538e-08	1700	2.73641e-07	1699	2.08667e-07	1705	1.79454e-07	1716	9.7894e-08	1699	2.07123e-07	1728	5.71415e-08	1761	1.11409e-07	1711	2.94135e-08
18698	2.4725e-08	73706	3.09894e-08	96784	3.0669e-08			1711	9.88224e-08	1733	8.0538e-08	1701	1.64185e-07	1700	3.13001e-07	1706	1.3459e-07	1717	2.44735e-08	1700	1.55342e-07	1729	1.71425e-07	1762	2.78524e-08	1712	2.94135e-08
18739	2.4725e-08	73713	3.09894e-08	96884	3.0669e-08			1713	6.58816e-08	1734	4.0269e-08	1702	2.73641e-07	1701	3.65168e-07	1707	4.48634e-08	1718	7.34205e-08	1701	2.07123e-07	1731	5.71415e-08	1763	8.35571e-08	1713	8.82405e-08
18890	4.94501e-08	73739	3.09894e-08	97324	3.0669e-08			1714	6.58816e-08	1735	8.0538e-08	1703	3.83097e-07	1702	2.60834e-07	1708	1.79454e-07	1719	2.44735e-08	1702	2.07123e-07	1732	5.71415e-08	1764	5.57047e-08	1714	1.17654e-07
19142	2.4725e-08	73747	3.09894e-08	98573	3.0669e-08			1715	1.64704e-07	1736	3.62421e-07	1704	2.18913e-07	1704	2.60834e-07	1709	8.97269e-08	1720	4.8947e-08	1703	5.17808e-08	1733	2.28566e-07	1765	2.78524e-08	1715	2.94135e-08
19430	2.4725e-08	73765	6.19788e-08	105353	3.0669e-08			1716	1.31763e-07	1737	1.61076e-07	1705	1.09456e-07	1705	5.21669e-07	1710	1.3459e-07	1721	4.8947e-08	1704	3.10685e-07	1734	5.71415e-08	1766	1.11409e-07	1718	1.17654e-07
19980	2.4725e-08	73777	3.09894e-08	105752	3.0669e-08			1717	6.58816e-08	1738	4.83228e-07	1706	1.09456e-07	1706	2.60834e-07	1711	8.97269e-08	1722	2.44735e-08	1705	2.07123e-07	1735	1.71425e-07	1767	2.78524e-08	1719	1.17654e-07
20519	2.4725e-08	73826	3.09894e-08	106669	6.13381e-08			1719	3.29408e-08	1739	8.0538e-08	1707	3.83097e-07	1707	3.13001e-07	1712	2.24317e-07	1723	4.8947e-08	1706	4.14246e-07	1736	3.42849e-07	1768	2.78524e-08	1720	8.82405e-08
20561	2.4725e-08	73920	6.19788e-08	108288	3.0669e-08			1721	1.31763e-07	1740	8.0538e-08	1708	4.37825e-07	1708	2.08667e-07	1713	1.3459e-07	1724	1.71314e-07	1707	2.07123e-07	1737	1.14283e-07	1769	5.57047e-08	1721	8.82405e-08
20588	2.4725e-08	73946	3.09894e-08	114004	3.0669e-08			1722	6.58816e-08	1741	2.41614e-07	1709	2.18913e-07	1709	1.56501e-07	1714	1.79454e-07	1725	4.8947e-08	1708	1.55342e-07	1738	1.71425e-07	1771	5.57047e-08	1722	1.76481e-07
20589	2.4725e-08	73975	3.09894e-08	114554	3.0669e-08			1724	1.64704e-07	1742	1.20807e-07	1710	2.73641e-07	1710	3.13001e-07	1715	8.97269e-08	1726	4.8947e-08	1709	5.17808e-08	1739	5.71415e-08	1772	8.35571e-08	1723	1.47068e-07
20955	4.94501e-08	73978	3.09894e-08	118021	3.0669e-08			1725	6.58816e-08	1743	1.61076e-07	1711	4.37825e-07	1711	4.17335e-07	1716	1.79454e-07	1727	2.44735e-08	1710	1.55342e-07	1740	3.99991e-07	1773	1.11409e-07	1725	1.76481e-07
23383	2.4725e-08	73999	3.09894e-08	118503	3.0669e-08			1726	9.88224e-08	1744	2.01345e-07	1712	1.09456e-07	1712	2.08667e-07	1717	8.97269e-08	1728	9.7894e-08	1711	2.58904e-07	1741	1.14283e-07	1774	8.35571e-08	1726	1.17654e-07
24027	2.4725e-08	74464	3.09894e-08	118707	3.0669e-08			1727	6.58816e-08	1745	8.0538e-08	1713	2.18913e-07	1713	4.17335e-07	1718	8.97269e-08	1729	2.44735e-08	1712	2.58904e-07	1742	5.71415e-08	1776	5.57047e-08	1727	1.17654e-07
24682	2.4725e-08	76412	3.09894e-08	119324	6.13381e-08			1728	9.88224e-08	1746	2.01345e-07	1714	3.28369e-07	1714	2.08667e-07	1719	2.24317e-07	1730	7.34205e-08	1713	2.07123e-07	1743	1.14283e-07	1777	2.78524e-08	1728	2.94135e-08
27560	2.4725e-08	76419	3.09894e-08	122171	6.13381e-08			1729	1.31763e-07	1747	1.20807e-07	1715	4.37825e-07	1715	3.65168e-07	1720	4.48634e-08	1731	1.95788e-07	1714	1.55342e-07	1744	1.14283e-07	1779	5.57047e-08	1729	2.94135e-08
27637	2.4725e-08	76757	3.09894e-08	124179	3.0669e-08			1731	1.64704e-07	1748	8.0538e-08	1716	2.18913e-07	1716	3.65168e-07	1722	4.48634e-08	1732	2.44735e-08	1715	3.10685e-07	1745	5.71415e-08	1780	2.78524e-08	1730	5.8827e-08
28052	2.4725e-08	77939	3.09894e-08	130020	3.0669e-08			1732	3.29408e-08	1749	3.22152e-07	1717	1.09456e-07	1717	1.04334e-07	1723	2.24317e-07	1733	9.7894e-08	1716	7.24931e-07	1746	2.28566e-07	1781	8.35571e-08	1731	2.94135e-08
28626	2.4725e-08	84243	3.09894e-08	145898	3.0669e-08			1733	2.30585e-07	1750	4.0269e-08	1718	1.64185e-07	1718	1.04334e-07	1724	4.48634e-08	1735	4.8947e-08	1717	1.03562e-07	1747	1.71425e-07	1782	1.67114e-07	1732	8.82405e-08
29421	2.4725e-08	84983	3.09894e-08	149595	3.0669e-08			1735	6.58816e-08	1751	3.62421e-07	1719	2.18913e-07	1719	2.60834e-07	1725	1.79454e-07	1736	2.44735e-07	1718	1.55342e-07	1748	1.14283e-07	1784	1.67114e-07	1733	1.17654e-07
29905	2.4725e-08	85600	3.09894e-08	160805	3.0669e-08			1736	2.30585e-07	1752	4.0269e-08	1720	3.28369e-07	1720	1.56501e-07	1726	2.69181e-07	1737	2.44735e-08	1719	3.10685e-07	1749	1.71425e-07	1785	2.78524e-08	1734	8.82405e-08
30821	2.4725e-08	85995	3.09894e-08	165122	3.0669e-08			1737	9.88224e-08	1753	1.61076e-07	1721	1.64185e-07	1721	2.60834e-07	1727	4.48634e-08	1738	2.44735e-08	1720	2.58904e-07	1751	1.14283e-07	1786	5.57047e-08	1735	2.94135e-08
32291	2.4725e-08	86108	3.09894e-08	167874	3.0669e-08			1738	6.58816e-08	1755	1.20807e-07	1722	2.73641e-07	1722	3.13001e-07	1728	1.79454e-07	1739	1.22367e-07	1721	2.07123e-07	1752	2.85708e-07	1787	2.78524e-08	1736	2.35308e-07
34602	2.4725e-08	86115	3.09894e-08	168560	3.0669e-08			1739	9.88224e-08	1756	2.81883e-07	1723	1.09456e-07	1723	5.21669e-08	1729	1.3459e-07	1740	2.44735e-08	1722	3.62465e-07	1753	1.71425e-07	1788	5.57047e-08	1737	2.94135e-08
35296	2.4725e-08	86260	3.09894e-08	174641	3.0669e-08			1740	6.58816e-08	1757	4.0269e-08	1724	2.18913e-07	1724	2.08667e-07	1730	1.3459e-07	1741	4.8947e-08	1723	2.07123e-07	1754	1.14283e-07	1789	1.11409e-07	1738	2.94135e-08
35412	2.4725e-08	86261	3.09894e-08	174656	3.0669e-08			1741	6.58816e-08	1758	8.0538e-08	1725	3.28369e-07	1725	2.08667e-07	1731	1.79454e-07	1743	7.34205e-08	1724	2.58904e-07	1755	1.14283e-07	1790	5.57047e-08	1740	5.8827e-08
35479	2.4725e-08	86269	3.09894e-08	174672	3.0669e-08			1742	3.29408e-08	1759	2.01345e-07	1726	2.73641e-07	1726	2.60834e-07	1732	8.97269e-08	1744	4.8947e-08	1725	1.55342e-07	1756	1.14283e-07	1793	2.78524e-08	1741	1.47068e-07
35996	2.4725e-08	89125	3.09894e-08	174697	9.20071e-08			1743	3.29408e-08	1760	8.0538e-08	1727	1.64185e-07	1727	3.13001e-07	1734	1.3459e-07	1745	2.44735e-08	1726	3.62465e-07	1757	1.14283e-07	1795	2.78524e-08	1742	2.94135e-08
37878	2.4725e-08	90857	3.09894e-08	174700	6.13381e-08			1744	6.58816e-08	1761	1.20807e-07	1728	3.28369e-07	1728	3.13001e-07	1735	8.97269e-08	1746	1.46841e-07	1727	1.03562e-07	1758	1.14283e-07	1796	2.78524e-08	1744	1.47068e-07
38160	2.4725e-08	93062	3.09894e-08	174709	3.0669e-08			1745	9.88224e-08	1764	8.0538e-08	1729	1.09456e-07	1729	5.21669e-08	1736	4.48634e-08	1747	4.8947e-08	1728	2.07123e-07	1759	2.28566e-07	1801	2.78524e-08	1745	1.17654e-07
38278	2.4725e-08	93112	3.09894e-08	174713	3.0669e-08			1746	1.97645e-07	1765	4.0269e-08	1730	4.37825e-07	1730	2.60834e-07	1737	8.97269e-08	1748	4.8947e-08	1729	3.10685e-07	1760	5.71415e-08	1803	5.57047e-08	1746	2.94135e-08
38730	2.4725e-08	93143	3.09894e-08	174736	3.0669e-08			1747	1.97645e-07	1766	4.0269e-08	1731	5.47282e-08	1731	1.56501e-07	1738	1.3459e-07	1749	7.34205e-08	1730	5.17808e-08	1761	2.85708e-07	1805	2.78524e-08	1747	2.94135e-07
38939	2.4725e-08	93162	3.09894e-08	174741	3.0669e-08			1748	9.88224e-08	1767	8.0538e-08	1732	1.64185e-07	1732	6.26002e-07	1739	1.3459e-07	1750	2.44735e-08	1731	3.62465e-07	1763	1.71425e-07	1808	2.78524e-08	1748	1.17654e-07
39076	2.4725e-08	93164	3.09894e-08	174742	6.13381e-08			1749	1.31763e-07	1768	8.0538e-08	1733	3.83097e-07	1733	1.56501e-07	1740	4.48634e-08	1751	7.34205e-08	1732	3.10685e-07	1764	1.14283e-07	1810	2.78524e-08	1749	2.94135e-08
39083	4.94501e-08	93173	3.09894e-08	174747	3.0669e-08			1750	9.88224e-08	1769	4.0269e-08	1734	3.83097e-07	1734	4.17335e-07	1741	8.97269e-08	1753	4.8947e-08	1733	3.10685e-07	1765	3.42849e-07	1811	2.78524e-08	1750	5.8827e-08
39098	2.4725e-08	93190	3.09894e-08	174757	3.0669e-08			1751	2.63526e-07	1770	4.0269e-08	1735	1.64185e-07	1735	1.56501e-07	1742	4.48634e-08	1754	9.7894e-08	1734	1.55342e-07	1766	2.85708e-07	1812	2.78524e-08	1751	5.8827e-08
40367	2.4725e-08	93194	3.09894e-08	174761	3.0669e-08			1752	9.88224e-08	1771	8.0538e-08	1736	4.92554e-07	1736	3.65168e-07	1743	1.79454e-07	1755	9.7894e-08	1735	2.58904e-07	1769	1.14283e-07	1815	5.57047e-08	1752	1.76481e-07
40462	2.4725e-08	93203	3.09894e-08	174776	3.0669e-08			1753	6.58816e-08	1772	8.0538e-08	1737	1.64185e-07	1737	1.56501e-07	1744	8.97269e-08	1756	1.46841e-07	1736	2.58904e-07	1770	5.71415e-08	1817	1.11409e-07	1753	1.47068e-07
40587	2.4725e-08	93207	3.09894e-08	174789	3.0669e-08			1754	1.31763e-07	1773	8.0538e-08	1738	4.37825e-07	1738	3.65168e-07	1745	1.3459e-07	1757	4.8947e-08	1737	3.10685e-07	1771	2.28566e-07	1818	5.57047e-08	1754	2.94135e-08
40592	4.94501e-08	93210	6.19788e-08	174800	3.0669e-08			1755	3.29408e-08	1774	2.01345e-07	1739	1.64185e-07	1739	1.56501e-07	1746	4.48634e-08	1759	2.44735e-08	1738	1.55342e-07	1772	1.14283e-07	1819	2.78524e-08	1755	2.05895e-07
40889	2.4725e-08	93211	3.09894e-08	174802	9.20071e-08			1756	2.30585e-07	1775	4.0269e-08	1740	2.18913e-07	1740	2.60834e-07	1747	8.97269e-08	1760	4.8947e-08	1739	2.58904e-07	1773	1.14283e-07	1820	2.78524e-08	1756	1.47068e-07
42106	4.94501e-08	93212	3.09894e-08	174809	3.0669e-08			1758	9.88224e-08	1776	4.0269e-08	1741	3.28369e-07	1741	4.17335e-07	1748	3.58908e-07	1761	2.44735e-07	1740	1.03562e-07	1775	1.14283e-07	1823	2.78524e-08	1757	5.8827e-08
43368	2.4725e-08	93217	3.09894e-08	174814	3.0669e-08			1759	1.31763e-07	1777	8.0538e-08	1742	3.83097e-07	1742	5.21669e-08	1749	8.97269e-08	1762	4.8947e-08	1741	2.58904e-07	1776	1.14283e-07	1826	5.57047e-08	1758	2.94135e-08
44959	4.94501e-08	93222	3.09894e-08	174815	3.0669e-08			1760	1.31763e-07	1778	2.41614e-07	1743	5.47282e-07	1743	2.08667e-07	1750	1.3459e-07	1763	4.8947e-08	1742	2.07123e-07	1777	1.71425e-07	1827	5.57047e-08	1759	1.76481e-07
46051	2.4725e-08	93223	3.09894e-08	174875	3.0669e-08			1761	1.64704e-07	1779	1.20807e-07	1744	2.18913e-07	1744	1.56501e-07	1751	1.79454e-07	1765	9.7894e-08	1743	1.55342e-07	1778	5.71415e-08	1828	5.57047e-08	1760	5.8827e-08
48952	4.94501e-08	93226	3.09894e-08	174939	3.0669e-08			1762	3.29408e-08	1781	8.0538e-08	1745	3.28369e-07	1745	2.08667e-07	1752	4.48634e-08	1766	9.7894e-08	1744	3.62465e-07	1779	1.14283e-07	1830	5.57047e-08	1761	8.82405e-08
54994	2.4725e-08	93234	3.09894e-08	174951	3.0669e-08			1763	3.29408e-08	1782	1.20807e-07	1746	1.64185e-07	1746	3.65168e-07	1753	1.3459e-07	1768	7.34205e-08	1746	2.58904e-07	1781	5.71415e-08	1834	2.78524e-08	1762	5.8827e-08
57247	4.94501e-08	93247	3.09894e-08	174968	3.0669e-08			1764	9.88224e-08	1783	8.0538e-08	1747	1.64185e-07	1747	2.08667e-07	1754	8.97269e-08	1769	9.7894e-08	1747	2.58904e-07	1782	5.71415e-08	1842	2.78524e-08	1763	2.94135e-08
58216	2.4725e-08	93279	3.09894e-08	174995	3.0669e-08			1765	1.31763e-07	1784	4.83228e-07	1748	4.37825e-07	1748	2.08667e-07	1755	2.24317e-07	1770	1.22367e-07	1748	3.10685e-07	1784	1.14283e-07	1843	2.78524e-08	1764	1.17654e-07
61077	2.4725e-08	93283	3.09894e-08	178202	3.0669e-08			1766	6.58816e-08	1785	8.0538e-08	1749	2.18913e-07	1749	3.65168e-07	1756	1.3459e-07	1772	7.34205e-08	1749	3.10685e-07	1786	1.71425e-07	1847	5.57047e-08	1765	5.8827e-08
63040	2.4725e-08	93286	9.29682e-08	202569	3.0669e-08			1768	1.64704e-07	1787	8.0538e-08	1750	3.83097e-07	1750	3.65168e-07	1757	4.48634e-08	1773	1.71314e-07	1750	1.03562e-07	1787	5.71415e-08	1848	5.57047e-08	1766	2.94135e-08
64091	2.4725e-08	93288	3.09894e-08	213922	3.0669e-08			1769	6.58816e-08	1788	2.41614e-07	1751	1.64185e-07	1751	4.69502e-07	1759	1.3459e-07	1774	7.34205e-08	1751	1.55342e-07	1788	5.71415e-08	1853	2.78524e-08	1767	5.8827e-08
66488	2.4725e-08	93299	3.09894e-08	214839	3.0669e-08			1770	1.64704e-07	1789	8.0538e-08	1752	2.18913e-07	1752	1.56501e-07	1760	4.48634e-08	1775	4.8947e-08	1752	3.10685e-07	1789	1.71425e-07	1855	5.57047e-08	1768	2.94135e-08
67579	2.4725e-08	93307	3.09894e-08	221784	3.0669e-08			1771	1.31763e-07	1791	4.0269e-08	1753	3.28369e-07	1753	2.08667e-07	1761	1.3459e-07	1776	1.71314e-07	1753	1.55342e-07	1790	5.71415e-08	1857	2.78524e-08	1769	2.94135e-08
71438	2.4725e-08	93308	3.09894e-08	221794	3.0669e-08			1772	1.64704e-07	1792	4.0269e-08	1754	1.09456e-07	1754	1.56501e-07	1762	1.3459e-07	1777	2.44735e-08	1754	2.07123e-07	1791	5.71415e-08	1858	5.57047e-08	1770	1.17654e-07
72141	4.94501e-08	93312	3.09894e-08	224878	3.0669e-08			1773	3.29408e-07	1793	4.0269e-08	1755	1.64185e-07	1755	3.13001e-07	1763	8.97269e-08	1778	9.7894e-08	1755	3.10685e-07	1793	1.14283e-07	1860	2.78524e-08	1771	5.8827e-08
72924	2.4725e-08	93321	1.54947e-07	227483	3.0669e-08			1774	1.31763e-07	1794	4.0269e-08	1756	2.18913e-07	1756	5.21669e-08	1764	1.79454e-07	1779	7.34205e-08	1756	3.62465e-07	1795	5.71415e-08	1861	2.78524e-08	1773	2.05895e-07
73390	4.94501e-08	93326	6.19788e-08	227564	3.0669e-08			1775	3.29408e-08	1795	4.0269e-08	1757	3.83097e-07	1757	1.56501e-07	1765	1.3459e-07	1780	2.44735e-08	1757	1.55342e-07	1796	5.71415e-08	1862	2.78524e-08	1774	1.47068e-07
73410	2.4725e-08	93328	6.19788e-08	235415	3.0669e-08			1776	6.58816e-08	1796	8.0538e-08	1758	1.09456e-07	1758	4.69502e-07	1766	1.79454e-07	1781	4.8947e-08	1758	2.58904e-07	1797	2.28566e-07	1863	2.78524e-08	1775	5.8827e-08
73417	2.4725e-08	93331	3.09894e-08	235973	3.0669e-08			1777	9.88224e-08	1797	4.0269e-08	1759	1.09456e-07	1759	3.65168e-07	1768	4.48634e-08	1782	1.71314e-07	1759	1.03562e-07	1798	1.14283e-07	1864	2.78524e-08	1776	5.8827e-08
73421	2.4725e-08	93335	3.09894e-08	243598	3.0669e-08			1778	6.58816e-08	1799	4.0269e-08	1760	2.18913e-07	1760	5.21669e-08	1769	4.48634e-08	1783	7.34205e-08	1760	2.07123e-07	1800	5.71415e-08	1865	2.78524e-08	1777	5.8827e-08
73438	2.4725e-08	93340	3.09894e-08	248897	3.0669e-08			1779	1.31763e-07	1800	4.0269e-08	1761	2.18913e-07	1761	3.13001e-07	1770	4.48634e-08	1784	1.22367e-07	1761	4.14246e-07	1801	5.71415e-08	1867	2.78524e-08	1780	5.8827e-08
73499	2.4725e-08	93367	3.09894e-08	248980	3.0669e-08			1780	3.29408e-07	1801	4.0269e-08	1762	3.28369e-07	1762	1.56501e-07	1771	1.79454e-07	1785	2.44735e-08	1762	4.14246e-07	1802	1.14283e-07	1873	2.78524e-08	1781	5.8827e-08
73516	2.4725e-08	93380	3.09894e-08	249339	3.0669e-08			1781	3.29408e-08	1803	4.0269e-08	1763	2.18913e-07	1763	3.65168e-07	1772	1.79454e-07	1786	4.8947e-08	1763	3.62465e-07	1803	1.14283e-07	1876	5.57047e-08	1782	1.47068e-07
73525	2.4725e-08	93392	3.09894e-08	261296	3.0669e-08			1782	4.61171e-07	1804	4.0269e-08	1764	4.37825e-07	1764	3.13001e-07	1773	1.3459e-07	1788	7.34205e-08	1764	3.10685e-07	1804	5.71415e-08	1879	5.57047e-08	1783	5.8827e-08
73582	2.4725e-08	93397	3.09894e-08	265749	3.0669e-08			1783	6.58816e-08	1806	1.20807e-07	1765	1.64185e-07	1765	3.65168e-07	1774	1.3459e-07	1789	7.34205e-08	1765	5.17808e-08	1806	1.14283e-07	1881	2.78524e-08	1784	1.47068e-07
73598	2.4725e-08	93402	3.09894e-08	294813	3.0669e-08			1784	1.64704e-07	1807	4.0269e-08	1766	3.83097e-07	1766	2.08667e-07	1775	1.79454e-07	1790	4.8947e-08	1766	1.03562e-07	1807	1.14283e-07	1883	5.57047e-08	1785	2.94135e-08
73613	2.4725e-08	93408	6.19788e-08	295999	3.0669e-08			1785	3.29408e-08	1811	4.0269e-08	1767	3.28369e-07	1767	1.56501e-07	1776	2.24317e-07	1791	2.44735e-08	1767	1.55342e-07	1808	5.71415e-08	1884	2.78524e-08	1786	2.94135e-08
73614	2.4725e-08	93420	3.09894e-08	314080	3.0669e-08			1786	3.29408e-08	1812	1.61076e-07	1768	3.28369e-07	1768	5.21669e-08	1778	8.97269e-08	1793	7.34205e-08	1768	3.62465e-07	1809	1.14283e-07	1887	2.78524e-08	1788	8.82405e-08
73615	2.4725e-08	93435	3.09894e-08	322243	3.0669e-08			1787	1.64704e-07	1813	8.0538e-08	1769	1.64185e-07	1769	2.60834e-07	1779	1.79454e-07	1795	2.44735e-08	1769	1.55342e-07	1810	5.71415e-08	1890	2.78524e-08	1789	5.8827e-08
73625	2.4725e-08	96548	3.09894e-08	360377	3.0669e-08			1788	3.29408e-08	1814	8.0538e-08	1770	2.73641e-07	1770	1.04334e-07	1780	4.48634e-08	1796	4.8947e-08	1770	3.10685e-07	1811	5.71415e-08	1893	2.78524e-08	1790	2.94135e-08
73626	4.94501e-08	96643	3.09894e-08	368412	3.0669e-08			1789	3.29408e-08	1815	4.0269e-08	1771	2.18913e-07	1771	1.04334e-07	1781	8.97269e-08	1797	2.44735e-08	1771	5.17808e-08	1814	1.71425e-07	1897	2.78524e-08	1791	2.94135e-08
73630	7.41751e-08	96749	3.09894e-08	370357	3.0669e-08			1790	9.88224e-08	1816	4.0269e-08	1772	2.73641e-07	1772	2.08667e-07	1782	1.79454e-07	1798	2.44735e-08	1772	1.55342e-07	1816	5.71415e-08	1899	2.78524e-08	1793	8.82405e-08
73631	2.4725e-08	96786	3.09894e-08	377439	3.0669e-08			1792	6.58816e-08	1819	1.20807e-07	1773	2.73641e-07	1773	3.65168e-07	1783	2.24317e-07	1802	2.44735e-08	1773	1.55342e-07	1817	5.71415e-08	1900	2.78524e-08	1794	5.8827e-08
73641	9.89001e-08	96822	3.09894e-08	381177	3.0669e-08			1793	9.88224e-08	1820	4.0269e-08	1774	2.18913e-07	1774	1.04334e-07	1784	3.58908e-07	1804	4.8947e-08	1774	4.14246e-07	1820	5.71415e-08	1901	2.78524e-08	1795	5.8827e-08
73648	2.4725e-08	96847	3.09894e-08	384250	6.13381e-08			1794	6.58816e-08	1821	4.0269e-08	1775	2.73641e-07	1775	1.56501e-07	1785	8.97269e-08	1805	2.44735e-08	1775	1.55342e-07	1822	1.71425e-07	1902	2.78524e-08	1796	2.94135e-08
73652	7.41751e-08	96874	3.09894e-08	399195	3.0669e-08			1795	3.29408e-08	1822	8.0538e-08	1776	1.64185e-07	1776	2.08667e-07	1786	1.3459e-07	1806	4.8947e-08	1776	2.07123e-07	1823	5.71415e-08	1903	2.78524e-08	1797	8.82405e-08
73653	2.4725e-08	97558	3.09894e-08	437169	3.0669e-08			1796	6.58816e-08	1824	4.0269e-08	1777	5.47282e-08	1777	1.56501e-07	1787	1.79454e-07	1807	2.44735e-08	1777	5.17808e-08	1824	5.71415e-08	1906	8.35571e-08	1798	8.82405e-08
73655	2.4725e-08	98591	6.19788e-08	439528	3.0669e-08			1797	9.88224e-08	1825	1.61076e-07	1778	3.28369e-07	1778	2.60834e-07	1789	1.3459e-07	1808	2.44735e-08	1778	1.55342e-07	1825	1.71425e-07	1907	2.78524e-08	1799	1.17654e-07
73665	2.4725e-08	104315	3.09894e-08	455473	3.0669e-08			1801	6.58816e-08	1827	8.0538e-08	1779	1.64185e-07	1779	2.60834e-07	1790	1.3459e-07	1810	4.8947e-08	1779	3.10685e-07	1826	1.14283e-07	1915	2.78524e-08	1801	5.8827e-08
73671	2.4725e-08	109988	3.09894e-08	468070	3.0669e-08			1803	1.31763e-07	1828	4.0269e-08	1780	3.83097e-07	1780	3.65168e-07	1791	1.3459e-07	1811	4.8947e-08	1780	2.58904e-07	1827	1.14283e-07	1916	2.78524e-08	1802	8.82405e-08
73674	2.4725e-08	111531	3.09894e-08	472526	3.0669e-08			1804	1.64704e-07	1829	1.20807e-07	1781	1.64185e-07	1781	4.17335e-07	1792	4.48634e-08	1813	2.44735e-08	1781	2.07123e-07	1828	5.71415e-08	1919	2.78524e-08	1803	2.94135e-08
73676	2.4725e-08	115518	3.09894e-08	483186	3.0669e-08			1806	6.58816e-08	1831	4.0269e-08	1782	4.92554e-07	1782	2.60834e-07	1793	8.97269e-08	1814	2.44735e-08	1782	5.69589e-07	1830	2.28566e-07	1922	2.78524e-08	1804	5.8827e-08
73681	2.4725e-08	126180	3.09894e-08	484104	3.0669e-08			1807	3.29408e-08	1832	1.61076e-07	1783	1.09456e-07	1783	3.65168e-07	1794	8.97269e-08	1817	2.44735e-08	1783	2.07123e-07	1831	1.14283e-07	1924	2.78524e-08	1806	5.8827e-08
73695	2.4725e-08	145826	3.09894e-08	485575	3.0669e-08			1808	3.29408e-08	1833	4.0269e-08	1784	2.73641e-07	1784	3.13001e-07	1796	4.48634e-08	1818	7.34205e-08	1784	5.17808e-07	1832	5.71415e-08	1925	8.35571e-08	1809	5.8827e-08
73697	2.4725e-08	148757	3.09894e-08	503396	3.0669e-08			1809	6.58816e-08	1834	4.0269e-08	1785	2.73641e-07	1785	2.08667e-07	1799	8.97269e-08	1819	2.44735e-08	1785	2.07123e-07	1833	1.14283e-07	1927	2.78524e-08	1811	2.94135e-08
73701	4.94501e-08	158517	3.09894e-08	517461	3.0669e-08			1810	3.29408e-08	1837	4.0269e-08	1786	1.09456e-07	1786	5.21669e-08	1800	1.3459e-07	1821	4.8947e-08	1786	2.58904e-07	1836	1.14283e-07	1929	2.78524e-08	1812	8.82405e-08
73720	2.4725e-08	164781	3.09894e-08	526574	3.0669e-08			1811	3.29408e-08	1838	4.0269e-08	1787	2.18913e-07	1787	1.04334e-07	1802	4.48634e-08	1822	2.44735e-08	1787	1.03562e-07	1839	1.14283e-07	1930	2.78524e-08	1814	1.17654e-07
[truncated: 3,553 more rows]

## Sheet: Fig S2 Supporting data
	CT value				CT value				CT value
Gene	1% Glucose	0.1% Fructose		Gene	1% Glucose	0.1% Fructose		Gene	1% Glucose	0.1% Fructose
[truncated: 15 more rows]

## Sheet: Fig. 7d and S10 Supporting data
	Strains						Strains
[truncated: 9 more rows]

## Sheet: Fig S9d Supporting data
	Strain
Gene	CORE	RESS
[truncated: 7 more rows]

## Sheet: Fig S11 Supporting data
	Strain				Strain				Strain
[truncated: 16 more rows]
